# Supplementary material for: Data-informed discovery of hydrolytic nanozymes
Source: Nat Commun. 2022 Feb 11;13:827. doi: 10.1038/s41467-022-28344-2 (PMC8837776; doi:10.1038/s41467-022-28344-2)
Supplement: Supplementary file 4 — Source Data [file 41467_2022_28344_MOESM4_ESM.zip]

Archive with 216 entries (150 files):
- Source Data_NCOMMS-21-01890A/
- Source Data_NCOMMS-21-01890A/Fig. 1/
- Source Data_NCOMMS-21-01890A/Fig. 1/Fig.1a/
- Source Data_NCOMMS-21-01890A/Fig. 1/Fig.1a/proportion of enzyme category.xlsx
- Source Data_NCOMMS-21-01890A/Fig. 1/Fig.1b/
- Source Data_NCOMMS-21-01890A/Fig. 1/Fig.1b/material category - hydrolase category.xlsx
- Source Data_NCOMMS-21-01890A/Fig. 1/Fig.1c/
- Source Data_NCOMMS-21-01890A/Fig. 1/Fig.1c/half-life distribution.xlsx
- Source Data_NCOMMS-21-01890A/Fig. 1/Fig.1d/
- Source Data_NCOMMS-21-01890A/Fig. 1/Fig.1d/half-life-heat map.xlsx
- Source Data_NCOMMS-21-01890A/Fig. 1/Fig.1f/
- Source Data_NCOMMS-21-01890A/Fig. 1/Fig.1f/pore-size-half-life.xlsx
- Source Data_NCOMMS-21-01890A/Fig. 2/
- Source Data_NCOMMS-21-01890A/Fig. 2/Fig.2b/
- Source Data_NCOMMS-21-01890A/Fig. 2/Fig.2b/XRD of Ce-FMA-FA-20-RT.xlsx
- Source Data_NCOMMS-21-01890A/Fig. 2/Fig.2c/
- Source Data_NCOMMS-21-01890A/Fig. 2/Fig.2c/H3-1.tif
- Source Data_NCOMMS-21-01890A/Fig. 2/Fig.2c/H3-7.tif
- Source Data_NCOMMS-21-01890A/Fig. 2/Fig.2d/
- Source Data_NCOMMS-21-01890A/Fig. 2/Fig.2d/Ce-XPS.xlsx
- Source Data_NCOMMS-21-01890A/Fig. 2/Fig.2e/
- Source Data_NCOMMS-21-01890A/Fig. 2/Fig.2e/FA-20-RT.xlsx
- Source Data_NCOMMS-21-01890A/Fig. 2/Fig.2f/
- Source Data_NCOMMS-21-01890A/Fig. 2/Fig.2f/200709-MOF-2.xlsm
- Source Data_NCOMMS-21-01890A/Fig. 3, Table S7/
- Source Data_NCOMMS-21-01890A/Fig. 3, Table S7/AMP, ADP, ATP, betaGP-12 h-pH varied.xlsx
- Source Data_NCOMMS-21-01890A/Fig. 3, Table S7/blank_12 h-2.xlsx
- Source Data_NCOMMS-21-01890A/Fig. 3, Table S7/blank_12 h.xlsx
- Source Data_NCOMMS-21-01890A/Fig. 4/
- Source Data_NCOMMS-21-01890A/Fig. 4/Fig. 4a, 4d/
- Source Data_NCOMMS-21-01890A/Fig. 4/Fig. 4a, 4d/BSA-60C.xlsx
- Source Data_NCOMMS-21-01890A/Fig. 4/Fig. 4b, 4e/
- Source Data_NCOMMS-21-01890A/Fig. 4/Fig. 4b, 4e/BSA-37C.xlsx
- Source Data_NCOMMS-21-01890A/Fig. 4/Fig. 4c, 4f, 4g, 4i/
- Source Data_NCOMMS-21-01890A/Fig. 4/Fig. 4c, 4f, 4g, 4i/BSA_DIGEST_Solution.xlsx
- Source Data_NCOMMS-21-01890A/Fig. 5/
- Source Data_NCOMMS-21-01890A/Fig. 5/Fig. 5c/
- Source Data_NCOMMS-21-01890A/Fig. 5/Fig. 5c/beta-NH2-8h-pH.xlsx
- Source Data_NCOMMS-21-01890A/Fig. 5/Fig. 5d/
- Source Data_NCOMMS-21-01890A/Fig. 5/Fig. 5d/beta-NH2-60C.xlsx
- Source Data_NCOMMS-21-01890A/Fig. 5/Fig. 5e/
- Source Data_NCOMMS-21-01890A/Fig. 5/Fig. 5e/chitosan-pH8.xlsx
- Source Data_NCOMMS-21-01890A/Fig. 6/
- Source Data_NCOMMS-21-01890A/Fig. 6/Fig. 6b/
- Source Data_NCOMMS-21-01890A/Fig. 6/Fig. 6b/E-50ug04.tif
- Source Data_NCOMMS-21-01890A/Fig. 6/Fig. 6b/E-CTRL04.tif
- Source Data_NCOMMS-21-01890A/Fig. 6/Fig. 6b/ctrl-many_0003_green.bmp
- Source Data_NCOMMS-21-01890A/Fig. 6/Fig. 6b/treated-many_0004_green.bmp
- Source Data_NCOMMS-21-01890A/Fig. 6/Fig. 6c/
- Source Data_NCOMMS-21-01890A/Fig. 6/Fig. 6c/biofilm staining of Ecoli.xlsx
- Source Data_NCOMMS-21-01890A/Fig. 6/Fig. 6d/
- Source Data_NCOMMS-21-01890A/Fig. 6/Fig. 6d/S-50ug-06.tif
- Source Data_NCOMMS-21-01890A/Fig. 6/Fig. 6d/S-CTRL12.tif
- Source Data_NCOMMS-21-01890A/Fig. 6/Fig. 6d/ctrl_0004-green-stain.tif
- Source Data_NCOMMS-21-01890A/Fig. 6/Fig. 6d/treated-2_0003-green-stain.tif
- Source Data_NCOMMS-21-01890A/Fig. 6/Fig. 6e/
- Source Data_NCOMMS-21-01890A/Fig. 6/Fig. 6e/SA BIOFILM.xlsx
- Source Data_NCOMMS-21-01890A/Fig. S10/
- Source Data_NCOMMS-21-01890A/Fig. S10/a.tif
- Source Data_NCOMMS-21-01890A/Fig. S10/b.tif
- Source Data_NCOMMS-21-01890A/Fig. S10/c.tif
- Source Data_NCOMMS-21-01890A/Fig. S10/d.tif
- Source Data_NCOMMS-21-01890A/Fig. S10/e.tif
- Source Data_NCOMMS-21-01890A/Fig. S10/f.tif
- Source Data_NCOMMS-21-01890A/Fig. S11/
- Source Data_NCOMMS-21-01890A/Fig. S11/S11b-1.xlsx
- Source Data_NCOMMS-21-01890A/Fig. S11/S11b-2.xlsx
- Source Data_NCOMMS-21-01890A/Fig. S11/S11d.xlsx
- Source Data_NCOMMS-21-01890A/Fig. S12/
- Source Data_NCOMMS-21-01890A/Fig. S12/S12 a.xlsx
- Source Data_NCOMMS-21-01890A/Fig. S12/S12 b.xlsx
- Source Data_NCOMMS-21-01890A/Fig. S12/S12c+S12d.xlsx
- Source Data_NCOMMS-21-01890A/Fig. S13/
- Source Data_NCOMMS-21-01890A/Fig. S13/BNPP-pH varied.xlsx
- Source Data_NCOMMS-21-01890A/Fig. S14/
- Source Data_NCOMMS-21-01890A/Fig. S14/Fig. S14a/
- Source Data_NCOMMS-21-01890A/Fig. S14/Fig. S14a/concentration.xlsx
- Source Data_NCOMMS-21-01890A/Fig. S14/Fig. S14b/
- Source Data_NCOMMS-21-01890A/Fig. S14/Fig. S14b/STD-PO4.xlsx
- Source Data_NCOMMS-21-01890A/Fig. S15/
- Source Data_NCOMMS-21-01890A/Fig. S15/lipid-pH-varied-12 h.xls
- Source Data_NCOMMS-21-01890A/Fig. S16/
- Source Data_NCOMMS-21-01890A/Fig. S16/jiaxianan-water-12h & 24 h.tif
- Source Data_NCOMMS-21-01890A/Fig. S17/
- Source Data_NCOMMS-21-01890A/Fig. S17/half-life ALP.xlsx
- Source Data_NCOMMS-21-01890A/Fig. S18/
- Source Data_NCOMMS-21-01890A/Fig. S18/pNPP-recyle-true.xls
- Source Data_NCOMMS-21-01890A/Fig. S19, Table S9/
- Source Data_NCOMMS-21-01890A/Fig. S19, Table S9/trypsin-1mg-24h-3.jpg
- Source Data_NCOMMS-21-01890A/Fig. S20/
- Source Data_NCOMMS-21-01890A/Fig. S20/Fig. S20a/
- Source Data_NCOMMS-21-01890A/Fig. S20/Fig. S20a/XRD-MOF-808.xlsx
- Source Data_NCOMMS-21-01890A/Fig. S20/Fig. S20b/
- Source Data_NCOMMS-21-01890A/Fig. S20/Fig. S20b/MOF-808.XLSX
- Source Data_NCOMMS-21-01890A/Fig. S20/Fig. S20c/
- Source Data_NCOMMS-21-01890A/Fig. S20/Fig. S20c/BSA-MOF-808.xlsx
- Source Data_NCOMMS-21-01890A/Fig. S21/
- Source Data_NCOMMS-21-01890A/Fig. S21/BSA+TRY.xlsx
- Source Data_NCOMMS-21-01890A/Fig. S22/
- Source Data_NCOMMS-21-01890A/Fig. S22/BSA_DIGEST_Solution.xlsx
- Source Data_NCOMMS-21-01890A/Fig. S23/
- Source Data_NCOMMS-21-01890A/Fig. S23/S23a.jpg
- Source Data_NCOMMS-21-01890A/Fig. S23/S23b.jpg
- Source Data_NCOMMS-21-01890A/Fig. S24/
- Source Data_NCOMMS-21-01890A/Fig. S24/a.tif
- Source Data_NCOMMS-21-01890A/Fig. S24/b.tif
- Source Data_NCOMMS-21-01890A/Fig. S24/c.tif
- Source Data_NCOMMS-21-01890A/Fig. S24/d.tif
- Source Data_NCOMMS-21-01890A/Fig. S24/e.tif
- Source Data_NCOMMS-21-01890A/Fig. S24/f.tif
- Source Data_NCOMMS-21-01890A/Fig. S25/
- Source Data_NCOMMS-21-01890A/Fig. S25/beta-gala-8h-pH.xlsx
- Source Data_NCOMMS-21-01890A/Fig. S26/
- Source Data_NCOMMS-21-01890A/Fig. S26/S26a and S26b/
- Source Data_NCOMMS-21-01890A/Fig. S26/S26a and S26b/STD.xlsx
- Source Data_NCOMMS-21-01890A/Fig. S26/S26b and S26c/
- Source Data_NCOMMS-21-01890A/Fig. S26/S26b and S26c/samples.xlsx
- Source Data_NCOMMS-21-01890A/Fig. S27/
- Source Data_NCOMMS-21-01890A/Fig. S27/S27a.xlsx
- Source Data_NCOMMS-21-01890A/Fig. S27/S27b.xlsx
- Source Data_NCOMMS-21-01890A/Fig. S28/
- Source Data_NCOMMS-21-01890A/Fig. S28/S28.xlsx
- Source Data_NCOMMS-21-01890A/Fig. S29/
- Source Data_NCOMMS-21-01890A/Fig. S29/E. coli/
- Source Data_NCOMMS-21-01890A/Fig. S29/E. coli/ctrl-1.jpg
- Source Data_NCOMMS-21-01890A/Fig. S29/E. coli/ctrl-2.jpg
- Source Data_NCOMMS-21-01890A/Fig. S29/E. coli/overall.jpg
- Source Data_NCOMMS-21-01890A/Fig. S29/E. coli/treated-1.jpg
- Source Data_NCOMMS-21-01890A/Fig. S29/E. coli/treated-2.jpg
- Source Data_NCOMMS-21-01890A/Fig. S29/E. coli/treated-3.jpg
- Source Data_NCOMMS-21-01890A/Fig. S29/E. coli/treated-4.jpg
- Source Data_NCOMMS-21-01890A/Fig. S29/S. aureus/
- Source Data_NCOMMS-21-01890A/Fig. S29/S. aureus/ctrl-1.jpg
- Source Data_NCOMMS-21-01890A/Fig. S29/S. aureus/ctrl-2.jpg
- Source Data_NCOMMS-21-01890A/Fig. S29/S. aureus/overall.jpg
- Source Data_NCOMMS-21-01890A/Fig. S29/S. aureus/treated-1.jpg
- Source Data_NCOMMS-21-01890A/Fig. S29/S. aureus/treated-2.jpg
- Source Data_NCOMMS-21-01890A/Fig. S29/S. aureus/treated-3.jpg
- Source Data_NCOMMS-21-01890A/Fig. S29/S. aureus/treated-4.jpg
- Source Data_NCOMMS-21-01890A/Fig. S5/
- Source Data_NCOMMS-21-01890A/Fig. S5/Fig. S5a/
- Source Data_NCOMMS-21-01890A/Fig. S5/Fig. S5a/XRD-no modulators.xlsx
- Source Data_NCOMMS-21-01890A/Fig. S5/Fig. S5b/
- Source Data_NCOMMS-21-01890A/Fig. S5/Fig. S5b/hydrolysis PNPP on no modu Ce-FMA.xlsx
- Source Data_NCOMMS-21-01890A/Fig. S6/
- Source Data_NCOMMS-21-01890A/Fig. S6/Fig. S6a/
- Source Data_NCOMMS-21-01890A/Fig. S6/Fig. S6a/Ce-FMA-AA-series.xlsx
- Source Data_NCOMMS-21-01890A/Fig. S6/Fig. S6b/
- Source Data_NCOMMS-21-01890A/Fig. S6/Fig. S6b/XRD-FA-Series.xlsx
- Source Data_NCOMMS-21-01890A/Fig. S6/Fig. S6c/
- Source Data_NCOMMS-21-01890A/Fig. S6/Fig. S6c/TFA-series.xlsx
- Source Data_NCOMMS-21-01890A/Fig. S7/
- Source Data_NCOMMS-21-01890A/Fig. S7/a.tif
- Source Data_NCOMMS-21-01890A/Fig. S7/b.tif
- Source Data_NCOMMS-21-01890A/Fig. S7/c.tif
- Source Data_NCOMMS-21-01890A/Fig. S7/d.tif
- Source Data_NCOMMS-21-01890A/Fig. S7/e.tif
- Source Data_NCOMMS-21-01890A/Fig. S7/f.tif
- Source Data_NCOMMS-21-01890A/Fig. S7/g.tif
- Source Data_NCOMMS-21-01890A/Fig. S7/h.tif
- Source Data_NCOMMS-21-01890A/Fig. S7/i.tif
- Source Data_NCOMMS-21-01890A/Fig. S7/j.tif
- Source Data_NCOMMS-21-01890A/Fig. S7/k.tif
- Source Data_NCOMMS-21-01890A/Fig. S7/l.tif
- Source Data_NCOMMS-21-01890A/Fig. S7/m.tif
- Source Data_NCOMMS-21-01890A/Fig. S7/n.tif
- Source Data_NCOMMS-21-01890A/Fig. S7/o.tif
- Source Data_NCOMMS-21-01890A/Fig. S7/p.tif
- Source Data_NCOMMS-21-01890A/Fig. S7/q.tif
- Source Data_NCOMMS-21-01890A/Fig. S7/r.tif
- Source Data_NCOMMS-21-01890A/Fig. S7/s.tif
- Source Data_NCOMMS-21-01890A/Fig. S7/t.tif
- Source Data_NCOMMS-21-01890A/Fig. S7/u.tif
- Source Data_NCOMMS-21-01890A/Fig. S7/v.tif
- Source Data_NCOMMS-21-01890A/Fig. S7/w.tif
- Source Data_NCOMMS-21-01890A/Fig. S7/x.tif
- Source Data_NCOMMS-21-01890A/Fig. S7/y.tif
- Source Data_NCOMMS-21-01890A/Fig. S7/z.tif
- Source Data_NCOMMS-21-01890A/Fig. S9/
- Source Data_NCOMMS-21-01890A/Fig. S9/S9a.xlsx
- Source Data_NCOMMS-21-01890A/Fig. S9/S9b.xlsx
- Source Data_NCOMMS-21-01890A/Fig. S9/S9c.xlsx
- Source Data_NCOMMS-21-01890A/Fig. S9/S9d.xlsx
- Source Data_NCOMMS-21-01890A/Fig. S9/S9e+S9f.xlsx
- Source Data_NCOMMS-21-01890A/Table S6, Figure S8/
- Source Data_NCOMMS-21-01890A/Table S6, Figure S8/AA-0.1-RT.XLSX
- Source Data_NCOMMS-21-01890A/Table S6, Figure S8/AA-0.5-RT.XLSX
- Source Data_NCOMMS-21-01890A/Table S6, Figure S8/AA-1-RT.XLSX
- Source Data_NCOMMS-21-01890A/Table S6, Figure S8/AA-10-RT.XLSX
- Source Data_NCOMMS-21-01890A/Table S6, Figure S8/AA-100-RT.XLSX
- Source Data_NCOMMS-21-01890A/Table S6, Figure S8/AA-20-RT.XLSX
- Source Data_NCOMMS-21-01890A/Table S6, Figure S8/AA-5-RT.XLSX
- Source Data_NCOMMS-21-01890A/Table S6, Figure S8/AA-50-RT.XLSX
- Source Data_NCOMMS-21-01890A/Table S6, Figure S8/AA-7-RT.XLSX
- Source Data_NCOMMS-21-01890A/Table S6, Figure S8/AA-70-RT.XLSX
- Source Data_NCOMMS-21-01890A/Table S6, Figure S8/Ce-UiO66-activated.XLSX
- Source Data_NCOMMS-21-01890A/Table S6, Figure S8/Ce-UiO66-unactivated.MFAR.XLSX
- Source Data_NCOMMS-21-01890A/Table S6, Figure S8/FA-0.1-RT.XLSX
- Source Data_NCOMMS-21-01890A/Table S6, Figure S8/FA-0.5-RT.XLSX
- Source Data_NCOMMS-21-01890A/Table S6, Figure S8/FA-1.0-RT.XLSX
- Source Data_NCOMMS-21-01890A/Table S6, Figure S8/FA-10-RT.XLSX
- Source Data_NCOMMS-21-01890A/Table S6, Figure S8/FA-100-RT.XLSX
- Source Data_NCOMMS-21-01890A/Table S6, Figure S8/FA-20-RT-2nd synthesized.XLSX
- Source Data_NCOMMS-21-01890A/Table S6, Figure S8/FA-5.0-RT.XLSX
- Source Data_NCOMMS-21-01890A/Table S6, Figure S8/FA-50-RT.XLSX
- Source Data_NCOMMS-21-01890A/Table S6, Figure S8/FA-7-RT.XLSX
- Source Data_NCOMMS-21-01890A/Table S6, Figure S8/FA-70-RT.XLSX
- Source Data_NCOMMS-21-01890A/Table S6, Figure S8/Hf-UiO66-unactivated.MFAR.XLSX
- Source Data_NCOMMS-21-01890A/Table S6, Figure S8/MOF-808.XLSX
- Source Data_NCOMMS-21-01890A/Table S6, Figure S8/TFA-0.1-RT.XLSX
- Source Data_NCOMMS-21-01890A/Table S6, Figure S8/TFA-0.5-RT.XLSX
- Source Data_NCOMMS-21-01890A/Table S6, Figure S8/TFA-1.0-RT.XLSX
- Source Data_NCOMMS-21-01890A/Table S6, Figure S8/TFA-10-RT.XLSX
- Source Data_NCOMMS-21-01890A/Table S6, Figure S8/TFA-5.0-RT.XLSX
- Source Data_NCOMMS-21-01890A/Table S6, Figure S8/TFA-7-RT.XLSX
- Source Data_NCOMMS-21-01890A/Table S6, Figure S8/Zr-UiO66-unactivated.MFAR.XLSX
