# Supplementary material for: Data-informed discovery of hydrolytic nanozymes
Source: Nat Commun. 2022 Feb 11;13:827. doi: 10.1038/s41467-022-28344-2 (PMC8837776; doi:10.1038/s41467-022-28344-2)
Supplement: Supplementary file 4 — Source Data [file 41467_2022_28344_MOESM4_ESM.zip › Source Data_NCOMMS-21-01890A/Fig. 1/Fig.1a/proportion of enzyme category.xlsx]

## Sheet: Sheet1
				Col(B)/1481*360
category	number
non redox	1376	Hydrolysis	105	334.477
redox	105	HRP	978	25.5233
		SOD	93
		CAT	83
		OXD	169
		Others	53
