# Supplementary material for: Data-informed discovery of hydrolytic nanozymes
Source: Nat Commun. 2022 Feb 11;13:827. doi: 10.1038/s41467-022-28344-2 (PMC8837776; doi:10.1038/s41467-022-28344-2)
Supplement: Supplementary file 4 — Source Data [file 41467_2022_28344_MOESM4_ESM.zip › Source Data_NCOMMS-21-01890A/Fig. 1/Fig.1b/material category - hydrolase category.xlsx]

## Sheet: Sheet1
		B/105		D/105		F/105		H/105
Category of materials		Percentage of published articles		Percentage		Percentage		Percentage
	amidase/protease	amidase/protease	carbonate ester-hydrolase	carbonate ester-hydrolase	nuclease	nuclease	phosphesterase	phosphoesterase
Carbon	0	0	2	0.0190476	5	0.047619	2	0.0190476
Metal	0	0	1	0.00952381	11	0.104762	5	0.047619
Bimetal	0	0	0	0	0	0	1	0.00952381
Metal hydroxide	0	0	0	0	0	0	3	0.0285714
Metal oxide	0	0	0	0	1	0.00952381	24	0.228571
MOF	1	0.00952381	2	0.0190476	0	0	24	0.228571
Others	0	0	0	0	0	0	9	0.0857143
Composite	2	0.0190476	2	0.0190476	0	0	14	0.133333
