# Supplementary material for: Data-informed discovery of hydrolytic nanozymes
Source: Nat Commun. 2022 Feb 11;13:827. doi: 10.1038/s41467-022-28344-2 (PMC8837776; doi:10.1038/s41467-022-28344-2)
Supplement: Supplementary file 4 — Source Data [file 41467_2022_28344_MOESM4_ESM.zip › Source Data_NCOMMS-21-01890A/Fig. 1/Fig.1c/half-life distribution.xlsx]

## Sheet: Sheet1
Half-time	Counts	Counts	Counts	Counts	Counts	Counts	Counts	Counts
min
	carbon	metal	bimetal	metal hydroxide	others	composite	metal oxide	MOF		metal hydroxide	metal oxide	MOF	others	composite
0-5	0	0	0	2	0	6	19	36		2	19	36	0	6
2021-05-10	0	0	0	1	0	5	3	17		1	3	17	0	5
2021-10-30	0	0	0	0	1	6	4	10		0	4	10	1	6
30-60	0	0	0	0	0	0	0	14		0	0	14	0	0
60-90	0	0	0	0	0	0	1	4		0	1	4	0	0
90-300	0	0	0	0	0	6	1	11		0	1	11	0	6
300-600	0	0	0	0	0	1	0	1		0	0	1	0	1
>600	0	0	0	2	1	3	0	3		2	0	3	1	3
--
--									counts 按照每种材料用于不同底物的计数（若一篇文章的同一种材料，使用了两种底物，那么计数为2
--									如果对同一个材料在比例上进行调控，调控了四个组分，那么计数为4
--
--
--
--
--
--
--
--
--
--
--
--
--
--
--
--
--
