# Supplementary material for: Data-informed discovery of hydrolytic nanozymes
Source: Nat Commun. 2022 Feb 11;13:827. doi: 10.1038/s41467-022-28344-2 (PMC8837776; doi:10.1038/s41467-022-28344-2)
Supplement: Supplementary file 4 — Source Data [file 41467_2022_28344_MOESM4_ESM.zip › Source Data_NCOMMS-21-01890A/Fig. 1/Fig.1d/half-life-heat map.xlsx]

## Sheet: mean
materials	2-chloroethyl ethyl sulfide	PNPP	Bis(4-nitrophenyl) phosphate	Diethyl cyanophosphonate	Diisopropylfluorophosphate	DMNP	Paraoxon	Parathion methyl	Sodium para-nitrophenylphosphate	o-pinacolyl methylphosphonofluoridate	HD	o-ethyl S-2-(diisopropylamino)ethyl methylphosphonothioate	Tabun
	2-chloroethyl ethyl sulfide	pNPP	Bis(4-nitrophenyl) phosphate	Diethyl cyanophosphonate	Diisopropylfluorophosphate	Dimethyl 4-nitrophenyl phosphate	Paraoxon	Parathion methyl	Sodium para-nitrophenylphosphate	Soman	Distilled mustard	VX	Tabun
CeO2								0.87474
TixCe1–xO2								34.8113
TixZr1–xO2								31.5083
TiO2										579	457	8
HKUST-1(Cu)										1440	780	1440
MIL-101(Cr)							5
MOF 808 (Zr)							3.6			˂1		3.4	49
NU-1000 (Zr)			19.5			7	2.6	27.4		2.9		10.167	˂1
PCN-222(Zr)	10					8
PCN-777(Zr)							3.6			˂1		8.9	19
Spirof-MOF([Zr6(μ3-O)8(C53H28O8)2(H2O)8])						15.2
UiO-66(Zr)	17.5				13.35	22		35		4
UiO-66(Ce)						8				3
UiO-66-0.25NH2(Zr)					86.7
UiO-66-0.5NH2(Zr)					24.2
UiO-66-0.75NH2(Zr)					95
UiO-66-NH2(Zr)					115	2.65	67	1		58.765		3.6	20
UiO-66-NO2(Zr)								45
UiO-66-(OH)2(Zr)								60
UiO-67(Zr)					61	7.7		4.5	30			7.9
UiO-67-0.25NH2(Zr)					25.35
UiO-67-0.5NH2(Zr)					43.5
UiO-67-0.75NH2(Zr)					185
UiO-67-NH2(Zr)					533.5			2.75				3.9
UiO-67-N(Me)2(Zr)								4.5
K12[Ti2O2][GeNb12O40]·19H2O				12		3240
Zr(OH)4												918
Ce-FMA		2

## Sheet: every data
materials	Parathion methyl	materials	Parathion methyl	materials	Parathion methyl	materials	VX	Soman	HD	materials	Paraoxon		Paraoxon	Soman	o-ethyl S-2-(diisopropylamino)ethyl methylphosphonothioate	Tabun		Paraoxon	Soman	o-ethyl S-2-(diisopropylamino)ethyl methylphosphonothioate	Tabun	Methyl paraoxon	Dimethyl 4-nitrophenyl phosphate	Bis(4-nitrophenyl) phosphate
			t 1/2 min		t 1/2 min
CeO2	0.23	TixCe1–xO2	5.59	TixZr1–xO2	20.39	TiO2	8	1080	840	MIL-101(Cr)	5	MOF 808 (Zr)	3.6	˂1	˂0.5	˂1	NU-1000 (Zr)	2.6	˂1	5.3	˂1	2	1.5	3
	0.29		8.115		7.453			78	558						6.3	97			4.8			5	15	36
	0.3		10.04		69.31				546													12
	0.16		115.5		28.88				246													38
	0.24								84													80
	0.63								468
	0.19
	0.26
	11.36
	0.1
	0.35
	0.34
	0.3
	0.33
	0.37
	0.34
	0.21
	0.3
	0.32
