# Supplementary material for: Data-informed discovery of hydrolytic nanozymes
Source: Nat Commun. 2022 Feb 11;13:827. doi: 10.1038/s41467-022-28344-2 (PMC8837776; doi:10.1038/s41467-022-28344-2)
Supplement: Supplementary file 4 — Source Data [file 41467_2022_28344_MOESM4_ESM.zip › Source Data_NCOMMS-21-01890A/Fig. 1/Fig.1f/pore-size-half-life.xlsx]

## Sheet: Sheet1
0.6 (UiO-66)	0.89 (Spirof-MOF)	1.15 (UiO-67)	1.8 (MOF-808)	3.1 (NU-1000)	3.7 (PCN-222)	3.8 (PCN-777)	0.6 (UiO 66)	0.89 (Spirof-MOF)	1.15 (UiO-67)	1.8 (MOF-808)	3.1 (NU-1000)	3.7 (PCN-222)	3.8 (PCN-777)
22	48	30	3.6	2.6	8	3.6	19.783	15.2	26.729	18.233	17.205	9	10.067
35	7.5	4.5	1	1	10	1
17	3.5	15	0.5	5.3		0.5
9.7	1.8	7.7	6.3	8.7		17.3
30		7.9	1	1		1
5		87	97	97		37
		35		2
				5
				12
				38
				80
				1.5
				15
				3
				36
				8.3
				8.4
				1.8
				4.8
				12.7
