# Supplementary material for: Data-informed discovery of hydrolytic nanozymes
Source: Nat Commun. 2022 Feb 11;13:827. doi: 10.1038/s41467-022-28344-2 (PMC8837776; doi:10.1038/s41467-022-28344-2)
Supplement: Supplementary file 4 — Source Data [file 41467_2022_28344_MOESM4_ESM.zip › Source Data_NCOMMS-21-01890A/Fig. 2/Fig.2b/XRD of Ce-FMA-FA-20-RT.xlsx]

## Sheet: FA-20-RT
5	70
5.03	82
5.06	62
5.09	74
5.12	74
5.15	77
5.18	72
5.21	63
5.24	63
5.27	72
5.3	73
5.33	80
5.36	75
5.39	65
5.42	69
5.45	65
5.48	67
5.51	65
5.54	56
5.57	63
5.6	76
5.63	67
5.66	68
5.69	75
5.72	72
5.75	58
5.78	62
5.81	58
5.84	61
5.87	59
5.9	73
5.93	68
5.96	58
5.99	63
6.02	54
6.05	69
6.08	51
6.11	69
6.14	55
6.17	72
6.2	67
6.23	63
6.26	72
6.29	63
6.32	61
6.35	56
6.38	50
6.41	51
6.44	51
6.47	57
6.5	50
6.53	59
6.56	60
6.59	45
6.62	60
6.65	63
6.68	61
6.71	56
6.74	49
6.77	66
6.8	55
6.83	63
6.86	58
6.89	61
6.92	71
6.95	54
6.98	53
7.01	65
7.04	70
7.07	39
7.1	39
7.13	50
7.16	55
7.19	50
7.22	56
7.25	52
7.28	51
7.31	60
7.34	53
7.37	62
7.4	57
7.43	53
7.46	64
7.49	49
7.52	73
7.55	84
7.58	76
7.61	82
7.64	72
7.67	82
7.7	92
7.73	98
7.76	109
7.79	106
7.82	106
7.85	130
7.88	160
7.91	190
7.94	188
7.97	239
8	261
8.03	315
8.06	378
8.09	428
8.12	509
8.15	617
8.18	686
8.21	638
8.24	545
8.27	349
8.3	213
8.33	151
8.36	122
8.39	101
8.42	65
8.45	56
8.48	66
8.51	63
8.54	63
8.57	62
8.6	51
8.63	58
8.66	53
8.69	50
8.72	47
8.75	48
8.78	45
8.81	57
8.84	63
8.87	66
8.9	44
8.93	51
8.96	64
8.99	65
9.02	71
9.05	75
9.08	91
9.11	67
9.14	76
9.17	104
9.2	97
9.23	116
9.26	116
9.29	149
9.32	147
9.35	179
9.38	211
9.41	277
9.44	276
9.47	326
9.5	279
9.53	216
9.56	140
9.59	82
9.62	71
9.65	53
9.68	66
9.71	46
9.74	44
9.77	38
9.8	42
9.83	52
9.86	52
9.89	26
9.92	49
9.95	55
9.98	34
10.01	41
10.04	44
10.07	47
10.1	45
10.13	43
10.16	37
10.19	50
10.22	38
10.25	45
10.28	40
10.31	24
10.34	47
10.37	37
10.4	33
10.43	37
10.46	37
10.49	35
10.52	43
10.55	43
10.58	38
10.61	39
10.64	29
10.67	44
10.7	38
10.73	31
10.76	38
10.79	33
10.82	36
10.85	42
10.88	33
10.91	39
10.94	43
10.97	46
11	44
11.03	45
11.06	30
11.09	47
11.12	40
11.15	40
11.18	54
11.21	37
11.24	38
11.27	41
11.3	50
11.33	37
11.36	39
11.39	30
11.42	43
11.45	26
11.48	48
11.51	32
11.54	38
11.57	30
11.6	46
11.63	33
11.66	29
11.69	33
11.72	29
11.75	42
11.78	35
11.81	37
11.84	34
11.87	40
11.9	38
11.93	26
11.96	22
11.99	29
12.02	28
12.05	47
12.08	37
12.11	34
12.14	26
12.17	40
12.2	38
12.23	36
12.26	35
12.29	28
12.32	35
12.35	35
12.38	22
12.41	32
12.44	41
12.47	32
12.5	33
12.53	22
12.56	48
12.59	44
12.62	40
12.65	38
12.68	26
12.71	27
12.74	33
12.77	37
12.8	34
12.83	32
12.86	35
12.89	37
12.92	43
12.95	39
12.98	36
13.01	40
13.04	35
13.07	34
13.1	36
13.13	41
13.16	42
13.19	32
13.22	36
13.25	46
13.28	46
13.31	46
13.34	60
13.37	52
13.4	59
13.43	59
13.46	53
13.49	47
13.52	34
13.55	40
13.58	34
13.61	25
13.64	37
13.67	32
13.7	26
13.73	43
13.76	29
13.79	26
13.82	28
13.85	25
13.88	31
13.91	40
13.94	31
13.97	28
14	35
14.03	26
14.06	39
14.09	33
14.12	31
14.15	32
14.18	27
14.21	27
14.24	29
14.27	25
14.3	24
14.33	35
14.36	26
14.39	30
14.42	28
14.45	29
14.48	28
14.51	31
14.54	30
14.57	30
14.6	24
14.63	25
14.66	35
14.69	20
14.72	35
14.75	24
14.78	31
14.81	21
14.84	25
14.87	29
14.9	20
14.93	37
14.96	34
14.99	20
15.02	30
15.05	31
15.08	36
15.11	32
15.14	19
15.17	29
15.2	16
15.23	25
15.26	29
15.29	27
15.32	22
15.35	17
15.38	21
15.41	22
15.44	33
15.47	18
15.5	28
15.53	26
15.56	31
15.59	29
15.62	22
15.65	24
15.68	32
15.71	28
15.74	36
15.77	28
15.8	44
15.83	29
15.86	26
15.89	19
15.92	20
15.95	18
15.98	25
16.01	27
16.04	28
16.07	20
16.1	28
16.13	25
16.16	22
16.19	21
16.22	28
16.25	35
16.28	32
16.31	22
16.34	28
16.37	40
16.4	27
16.43	25
16.46	30
16.49	41
16.52	33
16.55	29
16.58	32
16.61	30
16.64	26
16.67	28
16.7	17
16.73	18
16.76	28
16.79	24
16.82	19
16.85	18
16.88	34
16.91	19
16.94	25
16.97	22
17	24
17.03	20
17.06	19
17.09	25
17.12	21
17.15	28
17.18	24
17.21	22
17.24	26
17.27	18
17.3	23
17.33	22
17.36	20
17.39	27
17.42	18
17.45	19
17.48	28
17.51	33
17.54	27
17.57	19
17.6	28
17.63	20
17.66	27
17.69	24
17.72	22
17.75	24
17.78	23
17.81	30
17.84	24
17.87	14
17.9	29
17.93	17
17.96	19
17.99	18
18.02	21
18.05	22
18.08	28
18.11	20
18.14	28
18.17	16
18.2	21
18.23	20
18.26	28
18.29	15
18.32	31
18.35	22
18.38	11
18.41	23
18.44	16
18.47	17
18.5	22
18.53	17
18.56	20
18.59	25
18.62	26
18.65	28
18.68	26
18.71	27
18.74	32
18.77	33
18.8	22
18.83	36
18.86	34
18.89	53
18.92	49
18.95	64
18.98	69
19.01	87
19.04	88
19.07	78
19.1	62
19.13	46
19.16	30
19.19	29
19.22	34
19.25	26
19.28	31
19.31	30
19.34	31
19.37	20
19.4	17
19.43	20
19.46	16
19.49	25
19.52	28
19.55	29
19.58	26
19.61	23
19.64	24
19.67	21
19.7	18
19.73	26
19.76	22
19.79	23
19.82	18
19.85	24
19.88	23
19.91	23
19.94	19
19.97	19
20	16
20.03	28
20.06	22
20.09	27
20.12	18
20.15	23
20.18	26
20.21	24
20.24	26
20.27	18
20.3	19
20.33	22
20.36	29
20.39	30
20.42	30
20.45	28
20.48	34
20.51	53
20.54	61
20.57	71
20.6	93
20.63	120
20.66	129
20.69	147
20.72	161
20.75	159
20.78	160
20.81	155
20.84	129
20.87	98
20.9	86
20.93	57
20.96	55
20.99	42
21.02	29
21.05	36
21.08	35
21.11	36
21.14	33
21.17	46
21.2	60
21.23	57
21.26	73
21.29	76
21.32	45
21.35	49
21.38	45
21.41	39
21.44	38
21.47	25
21.5	30
21.53	23
21.56	26
21.59	25
21.62	33
21.65	20
21.68	25
21.71	14
21.74	28
21.77	23
21.8	27
21.83	22
21.86	27
21.89	19
21.92	26
21.95	17
21.98	23
22.01	26
22.04	24
22.07	20
22.1	28
22.13	15
22.16	28
22.19	18
22.22	19
22.25	35
22.28	22
22.31	15
22.34	30
22.37	20
22.4	17
22.43	14
22.46	27
22.49	30
22.52	27
22.55	34
22.58	27
22.61	28
22.64	26
22.67	16
22.7	20
22.73	18
22.76	23
22.79	35
22.82	23
22.85	32
22.88	32
22.91	27
22.94	28
22.97	29
23	35
23.03	46
23.06	37
23.09	46
23.12	57
23.15	77
23.18	83
23.21	110
23.24	117
23.27	134
23.3	151
23.33	170
23.36	202
23.39	174
23.42	175
23.45	160
23.48	121
23.51	87
23.54	62
23.57	60
23.6	33
23.63	32
23.66	19
23.69	28
23.72	29
23.75	32
23.78	21
23.81	25
23.84	22
23.87	35
23.9	26
23.93	31
23.96	15
23.99	23
24.02	29
24.05	24
24.08	21
24.11	26
24.14	31
24.17	35
24.2	36
24.23	35
24.26	32
24.29	41
24.32	34
24.35	33
24.38	31
24.41	41
24.44	29
24.47	43
24.5	53
24.53	59
24.56	72
24.59	93
24.62	111
24.65	129
24.68	155
24.71	176
24.74	234
24.77	263
24.8	281
24.83	307
24.86	266
24.89	193
24.92	109
24.95	116
24.98	55
25.01	57
25.04	47
25.07	40
25.1	26
25.13	30
25.16	34
25.19	29
25.22	21
25.25	34
25.28	26
25.31	29
25.34	30
25.37	35
25.4	28
25.43	14
25.46	22
25.49	19
25.52	15
25.55	26
25.58	28
25.61	17
25.64	29
25.67	20
25.7	17
25.73	28
25.76	31
25.79	19
25.82	24
25.85	15
25.88	27
25.91	24
25.94	20
25.97	31
26	29
26.03	25
26.06	11
26.09	23
26.12	20
26.15	22
26.18	17
26.21	22
26.24	32
26.27	27
26.3	21
26.33	19
26.36	27
26.39	25
26.42	20
26.45	17
26.48	17
26.51	20
26.54	30
26.57	27
26.6	21
26.63	20
26.66	34
26.69	27
26.72	22
26.75	26
26.78	28
26.81	23
26.84	32
26.87	25
26.9	32
26.93	29
26.96	34
26.99	42
27.02	46
27.05	45
27.08	31
27.11	24
27.14	33
27.17	31
27.2	20
27.23	37
27.26	21
27.29	25
27.32	28
27.35	23
27.38	30
27.41	32
27.44	23
27.47	28
27.5	23
27.53	18
27.56	32
27.59	29
27.62	24
27.65	21
27.68	24
27.71	19
27.74	31
27.77	23
27.8	24
27.83	31
27.86	23
27.89	29
27.92	31
27.95	34
27.98	30
28.01	45
28.04	40
28.07	38
28.1	49
28.13	65
28.16	83
28.19	79
28.22	91
28.25	102
28.28	94
28.31	134
28.34	127
28.37	146
28.4	129
28.43	135
28.46	135
28.49	173
28.52	210
28.55	207
28.58	259
28.61	304
28.64	355
28.67	432
28.7	483
28.73	503
28.76	522
28.79	438
28.82	336
28.85	248
28.88	203
28.91	118
28.94	88
28.97	62
29	56
29.03	58
29.06	67
29.09	39
29.12	50
29.15	33
29.18	22
29.21	37
29.24	39
29.27	29
29.3	26
29.33	30
29.36	34
29.39	36
29.42	36
29.45	29
29.48	25
29.51	37
29.54	25
29.57	22
29.6	26
29.63	22
29.66	24
29.69	34
29.72	32
29.75	25
29.78	24
29.81	24
29.84	18
29.87	30
29.9	33
29.93	29
29.96	20
29.99	33
30.02	31
30.05	30
30.08	37
30.11	45
30.14	35
30.17	45
30.2	42
30.23	52
30.26	60
30.29	69
30.32	67
30.35	52
30.38	52
30.41	43
30.44	45
30.47	26
30.5	28
30.53	30
30.56	22
30.59	22
30.62	29
30.65	32
30.68	26
30.71	18
30.74	24
30.77	15
30.8	25
30.83	21
30.86	31
30.89	32
30.92	25
30.95	24
30.98	30
31.01	36
31.04	32
31.07	48
31.1	44
31.13	48
31.16	50
31.19	82
31.22	74
31.25	87
31.28	88
31.31	94
31.34	108
31.37	92
31.4	110
31.43	137
31.46	155
31.49	200
31.52	189
31.55	159
31.58	148
31.61	101
31.64	90
31.67	57
31.7	60
31.73	65
31.76	64
31.79	52
31.82	74
31.85	68
31.88	50
31.91	50
31.94	38
31.97	39
32	32
32.03	22
32.06	26
32.09	31
32.12	24
32.15	10
32.18	21
32.21	22
32.24	27
32.27	18
32.3	25
32.33	24
32.36	26
32.39	16
32.42	27
32.45	21
32.48	24
32.51	18
32.54	23
32.57	20
32.6	20
32.63	16
32.66	19
32.69	16
32.72	18
32.75	13
32.78	31
32.81	22
32.84	14
32.87	25
32.9	27
32.93	31
32.96	43
32.99	50
33.02	53
33.05	62
33.08	62
33.11	80
33.14	57
33.17	59
33.2	71
33.23	88
33.26	78
33.29	88
33.32	136
33.35	138
33.38	108
33.41	108
33.44	114
33.47	75
33.5	55
33.53	36
33.56	24
33.59	29
33.62	22
33.65	26
33.68	19
33.71	21
33.74	22
33.77	18
33.8	27
33.83	25
33.86	20
33.89	24
33.92	27
33.95	21
33.98	39
34.01	30
34.04	30
34.07	31
34.1	43
34.13	65
34.16	66
34.19	81
34.22	116
34.25	161
34.28	185
34.31	214
34.34	223
34.37	211
34.4	182
34.43	168
34.46	133
34.49	110
34.52	80
34.55	71
34.58	53
34.61	58
34.64	38
34.67	34
34.7	24
34.73	28
34.76	21
34.79	30
34.82	30
34.85	23
34.88	22
34.91	26
34.94	25
34.97	23
35	25
35.03	18
35.06	19
35.09	18
35.12	18
35.15	18
35.18	17
35.21	17
35.24	25
35.27	20
35.3	9
35.33	19
35.36	12
35.39	17
35.42	19
35.45	21
35.48	17
35.51	17
35.54	16
35.57	12
35.6	13
35.63	28
35.66	27
35.69	19
35.72	25
35.75	26
35.78	19
35.81	31
35.84	26
35.87	21
35.9	30
35.93	30
35.96	34
35.99	33
36.02	37
36.05	50
36.08	45
36.11	57
36.14	40
36.17	47
36.2	55
36.23	36
36.26	39
36.29	27
36.32	23
36.35	22
36.38	26
36.41	17
36.44	24
36.47	15
36.5	24
36.53	21
36.56	23
36.59	29
36.62	27
36.65	38
36.68	31
36.71	47
36.74	64
36.77	61
36.8	81
36.83	76
36.86	64
36.89	77
36.92	69
36.95	74
36.98	94
37.01	104
37.04	122
37.07	122
37.1	144
37.13	115
37.16	113
37.19	118
37.22	88
37.25	57
37.28	49
37.31	40
37.34	33
37.37	29
37.4	25
37.43	27
37.46	15
37.49	19
37.52	22
37.55	14
37.58	14
37.61	11
37.64	13
37.67	15
37.7	20
37.73	19
37.76	20
37.79	21
37.82	21
37.85	10
37.88	21
37.91	19
37.94	15
37.97	13
38	19
38.03	15
38.06	20
38.09	14
38.12	16
38.15	12
38.18	18
38.21	14
38.24	15
38.27	11
38.3	14
38.33	23
38.36	32
38.39	15
38.42	18
38.45	31
38.48	27
38.51	35
38.54	43
38.57	41
38.6	61
38.63	55
38.66	46
38.69	46
38.72	49
38.75	35
38.78	40
38.81	19
38.84	24
38.87	24
38.9	12
38.93	14
38.96	18
38.99	23
39.02	15
39.05	18
39.08	17
39.11	18
39.14	18
39.17	21
39.2	18
39.23	15
39.26	19
39.29	22
39.32	29
39.35	19
39.38	31
39.41	36
39.44	25
39.47	33
39.5	31
39.53	42
39.56	53
39.59	63
39.62	53
39.65	53
39.68	66
39.71	71
39.74	81
39.77	72
39.8	82
39.83	79
39.86	104
39.89	103
39.92	100
39.95	111
39.98	96
40.01	78
40.04	85
40.07	69
40.1	51
40.13	41
40.16	32
40.19	20
40.22	25
40.25	22
40.28	25
40.31	24
40.34	22
40.37	16
40.4	18
40.43	22
40.46	13
40.49	22
40.52	24
40.55	25
40.58	15
40.61	23
40.64	26
40.67	32
40.7	41
40.73	40
40.76	49
40.79	53
40.82	72
40.85	104
40.88	126
40.91	143
40.94	146
40.97	123
41	142
41.03	120
41.06	111
41.09	119
41.12	109
41.15	124
41.18	117
41.21	137
41.24	104
41.27	101
41.3	78
41.33	70
41.36	67
41.39	61
41.42	41
41.45	40
41.48	26
41.51	26
41.54	39
41.57	36
41.6	60
41.63	79
41.66	61
41.69	97
41.72	95
41.75	116
41.78	142
41.81	127
41.84	158
41.87	145
41.9	156
41.93	147
41.96	143
41.99	176
42.02	176
42.05	171
42.08	185
42.11	162
42.14	160
42.17	140
42.2	133
42.23	101
42.26	82
42.29	71
42.32	65
42.35	97
42.38	81
42.41	78
42.44	67
42.47	41
42.5	45
42.53	35
42.56	36
42.59	39
42.62	37
42.65	25
42.68	28
42.71	21
42.74	20
42.77	21
42.8	16
42.83	16
42.86	21
42.89	19
42.92	19
42.95	13
42.98	20
43.01	18
43.04	19
43.07	17
43.1	24
43.13	28
43.16	30
43.19	37
43.22	47
43.25	64
43.28	54
43.31	66
43.34	39
43.37	43
43.4	52
43.43	47
43.46	39
43.49	42
43.52	45
43.55	33
43.58	39
43.61	37
43.64	45
43.67	25
43.7	22
43.73	21
43.76	20
43.79	19
43.82	23
43.85	24
43.88	17
43.91	25
43.94	25
43.97	20
44	22
44.03	26
44.06	22
44.09	44
44.12	43
44.15	46
44.18	80
44.21	73
44.24	88
44.27	88
44.3	106
44.33	65
44.36	103
44.39	83
44.42	59
44.45	68
44.48	44
44.51	53
44.54	52
44.57	48
44.6	38
44.63	42
44.66	49
44.69	37
44.72	41
44.75	34
44.78	42
44.81	26
44.84	28
44.87	15
44.9	23
44.93	24
44.96	20
44.99	21
45.02	17
45.05	11
45.08	22
45.11	18
45.14	23
45.17	17
45.2	22
45.23	17
45.26	14
45.29	19
45.32	15
45.35	13
45.38	14
45.41	16
45.44	20
45.47	13
45.5	24
45.53	12
45.56	18
45.59	17
45.62	11
45.65	14
45.68	22
45.71	12
45.74	19
45.77	9
45.8	19
45.83	15
45.86	20
45.89	11
45.92	20
45.95	13
45.98	17
46.01	17
46.04	14
46.07	17
46.1	15
46.13	23
46.16	18
46.19	20
46.22	27
46.25	22
46.28	28
46.31	34
46.34	28
46.37	41
46.4	35
46.43	38
46.46	41
46.49	46
46.52	50
46.55	51
46.58	41
46.61	38
46.64	34
46.67	24
46.7	20
46.73	21
46.76	19
46.79	13
46.82	17
46.85	19
46.88	8
46.91	20
46.94	19
46.97	15
47	15
47.03	15
47.06	14
47.09	15
47.12	15
47.15	14
47.18	21
47.21	14
47.24	14
47.27	11
47.3	11
47.33	9
47.36	15
47.39	19
47.42	19
47.45	17
47.48	18
47.51	23
47.54	18
47.57	18
47.6	23
47.63	18
47.66	19
47.69	30
47.72	25
47.75	33
47.78	31
47.81	30
47.84	21
47.87	26
47.9	29
47.93	29
47.96	42
47.99	25
48.02	29
48.05	16
48.08	21
48.11	20
48.14	36
48.17	38
48.2	48
48.23	54
48.26	48
48.29	79
48.32	90
48.35	111
48.38	118
48.41	115
48.44	113
48.47	115
48.5	116
48.53	140
48.56	145
48.59	158
48.62	161
48.65	170
48.68	158
48.71	168
48.74	170
48.77	162
48.8	118
48.83	142
48.86	119
48.89	91
48.92	76
48.95	77
48.98	78
49.01	66
49.04	52
49.07	51
49.1	41
49.13	45
49.16	38
49.19	29
49.22	34
49.25	24
49.28	27
49.31	39
49.34	28
49.37	20
49.4	29
49.43	19
49.46	27
49.49	37
49.52	35
49.55	37
49.58	43
49.61	55
49.64	49
49.67	51
49.7	43
49.73	52
49.76	59
49.79	75
49.82	70
49.85	67
49.88	60
49.91	68
49.94	88
49.97	89
50	84
50.03	86
50.06	77
50.09	71
50.12	49
50.15	73
50.18	48
50.21	49
50.24	39
50.27	40
50.3	40
50.33	34
50.36	29
50.39	47
50.42	49
50.45	48
50.48	49
50.51	56
50.54	48
50.57	65
50.6	51
50.63	72
50.66	72
50.69	68
50.72	71
50.75	87
50.78	93
50.81	92
50.84	99
50.87	105
50.9	94
50.93	90
50.96	93
50.99	88
51.02	70
51.05	74
51.08	61
51.11	48
51.14	48
51.17	38
51.2	33
51.23	28
51.26	18
51.29	17
51.32	24
51.35	18
51.38	16
51.41	17
51.44	23
51.47	20
51.5	12
51.53	23
51.56	17
51.59	17
51.62	12
51.65	18
51.68	15
51.71	31
51.74	10
51.77	19
51.8	17
51.83	20
51.86	21
51.89	15
51.92	11
51.95	17
51.98	19
52.01	17
52.04	18
52.07	17
52.1	12
52.13	15
52.16	18
52.19	23
52.22	18
52.25	29
52.28	29
52.31	37
52.34	47
52.37	37
52.4	40
52.43	48
52.46	41
52.49	36
52.52	41
52.55	53
52.58	53
52.61	61
52.64	68
52.67	56
52.7	62
52.73	72
52.76	59
52.79	75
52.82	68
52.85	73
52.88	59
52.91	74
52.94	69
52.97	65
53	75
53.03	51
53.06	59
53.09	41
53.12	51
53.15	38
53.18	26
53.21	19
53.24	27
53.27	23
53.3	23
53.33	24
53.36	28
53.39	23
53.42	21
53.45	26
53.48	41
53.51	38
53.54	38
53.57	45
53.6	60
53.63	69
53.66	61
53.69	81
53.72	79
53.75	71
53.78	87
53.81	87
53.84	90
53.87	101
53.9	75
53.93	83
53.96	92
53.99	120
54.02	80
54.05	81
54.08	65
54.11	63
54.14	66
54.17	59
54.2	79
54.23	51
54.26	37
54.29	39
54.32	33
54.35	37
54.38	37
54.41	34
54.44	31
54.47	38
54.5	42
54.53	36
54.56	30
54.59	37
54.62	54
54.65	65
54.68	65
54.71	52
54.74	39
54.77	61
54.8	47
54.83	38
54.86	29
54.89	30
54.92	31
54.95	21
54.98	29
55.01	19
55.04	21
55.07	15
55.1	26
55.13	18
55.16	14
55.19	11
55.22	20
55.25	21
55.28	22
55.31	19
55.34	10
55.37	16
55.4	21
55.43	24
55.46	17
55.49	32
55.52	39
55.55	30
55.58	40
55.61	48
55.64	35
55.67	37
55.7	36
55.73	38
55.76	27
55.79	34
55.82	40
55.85	36
55.88	28
55.91	32
55.94	31
55.97	35
56	28
56.03	22
56.06	29
56.09	39
56.12	38
56.15	39
56.18	38
56.21	63
56.24	59
56.27	71
56.3	75
56.33	85
56.36	84
56.39	107
56.42	106
56.45	118
56.48	125
56.51	122
56.54	122
56.57	117
56.6	141
56.63	118
56.66	119
56.69	117
56.72	98
56.75	107
56.78	96
56.81	107
56.84	92
56.87	65
56.9	74
56.93	68
56.96	50
56.99	49
57.02	36
57.05	43
57.08	30
57.11	29
57.14	21
57.17	39
57.2	26
57.23	31
57.26	23
57.29	29
57.32	19
57.35	31
57.38	29
57.41	22
57.44	25
57.47	19
57.5	26
57.53	30
57.56	19
57.59	37
57.62	31
57.65	42
57.68	30
57.71	47
57.74	30
57.77	47
57.8	35
57.83	40
57.86	32
57.89	34
57.92	39
57.95	36
57.98	28
58.01	34
58.04	30
58.07	29
58.1	44
58.13	40
58.16	45
58.19	47
58.22	49
58.25	56
58.28	60
58.31	67
58.34	75
58.37	78
58.4	56
58.43	64
58.46	67
58.49	70
58.52	60
58.55	59
58.58	48
58.61	46
58.64	37
58.67	70
58.7	43
58.73	35
58.76	47
58.79	40
58.82	30
58.85	30
58.88	26
58.91	27
58.94	29
58.97	29
59	18
59.03	18
59.06	15
59.09	26
59.12	10
59.15	17
59.18	19
59.21	23
59.24	17
59.27	14
59.3	11
59.33	28
59.36	26
59.39	24
59.42	24
59.45	24
59.48	31
59.51	25
59.54	23
59.57	30
59.6	15
59.63	21
59.66	24
59.69	25
59.72	32
59.75	27
59.78	26
59.81	19
59.84	28
59.87	20
59.9	26
59.93	22
59.96	23
59.99	20

## Sheet: simulated
5	0	4.4
5.02	0	4.4
5.04	0	4.4
5.06	0	4.4
5.08	0	4.4
5.1	0	4.4
5.12	0	4.4
5.14	0	4.4
5.16	0	4.4
5.18	0	4.4
5.2	0	4.4
5.22	0	4.4
5.24	0	4.4
5.26	0	4.4
5.28	0.0319494	4.4
5.3	0.0328514	4.4
5.32	0.0337922	4.4
5.34	0.034774	4.4
5.36	0.0357991	4.4
5.38	0.0368703	4.4
5.4	0.0379902	4.4
5.42	0.039162	4.4
5.44	0.0403887	4.4
5.46	0.041674	4.4
5.48	0.0430216	4.4
5.5	0.0444356	4.4
5.52	0.0459204	4.4
5.54	0.0474809	4.4
5.56	0.0491222	4.4
5.58	0.05085	4.4
5.6	0.0526706	4.4
5.62	0.0545907	4.4
5.64	0.0566177	4.4
5.66	0.0587596	4.4
5.68	0.0610253	4.4
5.7	0.0634244	4.4
5.72	0.0659678	4.4
5.74	0.0686672	4.4
5.76	0.0715355	4.4
5.78	0.0745872	4.4
5.8	0.0778383	4.4
5.82	0.0813064	4.4
5.84	0.0850112	4.4
5.86	0.088975	4.4
5.88	0.0932222	4.4
5.9	0.0977805	4.4
5.92	0.102681	4.4
5.94	0.107959	4.4
5.96	0.113654	4.4
5.98	0.119811	4.4
6	0.126481	4.4
6.02	0.133724	4.4
6.04	0.141606	4.4
6.06	0.150204	4.4
6.08	0.159608	4.4
6.1	0.169921	4.4
6.12	0.181265	4.4
6.14	0.193782	4.4
6.16	0.207637	4.4
6.18	0.223029	4.4
6.2	0.240192	4.4
6.22	0.259408	4.4
6.24	0.281018	4.4
6.26	0.305433	4.4
6.28	0.33316	4.4
6.3	0.364821	4.4
6.32	0.401196	4.4
6.34	0.44326	4.4
6.36	0.492258	4.4
6.38	0.549791	4.4
6.4	0.617943	4.4
6.42	0.699472	4.4
6.44	0.79808	4.4
6.46	0.918827	4.4
6.48	1.06877	4.4
6.5	1.25794	4.4
6.52	1.50104	4.4
6.54	1.82034	4.4
6.56	2.25166	4.4
6.58	2.85823	4.4
6.6	3.76298	4.4
6.62	5.20989	4.4
6.64	7.6391	4.4
6.66	11.6959	4.4
6.68	18.0001	4.4
6.7	26.1381	5.11254
6.72	32.0509	5.66135
6.74	29.7741	5.45657
6.76	21.9059	4.68037
6.78	14.4973	4.4
6.8	19.3529	4.4
6.82	16.4943	4.4
6.84	14.9279	4.4
6.86	14.1051	4.4
6.88	13.6942	4.4
6.9	13.523	4.4
6.92	13.5055	4.4
6.94	13.5958	4.4
6.96	13.7672	4.4
6.98	14.0027	4.4
7	14.2916	4.4
7.02	14.6268	4.4
7.04	15.0036	4.4
7.06	15.4195	4.4
7.08	15.8727	4.4
7.1	16.3627	4.4
7.12	16.8898	4.4
7.14	17.4545	4.4
7.16	18.0582	4.4
7.18	18.7026	4.4
7.2	19.3897	4.40338
7.22	20.1222	4.48578
7.24	20.903	4.57198
7.26	21.7354	4.66212
7.28	22.6233	4.7564
7.3	23.571	4.855
7.32	24.5835	4.95817
7.34	25.6661	5.06618
7.36	26.8252	5.1793
7.38	28.0675	5.29788
7.4	29.4009	5.42226
7.42	30.8341	5.55285
7.44	32.3771	5.69009
7.46	34.041	5.83447
7.48	35.8386	5.98654
7.5	37.7843	6.14689
7.52	39.8946	6.31622
7.54	42.1883	6.49525
7.56	44.6871	6.68484
7.58	47.416	6.88593
7.6	50.4039	7.09957
7.62	53.6844	7.32696
7.64	57.2967	7.56946
7.66	61.2868	7.82859
7.68	65.7092	8.10612
7.7	70.6281	8.40405
7.72	76.1205	8.72471
7.74	82.2786	9.07076
7.76	89.214	9.44532
7.78	97.0625	9.85203
7.8	105.991	10.2952
7.82	116.205	10.7799
7.84	127.964	11.3121
7.86	141.592	11.8993
7.88	157.506	12.5501
7.9	176.241	13.2756
7.92	198.501	14.089
7.94	225.218	15.0073
7.96	257.651	16.0515
7.98	297.534	17.2492
8	347.293	18.6358
8.02	410.416	20.2587
8.04	492.052	22.1822
8.06	603.863	24.5736
8.08	751.552	27.4144
8.1	962.617	31.0261
8.12	1284.27	35.8368
8.14	1808.65	42.5282
8.16	2693.39	51.8979
8.18	4149.16	64.4139
8.2	6322.05	79.5113
8.22	8833.81	93.9884
8.24	10000	100
8.26	8530.03	92.3582
8.28	5998.48	77.4498
8.3	3918.3	62.5963
8.32	2550.14	50.4989
8.34	1724.59	41.5282
8.36	1234.73	35.1388
8.38	932.014	30.5289
8.4	731.641	27.0489
8.42	590.54	24.301
8.44	486.797	22.0635
8.46	408.238	20.2049
8.48	347.401	18.6387
8.5	299.405	17.3033
8.52	260.934	16.1535
8.54	229.669	15.1548
8.56	203.952	14.2812
8.58	182.576	13.5121
8.6	164.645	12.8314
8.62	149.482	12.2263
8.64	136.574	11.6865
8.66	125.519	11.2035
8.68	116.007	10.7706
8.7	107.789	10.3821
8.72	100.669	10.0334
8.74	94.4899	9.72059
8.76	89.1236	9.44053
8.78	84.4673	9.19061
8.8	80.4373	8.96868
8.82	76.966	8.77303
8.84	73.999	8.60227
8.86	71.4928	8.45534
8.88	69.4138	8.33149
8.9	67.7366	8.23022
8.92	66.4438	8.1513
8.94	65.525	8.09475
8.96	64.9771	8.06084
8.98	64.8042	8.0501
9	65.0179	8.06337
9.02	65.6385	8.10176
9.04	66.6956	8.16674
9.06	68.2304	8.26017
9.08	70.2978	8.38438
9.1	72.9697	8.54223
9.12	76.3397	8.73726
9.14	80.5292	8.9738
9.16	85.6965	9.25724
9.18	92.0493	9.59423
9.2	99.8624	9.99312
9.22	109.504	10.4644
9.24	121.475	11.0216
9.26	136.467	11.6819
9.28	155.457	12.4682
9.3	179.85	13.4108
9.32	211.739	14.5512
9.34	254.364	15.9488
9.36	313.147	17.6959
9.38	398.118	19.9529
9.4	529.231	23.005
9.42	744.982	27.2944
9.44	1109.54	33.3097
9.46	1704.65	41.2874
9.48	2574.25	50.7371
9.5	3518.64	59.3181
9.52	3833.4	61.9145
9.54	3161.02	56.2229
9.56	2190.39	46.8016
9.58	1428.41	37.7943
9.6	935.511	30.5861
9.62	639.748	25.2932
9.64	463.652	21.5326
9.66	353.751	18.8083
9.68	280.203	16.7393
9.7	218.289	14.7746
9.72	179.86	13.4112
9.74	150.633	12.2733
9.76	127.909	11.3097
9.78	109.911	10.4839
9.8	95.4273	9.76869
9.82	83.6057	9.14361
9.84	73.8366	8.59282
9.86	65.6741	8.10396
9.88	58.7863	7.66722
9.9	52.9223	7.27477
9.92	47.8898	6.92025
9.94	43.5395	6.59844
9.96	39.7538	6.30506
9.98	36.4394	6.0365
10	33.5215	5.78978
10.02	30.9395	5.56233
10.04	28.6439	5.352
10.06	26.594	5.15693
10.08	24.7559	4.97553
10.1	23.1016	4.80641
10.12	21.6074	4.64837
10.14	20.2533	4.50036
10.16	19.0224	4.4
10.18	17.9001	4.4
10.2	16.8742	4.4
10.22	15.9662	4.4
10.24	15.1032	4.4
10.26	14.3084	4.4
10.28	13.5751	4.4
10.3	12.8969	4.4
10.32	12.2686	4.4
10.34	11.6854	4.4
10.36	11.1431	4.4
10.38	10.638	4.4
10.4	10.1667	4.4
10.42	9.72644	4.4
10.44	9.31448	4.4
10.46	8.92848	4.4
10.48	8.56635	4.4
10.5	8.22617	4.4
10.52	7.90623	4.4
10.54	7.605	4.4
10.56	7.32106	4.4
10.58	7.05316	4.4
10.6	6.80013	4.4
10.62	6.56094	4.4
10.64	6.33462	4.4
10.66	6.12031	4.4
10.68	5.91722	4.4
10.7	5.72462	4.4
10.72	5.54185	4.4
10.74	5.3683	4.4
10.76	5.20341	4.4
10.78	5.04668	4.4
10.8	4.89764	4.4
10.82	4.75587	4.4
10.84	4.62098	4.4
10.86	4.4926	4.4
10.88	4.37043	4.4
10.9	4.25417	4.4
10.92	4.14355	4.4
10.94	4.03835	4.4
10.96	3.93835	4.4
10.98	0.144281	4.4
11	0.153089	4.4
11.02	0.162728	4.4
11.04	0.173304	4.4
11.06	0.184943	4.4
11.08	0.197792	4.4
11.1	0.212025	4.4
11.12	0.227846	4.4
11.14	0.2455	4.4
11.16	0.265282	4.4
11.18	0.287545	4.4
11.2	0.312721	4.4
11.22	0.341339	4.4
11.24	0.374053	4.4
11.26	0.411678	4.4
11.28	0.455244	4.4
11.3	0.506061	4.4
11.32	0.565819	4.4
11.34	0.636727	4.4
11.36	0.721712	4.4
11.38	0.824716	4.4
11.4	0.951148	4.4
11.42	1.10857	4.4
11.44	1.3078	4.4
11.46	1.56475	4.4
11.48	1.90374	4.4
11.5	2.36445	4.4
11.52	3.0183	4.4
11.54	4.00563	4.4
11.56	5.60278	4.4
11.58	8.29388	4.4
11.6	12.7536	4.4
11.62	19.5348	4.41982
11.64	27.7905	5.27167
11.66	32.5919	5.70893
11.68	28.798	5.36638
11.7	20.6089	4.53971
11.72	13.5214	4.4
11.74	8.7725	4.4
11.76	5.8863	4.4
11.78	4.17584	4.4
11.8	3.12682	4.4
11.82	2.43864	4.4
11.84	1.95722	4.4
11.86	1.6047	4.4
11.88	1.33842	4.4
11.9	1.13253	4.4
11.92	0.970227	4.4
11.94	0.840143	4.4
11.96	0.734355	4.4
11.98	0.647213	4.4
12	0.574609	4.4
12.02	0.608331	4.4
12.04	0.559087	4.4
12.06	0.51741	4.4
12.08	0.48195	4.4
12.1	0.451653	4.4
12.12	0.425686	4.4
12.14	0.403383	4.4
12.16	0.38421	4.4
12.18	0.367731	4.4
12.2	0.353595	4.4
12.22	0.341511	4.4
12.24	0.33124	4.4
12.26	0.322585	4.4
12.28	0.315382	4.4
12.3	0.309497	4.4
12.32	0.304818	4.4
12.34	0.301253	4.4
12.36	0.298727	4.4
12.38	0.297181	4.4
12.4	0.296566	4.4
12.42	0.296847	4.4
12.44	0.297998	4.4
12.46	0.300002	4.4
12.48	0.302852	4.4
12.5	0.306549	4.4
12.52	0.311101	4.4
12.54	0.316525	4.4
12.56	0.322847	4.4
12.58	0.330099	4.4
12.6	0.338326	4.4
12.62	0.347579	4.4
12.64	0.35792	4.4
12.66	0.369423	4.4
12.68	0.382176	4.4
12.7	0.396279	4.4
12.72	0.411849	4.4
12.74	0.429023	4.4
12.76	0.447957	4.4
12.78	0.468833	4.4
12.8	0.491864	4.4
12.82	0.517294	4.4
12.84	0.547182	4.4
12.86	0.578369	4.4
12.88	0.612972	4.4
12.9	0.651454	4.4
12.92	0.694363	4.4
12.94	0.74235	4.4
12.96	0.796198	4.4
12.98	0.856847	4.4
13	0.925435	4.4
13.02	1.00335	4.4
13.04	1.09232	4.4
13.06	1.19446	4.4
13.08	1.31243	4.4
13.1	1.44962	4.4
13.12	1.57873	4.4
13.14	1.76943	4.4
13.16	1.99661	4.4
13.18	2.27009	4.4
13.2	2.60319	4.4
13.22	3.01434	4.4
13.24	3.52955	4.4
13.26	4.18638	4.4
13.28	5.04089	4.4
13.3	6.18069	4.4
13.32	7.75413	4.4
13.34	10.0396	4.4
13.36	13.5923	4.4
13.38	19.4686	4.41233
13.4	29.3789	5.42023
13.42	45.3847	6.73682
13.44	68.1839	8.25735
13.46	91.1303	9.54622
13.48	95.4081	9.76771
13.5	76.0885	8.72287
13.52	51.9033	7.20439
13.54	33.6689	5.80249
13.56	22.0562	4.6964
13.58	15.1255	4.4
13.6	11.016	4.4
13.62	8.41204	4.4
13.64	6.65543	4.4
13.66	5.40102	4.4
13.68	4.46996	4.4
13.7	3.7599	4.4
13.72	3.20678	4.4
13.74	2.76815	4.4
13.76	2.41492	4.4
13.78	2.12662	4.4
13.8	1.88854	4.4
13.82	1.68992	4.4
13.84	1.52273	4.4
13.86	1.3809	4.4
13.88	1.25981	4.4
13.9	1.15585	4.4
13.92	1.06622	4.4
13.94	0.988726	4.4
13.96	0.921642	4.4
13.98	0.863621	4.4
14	0.813637	4.4
14.02	0.770938	4.4
14.04	0.735041	4.4
14.06	0.705736	4.4
14.08	0.683135	4.4
14.1	0.667775	4.4
14.12	0.660837	4.4
14.14	0.664642	4.4
14.16	0.683866	4.4
14.18	0.728155	4.4
14.2	0.816264	4.4
14.22	0.979179	4.4
14.24	1.25543	4.4
14.26	1.6621	4.4
14.28	2.0904	4.4
14.3	2.19662	4.4
14.32	1.8485	4.4
14.34	1.38588	4.4
14.36	1.06539	4.4
14.38	0.837581	4.4
14.4	0.701617	4.4
14.42	0.621489	4.4
14.44	0.572831	4.4
14.46	0.542227	4.4
14.48	0.522981	4.4
14.5	0.511712	4.4
14.52	0.506579	4.4
14.54	0.506531	4.4
14.56	0.510978	4.4
14.58	0.519645	4.4
14.6	0.53249	4.4
14.62	0.549666	4.4
14.64	0.571507	4.4
14.66	0.598536	4.4
14.68	0.631494	4.4
14.7	0.671376	4.4
14.72	0.71951	4.4
14.74	0.777657	4.4
14.76	0.848165	4.4
14.78	0.934192	4.4
14.8	1.04005	4.4
14.82	1.17172	4.4
14.84	1.33767	4.4
14.86	1.55016	4.4
14.88	1.82751	4.4
14.9	2.19848	4.4
14.92	2.71199	4.4
14.94	3.46023	4.4
14.96	4.53661	4.4
14.98	6.47295	4.4
15	9.73393	4.4
15.02	14.978	4.4
15.04	22.3747	4.73019
15.06	29.6025	5.44082
15.08	30.5598	5.52809
15.1	24.1481	4.91407
15.12	16.4562	4.4
15.14	10.7324	4.4
15.16	7.10915	4.4
15.18	4.95473	4.4
15.2	3.67153	4.4
15.22	2.86696	4.4
15.24	2.32803	4.4
15.26	1.94799	4.4
15.28	1.67141	4.4
15.3	1.4666	4.4
15.32	1.31379	4.4
15.34	1.20005	4.4
15.36	1.11676	4.4
15.38	1.05808	4.4
15.4	1.02018	4.4
15.42	1.00064	4.4
15.44	0.998193	4.4
15.46	1.01253	4.4
15.48	1.04428	4.4
15.5	1.09506	4.4
15.52	1.16765	4.4
15.54	1.26636	4.4
15.56	1.39755	4.4
15.58	1.57057	4.4
15.6	1.79921	4.4
15.62	2.10435	4.4
15.64	2.51896	4.4
15.66	3.09924	4.4
15.68	3.95128	4.4
15.7	5.28694	4.4
15.72	7.50797	4.4
15.74	11.2597	4.4
15.76	17.3064	4.4
15.78	25.8651	5.08578
15.8	34.2932	5.85604
15.82	35.517	5.95961
15.84	28.1155	5.3024
15.86	19.1439	4.4
15.88	12.4424	4.4
15.9	8.18855	4.4
15.92	5.65089	4.4
15.94	4.13211	4.4
15.96	3.1727	4.4
15.98	2.52278	4.4
16	2.05694	4.4
16.02	1.70997	4.4
16.04	1.44443	4.4
16.06	1.2368	4.4
16.08	1.07147	4.4
16.1	0.937728	4.4
16.12	0.82803	4.4
16.14	0.736942	4.4
16.16	0.660477	4.4
16.18	0.595661	4.4
16.2	0.54024	4.4
16.22	0.492479	4.4
16.24	0.451032	4.4
16.26	0.414839	4.4
16.28	0.38306	4.4
16.3	0.355024	4.4
16.32	0.330198	4.4
16.34	0.308156	4.4
16.36	0.288573	4.4
16.38	0.271226	4.4
16.4	0.266498	4.4
16.42	0.253866	4.4
16.44	0.243924	4.4
16.46	0.237329	4.4
16.48	0.234575	4.4
16.5	0.234371	4.4
16.52	0.230463	4.4
16.54	0.217007	4.4
16.56	0.170405	4.4
16.58	0.155673	4.4
16.6	0.14426	4.4
16.62	0.135514	4.4
16.64	0.128576	4.4
16.66	0.122807	4.4
16.68	0.117826	4.4
16.7	0.113427	4.4
16.72	0.109494	4.4
16.74	0.105957	4.4
16.76	0.102764	4.4
16.78	0.0998804	4.4
16.8	0.0972771	4.4
16.82	0.0949322	4.4
16.84	0.092828	4.4
16.86	0.0909504	4.4
16.88	0.0892883	4.4
16.9	0.0878326	4.4
16.92	0.0865767	4.4
16.94	0.0855155	4.4
16.96	0.0846459	4.4
16.98	0.0839664	4.4
17	0.0834771	4.4
17.02	0.0831798	4.4
17.04	0.0830779	4.4
17.06	0.0831767	4.4
17.08	0.0834833	4.4
17.1	0.084007	4.4
17.12	0.0847594	4.4
17.14	0.0857546	4.4
17.16	0.0870098	4.4
17.18	0.0885455	4.4
17.2	0.0903861	4.4
17.22	0.0925609	4.4
17.24	0.0951042	4.4
17.26	0.0980571	4.4
17.28	0.101468	4.4
17.3	0.0716834	4.4
17.32	0.0770853	4.4
17.34	0.0831229	4.4
17.36	0.0898991	4.4
17.38	0.0975387	4.4
17.4	0.106194	4.4
17.42	0.116052	4.4
17.44	0.127346	4.4
17.46	0.140365	4.4
17.48	0.155478	4.4
17.5	0.173155	4.4
17.52	0.194007	4.4
17.54	0.218832	4.4
17.56	0.248698	4.4
17.58	0.285049	4.4
17.6	0.329882	4.4
17.62	0.386006	4.4
17.64	0.45748	4.4
17.66	0.999024	4.4
17.68	1.13539	4.4
17.7	1.31892	4.4
17.72	1.57913	4.4
17.74	1.97485	4.4
17.76	2.61868	4.4
17.78	3.69539	4.4
17.8	5.43353	4.4
17.82	7.93232	4.4
17.84	10.5395	4.4
17.86	11.218	4.4
17.88	9.21254	4.4
17.9	6.5398	4.4
17.92	4.49519	4.4
17.94	3.19335	4.4
17.96	2.42532	4.4
17.98	1.97862	4.4
18	1.70975	4.4
18.02	1.53953	4.4
18.04	1.4282	4.4
18.06	1.35532	4.4
18.08	1.30934	4.4
18.1	1.28312	4.4
18.12	1.27203	4.4
18.14	1.27295	4.4
18.16	1.28379	4.4
18.18	1.30309	4.4
18.2	1.32991	4.4
18.22	1.36407	4.4
18.24	1.40432	4.4
18.26	1.45092	4.4
18.28	1.50387	4.4
18.3	1.56329	4.4
18.32	1.62943	4.4
18.34	1.70267	4.4
18.36	1.7835	4.4
18.38	1.87251	4.4
18.4	1.97046	4.4
18.42	2.07823	4.4
18.44	2.19686	4.4
18.46	2.32761	4.4
18.48	2.47193	4.4
18.5	2.63155	4.4
18.52	2.8085	4.4
18.54	3.00521	4.4
18.56	3.22455	4.4
18.58	3.46998	4.4
18.6	3.74562	4.4
18.62	4.05651	4.4
18.64	4.40876	4.4
18.66	4.80989	4.4
18.68	5.2692	4.4
18.7	5.79836	4.4
18.72	6.41204	4.4
18.74	7.12903	4.4
18.76	7.97359	4.4
18.78	8.97747	4.4
18.8	10.1884	4.4
18.82	11.6525	4.4
18.84	13.4535	4.4
18.86	15.7013	4.4
18.88	18.554	4.4
18.9	22.2449	4.71645
18.92	27.1335	5.20898
18.94	33.814	5.81498
18.96	43.3727	6.5858
18.98	57.9608	7.6132
19	81.7701	9.04268
19.02	121.95	11.0431
19.04	187.997	13.7112
19.06	286.325	16.9211
19.08	399.132	19.9783
19.1	449.66	21.2052
19.12	381.775	19.5391
19.14	267.815	16.365
19.16	174.764	13.2198
19.18	113.701	10.6631
19.2	76.8836	8.76833
19.22	55.0276	7.41806
19.24	41.5027	6.44226
19.26	32.536	5.70404
19.28	26.2127	5.11983
19.3	21.5576	4.64301
19.32	18.0176	4.4
19.34	15.2805	4.4
19.36	14.0153	4.4
19.38	12.3032	4.4
19.4	10.9143	4.4
19.42	9.77442	4.4
19.44	8.8297	4.4
19.46	8.04008	4.4
19.48	7.3755	4.4
19.5	6.81308	4.4
19.52	6.33534	4.4
19.54	5.92898	4.4
19.56	5.58426	4.4
19.58	5.29507	4.4
19.6	5.05951	4.4
19.62	4.88011	4.4
19.64	4.76193	4.4
19.66	4.70335	4.4
19.68	4.66577	4.4
19.7	4.55556	4.4
19.72	4.3565	4.4
19.74	4.15763	4.4
19.76	4.00483	4.4
19.78	3.89852	4.4
19.8	3.82835	4.4
19.82	3.78475	4.4
19.84	3.7614	4.4
19.86	3.75485	4.4
19.88	3.76336	4.4
19.9	3.78613	4.4
19.92	3.82291	4.4
19.94	4.03673	4.4
19.96	4.10683	4.4
19.98	4.19249	4.4
20	4.29491	4.4
20.02	4.41579	4.4
20.04	4.55748	4.4
20.06	4.72325	4.4
20.08	4.9178	4.4
20.1	5.1482	4.4
20.12	5.42597	4.4
20.14	5.77214	4.4
20.16	6.22721	4.4
20.18	6.86488	4.4
20.2	7.79767	4.4
20.22	9.14776	4.4
20.24	10.9074	4.4
20.26	12.5137	4.4
20.28	12.8304	4.4
20.3	11.9859	4.4
20.32	11.1305	4.4
20.34	10.7386	4.4
20.36	10.7999	4.4
20.38	11.2066	4.4
20.4	11.8705	4.4
20.42	12.7465	4.4
20.44	13.9203	4.4
20.46	15.2224	4.4
20.48	16.7787	4.4
20.5	18.6403	4.4
20.52	20.8782	4.56927
20.54	23.5896	4.85691
20.56	26.4737	5.14526
20.58	30.5976	5.53151
20.6	35.7795	5.9816
20.62	42.4041	6.51185
20.64	51.0487	7.14484
20.66	62.6245	7.91357
20.68	78.6972	8.87114
20.7	102.244	10.1116
20.72	139.209	11.7987
20.74	200.71	14.1672
20.76	304.173	17.4406
20.78	469.245	21.6621
20.8	697.371	26.4078
20.82	906.231	30.1037
20.84	909.403	30.1563
20.86	703.31	26.52
20.88	474.349	21.7796
20.9	307.856	17.5458
20.92	203.362	14.2605
20.94	141.307	11.8873
20.96	104.142	10.205
20.98	80.6114	8.97838
21	64.6747	8.04206
21.02	53.3179	7.30191
21.04	44.9627	6.70543
21.06	38.699	6.22085
21.08	33.9589	5.82743
21.1	30.3749	5.51134
21.12	27.7082	5.26386
21.14	25.8103	5.08039
21.16	24.6033	4.96017
21.18	24.0725	4.90637
21.2	24.2765	4.92712
21.22	25.378	5.03766
21.24	27.7364	5.26654
21.26	32.1167	5.66716
21.28	40.0452	6.32813
21.3	54.1321	7.35745
21.32	77.8162	8.82135
21.34	113.29	10.6438
21.36	153.532	12.3908
21.38	170.051	13.0404
21.4	143.878	11.9949
21.42	102.212	10.11
21.44	68.5707	8.28074
21.46	46.5339	6.82158
21.48	33.2123	5.76301
21.5	25.2573	5.02566
21.52	20.3018	4.50575
21.54	17.0075	4.4
21.56	14.6983	4.4
21.58	13.032	4.4
21.6	11.821	4.4
21.62	10.9552	4.4
21.64	10.369	4.4
21.66	10.0272	4.4
21.68	9.91873	4.4
21.7	10.0552	4.4
21.72	10.4748	4.4
21.74	11.2542	4.4
21.76	12.5327	4.4
21.78	14.6068	4.4
21.8	18.0521	4.4
21.82	23.9749	4.89642
21.84	34.1487	5.84369
21.86	50.6614	7.11768
21.88	74.0214	8.60357
21.9	96.7476	9.83604
21.92	99.412	9.97056
21.94	78.762	8.8748
21.96	54.1863	7.36114
21.98	35.9031	5.99192
22	24.8569	4.98567
22.02	17.921	4.4
22.04	13.7475	4.4
22.06	11.0926	4.4
22.08	9.2815	4.4
22.1	7.97581	4.4
22.12	6.99926	4.4
22.14	6.25057	4.4
22.16	5.66629	4.4
22.18	5.20463	4.4
22.2	4.83745	4.4
22.22	4.54572	4.4
22.24	4.31698	4.4
22.26	4.14408	4.4
22.28	4.02524	4.4
22.3	3.96619	4.4
22.32	3.11161	4.4
22.34	3.27491	4.4
22.36	3.6295	4.4
22.38	4.26507	4.4
22.4	5.21888	4.4
22.42	6.22368	4.4
22.44	6.45677	4.4
22.46	5.62215	4.4
22.48	4.53316	4.4
22.5	3.70621	4.4
22.52	3.18529	4.4
22.54	2.8858	4.4
22.56	2.7223	4.4
22.58	2.63717	4.4
22.6	2.59877	4.4
22.62	2.59132	4.4
22.64	2.60689	4.4
22.66	2.64117	4.4
22.68	2.69176	4.4
22.7	2.75733	4.4
22.72	2.83732	4.4
22.74	2.9317	4.4
22.76	3.04087	4.4
22.78	3.16558	4.4
22.8	3.30695	4.4
22.82	3.46644	4.4
22.84	3.48843	4.4
22.86	3.69432	4.4
22.88	3.925	4.4
22.9	4.18379	4.4
22.92	4.4747	4.4
22.94	4.80256	4.4
22.96	5.3052	4.4
22.98	5.72959	4.4
23	6.21295	4.4
23.02	6.76618	4.4
23.04	7.40286	4.4
23.06	8.14012	4.4
23.08	8.9997	4.4
23.1	10.0096	4.4
23.12	11.2064	4.4
23.14	12.6382	4.4
23.16	14.3698	4.4
23.18	16.4897	4.4
23.2	19.1209	4.4
23.22	22.4387	4.73695
23.24	26.6991	5.16712
23.26	32.2895	5.68239
23.28	39.8314	6.31121
23.3	50.4173	7.10052
23.32	66.1652	8.1342
23.34	91.2842	9.55428
23.36	133.411	11.5504
23.38	203.857	14.2778
23.4	313.691	17.7113
23.42	458.117	21.4037
23.44	566.536	23.802
23.46	532.169	23.0688
23.48	394.452	19.8608
23.5	262.114	16.1899
23.52	170.239	13.0476
23.54	113.623	10.6594
23.56	80.0921	8.94942
23.58	59.787	7.73221
23.6	46.6924	6.83319
23.62	37.6666	6.13731
23.64	31.1328	5.57968
23.66	26.2462	5.1231
23.68	22.505	4.74394
23.7	19.5874	4.42577
23.72	17.2773	4.4
23.74	15.4251	4.4
23.76	13.9248	4.4
23.78	12.7	4.4
23.8	11.6944	4.4
23.82	10.8661	4.4
23.84	10.1835	4.4
23.86	9.62249	4.4
23.88	9.16469	4.4
23.9	8.79184	4.4
23.92	8.50162	4.4
23.94	8.28175	4.4
23.96	8.12645	4.4
23.98	8.03189	4.4
24	7.99602	4.4
24.02	8.01846	4.4
24.04	8.10061	4.4
24.06	8.24582	4.4
24.08	8.45968	4.4
24.1	8.75064	4.4
24.12	9.13077	4.4
24.14	9.61717	4.4
24.16	10.2339	4.4
24.18	11.015	4.4
24.2	12.01	4.4
24.22	13.2918	4.4
24.24	14.9728	4.4
24.26	17.2391	4.4
24.28	20.4306	4.52002
24.3	25.2195	5.02191
24.32	32.909	5.73663
24.34	45.71	6.76092
24.36	66.4905	8.15417
24.38	97.0778	9.85281
24.4	131.538	11.469
24.42	146.058	12.0855
24.44	125.149	11.187
24.46	91.6474	9.57326
24.48	65.0023	8.0624
24.5	48.1405	6.93833
24.52	38.681	6.2194
24.54	33.8879	5.82133
24.56	31.8588	5.64436
24.58	31.5637	5.61816
24.6	32.5468	5.70498
24.62	34.6653	5.88772
24.64	37.9586	6.16105
24.66	42.6106	6.52768
24.68	48.9672	6.99766
24.7	57.6001	7.58947
24.72	69.4509	8.33372
24.74	86.1703	9.2828
24.76	110.927	10.5322
24.78	150.064	12.2501
24.8	215.45	14.6782
24.82	325.663	18.0461
24.84	501.464	22.3934
24.86	743.921	27.2749
24.88	964.128	31.0504
24.9	964.175	31.0512
24.92	743.325	27.264
24.94	500.584	22.3737
24.96	324.455	18.0126
24.98	213.94	14.6267
25	148.229	12.1749
25.02	108.752	10.4284
25.04	83.6243	9.14463
25.06	66.4848	8.15382
25.08	54.1456	7.35837
25.1	44.9321	6.70314
25.12	37.8709	6.15393
25.14	32.3453	5.6873
25.16	27.9444	5.28625
25.18	24.385	4.93812
25.2	21.4671	4.63326
25.22	19.0464	4.4
25.24	17.0169	4.4
25.26	15.2993	4.4
25.28	13.8334	4.4
25.3	12.5728	4.4
25.32	11.4814	4.4
25.34	10.5309	4.4
25.36	9.69854	4.4
25.38	8.96623	4.4
25.4	8.31929	4.4
25.42	7.7458	4.4
25.44	7.23606	4.4
25.46	6.78212	4.4
25.48	6.37757	4.4
25.5	6.01725	4.4
25.52	5.69714	4.4
25.54	5.41431	4.4
25.56	5.16694	4.4
25.58	4.95443	4.4
25.6	4.77775	4.4
25.62	4.64001	4.4
25.64	4.54772	4.4
25.66	4.5137	4.4
25.68	4.68003	4.4
25.7	4.87158	4.4
25.72	5.30325	4.4
25.74	6.13653	4.4
25.76	7.55608	4.4
25.78	9.58442	4.4
25.8	11.4778	4.4
25.82	11.4862	4.4
25.84	9.50346	4.4
25.86	7.27854	4.4
25.88	5.51341	4.4
25.9	4.4801	4.4
25.92	3.86203	4.4
25.94	3.49437	4.4
25.96	3.27177	4.4
25.98	3.13938	4.4
26	3.07225	4.4
26.02	3.06096	4.4
26.04	3.10506	4.4
26.06	3.21136	4.4
26.08	3.39529	4.4
26.1	3.69466	4.4
26.12	4.14736	4.4
26.14	4.87382	4.4
26.16	6.09472	4.4
26.18	8.19253	4.4
26.2	11.6881	4.4
26.22	16.9716	4.4
26.24	23.2295	4.8197
26.26	26.4382	5.14181
26.28	23.062	4.80229
26.3	16.746	4.4
26.32	11.4471	4.4
26.34	7.93307	4.4
26.36	5.80419	4.4
26.38	3.61268	4.4
26.4	2.85893	4.4
26.42	2.371	4.4
26.44	2.03748	4.4
26.46	1.80201	4.4
26.48	1.63361	4.4
26.5	1.51353	4.4
26.52	1.44015	4.4
26.54	1.3849	4.4
26.56	1.3526	4.4
26.58	1.33966	4.4
26.6	1.34381	4.4
26.62	1.36369	4.4
26.64	1.39869	4.4
26.66	1.44887	4.4
26.68	1.51483	4.4
26.7	1.59782	4.4
26.72	1.69971	4.4
26.74	1.82312	4.4
26.76	1.97162	4.4
26.78	2.14992	4.4
26.8	2.3643	4.4
26.82	2.62312	4.4
26.84	2.93757	4.4
26.86	3.32291	4.4
26.88	3.80022	4.4
26.9	4.39919	4.4
26.92	5.16255	4.4
26.94	6.42973	4.4
26.96	7.75415	4.4
26.98	9.56724	4.4
27	12.1683	4.4
27.02	16.151	4.4
27.04	22.6676	4.76105
27.06	33.6616	5.80186
27.08	51.6651	7.18784
27.1	78.2286	8.84469
27.12	107.943	10.3895
27.14	119.671	10.9394
27.16	100.261	10.0131
27.18	70.0598	8.37017
27.2	45.8833	6.77372
27.22	30.1438	5.49033
27.24	20.6942	4.54909
27.26	15.0974	4.4
27.28	11.6421	4.4
27.3	9.35625	4.4
27.32	7.77014	4.4
27.34	6.62867	4.4
27.36	5.79629	4.4
27.38	6.79082	4.4
27.4	6.41576	4.4
27.42	6.20444	4.4
27.44	6.16393	4.4
27.46	6.34238	4.4
27.48	6.84835	4.4
27.5	7.85411	4.4
27.52	9.53531	4.4
27.54	11.8043	4.4
27.56	13.5777	4.4
27.58	13.0843	4.4
27.6	10.8896	4.4
27.62	8.77277	4.4
27.64	7.33061	4.4
27.66	6.48589	4.4
27.68	6.04152	4.4
27.7	5.8369	4.4
27.72	5.75049	4.4
27.74	5.78181	4.4
27.76	5.88376	4.4
27.78	6.04782	4.4
27.8	6.27375	4.4
27.82	6.56853	4.4
27.84	6.94917	4.4
27.86	7.45124	4.4
27.88	8.14727	4.4
27.9	9.17226	4.4
27.92	10.735	4.4
27.94	13.065	4.4
27.96	16.1561	4.4
27.98	18.9739	4.4
28	19.3649	4.40056
28.02	17.496	4.4
28.04	15.542	4.4
28.06	14.4273	4.4
28.08	14.1405	4.4
28.1	14.4785	4.4
28.12	15.2764	4.4
28.14	16.4546	4.4
28.16	18.0108	4.4
28.18	20.051	4.47783
28.2	22.5955	4.75347
28.22	25.8792	5.08716
28.24	30.2108	5.49644
28.26	36.1347	6.01121
28.28	44.7023	6.68598
28.3	58.0014	7.61586
28.32	79.8301	8.93477
28.34	115.853	10.7635
28.36	171.776	13.1063
28.38	245.137	15.6568
28.4	302.659	17.3971
28.42	289.49	17.0144
28.44	222.979	14.9325
28.46	158.452	12.5878
28.48	114.636	10.7068
28.5	89.2909	9.44939
28.52	76.4476	8.74343
28.54	71.297	8.44375
28.56	71.0426	8.42867
28.58	74.4668	8.62942
28.6	81.213	9.01183
28.62	91.9208	9.58753
28.64	107.509	10.3687
28.66	129.957	11.3998
28.68	163.079	12.7702
28.7	214.583	14.6487
28.72	299.551	17.3076
28.74	443.646	21.0629
28.76	680.709	26.0904
28.78	1032.71	32.1358
28.8	1432.51	37.8486
28.82	1602.53	40.0316
28.84	1352.59	36.7775
28.86	946.802	30.7701
28.88	618.2	24.8636
28.9	403.168	20.079
28.92	273.606	16.541
28.94	196.613	14.0219
28.96	148.924	12.2034
28.98	117.183	10.8251
29	94.7503	9.73397
29.02	78.2074	8.8435
29.04	65.6369	8.10166
29.06	55.8828	7.47548
29.08	48.1664	6.9402
29.1	41.9639	6.47796
29.12	36.9087	6.07525
29.14	32.7385	5.72176
29.16	29.2622	5.40945
29.18	26.3379	5.13205
29.2	23.8589	4.88456
29.22	21.7439	4.66304
29.24	19.9302	4.46433
29.26	18.3694	4.4
29.28	17.0239	4.4
29.3	15.8647	4.4
29.32	14.8701	4.4
29.34	14.0242	4.4
29.36	13.4145	4.4
29.38	12.8453	4.4
29.4	12.4141	4.4
29.42	12.1326	4.4
29.44	12.0253	4.4
29.46	12.1381	4.4
29.48	12.5482	4.4
29.5	13.4522	4.4
29.52	15.1958	4.4
29.54	18.4274	4.4
29.56	24.1055	4.90974
29.58	33.1654	5.75894
29.6	45.0507	6.71198
29.62	53.8281	7.33676
29.64	50.4518	7.10295
29.66	38.5063	6.20534
29.68	27.1383	5.20944
29.7	19.2215	4.4
29.72	14.2897	4.4
29.74	11.3375	4.4
29.76	9.48109	4.4
29.78	8.24165	4.4
29.8	7.35556	4.4
29.82	6.69032	4.4
29.84	6.17472	4.4
29.86	5.76639	4.4
29.88	5.1649	4.4
29.9	4.90595	4.4
29.92	4.69634	4.4
29.94	4.52755	4.4
29.96	4.39377	4.4
29.98	4.29113	4.4
30	4.21729	4.4
30.02	4.17119	4.4
30.04	4.15291	4.4
30.06	4.16368	4.4
30.08	4.20602	4.4
30.1	4.28395	4.4
30.12	5.02174	4.4
30.14	5.20889	4.4
30.16	5.45924	4.4
30.18	5.79051	4.4
30.2	6.22854	4.4
30.22	6.81206	4.4
30.24	7.60171	4.4
30.26	8.70009	4.4
30.28	8.75436	4.4
30.3	11.2791	4.4
30.32	15.4153	4.4
30.34	22.345	4.72705
30.36	33.498	5.78775
30.38	49.3776	7.02692
30.4	65.4503	8.09014
30.42	68.7209	8.2898
30.44	55.6131	7.45742
30.46	39.0663	6.25031
30.48	26.6878	5.16602
30.5	18.915	4.4
30.52	14.4537	4.4
30.54	12.0088	4.4
30.56	10.7296	4.4
30.58	10.171	4.4
30.6	10.1416	4.4
30.62	10.5917	4.4
30.64	11.5726	4.4
30.66	13.2604	4.4
30.68	16.0604	4.4
30.7	20.8052	4.56127
30.72	28.9627	5.3817
30.74	42.5592	6.52374
30.76	63.1741	7.94821
30.78	87.8894	9.37493
30.8	101.334	10.0665
30.82	88.9817	9.43301
30.84	64.4649	8.029
30.86	43.6715	6.60844
30.88	29.9079	5.46881
30.9	21.666	4.65468
30.92	16.9034	4.4
30.94	14.1169	4.4
30.96	12.4415	4.4
30.98	11.4449	4.4
31	10.9229	4.4
31.02	10.7858	4.4
31.04	11.0182	4.4
31.06	11.6857	4.4
31.08	12.978	4.4
31.1	15.2201	4.4
31.12	19.051	4.4
31.14	24.9196	4.99195
31.16	32.3246	5.68547
31.18	37.5294	6.12612
31.2	35.837	5.9864
31.22	30.12	5.48817
31.24	25.2877	5.02869
31.26	22.6837	4.76274
31.28	22.0412	4.6948
31.3	22.8839	4.78371
31.32	24.9076	4.99075
31.34	28.0506	5.29628
31.36	32.4762	5.69879
31.38	38.5744	6.21083
31.4	47.0558	6.85973
31.42	59.2414	7.69684
31.44	77.7536	8.8178
31.46	107.782	10.3818
31.48	158.466	12.5883
31.5	242.64	15.5769
31.52	371.094	19.2638
31.54	528.869	22.9972
31.56	623.881	24.9776
31.58	555.099	23.5605
31.6	399.059	19.9765
31.62	262.614	16.2054
31.64	170.889	13.0724
31.66	115.109	10.7289
31.68	82.1215	9.06209
31.7	62.0009	7.87406
31.72	48.9275	6.99482
31.74	39.9252	6.31864
31.76	33.5109	5.78886
31.78	28.9064	5.37647
31.8	25.7012	5.06963
31.82	23.7481	4.87321
31.84	23.1703	4.81355
31.86	24.3881	4.93843
31.88	28.0294	5.29428
31.9	34.3689	5.8625
31.92	41.7614	6.4623
31.94	44.2625	6.65301
31.96	37.5324	6.12637
31.98	28.0763	5.29871
32	20.5584	4.53414
32.02	15.5641	4.4
32.04	12.4432	4.4
32.06	10.4868	4.4
32.08	9.2038	4.4
32.1	8.32117	4.4
32.12	7.70575	4.4
32.14	7.29888	4.4
32.16	7.08606	4.4
32.18	7.09571	4.4
32.2	7.42103	4.4
32.22	8.25426	4.4
32.24	9.89584	4.4
32.26	12.5645	4.4
32.28	16.3469	4.4
32.3	19.4135	4.40607
32.32	18.616	4.4
32.34	14.7269	4.4
32.36	10.8517	4.4
32.38	8.10666	4.4
32.4	6.38224	4.4
32.42	5.33822	4.4
32.44	4.69099	4.4
32.46	4.26483	4.4
32.48	3.9672	4.4
32.5	3.75176	4.4
32.52	3.59408	4.4
32.54	3.48039	4.4
32.56	3.40316	4.4
32.58	3.35972	4.4
32.6	3.35165	4.4
32.62	3.38322	4.4
32.64	3.51583	4.4
32.66	3.5823	4.4
32.68	3.62892	4.4
32.7	3.60742	4.4
32.72	3.58131	4.4
32.74	3.59044	4.4
32.76	3.63875	4.4
32.78	3.7207	4.4
32.8	3.8311	4.4
32.82	3.96729	4.4
32.84	4.12904	4.4
32.86	4.31783	4.4
32.88	4.53635	4.4
32.9	4.78827	4.4
32.92	5.07835	4.4
32.94	5.41253	4.4
32.96	5.79826	4.4
32.98	6.24483	4.4
33	7.25246	4.4
33.02	7.26819	4.4
33.04	8.01172	4.4
33.06	8.88631	4.4
33.08	9.92436	4.4
33.1	11.1689	4.4
33.12	12.6783	4.4
33.14	14.5325	4.4
33.16	16.8442	4.4
33.18	19.7752	4.44693
33.2	23.5651	4.85439
33.22	28.5841	5.34641
33.24	35.4473	5.95376
33.26	45.2857	6.72946
33.28	60.344	7.76814
33.3	84.9753	9.2182
33.32	126.52	11.2481
33.34	194.531	13.9474
33.36	294.878	17.172
33.38	406.929	20.1725
33.4	450.838	21.233
33.42	377.399	19.4268
33.44	263.512	16.2331
33.46	172.44	13.1316
33.48	113.188	10.639
33.5	77.645	8.81164
33.52	56.6273	7.52511
33.54	43.6942	6.61016
33.56	35.2264	5.93518
33.58	29.4085	5.42296
33.6	25.3403	5.03391
33.62	22.5684	4.75063
33.64	20.9135	4.57313
33.66	20.4381	4.52085
33.68	21.4557	4.63203
33.7	24.3876	4.93838
33.72	29.3744	5.41981
33.74	34.682	5.88914
33.76	35.3602	5.94644
33.78	29.916	5.46956
33.8	23.2501	4.82184
33.82	18.2528	4.4
33.84	15.1267	4.4
33.86	13.3702	4.4
33.88	12.4965	4.4
33.9	12.1951	4.4
33.92	12.3222	4.4
33.94	12.8518	4.4
33.96	13.854	4.4
33.98	15.5294	4.4
34	18.3141	4.4
34.02	23.0258	4.79852
34.04	30.8904	5.55792
34.06	43.171	6.57046
34.08	59.4081	7.70766
34.1	72.5098	8.51527
34.12	70.3873	8.38971
34.14	56.4673	7.51448
34.16	42.9728	6.55536
34.18	34.2032	5.84835
34.2	29.7737	5.45652
34.22	28.4711	5.33583
34.24	29.3712	5.41952
34.26	32.0618	5.66231
34.28	36.6024	6.05
34.3	43.5098	6.5962
34.32	53.9724	7.34659
34.34	70.4847	8.39552
34.36	97.9471	9.89682
34.38	144.615	12.0256
34.4	221.145	14.8709
34.42	333.682	18.267
34.44	457.865	21.3978
34.46	503.183	22.4317
34.48	418.399	20.4548
34.5	291.373	17.0697
34.52	190.695	13.8092
34.54	125.401	11.1983
34.56	86.2808	9.28875
34.58	63.1525	7.94686
34.6	48.9383	6.99559
34.62	39.6897	6.29998
34.64	33.4507	5.78366
34.66	29.2921	5.41221
34.68	26.8331	5.18007
34.7	26.1087	5.10967
34.72	27.6148	5.25498
34.74	32.1374	5.66898
34.76	40.505	6.36435
34.78	51.7498	7.19373
34.8	59.0488	7.68432
34.82	53.6728	7.32617
34.84	40.6321	6.37433
34.86	28.4129	5.33038
34.88	20.2893	4.50436
34.9	15.1952	4.4
34.92	12.0677	4.4
34.94	10.0836	4.4
34.96	8.75437	4.4
34.98	7.83316	4.4
35	7.2081	4.4
35.02	6.84541	4.4
35.04	6.78075	4.4
35.06	7.12469	4.4
35.08	8.07679	4.4
35.1	9.84923	4.4
35.12	12.367	4.4
35.14	14.4014	4.4
35.16	13.7568	4.4
35.18	10.9239	4.4
35.2	8.09606	4.4
35.22	6.07282	4.4
35.24	4.75588	4.4
35.26	3.9532	4.4
35.28	3.43967	4.4
35.3	3.09138	4.4
35.32	2.84443	4.4
35.34	2.66967	4.4
35.36	2.55769	4.4
35.38	2.51848	4.4
35.4	2.57112	4.4
35.42	2.76389	4.4
35.44	3.14677	4.4
35.46	3.70885	4.4
35.48	4.18245	4.4
35.5	4.05165	4.4
35.52	3.39084	4.4
35.54	2.71449	4.4
35.56	2.22418	4.4
35.58	1.8473	4.4
35.6	1.64956	4.4
35.62	1.52193	4.4
35.64	1.43465	4.4
35.66	1.37202	4.4
35.68	1.71372	4.4
35.7	1.69153	4.4
35.72	1.68052	4.4
35.74	1.67961	4.4
35.76	1.68839	4.4
35.78	1.70702	4.4
35.8	1.73614	4.4
35.82	1.77689	4.4
35.84	1.83101	4.4
35.86	1.90103	4.4
35.88	1.99043	4.4
35.9	2.10417	4.4
35.92	1.76528	4.4
35.94	1.96464	4.4
35.96	2.21972	4.4
35.98	2.55324	4.4
36	3.00225	4.4
36.02	3.6333	4.4
36.04	4.57698	4.4
36.06	6.09064	4.4
36.08	8.62663	4.4
36.1	12.819	4.4
36.12	19.1981	4.4
36.14	27.0148	5.19758
36.16	31.7065	5.63085
36.18	28.3154	5.32122
36.2	20.6538	4.54464
36.22	13.9762	4.4
36.24	9.50814	4.4
36.26	6.81439	4.4
36.28	5.20011	4.4
36.3	4.2729	4.4
36.32	3.6998	4.4
36.34	3.33703	4.4
36.36	3.12863	4.4
36.38	3.02152	4.4
36.4	3.02526	4.4
36.42	3.16004	4.4
36.44	3.45974	4.4
36.46	3.93692	4.4
36.48	4.46246	4.4
36.5	4.64277	4.4
36.52	4.33035	4.4
36.54	3.91181	4.4
36.56	3.63696	4.4
36.58	3.52945	4.4
36.6	3.55152	4.4
36.62	3.65511	4.4
36.64	3.83929	4.4
36.66	4.08498	4.4
36.68	4.42437	4.4
36.7	4.8147	4.4
36.72	5.31402	4.4
36.74	5.97494	4.4
36.76	6.87368	4.4
36.78	8.08633	4.4
36.8	9.58472	4.4
36.82	10.9703	4.4
36.84	11.673	4.4
36.86	12.016	4.4
36.88	12.6674	4.4
36.9	13.8864	4.4
36.92	15.7485	4.4
36.94	18.344	4.4
36.96	21.8571	4.67516
36.98	26.628	5.16023
37	33.284	5.76923
37.02	43.0203	6.55899
37.04	58.2393	7.63147
37.06	83.4945	9.13753
37.08	126.082	11.2286
37.1	194.615	13.9504
37.12	291.313	17.0679
37.14	385.796	19.6417
37.16	398.229	19.9557
37.18	314.235	17.7267
37.2	213.481	14.611
37.22	138.469	11.7673
37.24	90.9318	9.53582
37.26	62.6028	7.91219
37.28	45.6603	6.75724
37.3	35.1039	5.92485
37.32	27.8719	5.27939
37.34	22.6995	4.7644
37.36	18.8584	4.4
37.38	15.9303	4.4
37.4	13.6522	4.4
37.42	11.8499	4.4
37.44	10.4041	4.4
37.46	9.23093	4.4
37.48	8.27054	4.4
37.5	7.47954	4.4
37.52	6.82628	4.4
37.54	6.28774	4.4
37.56	5.8476	4.4
37.58	5.49517	4.4
37.6	5.26682	4.4
37.62	5.05046	4.4
37.64	4.95555	4.4
37.66	4.97388	4.4
37.68	5.15648	4.4
37.7	5.60879	4.4
37.72	6.51702	4.4
37.74	8.1374	4.4
37.76	10.6657	4.4
37.78	13.7138	4.4
37.8	15.3097	4.4
37.82	13.6623	4.4
37.84	10.5441	4.4
37.86	7.94483	4.4
37.88	6.26712	4.4
37.9	5.32497	4.4
37.92	4.87377	4.4
37.94	4.76283	4.4
37.96	4.88235	4.4
37.98	5.26238	4.4
38	6.00123	4.4
38.02	7.33623	4.4
38.04	9.69819	4.4
38.06	13.6869	4.4
38.08	19.7726	4.44664
38.1	27.0953	5.20532
38.12	31.092	5.57602
38.14	27.4087	5.23533
38.16	20.0732	4.48032
38.18	13.8425	4.4
38.2	9.70781	4.4
38.22	7.23541	4.4
38.24	5.7884	4.4
38.26	4.93044	4.4
38.28	4.40137	4.4
38.3	4.06622	4.4
38.32	3.86593	4.4
38.34	3.76298	4.4
38.36	3.73844	4.4
38.38	3.78236	4.4
38.4	3.8909	4.4
38.42	4.06511	4.4
38.44	4.31056	4.4
38.46	4.63774	4.4
38.48	5.06306	4.4
38.5	5.61087	4.4
38.52	6.31675	4.4
38.54	7.49928	4.4
38.56	8.71203	4.4
38.58	10.3371	4.4
38.6	12.5817	4.4
38.62	15.8322	4.4
38.64	20.4787	4.52534
38.66	28.7654	5.36334
38.68	42.729	6.53674
38.7	65.3845	8.08607
38.72	98.0897	9.90402
38.74	132.431	11.5079
38.76	141.671	11.9026
38.78	115.374	10.7412
38.8	79.9852	8.94345
38.82	52.8263	7.26817
38.84	35.5198	5.95985
38.86	25.375	5.03736
38.88	19.5445	4.42092
38.9	16.1998	4.4
38.92	14.3652	4.4
38.94	13.6586	4.4
38.96	14.1012	4.4
38.98	16.082	4.4
39	20.3389	4.50986
39.02	27.7052	5.26358
39.04	38.0211	6.16612
39.06	46.877	6.84668
39.08	45.6343	6.75531
39.1	35.3955	5.94941
39.12	24.7808	4.97803
39.14	17.2442	4.4
39.16	12.56	4.4
39.18	9.82683	4.4
39.2	8.26111	4.4
39.22	7.3833	4.4
39.24	6.96653	4.4
39.26	6.94288	4.4
39.28	7.41853	4.4
39.3	8.60481	4.4
39.32	10.8383	4.4
39.34	14.3794	4.4
39.36	18.6759	4.4
39.38	20.953	4.57745
39.4	18.6785	4.4
39.42	14.3298	4.4
39.44	10.7047	4.4
39.46	8.36746	4.4
39.48	7.05042	4.4
39.5	6.39985	4.4
39.52	6.16481	4.4
39.54	6.21813	4.4
39.56	6.53138	4.4
39.58	7.13446	4.4
39.6	8.24257	4.4
39.62	10.0923	4.4
39.64	12.9875	4.4
39.66	16.9443	4.4
39.68	20.6642	4.54579
39.7	21.2983	4.61501
39.72	18.9331	4.4
39.74	16.8789	4.4
39.76	15.6997	4.4
39.78	15.8514	4.4
39.8	17.1757	4.4
39.82	19.6275	4.4303
39.84	23.4068	4.83806
39.86	29.104	5.39482
39.88	38.0264	6.16655
39.9	52.7769	7.26477
39.92	77.7835	8.81949
39.94	118.847	10.9017
39.96	179.593	13.4012
39.98	247.918	15.7454
40	275.628	16.602
40.02	231.724	15.2225
40.04	162.431	12.7448
40.06	106.797	10.3343
40.08	70.5995	8.40235
40.1	48.9635	6.99739
40.12	36.3031	6.02521
40.14	28.7048	5.35768
40.16	24.0055	4.89954
40.18	21.2107	4.60551
40.2	20.0113	4.4734
40.22	20.4245	4.51935
40.24	23.2079	4.81746
40.26	28.699	5.35715
40.28	36.1718	6.0143
40.3	40.9309	6.39772
40.32	37.1692	6.09666
40.34	28.4061	5.32973
40.36	20.6062	4.53941
40.38	15.2802	4.4
40.4	12.0211	4.4
40.42	10.1226	4.4
40.44	9.0502	4.4
40.46	8.50879	4.4
40.48	8.39528	4.4
40.5	8.76002	4.4
40.52	9.80788	4.4
40.54	11.8905	4.4
40.56	15.3396	4.4
40.58	20.0902	4.48221
40.6	23.9122	4.89001
40.62	23.02	4.79792
40.64	18.3992	4.4
40.66	14.5062	4.4
40.68	11.3793	4.4
40.7	9.52249	4.4
40.72	8.52211	4.4
40.74	8.03639	4.4
40.76	7.85691	4.4
40.78	7.87808	4.4
40.8	8.05225	4.4
40.82	8.36056	4.4
40.84	8.78291	4.4
40.86	9.36085	4.4
40.88	10.0941	4.4
40.9	11.0102	4.4
40.92	12.2771	4.4
40.94	13.6998	4.4
40.96	15.4843	4.4
40.98	17.7474	4.4
41	20.6599	4.54532
41.02	24.4799	4.94772
41.04	29.617	5.44215
41.06	36.7806	6.0647
41.08	47.3286	6.87958
41.1	63.9699	7.99812
41.12	91.73	9.57758
41.14	138.356	11.7625
41.16	212.275	14.5697
41.18	312.806	17.6863
41.2	400.242	20.006
41.22	393.729	19.8426
41.24	300.906	17.3466
41.26	202.656	14.2357
41.28	132.304	11.5023
41.3	88.4394	9.40422
41.32	62.453	7.90272
41.34	46.8775	6.84672
41.36	36.9983	6.08262
41.38	30.313	5.50573
41.4	25.5741	5.05708
41.42	22.1329	4.70456
41.44	19.6231	4.4298
41.46	17.5567	4.4
41.48	16.3023	4.4
41.5	15.3721	4.4
41.52	14.5219	4.4
41.54	13.7053	4.4
41.56	13.0994	4.4
41.58	12.7532	4.4
41.6	12.6519	4.4
41.62	12.7786	4.4
41.64	13.1348	4.4
41.66	13.7525	4.4
41.68	14.7146	4.4
41.7	16.1946	4.4
41.72	18.5038	4.4
41.74	22.0926	4.70028
41.76	27.3847	5.23304
41.78	34.0337	5.83384
41.8	39.3193	6.27051
41.82	39.5451	6.28849
41.84	36.8961	6.07421
41.86	35.3773	5.94788
41.88	36.2805	6.02333
41.9	39.6969	6.30054
41.92	45.7044	6.7605
41.94	54.8242	7.40433
41.96	68.4383	8.27275
41.98	89.5883	9.46511
42	124.362	11.1518
42.02	183.226	13.5361
42.04	280.16	16.738
42.06	424.771	20.61
42.08	591.587	24.3226
42.1	668.201	25.8496
42.12	570.064	23.876
42.14	402.511	20.0627
42.16	265.4	16.2911
42.18	175.727	13.2562
42.2	122.262	11.0572
42.22	91.4099	9.56085
42.24	73.5552	8.57643
42.26	63.4967	7.96848
42.28	59.1941	7.69377
42.3	60.7211	7.79237
42.32	69.6981	8.34854
42.34	88.4665	9.40566
42.36	117.323	10.8316
42.38	145.674	12.0696
42.4	146.863	12.1187
42.42	117.036	10.8183
42.44	82.5152	9.08379
42.46	56.8356	7.53894
42.48	40.3737	6.35403
42.5	30.3592	5.50992
42.52	24.2147	4.92085
42.54	20.2668	4.50186
42.56	17.6359	4.4
42.58	15.9397	4.4
42.6	15.083	4.4
42.62	15.1385	4.4
42.64	16.2096	4.4
42.66	18.0371	4.4
42.68	19.1501	4.4
42.7	17.1991	4.4
42.72	14.0856	4.4
42.74	11.3258	4.4
42.76	9.42488	4.4
42.78	8.25167	4.4
42.8	7.58993	4.4
42.82	7.28958	4.4
42.84	7.30098	4.4
42.86	7.68585	4.4
42.88	8.64189	4.4
42.9	10.5214	4.4
42.92	13.7598	4.4
42.94	18.5029	4.4
42.96	23.3857	4.83588
42.98	24.1943	4.91877
43	19.9074	4.46177
43.02	14.5732	4.4
43.04	10.5421	4.4
43.06	7.9627	4.4
43.08	6.41504	4.4
43.1	5.48954	4.4
43.12	4.91402	4.4
43.14	4.54036	4.4
43.16	4.29521	4.4
43.18	4.14198	4.4
43.2	4.06155	4.4
43.22	4.04423	4.4
43.24	4.08969	4.4
43.26	4.19318	4.4
43.28	4.34406	4.4
43.3	4.59475	4.4
43.32	4.94373	4.4
43.34	5.42045	4.4
43.36	6.0705	4.4
43.38	6.96736	4.4
43.4	8.23919	4.4
43.42	10.1323	4.4
43.44	13.1379	4.4
43.46	18.1649	4.4
43.48	26.6068	5.15818
43.5	39.9625	6.32159
43.52	58.037	7.6182
43.54	73.5158	8.57413
43.56	71.3706	8.44811
43.58	54.7794	7.40131
43.6	37.5028	6.12396
43.62	25.296	5.02951
43.64	17.8647	4.4
43.66	13.699	4.4
43.68	11.5283	4.4
43.7	10.6205	4.4
43.72	10.733	4.4
43.74	12.0235	4.4
43.76	14.9918	4.4
43.78	20.3223	4.50803
43.8	28.297	5.31949
43.82	36.546	6.04533
43.84	38.3102	6.18952
43.86	31.4487	5.60792
43.88	22.5672	4.75049
43.9	16.0191	4.4
43.92	12.0005	4.4
43.94	9.84484	4.4
43.96	8.91297	4.4
43.98	8.84188	4.4
44	9.58001	4.4
44.02	11.3957	4.4
44.04	14.8951	4.4
44.06	20.9237	4.57424
44.08	30.0231	5.47933
44.1	40.3934	6.35558
44.12	44.7695	6.691
44.14	38.333	6.19137
44.16	28.0237	5.29374
44.18	19.8707	4.45766
44.2	14.806	4.4
44.22	12.1453	4.4
44.24	11.1231	4.4
44.26	11.297	4.4
44.28	12.6437	4.4
44.3	15.6153	4.4
44.32	21.2069	4.6051
44.34	30.8497	5.55425
44.36	45.6408	6.7558
44.38	63.3289	7.95795
44.4	72.5742	8.51905
44.42	63.1089	7.94411
44.44	45.1007	6.71571
44.46	29.9033	5.46839
44.48	19.8205	4.45202
44.5	13.7107	4.4
44.52	10.0937	4.4
44.54	7.88805	4.4
44.56	6.47848	4.4
44.58	5.57096	4.4
44.6	5.04999	4.4
44.62	4.92692	4.4
44.64	5.1305	4.4
44.66	5.57257	4.4
44.68	5.74013	4.4
44.7	5.1212	4.4
44.72	4.12543	4.4
44.74	3.27697	4.4
44.76	2.68639	4.4
44.78	2.30158	4.4
44.8	2.052	4.4
44.82	1.88521	4.4
44.84	1.77046	4.4
44.86	1.69195	4.4
44.88	1.64191	4.4
44.9	1.63041	4.4
44.92	1.62908	4.4
44.94	1.65179	4.4
44.96	1.70076	4.4
44.98	1.78019	4.4
[truncated: 251 more rows]
