# Supplementary material for: Data-informed discovery of hydrolytic nanozymes
Source: Nat Commun. 2022 Feb 11;13:827. doi: 10.1038/s41467-022-28344-2 (PMC8837776; doi:10.1038/s41467-022-28344-2)
Supplement: Supplementary file 4 — Source Data [file 41467_2022_28344_MOESM4_ESM.zip › Source Data_NCOMMS-21-01890A/Fig. 2/Fig.2d/Ce-XPS.xlsx]

## Sheet: Sheet1
923.175	6307.72
923.05	6232.84
922.925	6218.93
922.8	6200.58
922.675	6197.67
922.55	6213.69
922.425	6221.55
922.3	6240.78
922.175	6251.54
922.05	6198.6
921.925	6156.33
921.8	6190.93
921.675	6210.63
921.55	6174.35
921.425	6135.39
921.3	6114.4
921.175	6142.01
921.05	6185.77
920.925	6211.32
920.8	6228.78
920.675	6211.79
920.55	6230.53
920.425	6246.39
920.3	6172.96
920.175	6121.53
920.05	6142.43
919.925	6149.27
919.8	6116.28
919.675	6089.13
919.55	6114.35
919.425	6158.74
919.3	6158.6
919.175	6162.18
919.05	6192.6
918.925	6217.54
918.8	6270.65
918.675	6318.44
918.55	6333.57
918.425	6337.41
918.3	6353.99
918.175	6401.48
918.05	6436.78
917.925	6455.81
917.8	6470.83
917.675	6495.82
917.55	6534.69
917.425	6598.55
917.3	6644.28
917.175	6657.42
917.05	6700.61
916.925	6677.43
916.8	6610.64
916.675	6616.35
916.55	6582.19
916.425	6499.12
916.3	6487.56
916.175	6491.28
916.05	6441.76
915.925	6357.17
915.8	6253.42
915.675	6219.8
915.55	6244.51
915.425	6211.19
915.3	6165.63
915.175	6187.62
915.05	6156.48
914.925	6045.87
914.8	6041.14
914.675	6080.17
914.55	6049.27
914.425	6004.92
914.3	5960.77
914.175	5934.05
914.05	5916.92
913.925	5910.19
913.8	5933.55
913.675	5947.34
913.55	5961.65
913.425	5961.72
913.3	5886.56
913.175	5825.45
913.05	5822.41
912.925	5816.07
912.8	5820.88
912.675	5819.88
912.55	5821.17
912.425	5864.23
912.3	5888.2
912.175	5866.16
912.05	5836
911.925	5802
911.8	5764.9
911.675	5744.43
911.55	5769.58
911.425	5803.6
911.3	5834.03
911.175	5876.16
911.05	5882
910.925	5855.38
910.8	5839.47
910.675	5843.59
910.55	5841.62
910.425	5813.35
910.3	5794.08
910.175	5844.96
910.05	5920.29
909.925	5898.56
909.8	5826.3
909.675	5815.12
909.55	5828.98
909.425	5834.28
909.3	5817.08
909.175	5790.74
909.05	5809.3
908.925	5835.67
908.8	5850.48
908.675	5889.08
908.55	5914.1
908.425	5901.5
908.3	5914.37
908.175	5941.9
908.05	5951.86
907.925	5962.61
907.8	5972.38
907.675	5953.05
907.55	5935.77
907.425	5987.99
907.3	6022.43
907.175	6044.71
907.05	6100.01
906.925	6103.16
906.8	6096.64
906.675	6108.27
906.55	6104.56
906.425	6112.31
906.3	6126.27
906.175	6131.36
906.05	6133.49
905.925	6124.03
905.8	6120.76
905.675	6172.18
905.55	6236.83
905.425	6225.43
905.3	6208.76
905.175	6243.22
905.05	6267.57
904.925	6259.1
904.8	6225.35
904.675	6236.71
904.55	6309.59
904.425	6344.72
904.3	6338.73
904.175	6335.06
904.05	6340.83
903.925	6352.59
903.8	6354.02
903.675	6371.41
903.55	6389.03
903.425	6388.47
903.3	6382.78
903.175	6360
903.05	6289.98
902.925	6242.17
902.8	6247.01
902.675	6223.64
902.55	6247.36
902.425	6313.55
902.3	6319.82
902.175	6296.85
902.05	6271
901.925	6252.56
901.8	6233.65
901.675	6193.41
901.55	6196.12
901.425	6209.18
901.3	6155.7
901.175	6074.72
901.05	6031.36
900.925	6080.61
900.8	6142.21
900.675	6109.61
900.55	6025.06
900.425	5998.2
900.3	6024.62
900.175	6007.34
900.05	5986.37
899.925	6028.8
899.8	6045.27
899.675	6030.54
899.55	6088.24
899.425	6147.22
899.3	6193.44
899.175	6253.47
899.05	6253.73
898.925	6220.5
898.8	6195.04
898.675	6195.9
898.55	6192.36
898.425	6119.4
898.3	6007.81
898.175	5930.16
898.05	5891.92
897.925	5855.77
897.8	5795.95
897.675	5732.08
897.55	5671.58
897.425	5586.42
897.3	5516.68
897.175	5491
897.05	5435.83
896.925	5326.02
896.8	5242.69
896.675	5185.51
896.55	5140.09
896.425	5162.38
896.3	5191.41
896.175	5141.05
896.05	5074.15
895.925	5043.21
895.8	5017.96
895.675	4966.45
895.55	4925.56
895.425	4932.45
895.3	4923.69
895.175	4899.06
895.05	4897.31
894.925	4897.54
894.8	4887.72
894.675	4874.71
894.55	4873.3
894.425	4872.23
894.3	4880.84
894.175	4865.82
894.05	4801.07
893.925	4791.38
893.8	4822
893.675	4798.17
893.55	4774.84
893.425	4804.72
893.3	4846.76
893.175	4853.27
893.05	4833.47
892.925	4813.21
892.8	4777.04
892.675	4762.33
892.55	4772.97
892.425	4746.81
892.3	4727.71
892.175	4774.51
892.05	4838.86
891.925	4848.16
891.8	4830.29
891.675	4851.08
891.55	4888.52
891.425	4908.16
891.3	4916.2
891.175	4892.54
891.05	4851.95
890.925	4865.52
890.8	4925.04
890.675	4961.89
890.55	4956.94
890.425	4962.35
890.3	4986.27
890.175	4988.77
890.05	4988.81
889.925	5001.53
889.8	5024.4
889.675	5069.16
889.55	5096.85
889.425	5110.37
889.3	5175.74
889.175	5218.5
889.05	5214.62
888.925	5201.09
888.8	5168.43
888.675	5189.57
888.55	5240.85
888.425	5252.76
888.3	5269.82
888.175	5330.72
888.05	5404.13
887.925	5439.77
887.8	5457.57
887.675	5490.71
887.55	5520.71
887.425	5550.31
887.3	5544.66
887.175	5555.15
887.05	5642.83
886.925	5680.52
886.8	5646.35
886.675	5666.59
886.55	5780.73
886.425	5868.76
886.3	5873.21
886.175	5895.53
886.05	5932.45
885.925	5955.41
885.8	5968.08
885.675	5955.4
885.55	5961.95
885.425	5978.24
885.3	5993.13
885.175	6011.7
885.05	5999.92
884.925	5955.25
884.8	5941.47
884.675	5983.64
884.55	5994.96
884.425	5976.73
884.3	5951.24
884.175	5879.42
884.05	5830.76
883.925	5853.07
883.8	5858.43
883.675	5823.29
883.55	5805.78
883.425	5821.84
883.3	5830.93
883.175	5831.71
883.05	5831.7
882.925	5775.54
882.8	5718.91
882.675	5689.83
882.55	5638.52
882.425	5591.37
882.3	5547.3
882.175	5472.94
882.05	5384.72
881.925	5312.71
881.8	5268.27
881.675	5254.47
881.55	5234.4
881.425	5177.87
881.3	5058.47
881.175	4947.19
881.05	4937.95
880.925	4918.93
880.8	4851.42
880.675	4828.75
880.55	4806.51
880.425	4739.64
880.3	4675.71
880.175	4627.39
880.05	4578.02
879.925	4524.76
879.8	4475.64
879.675	4431.82
879.55	4388.8
879.425	4331.32
879.3	4287.1
879.175	4247.99
879.05	4218.29
878.925	4254.86
878.8	4293.02
878.675	4291.15
878.55	4275.81
878.425	4253.26
878.3	4210.67
878.175	4196.05
878.05	4244.84
877.925	4253.91
877.8	4215.6
877.675	4200.08
877.55	4190.02
877.425	4169.95
877.3	4169.48
877.175	4216.99
877.05	4232.03
876.925	4180.53
876.8	4182.77
876.675	4223.87
876.55	4227.86
876.425	4209.52
876.3	4155.13
876.175	4126.67
876.05	4158.57
875.925	4174.12
875.8	4168.73
875.675	4169.49
875.55	4203.97
875.425	4245.73
875.3	4209.06
875.175	4086.58
