# Supplementary material for: Data-informed discovery of hydrolytic nanozymes
Source: Nat Commun. 2022 Feb 11;13:827. doi: 10.1038/s41467-022-28344-2 (PMC8837776; doi:10.1038/s41467-022-28344-2)
Supplement: Supplementary file 4 — Source Data [file 41467_2022_28344_MOESM4_ESM.zip › Source Data_NCOMMS-21-01890A/Fig. 2/Fig.2e/FA-20-RT.xlsx]

## Sheet: Sheet1
##Temp./°C	Time/min	Mass/%
31.74	0	100
34.24	1.08962	99.5524
36.74	1.46364	99.3989
39.24	1.76755	99.2737
41.74	2.03823	99.1256
44.24	2.28964	98.9907
46.74	2.52874	98.8584
49.24	2.75946	98.7074
51.74	2.98497	98.5292
54.24	3.20692	98.3375
56.74	3.42622	98.1238
59.24	3.64425	97.8926
61.74	3.86225	97.6441
64.24	4.08038	97.3684
66.74	4.29925	97.0672
69.24	4.51884	96.7368
71.74	4.74044	96.3747
74.24	4.96335	95.978
76.74	5.18808	95.5404
79.24	5.41459	95.0583
81.74	5.64313	94.5376
84.24	5.87375	93.9498
86.74	6.1056	93.2976
89.24	6.34117	92.6139
91.74	6.57735	91.8681
94.24	6.81425	91.0606
96.74	7.05227	90.2271
99.24	7.29197	89.3536
101.74	7.53368	88.4116
104.24	7.77675	87.3902
106.74	8.02086	86.2807
109.24	8.265	85.0797
111.74	8.50882	83.8034
114.24	8.7523	82.4537
116.74	8.99444	81.0456
119.24	9.23452	79.5988
121.74	9.47271	78.1402
124.24	9.70829	76.744
126.74	9.94021	75.4789
129.24	10.1666	74.5248
131.74	10.3812	73.9931
134.24	10.5932	73.6612
136.74	10.8086	73.4389
139.24	11.0318	73.2838
141.74	11.2634	73.1662
144.24	11.5023	73.0775
146.74	11.7485	72.9852
149.24	11.9994	72.9145
151.74	12.2543	72.8425
154.24	12.5119	72.778
156.74	12.7713	72.7085
159.24	13.0319	72.6243
161.74	13.2927	72.5404
164.24	13.5523	72.4445
166.74	13.8104	72.3563
169.24	14.0672	72.2738
171.74	14.323	72.1991
174.24	14.5777	72.1485
176.74	14.8315	72.0952
179.24	15.084	72.0221
181.74	15.3356	71.9559
184.24	15.587	71.9027
186.74	15.8374	71.8394
189.24	16.0868	71.7582
191.74	16.3364	71.6671
194.24	16.5859	71.5471
196.74	16.8363	71.4338
199.24	17.0863	71.3273
201.74	17.3346	71.2286
204.24	17.5832	71.1147
206.74	17.833	71.0088
209.24	18.0827	70.9061
211.74	18.3313	70.7898
214.24	18.5792	70.6723
216.74	18.8272	70.552
219.24	19.0751	70.439
221.74	19.323	70.3177
224.24	19.5713	70.1968
226.74	19.8197	70.0597
229.24	20.0684	69.9233
231.74	20.3177	69.7908
234.24	20.5662	69.6431
236.74	20.8142	69.477
239.24	21.0612	69.3099
241.74	21.3072	69.1144
244.24	21.5513	68.8906
246.74	21.7923	68.6362
249.24	22.0304	68.3299
251.74	22.2666	67.9712
254.24	22.5074	67.5721
256.74	22.7604	67.2024
259.24	23.0243	66.8914
261.74	23.2899	66.6556
264.24	23.55	66.4538
266.74	23.8027	66.2769
269.24	24.05	66.0845
271.74	24.293	65.8632
274.24	24.5318	65.6219
276.74	24.7657	65.3307
279.24	24.992	64.9791
281.74	25.2008	64.4537
284.24	25.385	63.7135
286.74	25.5842	62.8359
289.24	25.8071	61.8079
291.74	26.053	60.6059
294.24	26.3183	59.2453
296.74	26.5983	57.7585
299.24	26.8834	56.2148
301.74	27.1696	54.6351
304.24	27.4531	53.0578
306.74	27.7322	51.4957
309.24	28.0078	49.9546
311.74	28.2799	48.4415
314.24	28.5529	46.9331
316.74	28.8343	45.4647
319.24	29.1568	44.1121
321.74	29.5632	43.3155
324.24	29.8735	42.955
326.74	30.1368	42.7272
329.24	30.378	42.5556
331.74	30.6084	42.4157
334.24	30.8329	42.2939
336.74	31.0549	42.1888
339.24	31.2766	42.0995
341.74	31.4987	42.0186
344.24	31.723	41.9334
346.74	31.9493	41.8558
349.24	32.1776	41.793
351.74	32.408	41.7331
354.24	32.6414	41.6764
356.74	32.8771	41.623
359.24	33.1144	41.5678
361.74	33.3536	41.5163
364.24	33.5949	41.4623
366.74	33.8376	41.4085
369.24	34.0817	41.3604
371.74	34.3267	41.3098
374.24	34.5728	41.2586
376.74	34.8199	41.2091
379.24	35.067	41.1648
381.74	35.3153	41.1175
384.24	35.5641	41.0782
386.74	35.813	41.0376
389.24	36.0622	41.0029
391.74	36.3114	40.9671
394.24	36.5608	40.9303
396.74	36.8112	40.8917
399.24	37.0612	40.8602
401.74	37.3115	40.8204
404.24	37.5618	40.7874
406.74	37.8118	40.7566
409.24	38.0615	40.7255
411.74	38.3113	40.6957
414.24	38.5608	40.6884
416.74	38.8088	40.7161
419.24	39.0569	40.7272
421.74	39.3061	40.7104
424.24	39.5558	40.6809
426.74	39.8058	40.6513
429.24	40.0555	40.6187
431.74	40.306	40.5957
434.24	40.5558	40.575
436.74	40.8056	40.5511
439.24	41.0558	40.5331
441.74	41.306	40.5081
444.24	41.5555	40.4889
446.74	41.8053	40.4719
449.24	42.0554	40.4552
451.74	42.3052	40.4414
454.24	42.5553	40.421
456.74	42.8051	40.404
459.24	43.0548	40.3907
461.74	43.3048	40.37
464.24	43.5541	40.3576
466.74	43.8039	40.3449
469.24	44.0536	40.3297
471.74	44.3028	40.3106
474.24	44.5525	40.2949
476.74	44.8025	40.2785
479.24	45.0527	40.2634
481.74	45.3016	40.2523
484.24	45.551	40.2386
486.74	45.8012	40.2234
489.24	46.0506	40.2074
491.74	46.3001	40.1901
494.24	46.5497	40.1711
496.74	46.7996	40.1542
499.24	47.0492	40.1451
501.74	47.299	40.1316
504.24	47.5489	40.1103
506.74	47.7985	40.0873
509.24	48.0475	40.0679
511.74	48.2971	40.0528
514.24	48.5475	40.042
516.74	48.7968	40.0281
519.24	49.0466	40.0072
521.74	49.296	39.9921
524.24	49.5455	39.9789
526.74	49.7953	39.9648
529.24	50.0448	39.9483
531.74	50.2944	39.9285
534.24	50.5443	39.9115
536.74	50.7941	39.896
539.24	51.0435	39.8837
541.74	51.2931	39.8671
544.24	51.5435	39.8507
546.74	51.793	39.8404
549.24	52.0427	39.8299
551.74	52.2928	39.818
554.24	52.5425	39.8001
556.74	52.7921	39.7808
559.24	53.0419	39.7681
561.74	53.2918	39.7598
564.24	53.5415	39.7507
566.74	53.7913	39.73
569.24	54.0411	39.7096
571.74	54.2911	39.6981
574.24	54.541	39.6793
576.74	54.791	39.6638
579.24	55.041	39.6525
581.74	55.2905	39.6438
584.24	55.5408	39.6313
586.74	55.7903	39.6227
589.24	56.0398	39.6198
591.74	56.2893	39.6104
594.24	56.5389	39.592
596.74	56.7885	39.5807
599.24	57.0382	39.5692
601.74	57.2881	39.5516
604.24	57.5378	39.5437
606.74	57.7874	39.5387
609.24	58.0369	39.5255
611.74	58.2867	39.5024
614.24	58.5367	39.4823
616.74	58.786	39.4711
619.24	59.0357	39.4637
621.74	59.285	39.4493
624.24	59.5346	39.4352
626.74	59.7841	39.421
629.24	60.0337	39.4063
631.74	60.2835	39.3947
634.24	60.5329	39.3749
636.74	60.7827	39.352
639.24	61.0322	39.3392
641.74	61.2818	39.3334
644.24	61.5316	39.3249
646.74	61.7813	39.3222
649.24	62.0305	39.3088
651.74	62.2801	39.2831
654.24	62.5295	39.2729
656.74	62.7784	39.2693
659.24	63.0273	39.2605
661.74	63.2771	39.2399
664.24	63.5273	39.22
666.74	63.7771	39.2078
669.24	64.0263	39.1962
671.74	64.2754	39.1861
674.24	64.5252	39.174
676.74	64.7751	39.1531
679.24	65.0244	39.1444
681.74	65.274	39.1355
684.24	65.5232	39.1227
686.74	65.7727	39.1062
689.24	66.0222	39.0913
691.74	66.2717	39.0683
694.24	66.5214	39.0484
696.74	66.7709	39.0391
699.24	67.02	39.0243
701.74	67.27	39.0061
704.24	67.5194	38.9893
706.74	67.7687	38.9738
709.24	68.0172	38.9567
711.74	68.2668	38.9429
714.24	68.517	38.9297
716.74	68.7671	38.9057
719.24	69.0167	38.8806
721.74	69.2665	38.858
724.24	69.5162	38.8355
726.74	69.7663	38.8205
729.24	70.0159	38.8029
731.74	70.2653	38.7846
734.24	70.515	38.7696
736.74	70.7646	38.7506
739.24	71.0141	38.7207
741.74	71.2641	38.6957
744.24	71.5135	38.6831
746.74	71.763	38.6675
749.24	72.0132	38.6399
751.74	72.2629	38.6091
754.24	72.5128	38.5866
756.74	72.7631	38.5593
759.24	73.0123	38.5312
761.74	73.2619	38.5075
764.24	73.5113	38.4843
766.74	73.7607	38.4581
769.24	74.0101	38.4321
771.74	74.2592	38.4085
774.24	74.5083	38.3841
776.74	74.7575	38.3628
779.24	75.0065	38.337
781.74	75.256	38.3124
784.24	75.5048	38.2877
786.74	75.7538	38.2577
789.24	76.0035	38.2365
791.74	76.2524	38.218
794.24	76.5014	38.1962
796.74	76.751	38.1623
