# Supplementary material for: Data-informed discovery of hydrolytic nanozymes
Source: Nat Commun. 2022 Feb 11;13:827. doi: 10.1038/s41467-022-28344-2 (PMC8837776; doi:10.1038/s41467-022-28344-2)
Supplement: Supplementary file 4 — Source Data [file 41467_2022_28344_MOESM4_ESM.zip › Source Data_NCOMMS-21-01890A/Fig. 2/Fig.2f/200709-MOF-2.xlsm]

## Sheet: 200709-MOF-2
399.199	67.0838
401.128	65.4406
403.056	64.2685
404.985	64.3693
406.913	64.3887
408.842	64.6342
410.77	64.5483
412.699	64.7075
414.627	65.0963
416.556	65.6229
418.484	66.0414
420.413	66.4108
422.341	66.5948
424.27	66.6334
426.198	66.4665
428.127	66.5756
430.055	66.814
431.984	67.0282
433.912	67.2547
435.841	67.626
437.769	67.9732
439.698	68.4096
441.626	68.9203
443.555	69.4391
445.483	69.9228
447.412	70.3886
449.34	70.7738
451.269	71.2184
453.197	71.6527
455.126	72.0947
457.054	72.5323
458.983	72.9258
460.911	73.2464
462.84	73.5421
464.768	73.7472
466.697	74.0644
468.625	74.4495
470.554	74.8195
472.482	75.161
474.411	75.4638
476.339	75.695
478.268	75.8872
480.196	76.0261
482.125	76.1914
484.053	76.2978
485.982	76.2616
487.91	76.0943
489.839	75.8137
491.767	75.388
493.696	74.8372
495.624	74.1741
497.553	73.3792
499.481	72.4056
501.41	71.2622
503.338	69.9311
505.267	68.4424
507.195	66.8114
509.124	65.1062
511.052	63.3475
512.981	61.4982
514.909	59.584
516.838	57.6791
518.766	55.7879
520.695	53.9252
522.623	52.151
524.552	50.5689
526.48	49.1472
528.409	47.8792
530.337	46.8007
532.266	45.9336
534.194	45.2696
536.123	44.7845
538.051	44.4935
539.98	44.4287
541.908	44.537
543.837	44.8105
545.765	45.1901
547.694	45.5935
549.622	45.9497
551.551	46.2367
553.479	46.4351
555.408	46.5971
557.336	46.723
559.265	46.8427
561.193	46.9384
563.122	47.0223
565.05	47.0714
566.979	47.074
568.907	47.0235
570.836	46.9402
572.764	46.7968
574.693	46.6428
576.621	46.4712
578.55	46.32
580.478	46.1877
582.407	46.0857
584.335	46.0068
586.264	45.9642
588.192	45.924
590.12	45.9211
592.049	45.9189
593.977	45.9443
595.906	45.9719
597.835	45.9841
599.763	45.9477
601.692	45.9031
603.62	45.8924
605.548	46.0224
607.477	46.3645
609.405	47.0156
611.334	47.9508
613.263	49.0954
615.191	50.3196
617.12	51.5311
619.048	52.6174
620.976	53.5382
622.905	54.2724
624.833	54.8531
626.762	55.2784
628.691	55.594
630.619	55.8355
632.548	56.0716
634.476	56.3011
636.404	56.5298
638.333	56.7073
640.261	56.7931
642.19	56.7058
644.119	56.4532
646.047	56.0538
647.976	55.5752
649.904	55.0503
651.832	54.5324
653.761	54.0335
655.689	53.5781
657.618	53.1531
659.547	52.8034
661.475	52.5025
663.404	52.7229
665.332	53.4872
667.26	54.811
669.189	56.6103
671.117	58.7415
673.046	60.9418
674.975	63.017
676.903	64.8209
678.832	66.6987
680.76	68.4723
682.688	70.1868
684.617	71.838
686.545	73.4363
688.474	74.8895
690.403	76.2001
692.331	77.3189
694.26	78.3179
696.188	79.1498
698.116	79.8852
700.045	80.533
701.973	81.1567
703.902	81.6975
705.83	82.1732
707.759	82.5499
709.687	82.8755
711.616	83.1051
713.544	83.2749
715.473	83.3652
717.401	83.4463
719.33	83.4926
721.258	83.5469
723.187	83.5777
725.115	83.6273
727.044	83.6636
728.972	83.686
730.901	83.6509
732.829	83.607
734.758	83.5446
736.686	83.507
738.615	83.4605
740.543	83.4653
742.472	83.4986
744.4	83.5683
746.329	83.6455
748.257	83.7573
750.186	83.8536
752.114	83.9478
754.043	83.9953
755.971	84.028
757.9	84.0185
759.828	84.0028
761.757	83.9668
763.685	83.9377
765.614	83.8645
767.542	83.7549
769.471	83.5471
771.399	83.2022
773.328	82.6179
775.256	81.7648
777.185	80.5706
779.113	79.049
781.042	77.2225
782.97	75.2127
784.899	73.1023
786.827	70.9872
788.756	68.8995
790.684	66.9766
792.613	65.4016
794.541	64.4751
796.47	64.5034
798.398	65.7189
800.327	68.0278
802.255	71.1074
804.184	74.4361
806.112	77.5742
808.041	80.2009
809.969	82.2247
811.898	83.7089
813.826	84.816
815.755	85.6231
817.683	86.2293
819.612	86.6513
821.54	86.9588
823.469	87.1724
825.397	87.3297
827.326	87.4113
829.254	87.4662
831.183	87.4836
833.111	87.4919
835.04	87.4674
836.968	87.4458
838.897	87.4098
840.825	87.3864
842.754	87.3325
844.682	87.279
846.611	87.2064
848.539	87.1338
850.468	87.0385
852.396	86.9495
854.325	86.8451
856.253	86.7523
858.182	86.6348
860.11	86.5188
862.039	86.3836
863.967	86.2447
865.896	86.0712
867.824	85.8773
869.753	85.6342
871.681	85.3672
873.61	85.0562
875.538	84.7386
877.467	84.3912
879.395	84.0322
881.324	83.6454
883.252	83.2512
885.181	82.8251
887.109	82.4005
889.038	81.9804
890.966	81.633
892.895	81.3664
894.823	81.2352
896.752	81.2607
898.68	81.4884
900.609	81.8777
902.537	82.4073
904.466	83.009
906.394	83.637
908.323	84.1712
910.251	84.5648
912.18	84.7711
914.108	84.8223
916.037	84.7296
917.965	84.5602
919.894	84.3395
921.822	84.1184
923.751	83.8861
925.679	83.6627
927.608	83.4215
929.536	83.1974
931.465	82.9863
933.393	82.8038
935.322	82.6106
937.25	82.4159
939.179	82.1885
941.107	81.9182
943.036	81.5534
944.964	81.1011
946.893	80.5211
948.821	79.8052
950.75	78.8916
952.678	77.7667
954.607	76.3873
956.535	74.7492
958.464	72.82
960.392	70.6349
962.321	68.2335
964.249	65.7293
966.178	63.2221
968.106	60.8788
970.035	58.8478
971.963	57.2871
973.892	56.2597
975.82	55.7502
977.749	55.6037
979.677	55.7999
981.606	56.4644
983.534	57.7347
985.463	59.6148
987.391	62.0551
989.32	64.8751
991.248	67.8156
993.177	70.5686
995.105	73.0599
997.034	75.3573
998.962	77.529
1000.89	79.5448
1002.82	81.399
1004.75	83.0569
1006.68	84.536
1008.61	85.8062
1010.53	86.8913
1012.46	87.797
1014.39	88.5468
1016.32	89.1065
1018.25	89.4998
1020.18	89.7199
1022.1	89.8226
1024.03	89.8088
1025.96	89.7353
1027.89	89.6171
1029.82	89.4987
1031.75	89.3702
1033.67	89.2601
1035.6	89.1466
1037.53	89.067
1039.46	88.9957
1041.39	88.9487
1043.32	88.8979
1045.25	88.868
1047.17	88.8258
1049.1	88.7812
1051.03	88.6956
1052.96	88.5921
1054.89	88.4451
1056.82	88.284
1058.75	88.081
1060.67	87.8709
1062.6	87.6323
1064.53	87.3979
1066.46	87.1373
1068.39	86.8855
1070.32	86.6259
1072.24	86.3786
1074.17	86.1073
1076.1	85.8377
1078.03	85.5348
1079.96	85.235
1081.89	84.9102
1083.82	84.5989
1085.74	84.281
1087.67	83.9852
1089.6	83.6871
1091.53	83.3988
1093.46	83.0828
1095.39	82.7704
1097.32	82.4385
1099.24	82.1107
1101.17	81.7475
1103.1	81.3845
1105.03	81.0049
1106.96	80.6258
1108.89	80.2133
1110.82	79.8002
1112.74	79.3655
1114.67	78.9176
1116.6	78.4278
1118.53	77.9314
1120.46	77.414
1122.39	76.8991
1124.32	76.3616
1126.24	75.8241
1128.17	75.2618
1130.1	74.6937
1132.03	74.1042
1133.96	73.5279
1135.89	72.9479
1137.81	72.3773
1139.74	71.7863
1141.67	71.1949
1143.6	70.5847
1145.53	69.9702
1147.46	69.3282
1149.38	68.6882
1151.31	68.0324
1153.24	67.3806
1155.17	66.7092
1157.1	66.0412
1159.03	65.3615
1160.96	64.686
1162.88	63.9918
1164.81	63.3052
1166.74	62.6228
1168.67	61.9699
1170.6	61.3292
1172.53	60.7188
1174.46	60.115
1176.38	59.5276
1178.31	58.9313
1180.24	58.3355
1182.17	57.7142
1184.1	57.0757
1186.03	56.4018
1187.95	55.6935
1189.88	54.9079
1191.81	54.0305
1193.74	53.0081
1195.67	51.7587
1197.6	50.163
1199.53	48.4503
1201.45	47.0116
1203.38	46.1056
1205.31	45.849
1207.24	46.2839
1209.17	47.2951
1211.1	48.649
1213.03	50.0683
1214.95	51.5538
1216.88	53.1206
1218.81	54.6382
1220.74	55.9521
1222.67	56.9767
1224.6	57.6501
1226.53	58.0006
1228.45	58.0646
1230.38	57.9243
1232.31	57.6393
1234.24	57.2868
1236.17	56.8885
1238.1	56.4705
1240.03	56.0166
1241.95	55.5298
1243.88	54.9809
1245.81	54.3779
1247.74	53.7089
1249.67	52.9977
1251.6	52.2386
1253.52	51.458
1255.45	50.6507
1257.38	49.8319
1259.31	48.9822
1261.24	48.102
1263.17	47.1836
1265.1	46.2627
1267.02	45.3617
1268.95	44.5405
1270.88	43.8326
1272.81	43.2796
1274.74	42.8819
1276.67	42.6355
1278.59	42.4998
1280.52	42.4489
1282.45	42.4365
1284.38	42.432
1286.31	42.3971
1288.24	42.3197
1290.17	42.1777
1292.09	41.9734
1294.02	41.697
1295.95	41.357
1297.88	40.9422
1299.81	40.4516
1301.74	39.8764
1303.66	39.2329
1305.59	38.5257
1307.52	37.7755
1309.45	36.9937
1311.38	36.2007
1313.31	35.3863
1315.24	34.5616
1317.16	33.7284
1319.09	32.8983
1321.02	32.0692
1322.95	31.2475
1324.88	30.4256
1326.81	29.6017
1328.73	28.7569
1330.66	27.8991
1332.59	27.0384
1334.52	26.1521
1336.45	25.234
1338.38	24.3046
1340.31	23.3679
1342.23	22.4339
1344.16	21.4991
1346.09	20.5785
1348.02	19.6873
1349.95	18.799
1351.88	17.9183
1353.81	17.0662
1355.73	16.2588
1357.66	15.4677
1359.59	14.6881
1361.52	13.9447
1363.45	13.2367
1365.38	12.5579
1367.31	11.9286
1369.23	11.3386
1371.16	10.8012
1373.09	10.2805
1375.02	9.78809
1376.95	9.34785
1378.88	8.96704
1380.81	8.63385
1382.73	8.35117
1384.66	8.09833
1386.59	7.89683
1388.52	7.74436
1390.45	7.66196
1392.38	7.65217
1394.3	7.75875
1396.23	7.93166
1398.16	8.14583
1400.09	8.41798
1402.02	8.75192
1403.95	9.13388
1405.88	9.5945
1407.8	10.1226
1409.73	10.7328
1411.66	11.326
1413.59	12.0326
1415.52	12.8564
1417.45	13.7205
1419.38	14.672
1421.3	15.6854
1423.23	16.7189
1425.16	17.8153
1427.09	18.9463
1429.02	20.1252
1430.95	21.3954
1432.87	22.7843
1434.8	24.2551
1436.73	25.7341
1438.66	27.2008
1440.59	28.645
1442.52	30.0881
1444.44	31.4266
1446.37	32.7893
1448.3	34.1548
1450.23	35.3073
1452.16	36.5451
1454.09	37.8456
1456.02	39.0538
1457.94	40.2158
1459.87	41.3294
1461.8	42.3324
1463.73	43.0609
1465.66	43.4738
1467.59	43.7373
1469.52	43.7468
1471.44	43.3062
1473.37	42.4978
1475.3	41.3856
1477.23	39.9625
1479.16	38.2693
1481.09	36.481
1483.02	34.5641
1484.94	32.5051
1486.87	30.2933
1488.8	28.2061
1490.73	26.1996
1492.66	24.2947
1494.59	22.5374
1496.52	21.0257
1498.44	19.6936
1500.37	18.5535
1502.3	17.4382
1504.23	16.5478
1506.16	15.7348
1508.09	15.0108
1510.01	14.3185
1511.94	13.7255
1513.87	13.1988
1515.8	12.8422
1517.73	12.4189
1519.66	12.0927
1521.59	11.7884
1523.51	11.5551
1525.44	11.3281
1527.37	11.1466
1529.3	10.9761
1531.23	10.8671
1533.16	10.6952
1535.09	10.5602
1537.01	10.4294
1538.94	10.3622
1540.87	10.3138
1542.8	10.3047
1544.73	10.3288
1546.66	10.3742
1548.58	10.3579
1550.51	10.3778
1552.44	10.2418
1554.37	10.2012
1556.3	10.2128
1558.23	10.2766
1560.15	10.4308
1562.08	10.6311
1564.01	10.9131
1565.94	11.3299
1567.87	11.6766
1569.8	12.1153
1571.73	12.7343
1573.65	13.48
1575.58	14.3361
1577.51	15.2538
1579.44	16.2964
1581.37	17.4656
1583.3	18.6618
1585.23	19.8833
1587.15	21.2841
1589.08	22.7414
1591.01	24.2647
1592.94	25.8056
1594.87	27.332
1596.8	28.8003
1598.72	30.2235
1600.65	31.545
1602.58	32.7742
1604.51	33.9059
1606.44	34.9804
1608.37	35.8875
1610.3	36.6529
1612.22	37.3696
1614.15	38.0244
1616.08	38.5334
1618.01	39.0141
1619.94	39.4235
1621.87	39.7482
1623.8	39.9171
1625.72	39.9757
1627.65	39.9556
1629.58	39.8185
1631.51	39.608
1633.44	39.4407
1635.37	39.3242
1637.3	39.3591
1639.22	39.4598
1641.15	39.8391
1643.08	40.5986
1645.01	41.5451
1646.94	42.4677
1648.87	43.617
1650.8	44.7644
1652.72	45.7932
1654.65	46.5239
1656.58	47.217
1658.51	47.9716
1660.44	48.5504
1662.37	48.8941
1664.29	49.4601
1666.22	50.0135
1668.15	50.4938
1670.08	50.9014
1672.01	51.2532
1673.94	51.5493
1675.87	51.7169
1677.79	51.7326
1679.72	51.7795
1681.65	51.7872
1683.58	51.7258
1685.51	51.6345
1687.44	51.4699
1689.37	51.2261
1691.29	50.8556
1693.22	50.39
1695.15	49.8366
1697.08	49.2089
1699.01	48.5553
1700.94	47.9135
1702.86	47.3204
1704.79	46.8523
1706.72	46.4916
1708.65	46.2871
1710.58	46.1507
1712.51	46.3688
1714.43	46.9159
1716.36	47.6797
1718.29	48.656
1720.22	49.8428
1722.15	51.1105
1724.08	52.4756
1726.01	53.8041
1727.93	55.2998
1729.86	57.2575
1731.79	59.2839
1733.72	61.4535
1735.65	63.7801
1737.58	66.1422
1739.51	68.5255
1741.43	70.7111
1743.36	72.7627
1745.29	75.0176
1747.22	77.0482
1749.15	78.8661
1751.08	80.4895
1753.01	81.9313
1754.93	83.11
1756.86	84.1115
1758.79	84.9731
1760.72	85.7871
1762.65	86.5349
1764.58	87.144
1766.51	87.6696
1768.43	88.209
1770.36	88.6532
1772.29	89.126
1774.22	89.5385
1776.15	89.93
1778.08	90.2648
1780	90.5718
1781.93	90.8524
1783.86	91.1406
1785.79	91.3531
1787.72	91.5873
1789.65	91.7966
1791.58	92.039
1793.5	92.2364
1795.43	92.4653
1797.36	92.6787
1799.29	92.8749
1801.22	93.0171
1803.15	93.1852
1805.08	93.3173
1807	93.4661
1808.93	93.5788
1810.86	93.7112
1812.79	93.8318
1814.72	93.9648
1816.65	94.0503
1818.57	94.1184
1820.5	94.1732
1822.43	94.2375
1824.36	94.2908
1826.29	94.3805
1828.22	94.456
1830.14	94.5337
1832.07	94.5675
1834	94.6058
1835.93	94.6057
1837.86	94.5817
1839.79	94.5656
1841.72	94.5883
1843.64	94.6019
1845.57	94.6263
1847.5	94.6317
1849.43	94.6478
1851.36	94.6183
1853.29	94.5869
1855.22	94.5478
1857.14	94.5244
1859.07	94.4843
1861	94.4307
1862.93	94.3493
1864.86	94.3015
1866.79	94.2501
1868.71	94.2159
1870.64	94.1762
1872.57	94.1615
1874.5	94.1307
1876.43	94.0963
1878.36	94.0518
1880.29	94.0466
1882.21	94.0202
1884.14	94.025
1886.07	94.0509
1888	94.11
1889.93	94.1797
1891.86	94.2762
1893.79	94.3621
1895.71	94.4502
1897.64	94.5014
1899.57	94.5672
1901.5	94.618
1903.43	94.664
1905.36	94.6991
1907.29	94.7412
1909.21	94.7559
1911.14	94.757
1913.07	94.7519
1915	94.7526
1916.93	94.7331
1918.86	94.7385
1920.79	94.7485
1922.71	94.774
1924.64	94.7771
1926.57	94.7742
1928.5	94.7695
1930.43	94.7653
1932.36	94.7476
1934.28	94.7419
1936.21	94.7135
1938.14	94.7081
1940.07	94.6924
1942	94.6911
1943.93	94.6859
1945.86	94.6963
1947.78	94.6956
1949.71	94.6972
1951.64	94.6804
1953.57	94.6848
1955.5	94.6786
1957.43	94.6906
1959.35	94.6854
1961.28	94.6904
1963.21	94.6969
1965.14	94.7199
1967.07	94.7335
1969	94.7596
1970.92	94.7798
1972.85	94.8082
1974.78	94.816
1976.71	94.8335
1978.64	94.8488
1980.57	94.8679
1982.5	94.8782
1984.42	94.8909
1986.35	94.8914
1988.28	94.9062
1990.21	94.9076
1992.14	94.9184
1994.07	94.9275
1996	94.9486
1997.92	94.9618
1999.85	94.9727
2001.78	94.969
2003.71	94.9743
2005.64	94.9615
2007.57	94.9554
2009.49	94.932
2011.42	94.9152
2013.35	94.8943
2015.28	94.8807
2017.21	94.856
2019.14	94.8417
2021.07	94.821
2022.99	94.8053
2024.92	94.7704
2026.85	94.746
2028.78	94.7148
2030.71	94.6863
2032.64	94.6464
2034.57	94.6105
2036.49	94.5638
2038.42	94.5242
2040.35	94.4755
2042.28	94.4328
2044.21	94.3796
2046.14	94.3331
2048.07	94.279
2049.99	94.2346
2051.92	94.185
2053.85	94.1401
2055.78	94.0821
2057.71	94.0246
2059.64	93.9544
2061.57	93.8904
2063.49	93.8208
2065.42	93.7636
2067.35	93.6988
2069.28	93.6395
2071.21	93.5727
2073.14	93.51
2075.06	93.4366
2076.99	93.3731
2078.92	93.3054
2080.85	93.2497
2082.78	93.1847
2084.71	93.1256
2086.64	93.0582
2088.56	92.9962
2090.49	92.9259
2092.42	92.8654
2094.35	92.8002
2096.28	92.7392
2098.21	92.6655
2100.14	92.5986
2102.06	92.5218
2103.99	92.4498
2105.92	92.3699
2107.85	92.297
2109.78	92.2187
2111.71	92.1437
2113.63	92.0617
2115.56	91.9884
2117.49	91.9073
2119.42	91.8333
2121.35	91.7541
2123.28	91.6881
2125.2	91.6208
2127.13	91.5567
2129.06	91.4812
2130.99	91.4106
2132.92	91.3323
2134.85	91.2578
2136.78	91.1758
2138.7	91.1028
2140.63	91.0242
2142.56	90.9511
2144.49	90.8722
2146.42	90.8021
2148.35	90.7275
2150.28	90.6555
2152.2	90.5699
2154.13	90.4839
2156.06	90.3892
2157.99	90.3024
2159.92	90.2084
2161.85	90.1195
2163.78	90.0257
2165.7	89.939
2167.63	89.8459
2169.56	89.7523
2171.49	89.6444
2173.42	89.5404
2175.35	89.4288
2177.28	89.3234
2179.2	89.2148
2181.13	89.117
2183.06	89.0197
2184.99	88.9317
2186.92	88.839
2188.85	88.7553
2190.77	88.6679
2192.7	88.5877
2194.63	88.5034
2196.56	88.4268
2198.49	88.3465
2200.42	88.2755
2202.34	88.1988
2204.27	88.1241
2206.2	88.0388
2208.13	87.9547
2210.06	87.8649
2211.99	87.7819
2213.92	87.6908
2215.84	87.6029
2217.77	87.5094
2219.7	87.4202
2221.63	87.3203
2223.56	87.2226
2225.49	87.1183
2227.42	87.0196
2229.34	86.9168
2231.27	86.8239
2233.2	86.7284
2235.13	86.6396
2237.06	86.5409
2238.99	86.4436
2240.91	86.3392
2242.84	86.2446
2244.77	86.1515
2246.7	86.0729
2248.63	85.9968
2250.56	85.9303
2252.49	85.8571
2254.41	85.7872
2256.34	85.7113
2258.27	85.6411
2260.2	85.5644
2262.13	85.492
2264.06	85.4165
2265.99	85.3435
2267.91	85.2611
2269.84	85.1818
2271.77	85.0953
2273.7	85.0132
2275.63	84.9245
2277.56	84.8365
2279.49	84.7389
2281.41	84.6401
2283.34	84.5329
2285.27	84.4304
2287.2	84.3225
2289.13	84.223
2291.06	84.123
2292.99	84.0273
2294.91	83.9242
2296.84	83.8259
2298.77	83.7215
2300.7	83.6169
2302.63	83.4983
2304.56	83.3799
2306.48	83.2531
2308.41	83.1356
2310.34	83.0114
2312.27	82.8888
2314.2	82.7492
2316.13	82.6073
2318.05	82.4561
2319.98	82.3137
2321.91	82.1631
2323.84	82.0315
2325.77	81.8964
2327.7	81.7521
2329.63	81.5286
2331.55	81.2313
2333.48	80.9142
2335.41	80.6955
2337.34	80.5798
2339.27	80.6048
2341.2	80.7337
2343.13	80.8768
2345.05	80.8877
2346.98	80.7731
2348.91	80.5743
2350.84	80.3944
2352.77	80.206
2354.7	80.0897
2356.62	80.0254
2358.55	79.9845
2360.48	79.9124
2362.41	79.8561
2364.34	79.7812
2366.27	79.7093
2368.2	79.603
2370.12	79.5146
2372.05	79.4177
2373.98	79.3303
2375.91	79.2258
2377.84	79.1294
2379.77	79.0204
2381.7	78.9172
2383.62	78.8058
2385.55	78.7031
2387.48	78.6028
2389.41	78.5183
2391.34	78.435
2393.27	78.3591
2395.2	78.28
2397.12	78.2073
2399.05	78.1309
2400.98	78.0583
2402.91	77.9813
2404.84	77.9127
2406.77	77.8449
2408.7	77.7808
2410.62	77.7061
2412.55	77.634
2414.48	77.5595
2416.41	77.4876
2418.34	77.4096
2420.27	77.3367
2422.19	77.2605
2424.12	77.1868
2426.05	77.1029
2427.98	77.0193
2429.91	76.9284
2431.84	76.8379
2433.76	76.7379
2435.69	76.6368
2437.62	76.5278
2439.55	76.4178
2441.48	76.2966
2443.41	76.1741
2445.34	76.0436
2447.26	75.9185
2449.19	75.7897
2451.12	75.665
2453.05	75.5343
2454.98	75.4017
2456.91	75.2595
2458.84	75.1177
2460.76	74.9683
2462.69	74.8235
2464.62	74.6774
2466.55	74.537
2468.48	74.3955
2470.41	74.26
2472.34	74.1222
2474.26	73.99
2476.19	73.853
2478.12	73.7221
2480.05	73.5866
2481.98	73.4514
2483.91	73.3126
2485.83	73.1803
2487.76	73.0466
2489.69	72.9186
2491.62	72.7877
2493.55	72.6618
2495.48	72.53
2497.41	72.4007
2499.33	72.2685
2501.26	72.1436
2503.19	72.022
2505.12	71.911
2507.05	71.7999
2508.98	71.6956
2510.91	71.591
2512.83	71.4928
2514.76	71.3923
2516.69	71.2987
2518.62	71.2066
2520.55	71.1201
2522.48	71.0287
2524.41	70.9375
2526.33	70.8416
2528.26	70.7508
2530.19	70.6608
2532.12	70.5828
2534.05	70.5073
2535.98	70.4454
2537.9	70.3964
2539.83	70.3653
2541.76	70.3414
2543.69	70.3296
2545.62	70.3195
2547.55	70.3114
2549.47	70.2904
2551.4	70.2651
2553.33	70.229
2555.26	70.1905
2557.19	70.1444
2559.12	70.0981
2561.05	70.0425
2562.97	69.9893
2564.9	69.9345
2566.83	69.8828
2568.76	69.8252
2570.69	69.7713
2572.62	69.7141
2574.55	69.6547
2576.47	69.5856
2578.4	69.5266
2580.33	69.4731
2582.26	69.4314
2584.19	69.3953
2586.12	69.3701
2588.05	69.3452
2589.97	69.3198
2591.9	69.2794
2593.83	69.2307
2595.76	69.1672
2597.69	69.0991
2599.62	69.0208
2601.54	68.9434
2603.47	68.8594
2605.4	68.7749
2607.33	68.6827
2609.26	68.588
2611.19	68.4867
2613.11	68.3886
2615.04	68.2854
2616.97	68.185
2618.9	68.0815
2620.83	67.9846
2622.76	67.8903
2624.69	67.8037
2626.61	67.719
2628.54	67.6428
2630.47	67.5672
2632.4	67.4994
2634.33	67.4339
2636.26	67.3724
2638.19	67.3062
2640.11	67.2456
2642.04	67.186
2643.97	67.1338
2645.9	67.0811
2647.83	67.0361
2649.76	66.9905
2651.69	66.9471
2653.61	66.9004
2655.54	66.8606
2657.47	66.8218
2659.4	66.7889
2661.33	66.7528
2663.26	66.7194
2665.18	66.683
2667.11	66.6518
2669.04	66.6169
2670.97	66.5835
2672.9	66.5467
2674.83	66.5095
2676.76	66.4653
2678.68	66.4224
2680.61	66.3744
2682.54	66.3299
2684.47	66.281
2686.4	66.2355
2688.33	66.1865
2690.26	66.1401
2692.18	66.0915
2694.11	66.0461
2696.04	65.9973
2697.97	65.9556
2699.9	65.9103
2701.83	65.8666
2703.76	65.8215
2705.68	65.7821
2707.61	65.7369
2709.54	65.6886
2711.47	65.6311
2713.4	65.5706
2715.33	65.4975
2717.25	65.4233
2719.18	65.3491
2721.11	65.2766
2723.04	65.1971
2724.97	65.1138
2726.9	65.0186
2728.82	64.9161
2730.75	64.8005
2732.68	64.684
2734.61	64.5598
2736.54	64.4323
2738.47	64.2981
2740.4	64.1628
2742.32	64.0205
2744.25	63.8783
2746.18	63.7313
2748.11	63.589
2750.04	63.441
2751.97	63.2928
2753.9	63.1392
2755.82	62.9864
2757.75	62.8289
2759.68	62.6766
2761.61	62.5183
2763.54	62.3589
2765.47	62.1945
2767.39	62.0343
2769.32	61.8705
2771.25	61.7094
2773.18	61.5449
2775.11	61.3836
2777.04	61.2153
2778.97	61.0466
2780.89	60.879
2782.82	60.7221
2784.75	60.5658
2786.68	60.4134
2788.61	60.2549
2790.54	60.0998
2792.47	59.9445
2794.39	59.7924
2796.32	59.6378
2798.25	59.4858
2800.18	59.333
2802.11	59.1852
2804.04	59.034
2805.97	58.8888
2807.89	58.7484
2809.82	58.6133
2811.75	58.471
2813.68	58.3291
2815.61	58.1871
2817.54	58.052
2819.47	57.9139
2821.39	57.7802
2823.32	57.6504
2825.25	57.5289
2827.18	57.4137
2829.11	57.3231
2831.04	57.2535
2832.96	57.2064
2834.89	57.1549
2836.82	57.0834
2838.75	56.9751
2840.68	56.8424
2842.61	56.7036
2844.53	56.5794
2846.46	56.4556
2848.39	56.3229
2850.32	56.1547
2852.25	55.9488
2854.18	55.7122
2856.11	55.479
2858.03	55.277
2859.96	55.1223
2861.89	54.9964
2863.82	54.8873
2865.75	54.7712
2867.68	54.6467
2869.61	54.5098
2871.53	54.3685
2873.46	54.2233
2875.39	54.084
2877.32	53.9454
2879.25	53.8129
2881.18	53.6808
2883.11	53.5553
2885.03	53.4317
2886.96	53.3183
2888.89	53.2061
2890.82	53.0985
2892.75	52.9933
2894.68	52.8995
2896.61	52.8129
2898.53	52.7379
2900.46	52.668
2902.39	52.6064
2904.32	52.5427
2906.25	52.4862
2908.18	52.4469
2910.1	52.4442
2912.03	52.4641
2913.96	52.4878
2915.89	52.4881
2917.82	52.4493
2919.75	52.3514
2921.68	52.2029
2923.6	52.019
2925.53	51.8288
2927.46	51.6262
2929.39	51.4102
2931.32	51.1863
2933.25	50.9693
2935.18	50.761
2937.1	50.5791
2939.03	50.435
2940.96	50.3528
2942.89	50.3222
2944.82	50.3355
2946.75	50.3709
2948.67	50.407
2950.6	50.4201
2952.53	50.408
2954.46	50.3696
2956.39	50.3163
2958.32	50.2417
2960.24	50.1457
2962.17	50.011
2964.1	49.8359
2966.03	49.6226
2967.96	49.3907
2969.89	49.1521
2971.82	48.9243
2973.74	48.7114
2975.67	48.5224
2977.6	48.348
2979.53	48.1919
2981.46	48.0444
2983.39	47.9088
2985.32	47.7806
2987.24	47.6615
2989.17	47.5412
2991.1	47.43
2993.03	47.3204
2994.96	47.2147
2996.89	47.1057
2998.82	47.0053
3000.74	46.9078
3002.67	46.8094
3004.6	46.7042
3006.53	46.605
3008.46	46.5033
3010.39	46.4041
3012.32	46.3033
3014.24	46.2065
3016.17	46.1029
3018.1	45.9945
3020.03	45.8828
3021.96	45.7723
3023.89	45.6477
3025.81	45.5223
3027.74	45.3941
3029.67	45.2617
3031.6	45.1173
3033.53	44.9656
3035.46	44.8046
3037.39	44.6373
3039.31	44.4537
3041.24	44.267
3043.17	44.0788
3045.1	43.8911
3047.03	43.6995
3048.96	43.513
3050.89	43.3294
3052.81	43.1549
3054.74	42.9842
3056.67	42.8192
3058.6	42.6574
3060.53	42.5005
3062.46	42.3403
3064.38	42.1822
3066.31	42.0172
3068.24	41.8499
3070.17	41.6769
3072.1	41.5043
3074.03	41.3328
3075.95	41.171
3077.88	41.0169
3079.81	40.8897
3081.74	40.8098
3083.67	40.8088
3085.6	40.8897
3087.53	41.044
3089.45	41.2448
3091.38	41.4612
3093.31	41.6485
3095.24	41.8017
3097.17	41.9243
3099.1	42.0338
3101.03	42.1343
3102.95	42.2399
3104.88	42.3482
3106.81	42.4521
3108.74	42.5304
3110.67	42.5926
3112.6	42.6319
3114.53	42.6457
3116.45	42.6324
3118.38	42.6133
3120.31	42.5848
3122.24	42.5566
3124.17	42.5164
3126.1	42.4685
3128.03	42.4146
3129.95	42.3609
3131.88	42.3023
3133.81	42.2493
3135.74	42.1913
3137.67	42.1412
3139.59	42.0785
3141.52	42.0089
3143.45	41.9402
3145.38	41.882
3147.31	41.827
3149.24	41.7771
3151.17	41.7231
3153.09	41.6781
3155.02	41.6309
3156.95	41.5855
3158.88	41.5336
3160.81	41.4817
3162.74	41.427
3164.67	41.3765
3166.59	41.3261
3168.52	41.286
3170.45	41.2498
3172.38	41.2224
3174.31	41.1919
3176.24	41.164
3178.17	41.1286
3180.09	41.0992
3182.02	41.0711
3183.95	41.0464
3185.88	41.0212
3187.81	41.0063
3189.74	40.9855
3191.66	40.9668
3193.59	40.9482
3195.52	40.9408
3197.45	40.9341
3199.38	40.9299
3201.31	40.9237
3203.24	40.9232
3205.16	40.9172
3207.09	40.9125
3209.02	40.9199
3210.95	40.941
3212.88	40.9573
3214.81	40.9751
3216.74	40.9902
3218.66	41.0107
3220.59	41.0266
3222.52	41.0403
3224.45	41.0584
3226.38	41.0811
3228.31	41.0953
3230.24	41.1126
3232.16	41.1323
3234.09	41.1587
3236.02	41.1826
3237.95	41.2059
3239.88	41.2284
3241.81	41.2516
3243.73	41.266
3245.66	41.2772
3247.59	41.2816
3249.52	41.2899
3251.45	41.2989
3253.38	41.3145
3255.3	41.3329
3257.23	41.3501
3259.16	41.3584
3261.09	41.3603
3263.02	41.3505
3264.95	41.3463
3266.88	41.3447
3268.8	41.3567
3270.73	41.3751
3272.66	41.3992
3274.59	41.4201
3276.52	41.4369
3278.45	41.4371
3280.38	41.4303
3282.3	41.4138
3284.23	41.4068
3286.16	41.402
3288.09	41.4074
3290.02	41.4126
3291.95	41.428
3293.88	41.4407
3295.8	41.4483
3297.73	41.4509
3299.66	41.4609
3301.59	41.4584
3303.52	41.4598
3305.45	41.4583
3307.38	41.4664
3309.3	41.4734
3311.23	41.4763
3313.16	41.4784
3315.09	41.489
3317.02	41.492
3318.95	41.5057
3320.88	41.5264
3322.8	41.5549
3324.73	41.5812
3326.66	41.6137
3328.59	41.6416
3330.52	41.6707
3332.45	41.6915
3334.37	41.7182
3336.3	41.7467
3338.23	41.7804
3340.16	41.8144
3342.09	41.8661
3344.02	41.9109
3345.95	41.9595
3347.87	42.0082
3349.8	42.0625
3351.73	42.1105
3353.66	42.1678
3355.59	42.2332
3357.52	42.3134
3359.44	42.384
3361.37	42.4592
3363.3	42.5389
3365.23	42.6189
3367.16	42.6839
3369.09	42.7601
3371.01	42.8402
3372.94	42.9296
3374.87	43.0192
3376.8	43.1196
3378.73	43.2278
3380.66	43.3468
3382.59	43.4668
3384.51	43.5959
3386.44	43.7232
3388.37	43.8687
3390.3	44.0106
3392.23	44.1524
3394.16	44.2867
3396.09	44.4364
3398.01	44.5947
3399.94	44.7636
3401.87	44.9332
3403.8	45.1164
3405.73	45.2855
3407.66	45.4635
3409.59	45.6434
3411.51	45.8403
3413.44	46.0351
3415.37	46.2439
3417.3	46.4512
3419.23	46.6661
3421.16	46.8769
3423.09	47.1015
3425.01	47.3219
3426.94	47.5457
3428.87	47.7602
3430.8	47.9914
3432.73	48.2273
3434.66	48.4742
3436.58	48.7333
3438.51	49.0065
3440.44	49.2558
3442.37	49.5319
3444.3	49.8115
3446.23	50.0973
3448.16	50.3686
3450.08	50.6436
3452.01	50.9225
3453.94	51.2035
3455.87	51.471
3457.8	51.7783
3459.73	52.0758
3461.66	52.3829
3463.58	52.6832
3465.51	52.9965
3467.44	53.2956
3469.37	53.5965
3471.3	53.9
3473.23	54.2074
3475.15	54.4962
3477.08	54.8292
3479.01	55.166
3480.94	55.4989
3482.87	55.8208
3484.8	56.1586
3486.72	56.4898
3488.65	56.8085
3490.58	57.1245
3492.51	57.4939
3494.44	57.8387
3496.37	58.1558
3498.3	58.5068
3500.22	58.8991
3502.15	59.2567
3504.08	59.624
3506.01	60.0128
3507.94	60.4267
3509.87	60.7922
3511.8	61.1324
3513.72	61.498
3515.65	61.8483
3517.58	62.1577
3519.51	62.5
3521.44	62.849
3523.37	63.2434
3525.3	63.6549
3527.22	64.0894
3529.15	64.4928
3531.08	64.8785
3533.01	65.2663
3534.94	65.6527
3536.87	65.9735
3538.8	66.285
3540.72	66.6127
3542.65	66.9979
3544.58	67.3369
3546.51	67.7095
3548.44	68.1301
3550.37	68.5544
3552.29	68.903
3554.22	69.215
3556.15	69.5385
3558.08	69.8565
3560.01	70.0155
3561.94	70.2961
3563.86	70.6934
3565.79	71.1151
3567.72	71.4997
3569.65	71.8855
3571.58	72.2361
3573.51	72.5131
3575.44	72.695
3577.36	73.0139
3579.29	73.2901
3581.22	73.5203
3583.15	73.8655
3585.08	74.2717
3587.01	74.6333
3588.94	75.0225
3590.86	75.4351
3592.79	75.8146
3594.72	76.1038
3596.65	76.4686
3598.58	76.9708
3600.51	77.3823
3602.43	77.7482
3604.36	78.2186
3606.29	78.6478
3608.22	79.1889
3610.15	79.8173
3612.08	80.4436
3614.01	81.131
3615.93	81.865
3617.86	82.6466
3619.79	83.4178
3621.72	83.782
3623.65	84.4317
3625.58	85.1329
3627.51	85.7382
3629.43	86.4463
3631.36	87.1534
3633.29	87.6896
3635.22	87.9183
3637.15	87.764
3639.08	87.7628
3641.01	87.7241
3642.93	88.0805
3644.86	89.2558
3646.79	90.9186
3648.72	92.5138
3650.65	93.9318
3652.58	95.0238
3654.51	95.5428
3656.43	95.5455
3658.36	95.5573
3660.29	95.8323
3662.22	95.9078
3664.15	95.8352
3666.08	96.0387
3668	95.978
3669.93	96.1135
3671.86	96.4518
3673.79	96.8753
3675.72	97.2487
3677.65	97.3903
3679.57	97.5281
3681.5	97.4739
3683.43	97.0146
3685.36	96.9649
3687.29	97.1174
3689.22	97.2936
3691.15	97.5129
3693.07	97.6522
3695	97.5599
3696.93	97.3446
3698.86	97.2111
3700.79	97.213
3702.72	97.1212
3704.65	96.9055
3706.57	96.9042
3708.5	96.9988
3710.43	97.0276
3712.36	97.1597
3714.29	97.2223
3716.22	97.1519
3718.14	96.8976
3720.07	96.6102
3722	96.6596
3723.93	96.7469
3725.86	96.6828
3727.79	96.4892
3729.72	96.3134
3731.64	96.362
3733.57	96.4948
3735.5	96.654
3737.43	96.6123
3739.36	96.6386
3741.29	96.5669
3743.22	96.2118
3745.14	96.0163
3747.07	96.2796
3749	96.5694
3750.93	96.6877
3752.86	96.4861
3754.79	96.6102
3756.72	96.624
3758.64	96.3145
3760.57	96.1595
3762.5	96.1097
3764.43	96.0658
3766.36	96.0449
3768.29	96.0326
3770.22	96.1309
3772.14	96.0446
3774.07	95.9519
3776	95.9325
3777.93	95.7456
3779.86	95.7023
3781.79	95.7806
3783.71	95.8415
3785.64	95.862
3787.57	95.7518
3789.5	95.6319
3791.43	95.5874
3793.36	95.361
3795.28	95.1284
3797.21	95.2514
3799.14	95.3034
3801.07	95.3983
3803	95.587
3804.93	95.6889
3806.86	95.7828
3808.78	95.4305
3810.71	95.17
3812.64	95.1198
3814.57	94.7194
3816.5	94.7443
3818.43	94.9769
3820.36	95.1832
3822.28	95.3761
3824.21	95.3003
3826.14	95.3288
3828.07	95.1788
3830	94.7932
3831.93	94.6781
3833.86	94.6621
3835.78	94.7272
3837.71	94.9119
3839.64	95.1271
3841.57	95.3195
3843.5	95.3777
3845.43	94.8932
3847.35	94.393
3849.28	94.3508
3851.21	94.524
3853.14	94.8044
3855.07	95.0892
3857	95.1584
3858.93	95.1505
3860.85	94.8572
3862.78	94.4307
3864.71	94.4661
3866.64	94.5467
3868.57	94.6968
3870.5	94.8531
3872.43	94.775
3874.35	94.7678
3876.28	94.8498
3878.21	94.5093
3880.14	94.4982
3882.07	94.5263
3884	94.4973
3885.93	94.5527
3887.85	94.5757
3889.78	94.6215
3891.71	94.5949
3893.64	94.3636
3895.57	94.2721
3897.49	94.191
3899.42	94.1042
3901.35	94.2408
3903.28	94.5077
3905.21	94.7
3907.14	94.7198
3909.07	94.5798
3910.99	94.3491
3912.92	94.1603
3914.85	94.1797
3916.78	94.187
3918.71	94.1884
3920.64	94.2803
3922.57	94.3229
3924.49	94.2202
3926.42	94.1306
3928.35	94.1771
3930.28	94.2262
3932.21	94.2039
3934.14	94.1876
3936.07	94.1792
3937.99	94.1509
3939.92	94.0841
3941.85	93.9974
3943.78	94.01
3945.71	94.0385
3947.64	94.0932
3949.57	94.0911
3951.49	94.0572
3953.42	94.0704
3955.35	94.0433
3957.28	93.9944
3959.21	93.9946
3961.14	93.9941
3963.06	93.9921
3964.99	93.9721
3966.92	93.9394
3968.85	93.8946
3970.78	93.8746
3972.71	93.8795
3974.64	93.8768
3976.56	93.8745
3978.49	93.9019
3980.42	93.9371
3982.35	93.9606
3984.28	93.9826
3986.21	94.0132
3988.14	94.0123
3990.06	94.0173
3991.99	94.0399
3993.92	94.0809
3995.85	94.1262
3997.78	94.1619
3999.71	94.1757
