# Supplementary material for: Data-informed discovery of hydrolytic nanozymes
Source: Nat Commun. 2022 Feb 11;13:827. doi: 10.1038/s41467-022-28344-2 (PMC8837776; doi:10.1038/s41467-022-28344-2)
Supplement: Supplementary file 4 — Source Data [file 41467_2022_28344_MOESM4_ESM.zip › Source Data_NCOMMS-21-01890A/Fig. 3, Table S7/AMP, ADP, ATP, betaGP-12 h-pH varied.xlsx]

## Sheet: Sheet1
##BLOCKS=	2
Plate:	AMP	&	ADP_pH	varied	1.3	PlateFormat	Endpoint	Absorbance	Raw	FALSE	1	1	820	1	10	96	1	8
	Temperature(¡C)	1	2	3	4	5	6	7	8	9	10	11	12
	25.9	0.0497	0.1173	3.2375	0.1088	0.0612	0.147	0.055	0.0575	0.0466	1.1615
	0.0497	0.1283	3.1713	0.0967	0.061	0.1442	0.0564	0.0578	0.0474	1.1542
	0.0496	0.1253	3.1347	0.1071	0.0649	0.1535	0.059	0.0593	0.0494	1.2024
	0.054	0.1285	3.1455	0.1103	0.0635	0.1456	0.0635	0.06	0.0482	1.2341
	0.1045	0.2228	2.9919	0.2043	0.1168	0.1926	0.3453	0.2878	0.3479	1.1094
	0.1173	0.2152	3.018	0.196	0.123	0.1946	0.3492	0.283	0.381	1.1046
	0.1065	0.2176	3.0066	0.2091	0.1163	0.1945	0.3369	0.2829	0.3715	1.0836
	0.2571	0.2097	2.9949	0.1924	0.1099	0.1978	0.3256	0.2763	0.3211	1.0294
~End
Plate:	ATP	&	betaGP_pH	varied	1.3	PlateFormat	Endpoint	Absorbance	Raw	FALSE	1	1	820	1	10	96	1	8
	Temperature(¡C)	1	2	3	4	5	6	7	8	9	10	11	12
	26	0.1367	0.2485	2.9782	0.2694	0.1768	0.1964	0.4084	0.2984	0.3834	0.9666
	0.1315	0.292	2.9184	0.2534	0.1398	0.1863	0.4043	0.3088	0.4114	0.9749
	0.1371	0.2916	2.9518	0.3009	0.1717	0.2298	0.4386	0.3196	0.4165	1.0116
	0.1356	0.3018	2.956	0.3048	0.15	0.199	0.4445	0.3317	0.4357	1.0166
	0.0582	0.1736	2.8939	0.1359	0.0621	0.1597	0.069	0.0624	0.0638	1.0256
	0.0586	0.1553	2.9091	0.1266	0.0621	0.1602	0.112	0.0629	0.0556	0.9877
	0.0597	0.1568	2.8783	0.1284	0.0628	0.1534	0.0781	0.0605	0.0577	0.9724
	0.0576	0.1613	2.8673	0.1208	0.0617	0.1532	0.0673	0.0668	0.0589	0.9421
~End
Original	Filename:	AMP	ADP.ATP	betaGP-12	h-pH	varied	Date	Last	Saved:	2021-08-09	23:40:43
