# Supplementary material for: Data-informed discovery of hydrolytic nanozymes
Source: Nat Commun. 2022 Feb 11;13:827. doi: 10.1038/s41467-022-28344-2 (PMC8837776; doi:10.1038/s41467-022-28344-2)
Supplement: Supplementary file 4 — Source Data [file 41467_2022_28344_MOESM4_ESM.zip › Source Data_NCOMMS-21-01890A/Fig. 3, Table S7/blank_12 h-2.xlsx]

## Sheet: blank_12 h-2
##BLOCKS= 1
Plate:	betaGP+LIPID_blank_12 h	1.3	PlateFormat	Endpoint	Absorbance	Raw	FALSE	1						1	820	1	8	96	1	8
	Temperature(¡C)	1	2	3	4	5	6	7	8	9	10	11	12
	25.7	0.0431	0.0438	0.0401	0.0477	0.0594	0.0516	0.041	0.0435
		0.0427	0.0433	0.0445	0.0477	0.0403	0.0506	0.0406	0.0424
		0.0522	0.0438	0.04	0.05	0.0718	0.0467	0.0518	0.0417
		0.0412	0.0446	0.0407	0.0502	0.0396	0.0446	0.0412	0.0414
		betaGP
		0.593	0.2654	0.3031	0.3123	0.2907	0.2666	0.2548	0.3041
		0.3674	0.5032	0.3649	0.3821	0.3016	0.3512	0.2783	0.2667
		0.3339	0.3535	0.5218	0.3177	0.2622	0.3491	0.271	0.264
		0.4457	0.303	0.3327	0.3179	0.3461	0.2802	0.3041	0.2533
		LIPID
~End
Original Filename: blank_12 h-2; Date Last Saved: 2021/8/11 11:45:55														betaGP 减去空白值
												0.0582	0.1736	0.0762	0.0597	0.0516	0.0624	0.0591	0.0638		0.0134	0.129725	0.034875	0.0108	-0.001175	0.014025	0.01545	0.02155
		0.0448	0.043875	0.041325	0.0489	0.052775	0.048375	0.04365	0.04225			0.0586	0.1553	0.072	0.061	0.0508	0.0629	0.0582	0.0556		0.0138	0.111425	0.030675	0.0121	-0.001975	0.014525	0.01455	0.01335
		0.0448	0.043875	0.041325	0.0489	0.052775	0.048375	0.04365	0.04225			0.0597	0.1568	0.0762	0.0636	0.0513	0.0605	0.0602	0.0577		0.0149	0.112925	0.034875	0.0147	-0.001475	0.012125	0.01655	0.01545
		betaGP										0.0576	0.1613	0.0799	0.0743	0.0515	0.0668	0.0602	0.0589		0.0128	0.117425	0.038575	0.0254	-0.001275	0.018425	0.01655	0.01665
		0.435	0.356275	0.380625	0.3325	0.30015	0.311775	0.27705	0.272025			0.0134	0.129725	0.034875	0.0108	-0.001175	0.014025	0.01545	0.02155		-0.0405513	0.0197855	-0.0294124	-0.0418999	-0.0481112	-0.0402271	-0.0394879	-0.0363239
		0.435	0.356275	0.380625	0.3325	0.30015	0.311775	0.27705	0.272025			0.0138	0.111425	0.030675	0.0121	-0.001975	0.014525	0.01455	0.01335		-0.0403438	0.0102934	-0.0315909	-0.0412256	-0.0485261	-0.0399677	-0.0399548	-0.0405772
		lipid										0.0149	0.112925	0.034875	0.0147	-0.001475	0.012125	0.01655	0.01545		-0.0397732	0.0110715	-0.0294124	-0.039877	-0.0482668	-0.0412126	-0.0389174	-0.0394879
												0.0128	0.117425	0.038575	0.0254	-0.001275	0.018425	0.01655	0.01665		-0.0408625	0.0134056	-0.0274932	-0.034327	-0.0481631	-0.0379448	-0.0389174	-0.0388655
														lipid 减去空白值
												0.4053	0.3292	0.3117	0.3116	0.2984	0.3316	0.3119	0.3035		-0.0297	-0.027075	-0.068925	-0.0209	-0.00175	0.019825	0.03485	0.031475
												0.408	0.3139	0.3564	0.3192	0.3208	0.3178	0.3428	0.3166		-0.027	-0.042375	-0.024225	-0.0133	0.02065	0.006025	0.06575	0.044575
												0.3262	0.2891	0.3216	0.3636	0.336	0.3104	0.3007	0.2809		-0.1088	-0.067175	-0.059025	0.0311	0.03585	-0.001375	0.02365	0.008875
												0.3717	0.279	0.3267	0.3165	0.294	0.2919	0.28	0.2717		-0.0633	-0.077275	-0.053925	-0.016	-0.00615	-0.019875	0.00295	-0.000325
												-0.0297	-0.027075	-0.068925	-0.0209	-0.00175	0.019825	0.03485	0.031475		-0.0629068	-0.0615453	-0.0832525	-0.0583424	-0.0484094	-0.0372187	-0.0294253	-0.0311759
												-0.027	-0.042375	-0.024225	-0.0133	0.02065	0.006025	0.06575	0.044575		-0.0615064	-0.0694813	-0.060067	-0.0544003	-0.0367908	-0.0443766	-0.0133978	-0.0243811
												-0.1088	-0.067175	-0.059025	0.0311	0.03585	-0.001375	0.02365	0.008875		-0.103935	-0.0823448	-0.0781175	-0.0313704	-0.0289067	-0.0482149	-0.0352347	-0.0428983
												-0.0633	-0.077275	-0.053925	-0.016	-0.00615	-0.019875	0.00295	-0.000325		-0.0803349	-0.0875836	-0.0754721	-0.0558008	-0.0506917	-0.0578107	-0.0459716	-0.0476703
