# Supplementary material for: Data-informed discovery of hydrolytic nanozymes
Source: Nat Commun. 2022 Feb 11;13:827. doi: 10.1038/s41467-022-28344-2 (PMC8837776; doi:10.1038/s41467-022-28344-2)
Supplement: Supplementary file 4 — Source Data [file 41467_2022_28344_MOESM4_ESM.zip › Source Data_NCOMMS-21-01890A/Fig. 3, Table S7/blank_12 h.xlsx]

## Sheet: blank_12 h
##BLOCKS= 1
Plate:	AMP&ADP&ATP-without catalyst_12h	1.3	PlateFormat	Endpoint	Absorbance	Raw	FALSE	1						1	820	1	12	96	1	8
	Temperature(¡C)	1	2	3	4	5	6	7	8	9	10	11	12
	25.3	0.0459	0.0423	0.0413	0.0505	0.0396	0.0486	0.0419	0.0392	0.0843	0.0843	0.0733	0.0846	WATER
		0.0412	0.0423	0.041	0.049	0.0394	0.0606	0.043	0.0397	0.085	0.0791	0.0783	0.0836	7
		0.0413	0.043	0.0414	0.0543	0.0402	0.0489	0.0428	0.0388	0.0868	0.0831	0.0761	0.0865	7.5
		0.042	0.0426	0.0417	0.0507	0.041	0.065	0.0452	0.0396	0.0916	0.0828	0.079	0.0862	8
		AMP								ATP
		0.0754	0.0693	0.0705	0.0978	0.0666	0.0779	0.1125	0.0625	0.0814	0.0773	0.0738	0.0718	8.5
		0.0744	0.0691	0.0669	0.0862	0.0654	0.0702	0.0626	0.0625	0.0832	0.081	0.0707	0.071	9
		0.0746	0.0662	0.0674	0.0876	0.0652	0.0699	0.0625	0.0621	0.0762	0.0949	0.0747	0.0704	9.5
		0.0859	0.0681	0.0664	0.0813	0.0685	0.0707	0.061	0.0596	0.0749	0.0791	0.0729	0.0698	10
		ADP								ATP
~End
Original Filename: blank_12 h; Date Last Saved: 2021/8/11 11:20:30
																			AMP-pH varied 减去空白值
	average	0.0426	0.04255	0.04135	0.051125	0.04005	0.055775	0.043225	0.039325	0.086925	0.082325	0.076675	0.085225				0.0497	0.1173	0.0631	0.0617	0.1515	0.0575	0.0448	0.0466
																	0.0497	0.1283	0.1878	0.0642	0.0509	0.0578	0.0479	0.0474
		0.077575	0.068175	0.0678	0.088225	0.066425	0.072175	0.07465	0.061675	0.078925	0.083075	0.073025	0.07075				0.0496	0.1253	0.0656	0.0649	0.0517	0.0593	0.0501	0.0494
																	0.054	0.1285	0.0955	0.0661	0.0573	0.06	0.0493	0.0482
		0.0426	0.04255	0.04135	0.051125	0.04005	0.055775	0.043225	0.039325	0.086925	0.082325	0.076675	0.085225
		AMP															0.0071	0.07475	0.02175	0.010575	0.11145	0.001725	0.001575	0.007275
																	0.0071	0.08575	0.14645	0.013075	0.01085	0.002025	0.004675	0.008075
		0.077575	0.068175	0.0678	0.088225	0.066425	0.072175	0.07465	0.061675	0.078925	0.083075	0.073025	0.07075				0.007	0.08275	0.02425	0.013775	0.01165	0.003525	0.006875	0.010075
		ADP															0.0114	0.08595	0.05415	0.014975	0.01725	0.004225	0.006075	0.008875
				ATP-pH varied 减去空白值															ADP-pH varied 减去空白值
		0.1367	0.2485	0.2063	0.1251	0.1223	0.2984	0.3631	0.3834								0.1045	0.2228	0.1444	0.1116	0.0887	0.2878	0.3659	0.3479
		0.1315	0.292	0.2012	0.1363	0.1273	0.3088	0.4273	0.4114								0.1173	0.2152	0.1489	0.1086	0.0893	0.283	0.3522	0.381
		0.1371	0.2916	0.2031	0.1296	0.1252	0.3196	0.4188	0.4165								0.1065	0.2176	0.1479	0.1102	0.0875	0.2829	0.3477	0.3715
		0.1356	0.3018	0.1925	0.1317	0.129	0.3317	0.43	0.4357								0.2571	0.2097	0.1511	0.1071	0.0864	0.2763	0.3471	0.3211
		0.049775	0.166175	0.129625	0.039875	0.043375	0.215325	0.290075	0.31265								0.026925	0.154625	0.0766	0.023375	0.022275	0.215625	0.29125	0.286225
		0.044575	0.209675	0.124525	0.051075	0.048375	0.225725	0.354275	0.34065								0.039725	0.147025	0.0811	0.020375	0.022875	0.210825	0.27755	0.319325
		0.050175	0.209275	0.126425	0.044375	0.046275	0.236525	0.345775	0.34575								0.028925	0.149425	0.0801	0.021975	0.021075	0.210725	0.27305	0.309825
		0.048675	0.219475	0.115825	0.046475	0.050075	0.248625	0.356975	0.36495								0.179525	0.141525	0.0833	0.018875	0.019975	0.204125	0.27245	0.259425
		0.049775	0.166175	0.129625	0.039875	0.043375	0.215325	0.290075	0.31265
		0.044575	0.209675	0.124525	0.051075	0.048375	0.225725	0.354275	0.34065
		0.050175	0.209275	0.126425	0.044375	0.046275	0.236525	0.345775	0.34575
		0.048675	0.219475	0.115825	0.046475	0.050075	0.248625	0.356975	0.36495
		-0.0216839	0.0386918	0.0197336	-0.0268189	-0.0250035	0.0641854	0.102958	0.114667
		-0.0243811	0.0612548	0.0170883	-0.0210096	-0.02241	0.0695798	0.136258	0.12919
		-0.0214764	0.0610473	0.0180738	-0.0244848	-0.0234993	0.0751817	0.131849	0.131836
		-0.0222544	0.066338	0.0125757	-0.0233956	-0.0215283	0.0814578	0.137658	0.141795
