# Supplementary material for: Data-informed discovery of hydrolytic nanozymes
Source: Nat Commun. 2022 Feb 11;13:827. doi: 10.1038/s41467-022-28344-2 (PMC8837776; doi:10.1038/s41467-022-28344-2)
Supplement: Supplementary file 4 — Source Data [file 41467_2022_28344_MOESM4_ESM.zip › Source Data_NCOMMS-21-01890A/Fig. 4/Fig. 4a, 4d/BSA-60C.xlsx]

## Sheet: 200628-Sirong-BSA-blank_003
[Header]
Application	Name	LabSolutions
Version	5.92
Data	File	Name	H:\LabSolutions\Data\Project1\200628-Sirong-BSA-blank_2020628_003.lcd
Output	Date	2020-06-29
Output	Time	16:10:11
[File	Information]
Type	Data	File
Generated	2020-06-28	20:34:33
Generated	by	System	Administrator
Modified	2020-06-28	21:59:57
Modified	by	System	Administrator
[Sample	Information]
Operator	Name	System	Administrator
Acquired	2020-06-28	20:34:55
Sample	Type	0:Unknown
Level	0
Sample	Name	BSA-60C-blank-36h-dilute1/4
Sample	ID
ISTD	Amount1	1
ISTD	Amount2	1
ISTD	Amount3	1
ISTD	Amount4	1
ISTD	Amount5	1
ISTD	Amount6	1
ISTD	Amount7	1
ISTD	Amount8	1
ISTD	Amount9	1
ISTD	Amount10	1
ISTD	Amount11	1
ISTD	Amount12	1
ISTD	Amount13	1
ISTD	Amount14	1
ISTD	Amount15	1
ISTD	Amount16	1
ISTD	Amount17	1
ISTD	Amount18	1
ISTD	Amount19	1
ISTD	Amount20	1
ISTD	Amount21	1
ISTD	Amount22	1
ISTD	Amount23	1
ISTD	Amount24	1
ISTD	Amount25	1
ISTD	Amount26	1
ISTD	Amount27	1
ISTD	Amount28	1
ISTD	Amount29	1
ISTD	Amount30	1
ISTD	Amount31	1
ISTD	Amount32	1
Sample	Amount	1
Dilution	Factor	1
Vial#	39
Injection	Volume	5
[Original	Files]
Data	File	H:\LabSolutions\Data\Project1\200628-Sirong-BSA-blank_2020628_003.lcd
Method	File	H:\LabSolutions\Data\Project1\GPC_NH4Ac_40C_UV280_bme190621.lcm
Batch	File	H:\LabSolutions\Data\Project1\200628-Sirong-BSA-blank.lcb
Report	Format	File	H:\LabSolutions\System\DEFAULT.lsr
[File	Description]
[Configuration]
Instrument	Name	UV+RID
Instrument	#	1
Line	#	1
#	of	Detectors	2
Detector	ID	Detector	A	Detector	B
Detector	Name	检测器A	检测器B
#	of	Channels	1	1
[Peak	Table(Detector	A)]
#	of	Peaks	2
Peak#	R.Time	I.Time	F.Time	Area	Height	A/H	Conc.	Mark	ID#	Name	k'	Plate	#	Plate	Ht.	Tailing	Resolution	Sep.Factor	Area	Ratio	Height	Ratio	Conc.	%	Norm	Conc.
1	34.165	32.208	36.317	314883	5718	55.073	0	0	11021	13.61	0.98	0	0	0	0	0	0
2	45.243	44.875	45.775	2639	95	27.743	0	0.324	63897	2.348	1.246	10.981	0	0	0	0	0
[Peak	Table(Detector	B)]
#	of	Peaks	2
Peak#	R.Time	I.Time	F.Time	Area	Height	A/H	Conc.	Mark	ID#	Name	k'	Plate	#	Plate	Ht.	Tailing	Resolution	Sep.Factor	Area	Ratio	Height	Ratio	Conc.	%	Norm	Conc.
1	34.482	33.325	36.167	73035	1398	52.248	0	0	10788	13.904	1.079	0	0	0	0	0	0
2	45.776	45.25	48.008	88948	840	105.912	0	0.328	338	443.667	3.011	2.001	0	0	0	0	0
[Compound	Results(Detector	A)]
#	of	IDs	0
[Compound	Results(Detector	B)]
#	of	IDs	0
[Group	Results(Detector	A)]
#	of	Groups	0
[Group	Results(Detector	B)]
#	of	Groups	0
[GPC	Peak	Table(Detector	B)]
#	of	Peaks	2
Peak#	Start	Time	Top	Time	End	Time	Start	Volume	Top	Volume	End	Volume	Start	M.W.	Top	M.W.	End	M.W.	Start	Height	Top	Height	End	Height
1	33.325	34.482	36.167	33.325	34.482	36.167	45129	26630	13691	92	1398	51
2	45.25	45.776	48.008	45.25	45.776	48.008	1907	1806	1498	17	840	-601
[Average	Molecular	Weight	Table(Detector	B)]
#	of	Peaks	2
Peak#	Mn	Mw	Mz	Mz1	Mv	Mw/Mn	Mv/Mn	Mz/Mw	I.Visc	%
Total	2898	12918	25485	27920	0	4.45783	0	1.97276	1	100
1	25895	26603	27317	28045	0	1.02735	0	1.02685	1	45.0879
2	1676	1682	1688	1694	0	1.00371	0	1.0037	1	54.9121
[RT/MW	Range	Table(Detector	B)]
#	of	RT/MW	Range	0
[GPC	Calibration	Curve	Table(Detector	B)]
#	of	Points	7
#	Time(min)	M.W.	Weight	Error	Active	Virtual	Data	Name
1	28.677	736000	1	1.1034	ON	OFF	H:\LabSolutions\Data\Project1\20190527STD_NH4Ac_40C_2019528_008.lcd
2	30.518	200000	1	-5.6588	ON	OFF	H:\LabSolutions\Data\Project1\20190527STD_NH4Ac_40C_2019528_007.lcd
3	31.656	113000	1	4.5867	ON	OFF	H:\LabSolutions\Data\Project1\20190527STD_NH4Ac_40C_2019528_006.lcd
4	33.25	48800	1	4.1236	ON	OFF	H:\LabSolutions\Data\Project1\20190527STD_NH4Ac_40C_2019528_005.lcd
5	34.67	23000	1	-6.8854	ON	OFF	H:\LabSolutions\Data\Project1\20190527STD_NH4Ac_40C_2019528_004.lcd
6	37.212	9900	1	3.1632	ON	OFF	H:\LabSolutions\Data\Project1\20190527STD_NH4Ac_40C_2019528_003.lcd
7	38.65	6200	1	-1.0726	ON	OFF	H:\LabSolutions\Data\Project1\20190527STD_NH4Ac_40C_2019528_002.lcd
Calibration	Curve	3rd	Order
Comment
[GPC	Slice	Data	Table(Detector	B)]
#	of	Peaks	2
Peak#	Slice#	R.Time	Volume	M.W.	Height	Sub	Total	%	Area
1	1	33.329	33.329	45038	2	146070	100	1
1	2	33.338	33.338	44858	3	146068	99.9989	2
1	3	33.346	33.346	44679	5	146065	99.9967	2
1	4	33.354	33.354	44500	6	146060	99.9934	3
1	5	33.363	33.363	44322	8	146054	99.989	4
1	6	33.371	33.371	44145	10	146045	99.9833	5
1	7	33.379	33.379	43969	12	146035	99.9764	6
1	8	33.388	33.388	43794	14	146023	99.9683	7
1	9	33.396	33.396	43619	15	146010	99.959	8
1	10	33.404	33.404	43446	18	145994	99.9484	9
1	11	33.413	33.413	43273	20	145977	99.9363	10
1	12	33.421	33.421	43101	22	145957	99.9228	11
1	13	33.429	33.429	42930	24	145935	99.9079	12
1	14	33.438	33.438	42759	26	145911	99.8916	13
1	15	33.446	33.446	42590	28	145885	99.8738	14
1	16	33.454	33.454	42421	30	145857	99.8545	15
1	17	33.463	33.463	42253	33	145827	99.8338	16
1	18	33.471	33.471	42086	35	145794	99.8115	17
1	19	33.479	33.479	41920	37	145760	99.7877	18
1	20	33.488	33.488	41754	39	145723	99.7624	20
1	21	33.496	33.496	41590	41	145683	99.7356	21
1	22	33.504	33.504	41426	44	145642	99.7073	22
1	23	33.513	33.513	41263	46	145598	99.6773	23
1	24	33.521	33.521	41100	49	145552	99.6457	24
1	25	33.529	33.529	40939	51	145503	99.6123	26
1	26	33.538	33.538	40778	54	145452	99.577	27
1	27	33.546	33.546	40618	56	145398	99.5401	28
1	28	33.554	33.554	40458	59	145341	99.5014	29
1	29	33.563	33.563	40300	62	145282	99.4611	31
1	30	33.571	33.571	40142	64	145221	99.4189	32
1	31	33.579	33.579	39985	67	145156	99.3748	34
1	32	33.588	33.588	39828	70	145089	99.3287	35
1	33	33.596	33.596	39673	73	145019	99.2806	37
1	34	33.604	33.604	39518	76	144945	99.2304	38
1	35	33.613	33.613	39364	79	144869	99.1781	40
1	36	33.621	33.621	39210	83	144790	99.1237	41
1	37	33.629	33.629	39058	86	144707	99.0671	43
1	38	33.638	33.638	38906	90	144621	99.0082	45
1	39	33.646	33.646	38754	93	144531	98.9468	47
1	40	33.654	33.654	38604	97	144438	98.8828	49
1	41	33.663	33.663	38454	101	144341	98.8162	50
1	42	33.671	33.671	38305	105	144240	98.7471	52
1	43	33.679	33.679	38156	109	144135	98.6754	54
1	44	33.688	33.688	38008	113	144026	98.6008	57
1	45	33.696	33.696	37861	118	143913	98.5233	59
1	46	33.704	33.704	37715	122	143795	98.4427	61
1	47	33.713	33.713	37569	127	143673	98.3591	63
1	48	33.721	33.721	37424	131	143546	98.2723	66
1	49	33.729	33.729	37280	136	143415	98.1823	68
1	50	33.738	33.738	37136	141	143278	98.089	71
1	51	33.746	33.746	36993	147	143137	97.9921	73
1	52	33.754	33.754	36851	152	142990	97.8917	76
1	53	33.763	33.763	36709	158	142838	97.7874	79
1	54	33.771	33.771	36568	164	142680	97.6791	82
1	55	33.779	33.779	36428	170	142515	97.5667	85
1	56	33.788	33.788	36288	177	142345	97.4501	88
1	57	33.796	33.796	36149	183	142168	97.3292	92
1	58	33.804	33.804	36011	190	141985	97.2037	95
1	59	33.813	33.813	35873	197	141795	97.0735	99
1	60	33.821	33.821	35736	204	141598	96.9384	102
1	61	33.829	33.829	35599	212	141393	96.7985	106
1	62	33.838	33.838	35463	220	141181	96.6532	110
1	63	33.846	33.846	35328	228	140961	96.5026	114
1	64	33.854	33.854	35194	237	140733	96.3462	118
1	65	33.863	33.863	35060	246	140496	96.184	123
1	66	33.871	33.871	34926	254	140250	96.0159	127
1	67	33.879	33.879	34793	264	139996	95.8417	132
1	68	33.888	33.888	34661	273	139732	95.6612	137
1	69	33.896	33.896	34530	283	139459	95.4742	141
1	70	33.904	33.904	34399	293	139176	95.2805	147
1	71	33.913	33.913	34269	304	138882	95.0796	152
1	72	33.921	33.921	34139	316	138578	94.8713	158
1	73	33.929	33.929	34010	327	138262	94.6552	164
1	74	33.938	33.938	33881	340	137935	94.431	170
1	75	33.946	33.946	33753	352	137595	94.1985	176
1	76	33.954	33.954	33626	365	137243	93.9575	182
1	77	33.963	33.963	33499	378	136878	93.7077	189
1	78	33.971	33.971	33373	392	136500	93.4488	196
1	79	33.979	33.979	33247	406	136108	93.1806	203
1	80	33.988	33.988	33122	421	135702	92.9026	210
1	81	33.996	33.996	32998	436	135282	92.6145	218
1	82	34.004	34.004	32874	451	134846	92.3161	226
1	83	34.013	34.013	32751	467	134394	92.007	234
1	84	34.021	34.021	32628	484	133927	91.6871	242
1	85	34.029	34.029	32506	500	133443	91.3561	250
1	86	34.038	34.038	32384	517	132943	91.0137	259
1	87	34.046	34.046	32263	535	132426	90.6596	267
1	88	34.054	34.054	32142	553	131891	90.2934	276
1	89	34.063	34.063	32022	572	131338	89.9149	286
1	90	34.071	34.071	31903	591	130767	89.5236	295
1	91	34.079	34.079	31784	610	130176	89.1192	305
1	92	34.088	34.088	31666	630	129566	88.7016	315
1	93	34.096	34.096	31548	650	128936	88.2705	325
1	94	34.104	34.104	31430	670	128287	87.8257	335
1	95	34.113	34.113	31314	691	127616	87.3669	346
1	96	34.121	34.121	31197	712	126925	86.8938	356
1	97	34.129	34.129	31082	734	126213	86.4061	367
1	98	34.138	34.138	30967	756	125479	85.9036	378
1	99	34.146	34.146	30852	778	124723	85.386	389
1	100	34.154	34.154	30738	801	123945	84.8532	400
1	101	34.163	34.163	30624	823	123144	84.3052	412
1	102	34.171	34.171	30511	846	122321	83.7418	423
1	103	34.179	34.179	30398	868	121476	83.1628	434
1	104	34.188	34.188	30286	891	120607	82.5683	446
1	105	34.196	34.196	30175	914	119716	81.9582	457
1	106	34.204	34.204	30064	936	118802	81.3326	468
1	107	34.213	34.213	29953	959	117866	80.6917	479
1	108	34.221	34.221	29843	981	116908	80.0355	490
1	109	34.229	34.229	29733	1003	115927	79.364	501
1	110	34.238	34.238	29624	1025	114924	78.6775	512
1	111	34.246	34.246	29516	1047	113899	77.9758	523
1	112	34.254	34.254	29408	1069	112852	77.2591	534
1	113	34.263	34.263	29300	1090	111783	76.5275	545
1	114	34.271	34.271	29193	1111	110693	75.7813	555
1	115	34.279	34.279	29086	1131	109583	75.0208	566
1	116	34.288	34.288	28980	1151	108451	74.2464	575
1	117	34.296	34.296	28874	1170	107300	73.4584	585
1	118	34.304	34.304	28769	1190	106130	72.6572	595
1	119	34.313	34.313	28664	1208	104940	71.8428	604
1	120	34.321	34.321	28560	1226	103733	71.0158	613
1	121	34.329	34.329	28456	1243	102507	70.1767	621
1	122	34.338	34.338	28353	1259	101264	69.3259	629
1	123	34.346	34.346	28250	1274	100005	68.4641	637
1	124	34.354	34.354	28147	1289	98731	67.5918	644
1	125	34.363	34.363	28045	1303	97442	66.7095	651
1	126	34.371	34.371	27944	1316	96140	65.8178	658
1	127	34.379	34.379	27843	1327	94824	64.9171	664
1	128	34.388	34.388	27742	1338	93497	64.0083	669
1	129	34.396	34.396	27642	1349	92158	63.092	674
1	130	34.404	34.404	27542	1358	90810	62.1687	679
1	131	34.413	34.413	27443	1366	89451	61.2389	683
1	132	34.421	34.421	27344	1374	88085	60.3035	687
1	133	34.429	34.429	27246	1380	86711	59.363	690
1	134	34.438	34.438	27148	1385	85331	58.4183	693
1	135	34.446	34.446	27050	1390	83946	57.4699	695
1	136	34.454	34.454	26953	1393	82556	56.5186	697
1	137	34.463	34.463	26856	1396	81163	55.5649	698
1	138	34.471	34.471	26760	1397	79768	54.6095	699
1	139	34.479	34.479	26664	1398	78371	53.653	699
1	140	34.488	34.488	26569	1397	76973	52.696	699
1	141	34.496	34.496	26474	1395	75576	51.7396	698
1	142	34.504	34.504	26379	1393	74180	50.7842	696
1	143	34.513	34.513	26285	1389	72787	49.8306	695
1	144	34.521	34.521	26191	1385	71398	48.8793	693
1	145	34.529	34.529	26098	1380	70013	47.931	690
1	146	34.538	34.538	26005	1374	68633	46.9862	687
1	147	34.546	34.546	25912	1367	67259	46.0455	684
1	148	34.554	34.554	25820	1359	65891	45.1096	680
1	149	34.563	34.563	25729	1351	64532	44.1789	675
1	150	34.571	34.571	25637	1341	63181	43.2542	671
1	151	34.579	34.579	25546	1330	61840	42.3361	665
1	152	34.588	34.588	25456	1319	60510	41.4253	660
1	153	34.596	34.596	25366	1307	59191	40.5221	654
1	154	34.604	34.604	25276	1295	57883	39.6271	647
1	155	34.613	34.613	25187	1282	56588	38.7406	641
1	156	34.621	34.621	25098	1268	55306	37.8631	634
1	157	34.629	34.629	25009	1253	54038	36.995	627
1	158	34.638	34.638	24921	1239	52785	36.1369	619
1	159	34.646	34.646	24833	1223	51546	35.2888	612
1	160	34.654	34.654	24746	1208	50323	34.4514	604
1	161	34.663	34.663	24659	1192	49115	33.6247	596
1	162	34.671	34.671	24572	1175	47924	32.8089	588
1	163	34.679	34.679	24486	1158	46749	32.0045	579
1	164	34.688	34.688	24400	1140	45591	31.2117	570
1	165	34.696	34.696	24315	1122	44450	30.431	561
1	166	34.704	34.704	24230	1104	43328	29.6627	552
1	167	34.713	34.713	24145	1086	42224	28.9067	543
1	168	34.721	34.721	24060	1067	41138	28.1634	534
1	169	34.729	34.729	23976	1048	40071	27.4329	524
1	170	34.738	34.738	23893	1030	39023	26.7152	515
1	171	34.746	34.746	23810	1011	37993	26.0103	505
1	172	34.754	34.754	23727	992	36982	25.3182	496
1	173	34.763	34.763	23644	973	35990	24.639	487
1	174	34.771	34.771	23562	954	35017	23.9727	477
1	175	34.779	34.779	23480	935	34063	23.3196	467
1	176	34.788	34.788	23398	916	33128	22.6797	458
1	177	34.796	34.796	23317	896	32213	22.0529	448
1	178	34.804	34.804	23236	877	31316	21.4393	439
1	179	34.813	34.813	23156	858	30439	20.8388	429
1	180	34.821	34.821	23076	839	29581	20.2512	420
1	181	34.829	34.829	22996	821	28741	19.6765	410
1	182	34.838	34.838	22917	802	27921	19.1146	401
1	183	34.846	34.846	22838	783	27119	18.5656	392
1	184	34.854	34.854	22759	765	26335	18.0294	382
1	185	34.863	34.863	22680	747	25571	17.5058	373
1	186	34.871	34.871	22602	729	24824	16.9946	364
1	187	34.879	34.879	22525	711	24095	16.4958	355
1	188	34.888	34.888	22447	693	23385	16.0092	347
1	189	34.896	34.896	22370	676	22691	15.5346	338
1	190	34.904	34.904	22293	659	22015	15.0719	329
1	191	34.913	34.913	22217	642	21357	14.6209	321
1	192	34.921	34.921	22141	625	20715	14.1814	313
1	193	34.929	34.929	22065	609	20089	13.7533	305
1	194	34.938	34.938	21990	593	19480	13.3363	297
1	195	34.946	34.946	21915	577	18887	12.9303	289
1	196	34.954	34.954	21840	562	18310	12.5351	281
1	197	34.963	34.963	21765	546	17748	12.1504	273
1	198	34.971	34.971	21691	531	17202	11.7763	266
1	199	34.979	34.979	21617	516	16670	11.4126	258
1	200	34.988	34.988	21544	502	16154	11.059	251
1	201	34.996	34.996	21471	488	15652	10.7154	244
1	202	35.004	35.004	21398	474	15164	10.3813	237
1	203	35.013	35.013	21325	461	14690	10.0566	230
1	204	35.021	35.021	21253	448	14229	9.7411	224
1	205	35.029	35.029	21181	435	13781	9.4346	217
1	206	35.038	35.038	21109	422	13346	9.137	211
1	207	35.046	35.046	21038	410	12924	8.8481	205
1	208	35.054	35.054	20967	398	12514	8.5675	199
1	209	35.063	35.063	20896	386	12116	8.2949	193
1	210	35.071	35.071	20825	375	11730	8.0303	188
1	211	35.079	35.079	20755	364	11355	7.7735	182
1	212	35.088	35.088	20685	353	10991	7.5242	177
1	213	35.096	35.096	20616	343	10637	7.2823	171
1	214	35.104	35.104	20547	333	10294	7.0476	166
1	215	35.113	35.113	20478	323	9962	6.8199	161
1	216	35.121	35.121	20409	313	9639	6.5991	157
1	217	35.129	35.129	20340	304	9326	6.3848	152
1	218	35.138	35.138	20272	295	9022	6.1768	147
1	219	35.146	35.146	20205	286	8728	5.975	143
1	220	35.154	35.154	20137	277	8442	5.7795	138
1	221	35.163	35.163	20070	268	8165	5.5901	134
1	222	35.171	35.171	20003	259	7898	5.4067	130
1	223	35.179	35.179	19936	251	7638	5.2291	126
1	224	35.188	35.188	19870	243	7387	5.0571	122
1	225	35.196	35.196	19803	235	7144	4.8907	118
1	226	35.204	35.204	19738	228	6908	4.7295	114
1	227	35.213	35.213	19672	221	6680	4.5734	111
1	228	35.221	35.221	19607	215	6459	4.4219	107
1	229	35.229	35.229	19542	208	6245	4.2751	104
1	230	35.238	35.238	19477	202	6037	4.1326	101
1	231	35.246	35.246	19412	196	5835	3.9945	98
1	232	35.254	35.254	19348	190	5639	3.8606	95
1	233	35.263	35.263	19284	184	5449	3.7307	92
1	234	35.271	35.271	19220	178	5266	3.6049	89
1	235	35.279	35.279	19157	173	5088	3.483	86
1	236	35.288	35.288	19094	167	4915	3.3648	84
1	237	35.296	35.296	19031	162	4747	3.2501	81
1	238	35.304	35.304	18968	157	4585	3.139	79
1	239	35.313	35.313	18906	152	4428	3.0314	76
1	240	35.321	35.321	18844	148	4275	2.927	74
1	241	35.329	35.329	18782	143	4128	2.8259	71
1	242	35.338	35.338	18720	138	3985	2.7281	69
1	243	35.346	35.346	18659	133	3847	2.6335	67
1	244	35.354	35.354	18598	129	3713	2.5421	64
1	245	35.363	35.363	18537	125	3584	2.4538	62
1	246	35.371	35.371	18476	120	3460	2.3686	60
1	247	35.379	35.379	18416	116	3339	2.2862	58
1	248	35.388	35.388	18356	113	3223	2.2065	56
1	249	35.396	35.396	18296	109	3110	2.1294	54
1	250	35.404	35.404	18237	105	3001	2.0548	53
1	251	35.413	35.413	18177	102	2896	1.9827	51
1	252	35.421	35.421	18118	99	2794	1.9129	49
1	253	35.429	35.429	18059	95	2696	1.8454	48
1	254	35.438	35.438	18001	93	2600	1.7801	46
1	255	35.446	35.446	17942	90	2508	1.7167	45
1	256	35.454	35.454	17884	87	2418	1.6552	44
1	257	35.463	35.463	17826	85	2330	1.5954	42
1	258	35.471	35.471	17769	82	2246	1.5374	41
1	259	35.479	35.479	17711	80	2163	1.4811	40
1	260	35.488	35.488	17654	77	2084	1.4265	39
1	261	35.496	35.496	17597	75	2006	1.3737	37
1	262	35.504	35.504	17540	72	1932	1.3225	36
1	263	35.513	35.513	17484	70	1860	1.2731	35
1	264	35.521	35.521	17427	67	1790	1.2255	34
1	265	35.529	35.529	17371	65	1723	1.1796	32
1	266	35.538	35.538	17316	63	1658	1.1351	31
1	267	35.546	35.546	17260	61	1595	1.0921	30
1	268	35.554	35.554	17205	59	1534	1.0504	30
1	269	35.563	35.563	17150	57	1475	1.01	29
1	270	35.571	35.571	17095	56	1418	0.9708	28
1	271	35.579	35.579	17040	54	1362	0.9327	27
1	272	35.588	35.588	16986	53	1308	0.8957	26
1	273	35.596	35.596	16931	51	1256	0.8597	25
1	274	35.604	35.604	16877	49	1205	0.8248	25
1	275	35.613	35.613	16824	48	1156	0.7911	24
1	276	35.621	35.621	16770	46	1108	0.7585	23
1	277	35.629	35.629	16717	44	1062	0.727	22
1	278	35.638	35.638	16663	43	1018	0.6967	21
1	279	35.646	35.646	16611	41	975	0.6674	21
1	280	35.654	35.654	16558	40	934	0.6391	20
1	281	35.663	35.663	16505	39	894	0.6118	19
1	282	35.671	35.671	16453	37	855	0.5855	19
1	283	35.679	35.679	16401	36	818	0.5601	18
1	284	35.688	35.688	16349	34	782	0.5356	17
1	285	35.696	35.696	16298	33	748	0.512	17
1	286	35.704	35.704	16246	32	715	0.4893	16
1	287	35.713	35.713	16195	31	683	0.4675	15
1	288	35.721	35.721	16144	30	652	0.4463	15
1	289	35.729	35.729	16093	29	622	0.4258	15
1	290	35.738	35.738	16042	28	593	0.4059	14
1	291	35.746	35.746	15992	27	565	0.3866	14
1	292	35.754	35.754	15942	26	538	0.368	13
1	293	35.763	35.763	15892	26	511	0.3499	13
1	294	35.771	35.771	15842	25	485	0.3322	12
1	295	35.779	35.779	15792	24	460	0.3152	12
1	296	35.788	35.788	15743	23	436	0.2987	11
1	297	35.796	35.796	15694	22	413	0.283	11
1	298	35.804	35.804	15645	21	391	0.2679	11
1	299	35.813	35.813	15596	21	370	0.2532	10
1	300	35.821	35.821	15547	20	349	0.2391	10
1	301	35.829	35.829	15499	19	329	0.2255	9
1	302	35.838	35.838	15451	18	311	0.2126	9
1	303	35.846	35.846	15403	17	293	0.2004	8
1	304	35.854	35.854	15355	16	276	0.1888	8
1	305	35.863	35.863	15307	15	260	0.1777	8
1	306	35.871	35.871	15260	15	244	0.1671	7
1	307	35.879	35.879	15212	14	229	0.1569	7
1	308	35.888	35.888	15165	14	215	0.1471	7
1	309	35.896	35.896	15118	14	201	0.1375	7
1	310	35.904	35.904	15072	13	187	0.1282	7
1	311	35.913	35.913	15025	12	174	0.1193	6
1	312	35.921	35.921	14979	12	162	0.1108	6
1	313	35.929	35.929	14933	11	150	0.1027	6
1	314	35.938	35.938	14887	11	139	0.0949	5
1	315	35.946	35.946	14841	10	128	0.0874	5
1	316	35.954	35.954	14795	10	117	0.0803	5
1	317	35.963	35.963	14750	9	108	0.0736	5
1	318	35.971	35.971	14705	9	98	0.0673	4
1	319	35.979	35.979	14660	8	90	0.0613	4
1	320	35.988	35.988	14615	8	81	0.0557	4
1	321	35.996	35.996	14570	7	74	0.0505	4
1	322	36.004	36.004	14525	7	66	0.0455	3
1	323	36.013	36.013	14481	7	60	0.0407	3
1	324	36.021	36.021	14437	6	53	0.0362	3
1	325	36.029	36.029	14393	6	47	0.032	3
1	326	36.038	36.038	14349	6	41	0.0279	3
1	327	36.046	36.046	14305	5	35	0.0241	3
1	328	36.054	36.054	14262	5	30	0.0207	2
1	329	36.063	36.063	14219	4	26	0.0176	2
1	330	36.071	36.071	14175	4	21	0.0147	2
1	331	36.079	36.079	14132	4	18	0.012	2
1	332	36.088	36.088	14090	3	14	0.0096	2
1	333	36.096	36.096	14047	3	11	0.0074	1
1	334	36.104	36.104	14005	2	8	0.0055	1
1	335	36.113	36.113	13962	2	6	0.0038	1
1	336	36.121	36.121	13920	2	4	0.0024	1
1	337	36.129	36.129	13878	1	2	0.0014	1
1	338	36.138	36.138	13836	1	1	0.0006	0
1	339	36.146	36.146	13795	0	0	0.0002	0
1	340	36.154	36.154	13753	0	0	0	0
1	341	36.163	36.163	13712	0	0	0	0
2	1	45.254	45.254	1906	2	177897	100	1
2	2	45.263	45.263	1904	5	177895	99.9989	3
2	3	45.271	45.271	1902	8	177890	99.996	4
2	4	45.279	45.279	1901	12	177881	99.9912	6
2	5	45.288	45.288	1899	15	177869	99.9846	8
2	6	45.296	45.296	1897	19	177854	99.9759	10
2	7	45.304	45.304	1896	24	177835	99.9651	12
2	8	45.313	45.313	1894	29	177811	99.9517	14
2	9	45.321	45.321	1892	34	177782	99.9356	17
2	10	45.329	45.329	1891	40	177748	99.9165	20
2	11	45.338	45.338	1889	46	177709	99.8942	23
2	12	45.346	45.346	1887	53	177662	99.8682	27
2	13	45.354	45.354	1886	61	177609	99.8382	31
2	14	45.363	45.363	1884	70	177548	99.8039	35
2	15	45.371	45.371	1882	79	177478	99.7647	40
2	16	45.379	45.379	1881	90	177399	99.7201	45
2	17	45.388	45.388	1879	101	177309	99.6696	51
2	18	45.396	45.396	1877	114	177208	99.6127	57
2	19	45.404	45.404	1876	127	177094	99.5488	64
2	20	45.413	45.413	1874	142	176967	99.4772	71
2	21	45.421	45.421	1872	158	176825	99.3972	79
2	22	45.429	45.429	1871	175	176667	99.3085	87
2	23	45.438	45.438	1869	193	176492	99.2102	96
2	24	45.446	45.446	1868	212	176299	99.1018	106
2	25	45.454	45.454	1866	232	176087	98.9828	116
2	26	45.463	45.463	1864	252	175856	98.8527	126
2	27	45.471	45.471	1863	274	175603	98.7108	137
2	28	45.479	45.479	1861	296	175330	98.5569	148
2	29	45.488	45.488	1860	318	175034	98.3905	159
2	30	45.496	45.496	1858	341	174715	98.2116	171
2	31	45.504	45.504	1856	364	174374	98.0198	182
2	32	45.513	45.513	1855	388	174010	97.815	194
2	33	45.521	45.521	1853	411	173622	97.597	206
2	34	45.529	45.529	1852	435	173211	97.3657	218
2	35	45.538	45.538	1850	459	172775	97.1211	229
2	36	45.546	45.546	1848	482	172317	96.8631	241
2	37	45.554	45.554	1847	505	171834	96.5921	253
2	38	45.563	45.563	1845	528	171329	96.3081	264
2	39	45.571	45.571	1844	550	170801	96.0113	275
2	40	45.579	45.579	1842	572	170251	95.7021	286
2	41	45.588	45.588	1841	593	169679	95.3807	296
2	42	45.596	45.596	1839	613	169086	95.0474	307
2	43	45.604	45.604	1837	633	168473	94.7027	316
2	44	45.613	45.613	1836	652	167840	94.3469	326
2	45	45.621	45.621	1834	670	167188	93.9805	335
2	46	45.629	45.629	1833	687	166518	93.6039	344
2	47	45.638	45.638	1831	704	165831	93.2176	352
2	48	45.646	45.646	1830	719	165128	92.8221	359
2	49	45.654	45.654	1828	733	164409	92.418	367
2	50	45.663	45.663	1827	747	163675	92.0058	373
2	51	45.671	45.671	1825	759	162928	91.5859	380
2	52	45.679	45.679	1824	771	162169	91.159	385
2	53	45.688	45.688	1822	781	161398	90.7256	391
2	54	45.696	45.696	1821	791	160617	90.2865	395
2	55	45.704	45.704	1819	799	159826	89.8421	400
2	56	45.713	45.713	1818	807	159027	89.3928	403
2	57	45.721	45.721	1816	814	158220	88.9393	407
2	58	45.729	45.729	1815	820	157407	88.4819	410
2	59	45.738	45.738	1813	825	156587	88.0211	412
2	60	45.746	45.746	1812	829	155762	87.5575	415
2	61	45.754	45.754	1810	833	154933	87.0914	416
2	62	45.763	45.763	1809	836	154100	86.6232	418
2	63	45.771	45.771	1807	839	153264	86.1532	419
2	64	45.779	45.779	1806	840	152425	85.6818	420
2	65	45.788	45.788	1804	841	151585	85.2095	421
2	66	45.796	45.796	1803	842	150744	84.7367	421
2	67	45.804	45.804	1801	842	149902	84.2636	421
2	68	45.813	45.813	1800	841	149061	83.7906	421
2	69	45.821	45.821	1798	840	148220	83.3177	420
2	70	45.829	45.829	1797	839	147379	82.8452	420
2	71	45.838	45.838	1795	838	146540	82.3735	419
2	72	45.846	45.846	1794	836	145702	81.9026	418
2	73	45.854	45.854	1792	834	144866	81.4327	417
2	74	45.863	45.863	1791	832	144032	80.9639	416
2	75	45.871	45.871	1789	829	143200	80.4963	415
2	76	45.879	45.879	1788	826	142371	80.0303	413
2	77	45.888	45.888	1786	822	141545	79.566	411
2	78	45.896	45.896	1785	818	140723	79.1038	409
2	79	45.904	45.904	1784	814	139905	78.6437	407
2	80	45.913	45.913	1782	810	139090	78.1859	405
2	81	45.921	45.921	1781	806	138280	77.7304	403
2	82	45.929	45.929	1779	802	137474	77.2772	401
2	83	45.938	45.938	1778	797	136672	76.8263	399
2	84	45.946	45.946	1776	793	135874	76.3781	396
2	85	45.954	45.954	1775	788	135081	75.9324	394
2	86	45.963	45.963	1774	783	134293	75.4894	392
2	87	45.971	45.971	1772	779	133510	75.0491	389
2	88	45.979	45.979	1771	774	132732	74.6115	387
2	89	45.988	45.988	1769	769	131958	74.1766	384
2	90	45.996	45.996	1768	764	131189	73.7444	382
2	91	46.004	46.004	1767	759	130425	73.3149	380
2	92	46.013	46.013	1765	754	129666	72.8881	377
2	93	46.021	46.021	1764	749	128911	72.4641	375
2	94	46.029	46.029	1762	744	128162	72.043	372
2	95	46.038	46.038	1761	739	127418	71.6247	370
2	96	46.046	46.046	1760	734	126679	71.2092	367
2	97	46.054	46.054	1758	729	125945	70.7966	365
2	98	46.063	46.063	1757	724	125216	70.3868	362
2	99	46.071	46.071	1755	719	124492	69.9797	360
2	100	46.079	46.079	1754	714	123773	69.5755	357
2	101	46.088	46.088	1753	709	123059	69.1741	354
2	102	46.096	46.096	1751	704	122350	68.7757	352
2	103	46.104	46.104	1750	699	121646	68.3801	349
2	104	46.113	46.113	1749	694	120947	67.9872	347
2	105	46.121	46.121	1747	689	120253	67.5971	344
2	106	46.129	46.129	1746	684	119564	67.2099	342
2	107	46.138	46.138	1744	679	118880	66.8255	339
2	108	46.146	46.146	1743	674	118202	66.4439	337
2	109	46.154	46.154	1742	669	117528	66.0651	334
2	110	46.163	46.163	1740	664	116859	65.689	332
2	111	46.171	46.171	1739	659	116195	65.3158	330
2	112	46.179	46.179	1738	654	115536	64.9453	327
2	113	46.188	46.188	1736	649	114882	64.5776	325
2	114	46.196	46.196	1735	644	114232	64.2126	322
2	115	46.204	46.204	1734	639	113588	63.8504	320
2	116	46.213	46.213	1732	634	112949	63.491	317
2	117	46.221	46.221	1731	630	112314	63.1344	315
2	118	46.229	46.229	1730	625	111684	62.7803	313
2	119	46.238	46.238	1728	621	111059	62.4289	310
2	120	46.246	46.246	1727	616	110438	62.08	308
2	121	46.254	46.254	1726	612	109822	61.7335	306
2	122	46.263	46.263	1724	608	109210	61.3893	304
2	123	46.271	46.271	1723	604	108601	61.0474	302
2	124	46.279	46.279	1722	600	107997	60.7077	300
2	125	46.288	46.288	1720	596	107397	60.3702	298
2	126	46.296	46.296	1719	593	106800	60.0349	296
2	127	46.304	46.304	1718	589	106208	59.7018	295
2	128	46.313	46.313	1717	586	105618	59.3704	293
2	129	46.321	46.321	1715	582	105032	59.041	291
2	130	46.329	46.329	1714	579	104450	58.7137	289
2	131	46.338	46.338	1713	576	103871	58.3883	288
2	132	46.346	46.346	1711	573	103295	58.0647	286
2	133	46.354	46.354	1710	570	102723	57.7428	285
2	134	46.363	46.363	1709	567	102153	57.4224	284
2	135	46.371	46.371	1707	565	101586	57.1036	282
2	136	46.379	46.379	1706	562	101021	56.7863	281
2	137	46.388	46.388	1705	560	100459	56.4702	280
2	138	46.396	46.396	1704	558	99899	56.1554	279
2	139	46.404	46.404	1702	556	99341	55.8416	278
2	140	46.413	46.413	1701	554	98784	55.5289	277
2	141	46.421	46.421	1700	553	98230	55.2173	276
2	142	46.429	46.429	1699	552	97677	54.9065	276
2	143	46.438	46.438	1697	550	97125	54.5964	275
2	144	46.446	46.446	1696	549	96575	54.287	275
2	145	46.454	46.454	1695	549	96025	53.9782	274
2	146	46.463	46.463	1694	548	95477	53.6698	274
2	147	46.471	46.471	1692	547	94929	53.3617	274
2	148	46.479	46.479	1691	547	94382	53.0541	273
2	149	46.488	46.488	1690	546	93835	52.7468	273
2	150	46.496	46.496	1689	546	93289	52.4399	273
2	151	46.504	46.504	1687	546	92743	52.1331	273
2	152	46.513	46.513	1686	546	92197	51.8262	273
2	153	46.521	46.521	1685	546	91651	51.5192	273
2	154	46.529	46.529	1684	547	91105	51.212	273
2	155	46.538	46.538	1682	547	90558	50.9047	274
2	156	46.546	46.546	1681	548	90011	50.5971	274
2	157	46.554	46.554	1680	548	89463	50.2892	274
2	158	46.563	46.563	1679	549	88915	49.9811	274
2	159	46.571	46.571	1677	549	88366	49.6727	275
2	160	46.579	46.579	1676	550	87817	49.3641	275
2	161	46.588	46.588	1675	550	87268	49.0551	275
2	162	46.596	46.596	1674	551	86717	48.7458	275
2	163	46.604	46.604	1673	552	86166	48.4361	276
2	164	46.613	46.613	1671	553	85614	48.1259	276
2	165	46.621	46.621	1670	553	85062	47.8153	277
2	166	46.629	46.629	1669	554	84509	47.5042	277
2	167	46.638	46.638	1668	555	83954	47.1927	278
2	168	46.646	46.646	1667	556	83399	46.8805	278
2	169	46.654	46.654	1665	557	82843	46.5678	279
2	170	46.663	46.663	1664	558	82285	46.2545	279
2	171	46.671	46.671	1663	559	81727	45.9408	279
2	172	46.679	46.679	1662	559	81168	45.6266	280
2	173	46.688	46.688	1661	560	80609	45.3122	280
2	174	46.696	46.696	1659	561	80049	44.9973	281
2	175	46.704	46.704	1658	562	79488	44.6818	281
2	176	46.713	46.713	1657	563	78926	44.3659	281
2	177	46.721	46.721	1656	564	78363	44.0495	282
2	178	46.729	46.729	1655	564	77799	43.7327	282
2	179	46.738	46.738	1654	565	77235	43.4156	283
2	180	46.746	46.746	1652	566	76670	43.0979	283
2	181	46.754	46.754	1651	567	76104	42.7797	283
2	182	46.763	46.763	1650	567	75537	42.4611	284
2	183	46.771	46.771	1649	568	74969	42.1421	284
2	184	46.779	46.779	1648	569	74401	41.8227	284
2	185	46.788	46.788	1647	570	73832	41.503	285
2	186	46.796	46.796	1645	571	73263	41.1827	285
2	187	46.804	46.804	1644	571	72692	40.862	286
2	188	46.813	46.813	1643	572	72121	40.5408	286
2	189	46.821	46.821	1642	573	71549	40.2192	286
2	190	46.829	46.829	1641	574	70976	39.8971	287
2	191	46.838	46.838	1640	574	70402	39.5746	287
2	192	46.846	46.846	1638	575	69828	39.2518	288
2	193	46.854	46.854	1637	576	69253	38.9286	288
2	194	46.863	46.863	1636	576	68677	38.605	288
2	195	46.871	46.871	1635	577	68101	38.2811	288
2	196	46.879	46.879	1634	577	67524	37.9569	289
2	197	46.888	46.888	1633	578	66947	37.6323	289
2	198	46.896	46.896	1632	578	66369	37.3074	289
2	199	46.904	46.904	1630	579	65790	36.9823	289
2	200	46.913	46.913	1629	579	65211	36.6569	290
2	201	46.921	46.921	1628	580	64632	36.3313	290
2	202	46.929	46.929	1627	580	64053	36.0054	290
2	203	46.938	46.938	1626	581	63472	35.6793	290
2	204	46.946	46.946	1625	581	62892	35.3528	291
2	205	46.954	46.954	1624	582	62310	35.026	291
2	206	46.963	46.963	1623	582	61728	34.699	291
2	207	46.971	46.971	1622	583	61146	34.3716	291
2	208	46.979	46.979	1620	583	60563	34.0439	292
2	209	46.988	46.988	1619	584	59980	33.716	292
2	210	46.996	46.996	1618	584	59396	33.3879	292
2	211	47.004	47.004	1617	585	58812	33.0595	292
2	212	47.013	47.013	1616	585	58227	32.731	293
2	213	47.021	47.021	1615	586	57642	32.4021	293
2	214	47.029	47.029	1614	586	57056	32.0728	293
2	215	47.038	47.038	1613	587	56470	31.7433	293
2	216	47.046	47.046	1612	587	55884	31.4135	293
2	217	47.054	47.054	1611	587	55297	31.0836	294
2	218	47.063	47.063	1609	587	54709	30.7535	294
2	219	47.071	47.071	1608	588	54122	30.4232	294
2	220	47.079	47.079	1607	588	53534	30.0929	294
2	221	47.088	47.088	1606	588	52947	29.7625	294
2	222	47.096	47.096	1605	588	52359	29.432	294
2	223	47.104	47.104	1604	588	51771	29.1014	294
2	224	47.113	47.113	1603	588	51182	28.7709	294
2	225	47.121	47.121	1602	588	50594	28.4403	294
2	226	47.129	47.129	1601	588	50006	28.1096	294
2	227	47.138	47.138	1600	588	49418	27.7789	294
2	228	47.146	47.146	1599	588	48830	27.4482	294
2	229	47.154	47.154	1598	589	48241	27.1175	294
2	230	47.163	47.163	1597	589	47652	26.7865	295
2	231	47.171	47.171	1595	589	47063	26.4554	295
2	232	47.179	47.179	1594	590	46474	26.1241	295
2	233	47.188	47.188	1593	590	45884	25.7927	295
2	234	47.196	47.196	1592	590	45295	25.4613	295
2	235	47.204	47.204	1591	590	44705	25.1298	295
2	236	47.213	47.213	1590	590	44115	24.7983	295
2	237	47.221	47.221	1589	590	43525	24.4666	295
2	238	47.229	47.229	1588	590	42935	24.1349	295
2	239	47.238	47.238	1587	590	42345	23.8031	295
2	240	47.246	47.246	1586	590	41755	23.4712	295
2	241	47.254	47.254	1585	590	41164	23.1393	295
2	242	47.263	47.263	1584	590	40574	22.8075	295
2	243	47.271	47.271	1583	590	39984	22.4759	295
2	244	47.279	47.279	1582	589	39394	22.1444	295
2	245	47.288	47.288	1581	589	38805	21.8131	295
2	246	47.296	47.296	1580	589	38216	21.482	294
2	247	47.304	47.304	1579	588	37627	21.1511	294
2	248	47.313	47.313	1578	588	37039	20.8203	294
2	249	47.321	47.321	1577	587	36451	20.4899	294
2	250	47.329	47.329	1576	586	35864	20.1599	293
2	251	47.338	47.338	1575	586	35277	19.8303	293
2	252	47.346	47.346	1574	585	34692	19.501	293
2	253	47.354	47.354	1573	585	34106	19.172	292
2	254	47.363	47.363	1572	584	33522	18.8434	292
2	255	47.371	47.371	1571	583	32938	18.515	292
2	256	47.379	47.379	1570	583	32354	18.1871	291
2	257	47.388	47.388	1569	582	31771	17.8594	291
2	258	47.396	47.396	1568	582	31189	17.5322	291
2	259	47.404	47.404	1567	581	30607	17.2052	291
2	260	47.413	47.413	1566	580	30026	16.8786	290
2	261	47.421	47.421	1565	579	29446	16.5525	290
2	262	47.429	47.429	1564	578	28867	16.227	289
2	263	47.438	47.438	1563	577	28289	15.9021	289
2	264	47.446	47.446	1562	576	27712	15.5777	288
2	265	47.454	47.454	1561	575	27136	15.2539	287
2	266	47.463	47.463	1560	574	26561	14.9307	287
2	267	47.471	47.471	1559	572	25988	14.6083	286
2	268	47.479	47.479	1558	571	25415	14.2865	285
2	269	47.488	47.488	1557	569	24845	13.9657	285
2	270	47.496	47.496	1556	567	24276	13.6459	284
2	271	47.504	47.504	1555	566	23708	13.327	283
2	272	47.513	47.513	1554	564	23143	13.0091	282
2	273	47.521	47.521	1553	562	22579	12.6923	281
2	274	47.529	47.529	1552	560	22018	12.3766	280
2	275	47.538	47.538	1551	558	21458	12.062	279
2	276	47.546	47.546	1550	555	20900	11.7486	278
2	277	47.554	47.554	1549	553	20345	11.4364	277
2	278	47.563	47.563	1548	551	19792	11.1255	275
2	279	47.571	47.571	1547	548	19241	10.816	274
2	280	47.579	47.579	1546	545	18693	10.508	273
2	281	47.588	47.588	1545	542	18148	10.2015	271
2	282	47.596	47.596	1544	539	17606	9.8967	270
2	283	47.604	47.604	1543	536	17067	9.5936	268
2	284	47.613	47.613	1542	533	16530	9.2921	266
2	285	47.621	47.621	1541	529	15998	8.9926	265
2	286	47.629	47.629	1540	525	15468	8.6952	263
2	287	47.638	47.638	1539	521	14943	8.4	260
2	288	47.646	47.646	1538	517	14422	8.1071	258
2	289	47.654	47.654	1537	513	13905	7.8165	256
2	290	47.663	47.663	1536	508	13393	7.5284	254
2	291	47.671	47.671	1535	503	12885	7.2429	251
2	292	47.679	47.679	1534	498	12382	6.9602	249
2	293	47.688	47.688	1533	493	11884	6.6802	246
2	294	47.696	47.696	1532	487	11391	6.4032	244
2	295	47.704	47.704	1532	482	10904	6.1293	241
2	296	47.713	47.713	1531	476	10422	5.8585	238
2	297	47.721	47.721	1530	470	9946	5.591	235
2	298	47.729	47.729	1529	463	9476	5.3269	232
2	299	47.738	47.738	1528	457	9013	5.0665	228
2	300	47.746	47.746	1527	450	8557	4.8098	225
2	301	47.754	47.754	1526	442	8107	4.557	221
2	302	47.763	47.763	1525	435	7664	4.3084	217
2	303	47.771	47.771	1524	426	7230	4.0641	213
2	304	47.779	47.779	1523	418	6803	3.8244	209
2	305	47.788	47.788	1522	409	6385	3.5893	205
2	306	47.796	47.796	1521	400	5976	3.3592	200
2	307	47.804	47.804	1520	390	5576	3.1344	195
2	308	47.813	47.813	1519	380	5186	2.9153	190
2	309	47.821	47.821	1518	369	4806	2.7018	185
2	310	47.829	47.829	1518	358	4437	2.4943	179
2	311	47.838	47.838	1517	347	4079	2.293	174
2	312	47.846	47.846	1516	336	3732	2.0979	168
2	313	47.854	47.854	1515	324	3396	1.9092	162
2	314	47.863	47.863	1514	311	3073	1.7272	155
2	315	47.871	47.871	1513	298	2762	1.5524	149
2	316	47.879	47.879	1512	284	2464	1.3851	142
2	317	47.888	47.888	1511	269	2180	1.2256	135
2	318	47.896	47.896	1510	255	1911	1.0741	127
2	319	47.904	47.904	1509	239	1656	0.9309	120
2	320	47.913	47.913	1508	223	1417	0.7965	112
2	321	47.921	47.921	1508	206	1194	0.671	103
2	322	47.929	47.929	1507	189	987	0.5551	94
2	323	47.938	47.938	1506	171	799	0.449	85
2	324	47.946	47.946	1505	152	628	0.353	76
2	325	47.954	47.954	1504	133	476	0.2675	66
2	326	47.963	47.963	1503	112	343	0.1929	56
2	327	47.971	47.971	1502	91	231	0.1298	46
2	328	47.979	47.979	1501	69	140	0.0785	35
2	329	47.988	47.988	1500	47	70	0.0395	23
2	330	47.996	47.996	1500	23	23	0.0132	12
2	331	48.004	48.004	1499	0	0	0	0
[Molecular	Weight	Distribution	Table(Detector	B)]
#	of	Points	672
R.Time	Volume(mL)	M.W.	M.W.(%)	Cumulative	M.W.(%)
48.004	48.004	1499	0	0
47.996	47.996	1500	1.676	0.0072
47.988	47.988	1500	3.3527	0.0217
47.979	47.979	1501	4.967	0.0431
47.971	47.971	1502	6.5272	0.0713
47.963	47.963	1503	8.032	0.1059
47.954	47.954	1504	9.4905	0.1469
47.946	47.946	1505	10.8857	0.1939
47.938	47.938	1506	12.2174	0.2466
47.929	47.929	1507	13.4975	0.3048
47.921	47.921	1508	14.7533	0.3685
47.913	47.913	1508	15.9645	0.4373
47.904	47.904	1509	17.1164	0.5112
47.896	47.896	1510	18.2213	0.5898
47.888	47.888	1511	19.2777	0.673
47.879	47.879	1512	20.3031	0.7606
47.871	47.871	1513	21.2904	0.8525
47.863	47.863	1514	22.2479	0.9484
47.854	47.854	1515	23.1605	1.0484
47.846	47.846	1516	24.0126	1.152
47.838	47.838	1517	24.8309	1.2591
47.829	47.829	1518	25.6291	1.3697
47.821	47.821	1518	26.407	1.4836
47.813	47.813	1519	27.1627	1.6008
47.804	47.804	1520	27.8941	1.7212
47.796	47.796	1521	28.6115	1.8446
47.788	47.788	1522	29.284	1.971
47.779	47.779	1523	29.9103	2.1
47.771	47.771	1524	30.5099	2.2317
47.763	47.763	1525	31.0902	2.3658
47.754	47.754	1526	31.6451	2.5024
47.746	47.746	1527	32.1761	2.6412
47.738	47.738	1528	32.6684	2.7821
47.729	47.729	1529	33.1423	2.9251
47.721	47.721	1530	33.6038	3.0701
47.713	47.713	1531	34.045	3.217
47.704	47.704	1532	34.4646	3.3657
47.696	47.696	1532	34.8662	3.5161
47.688	47.688	1533	35.2554	3.6683
47.679	47.679	1534	35.6297	3.822
47.671	47.671	1535	35.9784	3.9772
47.663	47.663	1536	36.3318	4.134
47.654	47.654	1537	36.6749	4.2922
47.646	47.646	1538	36.986	4.4518
47.638	47.638	1539	37.2723	4.6126
47.629	47.629	1540	37.5666	4.7747
47.621	47.621	1541	37.8541	4.938
47.613	47.613	1542	38.121	5.1025
47.604	47.604	1543	38.3661	5.268
47.596	47.596	1544	38.5792	5.4345
47.588	47.588	1545	38.7885	5.6019
47.579	47.579	1546	39.0041	5.7702
47.571	47.571	1547	39.2049	5.9393
47.563	47.563	1548	39.3923	6.1093
47.554	47.554	1549	39.5688	6.28
47.546	47.546	1550	39.7275	6.4514
47.538	47.538	1551	39.8846	6.6235
47.529	47.529	1552	40.0375	6.7962
47.521	47.521	1553	40.1798	6.9696
47.513	47.513	1554	40.3222	7.1436
47.504	47.504	1555	40.4601	7.3181
47.496	47.496	1556	40.5795	7.4932
47.488	47.488	1557	40.7075	7.6689
47.479	47.479	1558	40.8315	7.845
47.471	47.471	1559	40.9445	8.0217
47.463	47.463	1560	41.0422	8.1988
47.454	47.454	1561	41.1295	8.3762
47.446	47.446	1562	41.2092	8.554
47.438	47.438	1563	41.2796	8.7322
47.429	47.429	1564	41.3528	8.9106
47.421	47.421	1565	41.427	9.0893
47.413	47.413	1566	41.5023	9.2684
47.404	47.404	1567	41.5655	9.4477
47.396	47.396	1568	41.614	9.6273
47.388	47.388	1569	41.653	9.807
47.379	47.379	1570	41.6957	9.9869
47.371	47.371	1571	41.7421	10.167
47.363	47.363	1572	41.786	10.3473
47.354	47.354	1573	41.8233	10.5277
47.346	47.346	1574	41.87	10.7084
47.338	47.338	1575	41.909	10.8892
47.329	47.329	1576	41.9554	11.0702
47.321	47.321	1577	42.0015	11.2515
47.313	47.313	1578	42.0493	11.4329
47.304	47.304	1579	42.0904	11.6145
47.296	47.296	1580	42.1232	11.7962
47.288	47.288	1581	42.14	11.9781
47.279	47.279	1582	42.1596	12.16
47.271	47.271	1583	42.1863	12.342
47.263	47.263	1584	42.211	12.5241
47.254	47.254	1585	42.2271	12.7063
47.246	47.246	1586	42.2345	12.8885
47.238	47.238	1587	42.2358	13.0708
47.229	47.229	1588	42.2286	13.253
47.221	47.221	1589	42.2213	13.4351
47.213	47.213	1590	42.2125	13.6173
47.204	47.204	1591	42.1926	13.7993
47.196	47.196	1592	42.1867	13.9813
47.188	47.188	1593	42.1823	14.1633
47.179	47.179	1594	42.1769	14.3453
47.171	47.171	1595	42.1628	14.5272
47.163	47.163	1597	42.1398	14.709
47.154	47.154	1598	42.1185	14.8908
47.146	47.146	1599	42.0972	15.0724
47.138	47.138	1600	42.0886	15.254
47.129	47.129	1601	42.0864	15.4356
47.121	47.121	1602	42.0841	15.6172
47.113	47.113	1603	42.0736	15.7987
47.104	47.104	1604	42.0696	15.9802
47.096	47.096	1605	42.0714	16.1617
47.088	47.088	1606	42.0665	16.3432
47.079	47.079	1607	42.0512	16.5247
47.071	47.071	1608	42.037	16.706
47.063	47.063	1609	42.028	16.8874
47.054	47.054	1611	42.0122	17.0687
47.046	47.046	1612	41.9913	17.2498
47.038	47.038	1613	41.9658	17.4309
47.029	47.029	1614	41.9392	17.6118
47.021	47.021	1615	41.9059	17.7927
47.013	47.013	1616	41.8584	17.9733
47.004	47.004	1617	41.8168	18.1537
46.996	46.996	1618	41.7883	18.334
46.988	46.988	1619	41.7593	18.5142
46.979	46.979	1620	41.7357	18.6942
46.971	46.971	1622	41.7065	18.8742
46.963	46.963	1623	41.6658	19.054
46.954	46.954	1624	41.6188	19.2335
46.946	46.946	1625	41.5899	19.413
46.938	46.938	1626	41.5501	19.5922
46.929	46.929	1627	41.5107	19.7714
46.921	46.921	1628	41.4688	19.9503
46.913	46.913	1629	41.4392	20.1291
46.904	46.904	1630	41.4116	20.3077
46.896	46.896	1632	41.3818	20.4863
46.888	46.888	1633	41.3459	20.6647
46.879	46.879	1634	41.3095	20.8429
46.871	46.871	1635	41.2646	21.021
46.863	46.863	1636	41.2248	21.1988
46.854	46.854	1637	41.1827	21.3765
46.846	46.846	1638	41.1369	21.554
46.838	46.838	1640	41.0844	21.7313
46.829	46.829	1641	41.0365	21.9083
46.821	46.821	1642	40.9907	22.0852
46.813	46.813	1643	40.9379	22.2618
46.804	46.804	1644	40.8752	22.4382
46.796	46.796	1645	40.8158	22.6143
46.788	46.788	1647	40.7588	22.7902
46.779	46.779	1648	40.6964	22.9657
46.771	46.771	1649	40.6432	23.1411
46.763	46.763	1650	40.599	23.3163
46.754	46.754	1651	40.5543	23.4913
46.746	46.746	1652	40.493	23.666
46.738	46.738	1654	40.4301	23.8404
46.729	46.729	1655	40.3639	24.0146
46.721	46.721	1656	40.3163	24.1885
46.713	46.713	1657	40.2693	24.3623
46.704	46.704	1658	40.2101	24.5358
46.696	46.696	1659	40.1425	24.709
46.688	46.688	1661	40.0766	24.8819
46.679	46.679	1662	40.0245	25.0546
46.671	46.671	1663	39.9822	25.2271
46.663	46.663	1664	39.9283	25.3993
46.654	46.654	1665	39.8667	25.5714
46.646	46.646	1667	39.8054	25.7431
46.638	46.638	1668	39.728	25.9145
46.629	46.629	1669	39.6495	26.0856
46.621	46.621	1670	39.5845	26.2564
46.613	46.613	1671	39.5325	26.4269
46.604	46.604	1673	39.4763	26.5973
46.596	46.596	1674	39.4166	26.7673
46.588	46.588	1675	39.368	26.9372
46.579	46.579	1676	39.3208	27.1069
46.571	46.571	1677	39.2784	27.2763
46.563	46.563	1679	39.2474	27.4457
46.554	46.554	1680	39.2143	27.6149
46.546	46.546	1681	39.1821	27.7839
46.538	46.538	1682	39.1478	27.9528
46.529	46.529	1684	39.1189	28.1216
46.521	46.521	1685	39.0943	28.2903
46.513	46.513	1686	39.0716	28.4589
46.504	46.504	1687	39.0554	28.6274
46.496	46.496	1689	39.0512	28.7959
46.488	46.488	1690	39.0618	28.9644
46.479	46.479	1691	39.101	29.1331
46.471	46.471	1692	39.1546	29.3021
46.463	46.463	1694	39.2037	29.4712
46.454	46.454	1695	39.2506	29.6406
46.446	46.446	1696	39.3104	29.8102
46.438	46.438	1697	39.3771	29.9801
46.429	46.429	1699	39.457	30.1503
46.421	46.421	1700	39.5547	30.321
46.413	46.413	1701	39.6672	30.4921
46.404	46.404	1702	39.7985	30.6638
46.396	46.396	1704	39.9306	30.8361
46.388	46.388	1705	40.0683	31.009
46.379	46.379	1706	40.2259	31.1826
46.371	46.371	1707	40.3864	31.3568
46.363	46.363	1709	40.5743	31.5319
46.354	46.354	1710	40.77	31.7078
46.346	46.346	1711	40.9721	31.8846
46.338	46.338	1713	41.1824	32.0623
46.329	46.329	1714	41.4144	32.2409
46.321	46.321	1715	41.6602	32.4207
46.313	46.313	1717	41.9218	32.6016
46.304	46.304	1718	42.1665	32.7835
46.296	46.296	1719	42.405	32.9665
46.288	46.288	1720	42.6707	33.1506
46.279	46.279	1722	42.9498	33.3359
46.271	46.271	1723	43.2315	33.5224
46.263	46.263	1724	43.5155	33.7102
46.254	46.254	1726	43.8064	33.8992
46.246	46.246	1727	44.0985	34.0894
46.238	46.238	1728	44.403	34.281
46.229	46.229	1730	44.7293	34.474
46.221	46.221	1731	45.0558	34.6684
46.213	46.213	1732	45.3928	34.8643
46.204	46.204	1734	45.7426	35.0616
46.196	46.196	1735	46.095	35.2605
46.188	46.188	1736	46.4472	35.4609
46.179	46.179	1738	46.8023	35.6629
46.171	46.171	1739	47.1487	35.8663
46.163	46.163	1740	47.5018	36.0712
46.154	46.154	1742	47.857	36.2777
46.146	46.146	1743	48.2117	36.4857
46.138	46.138	1744	48.5671	36.6953
46.129	46.129	1746	48.9288	36.9064
46.121	46.121	1747	49.2812	37.119
46.113	46.113	1749	49.6412	37.3332
46.104	46.104	1750	50.0012	37.5489
46.096	46.096	1751	50.3504	37.7662
46.088	46.088	1753	50.7088	37.985
46.079	46.079	1754	51.079	38.2054
46.071	46.071	1755	51.4455	38.4273
46.063	46.063	1757	51.8069	38.6509
46.054	46.054	1758	52.1586	38.8759
46.046	46.046	1760	52.514	39.1025
46.038	46.038	1761	52.877	39.3306
46.029	46.029	1762	53.2359	39.5603
46.021	46.021	1764	53.6005	39.7916
46.013	46.013	1765	53.9629	40.0244
46.004	46.004	1767	54.3155	40.2588
45.996	45.996	1768	54.6614	40.4946
45.988	45.988	1769	55.0032	40.7319
45.979	45.979	1771	55.3487	40.9708
45.971	45.971	1772	55.6987	41.2111
45.963	45.963	1774	56.034	41.4528
45.954	45.954	1775	56.3793	41.6961
45.946	45.946	1776	56.7197	41.9408
45.938	45.938	1778	57.0524	42.187
45.929	45.929	1779	57.3734	42.4345
45.921	45.921	1781	57.6802	42.6834
45.913	45.913	1782	57.9726	42.9335
45.904	45.904	1784	58.266	43.1849
45.896	45.896	1785	58.5558	43.4376
45.888	45.888	1786	58.8284	43.6914
45.879	45.879	1788	59.0868	43.9463
45.871	45.871	1789	59.3134	44.2022
45.863	45.863	1791	59.5034	44.459
45.854	45.854	1792	59.6709	44.7164
45.846	45.846	1794	59.8065	44.9745
45.838	45.838	1795	59.9264	45.233
45.829	45.829	1797	60.0368	45.4921
45.821	45.821	1798	60.1294	45.7515
45.813	45.813	1800	60.18	46.0112
45.804	45.804	1801	60.2063	46.2709
45.796	45.796	1803	60.2081	46.5307
45.788	45.788	1804	60.1803	46.7904
45.779	45.779	1806	60.1069	47.0497
45.771	45.771	1807	59.9918	47.3086
45.763	45.763	1809	59.8195	47.5667
45.754	45.754	1810	59.5844	47.8237
45.746	45.746	1812	59.3158	48.0797
45.738	45.738	1813	59.0068	48.3343
45.729	45.729	1815	58.6408	48.5873
45.721	45.721	1816	58.2128	48.8384
45.713	45.713	1818	57.7253	49.0875
45.704	45.704	1819	57.1735	49.3342
45.696	45.696	1821	56.5585	49.5782
45.688	45.688	1822	55.8909	49.8194
45.679	45.679	1824	55.1536	50.0573
45.671	45.671	1825	54.3331	50.2918
45.663	45.663	1827	53.4349	50.5223
45.654	45.654	1828	52.4674	50.7487
45.646	45.646	1830	51.4342	50.9706
45.638	45.638	1831	50.3299	51.1878
45.629	45.629	1833	49.1608	51.3999
45.621	45.621	1834	47.9301	51.6067
45.613	45.613	1836	46.6348	51.8079
45.604	45.604	1837	45.2825	52.0033
45.596	45.596	1839	43.8698	52.1926
45.588	45.588	1841	42.4117	52.3755
45.579	45.579	1842	40.9056	52.552
45.571	45.571	1844	39.3598	52.7219
45.563	45.563	1845	37.7669	52.8848
45.554	45.554	1847	36.1421	53.0408
45.546	45.546	1848	34.4995	53.1896
45.538	45.538	1850	32.8301	53.3313
45.529	45.529	1852	31.1371	53.4656
45.521	45.521	1853	29.4362	53.5926
45.513	45.513	1855	27.7446	53.7123
45.504	45.504	1856	26.0648	53.8248
45.496	45.496	1858	24.4	53.93
45.488	45.488	1860	22.7728	54.0283
45.479	45.479	1861	21.1755	54.1197
45.471	45.471	1863	19.5914	54.2042
45.463	45.463	1864	18.0569	54.2821
45.454	45.454	1866	16.5645	54.3536
45.446	45.446	1868	15.1389	54.4189
45.438	45.438	1869	13.7942	54.4784
45.429	45.429	1871	12.5119	54.5324
45.421	45.421	1872	11.2964	54.5811
45.413	45.413	1874	10.1696	54.625
45.404	45.404	1876	9.1145	54.6643
45.396	45.396	1877	8.138	54.6995
45.388	45.388	1879	7.2442	54.7307
45.379	45.379	1881	6.4258	54.7584
45.371	45.371	1882	5.6743	54.7829
45.363	45.363	1884	4.9874	54.8044
45.354	45.354	1886	4.3677	54.8233
45.346	45.346	1887	3.8139	54.8397
45.338	45.338	1889	3.3077	54.854
45.329	45.329	1891	2.8438	54.8663
45.321	45.321	1892	2.4282	54.8768
45.313	45.313	1894	2.0505	54.8856
45.304	45.304	1896	1.7026	54.8929
45.296	45.296	1897	1.3806	54.8989
45.288	45.288	1899	1.1006	54.9037
45.279	45.279	1901	0.8472	54.9073
45.271	45.271	1902	0.6036	54.9099
45.263	45.263	1904	0.3701	54.9115
45.254	45.254	1906	0.1422	54.9121
36.163	36.163	13712	0	54.9121
36.154	36.154	13753	0.0023	54.9121
36.146	36.146	13795	0.0167	54.9122
36.138	36.138	13836	0.0462	54.9124
36.129	36.129	13878	0.0771	54.9127
36.121	36.121	13920	0.1119	54.9132
36.113	36.113	13962	0.1437	54.9138
36.104	36.104	14005	0.1716	54.9146
36.096	36.096	14047	0.1997	54.9154
36.088	36.088	14090	0.2303	54.9164
36.079	36.079	14132	0.2575	54.9175
36.071	36.071	14175	0.2761	54.9187
36.063	36.063	14219	0.3019	54.92
36.054	36.054	14262	0.3249	54.9214
36.046	36.046	14305	0.3611	54.923
36.038	36.038	14349	0.3964	54.9247
36.029	36.029	14393	0.4229	54.9265
36.021	36.021	14437	0.4461	54.9285
36.013	36.013	14481	0.4701	54.9305
36.004	36.004	14525	0.4982	54.9326
35.996	35.996	14570	0.5207	54.9349
35.988	35.988	14615	0.5486	54.9373
35.979	35.979	14660	0.5827	54.9398
35.971	35.971	14705	0.6231	54.9425
35.963	35.963	14750	0.6632	54.9453
35.954	35.954	14795	0.6991	54.9483
35.946	35.946	14841	0.7406	54.9515
35.938	35.938	14887	0.7815	54.9549
35.929	35.929	14933	0.8144	54.9584
35.921	35.921	14979	0.8481	54.9621
35.913	35.913	15025	0.8891	54.9659
35.904	35.904	15072	0.9315	54.9699
35.896	35.896	15118	0.9737	54.9741
35.888	35.888	15165	1.0007	54.9784
35.879	35.879	15212	1.0274	54.9829
35.871	35.871	15260	1.065	54.9875
35.863	35.863	15307	1.1049	54.9922
35.854	35.854	15355	1.1582	54.9972
35.846	35.846	15403	1.2115	55.0025
35.838	35.838	15451	1.2795	55.008
35.829	35.829	15499	1.3446	55.0138
35.821	35.821	15547	1.4194	55.0199
35.813	35.813	15596	1.4794	55.0263
35.804	35.804	15645	1.5295	55.0329
35.796	35.796	15694	1.5828	55.0397
35.788	35.788	15743	1.6427	55.0468
35.779	35.779	15792	1.7182	55.0542
35.771	35.771	15842	1.7826	55.0619
35.763	35.763	15892	1.8461	55.0699
35.754	35.754	15942	1.8957	55.0781
35.746	35.746	15992	1.9434	55.0864
35.738	35.738	16042	2.0108	55.0951
35.729	35.729	16093	2.0803	55.1041
35.721	35.721	16144	2.1479	55.1134
35.713	35.713	16195	2.2121	55.1229
35.704	35.704	16246	2.2804	55.1328
35.696	35.696	16298	2.367	55.143
35.688	35.688	16349	2.4662	55.1536
35.679	35.679	16401	2.5595	55.1646
35.671	35.671	16453	2.656	55.1761
35.663	35.663	16505	2.7551	55.188
35.654	35.654	16558	2.8511	55.2003
35.646	35.646	16611	2.9544	55.213
35.638	35.638	16663	3.0606	55.2262
35.629	35.629	16717	3.1716	55.2399
35.621	35.621	16770	3.2855	55.2541
35.613	35.613	16824	3.4051	55.2688
35.604	35.604	16877	3.5275	55.284
35.596	35.596	16931	3.6451	55.2997
35.588	35.588	16986	3.7571	55.316
35.579	35.579	17040	3.8677	55.3326
35.571	35.571	17095	3.9801	55.3498
35.563	35.563	17150	4.0991	55.3675
35.554	35.554	17205	4.2263	55.3857
35.546	35.546	17260	4.3529	55.4045
35.538	35.538	17316	4.4995	55.4239
35.529	35.529	17371	4.6492	55.444
35.521	35.521	17427	4.7986	55.4647
35.513	35.513	17484	4.9721	55.4862
35.504	35.504	17540	5.1599	55.5084
35.496	35.496	17597	5.3456	55.5315
35.488	35.488	17654	5.5261	55.5553
35.479	35.479	17711	5.7044	55.5799
35.471	35.471	17769	5.8813	55.6053
35.463	35.463	17826	6.065	55.6315
35.454	35.454	17884	6.2468	55.6584
35.446	35.446	17942	6.429	55.6862
35.438	35.438	18001	6.6214	55.7147
35.429	35.429	18059	6.8268	55.7442
35.421	35.421	18118	7.0537	55.7746
35.413	35.413	18177	7.2905	55.8061
35.404	35.404	18237	7.5381	55.8386
35.396	35.396	18296	7.793	55.8722
35.388	35.388	18356	8.0573	55.907
35.379	35.379	18416	8.3239	55.9429
35.371	35.371	18476	8.6113	55.9801
35.363	35.363	18537	8.9098	56.0185
35.354	35.354	18598	9.2243	56.0583
35.346	35.346	18659	9.5496	56.0995
35.338	35.338	18720	9.8881	56.1422
35.329	35.329	18782	10.2234	56.1863
35.321	35.321	18844	10.5607	56.2319
35.313	35.313	18906	10.9045	56.2789
35.304	35.304	18968	11.2539	56.3275
35.296	35.296	19031	11.6069	56.3775
35.288	35.288	19094	11.9789	56.4292
35.279	35.279	19157	12.3532	56.4825
35.271	35.271	19220	12.7393	56.5375
35.263	35.263	19284	13.149	56.5942
35.254	35.254	19348	13.5723	56.6528
35.246	35.246	19412	13.997	56.7132
35.238	35.238	19477	14.4312	56.7754
35.229	35.229	19542	14.8843	56.8397
35.221	35.221	19607	15.3467	56.9059
35.213	35.213	19672	15.8276	56.9742
35.204	35.204	19738	16.3202	57.0446
35.196	35.196	19803	16.8418	57.1172
35.188	35.188	19870	17.3915	57.1923
35.179	35.179	19936	17.9648	57.2698
35.171	35.171	20003	18.561	57.3499
35.163	35.163	20070	19.1701	57.4326
35.154	35.154	20137	19.789	57.518
35.146	35.146	20205	20.4307	57.6061
35.138	35.138	20272	21.0861	57.6971
35.129	35.129	20340	21.7356	57.7909
35.121	35.121	20409	22.3924	57.8875
35.113	35.113	20478	23.0799	57.9871
35.104	35.104	20547	23.7918	58.0897
35.096	35.096	20616	24.5262	58.1956
35.088	35.088	20685	25.2824	58.3046
35.079	35.079	20755	26.0514	58.417
35.071	35.071	20825	26.8381	58.5328
35.063	35.063	20896	27.6499	58.6521
35.054	35.054	20967	28.4781	58.775
35.046	35.046	21038	29.3239	58.9015
35.038	35.038	21109	30.1947	59.0318
35.029	35.029	21181	31.1001	59.166
35.021	35.021	21253	32.027	59.3042
35.013	35.013	21325	32.9692	59.4464
35.004	35.004	21398	33.9324	59.5928
34.996	34.996	21471	34.9076	59.7435
34.988	34.988	21544	35.9129	59.8984
34.979	34.979	21617	36.9468	60.0578
34.971	34.971	21691	38.0101	60.2218
34.963	34.963	21765	39.0944	60.3905
34.954	34.954	21840	40.1933	60.5639
34.946	34.946	21915	41.3024	60.7421
34.938	34.938	21990	42.4327	60.9252
34.929	34.929	22065	43.572	61.1132
34.921	34.921	22141	44.739	61.3062
34.913	34.913	22217	45.925	61.5044
34.904	34.904	22293	47.1279	61.7077
34.896	34.896	22370	48.3537	61.9163
34.888	34.888	22447	49.5926	62.1303
34.879	34.879	22525	50.8486	62.3497
34.871	34.871	22602	52.1241	62.5746
34.863	34.863	22680	53.4192	62.8051
34.854	34.854	22759	54.7194	63.0412
34.846	34.846	22838	56.0392	63.283
34.838	34.838	22917	57.3692	63.5305
34.829	34.829	22996	58.7116	63.7838
34.821	34.821	23076	60.0553	64.0429
34.813	34.813	23156	61.4042	64.3079
34.804	34.804	23236	62.7576	64.5787
34.796	34.796	23317	64.1245	64.8553
34.788	34.788	23398	65.4982	65.1379
34.779	34.779	23480	66.8675	65.4264
34.771	34.771	23562	68.2462	65.7209
34.763	34.763	23644	69.6282	66.0213
34.754	34.754	23727	70.9804	66.3276
34.746	34.746	23810	72.3215	66.6396
34.738	34.738	23893	73.6591	66.9574
34.729	34.729	23976	74.9979	67.281
34.721	34.721	24060	76.3431	67.6104
34.713	34.713	24145	77.6764	67.9456
34.704	34.704	24230	78.9941	68.2864
34.696	34.696	24315	80.2948	68.6328
34.688	34.688	24400	81.5806	68.9848
34.679	34.679	24486	82.8438	69.3423
34.671	34.671	24572	84.0656	69.705
34.663	34.663	24659	85.2429	70.0728
34.654	34.654	24746	86.3907	70.4455
34.646	34.646	24833	87.5166	70.8231
34.638	34.638	24921	88.6174	71.2055
34.629	34.629	25009	89.6767	71.5924
34.621	34.621	25098	90.7111	71.9838
34.613	34.613	25187	91.6995	72.3794
34.604	34.604	25276	92.6382	72.7791
34.596	34.596	25366	93.5335	73.1827
34.588	34.588	25456	94.38	73.5899
34.579	34.579	25546	95.1849	74.0006
34.571	34.571	25637	95.9368	74.4145
34.563	34.563	25729	96.6292	74.8314
34.554	34.554	25820	97.2561	75.2511
34.546	34.546	25912	97.8098	75.6731
34.538	34.538	26005	98.3033	76.0972
34.529	34.529	26098	98.7308	76.5232
34.521	34.521	26191	99.095	76.9508
34.513	34.513	26285	99.4041	77.3797
34.504	34.504	26379	99.6557	77.8096
34.496	34.496	26474	99.8342	78.2404
34.488	34.488	26569	99.9513	78.6716
34.479	34.479	26664	100	79.1031
34.471	34.471	26760	99.9588	79.5344
34.463	34.463	26856	99.8383	79.9652
34.454	34.454	26953	99.6586	80.3952
34.446	34.446	27050	99.4117	80.8241
34.438	34.438	27148	99.1032	81.2517
34.429	34.429	27246	98.7313	81.6777
34.421	34.421	27344	98.2743	82.1017
34.413	34.413	27443	97.7514	82.5234
34.404	34.404	27542	97.1603	82.9427
34.396	34.396	27642	96.4911	83.359
34.388	34.388	27742	95.7552	83.7721
34.379	34.379	27843	94.9667	84.1819
34.371	34.371	27944	94.117	84.588
34.363	34.363	28045	93.1911	84.99
34.354	34.354	28147	92.1979	85.3878
34.346	34.346	28250	91.152	85.7811
34.338	34.338	28353	90.0589	86.1697
34.329	34.329	28456	88.9058	86.5533
34.321	34.321	28560	87.6925	86.9317
34.313	34.313	28664	86.4157	87.3045
34.304	34.304	28769	85.101	87.6717
34.296	34.296	28874	83.7348	88.033
34.288	34.288	28980	82.3394	88.3882
34.279	34.279	29086	80.9233	88.7374
34.271	34.271	29193	79.472	89.0803
34.263	34.263	29300	77.9779	89.4167
34.254	34.254	29408	76.4534	89.7466
34.246	34.246	29516	74.8979	90.0698
34.238	34.238	29624	73.3225	90.3861
34.229	34.229	29733	71.7466	90.6957
34.221	34.221	29843	70.167	90.9984
34.213	34.213	29953	68.5759	91.2943
34.204	34.204	30064	66.9749	91.5833
34.196	34.196	30175	65.3711	91.8653
34.188	34.188	30286	63.7554	92.1404
34.179	34.179	30398	62.1246	92.4085
34.171	34.171	30511	60.5023	92.6695
34.163	34.163	30624	58.8795	92.9235
34.154	34.154	30738	57.2689	93.1706
34.146	34.146	30852	55.6723	93.4108
34.138	34.138	30967	54.0865	93.6442
34.129	34.129	31082	52.5166	93.8708
34.121	34.121	31197	50.9607	94.0907
34.113	34.113	31314	49.4396	94.304
34.104	34.104	31430	47.9474	94.5109
34.096	34.096	31548	46.4852	94.7114
34.088	34.088	31666	45.048	94.9058
34.079	34.079	31784	43.639	95.0941
34.071	34.071	31903	42.2557	95.2764
34.063	34.063	32022	40.8936	95.4528
34.054	34.054	32142	39.5547	95.6235
34.046	34.046	32263	38.2617	95.7886
34.038	34.038	32384	37.0048	95.9483
34.029	34.029	32506	35.7786	96.1026
34.021	34.021	32628	34.5908	96.2519
34.013	34.013	32751	33.4339	96.3961
34.004	34.004	32874	32.2993	96.5355
33.996	33.996	32998	31.1861	96.67
33.988	33.988	33122	30.0984	96.7999
33.979	33.979	33247	29.0504	96.9253
33.971	33.971	33373	28.0341	97.0462
33.963	33.963	33499	27.0517	97.1629
33.954	33.954	33626	26.1038	97.2756
33.946	33.946	33753	25.1892	97.3842
33.938	33.938	33881	24.2946	97.4891
33.929	33.929	34010	23.4249	97.5901
33.921	33.921	34139	22.5858	97.6876
33.913	33.913	34269	21.7708	97.7815
33.904	33.904	34399	20.9874	97.8721
33.896	33.896	34530	20.244	97.9594
33.888	33.888	34661	19.54	98.0437
33.879	33.879	34793	18.865	98.1251
33.871	33.871	34926	18.2046	98.2037
33.863	33.863	35060	17.5678	98.2795
33.854	33.854	35194	16.9487	98.3526
33.846	33.846	35328	16.3376	98.4231
33.838	33.838	35463	15.7458	98.491
33.829	33.829	35599	15.1746	98.5565
33.821	33.821	35736	14.6268	98.6196
33.813	33.813	35873	14.1125	98.6805
33.804	33.804	36011	13.6127	98.7392
33.796	33.796	36149	13.1124	98.7958
33.788	33.788	36288	12.633	98.8503
33.779	33.779	36428	12.1864	98.9029
33.771	33.771	36568	11.7451	98.9536
33.763	33.763	36709	11.313	99.0024
33.754	33.754	36851	10.8988	99.0494
33.746	33.746	36993	10.4982	99.0947
33.738	33.738	37136	10.1197	99.1384
33.729	33.729	37280	9.7545	99.1804
33.721	33.721	37424	9.4054	99.221
33.713	33.713	37569	9.0655	99.2601
33.704	33.704	37715	8.7421	99.2979
33.696	33.696	37861	8.4161	99.3342
33.688	33.688	38008	8.0992	99.3691
33.679	33.679	38156	7.7954	99.4028
33.671	33.671	38305	7.4995	99.4351
33.663	33.663	38454	7.2216	99.4663
33.654	33.654	38604	6.9511	99.4963
33.646	33.646	38754	6.6877	99.5251
33.638	33.638	38906	6.4228	99.5528
33.629	33.629	39058	6.1553	99.5794
33.621	33.621	39210	5.9141	99.6049
33.613	33.613	39364	5.6866	99.6294
33.604	33.604	39518	5.4614	99.653
33.596	33.596	39673	5.2489	99.6756
33.588	33.588	39828	5.0269	99.6973
33.579	33.579	39985	4.8135	99.7181
33.571	33.571	40142	4.6105	99.738
33.563	33.563	40300	4.407	99.757
33.554	33.554	40458	4.2151	99.7752
33.546	33.546	40618	4.0375	99.7926
33.538	33.538	40778	3.8661	99.8093
33.529	33.529	40939	3.6835	99.8252
33.521	33.521	41100	3.4925	99.8403
33.513	33.513	41263	3.3052	99.8545
33.504	33.504	41426	3.1299	99.868
33.496	33.496	41590	2.9581	99.8808
33.488	33.488	41754	2.7992	99.8929
33.479	33.479	41920	2.6452	99.9043
33.471	33.471	42086	2.4858	99.915
33.463	33.463	42253	2.3272	99.925
33.454	33.454	42421	2.1711	99.9344
33.446	33.446	42590	2.018	99.9431
33.438	33.438	42759	1.8596	99.9511
33.429	33.429	42930	1.7037	99.9585
33.421	33.421	43101	1.555	99.9652
33.413	33.413	43273	1.4107	99.9713
33.404	33.404	43446	1.2583	99.9767
33.396	33.396	43619	1.1064	99.9815
33.388	33.388	43794	0.9738	99.9857
33.379	33.379	43969	0.8508	99.9894
33.371	33.371	44145	0.722	99.9925
33.363	33.363	44322	0.5908	99.995
33.354	33.354	44500	0.4615	99.997
33.346	33.346	44679	0.3468	99.9985
33.338	33.338	44858	0.2307	99.9995
33.329	33.329	45038	0.1127	100
[LC	Chromatogram(Detector	A-Ch1)]
Interval(msec)	500
#	of	Points	10201
Start	Time(min)	0
End	Time(min)	85
Intensity	Units	mV
Intensity	Multiplier	0.001
Wavelength(nm)	280nm
R.Time	(min)	Intensity
0	8
0.00833	8
0.01667	-1
0.025	-2
0.03333	-4
0.04167	-5
0.05	-5
0.05833	-5
0.06667	-4
0.075	-4
0.08333	-4
0.09167	-4
0.1	-3
0.10833	-3
0.11667	-2
0.125	-1
0.13333	-1
0.14167	0
0.15	0
0.15833	-1
0.16667	-1
0.175	-1
0.18333	-1
0.19167	-2
0.2	-1
0.20833	1
0.21667	1
0.225	1
0.23333	1
0.24167	2
0.25	2
0.25833	2
0.26667	1
0.275	1
0.28333	1
0.29167	1
0.3	1
0.30833	1
0.31667	2
0.325	3
0.33333	2
0.34167	1
0.35	2
0.35833	2
0.36667	4
0.375	4
0.38333	4
0.39167	4
0.4	4
0.40833	4
0.41667	3
0.425	3
0.43333	4
0.44167	5
0.45	5
0.45833	4
0.46667	3
0.475	1
0.48333	2
0.49167	4
0.5	5
0.50833	5
0.51667	5
0.525	5
0.53333	6
0.54167	5
0.55	5
0.55833	5
0.56667	5
0.575	5
0.58333	4
0.59167	4
0.6	4
0.60833	6
0.61667	7
0.625	9
0.63333	10
0.64167	10
0.65	10
0.65833	10
0.66667	10
0.675	11
0.68333	11
0.69167	12
0.7	12
0.70833	11
0.71667	11
0.725	10
0.73333	9
0.74167	9
0.75	10
0.75833	10
0.76667	11
0.775	11
0.78333	11
0.79167	10
0.8	11
0.80833	11
0.81667	11
0.825	12
0.83333	13
0.84167	14
0.85	15
0.85833	17
0.86667	18
0.875	18
0.88333	17
0.89167	16
0.9	15
0.90833	15
0.91667	16
0.925	17
0.93333	17
0.94167	17
0.95	17
0.95833	19
0.96667	21
0.975	21
0.98333	21
0.99167	22
1	22
1.00833	22
1.01667	23
1.025	24
1.03333	24
1.04167	24
1.05	23
1.05833	22
1.06667	23
1.075	22
1.08333	23
1.09167	24
1.1	26
1.10833	27
1.11667	28
1.125	29
1.13333	29
1.14167	29
1.15	29
1.15833	29
1.16667	29
1.175	30
1.18333	30
1.19167	31
1.2	31
1.20833	32
1.21667	32
1.225	33
1.23333	33
1.24167	33
1.25	34
1.25833	35
1.26667	35
1.275	36
1.28333	37
1.29167	39
1.3	41
1.30833	42
1.31667	42
1.325	43
1.33333	43
1.34167	44
1.35	45
1.35833	46
1.36667	46
1.375	46
1.38333	47
1.39167	46
1.4	47
1.40833	47
1.41667	48
1.425	49
1.43333	50
1.44167	51
1.45	51
1.45833	51
1.46667	52
1.475	52
1.48333	53
1.49167	53
1.5	53
1.50833	54
1.51667	55
1.525	56
1.53333	57
1.54167	58
1.55	59
1.55833	59
1.56667	59
1.575	60
1.58333	60
1.59167	60
1.6	61
1.60833	61
1.61667	61
1.625	62
1.63333	63
1.64167	64
1.65	65
1.65833	65
1.66667	66
1.675	66
1.68333	67
1.69167	69
1.7	71
1.70833	71
1.71667	71
1.725	71
1.73333	70
1.74167	69
1.75	70
1.75833	72
1.76667	74
1.775	75
1.78333	75
1.79167	74
1.8	74
1.80833	75
1.81667	75
1.825	76
1.83333	76
1.84167	77
1.85	78
1.85833	79
1.86667	78
1.875	80
1.88333	82
1.89167	84
1.9	85
1.90833	85
1.91667	84
1.925	84
1.93333	83
1.94167	84
1.95	85
1.95833	85
1.96667	85
1.975	85
1.98333	84
1.99167	83
2	83
2.00833	84
2.01667	84
2.025	85
2.03333	85
2.04167	84
2.05	84
2.05833	85
2.06667	86
2.075	87
2.08333	87
2.09167	86
2.1	86
2.10833	87
2.11667	87
2.125	88
2.13333	89
2.14167	88
2.15	87
2.15833	87
2.16667	87
2.175	87
2.18333	87
2.19167	87
2.2	86
2.20833	86
2.21667	87
2.225	88
2.23333	87
2.24167	86
2.25	85
2.25833	84
2.26667	85
2.275	84
2.28333	84
2.29167	82
2.3	81
2.30833	81
2.31667	81
2.325	82
2.33333	82
2.34167	82
2.35	82
2.35833	81
2.36667	81
2.375	81
2.38333	79
2.39167	79
2.4	78
2.40833	78
2.41667	77
2.425	76
2.43333	75
2.44167	75
2.45	75
2.45833	75
2.46667	75
2.475	74
2.48333	73
2.49167	72
2.5	71
2.50833	71
2.51667	71
2.525	69
2.53333	69
2.54167	68
2.55	66
2.55833	64
2.56667	63
2.575	63
2.58333	63
2.59167	61
2.6	61
2.60833	61
2.61667	60
2.625	58
2.63333	58
2.64167	58
2.65	57
2.65833	55
2.66667	54
2.675	53
2.68333	52
2.69167	51
2.7	49
2.70833	49
2.71667	48
2.725	48
2.73333	47
2.74167	47
2.75	48
2.75833	48
2.76667	48
2.775	48
2.78333	46
2.79167	45
2.8	44
2.80833	43
2.81667	42
2.825	41
2.83333	40
2.84167	40
2.85	39
2.85833	38
2.86667	37
2.875	36
2.88333	34
2.89167	33
2.9	32
2.90833	32
2.91667	31
2.925	30
2.93333	30
2.94167	29
2.95	29
2.95833	29
2.96667	28
2.975	27
2.98333	26
2.99167	25
3	25
3.00833	25
3.01667	25
3.025	26
3.03333	26
3.04167	26
3.05	26
3.05833	26
3.06667	24
3.075	22
3.08333	20
3.09167	18
3.1	18
3.10833	19
3.11667	19
3.125	18
3.13333	17
3.14167	16
3.15	15
3.15833	14
3.16667	13
3.175	13
3.18333	14
3.19167	14
3.2	13
3.20833	12
3.21667	13
3.225	12
3.23333	12
3.24167	12
3.25	11
3.25833	11
3.26667	12
3.275	11
3.28333	10
3.29167	10
3.3	10
3.30833	10
3.31667	9
3.325	8
3.33333	8
3.34167	8
3.35	9
3.35833	9
3.36667	9
3.375	10
3.38333	10
3.39167	9
3.4	7
3.40833	5
3.41667	4
3.425	4
3.43333	3
3.44167	2
3.45	2
3.45833	2
3.46667	3
3.475	3
3.48333	3
3.49167	3
3.5	4
3.50833	4
3.51667	4
3.525	6
3.53333	7
3.54167	6
3.55	5
3.55833	3
3.56667	2
3.575	1
3.58333	1
3.59167	0
3.6	-1
3.60833	-1
3.61667	-1
3.625	0
3.63333	1
3.64167	1
3.65	1
3.65833	1
3.66667	0
3.675	0
3.68333	1
3.69167	2
3.7	2
3.70833	2
3.71667	2
3.725	2
3.73333	2
3.74167	1
3.75	0
3.75833	-1
3.76667	-1
3.775	-1
3.78333	0
3.79167	0
3.8	-1
3.80833	-1
3.81667	-1
3.825	-1
3.83333	-1
3.84167	-1
3.85	-2
3.85833	-1
3.86667	-1
3.875	-1
3.88333	-1
3.89167	-1
3.9	-1
3.90833	-1
3.91667	-2
3.925	-2
3.93333	-1
3.94167	1
3.95	1
3.95833	1
3.96667	0
3.975	-1
3.98333	-1
3.99167	-1
4	0
4.00833	1
4.01667	0
4.025	1
4.03333	0
4.04167	-1
4.05	-1
4.05833	-1
4.06667	-1
4.075	-1
4.08333	-1
4.09167	-1
4.1	-2
4.10833	-2
4.11667	-2
4.125	-2
4.13333	-1
4.14167	-1
4.15	-1
4.15833	-1
4.16667	-1
4.175	-2
4.18333	-2
4.19167	-2
4.2	-2
4.20833	-2
4.21667	-3
4.225	-3
4.23333	-2
4.24167	-1
4.25	-1
4.25833	-2
4.26667	-2
4.275	0
4.28333	0
4.29167	-1
4.3	-2
4.30833	-3
4.31667	-3
4.325	-3
4.33333	-3
4.34167	-2
4.35	-1
4.35833	-1
4.36667	-1
4.375	-1
4.38333	-1
4.39167	-1
4.4	-1
[truncated: 50,537 more rows]

## Sheet: 200628-Sirong-BSA-blank_004
[Header]
Application	Name	LabSolutions
Version	5.92
Data	File	Name	H:\LabSolutions\Data\Project1\200628-Sirong-BSA-blank_2020628_004.lcd
Output	Date	2020-06-29
Output	Time	16:10:11
[File	Information]
Type	Data	File
Generated	2020-06-28	22:25:06
Generated	by	System	Administrator
Modified	2020-06-28	23:50:31
Modified	by	System	Administrator
[Sample	Information]
Operator	Name	System	Administrator
Acquired	2020-06-28	22:25:29
Sample	Type	0:Unknown
Level	0
Sample	Name	BSA-60C-blank-24h-dilute1/4
Sample	ID
ISTD	Amount1	1
ISTD	Amount2	1
ISTD	Amount3	1
ISTD	Amount4	1
ISTD	Amount5	1
ISTD	Amount6	1
ISTD	Amount7	1
ISTD	Amount8	1
ISTD	Amount9	1
ISTD	Amount10	1
ISTD	Amount11	1
ISTD	Amount12	1
ISTD	Amount13	1
ISTD	Amount14	1
ISTD	Amount15	1
ISTD	Amount16	1
ISTD	Amount17	1
ISTD	Amount18	1
ISTD	Amount19	1
ISTD	Amount20	1
ISTD	Amount21	1
ISTD	Amount22	1
ISTD	Amount23	1
ISTD	Amount24	1
ISTD	Amount25	1
ISTD	Amount26	1
ISTD	Amount27	1
ISTD	Amount28	1
ISTD	Amount29	1
ISTD	Amount30	1
ISTD	Amount31	1
ISTD	Amount32	1
Sample	Amount	1
Dilution	Factor	1
Vial#	39
Injection	Volume	5
[Original	Files]
Data	File	H:\LabSolutions\Data\Project1\200628-Sirong-BSA-blank_2020628_004.lcd
Method	File	H:\LabSolutions\Data\Project1\GPC_NH4Ac_40C_UV280_bme190621.lcm
Batch	File	H:\LabSolutions\Data\Project1\200628-Sirong-BSA-blank.lcb
Report	Format	File	H:\LabSolutions\System\DEFAULT.lsr
[File	Description]
[Configuration]
Instrument	Name	UV+RID
Instrument	#	1
Line	#	1
#	of	Detectors	2
Detector	ID	Detector	A	Detector	B
Detector	Name	检测器A	检测器B
#	of	Channels	1	1
[Peak	Table(Detector	A)]
#	of	Peaks	2
Peak#	R.Time	I.Time	F.Time	Area	Height	A/H	Conc.	Mark	ID#	Name	k'	Plate	#	Plate	Ht.	Tailing	Resolution	Sep.Factor	Area	Ratio	Height	Ratio	Conc.	%	Norm	Conc.
1	34.149	32.208	36.117	291435	5340	54.572	0	0	11148	13.455	0.956	0	0	0	0	0	0
2	45.212	44.808	45.65	2278	88	26.021	0	0.324	70496	2.128	1.03	11.205	0	0	0	0	0
[Peak	Table(Detector	B)]
#	of	Peaks	2
Peak#	R.Time	I.Time	F.Time	Area	Height	A/H	Conc.	Mark	ID#	Name	k'	Plate	#	Plate	Ht.	Tailing	Resolution	Sep.Factor	Area	Ratio	Height	Ratio	Conc.	%	Norm	Conc.
1	34.464	33.325	36.033	67698	1305	51.894	0	0	10919	13.738	1.077	0	0	0	0	0	0
2	45.763	45.242	48.008	91769	857	107.106	0	0.328	1514	99.084	3.044	3.752	0	0	0	0	0
[Compound	Results(Detector	A)]
#	of	IDs	0
[Compound	Results(Detector	B)]
#	of	IDs	0
[Group	Results(Detector	A)]
#	of	Groups	0
[Group	Results(Detector	B)]
#	of	Groups	0
[GPC	Peak	Table(Detector	B)]
#	of	Peaks	2
Peak#	Start	Time	Top	Time	End	Time	Start	Volume	Top	Volume	End	Volume	Start	M.W.	Top	M.W.	End	M.W.	Start	Height	Top	Height	End	Height
1	33.325	34.464	36.033	33.325	34.464	36.033	45129	26843	14371	125	1305	82
2	45.242	45.763	48.008	45.242	45.763	48.008	1908	1808	1498	56	857	-567
[Average	Molecular	Weight	Table(Detector	B)]
#	of	Peaks	2
Peak#	Mn	Mw	Mz	Mz1	Mv	Mw/Mn	Mv/Mn	Mz/Mw	I.Visc	%
Total	2781	12360	25515	28124	0	4.44376	0	2.06434	1	100
1	26135	26833	27540	28261	0	1.0267	0	1.02634	1	42.4525
2	1676	1683	1689	1695	0	1.00377	0	1.00376	1	57.5475
[RT/MW	Range	Table(Detector	B)]
#	of	RT/MW	Range	0
[GPC	Calibration	Curve	Table(Detector	B)]
#	of	Points	7
#	Time(min)	M.W.	Weight	Error	Active	Virtual	Data	Name
1	28.677	736000	1	1.1034	ON	OFF	H:\LabSolutions\Data\Project1\20190527STD_NH4Ac_40C_2019528_008.lcd
2	30.518	200000	1	-5.6588	ON	OFF	H:\LabSolutions\Data\Project1\20190527STD_NH4Ac_40C_2019528_007.lcd
3	31.656	113000	1	4.5867	ON	OFF	H:\LabSolutions\Data\Project1\20190527STD_NH4Ac_40C_2019528_006.lcd
4	33.25	48800	1	4.1236	ON	OFF	H:\LabSolutions\Data\Project1\20190527STD_NH4Ac_40C_2019528_005.lcd
5	34.67	23000	1	-6.8854	ON	OFF	H:\LabSolutions\Data\Project1\20190527STD_NH4Ac_40C_2019528_004.lcd
6	37.212	9900	1	3.1632	ON	OFF	H:\LabSolutions\Data\Project1\20190527STD_NH4Ac_40C_2019528_003.lcd
7	38.65	6200	1	-1.0726	ON	OFF	H:\LabSolutions\Data\Project1\20190527STD_NH4Ac_40C_2019528_002.lcd
Calibration	Curve	3rd	Order
Comment
[GPC	Slice	Data	Table(Detector	B)]
#	of	Peaks	2
Peak#	Slice#	R.Time	Volume	M.W.	Height	Sub	Total	%	Area
1	1	33.329	33.329	45038	2	135396	100	1
1	2	33.338	33.338	44858	3	135395	99.9988	2
1	3	33.346	33.346	44679	5	135391	99.9963	3
1	4	33.354	33.354	44500	7	135386	99.9925	3
1	5	33.363	33.363	44322	9	135379	99.9874	4
1	6	33.371	33.371	44145	11	135370	99.9808	5
1	7	33.379	33.379	43969	12	135360	99.9729	6
1	8	33.388	33.388	43794	14	135347	99.9637	7
1	9	33.396	33.396	43619	16	135333	99.9532	8
1	10	33.404	33.404	43446	18	135317	99.9412	9
1	11	33.413	33.413	43273	20	135298	99.9276	10
1	12	33.421	33.421	43101	23	135278	99.9125	11
1	13	33.429	33.429	42930	25	135255	99.8958	12
1	14	33.438	33.438	42759	27	135231	99.8776	13
1	15	33.446	33.446	42590	29	135204	99.8579	14
1	16	33.454	33.454	42421	31	135175	99.8368	15
1	17	33.463	33.463	42253	33	135145	99.8142	16
1	18	33.471	33.471	42086	35	135112	99.7899	17
1	19	33.479	33.479	41920	37	135077	99.7642	19
1	20	33.488	33.488	41754	39	135040	99.7367	20
1	21	33.496	33.496	41590	42	135000	99.7076	21
1	22	33.504	33.504	41426	44	134959	99.6767	22
1	23	33.513	33.513	41263	47	134915	99.6441	23
1	24	33.521	33.521	41100	49	134868	99.6097	25
1	25	33.529	33.529	40939	52	134819	99.5734	26
1	26	33.538	33.538	40778	54	134767	99.5353	27
1	27	33.546	33.546	40618	57	134713	99.4952	28
1	28	33.554	33.554	40458	60	134656	99.4532	30
1	29	33.563	33.563	40300	63	134596	99.4091	31
1	30	33.571	33.571	40142	65	134534	99.3629	33
1	31	33.579	33.579	39985	68	134469	99.3147	34
1	32	33.588	33.588	39828	71	134401	99.2645	35
1	33	33.596	33.596	39673	74	134330	99.2123	37
1	34	33.604	33.604	39518	77	134256	99.1578	38
1	35	33.613	33.613	39364	80	134179	99.1012	40
1	36	33.621	33.621	39210	83	134100	99.0423	41
1	37	33.629	33.629	39058	86	134017	98.9811	43
1	38	33.638	33.638	38906	90	133931	98.9176	45
1	39	33.646	33.646	38754	93	133841	98.8515	47
1	40	33.654	33.654	38604	97	133748	98.7825	49
1	41	33.663	33.663	38454	101	133651	98.7108	50
1	42	33.671	33.671	38305	105	133550	98.6363	52
1	43	33.679	33.679	38156	109	133445	98.5588	55
1	44	33.688	33.688	38008	114	133336	98.4782	57
1	45	33.696	33.696	37861	118	133222	98.3943	59
1	46	33.704	33.704	37715	123	133104	98.3071	61
1	47	33.713	33.713	37569	127	132982	98.2166	64
1	48	33.721	33.721	37424	132	132854	98.1226	66
1	49	33.729	33.729	37280	137	132722	98.0251	69
1	50	33.738	33.738	37136	142	132585	97.9239	71
1	51	33.746	33.746	36993	147	132443	97.819	74
1	52	33.754	33.754	36851	153	132296	97.7103	76
1	53	33.763	33.763	36709	158	132144	97.5975	79
1	54	33.771	33.771	36568	164	131985	97.4805	82
1	55	33.779	33.779	36428	170	131821	97.3592	85
1	56	33.788	33.788	36288	177	131651	97.2334	88
1	57	33.796	33.796	36149	183	131474	97.1029	92
1	58	33.804	33.804	36011	190	131291	96.9675	95
1	59	33.813	33.813	35873	198	131100	96.8269	99
1	60	33.821	33.821	35736	205	130902	96.6808	103
1	61	33.829	33.829	35599	213	130697	96.5292	107
1	62	33.838	33.838	35463	221	130484	96.3717	111
1	63	33.846	33.846	35328	229	130263	96.2085	115
1	64	33.854	33.854	35194	238	130034	96.0392	119
1	65	33.863	33.863	35060	247	129796	95.8637	123
1	66	33.871	33.871	34926	256	129549	95.6816	128
1	67	33.879	33.879	34793	265	129294	95.4927	133
1	68	33.888	33.888	34661	275	129028	95.2968	137
1	69	33.896	33.896	34530	285	128754	95.0939	142
1	70	33.904	33.904	34399	295	128469	94.8837	147
1	71	33.913	33.913	34269	306	128174	94.6658	153
1	72	33.921	33.921	34139	316	127869	94.4402	158
1	73	33.929	33.929	34010	328	127552	94.2065	164
1	74	33.938	33.938	33881	340	127224	93.9644	170
1	75	33.946	33.946	33753	352	126885	93.7136	176
1	76	33.954	33.954	33626	365	126533	93.4537	182
1	77	33.963	33.963	33499	378	126168	93.1844	189
1	78	33.971	33.971	33373	391	125791	92.9054	196
1	79	33.979	33.979	33247	405	125399	92.6164	203
1	80	33.988	33.988	33122	420	124994	92.3169	210
1	81	33.996	33.996	32998	435	124574	92.0066	218
1	82	34.004	34.004	32874	451	124139	91.6853	225
1	83	34.013	34.013	32751	466	123688	91.3525	233
1	84	34.021	34.021	32628	483	123222	91.008	241
1	85	34.029	34.029	32506	499	122739	90.6515	250
1	86	34.038	34.038	32384	516	122240	90.2828	258
1	87	34.046	34.046	32263	534	121723	89.9015	267
1	88	34.054	34.054	32142	552	121190	89.5074	276
1	89	34.063	34.063	32022	570	120638	89.1	285
1	90	34.071	34.071	31903	588	120069	88.6794	294
1	91	34.079	34.079	31784	607	119481	88.2451	303
1	92	34.088	34.088	31666	626	118874	87.7968	313
1	93	34.096	34.096	31548	645	118248	87.3344	323
1	94	34.104	34.104	31430	665	117602	86.8577	333
1	95	34.113	34.113	31314	685	116937	86.3663	343
1	96	34.121	34.121	31197	706	116251	85.86	353
1	97	34.129	34.129	31082	726	115545	85.3386	363
1	98	34.138	34.138	30967	747	114819	84.8021	374
1	99	34.146	34.146	30852	768	114072	84.2502	384
1	100	34.154	34.154	30738	789	113304	83.6828	395
1	101	34.163	34.163	30624	810	112514	83.0999	405
1	102	34.171	34.171	30511	832	111704	82.5015	416
1	103	34.179	34.179	30398	853	110872	81.8873	426
1	104	34.188	34.188	30286	874	110020	81.2574	437
1	105	34.196	34.196	30175	895	109145	80.6118	448
1	106	34.204	34.204	30064	916	108250	79.9506	458
1	107	34.213	34.213	29953	937	107334	79.2741	468
1	108	34.221	34.221	29843	957	106397	78.5822	479
1	109	34.229	34.229	29733	978	105440	77.8752	489
1	110	34.238	34.238	29624	998	104463	77.1532	499
1	111	34.246	34.246	29516	1018	103465	76.4162	509
1	112	34.254	34.254	29408	1037	102447	75.6647	518
1	113	34.263	34.263	29300	1056	101410	74.8988	528
1	114	34.271	34.271	29193	1074	100354	74.1189	537
1	115	34.279	34.279	29086	1092	99280	73.3253	546
1	116	34.288	34.288	28980	1110	98187	72.5185	555
1	117	34.296	34.296	28874	1127	97077	71.6986	564
1	118	34.304	34.304	28769	1144	95950	70.8661	572
1	119	34.313	34.313	28664	1159	94807	70.0215	580
1	120	34.321	34.321	28560	1174	93647	69.1652	587
1	121	34.329	34.329	28456	1189	92473	68.2977	595
1	122	34.338	34.338	28353	1203	91284	67.4195	602
1	123	34.346	34.346	28250	1216	90081	66.531	608
1	124	34.354	34.354	28147	1229	88864	65.6327	614
1	125	34.363	34.363	28045	1240	87636	64.7252	620
1	126	34.371	34.371	27944	1251	86395	63.8092	625
1	127	34.379	34.379	27843	1260	85145	62.8854	630
1	128	34.388	34.388	27742	1269	83884	61.9546	634
1	129	34.396	34.396	27642	1276	82616	61.0175	638
1	130	34.404	34.404	27542	1283	81339	60.0747	642
1	131	34.413	34.413	27443	1289	80056	59.1271	644
1	132	34.421	34.421	27344	1294	78767	58.1752	647
1	133	34.429	34.429	27246	1298	77473	57.2196	649
1	134	34.438	34.438	27148	1301	76175	56.261	651
1	135	34.446	34.446	27050	1303	74874	55.3001	652
1	136	34.454	34.454	26953	1304	73571	54.3376	652
1	137	34.463	34.463	26856	1305	72267	53.3743	652
1	138	34.471	34.471	26760	1304	70962	52.4108	652
1	139	34.479	34.479	26664	1303	69658	51.4477	651
1	140	34.488	34.488	26569	1300	68356	50.4857	650
1	141	34.496	34.496	26474	1297	67056	49.5254	648
1	142	34.504	34.504	26379	1293	65759	48.5676	646
1	143	34.513	34.513	26285	1288	64466	47.6128	644
1	144	34.521	34.521	26191	1282	63178	46.6617	641
1	145	34.529	34.529	26098	1276	61896	45.7148	638
1	146	34.538	34.538	26005	1268	60621	44.7727	634
1	147	34.546	34.546	25912	1260	59353	43.8361	630
1	148	34.554	34.554	25820	1250	58093	42.9059	625
1	149	34.563	34.563	25729	1240	56843	41.9825	620
1	150	34.571	34.571	25637	1230	55602	41.0664	615
1	151	34.579	34.579	25546	1219	54373	40.1582	609
1	152	34.588	34.588	25456	1207	53154	39.2582	603
1	153	34.596	34.596	25366	1194	51947	38.3669	597
1	154	34.604	34.604	25276	1181	50753	37.4849	591
1	155	34.613	34.613	25187	1167	49572	36.6126	584
1	156	34.621	34.621	25098	1153	48405	35.7504	577
1	157	34.629	34.629	25009	1139	47252	34.8987	569
1	158	34.638	34.638	24921	1124	46113	34.0576	562
1	159	34.646	34.646	24833	1109	44989	33.2276	554
1	160	34.654	34.654	24746	1093	43880	32.4089	546
1	161	34.663	34.663	24659	1077	42788	31.6018	538
1	162	34.671	34.671	24572	1060	41711	30.8066	530
1	163	34.679	34.679	24486	1044	40651	30.0234	522
1	164	34.688	34.688	24400	1027	39607	29.2525	513
1	165	34.696	34.696	24315	1010	38580	28.4942	505
1	166	34.704	34.704	24230	992	37571	27.7486	496
1	167	34.713	34.713	24145	974	36579	27.0159	487
1	168	34.721	34.721	24060	957	35604	26.2962	478
1	169	34.729	34.729	23976	939	34647	25.5896	469
1	170	34.738	34.738	23893	921	33709	24.8962	460
1	171	34.746	34.746	23810	903	32788	24.2162	451
1	172	34.754	34.754	23727	885	31885	23.5495	442
1	173	34.763	34.763	23644	867	31001	22.8961	433
1	174	34.771	34.771	23562	848	30134	22.2561	424
1	175	34.779	34.779	23480	830	29286	21.6295	415
1	176	34.788	34.788	23398	812	28455	21.0162	406
1	177	34.796	34.796	23317	794	27643	20.4164	397
1	178	34.804	34.804	23236	777	26849	19.8299	388
1	179	34.813	34.813	23156	759	26072	19.2564	379
1	180	34.821	34.821	23076	741	25314	18.6959	371
1	181	34.829	34.829	22996	724	24572	18.1484	362
1	182	34.838	34.838	22917	706	23848	17.6138	353
1	183	34.846	34.846	22838	689	23142	17.0921	344
1	184	34.854	34.854	22759	672	22453	16.5832	336
1	185	34.863	34.863	22680	656	21781	16.0869	328
1	186	34.871	34.871	22602	639	21125	15.6026	320
1	187	34.879	34.879	22525	623	20486	15.1304	312
1	188	34.888	34.888	22447	607	19863	14.67	304
1	189	34.896	34.896	22370	592	19255	14.2213	296
1	190	34.904	34.904	22293	576	18663	13.7843	288
1	191	34.913	34.913	22217	561	18087	13.3586	281
1	192	34.921	34.921	22141	547	17526	12.944	273
1	193	34.929	34.929	22065	532	16979	12.5404	266
1	194	34.938	34.938	21990	518	16447	12.1474	259
1	195	34.946	34.946	21915	504	15930	11.7651	252
1	196	34.954	34.954	21840	490	15426	11.3932	245
1	197	34.963	34.963	21765	476	14936	11.0314	238
1	198	34.971	34.971	21691	463	14460	10.6796	232
1	199	34.979	34.979	21617	450	13997	10.3375	225
1	200	34.988	34.988	21544	437	13547	10.0052	218
1	201	34.996	34.996	21471	424	13110	9.6827	212
1	202	35.004	35.004	21398	411	12686	9.3695	206
1	203	35.013	35.013	21325	399	12275	9.0656	200
1	204	35.021	35.021	21253	387	11875	8.7709	194
1	205	35.029	35.029	21181	375	11488	8.485	188
1	206	35.038	35.038	21109	364	11113	8.2079	182
1	207	35.046	35.046	21038	353	10749	7.9392	176
1	208	35.054	35.054	20967	342	10397	7.6788	171
1	209	35.063	35.063	20896	332	10055	7.4262	166
1	210	35.071	35.071	20825	322	9723	7.1813	161
1	211	35.079	35.079	20755	312	9402	6.9437	156
1	212	35.088	35.088	20685	302	9090	6.7134	151
1	213	35.096	35.096	20616	293	8787	6.4901	146
1	214	35.104	35.104	20547	284	8494	6.2737	142
1	215	35.113	35.113	20478	275	8211	6.0641	137
1	216	35.121	35.121	20409	266	7936	5.8611	133
1	217	35.129	35.129	20340	258	7670	5.6645	129
1	218	35.138	35.138	20272	250	7412	5.474	125
1	219	35.146	35.146	20205	243	7162	5.2894	121
1	220	35.154	35.154	20137	235	6919	5.1101	118
1	221	35.163	35.163	20070	228	6684	4.9363	114
1	222	35.171	35.171	20003	221	6456	4.7679	110
1	223	35.179	35.179	19936	214	6235	4.6047	107
1	224	35.188	35.188	19870	207	6021	4.4467	104
1	225	35.196	35.196	19803	201	5813	4.2936	100
1	226	35.204	35.204	19738	194	5613	4.1454	97
1	227	35.213	35.213	19672	188	5418	4.0018	94
1	228	35.221	35.221	19607	182	5230	3.8627	91
1	229	35.229	35.229	19542	177	5048	3.728	88
1	230	35.238	35.238	19477	171	4871	3.5974	86
1	231	35.246	35.246	19412	165	4700	3.471	83
1	232	35.254	35.254	19348	160	4534	3.3488	80
1	233	35.263	35.263	19284	154	4374	3.2308	77
1	234	35.271	35.271	19220	149	4220	3.1167	75
1	235	35.279	35.279	19157	144	4071	3.0066	72
1	236	35.288	35.288	19094	139	3927	2.9001	70
1	237	35.296	35.296	19031	135	3787	2.7972	67
1	238	35.304	35.304	18968	130	3652	2.6976	65
1	239	35.313	35.313	18906	126	3522	2.6014	63
1	240	35.321	35.321	18844	122	3396	2.5083	61
1	241	35.329	35.329	18782	118	3274	2.4183	59
1	242	35.338	35.338	18720	114	3156	2.3313	57
1	243	35.346	35.346	18659	111	3042	2.2468	55
1	244	35.354	35.354	18598	107	2931	2.1649	54
1	245	35.363	35.363	18537	104	2824	2.0856	52
1	246	35.371	35.371	18476	100	2720	2.009	50
1	247	35.379	35.379	18416	97	2620	1.9348	49
1	248	35.388	35.388	18356	94	2523	1.8631	47
1	249	35.396	35.396	18296	91	2428	1.7935	46
1	250	35.404	35.404	18237	88	2337	1.7262	44
1	251	35.413	35.413	18177	86	2249	1.6609	43
1	252	35.421	35.421	18118	83	2163	1.5976	42
1	253	35.429	35.429	18059	81	2080	1.5363	40
1	254	35.438	35.438	18001	78	1999	1.4767	39
1	255	35.446	35.446	17942	75	1921	1.4191	38
1	256	35.454	35.454	17884	73	1846	1.3634	37
1	257	35.463	35.463	17826	71	1773	1.3095	35
1	258	35.471	35.471	17769	69	1702	1.2571	35
1	259	35.479	35.479	17711	67	1633	1.2061	33
1	260	35.488	35.488	17654	65	1566	1.1567	32
1	261	35.496	35.496	17597	63	1501	1.1088	31
1	262	35.504	35.504	17540	60	1439	1.0627	30
1	263	35.513	35.513	17484	58	1378	1.018	29
1	264	35.521	35.521	17427	56	1320	0.975	28
1	265	35.529	35.529	17371	54	1264	0.9334	27
1	266	35.538	35.538	17316	53	1209	0.8931	26
1	267	35.546	35.546	17260	51	1156	0.8541	26
1	268	35.554	35.554	17205	50	1105	0.8163	25
1	269	35.563	35.563	17150	48	1056	0.7796	24
1	270	35.571	35.571	17095	46	1008	0.7441	23
1	271	35.579	35.579	17040	45	961	0.7098	22
1	272	35.588	35.588	16986	43	916	0.6767	22
1	273	35.596	35.596	16931	42	873	0.6445	21
1	274	35.604	35.604	16877	41	830	0.6133	20
1	275	35.613	35.613	16824	40	789	0.5831	20
1	276	35.621	35.621	16770	38	750	0.5538	19
1	277	35.629	35.629	16717	37	712	0.5256	18
1	278	35.638	35.638	16663	35	675	0.4987	18
1	279	35.646	35.646	16611	34	640	0.4727	17
1	280	35.654	35.654	16558	32	606	0.4479	16
1	281	35.663	35.663	16505	31	574	0.4241	15
1	282	35.671	35.671	16453	30	543	0.4013	15
1	283	35.679	35.679	16401	28	514	0.3793	14
1	284	35.688	35.688	16349	27	485	0.3583	14
1	285	35.696	35.696	16298	26	458	0.3383	13
1	286	35.704	35.704	16246	25	432	0.3191	13
1	287	35.713	35.713	16195	24	407	0.3005	12
1	288	35.721	35.721	16144	23	383	0.2828	12
1	289	35.729	35.729	16093	22	360	0.2658	11
1	290	35.738	35.738	16042	21	338	0.2495	11
1	291	35.746	35.746	15992	20	317	0.2339	10
1	292	35.754	35.754	15942	19	297	0.2191	10
1	293	35.763	35.763	15892	19	277	0.2049	9
1	294	35.771	35.771	15842	18	259	0.1911	9
1	295	35.779	35.779	15792	18	241	0.1778	9
1	296	35.788	35.788	15743	17	223	0.1648	9
1	297	35.796	35.796	15694	16	206	0.1523	8
1	298	35.804	35.804	15645	16	190	0.1401	8
1	299	35.813	35.813	15596	15	174	0.1284	8
1	300	35.821	35.821	15547	15	158	0.117	7
1	301	35.829	35.829	15499	14	144	0.106	7
1	302	35.838	35.838	15451	14	129	0.0955	7
1	303	35.846	35.846	15403	13	116	0.0855	6
1	304	35.854	35.854	15355	12	103	0.076	6
1	305	35.863	35.863	15307	11	91	0.0671	6
1	306	35.871	35.871	15260	10	80	0.0588	5
1	307	35.879	35.879	15212	10	69	0.0511	5
1	308	35.888	35.888	15165	8	60	0.0441	4
1	309	35.896	35.896	15118	8	51	0.0378	4
1	310	35.904	35.904	15072	7	44	0.0323	3
1	311	35.913	35.913	15025	6	37	0.0274	3
1	312	35.921	35.921	14979	6	31	0.0229	3
1	313	35.929	35.929	14933	5	25	0.0188	2
1	314	35.938	35.938	14887	4	20	0.0151	2
1	315	35.946	35.946	14841	4	16	0.012	2
1	316	35.954	35.954	14795	3	13	0.0094	1
1	317	35.963	35.963	14750	2	10	0.0072	1
1	318	35.971	35.971	14705	2	7	0.0055	1
1	319	35.979	35.979	14660	2	5	0.004	1
1	320	35.988	35.988	14615	1	4	0.0027	1
1	321	35.996	35.996	14570	1	2	0.0017	0
1	322	36.004	36.004	14525	1	1	0.0009	0
1	323	36.013	36.013	14481	0	1	0.0005	0
1	324	36.021	36.021	14437	0	0	0.0002	0
1	325	36.029	36.029	14393	0	0	0	0
2	1	45.246	45.246	1908	2	183539	100	1
2	2	45.254	45.254	1906	5	183538	99.999	2
2	3	45.263	45.263	1904	8	183533	99.9963	4
2	4	45.271	45.271	1902	12	183525	99.9919	6
2	5	45.279	45.279	1901	15	183513	99.9856	8
2	6	45.288	45.288	1899	20	183498	99.9772	10
2	7	45.296	45.296	1897	24	183478	99.9666	12
2	8	45.304	45.304	1896	30	183454	99.9534	15
2	9	45.313	45.313	1894	36	183424	99.9373	18
2	10	45.321	45.321	1892	42	183389	99.9179	21
2	11	45.329	45.329	1891	49	183347	99.895	25
2	12	45.338	45.338	1889	57	183298	99.8682	29
2	13	45.346	45.346	1887	66	183240	99.837	33
2	14	45.354	45.354	1886	76	183174	99.8009	38
2	15	45.363	45.363	1884	87	183098	99.7593	44
2	16	45.371	45.371	1882	99	183011	99.7118	49
2	17	45.379	45.379	1881	112	182912	99.658	56
2	18	45.388	45.388	1879	125	182800	99.5972	63
2	19	45.396	45.396	1877	140	182675	99.5289	70
2	20	45.404	45.404	1876	156	182534	99.4524	78
2	21	45.413	45.413	1874	173	182378	99.3673	87
2	22	45.421	45.421	1872	192	182205	99.2728	96
2	23	45.429	45.429	1871	211	182013	99.1683	106
2	24	45.438	45.438	1869	231	181802	99.0533	116
2	25	45.446	45.446	1868	252	181571	98.9274	126
2	26	45.454	45.454	1866	274	181319	98.7901	137
2	27	45.463	45.463	1864	296	181045	98.6408	148
2	28	45.471	45.471	1863	320	180748	98.4792	160
2	29	45.479	45.479	1861	343	180429	98.3052	172
2	30	45.488	45.488	1860	367	180086	98.1182	183
2	31	45.496	45.496	1858	391	179719	97.9183	195
2	32	45.504	45.504	1856	415	179328	97.7053	208
2	33	45.513	45.513	1855	439	178913	97.4791	220
2	34	45.521	45.521	1853	464	178473	97.2397	232
2	35	45.529	45.529	1852	488	178010	96.9871	244
2	36	45.538	45.538	1850	512	177522	96.7212	256
2	37	45.546	45.546	1848	536	177010	96.4422	268
2	38	45.554	45.554	1847	558	176474	96.1504	279
2	39	45.563	45.563	1845	581	175916	95.8462	290
2	40	45.571	45.571	1844	602	175335	95.5299	301
2	41	45.579	45.579	1842	623	174733	95.2018	312
2	42	45.588	45.588	1841	643	174110	94.8624	322
2	43	45.596	45.596	1839	662	173467	94.512	331
2	44	45.604	45.604	1837	681	172804	94.1511	340
2	45	45.613	45.613	1836	698	172124	93.7803	349
2	46	45.621	45.621	1834	715	171426	93.4	357
2	47	45.629	45.629	1833	730	170711	93.0106	365
2	48	45.638	45.638	1831	745	169981	92.6126	373
2	49	45.646	45.646	1830	759	169236	92.2066	379
2	50	45.654	45.654	1828	771	168477	91.7932	386
2	51	45.663	45.663	1827	783	167705	91.3729	392
2	52	45.671	45.671	1825	794	166922	90.9461	397
2	53	45.679	45.679	1824	804	166128	90.5134	402
2	54	45.688	45.688	1822	813	165324	90.0754	407
2	55	45.696	45.696	1821	821	164511	89.6324	411
2	56	45.704	45.704	1819	828	163690	89.185	414
2	57	45.713	45.713	1818	835	162862	88.7338	417
2	58	45.721	45.721	1816	840	162027	88.279	420
2	59	45.729	45.729	1815	845	161187	87.8212	422
2	60	45.738	45.738	1813	849	160342	87.3608	424
2	61	45.746	45.746	1812	852	159493	86.8983	426
2	62	45.754	45.754	1810	855	158641	86.434	427
2	63	45.763	45.763	1809	857	157786	85.9683	428
2	64	45.771	45.771	1807	858	156929	85.5016	429
2	65	45.779	45.779	1806	859	156071	85.0341	429
2	66	45.788	45.788	1804	859	155212	84.5662	430
2	67	45.796	45.796	1803	859	154353	84.0982	429
2	68	45.804	45.804	1801	858	153495	83.6303	429
2	69	45.813	45.813	1800	857	152636	83.1627	428
2	70	45.821	45.821	1798	855	151780	82.696	428
2	71	45.829	45.829	1797	853	150925	82.2301	427
2	72	45.838	45.838	1795	851	150072	81.7653	425
2	73	45.846	45.846	1794	848	149221	81.3018	424
2	74	45.854	45.854	1792	845	148373	80.8397	423
2	75	45.863	45.863	1791	842	147528	80.3793	421
2	76	45.871	45.871	1789	838	146686	79.9206	419
2	77	45.879	45.879	1788	835	145847	79.4638	417
2	78	45.888	45.888	1786	831	145013	79.009	415
2	79	45.896	45.896	1785	827	144182	78.5564	413
2	80	45.904	45.904	1784	823	143355	78.1058	411
2	81	45.913	45.913	1782	819	142532	77.6575	409
2	82	45.921	45.921	1781	814	141714	77.2115	407
2	83	45.929	45.929	1779	809	140900	76.7681	405
2	84	45.938	45.938	1778	804	140090	76.3271	402
2	85	45.946	45.946	1776	800	139286	75.8888	400
2	86	45.954	45.954	1775	795	138486	75.4531	397
2	87	45.963	45.963	1774	790	137691	75.0201	395
2	88	45.971	45.971	1772	785	136902	74.5898	392
2	89	45.979	45.979	1771	780	136117	74.1622	390
2	90	45.988	45.988	1769	774	135337	73.7374	387
2	91	45.996	45.996	1768	769	134563	73.3155	385
2	92	46.004	46.004	1767	764	133794	72.8964	382
2	93	46.013	46.013	1765	759	133030	72.4801	379
2	94	46.021	46.021	1764	754	132271	72.0666	377
2	95	46.029	46.029	1762	749	131517	71.6559	375
2	96	46.038	46.038	1761	744	130768	71.2478	372
2	97	46.046	46.046	1760	739	130024	70.8423	370
2	98	46.054	46.054	1758	734	129284	70.4395	367
2	99	46.063	46.063	1757	729	128550	70.0394	365
2	100	46.071	46.071	1755	724	127821	69.6422	362
2	101	46.079	46.079	1754	719	127097	69.2478	360
2	102	46.088	46.088	1753	714	126378	68.856	357
2	103	46.096	46.096	1751	710	125664	68.4669	355
2	104	46.104	46.104	1750	705	124954	68.0803	352
2	105	46.113	46.113	1749	700	124249	67.6963	350
2	106	46.121	46.121	1747	695	123550	67.3151	347
2	107	46.129	46.129	1746	690	122855	66.9366	345
2	108	46.138	46.138	1744	684	122165	66.5609	342
2	109	46.146	46.146	1743	679	121481	66.188	340
2	110	46.154	46.154	1742	674	120802	65.818	337
2	111	46.163	46.163	1740	669	120128	65.451	334
2	112	46.171	46.171	1739	664	119460	65.0867	332
2	113	46.179	46.179	1738	659	118796	64.7251	329
2	114	46.188	46.188	1736	654	118137	64.3662	327
2	115	46.196	46.196	1735	649	117484	64.01	324
2	116	46.204	46.204	1734	644	116835	63.6565	322
2	117	46.213	46.213	1732	639	116191	63.3057	320
2	118	46.221	46.221	1731	635	115552	62.9575	317
2	119	46.229	46.229	1730	630	114917	62.6118	315
2	120	46.238	46.238	1728	626	114287	62.2685	313
2	121	46.246	46.246	1727	622	113661	61.9274	311
2	122	46.254	46.254	1726	618	113040	61.5887	309
2	123	46.263	46.263	1724	614	112422	61.2522	307
2	124	46.271	46.271	1723	610	111808	60.9179	305
2	125	46.279	46.279	1722	606	111199	60.5858	303
2	126	46.288	46.288	1720	602	110593	60.2558	301
2	127	46.296	46.296	1719	598	109991	59.9278	299
2	128	46.304	46.304	1718	595	109393	59.6017	298
2	129	46.313	46.313	1717	592	108798	59.2776	296
2	130	46.321	46.321	1715	589	108206	58.9552	294
2	131	46.329	46.329	1714	586	107617	58.6344	293
2	132	46.338	46.338	1713	583	107031	58.3152	291
2	133	46.346	46.346	1711	580	106448	57.9976	290
2	134	46.354	46.354	1710	578	105868	57.6815	289
2	135	46.363	46.363	1709	575	105291	57.3667	288
2	136	46.371	46.371	1707	573	104715	57.0532	287
2	137	46.379	46.379	1706	571	104142	56.741	285
2	138	46.388	46.388	1705	569	103571	56.43	284
2	139	46.396	46.396	1704	567	103002	56.12	284
2	140	46.404	46.404	1702	566	102435	55.811	283
2	141	46.413	46.413	1701	564	101870	55.5028	282
2	142	46.421	46.421	1700	563	101306	55.1956	281
2	143	46.429	46.429	1699	562	100743	54.889	281
2	144	46.438	46.438	1697	561	100181	54.583	280
2	145	46.446	46.446	1696	560	99620	54.2774	280
2	146	46.454	46.454	1695	559	99060	53.9722	280
2	147	46.463	46.463	1694	559	98501	53.6674	280
2	148	46.471	46.471	1692	559	97942	53.3628	279
2	149	46.479	46.479	1691	559	97383	53.0584	279
2	150	46.488	46.488	1690	558	96824	52.754	279
2	151	46.496	46.496	1689	559	96266	52.4497	279
2	152	46.504	46.504	1687	559	95707	52.1454	279
2	153	46.513	46.513	1686	559	95149	51.841	279
2	154	46.521	46.521	1685	559	94590	51.5365	280
2	155	46.529	46.529	1684	560	94030	51.2317	280
2	156	46.538	46.538	1682	561	93471	50.9267	280
2	157	46.546	46.546	1681	561	92910	50.6213	281
2	158	46.554	46.554	1680	562	92349	50.3154	281
2	159	46.563	46.563	1679	563	91787	50.0092	281
2	160	46.571	46.571	1677	563	91224	49.7025	282
2	161	46.579	46.579	1676	564	90660	49.3955	282
2	162	46.588	46.588	1675	565	90096	49.0881	283
2	163	46.596	46.596	1674	566	89531	48.7802	283
2	164	46.604	46.604	1673	567	88965	48.4719	283
2	165	46.613	46.613	1671	568	88398	48.1631	284
2	166	46.621	46.621	1670	569	87831	47.8538	284
2	167	46.629	46.629	1669	569	87262	47.544	285
2	168	46.638	46.638	1668	570	86693	47.2339	285
2	169	46.646	46.646	1667	571	86123	46.9234	285
2	170	46.654	46.654	1665	571	85552	46.6125	286
2	171	46.663	46.663	1664	572	84981	46.3012	286
2	172	46.671	46.671	1663	573	84409	45.9895	287
2	173	46.679	46.679	1662	574	83836	45.6772	287
2	174	46.688	46.688	1661	575	83262	45.3644	288
2	175	46.696	46.696	1659	576	82686	45.051	288
2	176	46.704	46.704	1658	577	82110	44.737	289
2	177	46.713	46.713	1657	578	81533	44.4226	289
2	178	46.721	46.721	1656	579	80955	44.1076	289
2	179	46.729	46.729	1655	580	80376	43.7923	290
2	180	46.738	46.738	1654	580	79796	43.4765	290
2	181	46.746	46.746	1652	581	79216	43.1603	291
2	182	46.754	46.754	1651	582	78635	42.8436	291
2	183	46.763	46.763	1650	583	78053	42.5265	291
2	184	46.771	46.771	1649	584	77470	42.209	292
2	185	46.779	46.779	1648	585	76886	41.8909	292
2	186	46.788	46.788	1647	586	76302	41.5723	293
2	187	46.796	46.796	1645	587	75716	41.2532	293
2	188	46.804	46.804	1644	587	75129	40.9336	294
2	189	46.813	46.813	1643	588	74542	40.6135	294
2	190	46.821	46.821	1642	589	73954	40.293	295
2	191	46.829	46.829	1641	590	73364	39.972	295
2	192	46.838	46.838	1640	590	72774	39.6505	295
2	193	46.846	46.846	1638	591	72184	39.3289	296
2	194	46.854	46.854	1637	592	71593	39.0069	296
2	195	46.863	46.863	1636	592	71001	38.6845	296
2	196	46.871	46.871	1635	593	70409	38.3617	297
2	197	46.879	46.879	1634	594	69816	38.0386	297
2	198	46.888	46.888	1633	595	69222	37.7149	297
2	199	46.896	46.896	1632	596	68627	37.3908	298
2	200	46.904	46.904	1630	596	68031	37.0663	298
2	201	46.913	46.913	1629	597	67435	36.7414	298
2	202	46.921	46.921	1628	598	66838	36.4162	299
2	203	46.929	46.929	1627	599	66240	36.0905	299
2	204	46.938	46.938	1626	600	65642	35.7643	300
2	205	46.946	46.946	1625	600	65042	35.4376	300
2	206	46.954	46.954	1624	601	64442	35.1105	301
2	207	46.963	46.963	1623	602	63841	34.7831	301
2	208	46.971	46.971	1622	602	63239	34.4552	301
2	209	46.979	46.979	1620	602	62637	34.1272	301
2	210	46.988	46.988	1619	603	62034	33.7989	301
2	211	46.996	46.996	1618	603	61431	33.4704	302
2	212	47.004	47.004	1617	603	60828	33.1417	302
2	213	47.013	47.013	1616	603	60225	32.813	302
2	214	47.021	47.021	1615	603	59622	32.4844	302
2	215	47.029	47.029	1614	603	59018	32.1556	302
2	216	47.038	47.038	1613	603	58415	31.8268	302
2	217	47.046	47.046	1612	603	57811	31.498	302
2	218	47.054	47.054	1611	604	57208	31.1693	302
2	219	47.063	47.063	1609	604	56604	30.8404	302
2	220	47.071	47.071	1608	605	56000	30.5112	302
2	221	47.079	47.079	1607	605	55396	30.1819	303
2	222	47.088	47.088	1606	606	54790	29.8521	303
2	223	47.096	47.096	1605	607	54185	29.5221	303
2	224	47.104	47.104	1604	607	53578	29.1916	304
2	225	47.113	47.113	1603	608	52971	28.8608	304
2	226	47.121	47.121	1602	608	52363	28.5297	304
2	227	47.129	47.129	1601	609	51755	28.1982	304
2	228	47.138	47.138	1600	609	51146	27.8667	304
2	229	47.146	47.146	1599	609	50538	27.535	304
2	230	47.154	47.154	1598	609	49929	27.2034	304
2	231	47.163	47.163	1597	608	49320	26.8718	304
2	232	47.171	47.171	1595	608	48712	26.5403	304
2	233	47.179	47.179	1594	608	48104	26.2088	304
2	234	47.188	47.188	1593	608	47495	25.8773	304
2	235	47.196	47.196	1592	609	46887	25.5458	304
2	236	47.204	47.204	1591	609	46278	25.2143	304
2	237	47.213	47.213	1590	609	45670	24.8827	304
2	238	47.221	47.221	1589	609	45061	24.551	304
2	239	47.229	47.229	1588	609	44452	24.2193	305
2	240	47.238	47.238	1587	609	43843	23.8874	305
2	241	47.246	47.246	1586	609	43233	23.5554	305
2	242	47.254	47.254	1585	609	42624	23.2234	305
2	243	47.263	47.263	1584	609	42015	22.8915	305
2	244	47.271	47.271	1583	609	41406	22.5596	305
2	245	47.279	47.279	1582	609	40796	22.2276	305
2	246	47.288	47.288	1581	609	40187	21.8956	305
2	247	47.296	47.296	1580	609	39578	21.5637	304
2	248	47.304	47.304	1579	608	38969	21.2321	304
2	249	47.313	47.313	1578	608	38361	20.9006	304
2	250	47.321	47.321	1577	608	37753	20.5693	304
2	251	47.329	47.329	1576	608	37145	20.2382	304
2	252	47.338	47.338	1575	607	36538	19.9072	304
2	253	47.346	47.346	1574	607	35930	19.5763	303
2	254	47.354	47.354	1573	606	35323	19.2456	303
2	255	47.363	47.363	1572	606	34717	18.9152	303
2	256	47.371	47.371	1571	605	34111	18.5852	302
2	257	47.379	47.379	1570	604	33506	18.2556	302
2	258	47.388	47.388	1569	604	32902	17.9263	302
2	259	47.396	47.396	1568	603	32298	17.5972	302
2	260	47.404	47.404	1567	603	31694	17.2684	301
2	261	47.413	47.413	1566	602	31092	16.9402	301
2	262	47.421	47.421	1565	601	30490	16.6123	300
2	263	47.429	47.429	1564	600	29889	16.285	300
2	264	47.438	47.438	1563	599	29290	15.9582	299
2	265	47.446	47.446	1562	597	28691	15.6321	299
2	266	47.454	47.454	1561	596	28094	15.3068	298
2	267	47.463	47.463	1560	594	27498	14.9823	297
2	268	47.471	47.471	1559	592	26904	14.6586	296
2	269	47.479	47.479	1558	591	26312	14.3359	295
2	270	47.488	47.488	1557	589	25721	14.0141	294
2	271	47.496	47.496	1556	587	25133	13.6934	293
2	272	47.504	47.504	1555	585	24546	13.3737	292
2	273	47.513	47.513	1554	583	23961	13.0551	291
2	274	47.521	47.521	1553	581	23378	12.7376	291
2	275	47.529	47.529	1552	579	22797	12.421	290
2	276	47.538	47.538	1551	577	22218	12.1054	289
2	277	47.546	47.546	1550	575	21641	11.791	287
2	278	47.554	47.554	1549	572	21066	11.4778	286
2	279	47.563	47.563	1548	570	20494	11.1659	285
2	280	47.571	47.571	1547	567	19924	10.8554	284
2	281	47.579	47.579	1546	564	19357	10.5464	282
2	282	47.588	47.588	1545	561	18792	10.2388	281
2	283	47.596	47.596	1544	558	18231	9.9329	279
2	284	47.604	47.604	1543	555	17673	9.6288	277
2	285	47.613	47.613	1542	551	17118	9.3264	276
2	286	47.621	47.621	1541	548	16566	9.0261	274
2	287	47.629	47.629	1540	543	16019	8.7277	272
2	288	47.638	47.638	1539	539	15475	8.4316	270
2	289	47.646	47.646	1538	535	14936	8.1379	267
2	290	47.654	47.654	1537	530	14401	7.8465	265
2	291	47.663	47.663	1536	526	13871	7.5576	263
2	292	47.671	47.671	1535	521	13345	7.2711	261
2	293	47.679	47.679	1534	516	12824	6.9872	258
2	294	47.688	47.688	1533	511	12308	6.7061	255
2	295	47.696	47.696	1532	505	11798	6.4278	253
2	296	47.704	47.704	1532	499	11292	6.1525	250
2	297	47.713	47.713	1531	493	10793	5.8804	247
2	298	47.721	47.721	1530	487	10299	5.6115	244
2	299	47.729	47.729	1529	480	9812	5.3462	240
2	300	47.738	47.738	1528	473	9332	5.0845	237
2	301	47.746	47.746	1527	466	8859	4.8268	233
2	302	47.754	47.754	1526	458	8393	4.573	229
2	303	47.763	47.763	1525	450	7935	4.3234	225
2	304	47.771	47.771	1524	442	7485	4.0781	221
2	305	47.779	47.779	1523	433	7043	3.8374	216
2	306	47.788	47.788	1522	424	6610	3.6016	212
2	307	47.796	47.796	1521	414	6187	3.3708	207
2	308	47.804	47.804	1520	404	5773	3.1453	202
2	309	47.813	47.813	1519	394	5369	2.9252	197
2	310	47.821	47.821	1518	383	4975	2.7107	191
2	311	47.829	47.829	1518	372	4592	2.5021	186
2	312	47.838	47.838	1517	360	4221	2.2997	180
2	313	47.846	47.846	1516	347	3861	2.1037	174
2	314	47.854	47.854	1515	335	3514	1.9144	167
2	315	47.863	47.863	1514	322	3179	1.7321	161
2	316	47.871	47.871	1513	308	2857	1.5568	154
2	317	47.879	47.879	1512	294	2549	1.3889	147
2	318	47.888	47.888	1511	279	2255	1.2288	139
2	319	47.896	47.896	1510	263	1976	1.0768	132
2	320	47.904	47.904	1509	247	1713	0.9333	124
2	321	47.913	47.913	1508	230	1466	0.7986	115
2	322	47.921	47.921	1508	213	1235	0.673	107
2	323	47.929	47.929	1507	195	1022	0.5569	98
2	324	47.938	47.938	1506	177	827	0.4505	88
2	325	47.946	47.946	1505	157	650	0.3543	79
2	326	47.954	47.954	1504	137	493	0.2687	69
2	327	47.963	47.963	1503	116	356	0.194	58
2	328	47.971	47.971	1502	95	240	0.1306	47
2	329	47.979	47.979	1501	72	145	0.0791	36
2	330	47.988	47.988	1500	49	73	0.0399	24
2	331	47.996	47.996	1500	24	24	0.0133	12
2	332	48.004	48.004	1499	0	0	0	0
[Molecular	Weight	Distribution	Table(Detector	B)]
#	of	Points	657
R.Time	Volume(mL)	M.W.	M.W.(%)	Cumulative	M.W.(%)
48.004	48.004	1499	0	0
47.996	47.996	1500	1.8737	0.0077
47.988	47.988	1500	3.7362	0.0229
47.979	47.979	1501	5.5214	0.0455
47.971	47.971	1502	7.2485	0.0752
47.963	47.963	1503	8.9128	0.1116
47.954	47.954	1504	10.5141	0.1546
47.946	47.946	1505	12.0457	0.2039
47.938	47.938	1506	13.5313	0.2593
47.929	47.929	1507	14.9656	0.3205
47.921	47.921	1508	16.3422	0.3873
47.913	47.913	1508	17.669	0.4596
47.904	47.904	1509	18.9488	0.5371
47.896	47.896	1510	20.19	0.6197
47.888	47.888	1511	21.3831	0.7071
47.879	47.879	1512	22.5281	0.7993
47.871	47.871	1513	23.6202	0.8959
47.863	47.863	1514	24.663	0.9968
47.854	47.854	1515	25.656	1.1017
47.846	47.846	1516	26.6292	1.2106
47.838	47.838	1517	27.5767	1.3234
47.829	47.829	1518	28.4796	1.4399
47.821	47.821	1518	29.3416	1.5599
47.813	47.813	1519	30.1786	1.6834
47.804	47.804	1520	30.971	1.8101
47.796	47.796	1521	31.7268	1.9398
47.788	47.788	1522	32.4682	2.0726
47.779	47.779	1523	33.1811	2.2084
47.771	47.771	1524	33.8636	2.3469
47.763	47.763	1525	34.5111	2.488
47.754	47.754	1526	35.1193	2.6317
47.746	47.746	1527	35.698	2.7777
47.738	47.738	1528	36.2609	2.926
47.729	47.729	1529	36.8131	3.0766
47.721	47.721	1530	37.3336	3.2293
47.713	47.713	1531	37.8281	3.384
47.704	47.704	1532	38.2877	3.5406
47.696	47.696	1532	38.7263	3.699
47.688	47.688	1533	39.152	3.8592
47.679	47.679	1534	39.5578	4.021
47.671	47.671	1535	39.9434	4.1843
47.663	47.663	1536	40.3032	4.3492
47.654	47.654	1537	40.6501	4.5155
47.646	47.646	1538	40.9943	4.6831
47.638	47.638	1539	41.3276	4.8522
47.629	47.629	1540	41.6577	5.0226
47.621	47.621	1541	41.9746	5.1943
47.613	47.613	1542	42.2628	5.3671
47.604	47.604	1543	42.5337	5.5411
47.596	47.596	1544	42.7955	5.7162
47.588	47.588	1545	43.0391	5.8922
47.579	47.579	1546	43.2667	6.0692
47.571	47.571	1547	43.4816	6.247
47.563	47.563	1548	43.6866	6.4257
47.554	47.554	1549	43.8778	6.6052
47.546	47.546	1550	44.0657	6.7854
47.538	47.538	1551	44.2395	6.9664
47.529	47.529	1552	44.3982	7.148
47.521	47.521	1553	44.5391	7.3302
47.513	47.513	1554	44.6765	7.5129
47.504	47.504	1555	44.8251	7.6962
47.496	47.496	1556	44.9761	7.8802
47.488	47.488	1557	45.1212	8.0648
47.479	47.479	1558	45.27	8.2499
47.471	47.471	1559	45.4112	8.4357
47.463	47.463	1560	45.5362	8.6219
47.454	47.454	1561	45.6498	8.8087
47.446	47.446	1562	45.7689	8.9959
47.438	47.438	1563	45.8803	9.1835
47.429	47.429	1564	45.9757	9.3716
47.421	47.421	1565	46.0576	9.56
47.413	47.413	1566	46.1257	9.7486
47.404	47.404	1567	46.1871	9.9375
47.396	47.396	1568	46.2544	10.1267
47.388	47.388	1569	46.3034	10.3161
47.379	47.379	1570	46.3343	10.5057
47.371	47.371	1571	46.3722	10.6953
47.363	47.363	1572	46.4227	10.8852
47.354	47.354	1573	46.4818	11.0753
47.346	47.346	1574	46.5294	11.2657
47.338	47.338	1575	46.5553	11.4561
47.329	47.329	1576	46.5707	11.6466
47.321	47.321	1577	46.5872	11.8371
47.313	47.313	1578	46.6073	12.0278
47.304	47.304	1579	46.6387	12.2185
47.296	47.296	1580	46.6619	12.4094
47.288	47.288	1581	46.6857	12.6003
47.279	47.279	1582	46.7092	12.7914
47.271	47.271	1583	46.7139	12.9825
47.263	47.263	1584	46.6997	13.1735
47.254	47.254	1585	46.6995	13.3645
47.246	47.246	1586	46.7083	13.5555
47.238	47.238	1587	46.7076	13.7466
47.229	47.229	1588	46.6937	13.9376
47.221	47.221	1589	46.6701	14.1285
47.213	47.213	1590	46.6627	14.3193
47.204	47.204	1591	46.6557	14.5102
47.196	47.196	1592	46.647	14.701
47.188	47.188	1593	46.643	14.8918
47.179	47.179	1594	46.6373	15.0825
47.171	47.171	1595	46.6378	15.2733
47.163	47.163	1597	46.6439	15.4641
47.154	47.154	1598	46.6496	15.6549
47.146	47.146	1599	46.6578	15.8457
47.138	47.138	1600	46.6565	16.0366
47.129	47.129	1601	46.6518	16.2274
47.121	47.121	1602	46.6332	16.4181
47.113	47.113	1603	46.5836	16.6087
47.104	47.104	1604	46.5415	16.799
47.096	47.096	1605	46.4922	16.9892
47.088	47.088	1606	46.4406	17.1791
47.079	47.079	1607	46.3891	17.3689
47.071	47.071	1608	46.342	17.5584
47.063	47.063	1609	46.3081	17.7479
47.054	47.054	1611	46.2724	17.9371
47.046	47.046	1612	46.2555	18.1263
47.038	47.038	1613	46.2592	18.3155
47.029	47.029	1614	46.2602	18.5047
47.021	47.021	1615	46.2507	18.6939
47.013	47.013	1616	46.242	18.8831
47.004	47.004	1617	46.2447	19.0722
46.996	46.996	1618	46.2437	19.2614
46.988	46.988	1619	46.2142	19.4504
46.979	46.979	1620	46.1845	19.6393
46.971	46.971	1622	46.1604	19.8281
46.963	46.963	1623	46.1233	20.0168
46.954	46.954	1624	46.0715	20.2052
46.946	46.946	1625	46.016	20.3934
46.938	46.938	1626	45.959	20.5814
46.929	46.929	1627	45.8981	20.7692
46.921	46.921	1628	45.8267	20.9566
46.913	46.913	1629	45.7583	21.1438
46.904	46.904	1630	45.7014	21.3307
46.896	46.896	1632	45.6555	21.5174
46.888	46.888	1633	45.603	21.704
46.879	46.879	1634	45.5344	21.8902
46.871	46.871	1635	45.4702	22.0762
46.863	46.863	1636	45.409	22.2619
46.854	46.854	1637	45.3552	22.4475
46.846	46.846	1638	45.3035	22.6328
46.838	46.838	1640	45.2571	22.8179
46.829	46.829	1641	45.2207	23.0028
46.821	46.821	1642	45.1694	23.1876
46.813	46.813	1643	45.0988	23.3721
46.804	46.804	1644	45.0247	23.5562
46.796	46.796	1645	44.9658	23.7401
46.788	46.788	1647	44.8967	23.9238
46.779	46.779	1648	44.8241	24.1071
46.771	46.771	1649	44.7515	24.2902
46.763	46.763	1650	44.6799	24.4729
46.754	46.754	1651	44.615	24.6554
46.746	46.746	1652	44.5486	24.8376
46.738	46.738	1654	44.4857	25.0196
46.729	46.729	1655	44.4309	25.2013
46.721	46.721	1656	44.3739	25.3828
46.713	46.713	1657	44.3083	25.5641
46.704	46.704	1658	44.2436	25.745
46.696	46.696	1659	44.1755	25.9257
46.688	46.688	1661	44.0955	26.1061
46.679	46.679	1662	44.0093	26.2861
46.671	46.671	1663	43.9307	26.4658
46.663	46.663	1664	43.8606	26.6452
46.654	46.654	1665	43.794	26.8243
46.646	46.646	1667	43.7407	27.0032
46.638	46.638	1668	43.6889	27.1819
46.629	46.629	1669	43.6307	27.3604
46.621	46.621	1670	43.5797	27.5386
46.613	46.613	1671	43.5167	27.7166
46.604	46.604	1673	43.4454	27.8943
46.596	46.596	1674	43.38	28.0718
46.588	46.588	1675	43.3138	28.2489
46.579	46.579	1676	43.2549	28.4259
46.571	46.571	1677	43.1934	28.6025
46.563	46.563	1679	43.1417	28.779
46.554	46.554	1680	43.0894	28.9552
46.546	46.546	1681	43.0326	29.1313
46.538	46.538	1682	42.9697	29.307
46.529	46.529	1684	42.9115	29.4825
46.521	46.521	1685	42.8783	29.6579
46.513	46.513	1686	42.8488	29.8332
46.504	46.504	1687	42.8257	30.0084
46.496	46.496	1689	42.8155	30.1835
46.488	46.488	1690	42.8113	30.3586
46.479	46.479	1691	42.8187	30.5337
46.471	46.471	1692	42.8331	30.7089
46.463	46.463	1694	42.8556	30.8842
46.454	46.454	1695	42.887	31.0596
46.446	46.446	1696	42.935	31.2353
46.438	46.438	1697	42.9949	31.4111
46.429	46.429	1699	43.0546	31.5872
46.421	46.421	1700	43.1301	31.7636
46.413	46.413	1701	43.2318	31.9405
46.404	46.404	1702	43.3578	32.1178
46.396	46.396	1704	43.4774	32.2957
46.388	46.388	1705	43.6077	32.474
46.379	46.379	1706	43.7557	32.653
46.371	46.371	1707	43.9251	32.8327
46.363	46.363	1709	44.1061	33.0131
46.354	46.354	1710	44.2856	33.1942
46.346	46.346	1711	44.4792	33.3761
46.338	46.338	1713	44.6877	33.5589
46.329	46.329	1714	44.9073	33.7426
46.321	46.321	1715	45.1282	33.9272
46.313	46.313	1717	45.358	34.1127
46.304	46.304	1718	45.6113	34.2993
46.296	46.296	1719	45.8758	34.4869
46.288	46.288	1720	46.1447	34.6757
46.279	46.279	1722	46.427	34.8656
46.271	46.271	1723	46.731	35.0567
46.263	46.263	1724	47.0351	35.2491
46.254	46.254	1726	47.3382	35.4427
46.246	46.246	1727	47.6571	35.6377
46.238	46.238	1728	47.9833	35.8339
46.229	46.229	1730	48.3037	36.0315
46.221	46.221	1731	48.6437	36.2305
46.213	46.213	1732	48.9851	36.4308
46.204	46.204	1734	49.3536	36.6327
46.196	46.196	1735	49.7317	36.8361
46.188	46.188	1736	50.1136	37.0411
46.179	46.179	1738	50.4954	37.2476
46.171	46.171	1739	50.8753	37.4557
46.163	46.163	1740	51.2549	37.6654
46.154	46.154	1742	51.6417	37.8766
46.146	46.146	1743	52.0492	38.0895
46.138	46.138	1744	52.4598	38.3041
46.129	46.129	1746	52.8634	38.5203
46.121	46.121	1747	53.2544	38.7381
46.113	46.113	1749	53.6355	38.9575
46.104	46.104	1750	54.0164	39.1785
46.096	46.096	1751	54.3933	39.4009
46.088	46.088	1753	54.7516	39.6249
46.079	46.079	1754	55.1171	39.8503
46.071	46.071	1755	55.4954	40.0773
46.063	46.063	1757	55.8852	40.3059
46.054	46.054	1758	56.2814	40.5361
46.046	46.046	1760	56.6724	40.7679
46.038	46.038	1761	57.0498	41.0013
46.029	46.029	1762	57.4187	41.2361
46.021	46.021	1764	57.7912	41.4725
46.013	46.013	1765	58.1757	41.7105
46.004	46.004	1767	58.5618	41.95
45.996	45.996	1768	58.9681	42.1912
45.988	45.988	1769	59.3651	42.434
45.979	45.979	1771	59.7637	42.6785
45.971	45.971	1772	60.1545	42.9245
45.963	45.963	1774	60.5435	43.1722
45.954	45.954	1775	60.9276	43.4214
45.946	45.946	1776	61.3005	43.6721
45.938	45.938	1778	61.665	43.9243
45.929	45.929	1779	62.0335	44.1781
45.921	45.921	1781	62.3903	44.4333
45.913	45.913	1782	62.7444	44.6899
45.904	45.904	1784	63.0799	44.9479
45.896	45.896	1785	63.3877	45.2072
45.888	45.888	1786	63.6896	45.4677
45.879	45.879	1788	63.981	45.7294
45.871	45.871	1789	64.2655	45.9923
45.863	45.863	1791	64.5367	46.2562
45.854	45.854	1792	64.784	46.5212
45.846	45.846	1794	65.0042	46.7871
45.838	45.838	1795	65.2129	47.0538
45.829	45.829	1797	65.3971	47.3213
45.821	45.821	1798	65.5467	47.5894
45.813	45.813	1800	65.67	47.858
45.804	45.804	1801	65.7757	48.1271
45.796	45.796	1803	65.8358	48.3964
45.788	45.788	1804	65.8502	48.6657
45.779	45.779	1806	65.8293	48.935
45.771	45.771	1807	65.7704	49.204
45.763	45.763	1809	65.6663	49.4726
45.754	45.754	1810	65.5185	49.7406
45.746	45.746	1812	65.3236	50.0078
45.738	45.738	1813	65.0724	50.2739
45.729	45.729	1815	64.7735	50.5389
45.721	45.721	1816	64.4134	50.8023
45.713	45.713	1818	63.978	51.064
45.704	45.704	1819	63.4891	51.3237
45.696	45.696	1821	62.9401	51.5812
45.688	45.688	1822	62.3225	51.8361
45.679	45.679	1824	61.6342	52.0882
45.671	45.671	1825	60.8712	52.3372
45.663	45.663	1827	60.0438	52.5828
45.654	45.654	1828	59.1392	52.8247
45.646	45.646	1830	58.1649	53.0626
45.638	45.638	1831	57.1176	53.2962
45.629	45.629	1833	55.9958	53.5252
45.621	45.621	1834	54.7868	53.7493
45.613	45.613	1836	53.5042	53.9682
45.604	45.604	1837	52.1699	54.1816
45.596	45.596	1839	50.7744	54.3892
45.588	45.588	1841	49.3007	54.5909
45.579	45.579	1842	47.7588	54.7862
45.571	45.571	1844	46.1558	54.975
45.563	45.563	1845	44.5028	55.1571
45.554	45.554	1847	42.802	55.3321
45.546	45.546	1848	41.0504	55.5
45.538	45.538	1850	39.246	55.6606
45.529	45.529	1852	37.41	55.8136
45.521	45.521	1853	35.5497	55.959
45.513	45.513	1855	33.6834	56.0968
45.504	45.504	1856	31.8169	56.2269
45.496	45.496	1858	29.9697	56.3495
45.488	45.488	1860	28.1285	56.4645
45.479	45.479	1861	26.3001	56.5721
45.471	45.471	1863	24.4916	56.6723
45.463	45.463	1864	22.7271	56.7653
45.454	45.454	1866	21.003	56.8512
45.446	45.446	1868	19.3247	56.9302
45.438	45.438	1869	17.7187	57.0027
45.429	45.429	1871	16.1749	57.0688
45.421	45.421	1872	14.6962	57.129
45.413	45.413	1874	13.297	57.1833
45.404	45.404	1876	11.9805	57.2323
45.396	45.396	1877	10.7542	57.2763
45.388	45.388	1879	9.6135	57.3157
45.379	45.379	1881	8.5536	57.3506
45.371	45.371	1882	7.5702	57.3816
45.363	45.363	1884	6.6762	57.4089
45.354	45.354	1886	5.8537	57.4329
45.346	45.346	1887	5.0897	57.4537
45.338	45.338	1889	4.3911	57.4716
45.329	45.329	1891	3.7688	57.4871
45.321	45.321	1892	3.2207	57.5002
45.313	45.313	1894	2.7219	57.5114
45.304	45.304	1896	2.2692	57.5206
45.296	45.296	1897	1.8554	57.5282
45.288	45.288	1899	1.4968	57.5344
45.279	45.279	1901	1.1746	57.5392
45.271	45.271	1902	0.8836	57.5428
45.263	45.263	1904	0.62	57.5453
45.254	45.254	1906	0.3791	57.5469
45.246	45.246	1908	0.1467	57.5475
36.029	36.029	14393	0	57.5475
36.021	36.021	14437	0.0249	57.5476
36.013	36.013	14481	0.0319	57.5477
36.004	36.004	14525	0.0416	57.5479
35.996	35.996	14570	0.0731	57.5482
35.988	35.988	14615	0.1083	57.5486
35.979	35.979	14660	0.1348	57.5492
35.971	35.971	14705	0.1534	57.5498
35.963	35.963	14750	0.1819	57.5505
35.954	35.954	14795	0.2224	57.5514
35.946	35.946	14841	0.2704	57.5525
35.938	35.938	14887	0.3274	57.5539
35.929	35.929	14933	0.379	57.5554
35.921	35.921	14979	0.4251	57.5572
35.913	35.913	15025	0.4647	57.5591
35.904	35.904	15072	0.5128	57.5612
35.896	35.896	15118	0.575	57.5635
35.888	35.888	15165	0.6486	57.5662
35.879	35.879	15212	0.7306	57.5692
35.871	35.871	15260	0.8002	57.5724
35.863	35.863	15307	0.8629	57.576
35.854	35.854	15355	0.9201	57.5797
35.846	35.846	15403	0.9813	57.5837
35.838	35.838	15451	1.0386	57.588
35.829	35.829	15499	1.0946	57.5925
35.821	35.821	15547	1.1397	57.5971
35.813	35.813	15596	1.1794	57.6019
35.804	35.804	15645	1.2193	57.6069
35.796	35.796	15694	1.2619	57.6121
35.788	35.788	15743	1.3045	57.6174
35.779	35.779	15792	1.3462	57.6229
35.771	35.771	15842	1.3838	57.6286
35.763	35.763	15892	1.426	57.6344
35.754	35.754	15942	1.476	57.6405
35.746	35.746	15992	1.5392	57.6468
35.738	35.738	16042	1.6123	57.6534
35.729	35.729	16093	1.6921	57.6603
35.721	35.721	16144	1.7644	57.6675
35.713	35.713	16195	1.8442	57.675
35.704	35.704	16246	1.9227	57.6829
35.696	35.696	16298	1.9961	57.6911
35.688	35.688	16349	2.0803	57.6996
35.679	35.679	16401	2.1764	57.7085
35.671	35.671	16453	2.2773	57.7178
35.663	35.663	16505	2.3761	57.7275
35.654	35.654	16558	2.4695	57.7376
35.646	35.646	16611	2.5745	57.7481
35.638	35.638	16663	2.6892	57.7591
35.629	35.629	16717	2.801	57.7706
35.621	35.621	16770	2.9248	57.7826
35.613	35.613	16824	3.0368	57.795
35.604	35.604	16877	3.1398	57.8078
35.596	35.596	16931	3.2384	57.8211
35.588	35.588	16986	3.3336	57.8347
35.579	35.579	17040	3.4421	57.8488
35.571	35.571	17095	3.5629	57.8634
35.563	35.563	17150	3.6843	57.8784
35.554	35.554	17205	3.8032	57.894
35.546	35.546	17260	3.9256	57.91
35.538	35.538	17316	4.0497	57.9266
35.529	35.529	17371	4.1765	57.9437
35.521	35.521	17427	4.3155	57.9613
35.513	35.513	17484	4.4723	57.9796
35.504	35.504	17540	4.6303	57.9986
35.496	35.496	17597	4.7931	58.0182
35.488	35.488	17654	4.963	58.0385
35.479	35.479	17711	5.1324	58.0595
35.471	35.471	17769	5.2914	58.0811
35.463	35.463	17826	5.4371	58.1034
35.454	35.454	17884	5.5976	58.1263
35.446	35.446	17942	5.7819	58.1499
35.438	35.438	18001	5.9815	58.1744
35.429	35.429	18059	6.1804	58.1996
35.421	35.421	18118	6.3661	58.2257
35.413	35.413	18177	6.567	58.2526
35.404	35.404	18237	6.7731	58.2803
35.396	35.396	18296	6.9925	58.3089
35.388	35.388	18356	7.2179	58.3384
35.379	35.379	18416	7.4463	58.3688
35.371	35.371	18476	7.6945	58.4003
35.363	35.363	18537	7.959	58.4329
35.354	35.354	18598	8.2309	58.4665
35.346	35.346	18659	8.4987	58.5013
35.338	35.338	18720	8.7642	58.5371
35.329	35.329	18782	9.0376	58.5741
35.321	35.321	18844	9.3385	58.6123
35.313	35.313	18906	9.6588	58.6518
35.304	35.304	18968	9.9877	58.6927
35.296	35.296	19031	10.3344	58.7349
35.288	35.288	19094	10.6856	58.7786
35.279	35.279	19157	11.0469	58.8238
35.271	35.271	19220	11.4281	58.8706
35.263	35.263	19284	11.8392	58.919
35.254	35.254	19348	12.2545	58.9691
35.246	35.246	19412	12.6805	59.021
35.238	35.238	19477	13.1176	59.0746
35.229	35.229	19542	13.5533	59.1301
35.221	35.221	19607	13.9869	59.1873
35.213	35.213	19672	14.4342	59.2463
35.204	35.204	19738	14.901	59.3073
35.196	35.196	19803	15.3835	59.3702
35.188	35.188	19870	15.8862	59.4352
35.179	35.179	19936	16.4036	59.5023
35.171	35.171	20003	16.9351	59.5715
35.163	35.163	20070	17.4824	59.6431
35.154	35.154	20137	18.0404	59.7168
35.146	35.146	20205	18.6006	59.7929
35.138	35.138	20272	19.1667	59.8713
35.129	35.129	20340	19.7688	59.9522
35.121	35.121	20409	20.4025	60.0356
35.113	35.113	20478	21.0685	60.1218
35.104	35.104	20547	21.7547	60.2108
35.096	35.096	20616	22.4588	60.3027
35.088	35.088	20685	23.1755	60.3974
35.079	35.079	20755	23.9115	60.4953
35.071	35.071	20825	24.657	60.5961
35.063	35.063	20896	25.4207	60.7001
35.054	35.054	20967	26.2122	60.8073
35.046	35.046	21038	27.0317	60.9179
35.038	35.038	21109	27.8799	61.0319
35.029	35.029	21181	28.761	61.1495
35.021	35.021	21253	29.6707	61.2709
35.013	35.013	21325	30.5949	61.396
35.004	35.004	21398	31.5387	61.525
34.996	34.996	21471	32.5011	61.658
34.988	34.988	21544	33.4815	61.7949
34.979	34.979	21617	34.4887	61.936
34.971	34.971	21691	35.5011	62.0812
34.963	34.963	21765	36.511	62.2306
34.954	34.954	21840	37.5507	62.3841
34.946	34.946	21915	38.6042	62.542
34.938	34.938	21990	39.6807	62.7044
34.929	34.929	22065	40.7822	62.8712
34.921	34.921	22141	41.8932	63.0425
34.913	34.913	22217	43.0289	63.2185
34.904	34.904	22293	44.1805	63.3992
34.896	34.896	22370	45.363	63.5848
34.888	34.888	22447	46.5656	63.7752
34.879	34.879	22525	47.7818	63.9707
34.871	34.871	22602	49.0156	64.1712
34.863	34.863	22680	50.2573	64.3767
34.854	34.854	22759	51.5188	64.5875
34.846	34.846	22838	52.8135	64.8035
34.838	34.838	22917	54.1446	65.025
34.829	34.829	22996	55.4856	65.2519
34.821	34.821	23076	56.8242	65.4843
34.813	34.813	23156	58.1721	65.7223
34.804	34.804	23236	59.5243	65.9657
34.796	34.796	23317	60.8789	66.2148
34.788	34.788	23398	62.2524	66.4694
34.779	34.779	23480	63.6493	66.7297
34.771	34.771	23562	65.0349	66.9957
34.763	34.763	23644	66.427	67.2674
34.754	34.754	23727	67.8118	67.5448
34.746	34.746	23810	69.1947	67.8278
34.738	34.738	23893	70.5813	68.1165
34.729	34.729	23976	71.9671	68.4109
34.721	34.721	24060	73.3358	68.7109
34.713	34.713	24145	74.6949	69.0164
34.704	34.704	24230	76.0436	69.3274
34.696	34.696	24315	77.3849	69.644
34.688	34.688	24400	78.7058	69.9659
34.679	34.679	24486	80.0104	70.2931
34.671	34.671	24572	81.2878	70.6256
34.663	34.663	24659	82.5315	70.9632
34.654	34.654	24746	83.7663	71.3058
34.646	34.646	24833	84.9746	71.6534
34.638	34.638	24921	86.1502	72.0058
34.629	34.629	25009	87.2923	72.3628
34.621	34.621	25098	88.4	72.7244
34.613	34.613	25187	89.4845	73.0904
34.604	34.604	25276	90.5323	73.4607
34.596	34.596	25366	91.5442	73.8352
34.588	34.588	25456	92.5056	74.2136
34.579	34.579	25546	93.4137	74.5956
34.571	34.571	25637	94.2647	74.9812
34.563	34.563	25729	95.0732	75.3701
34.554	34.554	25820	95.839	75.7621
34.546	34.546	25912	96.5515	76.157
34.538	34.538	26005	97.2068	76.5546
34.529	34.529	26098	97.7804	76.9546
34.521	34.521	26191	98.2757	77.3565
34.513	34.513	26285	98.716	77.7603
34.504	34.504	26379	99.0892	78.1656
34.496	34.496	26474	99.4107	78.5722
34.488	34.488	26569	99.6688	78.9799
34.479	34.479	26664	99.8484	79.3883
34.471	34.471	26760	99.9566	79.7972
34.463	34.463	26856	100	80.2062
34.454	34.454	26953	99.9812	80.6151
34.446	34.446	27050	99.8973	81.0238
34.438	34.438	27148	99.7344	81.4317
34.429	34.429	27246	99.488	81.8386
34.421	34.421	27344	99.176	82.2443
34.413	34.413	27443	98.7969	82.6484
34.404	34.404	27542	98.3586	83.0507
34.396	34.396	27642	97.85	83.4509
34.388	34.388	27742	97.2572	83.8488
34.379	34.379	27843	96.6052	84.2439
34.371	34.371	27944	95.8819	84.6361
34.363	34.363	28045	95.0746	85.025
34.354	34.354	28147	94.1913	85.4102
34.346	34.346	28250	93.2287	85.7916
34.338	34.338	28353	92.2169	86.1688
34.329	34.329	28456	91.1509	86.5416
34.321	34.321	28560	90.0306	86.9098
34.313	34.313	28664	88.8741	87.2734
34.304	34.304	28769	87.6629	87.6319
34.296	34.296	28874	86.4025	87.9853
34.288	34.288	28980	85.0957	88.3334
34.279	34.279	29086	83.7434	88.6759
34.271	34.271	29193	82.3616	89.0128
34.263	34.263	29300	80.9426	89.3439
34.254	34.254	29408	79.4907	89.669
34.246	34.246	29516	78.0057	89.9881
34.238	34.238	29624	76.4859	90.3009
34.229	34.229	29733	74.938	90.6075
34.221	34.221	29843	73.3801	90.9076
34.213	34.213	29953	71.8071	91.2013
34.204	34.204	30064	70.2195	91.4885
34.196	34.196	30175	68.622	91.7692
34.188	34.188	30286	67.0069	92.0433
34.179	34.179	30398	65.3765	92.3107
34.171	34.171	30511	63.7443	92.5714
34.163	34.163	30624	62.1146	92.8255
34.154	34.154	30738	60.4976	93.0729
34.146	34.146	30852	58.8887	93.3138
34.138	34.138	30967	57.28	93.5481
34.129	34.129	31082	55.6858	93.7759
34.121	34.121	31197	54.1101	93.9972
34.113	34.113	31314	52.5445	94.2121
34.104	34.104	31430	51.005	94.4208
34.096	34.096	31548	49.4798	94.6231
34.088	34.088	31666	47.991	94.8194
34.079	34.079	31784	46.5242	95.0097
34.071	34.071	31903	45.0741	95.1941
34.063	34.063	32022	43.6628	95.3727
34.054	34.054	32142	42.2783	95.5456
34.046	34.046	32263	40.9061	95.7129
34.038	34.038	32384	39.5724	95.8748
34.029	34.029	32506	38.2701	96.0313
34.021	34.021	32628	36.9972	96.1827
34.013	34.013	32751	35.7586	96.3289
34.004	34.004	32874	34.534	96.4702
33.996	33.996	32998	33.3555	96.6066
33.988	33.988	33122	32.2048	96.7383
33.979	33.979	33247	31.0815	96.8655
33.971	33.971	33373	29.9956	96.9882
33.963	33.963	33499	28.9558	97.1066
33.954	33.954	33626	27.9499	97.2209
33.946	33.946	33753	26.9767	97.3313
33.938	33.938	33881	26.03	97.4377
33.929	33.929	34010	25.1257	97.5405
33.921	33.921	34139	24.2553	97.6397
33.913	33.913	34269	23.4185	97.7355
33.904	33.904	34399	22.6103	97.828
33.896	33.896	34530	21.8206	97.9172
33.888	33.888	34661	21.0603	98.0034
33.879	33.879	34793	20.3271	98.0865
33.871	33.871	34926	19.611	98.1667
33.863	33.863	35060	18.8995	98.244
33.854	33.854	35194	18.2166	98.3186
33.846	33.846	35328	17.5685	98.3904
33.838	33.838	35463	16.9415	98.4597
33.829	33.829	35599	16.3373	98.5265
33.821	33.821	35736	15.7415	98.5909
33.813	33.813	35873	15.1596	98.6529
33.804	33.804	36011	14.595	98.7126
33.796	33.796	36149	14.054	98.7701
33.788	33.788	36288	13.5441	98.8255
33.779	33.779	36428	13.0538	98.8789
33.771	33.771	36568	12.5935	98.9304
33.763	33.763	36709	12.1436	98.9801
33.754	33.754	36851	11.7026	99.028
33.746	33.746	36993	11.2831	99.0741
33.738	33.738	37136	10.8911	99.1187
33.729	33.729	37280	10.5021	99.1616
33.721	33.721	37424	10.1213	99.203
33.713	33.713	37569	9.7483	99.2429
33.704	33.704	37715	9.395	99.2813
33.696	33.696	37861	9.0506	99.3183
33.688	33.688	38008	8.7091	99.354
33.679	33.679	38156	8.3667	99.3882
33.671	33.671	38305	8.0415	99.4211
33.663	33.663	38454	7.734	99.4527
33.654	33.654	38604	7.4433	99.4831
33.646	33.646	38754	7.1576	99.5124
33.638	33.638	38906	6.8674	99.5405
33.629	33.629	39058	6.5905	99.5675
33.621	33.621	39210	6.3434	99.5934
33.613	33.613	39364	6.1127	99.6184
33.604	33.604	39518	5.8811	99.6425
33.596	33.596	39673	5.6499	99.6656
33.588	33.588	39828	5.4258	99.6878
33.579	33.579	39985	5.2079	99.7091
33.571	33.571	40142	5.0009	99.7295
33.563	33.563	40300	4.7932	99.7491
33.554	33.554	40458	4.5805	99.7679
33.546	33.546	40618	4.3614	99.7857
33.538	33.538	40778	4.1556	99.8027
33.529	33.529	40939	3.961	99.8189
33.521	33.521	41100	3.7679	99.8343
33.513	33.513	41263	3.5686	99.8489
33.504	33.504	41426	3.3841	99.8628
33.496	33.496	41590	3.2016	99.8759
33.488	33.488	41754	3.0278	99.8882
33.479	33.479	41920	2.8483	99.8999
33.471	33.471	42086	2.6723	99.9108
33.463	33.463	42253	2.5131	99.9211
33.454	33.454	42421	2.3502	99.9307
33.446	33.446	42590	2.1925	99.9397
33.438	33.438	42759	2.0397	99.948
33.429	33.429	42930	1.8941	99.9558
33.421	33.421	43101	1.7263	99.9628
33.413	33.413	43273	1.5673	99.9692
33.404	33.404	43446	1.4146	99.975
33.396	33.396	43619	1.2484	99.9801
33.388	33.388	43794	1.0905	99.9846
33.379	33.379	43969	0.9558	99.9885
33.371	33.371	44145	0.8218	99.9919
33.363	33.363	44322	0.6755	99.9946
33.354	33.354	44500	0.5332	99.9968
33.346	33.346	44679	0.3955	99.9984
33.338	33.338	44858	0.2606	99.9995
33.329	33.329	45038	0.1229	100
[LC	Chromatogram(Detector	A-Ch1)]
Interval(msec)	500
#	of	Points	10201
Start	Time(min)	0
End	Time(min)	85
Intensity	Units	mV
Intensity	Multiplier	0.001
Wavelength(nm)	280nm
R.Time	(min)	Intensity
0	-2
0.00833	-2
0.01667	-1
0.025	0
0.03333	1
0.04167	2
0.05	3
0.05833	3
0.06667	3
0.075	4
0.08333	4
0.09167	3
0.1	2
0.10833	1
0.11667	1
0.125	1
0.13333	1
0.14167	1
0.15	1
0.15833	1
0.16667	2
0.175	2
0.18333	2
0.19167	3
0.2	3
0.20833	3
0.21667	2
0.225	1
0.23333	1
0.24167	0
0.25	0
0.25833	1
0.26667	1
0.275	2
0.28333	2
0.29167	2
0.3	2
0.30833	1
0.31667	1
0.325	1
0.33333	2
0.34167	3
0.35	2
0.35833	2
0.36667	2
0.375	3
0.38333	3
0.39167	4
0.4	5
0.40833	4
0.41667	3
0.425	2
0.43333	2
0.44167	3
0.45	3
0.45833	3
0.46667	3
0.475	3
0.48333	2
0.49167	2
0.5	1
0.50833	1
0.51667	2
0.525	2
0.53333	3
0.54167	3
0.55	3
0.55833	3
0.56667	2
0.575	1
0.58333	0
0.59167	0
0.6	0
0.60833	0
0.61667	1
0.625	1
0.63333	1
0.64167	1
0.65	1
0.65833	1
0.66667	0
0.675	1
0.68333	3
0.69167	3
0.7	4
0.70833	3
0.71667	4
0.725	4
0.73333	2
0.74167	1
0.75	0
0.75833	0
0.76667	1
0.775	1
0.78333	3
0.79167	3
0.8	3
0.80833	3
0.81667	4
0.825	3
0.83333	3
0.84167	4
0.85	4
0.85833	3
0.86667	3
0.875	2
0.88333	3
0.89167	4
0.9	5
0.90833	4
0.91667	4
0.925	4
0.93333	4
0.94167	2
0.95	1
0.95833	0
0.96667	1
0.975	2
0.98333	2
0.99167	3
1	2
1.00833	1
1.01667	1
1.025	1
1.03333	0
1.04167	1
1.05	2
1.05833	3
1.06667	2
1.075	1
1.08333	1
1.09167	0
1.1	0
1.10833	0
1.11667	1
1.125	3
1.13333	3
1.14167	4
1.15	3
1.15833	2
1.16667	2
1.175	1
1.18333	0
1.19167	0
1.2	1
1.20833	2
1.21667	2
1.225	3
1.23333	3
1.24167	3
1.25	3
1.25833	2
1.26667	1
1.275	1
1.28333	1
1.29167	0
1.3	0
1.30833	1
1.31667	0
1.325	0
1.33333	0
1.34167	1
1.35	2
1.35833	4
1.36667	5
1.375	5
1.38333	4
1.39167	4
1.4	3
1.40833	3
1.41667	3
1.425	2
1.43333	2
1.44167	3
1.45	2
1.45833	3
1.46667	4
1.475	3
1.48333	3
1.49167	2
1.5	0
1.50833	0
1.51667	0
1.525	0
1.53333	1
1.54167	2
1.55	2
1.55833	3
1.56667	3
1.575	3
1.58333	3
1.59167	3
1.6	3
1.60833	3
1.61667	3
1.625	3
1.63333	2
1.64167	3
1.65	3
1.65833	3
1.66667	3
1.675	3
1.68333	3
1.69167	4
1.7	4
1.70833	4
1.71667	5
1.725	4
1.73333	4
1.74167	3
1.75	2
1.75833	2
1.76667	2
1.775	1
1.78333	2
1.79167	3
1.8	3
1.80833	2
1.81667	2
1.825	1
1.83333	2
1.84167	3
1.85	2
1.85833	1
1.86667	1
1.875	0
1.88333	0
1.89167	1
1.9	2
1.90833	2
1.91667	1
1.925	1
1.93333	2
1.94167	2
1.95	1
1.95833	0
1.96667	0
1.975	0
1.98333	0
1.99167	-1
2	-1
2.00833	0
2.01667	0
2.025	0
2.03333	0
2.04167	2
2.05	2
2.05833	1
2.06667	2
2.075	0
2.08333	-1
2.09167	-1
2.1	0
2.10833	0
2.11667	0
2.125	0
2.13333	1
2.14167	1
2.15	1
2.15833	1
2.16667	1
2.175	1
2.18333	2
2.19167	3
2.2	3
2.20833	1
2.21667	1
2.225	1
2.23333	1
2.24167	1
2.25	0
2.25833	0
2.26667	-1
2.275	-1
2.28333	-1
2.29167	0
2.3	0
2.30833	0
2.31667	0
2.325	0
2.33333	0
2.34167	0
2.35	1
2.35833	2
2.36667	1
2.375	-1
2.38333	-1
2.39167	-1
2.4	0
2.40833	0
2.41667	0
2.425	1
2.43333	3
2.44167	2
2.45	1
2.45833	0
2.46667	-1
2.475	-2
2.48333	-3
2.49167	-2
2.5	-1
2.50833	-1
2.51667	-2
2.525	-3
2.53333	-4
2.54167	-4
2.55	-3
2.55833	-1
2.56667	0
2.575	0
2.58333	1
2.59167	2
2.6	1
2.60833	1
2.61667	1
2.625	1
2.63333	1
2.64167	1
2.65	0
2.65833	1
2.66667	0
2.675	-1
2.68333	0
2.69167	1
2.7	2
2.70833	3
2.71667	3
2.725	3
2.73333	2
2.74167	1
2.75	0
2.75833	-1
2.76667	-1
2.775	0
2.78333	0
2.79167	0
2.8	1
2.80833	1
2.81667	1
2.825	1
2.83333	1
2.84167	0
2.85	0
2.85833	1
2.86667	1
2.875	2
2.88333	2
2.89167	1
2.9	0
2.90833	-1
2.91667	-1
2.925	0
2.93333	0
2.94167	1
2.95	1
2.95833	-1
2.96667	-1
2.975	-1
2.98333	0
2.99167	-1
3	0
3.00833	1
3.01667	0
3.025	-1
3.03333	-1
3.04167	0
3.05	0
3.05833	1
3.06667	2
3.075	1
3.08333	0
3.09167	0
3.1	1
3.10833	3
3.11667	2
3.125	1
3.13333	1
3.14167	1
3.15	1
3.15833	1
3.16667	1
3.175	1
3.18333	2
3.19167	3
3.2	3
3.20833	2
3.21667	1
3.225	1
3.23333	1
3.24167	1
3.25	1
3.25833	2
3.26667	2
3.275	2
3.28333	2
3.29167	2
3.3	2
3.30833	3
3.31667	3
3.325	1
3.33333	0
3.34167	0
3.35	0
3.35833	0
3.36667	1
3.375	2
3.38333	2
3.39167	2
3.4	1
3.40833	1
3.41667	1
3.425	1
3.43333	1
3.44167	1
3.45	1
3.45833	1
3.46667	1
3.475	1
3.48333	1
3.49167	1
3.5	1
3.50833	1
3.51667	0
3.525	0
3.53333	1
3.54167	2
3.55	3
3.55833	4
3.56667	5
3.575	5
3.58333	4
3.59167	3
3.6	2
3.60833	0
3.61667	0
3.625	0
3.63333	0
3.64167	0
3.65	0
3.65833	1
3.66667	2
3.675	2
3.68333	1
3.69167	0
3.7	0
3.70833	-1
3.71667	1
3.725	2
3.73333	2
3.74167	2
3.75	1
3.75833	0
3.76667	-1
3.775	-2
3.78333	-2
3.79167	-2
3.8	-1
3.80833	-1
3.81667	-2
3.825	-2
3.83333	-2
3.84167	-2
3.85	-1
3.85833	-1
3.86667	-1
3.875	0
3.88333	0
3.89167	1
3.9	1
3.90833	1
3.91667	0
3.925	0
3.93333	0
3.94167	0
3.95	1
3.95833	2
3.96667	1
3.975	0
3.98333	-1
3.99167	-1
4	-1
4.00833	0
4.01667	1
4.025	1
4.03333	1
4.04167	2
4.05	2
4.05833	2
4.06667	3
4.075	3
4.08333	2
4.09167	1
4.1	1
4.10833	1
4.11667	2
4.125	1
4.13333	0
4.14167	1
4.15	1
4.15833	1
4.16667	1
4.175	1
4.18333	2
4.19167	1
4.2	1
4.20833	1
4.21667	1
4.225	2
4.23333	2
4.24167	2
4.25	1
4.25833	2
4.26667	2
4.275	2
4.28333	3
4.29167	3
4.3	3
4.30833	2
4.31667	2
4.325	2
4.33333	1
4.34167	2
4.35	3
4.35833	2
4.36667	2
4.375	1
4.38333	1
4.39167	1
4.4	0
4.40833	0
4.41667	0
4.425	1
4.43333	1
4.44167	0
4.45	1
4.45833	1
4.46667	1
4.475	0
4.48333	1
4.49167	2
4.5	3
4.50833	4
4.51667	4
4.525	4
4.53333	3
4.54167	2
4.55	3
4.55833	2
4.56667	1
4.575	1
4.58333	1
4.59167	0
4.6	0
4.60833	-1
4.61667	0
4.625	1
4.63333	2
4.64167	2
4.65	2
[truncated: 50,507 more rows]

## Sheet: 200628-Sirong-BSA-blank_005
[Header]
Application	Name	LabSolutions
Version	5.92
Data	File	Name	H:\LabSolutions\Data\Project1\200628-Sirong-BSA-blank_2020628_008.lcd
Output	Date	2020-06-29
Output	Time	16:10:10
[File	Information]
Type	Data	File
Generated	2020-06-29	04:07:13
Generated	by	System	Administrator
Modified	2020-06-29	05:32:41
Modified	by	System	Administrator
[Sample	Information]
Operator	Name	System	Administrator
Acquired	2020-06-29	04:07:36
Sample	Type	0:Unknown
Level	0
Sample	Name	BSA-60C-blank-6h-dilute1/4
Sample	ID
ISTD	Amount1	1
ISTD	Amount2	1
ISTD	Amount3	1
ISTD	Amount4	1
ISTD	Amount5	1
ISTD	Amount6	1
ISTD	Amount7	1
ISTD	Amount8	1
ISTD	Amount9	1
ISTD	Amount10	1
ISTD	Amount11	1
ISTD	Amount12	1
ISTD	Amount13	1
ISTD	Amount14	1
ISTD	Amount15	1
ISTD	Amount16	1
ISTD	Amount17	1
ISTD	Amount18	1
ISTD	Amount19	1
ISTD	Amount20	1
ISTD	Amount21	1
ISTD	Amount22	1
ISTD	Amount23	1
ISTD	Amount24	1
ISTD	Amount25	1
ISTD	Amount26	1
ISTD	Amount27	1
ISTD	Amount28	1
ISTD	Amount29	1
ISTD	Amount30	1
ISTD	Amount31	1
ISTD	Amount32	1
Sample	Amount	1
Dilution	Factor	1
Vial#	42
Injection	Volume	5
[Original	Files]
Data	File	H:\LabSolutions\Data\Project1\200628-Sirong-BSA-blank_2020628_008.lcd
Method	File	H:\LabSolutions\Data\Project1\GPC_NH4Ac_40C_UV280_bme190621.lcm
Batch	File	H:\LabSolutions\Data\Project1\200628-Sirong-BSA-blank.lcb
Report	Format	File	H:\LabSolutions\System\DEFAULT.lsr
[File	Description]
[Configuration]
Instrument	Name	UV+RID
Instrument	#	1
Line	#	1
#	of	Detectors	2
Detector	ID	Detector	A	Detector	B
Detector	Name	检测器A	检测器B
#	of	Channels	1	1
[Peak	Table(Detector	A)]
#	of	Peaks	2
Peak#	R.Time	I.Time	F.Time	Area	Height	A/H	Conc.	Mark	ID#	Name	k'	Plate	#	Plate	Ht.	Tailing	Resolution	Sep.Factor	Area	Ratio	Height	Ratio	Conc.	%	Norm	Conc.
1	34.107	32.083	36.1	338290	6216	54.42	0	S	0	11233	13.354	0.914	0	0	0	0	0	0
2	45.175	44.792	45.742	2421	82	29.372	0	0.325	50236	2.986	1.275	10.574	0	0	0	0	0
[Peak	Table(Detector	B)]
#	of	Peaks	2
Peak#	R.Time	I.Time	F.Time	Area	Height	A/H	Conc.	Mark	ID#	Name	k'	Plate	#	Plate	Ht.	Tailing	Resolution	Sep.Factor	Area	Ratio	Height	Ratio	Conc.	%	Norm	Conc.
1	34.424	33.158	35.975	79023	1525	51.825	0	0	11031	13.598	1.019	0	0	0	0	0	0
2	45.714	45.175	48.008	95050	946	100.509	0	0.328	11115	13.496	3.051	7.414	0	0	0	0	0
[Compound	Results(Detector	A)]
#	of	IDs	0
[Compound	Results(Detector	B)]
#	of	IDs	0
[Group	Results(Detector	A)]
#	of	Groups	0
[Group	Results(Detector	B)]
#	of	Groups	0
[GPC	Peak	Table(Detector	B)]
#	of	Peaks	2
Peak#	Start	Time	Top	Time	End	Time	Start	Volume	Top	Volume	End	Volume	Start	M.W.	Top	M.W.	End	M.W.	Start	Height	Top	Height	End	Height
1	33.158	34.424	35.975	33.158	34.424	35.975	48936	27308	14682	82	1525	41
2	45.175	45.714	48.008	45.175	45.714	48.008	1922	1817	1498	3	946	-597
[Average	Molecular	Weight	Table(Detector	B)]
#	of	Peaks	2
Peak#	Mn	Mw	Mz	Mz1	Mv	Mw/Mn	Mv/Mn	Mz/Mw	I.Visc	%
Total	2934	13429	26489	29020	0	4.57679	0	1.97261	1	100
1	26800	27545	28322	29142	0	1.02779	0	1.02821	1	45.3964
2	1686	1693	1699	1706	0	1.00402	0	1.00399	1	54.6036
[RT/MW	Range	Table(Detector	B)]
#	of	RT/MW	Range	0
[GPC	Calibration	Curve	Table(Detector	B)]
#	of	Points	7
#	Time(min)	M.W.	Weight	Error	Active	Virtual	Data	Name
1	28.677	736000	1	1.1034	ON	OFF	H:\LabSolutions\Data\Project1\20190527STD_NH4Ac_40C_2019528_008.lcd
2	30.518	200000	1	-5.6588	ON	OFF	H:\LabSolutions\Data\Project1\20190527STD_NH4Ac_40C_2019528_007.lcd
3	31.656	113000	1	4.5867	ON	OFF	H:\LabSolutions\Data\Project1\20190527STD_NH4Ac_40C_2019528_006.lcd
4	33.25	48800	1	4.1236	ON	OFF	H:\LabSolutions\Data\Project1\20190527STD_NH4Ac_40C_2019528_005.lcd
5	34.67	23000	1	-6.8854	ON	OFF	H:\LabSolutions\Data\Project1\20190527STD_NH4Ac_40C_2019528_004.lcd
6	37.212	9900	1	3.1632	ON	OFF	H:\LabSolutions\Data\Project1\20190527STD_NH4Ac_40C_2019528_003.lcd
7	38.65	6200	1	-1.0726	ON	OFF	H:\LabSolutions\Data\Project1\20190527STD_NH4Ac_40C_2019528_002.lcd
Calibration	Curve	3rd	Order
Comment
[GPC	Slice	Data	Table(Detector	B)]
#	of	Peaks	2
Peak#	Slice#	R.Time	Volume	M.W.	Height	Sub	Total	%	Area
1	1	33.163	33.163	48836	2	158046	100	1
1	2	33.171	33.171	48637	3	158045	99.999	2
1	3	33.179	33.179	48439	5	158041	99.9968	3
1	4	33.188	33.188	48242	7	158036	99.9936	3
1	5	33.196	33.196	48047	9	158029	99.9892	4
1	6	33.204	33.204	47852	10	158020	99.9837	5
1	7	33.213	33.213	47658	12	158010	99.9771	6
1	8	33.221	33.221	47465	14	157998	99.9694	7
1	9	33.229	33.229	47273	16	157984	99.9605	8
1	10	33.238	33.238	47081	18	157968	99.9503	9
1	11	33.246	33.246	46891	19	157950	99.939	10
1	12	33.254	33.254	46702	21	157930	99.9266	11
1	13	33.263	33.263	46513	23	157909	99.9133	11
1	14	33.271	33.271	46326	25	157886	99.8989	12
1	15	33.279	33.279	46139	26	157862	99.8833	13
1	16	33.288	33.288	45954	28	157836	99.8668	14
1	17	33.296	33.296	45769	29	157808	99.8492	15
1	18	33.304	33.304	45585	31	157779	99.8307	15
1	19	33.313	33.313	45402	33	157748	99.8112	16
1	20	33.321	33.321	45220	35	157715	99.7904	17
1	21	33.329	33.329	45038	37	157680	99.7685	18
1	22	33.338	33.338	44858	39	157643	99.7451	20
1	23	33.346	33.346	44679	42	157604	99.7202	21
1	24	33.354	33.354	44500	44	157562	99.6938	22
1	25	33.363	33.363	44322	46	157519	99.6661	23
1	26	33.371	33.371	44145	48	157473	99.6371	24
1	27	33.379	33.379	43969	51	157424	99.6066	25
1	28	33.388	33.388	43794	53	157374	99.5746	27
1	29	33.396	33.396	43619	55	157321	99.541	28
1	30	33.404	33.404	43446	58	157265	99.5059	29
1	31	33.413	33.413	43273	60	157207	99.4693	30
1	32	33.421	33.421	43101	63	157147	99.4312	31
1	33	33.429	33.429	42930	65	157084	99.3915	33
1	34	33.438	33.438	42759	67	157019	99.3503	34
1	35	33.446	33.446	42590	69	156952	99.3079	35
1	36	33.454	33.454	42421	71	156883	99.2642	36
1	37	33.463	33.463	42253	74	156812	99.2192	37
1	38	33.471	33.471	42086	76	156739	99.1726	38
1	39	33.479	33.479	41920	79	156662	99.1245	39
1	40	33.488	33.488	41754	81	156584	99.0747	41
1	41	33.496	33.496	41590	84	156503	99.0234	42
1	42	33.504	33.504	41426	86	156419	98.9704	43
1	43	33.513	33.513	41263	89	156333	98.9158	45
1	44	33.521	33.521	41100	92	156244	98.8595	46
1	45	33.529	33.529	40939	95	156152	98.8012	48
1	46	33.538	33.538	40778	99	156056	98.7408	50
1	47	33.546	33.546	40618	103	155957	98.6782	51
1	48	33.554	33.554	40458	107	155854	98.6131	53
1	49	33.563	33.563	40300	110	155748	98.5457	55
1	50	33.571	33.571	40142	114	155637	98.4758	57
1	51	33.579	33.579	39985	118	155523	98.4036	59
1	52	33.588	33.588	39828	121	155405	98.3291	61
1	53	33.596	33.596	39673	125	155284	98.2524	63
1	54	33.604	33.604	39518	129	155159	98.1732	65
1	55	33.613	33.613	39364	133	155030	98.0915	66
1	56	33.621	33.621	39210	137	154897	98.0074	68
1	57	33.629	33.629	39058	141	154760	97.9208	71
1	58	33.638	33.638	38906	145	154619	97.8315	73
1	59	33.646	33.646	38754	150	154473	97.7394	75
1	60	33.654	33.654	38604	155	154323	97.6445	77
1	61	33.663	33.663	38454	160	154169	97.5466	80
1	62	33.671	33.671	38305	165	154009	97.4455	83
1	63	33.679	33.679	38156	171	153844	97.3411	85
1	64	33.688	33.688	38008	176	153673	97.233	88
1	65	33.696	33.696	37861	182	153497	97.1213	91
1	66	33.704	33.704	37715	189	153314	97.0059	94
1	67	33.713	33.713	37569	195	153125	96.8863	98
1	68	33.721	33.721	37424	202	152930	96.7627	101
1	69	33.729	33.729	37280	209	152728	96.6348	104
1	70	33.738	33.738	37136	216	152519	96.5026	108
1	71	33.746	33.746	36993	223	152303	96.366	112
1	72	33.754	33.754	36851	231	152079	96.2246	116
1	73	33.763	33.763	36709	239	151848	96.0784	120
1	74	33.771	33.771	36568	247	151609	95.9271	124
1	75	33.779	33.779	36428	255	151362	95.7708	128
1	76	33.788	33.788	36288	264	151107	95.6093	132
1	77	33.796	33.796	36149	272	150843	95.4424	136
1	78	33.804	33.804	36011	281	150571	95.2701	141
1	79	33.813	33.813	35873	291	150289	95.092	145
1	80	33.821	33.821	35736	300	149999	94.9082	150
1	81	33.829	33.829	35599	310	149698	94.7182	155
1	82	33.838	33.838	35463	320	149388	94.522	160
1	83	33.846	33.846	35328	331	149068	94.3193	165
1	84	33.854	33.854	35194	342	148737	94.1099	171
1	85	33.863	33.863	35060	354	148395	93.8934	177
1	86	33.871	33.871	34926	366	148041	93.6695	183
1	87	33.879	33.879	34793	379	147675	93.4377	190
1	88	33.888	33.888	34661	392	147296	93.1979	196
1	89	33.896	33.896	34530	405	146904	92.9498	203
1	90	33.904	33.904	34399	419	146498	92.6933	210
1	91	33.913	33.913	34269	434	146079	92.4278	217
1	92	33.921	33.921	34139	449	145645	92.1532	225
1	93	33.929	33.929	34010	465	145195	91.8689	232
1	94	33.938	33.938	33881	481	144730	91.5747	240
1	95	33.946	33.946	33753	497	144250	91.2705	249
1	96	33.954	33.954	33626	515	143752	90.9557	257
1	97	33.963	33.963	33499	532	143237	90.6301	266
1	98	33.971	33.971	33373	550	142705	90.2934	275
1	99	33.979	33.979	33247	569	142155	89.9453	284
1	100	33.988	33.988	33122	588	141586	89.5854	294
1	101	33.996	33.996	32998	607	140999	89.2136	303
1	102	34.004	34.004	32874	627	140392	88.8297	313
1	103	34.013	34.013	32751	647	139765	88.4332	323
1	104	34.021	34.021	32628	668	139118	88.0239	334
1	105	34.029	34.029	32506	689	138451	87.6014	345
1	106	34.038	34.038	32384	711	137762	87.1654	355
1	107	34.046	34.046	32263	733	137051	86.7158	366
1	108	34.054	34.054	32142	755	136318	86.2521	378
1	109	34.063	34.063	32022	778	135563	85.7743	389
1	110	34.071	34.071	31903	801	134785	85.282	401
1	111	34.079	34.079	31784	825	133984	84.775	412
1	112	34.088	34.088	31666	848	133159	84.2532	424
1	113	34.096	34.096	31548	872	132311	83.7166	436
1	114	34.104	34.104	31430	896	131439	83.165	448
1	115	34.113	34.113	31314	920	130543	82.5981	460
1	116	34.121	34.121	31197	945	129623	82.0159	472
1	117	34.129	34.129	31082	969	128678	81.4183	485
1	118	34.138	34.138	30967	993	127709	80.8051	497
1	119	34.146	34.146	30852	1018	126716	80.1765	509
1	120	34.154	34.154	30738	1042	125698	79.5325	521
1	121	34.163	34.163	30624	1066	124656	78.8732	533
1	122	34.171	34.171	30511	1091	123590	78.1986	545
1	123	34.179	34.179	30398	1115	122499	77.5086	557
1	124	34.188	34.188	30286	1139	121385	76.8033	569
1	125	34.196	34.196	30175	1162	120246	76.0828	581
1	126	34.204	34.204	30064	1185	119084	75.3477	592
1	127	34.213	34.213	29953	1207	117899	74.5981	604
1	128	34.221	34.221	29843	1230	116692	73.8341	615
1	129	34.229	34.229	29733	1251	115462	73.0561	626
1	130	34.238	34.238	29624	1272	114211	72.2643	636
1	131	34.246	34.246	29516	1293	112939	71.4592	646
1	132	34.254	34.254	29408	1313	111646	70.6411	656
1	133	34.263	34.263	29300	1332	110333	69.8105	666
1	134	34.271	34.271	29193	1351	109001	68.9677	675
1	135	34.279	34.279	29086	1368	107650	68.1131	684
1	136	34.288	34.288	28980	1385	106282	67.2474	693
1	137	34.296	34.296	28874	1401	104897	66.3709	701
1	138	34.304	34.304	28769	1416	103496	65.4843	708
1	139	34.313	34.313	28664	1431	102079	64.5882	715
1	140	34.321	34.321	28560	1444	100649	63.683	722
1	141	34.329	34.329	28456	1457	99204	62.7693	728
1	142	34.338	34.338	28353	1469	97747	61.8474	734
1	143	34.346	34.346	28250	1479	96279	60.9181	740
1	144	34.354	34.354	28147	1489	94800	59.9822	744
1	145	34.363	34.363	28045	1497	93311	59.0403	748
1	146	34.371	34.371	27944	1504	91814	58.0932	752
1	147	34.379	34.379	27843	1510	90310	57.1415	755
1	148	34.388	34.388	27742	1515	88800	56.186	758
1	149	34.396	34.396	27642	1520	87285	55.2272	760
1	150	34.404	34.404	27542	1523	85765	54.2658	761
1	151	34.413	34.413	27443	1524	84242	53.3024	762
1	152	34.421	34.421	27344	1525	82718	52.338	762
1	153	34.429	34.429	27246	1524	81194	51.3733	762
1	154	34.438	34.438	27148	1522	79669	50.409	761
1	155	34.446	34.446	27050	1519	78147	49.4458	760
1	156	34.454	34.454	26953	1515	76628	48.4844	758
1	157	34.463	34.463	26856	1510	75112	47.5255	755
1	158	34.471	34.471	26760	1504	73602	46.5699	752
1	159	34.479	34.479	26664	1497	72098	45.6182	748
1	160	34.488	34.488	26569	1489	70601	44.6711	744
1	161	34.496	34.496	26474	1480	69112	43.7291	740
1	162	34.504	34.504	26379	1470	67632	42.7927	735
1	163	34.513	34.513	26285	1459	66162	41.8626	730
1	164	34.521	34.521	26191	1447	64703	40.9394	724
1	165	34.529	34.529	26098	1434	63256	40.0238	717
1	166	34.538	34.538	26005	1421	61822	39.1163	711
1	167	34.546	34.546	25912	1407	60401	38.2171	704
1	168	34.554	34.554	25820	1393	58993	37.3265	697
1	169	34.563	34.563	25729	1378	57600	36.445	689
1	170	34.571	34.571	25637	1362	56222	35.5731	681
1	171	34.579	34.579	25546	1345	54860	34.7114	673
1	172	34.588	34.588	25456	1328	53515	33.8601	664
1	173	34.596	34.596	25366	1311	52186	33.0197	655
1	174	34.604	34.604	25276	1292	50876	32.1905	646
1	175	34.613	34.613	25187	1274	49584	31.3728	637
1	176	34.621	34.621	25098	1255	48310	30.5669	627
1	177	34.629	34.629	25009	1235	47055	29.7731	618
1	178	34.638	34.638	24921	1216	45820	28.9916	608
1	179	34.646	34.646	24833	1196	44604	28.2224	598
1	180	34.654	34.654	24746	1176	43409	27.4658	588
1	181	34.663	34.663	24659	1155	42233	26.722	577
1	182	34.671	34.671	24572	1134	41078	25.9912	567
1	183	34.679	34.679	24486	1113	39944	25.2736	557
1	184	34.688	34.688	24400	1092	38831	24.5694	546
1	185	34.696	34.696	24315	1071	37739	23.8785	535
1	186	34.704	34.704	24230	1049	36669	23.2012	525
1	187	34.713	34.713	24145	1027	35620	22.5374	514
1	188	34.721	34.721	24060	1006	34592	21.8874	503
1	189	34.729	34.729	23976	984	33587	21.2511	492
1	190	34.738	34.738	23893	962	32603	20.6286	481
1	191	34.746	34.746	23810	940	31641	20.02	470
1	192	34.754	34.754	23727	919	30700	19.4249	460
1	193	34.763	34.763	23644	898	29781	18.8434	449
1	194	34.771	34.771	23562	876	28884	18.2754	438
1	195	34.779	34.779	23480	855	28007	17.721	428
1	196	34.788	34.788	23398	835	27152	17.1799	417
1	197	34.796	34.796	23317	814	26317	16.6517	407
1	198	34.804	34.804	23236	794	25503	16.1364	397
1	199	34.813	34.813	23156	774	24709	15.6339	387
1	200	34.821	34.821	23076	754	23935	15.1442	377
1	201	34.829	34.829	22996	735	23181	14.667	367
1	202	34.838	34.838	22917	715	22446	14.2022	358
1	203	34.846	34.846	22838	696	21731	13.7497	348
1	204	34.854	34.854	22759	677	21035	13.3093	339
1	205	34.863	34.863	22680	659	20358	12.8809	329
1	206	34.871	34.871	22602	641	19699	12.4641	320
1	207	34.879	34.879	22525	623	19058	12.0586	312
1	208	34.888	34.888	22447	606	18435	11.6644	303
1	209	34.896	34.896	22370	588	17830	11.2813	294
1	210	34.904	34.904	22293	571	17242	10.9092	285
1	211	34.913	34.913	22217	554	16671	10.5481	277
1	212	34.921	34.921	22141	537	16117	10.1978	269
1	213	34.929	34.929	22065	521	15580	9.8578	261
1	214	34.938	34.938	21990	506	15059	9.5279	253
1	215	34.946	34.946	21915	491	14552	9.2077	245
1	216	34.954	34.954	21840	476	14062	8.8971	238
1	217	34.963	34.963	21765	462	13585	8.5957	231
1	218	34.971	34.971	21691	447	13124	8.3037	224
1	219	34.979	34.979	21617	434	12676	8.0207	217
1	220	34.988	34.988	21544	420	12243	7.7462	210
1	221	34.996	34.996	21471	407	11822	7.4802	204
1	222	35.004	35.004	21398	395	11415	7.2225	197
1	223	35.013	35.013	21325	382	11020	6.9729	191
1	224	35.021	35.021	21253	370	10638	6.731	185
1	225	35.029	35.029	21181	358	10268	6.4968	179
1	226	35.038	35.038	21109	347	9909	6.27	173
1	227	35.046	35.046	21038	336	9563	6.0505	168
1	228	35.054	35.054	20967	325	9227	5.8381	162
1	229	35.063	35.063	20896	314	8902	5.6326	157
1	230	35.071	35.071	20825	304	8588	5.4339	152
1	231	35.079	35.079	20755	294	8284	5.2416	147
1	232	35.088	35.088	20685	284	7990	5.0557	142
1	233	35.096	35.096	20616	275	7706	4.8759	137
1	234	35.104	35.104	20547	266	7431	4.7019	133
1	235	35.113	35.113	20478	257	7165	4.5337	129
1	236	35.121	35.121	20409	249	6908	4.3711	124
1	237	35.129	35.129	20340	240	6660	4.2138	120
1	238	35.138	35.138	20272	232	6419	4.0618	116
1	239	35.146	35.146	20205	225	6187	3.9147	113
1	240	35.154	35.154	20137	218	5962	3.7723	109
1	241	35.163	35.163	20070	211	5744	3.6345	105
1	242	35.171	35.171	20003	203	5534	3.5012	102
1	243	35.179	35.179	19936	197	5330	3.3725	98
1	244	35.188	35.188	19870	190	5134	3.2481	95
1	245	35.196	35.196	19803	183	4944	3.128	92
1	246	35.204	35.204	19738	177	4760	3.0121	89
1	247	35.213	35.213	19672	171	4583	2.9	86
1	248	35.221	35.221	19607	165	4412	2.7918	83
1	249	35.229	35.229	19542	159	4247	2.6873	80
1	250	35.238	35.238	19477	154	4088	2.5865	77
1	251	35.246	35.246	19412	149	3934	2.4891	74
1	252	35.254	35.254	19348	144	3785	2.3949	72
1	253	35.263	35.263	19284	139	3641	2.304	69
1	254	35.271	35.271	19220	134	3503	2.2164	67
1	255	35.279	35.279	19157	129	3369	2.1318	64
1	256	35.288	35.288	19094	124	3240	2.0503	62
1	257	35.296	35.296	19031	119	3116	1.9718	60
1	258	35.304	35.304	18968	115	2997	1.8962	58
1	259	35.313	35.313	18906	111	2882	1.8234	56
1	260	35.321	35.321	18844	107	2771	1.7531	54
1	261	35.329	35.329	18782	103	2664	1.6854	52
1	262	35.338	35.338	18720	100	2560	1.62	50
1	263	35.346	35.346	18659	97	2460	1.5567	48
1	264	35.354	35.354	18598	93	2364	1.4956	47
1	265	35.363	35.363	18537	90	2270	1.4365	45
1	266	35.371	35.371	18476	87	2180	1.3795	44
1	267	35.379	35.379	18416	84	2093	1.3243	42
1	268	35.388	35.388	18356	82	2009	1.2708	41
1	269	35.396	35.396	18296	79	1927	1.2191	39
1	270	35.404	35.404	18237	76	1848	1.1691	38
1	271	35.413	35.413	18177	73	1772	1.121	37
1	272	35.421	35.421	18118	71	1698	1.0746	35
1	273	35.429	35.429	18059	68	1628	1.0298	34
1	274	35.438	35.438	18001	66	1559	0.9866	33
1	275	35.446	35.446	17942	64	1493	0.9449	32
1	276	35.454	35.454	17884	62	1429	0.9045	31
1	277	35.463	35.463	17826	60	1368	0.8654	30
1	278	35.471	35.471	17769	58	1308	0.8276	29
1	279	35.479	35.479	17711	56	1250	0.7911	28
1	280	35.488	35.488	17654	54	1195	0.7558	27
1	281	35.496	35.496	17597	52	1141	0.7216	26
1	282	35.504	35.504	17540	50	1088	0.6887	25
1	283	35.513	35.513	17484	49	1038	0.6568	24
1	284	35.521	35.521	17427	47	989	0.626	23
1	285	35.529	35.529	17371	45	943	0.5964	23
1	286	35.538	35.538	17316	43	897	0.5678	22
1	287	35.546	35.546	17260	42	854	0.5403	21
1	288	35.554	35.554	17205	41	812	0.5138	20
1	289	35.563	35.563	17150	39	771	0.4881	20
1	290	35.571	35.571	17095	38	732	0.4632	19
1	291	35.579	35.579	17040	37	694	0.439	18
1	292	35.588	35.588	16986	36	657	0.4156	18
1	293	35.596	35.596	16931	34	621	0.3931	17
1	294	35.604	35.604	16877	33	587	0.3715	16
1	295	35.613	35.613	16824	32	554	0.3506	16
1	296	35.621	35.621	16770	31	522	0.3305	15
1	297	35.629	35.629	16717	29	492	0.3112	15
1	298	35.638	35.638	16663	28	463	0.2927	14
1	299	35.646	35.646	16611	26	435	0.2752	13
1	300	35.654	35.654	16558	25	409	0.2586	12
1	301	35.663	35.663	16505	24	384	0.2429	12
1	302	35.671	35.671	16453	23	360	0.2279	11
1	303	35.679	35.679	16401	22	337	0.2135	11
1	304	35.688	35.688	16349	21	315	0.1996	11
1	305	35.696	35.696	16298	20	294	0.1863	10
1	306	35.704	35.704	16246	19	274	0.1736	10
1	307	35.713	35.713	16195	18	255	0.1616	9
1	308	35.721	35.721	16144	17	237	0.1503	8
1	309	35.729	35.729	16093	16	221	0.1396	8
1	310	35.738	35.738	16042	15	205	0.1296	8
1	311	35.746	35.746	15992	14	190	0.12	7
1	312	35.754	35.754	15942	14	175	0.1109	7
1	313	35.763	35.763	15892	13	161	0.1021	7
1	314	35.771	35.771	15842	12	148	0.0939	6
1	315	35.779	35.779	15792	12	136	0.086	6
1	316	35.788	35.788	15743	12	124	0.0785	6
1	317	35.796	35.796	15694	11	113	0.0712	6
1	318	35.804	35.804	15645	11	101	0.0642	5
1	319	35.813	35.813	15596	10	91	0.0575	5
1	320	35.821	35.821	15547	10	81	0.051	5
1	321	35.829	35.829	15499	9	71	0.045	5
1	322	35.838	35.838	15451	9	62	0.0392	4
1	323	35.846	35.846	15403	8	53	0.0338	4
1	324	35.854	35.854	15355	7	46	0.0289	4
1	325	35.863	35.863	15307	7	38	0.0243	3
1	326	35.871	35.871	15260	6	32	0.02	3
1	327	35.879	35.879	15212	5	25	0.0161	3
1	328	35.888	35.888	15165	5	20	0.0127	2
1	329	35.896	35.896	15118	4	15	0.0097	2
1	330	35.904	35.904	15072	3	11	0.0071	2
1	331	35.913	35.913	15025	2	8	0.0051	1
1	332	35.921	35.921	14979	2	6	0.0035	1
1	333	35.929	35.929	14933	1	4	0.0024	1
1	334	35.938	35.938	14887	1	2	0.0015	1
1	335	35.946	35.946	14841	1	1	0.0008	0
1	336	35.954	35.954	14795	0	1	0.0004	0
1	337	35.963	35.963	14750	0	0	0.0001	0
1	338	35.971	35.971	14705	0	0	0	0
2	1	45.179	45.179	1921	2	190101	100	1
2	2	45.188	45.188	1920	4	190099	99.9991	2
2	3	45.196	45.196	1918	8	190095	99.9968	4
2	4	45.204	45.204	1916	11	190087	99.9928	5
2	5	45.213	45.213	1914	15	190076	99.9871	7
2	6	45.221	45.221	1913	18	190062	99.9794	9
2	7	45.229	45.229	1911	23	190043	99.9697	11
2	8	45.238	45.238	1909	28	190020	99.9577	14
2	9	45.246	45.246	1908	33	189992	99.943	17
2	10	45.254	45.254	1906	39	189959	99.9255	20
2	11	45.263	45.263	1904	46	189920	99.9049	23
2	12	45.271	45.271	1902	53	189874	99.8809	27
2	13	45.279	45.279	1901	61	189821	99.853	31
2	14	45.288	45.288	1899	70	189760	99.8208	35
2	15	45.296	45.296	1897	81	189690	99.7837	40
2	16	45.304	45.304	1896	92	189609	99.7414	46
2	17	45.313	45.313	1894	104	189517	99.6932	52
2	18	45.321	45.321	1892	117	189414	99.6386	59
2	19	45.329	45.329	1891	131	189297	99.577	66
2	20	45.338	45.338	1889	147	189165	99.5079	73
2	21	45.346	45.346	1887	163	189018	99.4306	82
2	22	45.354	45.354	1886	181	188855	99.3446	91
2	23	45.363	45.363	1884	200	188673	99.2492	100
2	24	45.371	45.371	1882	220	188473	99.1438	110
2	25	45.379	45.379	1881	241	188253	99.0278	121
2	26	45.388	45.388	1879	263	188011	98.9008	132
2	27	45.396	45.396	1877	286	187748	98.7623	143
2	28	45.404	45.404	1876	310	187462	98.6118	155
2	29	45.413	45.413	1874	334	187152	98.4488	167
2	30	45.421	45.421	1872	359	186818	98.2731	180
2	31	45.429	45.429	1871	384	186459	98.0842	192
2	32	45.438	45.438	1869	410	186074	97.882	205
2	33	45.446	45.446	1868	436	185664	97.6662	218
2	34	45.454	45.454	1866	462	185228	97.4369	231
2	35	45.463	45.463	1864	488	184766	97.1938	244
2	36	45.471	45.471	1863	514	184278	96.9369	257
2	37	45.479	45.479	1861	540	183763	96.6662	270
2	38	45.488	45.488	1860	566	183223	96.382	283
2	39	45.496	45.496	1858	591	182657	96.0843	296
2	40	45.504	45.504	1856	616	182066	95.7732	308
2	41	45.513	45.513	1855	641	181449	95.449	320
2	42	45.521	45.521	1853	665	180808	95.1119	332
2	43	45.529	45.529	1852	688	180143	94.7622	344
2	44	45.538	45.538	1850	710	179456	94.4003	355
2	45	45.546	45.546	1848	732	178745	94.0266	366
2	46	45.554	45.554	1847	752	178014	93.6418	376
2	47	45.563	45.563	1845	771	177262	93.2462	386
2	48	45.571	45.571	1844	790	176490	92.8404	395
2	49	45.579	45.579	1842	807	175700	92.4249	404
2	50	45.588	45.588	1841	824	174893	92.0003	412
2	51	45.596	45.596	1839	839	174069	91.5669	420
2	52	45.604	45.604	1837	854	173230	91.1254	427
2	53	45.613	45.613	1836	867	172376	90.6764	433
2	54	45.621	45.621	1834	879	171510	90.2204	439
2	55	45.629	45.629	1833	890	170631	89.7582	445
2	56	45.638	45.638	1831	899	169741	89.2903	450
2	57	45.646	45.646	1830	908	168842	88.8172	454
2	58	45.654	45.654	1828	916	167934	88.3395	458
2	59	45.663	45.663	1827	923	167018	87.8577	461
2	60	45.671	45.671	1825	929	166095	87.3723	464
2	61	45.679	45.679	1824	934	165167	86.8839	467
2	62	45.688	45.688	1822	938	164233	86.3928	469
2	63	45.696	45.696	1821	941	163296	85.8995	471
2	64	45.704	45.704	1819	944	162354	85.4045	472
2	65	45.713	45.713	1818	945	161411	84.9082	473
2	66	45.721	45.721	1816	947	160466	84.4108	473
2	67	45.729	45.729	1815	947	159519	83.9129	474
2	68	45.738	45.738	1813	947	158572	83.4147	473
2	69	45.746	45.746	1812	946	157625	82.9167	473
2	70	45.754	45.754	1810	945	156679	82.419	472
2	71	45.763	45.763	1809	943	155734	81.922	472
2	72	45.771	45.771	1807	941	154791	81.4259	470
2	73	45.779	45.779	1806	938	153850	80.931	469
2	74	45.788	45.788	1804	935	152912	80.4376	467
2	75	45.796	45.796	1803	931	151978	79.9459	466
2	76	45.804	45.804	1801	927	151047	79.4561	463
2	77	45.813	45.813	1800	922	150120	78.9686	461
2	78	45.821	45.821	1798	918	149197	78.4833	459
2	79	45.829	45.829	1797	912	148280	78.0007	456
2	80	45.838	45.838	1795	907	147367	77.5207	454
2	81	45.846	45.846	1794	902	146460	77.0435	451
2	82	45.854	45.854	1792	896	145559	76.5692	448
2	83	45.863	45.863	1791	890	144662	76.0978	445
2	84	45.871	45.871	1789	884	143772	75.6296	442
2	85	45.879	45.879	1788	878	142888	75.1645	439
2	86	45.888	45.888	1786	872	142010	74.7026	436
2	87	45.896	45.896	1785	865	141138	74.2441	433
2	88	45.904	45.904	1784	859	140273	73.7888	429
2	89	45.913	45.913	1782	852	139414	73.337	426
2	90	45.921	45.921	1781	846	138562	72.8886	423
2	91	45.929	45.929	1779	839	137716	72.4438	420
2	92	45.938	45.938	1778	832	136877	72.0024	416
2	93	45.946	45.946	1776	826	136045	71.5646	413
2	94	45.954	45.954	1775	819	135219	71.1302	410
2	95	45.963	45.963	1774	812	134400	70.6994	406
2	96	45.971	45.971	1772	806	133588	70.2721	403
2	97	45.979	45.979	1771	799	132782	69.8481	400
2	98	45.988	45.988	1769	792	131983	69.4278	396
2	99	45.996	45.996	1768	786	131190	69.0109	393
2	100	46.004	46.004	1767	779	130404	68.5975	390
2	101	46.013	46.013	1765	773	129625	68.1875	386
2	102	46.021	46.021	1764	766	128852	67.7809	383
2	103	46.029	46.029	1762	760	128086	67.3778	380
2	104	46.038	46.038	1761	753	127326	66.9783	376
2	105	46.046	46.046	1760	746	126573	66.5822	373
2	106	46.054	46.054	1758	740	125827	66.1896	370
2	107	46.063	46.063	1757	734	125087	65.8003	367
2	108	46.071	46.071	1755	728	124353	65.4141	364
2	109	46.079	46.079	1754	722	123625	65.0311	361
2	110	46.088	46.088	1753	715	122903	64.6515	358
2	111	46.096	46.096	1751	709	122188	64.2752	355
2	112	46.104	46.104	1750	703	121478	63.9021	351
2	113	46.113	46.113	1749	696	120776	63.5324	348
2	114	46.121	46.121	1747	690	120079	63.166	345
2	115	46.129	46.129	1746	684	119389	62.8029	342
2	116	46.138	46.138	1744	678	118705	62.4431	339
2	117	46.146	46.146	1743	672	118027	62.0865	336
2	118	46.154	46.154	1742	666	117355	61.733	333
2	119	46.163	46.163	1740	660	116689	61.3826	330
2	120	46.171	46.171	1739	655	116028	61.0352	327
2	121	46.179	46.179	1738	649	115374	60.6908	325
2	122	46.188	46.188	1736	644	114724	60.3493	322
2	123	46.196	46.196	1735	639	114080	60.0104	320
2	124	46.204	46.204	1734	634	113441	59.6743	317
2	125	46.213	46.213	1732	629	112807	59.3408	314
2	126	46.221	46.221	1731	624	112178	59.0099	312
2	127	46.229	46.229	1730	619	111554	58.6816	310
2	128	46.238	46.238	1728	615	110935	58.3558	307
2	129	46.246	46.246	1727	610	110320	58.0325	305
2	130	46.254	46.254	1726	606	109710	57.7116	303
2	131	46.263	46.263	1724	601	109104	57.393	301
2	132	46.271	46.271	1723	597	108503	57.0767	298
2	133	46.279	46.279	1722	593	107906	56.7627	296
2	134	46.288	46.288	1720	589	107313	56.4508	295
2	135	46.296	46.296	1719	586	106724	56.1408	293
2	136	46.304	46.304	1718	583	106138	55.8325	291
2	137	46.313	46.313	1717	579	105555	55.5261	290
2	138	46.321	46.321	1715	577	104976	55.2213	288
2	139	46.329	46.329	1714	574	104399	54.918	287
2	140	46.338	46.338	1713	571	103826	54.6162	286
2	141	46.346	46.346	1711	569	103255	54.3157	284
2	142	46.354	46.354	1710	566	102686	54.0165	283
2	143	46.363	46.363	1709	564	102119	53.7186	282
2	144	46.371	46.371	1707	562	101555	53.4219	281
2	145	46.379	46.379	1706	560	100993	53.1262	280
2	146	46.388	46.388	1705	559	100433	52.8313	280
2	147	46.396	46.396	1704	558	99874	52.5373	279
2	148	46.404	46.404	1702	557	99316	52.2438	278
2	149	46.413	46.413	1701	556	98759	51.9509	278
2	150	46.421	46.421	1700	555	98203	51.6587	277
2	151	46.429	46.429	1699	553	97649	51.367	277
2	152	46.438	46.438	1697	552	97095	51.0758	276
2	153	46.446	46.446	1696	552	96543	50.7852	276
2	154	46.454	46.454	1695	552	95991	50.4949	276
2	155	46.463	46.463	1694	551	95440	50.2047	276
2	156	46.471	46.471	1692	551	94888	49.9147	276
2	157	46.479	46.479	1691	551	94337	49.6247	275
2	158	46.488	46.488	1690	551	93786	49.3349	275
2	159	46.496	46.496	1689	551	93235	49.0451	276
2	160	46.504	46.504	1687	551	92684	48.7553	276
2	161	46.513	46.513	1686	552	92133	48.4652	276
2	162	46.521	46.521	1685	552	91581	48.175	276
2	163	46.529	46.529	1684	553	91029	47.8844	276
2	164	46.538	46.538	1682	553	90476	47.5936	277
2	165	46.546	46.546	1681	554	89923	47.3026	277
2	166	46.554	46.554	1680	554	89369	47.0114	277
2	167	46.563	46.563	1679	555	88815	46.7199	277
2	168	46.571	46.571	1677	555	88260	46.4281	278
2	169	46.579	46.579	1676	556	87705	46.1361	278
2	170	46.588	46.588	1675	556	87149	45.8437	278
2	171	46.596	46.596	1674	557	86593	45.551	279
2	172	46.604	46.604	1673	558	86036	45.258	279
2	173	46.613	46.613	1671	558	85478	44.9647	279
2	174	46.621	46.621	1670	559	84920	44.6709	280
2	175	46.629	46.629	1669	560	84361	44.3768	280
2	176	46.638	46.638	1668	561	83800	44.0822	281
2	177	46.646	46.646	1667	562	83239	43.787	281
2	178	46.654	46.654	1665	563	82677	43.4913	282
2	179	46.663	46.663	1664	564	82114	43.1951	282
2	180	46.671	46.671	1663	564	81551	42.8986	282
2	181	46.679	46.679	1662	565	80986	42.6019	282
2	182	46.688	46.688	1661	565	80422	42.3048	283
2	183	46.696	46.696	1659	566	79856	42.0074	283
2	184	46.704	46.704	1658	566	79291	41.7097	283
2	185	46.713	46.713	1657	567	78724	41.4119	283
2	186	46.721	46.721	1656	567	78157	41.1137	284
2	187	46.729	46.729	1655	568	77590	40.8152	284
2	188	46.738	46.738	1654	569	77022	40.5164	284
2	189	46.746	46.746	1652	569	76453	40.2172	285
2	190	46.754	46.754	1651	570	75884	39.9176	285
2	191	46.763	46.763	1650	571	75314	39.6177	285
2	192	46.771	46.771	1649	571	74743	39.3175	286
2	193	46.779	46.779	1648	572	74172	39.0171	286
2	194	46.788	46.788	1647	572	73600	38.7164	286
2	195	46.796	46.796	1645	572	73028	38.4154	286
2	196	46.804	46.804	1644	573	72456	38.1143	286
2	197	46.813	46.813	1643	573	71883	37.8131	286
2	198	46.821	46.821	1642	573	71310	37.5117	287
2	199	46.829	46.829	1641	574	70737	37.2101	287
2	200	46.838	46.838	1640	575	70162	36.9081	287
2	201	46.846	46.846	1638	576	69587	36.6056	288
2	202	46.854	46.854	1637	577	69012	36.3027	288
2	203	46.863	46.863	1636	577	68435	35.9994	289
2	204	46.871	46.871	1635	578	67858	35.6958	289
2	205	46.879	46.879	1634	578	67280	35.392	289
2	206	46.888	46.888	1633	578	66703	35.0881	289
2	207	46.896	46.896	1632	579	66125	34.784	289
2	208	46.904	46.904	1630	579	65546	34.4797	289
2	209	46.913	46.913	1629	579	64967	34.1752	289
2	210	46.921	46.921	1628	579	64388	33.8706	289
2	211	46.929	46.929	1627	579	63809	33.5661	289
2	212	46.938	46.938	1626	579	63231	33.2617	289
2	213	46.946	46.946	1625	579	62652	32.9573	289
2	214	46.954	46.954	1624	579	62073	32.6529	290
2	215	46.963	46.963	1623	580	61494	32.3482	290
2	216	46.971	46.971	1622	580	60914	32.0433	290
2	217	46.979	46.979	1620	581	60334	31.7381	290
2	218	46.988	46.988	1619	581	59754	31.4326	291
2	219	46.996	46.996	1618	582	59172	31.1269	291
2	220	47.004	47.004	1617	582	58591	30.821	291
2	221	47.013	47.013	1616	582	58009	30.5149	291
2	222	47.021	47.021	1615	582	57427	30.2087	291
2	223	47.029	47.029	1614	583	56845	29.9024	291
2	224	47.038	47.038	1613	583	56262	29.5959	292
2	225	47.046	47.046	1612	584	55679	29.2892	292
2	226	47.054	47.054	1611	584	55095	28.9822	292
2	227	47.063	47.063	1609	585	54511	28.6749	292
2	228	47.071	47.071	1608	585	53926	28.3673	293
2	229	47.079	47.079	1607	586	53341	28.0595	293
2	230	47.088	47.088	1606	586	52756	27.7515	293
2	231	47.096	47.096	1605	586	52170	27.4433	293
2	232	47.104	47.104	1604	586	51584	27.135	293
2	233	47.113	47.113	1603	586	50998	26.8266	293
2	234	47.121	47.121	1602	587	50411	26.5181	293
2	235	47.129	47.129	1601	587	49825	26.2096	293
2	236	47.138	47.138	1600	586	49238	25.901	293
2	237	47.146	47.146	1599	586	48652	25.5925	293
2	238	47.154	47.154	1598	586	48065	25.2841	293
2	239	47.163	47.163	1597	586	47479	24.9758	293
2	240	47.171	47.171	1595	587	46893	24.6673	293
2	241	47.179	47.179	1594	586	46306	24.3587	293
2	242	47.188	47.188	1593	586	45720	24.0502	293
2	243	47.196	47.196	1592	586	45133	23.7418	293
2	244	47.204	47.204	1591	586	44547	23.4336	293
2	245	47.213	47.213	1590	586	43962	23.1254	293
2	246	47.221	47.221	1589	585	43376	22.8174	293
2	247	47.229	47.229	1588	585	42791	22.5095	293
2	248	47.238	47.238	1587	586	42205	22.2015	293
2	249	47.246	47.246	1586	585	41620	21.8935	293
2	250	47.254	47.254	1585	585	41034	21.5855	293
2	251	47.263	47.263	1584	585	40449	21.2776	293
2	252	47.271	47.271	1583	585	39864	20.9698	292
2	253	47.279	47.279	1582	584	39279	20.6621	292
2	254	47.288	47.288	1581	584	38695	20.3547	292
2	255	47.296	47.296	1580	584	38110	20.0475	292
2	256	47.304	47.304	1579	584	37527	19.7404	292
2	257	47.313	47.313	1578	583	36943	19.4334	292
2	258	47.321	47.321	1577	583	36360	19.1266	291
2	259	47.329	47.329	1576	582	35777	18.8201	291
2	260	47.338	47.338	1575	582	35195	18.5138	291
2	261	47.346	47.346	1574	581	34613	18.2078	290
2	262	47.354	47.354	1573	580	34032	17.9022	290
2	263	47.363	47.363	1572	580	33452	17.597	290
2	264	47.371	47.371	1571	579	32872	17.2921	290
2	265	47.379	47.379	1570	579	32293	16.9875	289
2	266	47.388	47.388	1569	578	31715	16.6832	289
2	267	47.396	47.396	1568	577	31137	16.3792	289
2	268	47.404	47.404	1567	577	30560	16.0756	288
2	269	47.413	47.413	1566	576	29983	15.7723	288
2	270	47.421	47.421	1565	575	29407	15.4694	287
2	271	47.429	47.429	1564	574	28833	15.1671	287
2	272	47.438	47.438	1563	573	28259	14.8653	286
2	273	47.446	47.446	1562	572	27686	14.5639	286
2	274	47.454	47.454	1561	571	27114	14.263	286
2	275	47.463	47.463	1560	570	26543	13.9627	285
2	276	47.471	47.471	1559	568	25973	13.6629	284
2	277	47.479	47.479	1558	567	25405	13.3639	284
2	278	47.488	47.488	1557	566	24838	13.0656	283
2	279	47.496	47.496	1556	564	24272	12.768	282
2	280	47.504	47.504	1555	563	23708	12.4712	281
2	281	47.513	47.513	1554	561	23145	12.1751	281
2	282	47.521	47.521	1553	560	22584	11.8799	280
2	283	47.529	47.529	1552	558	22024	11.5854	279
2	284	47.538	47.538	1551	556	21466	11.292	278
2	285	47.546	47.546	1550	554	20910	10.9996	277
2	286	47.554	47.554	1549	551	20357	10.7083	276
2	287	47.563	47.563	1548	549	19805	10.4184	274
2	288	47.571	47.571	1547	546	19257	10.1297	273
2	289	47.579	47.579	1546	543	18711	9.8424	272
2	290	47.588	47.588	1545	541	18167	9.5565	270
2	291	47.596	47.596	1544	538	17626	9.2722	269
2	292	47.604	47.604	1543	535	17089	8.9893	267
2	293	47.613	47.613	1542	532	16554	8.7079	266
2	294	47.621	47.621	1541	528	16022	8.4282	264
2	295	47.629	47.629	1540	525	15494	8.1502	263
2	296	47.638	47.638	1539	521	14969	7.874	261
2	297	47.646	47.646	1538	517	14447	7.5998	259
2	298	47.654	47.654	1537	513	13930	7.3276	257
2	299	47.663	47.663	1536	509	13417	7.0576	254
2	300	47.671	47.671	1535	504	12908	6.7901	252
2	301	47.679	47.679	1534	499	12404	6.5251	249
2	302	47.688	47.688	1533	494	11905	6.2627	247
2	303	47.696	47.696	1532	488	11412	6.0029	244
2	304	47.704	47.704	1532	483	10923	5.746	241
2	305	47.713	47.713	1531	476	10441	5.4922	238
2	306	47.721	47.721	1530	470	9964	5.2416	235
2	307	47.729	47.729	1529	464	9494	4.9944	232
2	308	47.738	47.738	1528	457	9031	4.7505	228
2	309	47.746	47.746	1527	449	8574	4.5104	225
2	310	47.754	47.754	1526	442	8125	4.274	221
2	311	47.763	47.763	1525	434	7683	4.0415	217
2	312	47.771	47.771	1524	426	7249	3.8131	213
2	313	47.779	47.779	1523	418	6822	3.5888	209
2	314	47.788	47.788	1522	410	6404	3.3688	205
2	315	47.796	47.796	1521	401	5995	3.1534	200
2	316	47.804	47.804	1520	391	5594	2.9427	196
2	317	47.813	47.813	1519	382	5203	2.7369	191
2	318	47.821	47.821	1518	371	4821	2.5362	186
2	319	47.829	47.829	1518	361	4450	2.3408	180
2	320	47.838	47.838	1517	350	4089	2.151	175
2	321	47.846	47.846	1516	338	3740	1.9672	169
2	322	47.854	47.854	1515	325	3402	1.7896	163
2	323	47.863	47.863	1514	312	3077	1.6185	156
2	324	47.871	47.871	1513	298	2765	1.4544	149
2	325	47.879	47.879	1512	284	2466	1.2974	142
2	326	47.888	47.888	1511	270	2182	1.1478	135
2	327	47.896	47.896	1510	255	1912	1.006	127
2	328	47.904	47.904	1509	239	1658	0.872	120
2	329	47.913	47.913	1508	223	1418	0.7462	112
2	330	47.921	47.921	1508	206	1195	0.6288	103
2	331	47.929	47.929	1507	189	989	0.5202	95
2	332	47.938	47.938	1506	171	800	0.4207	86
2	333	47.946	47.946	1505	152	629	0.3306	76
2	334	47.954	47.954	1504	133	476	0.2505	66
2	335	47.963	47.963	1503	112	343	0.1806	56
2	336	47.971	47.971	1502	91	231	0.1216	46
2	337	47.979	47.979	1501	69	140	0.0736	35
2	338	47.988	47.988	1500	47	70	0.037	23
2	339	47.996	47.996	1500	23	23	0.0123	12
2	340	48.004	48.004	1499	0	0	0	0
[Molecular	Weight	Distribution	Table(Detector	B)]
#	of	Points	678
R.Time	Volume(mL)	M.W.	M.W.(%)	Cumulative	M.W.(%)
48.004	48.004	1499	0	0
47.996	47.996	1500	1.5392	0.0067
47.988	47.988	1500	3.0786	0.0202
47.979	47.979	1501	4.5575	0.0402
47.971	47.971	1502	5.9823	0.0664
47.963	47.963	1503	7.3613	0.0986
47.954	47.954	1504	8.7075	0.1368
47.946	47.946	1505	9.994	0.1805
47.938	47.938	1506	11.2277	0.2297
47.929	47.929	1507	12.4089	0.284
47.921	47.921	1508	13.537	0.3433
47.913	47.913	1508	14.6351	0.4074
47.904	47.904	1509	15.6904	0.4761
47.896	47.896	1510	16.704	0.5493
47.888	47.888	1511	17.6851	0.6268
47.879	47.879	1512	18.6457	0.7084
47.871	47.871	1513	19.5697	0.7941
47.863	47.863	1514	20.4644	0.8838
47.854	47.854	1515	21.3286	0.9772
47.846	47.846	1516	22.1449	1.0742
47.838	47.838	1517	22.9224	1.1745
47.829	47.829	1518	23.6626	1.2782
47.821	47.821	1518	24.3588	1.3849
47.813	47.813	1519	25.0209	1.4944
47.804	47.804	1520	25.6592	1.6068
47.796	47.796	1521	26.2704	1.7219
47.788	47.788	1522	26.8585	1.8395
47.779	47.779	1523	27.4242	1.9596
47.771	47.771	1524	27.961	2.0821
47.763	47.763	1525	28.4826	2.2068
47.754	47.754	1526	28.9864	2.3338
47.746	47.746	1527	29.4688	2.4628
47.738	47.738	1528	29.9444	2.594
47.729	47.729	1529	30.3988	2.7271
47.721	47.721	1530	30.8257	2.8621
47.713	47.713	1531	31.2399	2.9989
47.704	47.704	1532	31.6492	3.1375
47.696	47.696	1532	32.0307	3.2778
47.688	47.688	1533	32.3879	3.4197
47.679	47.679	1534	32.7164	3.5629
47.671	47.671	1535	33.0378	3.7076
47.663	47.663	1536	33.3536	3.8537
47.654	47.654	1537	33.6534	4.0011
47.646	47.646	1538	33.9398	4.1497
47.638	47.638	1539	34.1948	4.2995
47.629	47.629	1540	34.4327	4.4503
47.621	47.621	1541	34.6596	4.6021
47.613	47.613	1542	34.8731	4.7548
47.604	47.604	1543	35.0767	4.9085
47.596	47.596	1544	35.2696	5.0629
47.588	47.588	1545	35.4575	5.2182
47.579	47.579	1546	35.6414	5.3743
47.571	47.571	1547	35.8208	5.5312
47.563	47.563	1548	35.9892	5.6888
47.554	47.554	1549	36.1514	5.8471
47.546	47.546	1550	36.309	6.0062
47.538	47.538	1551	36.4562	6.1658
47.529	47.529	1552	36.5886	6.3261
47.521	47.521	1553	36.7099	6.4868
47.513	47.513	1554	36.8109	6.6481
47.504	47.504	1555	36.9079	6.8097
47.496	47.496	1556	37.0079	6.9718
47.488	47.488	1557	37.1051	7.1343
47.479	47.479	1558	37.193	7.2972
47.471	47.471	1559	37.2796	7.4605
47.463	47.463	1560	37.3693	7.6241
47.454	47.454	1561	37.4498	7.7881
47.446	47.446	1562	37.512	7.9524
47.438	47.438	1563	37.573	8.117
47.429	47.429	1564	37.6289	8.2818
47.421	47.421	1565	37.6958	8.4469
47.413	47.413	1566	37.764	8.6123
47.404	47.404	1567	37.8145	8.7779
47.396	47.396	1568	37.8524	8.9436
47.388	47.388	1569	37.8933	9.1096
47.379	47.379	1570	37.9426	9.2758
47.371	47.371	1571	37.9821	9.4421
47.363	47.363	1572	38.0075	9.6086
47.354	47.354	1573	38.0471	9.7752
47.346	47.346	1574	38.1028	9.9421
47.338	47.338	1575	38.151	10.1092
47.329	47.329	1576	38.1887	10.2764
47.321	47.321	1577	38.2198	10.4438
47.313	47.313	1578	38.2494	10.6113
47.304	47.304	1579	38.272	10.779
47.296	47.296	1580	38.2927	10.9467
47.288	47.288	1581	38.3047	11.1144
47.279	47.279	1582	38.325	11.2823
47.271	47.271	1583	38.3572	11.4503
47.263	47.263	1584	38.3806	11.6184
47.254	47.254	1585	38.3893	11.7865
47.246	47.246	1586	38.3968	11.9546
47.238	47.238	1587	38.4015	12.1228
47.229	47.229	1588	38.3946	12.291
47.221	47.221	1589	38.3939	12.4591
47.213	47.213	1590	38.4013	12.6273
47.204	47.204	1591	38.418	12.7956
47.196	47.196	1592	38.4347	12.9639
47.188	47.188	1593	38.449	13.1323
47.179	47.179	1594	38.4638	13.3007
47.171	47.171	1595	38.4697	13.4692
47.163	47.163	1597	38.4603	13.6377
47.154	47.154	1598	38.4459	13.806
47.146	47.146	1599	38.4454	13.9744
47.138	47.138	1600	38.4648	14.1429
47.129	47.129	1601	38.4677	14.3114
47.121	47.121	1602	38.4683	14.4798
47.113	47.113	1603	38.4596	14.6483
47.104	47.104	1604	38.4504	14.8167
47.096	47.096	1605	38.4393	14.985
47.088	47.088	1606	38.4251	15.1533
47.079	47.079	1607	38.4064	15.3215
47.071	47.071	1608	38.3752	15.4896
47.063	47.063	1609	38.3476	15.6575
47.054	47.054	1611	38.3124	15.8253
47.046	47.046	1612	38.2746	15.993
47.038	47.038	1613	38.239	16.1604
47.029	47.029	1614	38.2145	16.3278
47.021	47.021	1615	38.1893	16.495
47.013	47.013	1616	38.1706	16.6622
47.004	47.004	1617	38.1612	16.8293
46.996	46.996	1618	38.1419	16.9964
46.988	46.988	1619	38.116	17.1633
46.979	46.979	1620	38.0869	17.3301
46.971	46.971	1622	38.0489	17.4968
46.963	46.963	1623	38.0173	17.6633
46.954	46.954	1624	37.9893	17.8296
46.946	46.946	1625	37.9579	17.9959
46.938	46.938	1626	37.9487	18.1621
46.929	46.929	1627	37.9527	18.3283
46.921	46.921	1628	37.9658	18.4946
46.913	46.913	1629	37.9714	18.6609
46.904	46.904	1630	37.9587	18.8271
46.896	46.896	1632	37.941	18.9933
46.888	46.888	1633	37.9147	19.1593
46.879	46.879	1634	37.8962	19.3253
46.871	46.871	1635	37.8758	19.4912
46.863	46.863	1636	37.8516	19.657
46.854	46.854	1637	37.8113	19.8226
46.846	46.846	1638	37.7644	19.988
46.838	46.838	1640	37.7108	20.1531
46.829	46.829	1641	37.6558	20.318
46.821	46.821	1642	37.6077	20.4828
46.813	46.813	1643	37.5746	20.6473
46.804	46.804	1644	37.5538	20.8118
46.796	46.796	1645	37.5419	20.9762
46.788	46.788	1647	37.5215	21.1405
46.779	46.779	1648	37.4922	21.3047
46.771	46.771	1649	37.4589	21.4688
46.763	46.763	1650	37.423	21.6327
46.754	46.754	1651	37.3916	21.7964
46.746	46.746	1652	37.3479	21.96
46.738	46.738	1654	37.3027	22.1234
46.729	46.729	1655	37.2586	22.2866
46.721	46.721	1656	37.2162	22.4496
46.713	46.713	1657	37.1729	22.6124
46.704	46.704	1658	37.1398	22.775
46.696	46.696	1659	37.1132	22.9376
46.688	46.688	1661	37.0761	23.0999
46.679	46.679	1662	37.039	23.2622
46.671	46.671	1663	36.9995	23.4242
46.663	46.663	1664	36.9634	23.5861
46.654	46.654	1665	36.9246	23.7478
46.646	46.646	1667	36.868	23.9093
46.638	46.638	1668	36.8004	24.0704
46.629	46.629	1669	36.7334	24.2313
46.621	46.621	1670	36.6736	24.3919
46.613	46.613	1671	36.6201	24.5523
46.604	46.604	1673	36.5728	24.7125
46.596	46.596	1674	36.5325	24.8725
46.588	46.588	1675	36.4945	25.0323
46.579	46.579	1676	36.4506	25.192
46.571	46.571	1677	36.4095	25.3514
46.563	46.563	1679	36.3763	25.5107
46.554	46.554	1680	36.3439	25.6699
46.546	46.546	1681	36.3118	25.8289
46.538	46.538	1682	36.2821	25.9878
46.529	46.529	1684	36.2547	26.1466
46.521	46.521	1685	36.2221	26.3053
46.513	46.513	1686	36.1896	26.4638
46.504	46.504	1687	36.1616	26.6221
46.496	46.496	1689	36.1393	26.7804
46.488	46.488	1690	36.1278	26.9386
46.479	46.479	1691	36.1353	27.0969
46.471	46.471	1692	36.1499	27.2552
46.463	46.463	1694	36.1624	27.4136
46.454	46.454	1695	36.1718	27.572
46.446	46.446	1696	36.194	27.7305
46.438	46.438	1697	36.2349	27.8892
46.429	46.429	1699	36.3007	28.0482
46.421	46.421	1700	36.3704	28.2075
46.413	46.413	1701	36.439	28.3671
46.404	46.404	1702	36.5126	28.527
46.396	46.396	1704	36.588	28.6872
46.388	46.388	1705	36.6655	28.8478
46.379	46.379	1706	36.7585	29.0088
46.371	46.371	1707	36.8678	29.1703
46.363	46.363	1709	36.9967	29.3323
46.354	46.354	1710	37.1441	29.495
46.346	46.346	1711	37.2986	29.6583
46.338	46.338	1713	37.4595	29.8224
46.329	46.329	1714	37.6315	29.9872
46.321	46.321	1715	37.8103	30.1528
46.313	46.313	1717	38.0024	30.3192
46.304	46.304	1718	38.2066	30.4866
46.296	46.296	1719	38.4309	30.6549
46.288	46.288	1720	38.6576	30.8242
46.279	46.279	1722	38.8897	30.9945
46.271	46.271	1723	39.1467	31.1659
46.263	46.263	1724	39.4282	31.3386
46.254	46.254	1726	39.7195	31.5126
46.246	46.246	1727	40.0097	31.6878
46.238	46.238	1728	40.312	31.8644
46.229	46.229	1730	40.6241	32.0423
46.221	46.221	1731	40.9331	32.2215
46.213	46.213	1732	41.2469	32.4022
46.204	46.204	1734	41.5776	32.5843
46.196	46.196	1735	41.9135	32.7678
46.188	46.188	1736	42.2425	32.9529
46.179	46.179	1738	42.5806	33.1393
46.171	46.171	1739	42.9395	33.3274
46.163	46.163	1740	43.3106	33.5171
46.154	46.154	1742	43.6877	33.7084
46.146	46.146	1743	44.076	33.9015
46.138	46.138	1744	44.4625	34.0962
46.129	46.129	1746	44.8599	34.2927
46.121	46.121	1747	45.2724	34.4909
46.113	46.113	1749	45.6789	34.691
46.104	46.104	1750	46.0928	34.8929
46.096	46.096	1751	46.5115	35.0966
46.088	46.088	1753	46.9222	35.3021
46.079	46.079	1754	47.3292	35.5093
46.071	46.071	1755	47.7427	35.7184
46.063	46.063	1757	48.148	35.9293
46.054	46.054	1758	48.5412	36.1419
46.046	46.046	1760	48.9498	36.3563
46.038	46.038	1761	49.379	36.5725
46.029	46.029	1762	49.8161	36.7907
46.021	46.021	1764	50.2546	37.0108
46.013	46.013	1765	50.6912	37.2328
46.004	46.004	1767	51.1166	37.4567
45.996	45.996	1768	51.5446	37.6824
45.988	45.988	1769	51.9727	37.9101
45.979	45.979	1771	52.411	38.1396
45.971	45.971	1772	52.8511	38.3711
45.963	45.963	1774	53.2807	38.6044
45.954	45.954	1775	53.7165	38.8397
45.946	45.946	1776	54.1541	39.0768
45.938	45.938	1778	54.5882	39.3159
45.929	45.929	1779	55.0259	39.5569
45.921	45.921	1781	55.4623	39.7998
45.913	45.913	1782	55.8992	40.0446
45.904	45.904	1784	56.3343	40.2913
45.896	45.896	1785	56.755	40.5399
45.888	45.888	1786	57.172	40.7903
45.879	45.879	1788	57.5815	41.0425
45.871	45.871	1789	57.9865	41.2964
45.863	45.863	1791	58.3795	41.5521
45.854	45.854	1792	58.7691	41.8095
45.846	45.846	1794	59.1383	42.0685
45.838	45.838	1795	59.4966	42.3291
45.829	45.829	1797	59.844	42.5912
45.821	45.821	1798	60.1744	42.8547
45.813	45.813	1800	60.4935	43.1197
45.804	45.804	1801	60.7905	43.3859
45.796	45.796	1803	61.0604	43.6533
45.788	45.788	1804	61.3023	43.9218
45.779	45.779	1806	61.519	44.1912
45.771	45.771	1807	61.699	44.4614
45.763	45.763	1809	61.8509	44.7323
45.754	45.754	1810	61.9693	45.0037
45.746	45.746	1812	62.0474	45.2755
45.738	45.738	1813	62.0965	45.5474
45.729	45.729	1815	62.1098	45.8194
45.721	45.721	1816	62.0835	46.0914
45.713	45.713	1818	62.0031	46.3629
45.704	45.704	1819	61.8802	46.6339
45.696	45.696	1821	61.7182	46.9042
45.688	45.688	1822	61.4991	47.1736
45.679	45.679	1824	61.2268	47.4417
45.671	45.671	1825	60.8977	47.7084
45.663	45.663	1827	60.5144	47.9734
45.654	45.654	1828	60.0675	48.2365
45.646	45.646	1830	59.5591	48.4974
45.638	45.638	1831	58.9832	48.7557
45.629	45.629	1833	58.3392	49.0112
45.621	45.621	1834	57.6311	49.2636
45.613	45.613	1836	56.8471	49.5126
45.604	45.604	1837	55.9871	49.7578
45.596	45.596	1839	55.0442	49.9988
45.588	45.588	1841	54.0279	50.2355
45.579	45.579	1842	52.9461	50.4673
45.571	45.571	1844	51.8027	50.6942
45.563	45.563	1845	50.5926	50.9158
45.554	45.554	1847	49.3199	51.1318
45.546	45.546	1848	47.9797	51.3419
45.538	45.538	1850	46.5796	51.5459
45.529	45.529	1852	45.1218	51.7435
45.521	45.521	1853	43.6041	51.9345
45.513	45.513	1855	42.0313	52.1186
45.504	45.504	1856	40.4212	52.2956
45.496	45.496	1858	38.7831	52.4655
45.488	45.488	1860	37.1194	52.628
45.479	45.479	1861	35.4356	52.7832
45.471	45.471	1863	33.7412	52.931
45.463	45.463	1864	32.0273	53.0713
45.454	45.454	1866	30.3095	53.204
45.446	45.446	1868	28.5967	53.3293
45.438	45.438	1869	26.9031	53.4471
45.429	45.429	1871	25.2142	53.5575
45.421	45.421	1872	23.5467	53.6606
45.413	45.413	1874	21.9105	53.7566
45.404	45.404	1876	20.3133	53.8456
45.396	45.396	1877	18.7653	53.9277
45.388	45.388	1879	17.2732	54.0034
45.379	45.379	1881	15.8348	54.0727
45.371	45.371	1882	14.4575	54.1361
45.363	45.363	1884	13.1419	54.1936
45.354	45.354	1886	11.8937	54.2457
45.346	45.346	1887	10.7224	54.2927
45.338	45.338	1889	9.634	54.3349
45.329	45.329	1891	8.6211	54.3726
45.321	45.321	1892	7.6814	54.4063
45.313	45.313	1894	6.8061	54.4361
45.304	45.304	1896	6.0052	54.4624
45.296	45.296	1897	5.2811	54.4855
45.288	45.288	1899	4.6162	54.5057
45.279	45.279	1901	4.0191	54.5233
45.271	45.271	1902	3.4804	54.5386
45.263	45.263	1904	2.9946	54.5517
45.254	45.254	1906	2.5655	54.5629
45.246	45.246	1908	2.1809	54.5725
45.238	45.238	1909	1.8253	54.5805
45.229	45.229	1911	1.503	54.587
45.221	45.221	1913	1.2088	54.5923
45.213	45.213	1914	0.9537	54.5965
45.204	45.204	1916	0.7214	54.5997
45.196	45.196	1918	0.4972	54.6019
45.188	45.188	1920	0.2887	54.6031
45.179	45.179	1921	0.1072	54.6036
35.971	35.971	14705	0	54.6036
35.963	35.963	14750	0.0096	54.6036
35.954	35.954	14795	0.0271	54.6037
35.946	35.946	14841	0.0445	54.6039
35.938	35.938	14887	0.0692	54.6042
35.929	35.929	14933	0.0936	54.6047
35.921	35.921	14979	0.1179	54.6052
35.913	35.913	15025	0.1622	54.6059
35.904	35.904	15072	0.2153	54.6068
35.896	35.896	15118	0.2622	54.608
35.888	35.888	15165	0.3103	54.6093
35.879	35.879	15212	0.356	54.6109
35.871	35.871	15260	0.4043	54.6127
35.863	35.863	15307	0.4443	54.6146
35.854	35.854	15355	0.4776	54.6167
35.846	35.846	15403	0.5137	54.6189
35.838	35.838	15451	0.5589	54.6214
35.829	35.829	15499	0.5956	54.624
35.821	35.821	15547	0.6266	54.6267
35.813	35.813	15596	0.6672	54.6297
35.804	35.804	15645	0.6986	54.6327
35.796	35.796	15694	0.7243	54.6359
35.788	35.788	15743	0.7543	54.6392
35.779	35.779	15792	0.7834	54.6426
35.771	35.771	15842	0.8133	54.6462
35.763	35.763	15892	0.8549	54.6499
35.754	35.754	15942	0.9061	54.6539
35.746	35.746	15992	0.9479	54.6581
35.738	35.738	16042	0.992	54.6624
35.729	35.729	16093	1.0421	54.667
35.721	35.721	16144	1.1015	54.6718
35.713	35.713	16195	1.1766	54.6769
35.704	35.704	16246	1.2478	54.6824
35.696	35.696	16298	1.313	54.6882
35.688	35.688	16349	1.3789	54.6942
35.679	35.679	16401	1.4385	54.7005
35.671	35.671	16453	1.4926	54.707
35.663	35.663	16505	1.5558	54.7139
35.654	35.654	16558	1.6322	54.721
35.646	35.646	16611	1.7149	54.7285
35.638	35.638	16663	1.8135	54.7365
35.629	35.629	16717	1.9163	54.7448
35.621	35.621	16770	2.005	54.7536
35.613	35.613	16824	2.082	54.7627
35.604	35.604	16877	2.1613	54.7722
35.596	35.596	16931	2.2425	54.782
35.588	35.588	16986	2.3292	54.7922
35.579	35.579	17040	2.4244	54.8029
35.571	35.571	17095	2.5116	54.8139
35.563	35.563	17150	2.5831	54.8252
35.554	35.554	17205	2.662	54.8368
35.546	35.546	17260	2.7517	54.8489
35.538	35.538	17316	2.85	54.8614
35.529	35.529	17371	2.9592	54.8743
35.521	35.521	17427	3.0758	54.8878
35.513	35.513	17484	3.1903	54.9018
35.504	35.504	17540	3.2995	54.9162
35.496	35.496	17597	3.418	54.9312
35.488	35.488	17654	3.5418	54.9467
35.479	35.479	17711	3.6572	54.9627
35.471	35.471	17769	3.7846	54.9793
35.463	35.463	17826	3.9177	54.9964
35.454	35.454	17884	4.0498	55.0142
35.446	35.446	17942	4.1874	55.0325
35.438	35.438	18001	4.3275	55.0515
35.429	35.429	18059	4.478	55.0711
35.421	35.421	18118	4.641	55.0914
35.413	35.413	18177	4.8114	55.1125
35.404	35.404	18237	4.9889	55.1343
35.396	35.396	18296	5.1775	55.157
35.388	35.388	18356	5.3647	55.1805
35.379	35.379	18416	5.5376	55.2048
35.371	35.371	18476	5.7216	55.2298
35.363	35.363	18537	5.9153	55.2557
35.354	35.354	18598	6.1224	55.2825
35.346	35.346	18659	6.3371	55.3103
35.338	35.338	18720	6.5531	55.339
35.329	35.329	18782	6.7792	55.3687
35.321	35.321	18844	7.0234	55.3994
35.313	35.313	18906	7.2811	55.4313
35.304	35.304	18968	7.5515	55.4644
35.296	35.296	19031	7.8355	55.4987
35.288	35.288	19094	8.1388	55.5344
35.279	35.279	19157	8.4482	55.5714
35.271	35.271	19220	8.7655	55.6097
35.263	35.263	19284	9.085	55.6495
35.254	35.254	19348	9.4205	55.6908
35.246	35.246	19412	9.7571	55.7335
35.238	35.238	19477	10.0959	55.7777
35.229	35.229	19542	10.4532	55.8235
35.221	35.221	19607	10.8277	55.8709
35.213	35.213	19672	11.2167	55.9201
35.204	35.204	19738	11.6171	55.9709
35.196	35.196	19803	12.0231	56.0236
35.188	35.188	19870	12.4484	56.0781
35.179	35.179	19936	12.8896	56.1346
35.171	35.171	20003	13.3424	56.193
35.163	35.163	20070	13.8133	56.2535
35.154	35.154	20137	14.288	56.3161
35.146	35.146	20205	14.7618	56.3807
35.138	35.138	20272	15.2418	56.4475
35.129	35.129	20340	15.7563	56.5165
35.121	35.121	20409	16.3011	56.5879
35.113	35.113	20478	16.8618	56.6617
35.104	35.104	20547	17.4365	56.7381
35.096	35.096	20616	18.0266	56.8171
35.088	35.088	20685	18.6405	56.8987
35.079	35.079	20755	19.2739	56.9831
35.071	35.071	20825	19.9257	57.0704
35.063	35.063	20896	20.6004	57.1606
35.054	35.054	20967	21.2999	57.2539
35.046	35.046	21038	22.0165	57.3503
35.038	35.038	21109	22.7509	57.4499
35.029	35.029	21181	23.5076	57.5529
35.021	35.021	21253	24.2808	57.6592
35.013	35.013	21325	25.0674	57.769
35.004	35.004	21398	25.8762	57.8823
34.996	34.996	21471	26.7153	57.9993
34.988	34.988	21544	27.5713	58.1201
34.979	34.979	21617	28.4448	58.2447
34.971	34.971	21691	29.3404	58.3732
34.963	34.963	21765	30.2696	58.5057
34.954	34.954	21840	31.235	58.6425
34.946	34.946	21915	32.2008	58.7836
34.938	34.938	21990	33.188	58.9289
34.929	34.929	22065	34.194	59.0787
34.921	34.921	22141	35.2372	59.233
34.913	34.913	22217	36.3161	59.3921
34.904	34.904	22293	37.4296	59.556
34.896	34.896	22370	38.5655	59.7249
34.888	34.888	22447	39.7133	59.8988
34.879	34.879	22525	40.8641	60.0778
34.871	34.871	22602	42.0257	60.2618
34.863	34.863	22680	43.2015	60.451
34.854	34.854	22759	44.4114	60.6455
34.846	34.846	22838	45.6482	60.8455
34.838	34.838	22917	46.8991	61.0509
34.829	34.829	22996	48.177	61.2619
34.821	34.821	23076	49.4634	61.4785
34.813	34.813	23156	50.7663	61.7008
34.804	34.804	23236	52.0864	61.9289
34.796	34.796	23317	53.41	62.1629
34.788	34.788	23398	54.7439	62.4026
34.779	34.779	23480	56.0923	62.6483
34.771	34.771	23562	57.4681	62.9
34.763	34.763	23644	58.8702	63.1578
34.754	34.754	23727	60.2781	63.4218
34.746	34.746	23810	61.6817	63.6919
34.738	34.738	23893	63.089	63.9682
34.729	34.729	23976	64.5189	64.2508
34.721	34.721	24060	65.9554	64.5397
34.713	34.713	24145	67.3795	64.8348
34.704	34.704	24230	68.8011	65.1361
34.696	34.696	24315	70.2114	65.4436
34.688	34.688	24400	71.6094	65.7572
34.679	34.679	24486	72.9962	66.0769
34.671	34.671	24572	74.3799	66.4027
34.663	34.663	24659	75.7482	66.7344
34.654	34.654	24746	77.0973	67.0721
34.646	34.646	24833	78.4286	67.4155
34.638	34.638	24921	79.7281	67.7647
34.629	34.629	25009	81.0058	68.1195
34.621	34.621	25098	82.2803	68.4799
34.613	34.613	25187	83.5353	68.8457
34.604	34.604	25276	84.7592	69.2169
34.596	34.596	25366	85.9515	69.5934
34.588	34.588	25456	87.1093	69.9749
34.579	34.579	25546	88.2355	70.3613
34.571	34.571	25637	89.328	70.7525
34.563	34.563	25729	90.3734	71.1483
34.554	34.554	25820	91.3706	71.5485
34.546	34.546	25912	92.3093	71.9528
34.538	34.538	26005	93.2058	72.361
34.529	34.529	26098	94.0716	72.773
34.521	34.521	26191	94.9029	73.1886
34.513	34.513	26285	95.6898	73.6077
34.504	34.504	26379	96.4084	74.0299
34.496	34.496	26474	97.0615	74.455
34.488	34.488	26569	97.645	74.8827
34.479	34.479	26664	98.171	75.3126
34.471	34.471	26760	98.6484	75.7447
34.463	34.463	26856	99.0536	76.1785
34.454	34.454	26953	99.3865	76.6137
34.446	34.446	27050	99.6525	77.0502
34.438	34.438	27148	99.8399	77.4874
34.429	34.429	27246	99.9565	77.9252
34.421	34.421	27344	100	78.3632
34.413	34.413	27443	99.9624	78.801
34.404	34.404	27542	99.854	79.2383
34.396	34.396	27642	99.6602	79.6748
34.388	34.388	27742	99.3846	80.11
34.379	34.379	27843	99.0414	80.5438
34.371	34.371	27944	98.6404	80.9758
34.363	34.363	28045	98.1729	81.4058
34.354	34.354	28147	97.631	81.8333
34.346	34.346	28250	97.0136	82.2582
34.338	34.338	28353	96.3241	82.6801
34.329	34.329	28456	95.554	83.0986
34.321	34.321	28560	94.7173	83.5134
34.313	34.313	28664	93.8259	83.9243
34.304	34.304	28769	92.8863	84.3311
34.296	34.296	28874	91.8952	84.7336
34.288	34.288	28980	90.8492	85.1315
34.279	34.279	29086	89.7405	85.5245
34.271	34.271	29193	88.5766	85.9124
34.263	34.263	29300	87.3601	86.295
34.254	34.254	29408	86.1003	86.6721
34.246	34.246	29516	84.795	87.0435
34.238	34.238	29624	83.4524	87.409
34.229	34.229	29733	82.0722	87.7684
34.221	34.221	29843	80.6435	88.1216
34.213	34.213	29953	79.1866	88.4684
34.204	34.204	30064	77.7022	88.8087
34.196	34.196	30175	76.2024	89.1425
34.188	34.188	30286	74.6734	89.4695
34.179	34.179	30398	73.1098	89.7897
34.171	34.171	30511	71.5202	90.1029
34.163	34.163	30624	69.9306	90.4092
34.154	34.154	30738	68.3397	90.7085
34.146	34.146	30852	66.7471	91.0008
34.138	34.138	30967	65.157	91.2862
34.129	34.129	31082	63.5608	91.5646
34.121	34.121	31197	61.9489	91.8359
34.113	34.113	31314	60.3441	92.1002
34.104	34.104	31430	58.7572	92.3575
34.096	34.096	31548	57.1784	92.6079
34.088	34.088	31666	55.6207	92.8515
34.079	34.079	31784	54.0864	93.0884
34.071	34.071	31903	52.5514	93.3185
34.063	34.063	32022	51.0309	93.542
34.054	34.054	32142	49.5317	93.759
34.046	34.046	32263	48.0565	93.9694
34.038	34.038	32384	46.6112	94.1736
34.029	34.029	32506	45.1908	94.3715
34.021	34.021	32628	43.794	94.5633
34.013	34.013	32751	42.4245	94.7491
34.004	34.004	32874	41.0946	94.9291
33.996	33.996	32998	39.7997	95.1034
33.988	33.988	33122	38.5345	95.2721
33.979	33.979	33247	37.2995	95.4355
33.971	33.971	33373	36.0868	95.5936
33.963	33.963	33499	34.9036	95.7464
33.954	33.954	33626	33.7515	95.8942
33.946	33.946	33753	32.6239	96.0371
33.938	33.938	33881	31.5365	96.1752
33.929	33.929	34010	30.4869	96.3088
33.921	33.921	34139	29.4693	96.4378
33.913	33.913	34269	28.4717	96.5625
33.904	33.904	34399	27.5126	96.683
33.896	33.896	34530	26.5936	96.7995
33.888	33.888	34661	25.7148	96.9121
33.879	33.879	34793	24.858	97.021
33.871	33.871	34926	24.021	97.1262
33.863	33.863	35060	23.2136	97.2278
33.854	33.854	35194	22.4401	97.3261
33.846	33.846	35328	21.7079	97.4212
33.838	33.838	35463	21.0063	97.5132
33.829	33.829	35599	20.3358	97.6022
33.821	33.821	35736	19.6913	97.6885
33.813	33.813	35873	19.0606	97.772
33.804	33.804	36011	18.4526	97.8528
33.796	33.796	36149	17.8633	97.931
33.788	33.788	36288	17.2949	98.0068
33.779	33.779	36428	16.7417	98.0801
33.771	33.771	36568	16.2024	98.151
33.763	33.763	36709	15.68	98.2197
33.754	33.754	36851	15.1635	98.2861
33.746	33.746	36993	14.6508	98.3503
33.738	33.738	37136	14.1619	98.4123
33.729	33.729	37280	13.7018	98.4723
33.721	33.721	37424	13.255	98.5304
33.713	33.713	37569	12.8163	98.5865
33.704	33.704	37715	12.3907	98.6408
33.696	33.696	37861	11.9689	98.6932
33.688	33.688	38008	11.5751	98.7439
33.679	33.679	38156	11.201	98.7929
33.671	33.671	38305	10.8267	98.8404
33.663	33.663	38454	10.4812	98.8863
33.654	33.654	38604	10.1465	98.9307
33.646	33.646	38754	9.8371	98.9738
33.638	33.638	38906	9.5401	99.0156
33.629	33.629	39058	9.255	99.0561
33.621	33.621	39210	8.9809	99.0954
33.613	33.613	39364	8.7195	99.1336
33.604	33.604	39518	8.464	99.1707
33.596	33.596	39673	8.2073	99.2066
33.588	33.588	39828	7.958	99.2415
33.579	33.579	39985	7.7189	99.2753
33.571	33.571	40142	7.4848	99.3081
33.563	33.563	40300	7.24	99.3398
33.554	33.554	40458	6.9911	99.3704
33.546	33.546	40618	6.7435	99.3999
33.538	33.538	40778	6.4963	99.4284
33.529	33.529	40939	6.2566	99.4558
33.521	33.521	41100	6.0403	99.4822
33.513	33.513	41263	5.8427	99.5078
33.504	33.504	41426	5.6601	99.5326
33.496	33.496	41590	5.4848	99.5566
33.488	33.488	41754	5.3213	99.5799
33.479	33.479	41920	5.1605	99.6025
33.471	33.471	42086	4.993	99.6244
33.463	33.463	42253	4.8217	99.6455
33.454	33.454	42421	4.6641	99.666
33.446	33.446	42590	4.5288	99.6858
33.438	33.438	42759	4.3999	99.7051
33.429	33.429	42930	4.2684	99.7238
33.421	33.421	43101	4.1178	99.7418
33.413	33.413	43273	3.9507	99.7591
33.404	33.404	43446	3.7887	99.7757
33.396	33.396	43619	3.6379	99.7916
33.388	33.388	43794	3.4825	99.8069
33.379	33.379	43969	3.319	99.8214
33.371	33.371	44145	3.1591	99.8352
33.363	33.363	44322	3.0136	99.8484
33.354	33.354	44500	2.873	99.861
33.346	33.346	44679	2.7307	99.873
33.338	33.338	44858	2.5773	99.8843
33.329	33.329	45038	2.4249	99.8949
33.321	33.321	45220	2.2798	99.9049
33.313	33.313	45402	2.1492	99.9143
33.304	33.304	45585	2.0272	99.9232
33.296	33.296	45769	1.9175	99.9316
33.288	33.288	45954	1.8159	99.9395
33.279	33.279	46139	1.7181	99.947
33.271	33.271	46326	1.6124	99.9541
33.263	33.263	46513	1.4947	99.9606
33.254	33.254	46702	1.3801	99.9667
33.246	33.246	46891	1.2787	99.9723
33.238	33.238	47081	1.1784	99.9775
33.229	33.229	47273	1.0545	99.9821
33.221	33.221	47465	0.9236	99.9861
33.213	33.213	47658	0.7987	99.9896
33.204	33.204	47852	0.682	99.9926
33.196	33.196	48047	0.57	99.9951
33.188	33.188	48242	0.4527	99.9971
33.179	33.179	48439	0.3382	99.9986
33.171	33.171	48637	0.2264	99.9996
33.163	33.163	48836	0.1025	100
[LC	Chromatogram(Detector	A-Ch1)]
Interval(msec)	500
#	of	Points	10201
Start	Time(min)	0
End	Time(min)	85
Intensity	Units	mV
Intensity	Multiplier	0.001
Wavelength(nm)	280nm
R.Time	(min)	Intensity
0	0
0.00833	0
0.01667	0
0.025	1
0.03333	1
0.04167	1
0.05	1
0.05833	2
0.06667	2
0.075	1
0.08333	0
0.09167	-1
0.1	-2
0.10833	-2
0.11667	-2
0.125	-2
0.13333	-1
0.14167	-2
0.15	-3
0.15833	-4
0.16667	-3
0.175	-2
0.18333	-1
0.19167	-1
0.2	1
0.20833	0
0.21667	0
0.225	0
0.23333	1
0.24167	1
0.25	1
0.25833	1
0.26667	1
0.275	2
0.28333	3
0.29167	3
0.3	3
0.30833	2
0.31667	1
0.325	1
0.33333	1
0.34167	1
0.35	1
0.35833	1
0.36667	1
0.375	0
0.38333	0
0.39167	1
0.4	1
0.40833	2
0.41667	2
0.425	2
0.43333	3
0.44167	3
0.45	3
0.45833	3
0.46667	2
0.475	2
0.48333	2
0.49167	1
0.5	0
0.50833	-1
0.51667	-1
0.525	-1
0.53333	0
0.54167	1
0.55	1
0.55833	1
0.56667	0
0.575	-1
0.58333	0
0.59167	1
0.6	1
0.60833	0
0.61667	0
0.625	1
0.63333	1
0.64167	1
0.65	2
0.65833	3
0.66667	2
0.675	1
0.68333	1
0.69167	1
0.7	0
0.70833	1
0.71667	1
0.725	0
0.73333	0
0.74167	-1
0.75	-2
0.75833	-2
0.76667	-2
0.775	-1
0.78333	0
0.79167	0
0.8	1
0.80833	1
0.81667	2
0.825	1
0.83333	0
0.84167	0
0.85	1
0.85833	1
0.86667	2
0.875	3
0.88333	3
0.89167	2
0.9	1
0.90833	1
0.91667	-1
0.925	-2
0.93333	-2
0.94167	-1
0.95	-1
0.95833	0
0.96667	0
0.975	1
0.98333	1
0.99167	1
1	1
1.00833	2
1.01667	1
1.025	1
1.03333	1
1.04167	0
1.05	1
1.05833	3
1.06667	4
1.075	3
1.08333	4
1.09167	5
1.1	4
1.10833	3
1.11667	1
1.125	0
1.13333	-1
1.14167	-1
1.15	-2
1.15833	-2
1.16667	0
1.175	-1
1.18333	-1
1.19167	0
1.2	1
1.20833	2
1.21667	2
1.225	1
1.23333	1
1.24167	1
1.25	2
1.25833	2
1.26667	1
1.275	1
1.28333	2
1.29167	1
1.3	1
1.30833	2
1.31667	2
1.325	2
1.33333	2
1.34167	0
1.35	-1
1.35833	0
1.36667	0
1.375	-1
1.38333	0
1.39167	0
1.4	1
1.40833	1
1.41667	2
1.425	3
1.43333	1
1.44167	0
1.45	0
1.45833	1
1.46667	1
1.475	0
1.48333	1
1.49167	2
1.5	3
1.50833	3
1.51667	2
1.525	1
1.53333	1
1.54167	1
1.55	1
1.55833	1
1.56667	2
1.575	3
1.58333	3
1.59167	2
1.6	1
1.60833	1
1.61667	1
1.625	3
1.63333	3
1.64167	3
1.65	2
1.65833	2
1.66667	3
1.675	5
1.68333	7
1.69167	6
1.7	4
1.70833	3
1.71667	1
1.725	1
1.73333	1
1.74167	1
1.75	1
1.75833	2
1.76667	2
1.775	2
1.78333	1
1.79167	1
1.8	2
1.80833	2
1.81667	4
1.825	4
1.83333	4
1.84167	3
1.85	3
1.85833	3
1.86667	3
1.875	4
1.88333	4
1.89167	4
1.9	4
1.90833	3
1.91667	2
1.925	1
1.93333	2
1.94167	3
1.95	3
1.95833	3
1.96667	2
1.975	1
1.98333	2
1.99167	2
2	2
2.00833	2
2.01667	2
2.025	4
2.03333	4
2.04167	4
2.05	4
2.05833	4
2.06667	3
2.075	2
2.08333	2
2.09167	1
2.1	0
2.10833	0
2.11667	0
2.125	0
2.13333	0
2.14167	0
2.15	2
2.15833	2
2.16667	2
2.175	3
2.18333	4
2.19167	5
2.2	6
2.20833	5
2.21667	3
2.225	2
2.23333	2
2.24167	1
2.25	1
2.25833	2
2.26667	2
2.275	3
2.28333	3
2.29167	2
2.3	1
2.30833	-1
2.31667	-1
2.325	0
2.33333	0
2.34167	1
2.35	1
2.35833	1
2.36667	1
2.375	2
2.38333	1
2.39167	0
2.4	0
2.40833	1
2.41667	0
2.425	-1
2.43333	-1
2.44167	-2
2.45	-3
2.45833	-2
2.46667	-2
2.475	-2
2.48333	-1
2.49167	0
2.5	1
2.50833	1
2.51667	1
2.525	2
2.53333	2
2.54167	3
2.55	3
2.55833	3
2.56667	3
2.575	3
2.58333	3
2.59167	3
2.6	3
2.60833	2
2.61667	2
2.625	2
2.63333	2
2.64167	3
2.65	3
2.65833	1
2.66667	0
2.675	0
2.68333	0
2.69167	0
2.7	1
2.70833	1
2.71667	1
2.725	1
2.73333	1
2.74167	1
2.75	1
2.75833	0
2.76667	0
2.775	0
2.78333	0
2.79167	-1
2.8	-1
2.80833	-1
2.81667	0
2.825	0
2.83333	1
2.84167	2
2.85	2
2.85833	2
2.86667	2
2.875	2
2.88333	2
2.89167	2
2.9	2
2.90833	0
2.91667	0
2.925	0
2.93333	2
2.94167	2
2.95	2
2.95833	3
2.96667	3
2.975	3
2.98333	2
2.99167	0
3	0
3.00833	0
3.01667	1
3.025	1
3.03333	2
3.04167	2
3.05	1
3.05833	0
3.06667	0
3.075	0
3.08333	-1
3.09167	-1
3.1	-1
3.10833	0
3.11667	0
3.125	0
3.13333	0
3.14167	0
3.15	-1
3.15833	-1
3.16667	0
3.175	-1
3.18333	0
3.19167	1
3.2	0
3.20833	-1
3.21667	-1
3.225	-1
3.23333	-1
3.24167	0
3.25	1
3.25833	1
3.26667	1
3.275	0
3.28333	-1
3.29167	-1
3.3	-1
3.30833	0
3.31667	1
3.325	1
3.33333	1
3.34167	0
3.35	0
3.35833	0
3.36667	1
3.375	1
3.38333	2
3.39167	2
3.4	1
3.40833	0
3.41667	0
3.425	-1
3.43333	0
3.44167	0
3.45	0
3.45833	0
3.46667	0
3.475	0
3.48333	0
3.49167	-1
3.5	-1
3.50833	-1
3.51667	0
3.525	-1
3.53333	-1
3.54167	0
3.55	1
3.55833	0
3.56667	0
3.575	0
3.58333	0
3.59167	0
3.6	0
3.60833	0
3.61667	1
3.625	1
3.63333	0
3.64167	-2
3.65	-2
3.65833	-1
3.66667	0
3.675	-1
3.68333	-2
3.69167	-3
3.7	-3
3.70833	-1
3.71667	0
3.725	1
3.73333	1
3.74167	0
3.75	0
3.75833	-1
3.76667	-1
3.775	-1
3.78333	-1
3.79167	-1
3.8	0
3.80833	0
3.81667	1
3.825	2
3.83333	3
3.84167	3
3.85	3
3.85833	2
3.86667	1
3.875	1
3.88333	1
3.89167	1
3.9	1
3.90833	1
3.91667	0
3.925	0
3.93333	2
3.94167	3
3.95	3
3.95833	2
3.96667	0
3.975	-1
3.98333	-1
3.99167	0
4	0
4.00833	0
4.01667	1
4.025	1
4.03333	3
4.04167	4
4.05	3
4.05833	2
4.06667	2
4.075	2
4.08333	1
4.09167	1
4.1	1
4.10833	1
4.11667	2
4.125	2
4.13333	2
4.14167	2
4.15	1
4.15833	1
4.16667	1
4.175	1
4.18333	1
4.19167	1
4.2	1
4.20833	0
4.21667	0
4.225	1
4.23333	2
4.24167	3
4.25	3
4.25833	2
4.26667	2
4.275	1
4.28333	1
4.29167	0
4.3	0
[truncated: 50,549 more rows]

## Sheet: 200628-Sirong-BSA-blank_006
[Header]
Application	Name	LabSolutions
Version	5.92
Data	File	Name	H:\LabSolutions\Data\Project1\200628-Sirong-BSA-blank_2020629_003.lcd
Output	Date	2020-06-29
Output	Time	16:10:07
[File	Information]
Type	Data	File
Generated	2020-06-29	14:13:20
Generated	by	System	Administrator
Modified	2020-06-29	15:38:45
Modified	by	System	Administrator
[Sample	Information]
Operator	Name	System	Administrator
Acquired	2020-06-29	14:13:42
Sample	Type	0:Unknown
Level	0
Sample	Name	BSA-60C-blank-12h-dilute1/4
Sample	ID
ISTD	Amount1	1
ISTD	Amount2	1
ISTD	Amount3	1
ISTD	Amount4	1
ISTD	Amount5	1
ISTD	Amount6	1
ISTD	Amount7	1
ISTD	Amount8	1
ISTD	Amount9	1
ISTD	Amount10	1
ISTD	Amount11	1
ISTD	Amount12	1
ISTD	Amount13	1
ISTD	Amount14	1
ISTD	Amount15	1
ISTD	Amount16	1
ISTD	Amount17	1
ISTD	Amount18	1
ISTD	Amount19	1
ISTD	Amount20	1
ISTD	Amount21	1
ISTD	Amount22	1
ISTD	Amount23	1
ISTD	Amount24	1
ISTD	Amount25	1
ISTD	Amount26	1
ISTD	Amount27	1
ISTD	Amount28	1
ISTD	Amount29	1
ISTD	Amount30	1
ISTD	Amount31	1
ISTD	Amount32	1
Sample	Amount	1
Dilution	Factor	1
Vial#	38
Injection	Volume	5
[Original	Files]
Data	File	H:\LabSolutions\Data\Project1\200628-Sirong-BSA-blank_2020629_003.lcd
Method	File	H:\LabSolutions\Data\Project1\GPC_NH4Ac_40C_UV280_bme190621.lcm
Batch	File	H:\LabSolutions\Data\Project1\200628-Sirong-BSA-blank.lcb
Report	Format	File	H:\LabSolutions\System\DEFAULT.lsr
[File	Description]
[Configuration]
Instrument	Name	UV+RID
Instrument	#	1
Line	#	1
#	of	Detectors	2
Detector	ID	Detector	A	Detector	B
Detector	Name	检测器A	检测器B
#	of	Channels	1	1
[Peak	Table(Detector	A)]
#	of	Peaks	1
Peak#	R.Time	I.Time	F.Time	Area	Height	A/H	Conc.	Mark	ID#	Name	k'	Plate	#	Plate	Ht.	Tailing	Resolution	Sep.Factor	Area	Ratio	Height	Ratio	Conc.	%	Norm	Conc.
1	34.053	32.058	36.058	348012	6480	53.701	0	0	11469	13.078	0.908	0	0	0	0	0	0
[Peak	Table(Detector	B)]
#	of	Peaks	2
Peak#	R.Time	I.Time	F.Time	Area	Height	A/H	Conc.	Mark	ID#	Name	k'	Plate	#	Plate	Ht.	Tailing	Resolution	Sep.Factor	Area	Ratio	Height	Ratio	Conc.	%	Norm	Conc.
1	34.367	32.95	35.883	84546	1610	52.528	0	0	10989	13.65	0.981	0	0	0	0	0	0
2	45.685	45.142	48.008	96897	987	98.191	0	0.329	13300	11.278	3.079	7.816	0	0	0	0	0
[Compound	Results(Detector	A)]
#	of	IDs	0
[Compound	Results(Detector	B)]
#	of	IDs	0
[Group	Results(Detector	A)]
#	of	Groups	0
[Group	Results(Detector	B)]
#	of	Groups	0
[GPC	Peak	Table(Detector	B)]
#	of	Peaks	2
Peak#	Start	Time	Top	Time	End	Time	Start	Volume	Top	Volume	End	Volume	Start	M.W.	Top	M.W.	End	M.W.	Start	Height	Top	Height	End	Height
1	32.95	34.367	35.883	32.95	34.367	35.883	54247	27986	15189	66	1610	70
2	45.142	45.685	48.008	45.142	45.685	48.008	1929	1823	1498	33	987	-514
[Average	Molecular	Weight	Table(Detector	B)]
#	of	Peaks	2
Peak#	Mn	Mw	Mz	Mz1	Mv	Mw/Mn	Mv/Mn	Mz/Mw	I.Visc	%
Total	3004	14162	27589	30244	0	4.71398	0	1.94805	1	100
1	27604	28449	29359	30357	0	1.03059	0	1.032	1	46.5966
2	1690	1697	1704	1711	0	1.00417	0	1.00413	1	53.4034
[RT/MW	Range	Table(Detector	B)]
#	of	RT/MW	Range	0
[GPC	Calibration	Curve	Table(Detector	B)]
#	of	Points	7
#	Time(min)	M.W.	Weight	Error	Active	Virtual	Data	Name
1	28.677	736000	1	1.1034	ON	OFF	H:\LabSolutions\Data\Project1\20190527STD_NH4Ac_40C_2019528_008.lcd
2	30.518	200000	1	-5.6588	ON	OFF	H:\LabSolutions\Data\Project1\20190527STD_NH4Ac_40C_2019528_007.lcd
3	31.656	113000	1	4.5867	ON	OFF	H:\LabSolutions\Data\Project1\20190527STD_NH4Ac_40C_2019528_006.lcd
4	33.25	48800	1	4.1236	ON	OFF	H:\LabSolutions\Data\Project1\20190527STD_NH4Ac_40C_2019528_005.lcd
5	34.67	23000	1	-6.8854	ON	OFF	H:\LabSolutions\Data\Project1\20190527STD_NH4Ac_40C_2019528_004.lcd
6	37.212	9900	1	3.1632	ON	OFF	H:\LabSolutions\Data\Project1\20190527STD_NH4Ac_40C_2019528_003.lcd
7	38.65	6200	1	-1.0726	ON	OFF	H:\LabSolutions\Data\Project1\20190527STD_NH4Ac_40C_2019528_002.lcd
Calibration	Curve	3rd	Order
Comment
[GPC	Slice	Data	Table(Detector	B)]
#	of	Peaks	2
Peak#	Slice#	R.Time	Volume	M.W.	Height	Sub	Total	%	Area
1	1	32.954	32.954	54134	1	169093	100	1
1	2	32.963	32.963	53910	3	169092	99.9993	1
1	3	32.971	32.971	53686	4	169089	99.9978	2
1	4	32.979	32.979	53463	6	169085	99.9954	3
1	5	32.988	32.988	53242	7	169080	99.9921	4
1	6	32.996	32.996	53022	9	169072	99.9878	4
1	7	33.004	33.004	52803	10	169064	99.9827	5
1	8	33.013	33.013	52584	12	169053	99.9765	6
1	9	33.021	33.021	52367	14	169041	99.9692	7
1	10	33.029	33.029	52151	16	169027	99.9609	8
1	11	33.038	33.038	51936	18	169011	99.9516	9
1	12	33.046	33.046	51723	19	168993	99.9412	10
1	13	33.054	33.054	51510	21	168974	99.9298	10
1	14	33.063	33.063	51298	23	168953	99.9174	11
1	15	33.071	33.071	51087	24	168931	99.904	12
1	16	33.079	33.079	50878	25	168907	99.89	12
1	17	33.088	33.088	50669	26	168882	99.8753	13
1	18	33.096	33.096	50461	27	168856	99.8601	13
1	19	33.104	33.104	50254	28	168830	99.8444	14
1	20	33.113	33.113	50049	29	168802	99.828	14
1	21	33.121	33.121	49844	30	168773	99.8109	15
1	22	33.129	33.129	49641	32	168743	99.793	16
1	23	33.138	33.138	49438	34	168711	99.7741	17
1	24	33.146	33.146	49236	35	168677	99.7542	18
1	25	33.154	33.154	49036	37	168642	99.7333	19
1	26	33.163	33.163	48836	39	168605	99.7113	19
1	27	33.171	33.171	48637	41	168566	99.6883	20
1	28	33.179	33.179	48439	42	168525	99.6643	21
1	29	33.188	33.188	48242	44	168483	99.6392	22
1	30	33.196	33.196	48047	46	168439	99.613	23
1	31	33.204	33.204	47852	48	168393	99.5858	24
1	32	33.213	33.213	47658	49	168345	99.5577	25
1	33	33.221	33.221	47465	51	168296	99.5284	26
1	34	33.229	33.229	47273	53	168244	99.4981	27
1	35	33.238	33.238	47081	55	168191	99.4667	28
1	36	33.246	33.246	46891	57	168136	99.4341	29
1	37	33.254	33.254	46702	60	168079	99.4003	30
1	38	33.263	33.263	46513	62	168019	99.3651	31
1	39	33.271	33.271	46326	64	167958	99.3285	32
1	40	33.279	33.279	46139	66	167894	99.2907	33
1	41	33.288	33.288	45954	68	167827	99.2515	34
1	42	33.296	33.296	45769	70	167759	99.2111	35
1	43	33.304	33.304	45585	73	167688	99.1694	36
1	44	33.313	33.313	45402	75	167616	99.1264	37
1	45	33.321	33.321	45220	77	167541	99.0822	39
1	46	33.329	33.329	45038	79	167464	99.0366	40
1	47	33.338	33.338	44858	82	167385	98.9897	41
1	48	33.346	33.346	44679	84	167303	98.9414	42
1	49	33.354	33.354	44500	86	167219	98.8919	43
1	50	33.363	33.363	44322	88	167133	98.841	44
1	51	33.371	33.371	44145	90	167045	98.7891	45
1	52	33.379	33.379	43969	92	166955	98.7359	46
1	53	33.388	33.388	43794	95	166863	98.6813	47
1	54	33.396	33.396	43619	97	166768	98.6252	49
1	55	33.404	33.404	43446	100	166671	98.5676	50
1	56	33.413	33.413	43273	102	166571	98.5086	51
1	57	33.421	33.421	43101	105	166469	98.448	53
1	58	33.429	33.429	42930	108	166364	98.3858	54
1	59	33.438	33.438	42759	111	166256	98.322	55
1	60	33.446	33.446	42590	113	166145	98.2566	57
1	61	33.454	33.454	42421	116	166032	98.1896	58
1	62	33.463	33.463	42253	119	165915	98.1208	60
1	63	33.471	33.471	42086	122	165796	98.0503	61
1	64	33.479	33.479	41920	125	165674	97.9779	63
1	65	33.488	33.488	41754	129	165548	97.9037	64
1	66	33.496	33.496	41590	132	165420	97.8276	66
1	67	33.504	33.504	41426	136	165287	97.7495	68
1	68	33.513	33.513	41263	139	165152	97.6692	70
1	69	33.521	33.521	41100	143	165012	97.5868	72
1	70	33.529	33.529	40939	147	164869	97.5022	73
1	71	33.538	33.538	40778	151	164723	97.4153	75
1	72	33.546	33.546	40618	155	164572	97.3262	77
1	73	33.554	33.554	40458	159	164417	97.2347	79
1	74	33.563	33.563	40300	163	164258	97.1408	82
1	75	33.571	33.571	40142	168	164095	97.0444	84
1	76	33.579	33.579	39985	173	163928	96.9453	86
1	77	33.588	33.588	39828	178	163755	96.8432	89
1	78	33.596	33.596	39673	183	163577	96.738	92
1	79	33.604	33.604	39518	189	163394	96.6298	94
1	80	33.613	33.613	39364	195	163205	96.5181	97
1	81	33.621	33.621	39210	201	163011	96.4029	100
1	82	33.629	33.629	39058	207	162810	96.2842	104
1	83	33.638	33.638	38906	213	162603	96.1617	107
1	84	33.646	33.646	38754	219	162389	96.0356	110
1	85	33.654	33.654	38604	226	162170	95.9057	113
1	86	33.663	33.663	38454	232	161944	95.7723	116
1	87	33.671	33.671	38305	238	161712	95.635	119
1	88	33.679	33.679	38156	245	161474	95.494	122
1	89	33.688	33.688	38008	252	161229	95.3492	126
1	90	33.696	33.696	37861	258	160977	95.2004	129
1	91	33.704	33.704	37715	266	160719	95.0476	133
1	92	33.713	33.713	37569	273	160453	94.8905	137
1	93	33.721	33.721	37424	281	160180	94.729	141
1	94	33.729	33.729	37280	290	159899	94.5627	145
1	95	33.738	33.738	37136	299	159609	94.3913	149
1	96	33.746	33.746	36993	308	159310	94.2147	154
1	97	33.754	33.754	36851	318	159002	94.0325	159
1	98	33.763	33.763	36709	328	158684	93.8444	164
1	99	33.771	33.771	36568	339	158356	93.6503	170
1	100	33.779	33.779	36428	350	158017	93.4498	175
1	101	33.788	33.788	36288	362	157667	93.2427	181
1	102	33.796	33.796	36149	374	157305	93.0287	187
1	103	33.804	33.804	36011	386	156931	92.8075	193
1	104	33.813	33.813	35873	399	156545	92.579	200
1	105	33.821	33.821	35736	412	156145	92.343	206
1	106	33.829	33.829	35599	426	155733	92.0991	213
1	107	33.838	33.838	35463	440	155307	91.8471	220
1	108	33.846	33.846	35328	455	154867	91.5868	227
1	109	33.854	33.854	35194	469	154412	91.318	235
1	110	33.863	33.863	35060	485	153943	91.0404	242
1	111	33.871	33.871	34926	501	153458	90.7538	250
1	112	33.879	33.879	34793	517	152958	90.4578	258
1	113	33.888	33.888	34661	533	152441	90.1522	267
1	114	33.896	33.896	34530	551	151908	89.8367	275
1	115	33.904	33.904	34399	568	151357	89.5111	284
1	116	33.913	33.913	34269	587	150789	89.175	293
1	117	33.921	33.921	34139	606	150202	88.828	303
1	118	33.929	33.929	34010	625	149596	88.4697	313
1	119	33.938	33.938	33881	645	148971	88.0999	323
1	120	33.946	33.946	33753	666	148325	87.7182	333
1	121	33.954	33.954	33626	687	147659	87.3243	344
1	122	33.963	33.963	33499	709	146972	86.9179	354
1	123	33.971	33.971	33373	731	146263	86.4988	365
1	124	33.979	33.979	33247	753	145532	86.0665	377
1	125	33.988	33.988	33122	776	144779	85.6209	388
1	126	33.996	33.996	32998	799	144003	85.1619	400
1	127	34.004	34.004	32874	823	143203	84.6891	411
1	128	34.013	34.013	32751	847	142380	84.2025	423
1	129	34.021	34.021	32628	872	141533	83.7016	436
1	130	34.029	34.029	32506	896	140662	83.1861	448
1	131	34.038	34.038	32384	921	139766	82.656	461
1	132	34.046	34.046	32263	947	138844	82.1111	473
1	133	34.054	34.054	32142	972	137897	81.5512	486
1	134	34.063	34.063	32022	998	136925	80.9762	499
1	135	34.071	34.071	31903	1023	135927	80.386	512
1	136	34.079	34.079	31784	1049	134904	79.7807	525
1	137	34.088	34.088	31666	1075	133854	79.1603	537
1	138	34.096	34.096	31548	1101	132780	78.5246	550
1	139	34.104	34.104	31430	1126	131679	77.8737	563
1	140	34.113	34.113	31314	1152	130553	77.2077	576
1	141	34.121	34.121	31197	1177	129401	76.5267	588
1	142	34.129	34.129	31082	1201	128225	75.8308	601
1	143	34.138	34.138	30967	1226	127023	75.1204	613
1	144	34.146	34.146	30852	1250	125798	74.3955	625
1	145	34.154	34.154	30738	1273	124548	73.6564	637
1	146	34.163	34.163	30624	1297	123274	72.9033	648
1	147	34.171	34.171	30511	1320	121978	72.1365	660
1	148	34.179	34.179	30398	1342	120658	71.3561	671
1	149	34.188	34.188	30286	1364	119316	70.5625	682
1	150	34.196	34.196	30175	1385	117953	69.756	693
1	151	34.204	34.204	30064	1406	116568	68.9369	703
1	152	34.213	34.213	29953	1425	115162	68.1057	713
1	153	34.221	34.221	29843	1444	113737	67.2629	722
1	154	34.229	34.229	29733	1462	112293	66.4089	731
1	155	34.238	34.238	29624	1479	110831	65.5442	740
1	156	34.246	34.246	29516	1495	109351	64.6694	748
1	157	34.254	34.254	29408	1511	107856	63.7851	755
1	158	34.263	34.263	29300	1525	106345	62.8917	762
1	159	34.271	34.271	29193	1538	104821	61.9899	769
1	160	34.279	34.279	29086	1550	103283	61.0805	775
1	161	34.288	34.288	28980	1561	101733	60.164	780
1	162	34.296	34.296	28874	1571	100172	59.2409	786
1	163	34.304	34.304	28769	1580	98601	58.3118	790
1	164	34.313	34.313	28664	1588	97021	57.3773	794
1	165	34.321	34.321	28560	1594	95433	56.4383	797
1	166	34.329	34.329	28456	1600	93839	55.4953	800
1	167	34.338	34.338	28353	1604	92239	54.5492	802
1	168	34.346	34.346	28250	1607	90635	53.6006	803
1	169	34.354	34.354	28147	1609	89028	52.6503	804
1	170	34.363	34.363	28045	1610	87419	51.6988	805
1	171	34.371	34.371	27944	1609	85809	50.7469	805
1	172	34.379	34.379	27843	1607	84200	49.7953	804
1	173	34.388	34.388	27742	1605	82593	48.8447	802
1	174	34.396	34.396	27642	1601	80988	47.8957	800
1	175	34.404	34.404	27542	1596	79387	46.9489	798
1	176	34.413	34.413	27443	1589	77792	46.0052	795
1	177	34.421	34.421	27344	1582	76202	45.0652	791
1	178	34.429	34.429	27246	1574	74620	44.1295	787
1	179	34.438	34.438	27148	1565	73046	43.1987	783
1	180	34.446	34.446	27050	1555	71481	42.2732	778
1	181	34.454	34.454	26953	1544	69926	41.3535	772
1	182	34.463	34.463	26856	1532	68382	40.4403	766
1	183	34.471	34.471	26760	1519	66850	39.5343	759
1	184	34.479	34.479	26664	1505	65331	38.6359	752
1	185	34.488	34.488	26569	1490	63826	37.746	745
1	186	34.496	34.496	26474	1475	62336	36.8647	737
1	187	34.504	34.504	26379	1459	60861	35.9925	729
1	188	34.513	34.513	26285	1442	59402	35.1299	721
1	189	34.521	34.521	26191	1424	57960	34.2773	712
1	190	34.529	34.529	26098	1406	56536	33.4351	703
1	191	34.538	34.538	26005	1387	55131	32.6038	693
1	192	34.546	34.546	25912	1368	53744	31.7836	684
1	193	34.554	34.554	25820	1348	52376	30.9747	674
1	194	34.563	34.563	25729	1327	51028	30.1775	664
1	195	34.571	34.571	25637	1306	49701	29.3925	653
1	196	34.579	34.579	25546	1285	48394	28.62	642
1	197	34.588	34.588	25456	1263	47110	27.8602	632
1	198	34.596	34.596	25366	1241	45846	27.1132	621
1	199	34.604	34.604	25276	1219	44605	26.379	610
1	200	34.613	34.613	25187	1197	43386	25.658	598
1	201	34.621	34.621	25098	1174	42189	24.9502	587
1	202	34.629	34.629	25009	1152	41015	24.2557	576
1	203	34.638	34.638	24921	1129	39863	23.5746	564
1	204	34.646	34.646	24833	1106	38734	22.907	553
1	205	34.654	34.654	24746	1084	37628	22.2527	542
1	206	34.663	34.663	24659	1061	36544	21.6119	530
1	207	34.671	34.671	24572	1038	35483	20.9846	519
1	208	34.679	34.679	24486	1015	34446	20.3709	507
1	209	34.688	34.688	24400	992	33431	19.7708	496
1	210	34.696	34.696	24315	969	32439	19.1843	485
1	211	34.704	34.704	24230	947	31470	18.6112	473
1	212	34.713	34.713	24145	924	30524	18.0514	462
1	213	34.721	34.721	24060	902	29599	17.5048	451
1	214	34.729	34.729	23976	880	28697	16.9711	440
1	215	34.738	34.738	23893	858	27817	16.4506	429
1	216	34.746	34.746	23810	837	26958	15.9429	418
1	217	34.754	34.754	23727	815	26121	15.448	408
1	218	34.763	34.763	23644	794	25306	14.9657	397
1	219	34.771	34.771	23562	773	24512	14.4961	387
1	220	34.779	34.779	23480	752	23739	14.0389	376
1	221	34.788	34.788	23398	732	22986	13.5939	366
1	222	34.796	34.796	23317	712	22254	13.161	356
1	223	34.804	34.804	23236	692	21542	12.74	346
1	224	34.813	34.813	23156	673	20850	12.3306	337
1	225	34.821	34.821	23076	654	20177	11.9324	327
1	226	34.829	34.829	22996	636	19522	11.5454	318
1	227	34.838	34.838	22917	618	18886	11.1693	309
1	228	34.846	34.846	22838	600	18269	10.8038	300
1	229	34.854	34.854	22759	583	17668	10.4488	292
1	230	34.863	34.863	22680	566	17085	10.1039	283
1	231	34.871	34.871	22602	549	16519	9.7691	275
1	232	34.879	34.879	22525	533	15969	9.4442	266
1	233	34.888	34.888	22447	517	15437	9.129	258
1	234	34.896	34.896	22370	501	14920	8.8233	251
1	235	34.904	34.904	22293	486	14418	8.5269	243
1	236	34.913	34.913	22217	471	13932	8.2394	236
1	237	34.921	34.921	22141	457	13461	7.9608	228
1	238	34.929	34.929	22065	442	13004	7.6907	221
1	239	34.938	34.938	21990	428	12562	7.4291	214
1	240	34.946	34.946	21915	415	12134	7.1757	207
1	241	34.954	34.954	21840	402	11719	6.9304	201
1	242	34.963	34.963	21765	389	11317	6.6928	195
1	243	34.971	34.971	21691	377	10928	6.4627	188
1	244	34.979	34.979	21617	365	10551	6.24	182
1	245	34.988	34.988	21544	353	10187	6.0244	176
1	246	34.996	34.996	21471	341	9834	5.8158	171
1	247	35.004	35.004	21398	330	9493	5.614	165
1	248	35.013	35.013	21325	319	9163	5.4186	160
1	249	35.021	35.021	21253	309	8843	5.2297	155
1	250	35.029	35.029	21181	299	8534	5.047	149
1	251	35.038	35.038	21109	289	8235	4.8702	145
1	252	35.046	35.046	21038	280	7946	4.6991	140
1	253	35.054	35.054	20967	271	7666	4.5335	135
1	254	35.063	35.063	20896	262	7395	4.3733	131
1	255	35.071	35.071	20825	253	7133	4.2184	127
1	256	35.079	35.079	20755	245	6880	4.0687	122
1	257	35.088	35.088	20685	237	6635	3.9238	118
1	258	35.096	35.096	20616	229	6398	3.7837	115
1	259	35.104	35.104	20547	221	6169	3.6482	111
1	260	35.113	35.113	20478	214	5947	3.5173	107
1	261	35.121	35.121	20409	207	5734	3.3907	103
1	262	35.129	35.129	20340	200	5527	3.2685	100
1	263	35.138	35.138	20272	193	5327	3.1503	97
1	264	35.146	35.146	20205	187	5134	3.036	93
1	265	35.154	35.154	20137	180	4947	2.9256	90
1	266	35.163	35.163	20070	174	4767	2.8189	87
1	267	35.171	35.171	20003	169	4592	2.7157	84
1	268	35.179	35.179	19936	163	4424	2.616	81
1	269	35.188	35.188	19870	157	4261	2.5197	79
1	270	35.196	35.196	19803	152	4103	2.4266	76
1	271	35.204	35.204	19738	147	3951	2.3365	74
1	272	35.213	35.213	19672	143	3803	2.2493	71
1	273	35.221	35.221	19607	138	3661	2.1649	69
1	274	35.229	35.229	19542	133	3523	2.0834	67
1	275	35.238	35.238	19477	129	3389	2.0045	65
1	276	35.246	35.246	19412	125	3260	1.9281	62
1	277	35.254	35.254	19348	121	3135	1.8542	60
1	278	35.263	35.263	19284	117	3015	1.7828	58
1	279	35.271	35.271	19220	113	2898	1.7138	56
1	280	35.279	35.279	19157	109	2785	1.6472	54
1	281	35.288	35.288	19094	105	2677	1.5829	53
1	282	35.296	35.296	19031	102	2571	1.5207	51
1	283	35.304	35.304	18968	99	2470	1.4605	49
1	284	35.313	35.313	18906	95	2371	1.4022	48
1	285	35.321	35.321	18844	92	2276	1.3459	46
1	286	35.329	35.329	18782	89	2184	1.2914	45
1	287	35.338	35.338	18720	86	2095	1.2387	43
1	288	35.346	35.346	18659	83	2008	1.1878	42
1	289	35.354	35.354	18598	80	1925	1.1386	40
1	290	35.363	35.363	18537	77	1845	1.0912	39
1	291	35.371	35.371	18476	75	1768	1.0454	37
1	292	35.379	35.379	18416	73	1693	1.001	36
1	293	35.388	35.388	18356	70	1620	0.9581	35
1	294	35.396	35.396	18296	68	1550	0.9164	34
1	295	35.404	35.404	18237	66	1482	0.8762	33
1	296	35.413	35.413	18177	63	1416	0.8374	32
1	297	35.421	35.421	18118	61	1353	0.7999	31
1	298	35.429	35.429	18059	59	1291	0.7637	30
1	299	35.438	35.438	18001	57	1232	0.7287	29
1	300	35.446	35.446	17942	55	1175	0.6949	28
1	301	35.454	35.454	17884	53	1120	0.6622	27
1	302	35.463	35.463	17826	52	1066	0.6307	26
1	303	35.471	35.471	17769	50	1015	0.6001	25
1	304	35.479	35.479	17711	48	965	0.5705	24
1	305	35.488	35.488	17654	47	916	0.5419	23
1	306	35.496	35.496	17597	45	870	0.5143	22
1	307	35.504	35.504	17540	43	825	0.4878	22
1	308	35.513	35.513	17484	41	782	0.4623	21
1	309	35.521	35.521	17427	40	740	0.4379	20
1	310	35.529	35.529	17371	38	701	0.4144	19
1	311	35.538	35.538	17316	37	663	0.3919	18
1	312	35.546	35.546	17260	35	626	0.3702	18
1	313	35.554	35.554	17205	34	591	0.3494	17
1	314	35.563	35.563	17150	33	557	0.3293	16
1	315	35.571	35.571	17095	32	524	0.3099	16
1	316	35.579	35.579	17040	31	492	0.2911	15
1	317	35.588	35.588	16986	30	461	0.2729	15
1	318	35.596	35.596	16931	29	432	0.2552	15
1	319	35.604	35.604	16877	28	402	0.238	14
1	320	35.613	35.613	16824	27	375	0.2215	13
1	321	35.621	35.621	16770	26	348	0.2057	13
1	322	35.629	35.629	16717	25	322	0.1906	12
1	323	35.638	35.638	16663	23	298	0.1761	12
1	324	35.646	35.646	16611	22	274	0.1622	11
1	325	35.654	35.654	16558	21	252	0.1491	11
1	326	35.663	35.663	16505	20	231	0.1366	10
1	327	35.671	35.671	16453	19	211	0.1247	10
1	328	35.679	35.679	16401	18	192	0.1134	9
1	329	35.688	35.688	16349	17	174	0.1029	8
1	330	35.696	35.696	16298	16	157	0.093	8
1	331	35.704	35.704	16246	15	141	0.0837	7
1	332	35.713	35.713	16195	14	127	0.0749	7
1	333	35.721	35.721	16144	13	113	0.0668	7
1	334	35.729	35.729	16093	12	100	0.0591	6
1	335	35.738	35.738	16042	11	88	0.0519	6
1	336	35.746	35.746	15992	10	77	0.0454	5
1	337	35.754	35.754	15942	9	66	0.0393	5
1	338	35.763	35.763	15892	9	57	0.0337	4
1	339	35.771	35.771	15842	8	48	0.0286	4
1	340	35.779	35.779	15792	7	41	0.024	3
1	341	35.788	35.788	15743	6	34	0.0199	3
1	342	35.796	35.796	15694	5	27	0.0163	3
1	343	35.804	35.804	15645	5	22	0.013	2
1	344	35.813	35.813	15596	4	17	0.0102	2
1	345	35.821	35.821	15547	3	13	0.0078	2
1	346	35.829	35.829	15499	3	10	0.0058	1
1	347	35.838	35.838	15451	2	7	0.004	1
1	348	35.846	35.846	15403	2	4	0.0026	1
1	349	35.854	35.854	15355	1	3	0.0015	1
1	350	35.863	35.863	15307	1	1	0.0007	0
1	351	35.871	35.871	15260	0	0	0.0002	0
1	352	35.879	35.879	15212	0	0	0	0
2	1	45.146	45.146	1928	2	193794	100	1
2	2	45.154	45.154	1927	4	193793	99.9992	2
2	3	45.163	45.163	1925	7	193788	99.9969	4
2	4	45.171	45.171	1923	10	193781	99.9931	5
2	5	45.179	45.179	1921	14	193771	99.9878	7
2	6	45.188	45.188	1920	18	193756	99.9805	9
2	7	45.196	45.196	1918	22	193738	99.9712	11
2	8	45.204	45.204	1916	27	193716	99.9597	14
2	9	45.213	45.213	1914	32	193689	99.9457	16
2	10	45.221	45.221	1913	38	193657	99.9291	19
2	11	45.229	45.229	1911	44	193619	99.9095	22
2	12	45.238	45.238	1909	52	193574	99.8865	26
2	13	45.246	45.246	1908	60	193522	99.8597	30
2	14	45.254	45.254	1906	70	193462	99.8286	35
2	15	45.263	45.263	1904	80	193393	99.7927	40
2	16	45.271	45.271	1902	91	193313	99.7516	45
2	17	45.279	45.279	1901	103	193222	99.7048	51
2	18	45.288	45.288	1899	116	193119	99.6517	58
2	19	45.296	45.296	1897	130	193003	99.5918	65
2	20	45.304	45.304	1896	145	192873	99.5247	73
2	21	45.313	45.313	1894	161	192728	99.4498	81
2	22	45.321	45.321	1892	179	192567	99.3665	90
2	23	45.329	45.329	1891	198	192388	99.2742	99
2	24	45.338	45.338	1889	218	192190	99.1721	109
2	25	45.346	45.346	1887	239	191972	99.0596	119
2	26	45.354	45.354	1886	261	191733	98.9363	130
2	27	45.363	45.363	1884	284	191472	98.8017	142
2	28	45.371	45.371	1882	308	191188	98.6551	154
2	29	45.379	45.379	1881	333	190880	98.4962	166
2	30	45.388	45.388	1879	358	190547	98.3246	179
2	31	45.396	45.396	1877	384	190189	98.1398	192
2	32	45.404	45.404	1876	411	189805	97.9415	205
2	33	45.413	45.413	1874	437	189394	97.7296	219
2	34	45.421	45.421	1872	464	188957	97.5039	232
2	35	45.429	45.429	1871	492	188492	97.2642	246
2	36	45.438	45.438	1869	519	188001	97.0104	260
2	37	45.446	45.446	1868	546	187481	96.7425	273
2	38	45.454	45.454	1866	573	186935	96.4606	287
2	39	45.463	45.463	1864	600	186362	96.1647	300
2	40	45.471	45.471	1863	627	185761	95.8549	313
2	41	45.479	45.479	1861	652	185135	95.5316	326
2	42	45.488	45.488	1860	677	184482	95.195	339
2	43	45.496	45.496	1858	702	183805	94.8455	351
2	44	45.504	45.504	1856	725	183103	94.4834	363
2	45	45.513	45.513	1855	748	182378	94.109	374
2	46	45.521	45.521	1853	770	181630	93.7229	385
2	47	45.529	45.529	1852	791	180859	93.3254	396
2	48	45.538	45.538	1850	812	180068	92.917	406
2	49	45.546	45.546	1848	830	179256	92.4982	415
2	50	45.554	45.554	1847	848	178426	92.0697	424
2	51	45.563	45.563	1845	865	177578	91.632	432
2	52	45.571	45.571	1844	881	176713	91.1857	440
2	53	45.579	45.579	1842	895	175832	90.7313	447
2	54	45.588	45.588	1841	908	174937	90.2695	454
2	55	45.596	45.596	1839	920	174029	89.801	460
2	56	45.604	45.604	1837	931	173109	89.3263	466
2	57	45.613	45.613	1836	941	172178	88.8458	471
2	58	45.621	45.621	1834	950	171237	88.3601	475
2	59	45.629	45.629	1833	958	170286	87.8696	479
2	60	45.638	45.638	1831	965	169328	87.375	483
2	61	45.646	45.646	1830	971	168363	86.8769	486
2	62	45.654	45.654	1828	976	167391	86.3759	488
2	63	45.663	45.663	1827	980	166415	85.8722	490
2	64	45.671	45.671	1825	984	165435	85.3664	492
2	65	45.679	45.679	1824	986	164452	84.8589	493
2	66	45.688	45.688	1822	987	163466	84.3503	494
2	67	45.696	45.696	1821	988	162479	83.841	494
2	68	45.704	45.704	1819	988	161491	83.3313	494
2	69	45.713	45.713	1818	987	160504	82.8218	493
2	70	45.721	45.721	1816	985	159517	82.3127	493
2	71	45.729	45.729	1815	983	158532	81.8044	492
2	72	45.738	45.738	1813	980	157549	81.2971	490
2	73	45.746	45.746	1812	977	156569	80.7912	489
2	74	45.754	45.754	1810	974	155592	80.287	487
2	75	45.763	45.763	1809	970	154618	79.7845	485
2	76	45.771	45.771	1807	965	153648	79.2841	483
2	77	45.779	45.779	1806	960	152683	78.7861	480
2	78	45.788	45.788	1804	955	151723	78.2906	478
2	79	45.796	45.796	1803	950	150767	77.7977	475
2	80	45.804	45.804	1801	944	149818	77.3076	472
2	81	45.813	45.813	1800	938	148873	76.8204	469
2	82	45.821	45.821	1798	932	147935	76.3362	466
2	83	45.829	45.829	1797	926	147003	75.8553	463
2	84	45.838	45.838	1795	919	146077	75.3775	460
2	85	45.846	45.846	1794	913	145158	74.9032	456
2	86	45.854	45.854	1792	906	144245	74.4323	453
2	87	45.863	45.863	1791	899	143340	73.9649	449
2	88	45.871	45.871	1789	892	142441	73.501	446
2	89	45.879	45.879	1788	884	141549	73.0409	442
2	90	45.888	45.888	1786	877	140665	72.5847	438
2	91	45.896	45.896	1785	869	139789	72.1324	435
2	92	45.904	45.904	1784	862	138919	71.684	431
2	93	45.913	45.913	1782	854	138058	71.2394	427
2	94	45.921	45.921	1781	847	137204	70.7987	423
2	95	45.929	45.929	1779	839	136357	70.3618	419
2	96	45.938	45.938	1778	831	135518	69.929	416
2	97	45.946	45.946	1776	824	134687	69.4999	412
2	98	45.954	45.954	1775	817	133863	69.0747	408
2	99	45.963	45.963	1774	810	133046	68.6533	405
2	100	45.971	45.971	1772	802	132237	68.2356	401
2	101	45.979	45.979	1771	795	131434	67.8215	398
2	102	45.988	45.988	1769	788	130639	67.4112	394
2	103	45.996	45.996	1768	781	129851	67.0046	390
2	104	46.004	46.004	1767	774	129070	66.6018	387
2	105	46.013	46.013	1765	766	128297	66.2026	383
2	106	46.021	46.021	1764	759	127530	65.8071	380
2	107	46.029	46.029	1762	752	126771	65.4152	376
2	108	46.038	46.038	1761	745	126019	65.0271	373
2	109	46.046	46.046	1760	738	125274	64.6426	369
2	110	46.054	46.054	1758	731	124536	64.2617	366
2	111	46.063	46.063	1757	724	123804	63.8844	362
2	112	46.071	46.071	1755	718	123080	63.5106	359
2	113	46.079	46.079	1754	711	122362	63.1403	355
2	114	46.088	46.088	1753	705	121651	62.7734	352
2	115	46.096	46.096	1751	698	120947	62.4099	349
2	116	46.104	46.104	1750	691	120249	62.0497	346
2	117	46.113	46.113	1749	685	119557	61.693	342
2	118	46.121	46.121	1747	678	118873	61.3396	339
2	119	46.129	46.129	1746	672	118194	60.9896	336
2	120	46.138	46.138	1744	666	117522	60.6428	333
2	121	46.146	46.146	1743	660	116856	60.2991	330
2	122	46.154	46.154	1742	654	116196	59.9584	327
2	123	46.163	46.163	1740	649	115542	59.6207	324
2	124	46.171	46.171	1739	643	114893	59.286	322
2	125	46.179	46.179	1738	637	114250	58.9541	319
2	126	46.188	46.188	1736	632	113612	58.6252	316
2	127	46.196	46.196	1735	627	112980	58.299	313
2	128	46.204	46.204	1734	622	112353	57.9755	311
2	129	46.213	46.213	1732	617	111731	57.6546	309
2	130	46.221	46.221	1731	613	111114	57.3361	306
2	131	46.229	46.229	1730	609	110501	57.0198	304
2	132	46.238	46.238	1728	604	109893	56.7058	302
2	133	46.246	46.246	1727	600	109288	56.394	300
2	134	46.254	46.254	1726	596	108688	56.0845	298
2	135	46.263	46.263	1724	591	108093	55.7772	296
2	136	46.271	46.271	1723	587	107502	55.4722	293
2	137	46.279	46.279	1722	583	106915	55.1694	291
2	138	46.288	46.288	1720	579	106333	54.8688	289
2	139	46.296	46.296	1719	575	105754	54.5702	287
2	140	46.304	46.304	1718	571	105179	54.2736	286
2	141	46.313	46.313	1717	568	104608	53.9787	284
2	142	46.321	46.321	1715	565	104039	53.6855	283
2	143	46.329	46.329	1714	562	103474	53.394	281
2	144	46.338	46.338	1713	559	102912	53.1039	280
2	145	46.346	46.346	1711	557	102353	52.8152	279
2	146	46.354	46.354	1710	555	101796	52.5277	278
2	147	46.363	46.363	1709	553	101241	52.2413	277
2	148	46.371	46.371	1707	552	100687	51.9557	276
2	149	46.379	46.379	1706	551	100135	51.6708	275
2	150	46.388	46.388	1705	550	99584	51.3865	275
2	151	46.396	46.396	1704	548	99034	51.1029	274
2	152	46.404	46.404	1702	547	98486	50.8199	274
2	153	46.413	46.413	1701	546	97939	50.5375	273
2	154	46.421	46.421	1700	546	97393	50.2556	273
2	155	46.429	46.429	1699	545	96847	49.9742	272
2	156	46.438	46.438	1697	544	96302	49.693	272
2	157	46.446	46.446	1696	544	95758	49.4121	272
2	158	46.454	46.454	1695	544	95214	49.1313	272
2	159	46.463	46.463	1694	544	94670	48.8507	272
2	160	46.471	46.471	1692	544	94126	48.5701	272
2	161	46.479	46.479	1691	544	93583	48.2896	272
2	162	46.488	46.488	1690	544	93039	48.0091	272
2	163	46.496	46.496	1689	544	92495	47.7286	272
2	164	46.504	46.504	1687	545	91951	47.4479	272
2	165	46.513	46.513	1686	545	91407	47.1669	272
2	166	46.521	46.521	1685	545	90862	46.8857	273
2	167	46.529	46.529	1684	546	90317	46.6044	273
2	168	46.538	46.538	1682	546	89771	46.3228	273
2	169	46.546	46.546	1681	547	89225	46.0409	274
2	170	46.554	46.554	1680	548	88677	45.7586	274
2	171	46.563	46.563	1679	549	88130	45.4758	274
2	172	46.571	46.571	1677	550	87581	45.1926	275
2	173	46.579	46.579	1676	550	87031	44.909	275
2	174	46.588	46.588	1675	551	86481	44.625	275
2	175	46.596	46.596	1674	551	85930	44.3407	276
2	176	46.604	46.604	1673	552	85378	44.0562	276
2	177	46.613	46.613	1671	553	84826	43.7714	276
2	178	46.621	46.621	1670	553	84274	43.4861	277
2	179	46.629	46.629	1669	554	83720	43.2006	277
2	180	46.638	46.638	1668	555	83166	42.9146	278
2	181	46.646	46.646	1667	556	82611	42.6282	278
2	182	46.654	46.654	1665	557	82055	42.3413	278
2	183	46.663	46.663	1664	558	81498	42.0539	279
2	184	46.671	46.671	1663	559	80940	41.7661	279
2	185	46.679	46.679	1662	560	80382	41.4778	280
2	186	46.688	46.688	1661	561	79822	41.189	280
2	187	46.696	46.696	1659	561	79261	40.8997	281
2	188	46.704	46.704	1658	562	78700	40.6101	281
2	189	46.713	46.713	1657	562	78138	40.3201	281
2	190	46.721	46.721	1656	563	77576	40.0298	282
2	191	46.729	46.729	1655	564	77012	39.7393	282
2	192	46.738	46.738	1654	564	76449	39.4485	282
2	193	46.746	46.746	1652	565	75885	39.1574	282
2	194	46.754	46.754	1651	565	75320	38.866	282
2	195	46.763	46.763	1650	565	74755	38.5745	283
2	196	46.771	46.771	1649	565	74190	38.2829	283
2	197	46.779	46.779	1648	565	73625	37.9912	283
2	198	46.788	46.788	1647	566	73059	37.6994	283
2	199	46.796	46.796	1645	567	72493	37.4074	283
2	200	46.804	46.804	1644	567	71927	37.115	284
2	201	46.813	46.813	1643	568	71360	36.8223	284
2	202	46.821	46.821	1642	568	70792	36.5293	284
2	203	46.829	46.829	1641	569	70223	36.236	284
2	204	46.838	46.838	1640	570	69654	35.9424	285
2	205	46.846	46.846	1638	570	69085	35.6485	285
2	206	46.854	46.854	1637	571	68515	35.3543	285
2	207	46.863	46.863	1636	571	67944	35.0598	286
2	208	46.871	46.871	1635	572	67373	34.7651	286
2	209	46.879	46.879	1634	572	66801	34.4702	286
2	210	46.888	46.888	1633	572	66229	34.1751	286
2	211	46.896	46.896	1632	572	65657	33.88	286
2	212	46.904	46.904	1630	572	65085	33.5848	286
2	213	46.913	46.913	1629	573	64513	33.2895	286
2	214	46.921	46.921	1628	573	63941	32.9941	287
2	215	46.929	46.929	1627	574	63368	32.6984	287
2	216	46.938	46.938	1626	574	62794	32.4024	287
2	217	46.946	46.946	1625	574	62220	32.1062	287
2	218	46.954	46.954	1624	575	61646	31.8098	287
2	219	46.963	46.963	1623	575	61071	31.5133	288
2	220	46.971	46.971	1622	576	60496	31.2165	288
2	221	46.979	46.979	1620	576	59920	30.9194	288
2	222	46.988	46.988	1619	576	59344	30.6221	288
2	223	46.996	46.996	1618	576	58767	30.3247	288
2	224	47.004	47.004	1617	576	58191	30.0273	288
2	225	47.013	47.013	1616	576	57615	29.7299	288
2	226	47.021	47.021	1615	577	57038	29.4324	288
2	227	47.029	47.029	1614	577	56462	29.1349	288
2	228	47.038	47.038	1613	577	55885	28.8372	289
2	229	47.046	47.046	1612	578	55308	28.5393	289
2	230	47.054	47.054	1611	578	54730	28.2412	289
2	231	47.063	47.063	1609	578	54152	27.9431	289
2	232	47.071	47.071	1608	578	53574	27.6448	289
2	233	47.079	47.079	1607	579	52996	27.3463	289
2	234	47.088	47.088	1606	579	52417	27.0476	290
2	235	47.096	47.096	1605	580	51837	26.7487	290
2	236	47.104	47.104	1604	580	51258	26.4496	290
2	237	47.113	47.113	1603	581	50678	26.1503	290
2	238	47.121	47.121	1602	581	50097	25.8507	290
2	239	47.129	47.129	1601	581	49516	25.551	290
2	240	47.138	47.138	1600	581	48935	25.2512	291
2	241	47.146	47.146	1599	582	48354	24.9513	291
2	242	47.154	47.154	1598	582	47773	24.6512	291
2	243	47.163	47.163	1597	581	47191	24.3512	291
2	244	47.171	47.171	1595	582	46610	24.0511	291
2	245	47.179	47.179	1594	582	46028	23.751	291
2	246	47.188	47.188	1593	582	45446	23.4508	291
2	247	47.196	47.196	1592	581	44865	23.1507	291
2	248	47.204	47.204	1591	581	44283	22.8507	290
2	249	47.213	47.213	1590	580	43702	22.5509	290
2	250	47.221	47.221	1589	580	43122	22.2515	290
2	251	47.229	47.229	1588	580	42542	21.9522	290
2	252	47.238	47.238	1587	579	41962	21.6531	290
2	253	47.246	47.246	1586	579	41383	21.3542	289
2	254	47.254	47.254	1585	579	40804	21.0554	289
2	255	47.263	47.263	1584	579	40225	20.7568	289
2	256	47.271	47.271	1583	578	39647	20.4582	289
2	257	47.279	47.279	1582	578	39069	20.1598	289
2	258	47.288	47.288	1581	578	38490	19.8615	289
2	259	47.296	47.296	1580	578	37913	19.5633	289
2	260	47.304	47.304	1579	577	37335	19.2652	289
2	261	47.313	47.313	1578	577	36758	18.9673	289
2	262	47.321	47.321	1577	577	36180	18.6695	289
2	263	47.329	47.329	1576	577	35603	18.3717	288
2	264	47.338	47.338	1575	577	35026	18.0739	288
2	265	47.346	47.346	1574	576	34450	17.7764	288
2	266	47.354	47.354	1573	576	33874	17.4792	288
2	267	47.363	47.363	1572	575	33298	17.1821	288
2	268	47.371	47.371	1571	575	32723	16.8854	287
2	269	47.379	47.379	1570	574	32148	16.5888	287
2	270	47.388	47.388	1569	573	31574	16.2925	287
2	271	47.396	47.396	1568	573	31001	15.9966	286
2	272	47.404	47.404	1567	572	30428	15.7011	286
2	273	47.413	47.413	1566	571	29856	15.4061	285
2	274	47.421	47.421	1565	570	29285	15.1114	285
2	275	47.429	47.429	1564	569	28715	14.8173	285
2	276	47.438	47.438	1563	568	28146	14.5236	284
2	277	47.446	47.446	1562	567	27578	14.2305	283
2	278	47.454	47.454	1561	566	27011	13.938	283
2	279	47.463	47.463	1560	565	26445	13.6461	282
2	280	47.471	47.471	1559	563	25881	13.3547	282
2	281	47.479	47.479	1558	562	25317	13.0641	281
2	282	47.488	47.488	1557	561	24756	12.7742	280
2	283	47.496	47.496	1556	559	24195	12.4849	280
2	284	47.504	47.504	1555	558	23636	12.1963	279
2	285	47.513	47.513	1554	557	23078	11.9084	278
2	286	47.521	47.521	1553	555	22521	11.6212	278
2	287	47.529	47.529	1552	554	21966	11.3347	277
2	288	47.538	47.538	1551	552	21412	11.0491	276
2	289	47.546	47.546	1550	550	20861	10.7643	275
2	290	47.554	47.554	1549	548	20310	10.4804	274
2	291	47.563	47.563	1548	546	19762	10.1974	273
2	292	47.571	47.571	1547	544	19216	9.9155	272
2	293	47.579	47.579	1546	541	18672	9.635	270
2	294	47.588	47.588	1545	538	18131	9.356	269
2	295	47.596	47.596	1544	535	17594	9.0786	267
2	296	47.604	47.604	1543	531	17059	8.8028	266
2	297	47.613	47.613	1542	528	16528	8.5286	264
2	298	47.621	47.621	1541	525	16000	8.2561	262
2	299	47.629	47.629	1540	521	15475	7.9852	261
2	300	47.638	47.638	1539	518	14953	7.7161	259
2	301	47.646	47.646	1538	514	14436	7.449	257
2	302	47.654	47.654	1537	509	13922	7.1839	255
2	303	47.663	47.663	1536	505	13413	6.9211	252
2	304	47.671	47.671	1535	500	12908	6.6605	250
2	305	47.679	47.679	1534	495	12408	6.4025	248
2	306	47.688	47.688	1533	490	11912	6.1469	245
2	307	47.696	47.696	1532	485	11422	5.894	243
2	308	47.704	47.704	1532	480	10937	5.6437	240
2	309	47.713	47.713	1531	475	10457	5.3961	237
2	310	47.721	47.721	1530	469	9983	5.1512	235
2	311	47.729	47.729	1529	463	9514	4.9091	232
2	312	47.738	47.738	1528	457	9051	4.6702	228
2	313	47.746	47.746	1527	450	8594	4.4345	225
2	314	47.754	47.754	1526	443	8144	4.2023	221
2	315	47.763	47.763	1525	435	7701	3.9738	218
2	316	47.771	47.771	1524	427	7266	3.7493	213
2	317	47.779	47.779	1523	418	6839	3.529	209
2	318	47.788	47.788	1522	410	6420	3.313	205
2	319	47.796	47.796	1521	401	6011	3.1017	200
2	320	47.804	47.804	1520	391	5610	2.8949	196
2	321	47.813	47.813	1519	381	5219	2.693	191
2	322	47.821	47.821	1518	371	4838	2.4963	185
2	323	47.829	47.829	1518	360	4467	2.3051	180
2	324	47.838	47.838	1517	348	4107	2.1194	174
2	325	47.846	47.846	1516	337	3759	1.9396	168
2	326	47.854	47.854	1515	325	3422	1.7658	162
2	327	47.863	47.863	1514	312	3097	1.5982	156
2	328	47.871	47.871	1513	299	2785	1.437	150
2	329	47.879	47.879	1512	286	2485	1.2825	143
2	330	47.888	47.888	1511	272	2200	1.1351	136
2	331	47.896	47.896	1510	257	1928	0.9949	128
2	332	47.904	47.904	1509	241	1671	0.8624	121
2	333	47.913	47.913	1508	225	1430	0.7379	113
2	334	47.921	47.921	1508	208	1205	0.6217	104
2	335	47.929	47.929	1507	191	996	0.5141	95
2	336	47.938	47.938	1506	173	805	0.4156	86
2	337	47.946	47.946	1505	154	633	0.3266	77
2	338	47.954	47.954	1504	134	479	0.2473	67
2	339	47.963	47.963	1503	113	346	0.1783	57
2	340	47.971	47.971	1502	92	233	0.12	46
2	341	47.979	47.979	1501	70	141	0.0726	35
2	342	47.988	47.988	1500	47	71	0.0366	24
2	343	47.996	47.996	1500	24	24	0.0122	12
2	344	48.004	48.004	1499	0	0	0	0
[Molecular	Weight	Distribution	Table(Detector	B)]
#	of	Points	696
R.Time	Volume(mL)	M.W.	M.W.(%)	Cumulative	M.W.(%)
48.004	48.004	1499	0	0
47.996	47.996	1500	1.4709	0.0065
47.988	47.988	1500	2.9338	0.0195
47.979	47.979	1501	4.3418	0.0388
47.971	47.971	1502	5.7029	0.0641
47.963	47.963	1503	7.0219	0.0952
47.954	47.954	1504	8.304	0.1321
47.946	47.946	1505	9.5422	0.1744
47.938	47.938	1506	10.7265	0.222
47.929	47.929	1507	11.8594	0.2746
47.921	47.921	1508	12.951	0.332
47.913	47.913	1508	13.9899	0.3941
47.904	47.904	1509	14.9903	0.4606
47.896	47.896	1510	15.9537	0.5313
47.888	47.888	1511	16.8749	0.6062
47.879	47.879	1512	17.7538	0.6849
47.871	47.871	1513	18.5985	0.7674
47.863	47.863	1514	19.4083	0.8535
47.854	47.854	1515	20.1842	0.943
47.846	47.846	1516	20.928	1.0358
47.838	47.838	1517	21.6488	1.1319
47.829	47.829	1518	22.3503	1.231
47.821	47.821	1518	23.0292	1.3331
47.813	47.813	1519	23.6837	1.4382
47.804	47.804	1520	24.307	1.546
47.796	47.796	1521	24.8936	1.6564
47.788	47.788	1522	25.4495	1.7693
47.779	47.779	1523	25.996	1.8846
47.771	47.771	1524	26.5268	2.0022
47.763	47.763	1525	27.0364	2.1222
47.754	47.754	1526	27.511	2.2442
47.746	47.746	1527	27.9581	2.3682
47.738	47.738	1528	28.3745	2.494
47.729	47.729	1529	28.7672	2.6216
47.721	47.721	1530	29.1425	2.7509
47.713	47.713	1531	29.4905	2.8817
47.704	47.704	1532	29.8154	3.0139
47.696	47.696	1532	30.1336	3.1476
47.688	47.688	1533	30.4537	3.2827
47.679	47.679	1534	30.767	3.4191
47.671	47.671	1535	31.0734	3.557
47.663	47.663	1536	31.3684	3.6961
47.654	47.654	1537	31.6499	3.8365
47.646	47.646	1538	31.9142	3.978
47.638	47.638	1539	32.1598	4.1207
47.629	47.629	1540	32.3929	4.2643
47.621	47.621	1541	32.6175	4.409
47.613	47.613	1542	32.8155	4.5546
47.604	47.604	1543	33.0121	4.701
47.596	47.596	1544	33.2086	4.8483
47.588	47.588	1545	33.4046	4.9964
47.579	47.579	1546	33.5916	5.1454
47.571	47.571	1547	33.7702	5.2952
47.563	47.563	1548	33.9351	5.4457
47.554	47.554	1549	34.0737	5.5969
47.546	47.546	1550	34.1828	5.7485
47.538	47.538	1551	34.2887	5.9006
47.529	47.529	1552	34.3973	6.0531
47.521	47.521	1553	34.4911	6.2061
47.513	47.513	1554	34.5814	6.3595
47.504	47.504	1555	34.6664	6.5133
47.496	47.496	1556	34.7476	6.6674
47.488	47.488	1557	34.8259	6.8219
47.479	47.479	1558	34.9073	6.9767
47.471	47.471	1559	34.9931	7.1319
47.463	47.463	1560	35.0764	7.2875
47.454	47.454	1561	35.1469	7.4434
47.446	47.446	1562	35.2215	7.5996
47.438	47.438	1563	35.2917	7.7561
47.429	47.429	1564	35.3553	7.9129
47.421	47.421	1565	35.4172	8.07
47.413	47.413	1566	35.4752	8.2274
47.404	47.404	1567	35.5271	8.3849
47.396	47.396	1568	35.5744	8.5427
47.388	47.388	1569	35.6265	8.7008
47.379	47.379	1570	35.6756	8.859
47.371	47.371	1571	35.7081	9.0174
47.363	47.363	1572	35.7313	9.1759
47.354	47.354	1573	35.7625	9.3345
47.346	47.346	1574	35.793	9.4932
47.338	47.338	1575	35.8196	9.6521
47.329	47.329	1576	35.844	9.8111
47.321	47.321	1577	35.8562	9.9701
47.313	47.313	1578	35.8642	10.1292
47.304	47.304	1579	35.8703	10.2883
47.296	47.296	1580	35.8845	10.4475
47.288	47.288	1581	35.9035	10.6067
47.279	47.279	1582	35.9193	10.766
47.271	47.271	1583	35.9309	10.9254
47.263	47.263	1584	35.9431	11.0848
47.254	47.254	1585	35.9579	11.2443
47.246	47.246	1586	35.9717	11.4039
47.238	47.238	1587	35.9896	11.5635
47.229	47.229	1588	36.0143	11.7232
47.221	47.221	1589	36.0331	11.883
47.213	47.213	1590	36.0577	12.043
47.204	47.204	1591	36.0907	12.2031
47.196	47.196	1592	36.1176	12.3633
47.188	47.188	1593	36.138	12.5235
47.179	47.179	1594	36.1415	12.6838
47.171	47.171	1595	36.134	12.8441
47.163	47.163	1597	36.1268	13.0044
47.154	47.154	1598	36.1315	13.1646
47.146	47.146	1599	36.1298	13.3249
47.138	47.138	1600	36.1119	13.485
47.129	47.129	1601	36.0958	13.6451
47.121	47.121	1602	36.0843	13.8052
47.113	47.113	1603	36.0662	13.9652
47.104	47.104	1604	36.0412	14.125
47.096	47.096	1605	36.0094	14.2847
47.088	47.088	1606	35.9851	14.4443
47.079	47.079	1607	35.9635	14.6038
47.071	47.071	1608	35.94	14.7633
47.063	47.063	1609	35.917	14.9226
47.054	47.054	1611	35.8997	15.0818
47.046	47.046	1612	35.8868	15.241
47.038	47.038	1613	35.8629	15.4
47.029	47.029	1614	35.8437	15.559
47.021	47.021	1615	35.8284	15.7179
47.013	47.013	1616	35.8137	15.8768
47.004	47.004	1617	35.8068	16.0356
46.996	46.996	1618	35.8073	16.1944
46.988	46.988	1619	35.8083	16.3532
46.979	46.979	1620	35.798	16.512
46.971	46.971	1622	35.7704	16.6707
46.963	46.963	1623	35.7358	16.8292
46.954	46.954	1624	35.7042	16.9875
46.946	46.946	1625	35.6777	17.1458
46.938	46.938	1626	35.6632	17.304
46.929	46.929	1627	35.6416	17.4621
46.921	46.921	1628	35.606	17.62
46.913	46.913	1629	35.5698	17.7778
46.904	46.904	1630	35.5491	17.9354
46.896	46.896	1632	35.5396	18.0931
46.888	46.888	1633	35.5361	18.2507
46.879	46.879	1634	35.5244	18.4082
46.871	46.871	1635	35.5089	18.5657
46.863	46.863	1636	35.4862	18.7231
46.854	46.854	1637	35.4554	18.8804
46.846	46.846	1638	35.4288	19.0375
46.838	46.838	1640	35.3886	19.1945
46.829	46.829	1641	35.3416	19.3513
46.821	46.821	1642	35.312	19.5079
46.813	46.813	1643	35.2855	19.6644
46.804	46.804	1644	35.2436	19.8207
46.796	46.796	1645	35.2002	19.9768
46.788	46.788	1647	35.1624	20.1328
46.779	46.779	1648	35.1313	20.2886
46.771	46.771	1649	35.121	20.4444
46.763	46.763	1650	35.1121	20.6001
46.754	46.754	1651	35.0973	20.7558
46.746	46.746	1652	35.081	20.9114
46.738	46.738	1654	35.0486	21.0669
46.729	46.729	1655	35.013	21.2222
46.721	46.721	1656	34.9791	21.3773
46.713	46.713	1657	34.9451	21.5323
46.704	46.704	1658	34.9161	21.6872
46.696	46.696	1659	34.8787	21.8419
46.688	46.688	1661	34.8299	21.9964
46.679	46.679	1662	34.7722	22.1506
46.671	46.671	1663	34.7133	22.3046
46.663	46.663	1664	34.6502	22.4582
46.654	46.654	1665	34.5954	22.6117
46.646	46.646	1667	34.5443	22.7649
46.638	46.638	1668	34.4883	22.9179
46.629	46.629	1669	34.4288	23.0706
46.621	46.621	1670	34.3846	23.2231
46.613	46.613	1671	34.3442	23.3754
46.604	46.604	1673	34.2963	23.5275
46.596	46.596	1674	34.2557	23.6795
46.588	46.588	1675	34.2256	23.8313
46.579	46.579	1676	34.1894	23.9829
46.571	46.571	1677	34.1488	24.1344
46.563	46.563	1679	34.1007	24.2856
46.554	46.554	1680	34.0447	24.4366
46.546	46.546	1681	33.9896	24.5874
46.538	46.538	1682	33.944	24.738
46.529	46.529	1684	33.9042	24.8883
46.521	46.521	1685	33.8742	25.0386
46.513	46.513	1686	33.8535	25.1887
46.504	46.504	1687	33.8293	25.3388
46.496	46.496	1689	33.7987	25.4887
46.488	46.488	1690	33.7778	25.6385
46.479	46.479	1691	33.7727	25.7883
46.471	46.471	1692	33.7718	25.9381
46.463	46.463	1694	33.7788	26.0879
46.454	46.454	1695	33.7914	26.2378
46.446	46.446	1696	33.8038	26.3877
46.438	46.438	1697	33.8234	26.5378
46.429	46.429	1699	33.8528	26.6879
46.421	46.421	1700	33.8919	26.8382
46.413	46.413	1701	33.9426	26.9888
46.404	46.404	1702	34.0015	27.1396
46.396	46.396	1704	34.0661	27.2907
46.388	46.388	1705	34.1522	27.4422
46.379	46.379	1706	34.2282	27.594
46.371	46.371	1707	34.2995	27.7461
46.363	46.363	1709	34.3848	27.8986
46.354	46.354	1710	34.4861	28.0516
46.346	46.346	1711	34.6153	28.2051
46.338	46.338	1713	34.7607	28.3593
46.329	46.329	1714	34.9236	28.5142
46.321	46.321	1715	35.103	28.6699
46.313	46.313	1717	35.2988	28.8265
46.304	46.304	1718	35.5045	28.9839
46.296	46.296	1719	35.7208	29.1424
46.288	46.288	1720	35.9481	29.3018
46.279	46.279	1722	36.1958	29.4624
46.271	46.271	1723	36.4522	29.6241
46.263	46.263	1724	36.7209	29.7869
46.254	46.254	1726	36.9984	29.951
46.246	46.246	1727	37.2713	30.1163
46.238	46.238	1728	37.5406	30.2829
46.229	46.229	1730	37.8093	30.4506
46.221	46.221	1731	38.0758	30.6194
46.213	46.213	1732	38.3517	30.7895
46.204	46.204	1734	38.6419	30.9609
46.196	46.196	1735	38.9473	31.1337
46.188	46.188	1736	39.2687	31.3079
46.179	46.179	1738	39.6051	31.4835
46.171	46.171	1739	39.9573	31.6607
46.163	46.163	1740	40.3046	31.8395
46.154	46.154	1742	40.656	32.0198
46.146	46.146	1743	41.0202	32.2018
46.138	46.138	1744	41.3815	32.3853
46.129	46.129	1746	41.7569	32.5705
46.121	46.121	1747	42.1468	32.7575
46.113	46.113	1749	42.5442	32.9462
46.104	46.104	1750	42.9516	33.1367
46.096	46.096	1751	43.3613	33.329
46.088	46.088	1753	43.7717	33.5232
46.079	46.079	1754	44.1729	33.7191
46.071	46.071	1755	44.5857	33.9168
46.063	46.063	1757	45.0065	34.1165
46.054	46.054	1758	45.4324	34.318
46.046	46.046	1760	45.8592	34.5214
46.038	46.038	1761	46.2921	34.7267
46.029	46.029	1762	46.7328	34.934
46.021	46.021	1764	47.1771	35.1432
46.013	46.013	1765	47.6204	35.3545
46.004	46.004	1767	48.0619	35.5676
45.996	45.996	1768	48.5016	35.7828
45.988	45.988	1769	48.9527	35.9999
45.979	45.979	1771	49.4081	36.219
45.971	45.971	1772	49.8538	36.4401
45.963	45.963	1774	50.2947	36.6632
45.954	45.954	1775	50.7422	36.8883
45.946	45.946	1776	51.1954	37.1154
45.938	45.938	1778	51.6529	37.3445
45.929	45.929	1779	52.1197	37.5756
45.921	45.921	1781	52.5963	37.8089
45.913	45.913	1782	53.0645	38.0443
45.904	45.904	1784	53.5281	38.2817
45.896	45.896	1785	53.9957	38.5212
45.888	45.888	1786	54.4591	38.7628
45.879	45.879	1788	54.9275	39.0064
45.871	45.871	1789	55.3967	39.2521
45.863	45.863	1791	55.8436	39.4998
45.854	45.854	1792	56.2771	39.7494
45.846	45.846	1794	56.6987	40.0009
45.838	45.838	1795	57.1119	40.2542
45.829	45.829	1797	57.5215	40.5093
45.821	45.821	1798	57.912	40.7662
45.813	45.813	1800	58.2885	41.0247
45.804	45.804	1801	58.6603	41.2849
45.796	45.796	1803	59.0083	41.5466
45.788	45.788	1804	59.348	41.8099
45.779	45.779	1806	59.6649	42.0745
45.771	45.771	1807	59.9613	42.3405
45.763	45.763	1809	60.2444	42.6077
45.754	45.754	1810	60.4977	42.876
45.746	45.746	1812	60.7158	43.1453
45.738	45.738	1813	60.9086	43.4154
45.729	45.729	1815	61.0745	43.6863
45.721	45.721	1816	61.2021	43.9578
45.713	45.713	1818	61.2952	44.2297
45.704	45.704	1819	61.3535	44.5018
45.696	45.696	1821	61.3635	44.774
45.688	45.688	1822	61.3233	45.046
45.679	45.679	1824	61.2403	45.3176
45.671	45.671	1825	61.1038	45.5886
45.663	45.663	1827	60.9	45.8587
45.654	45.654	1828	60.6376	46.1277
45.646	45.646	1830	60.3308	46.3953
45.638	45.638	1831	59.9727	46.6613
45.629	45.629	1833	59.5451	46.9254
45.621	45.621	1834	59.0529	47.1873
45.613	45.613	1836	58.482	47.4467
45.604	45.604	1837	57.8489	47.7033
45.596	45.596	1839	57.1578	47.9568
45.588	45.588	1841	56.4113	48.207
45.579	45.579	1842	55.603	48.4536
45.571	45.571	1844	54.7125	48.6963
45.563	45.563	1845	53.7382	48.9347
45.554	45.554	1847	52.6987	49.1684
45.546	45.546	1848	51.5937	49.3972
45.538	45.538	1850	50.4182	49.6209
45.529	45.529	1852	49.173	49.839
45.521	45.521	1853	47.8613	50.0513
45.513	45.513	1855	46.4913	50.2575
45.504	45.504	1856	45.0686	50.4574
45.496	45.496	1858	43.5963	50.6507
45.488	45.488	1860	42.0819	50.8374
45.479	45.479	1861	40.5261	51.0171
45.471	45.471	1863	38.9332	51.1898
45.463	45.463	1864	37.2967	51.3552
45.454	45.454	1866	35.6282	51.5133
45.446	45.446	1868	33.9463	51.6638
45.438	45.438	1869	32.2537	51.8069
45.429	45.429	1871	30.554	51.9424
45.421	45.421	1872	28.8585	52.0704
45.413	45.413	1874	27.1737	52.1909
45.404	45.404	1876	25.5161	52.3041
45.396	45.396	1877	23.8768	52.41
45.388	45.388	1879	22.2516	52.5087
45.379	45.379	1881	20.6659	52.6004
45.371	45.371	1882	19.1302	52.6852
45.363	45.363	1884	17.6437	52.7635
45.354	45.354	1886	16.2133	52.8354
45.346	45.346	1887	14.845	52.9012
45.338	45.338	1889	13.5373	52.9613
45.329	45.329	1891	12.293	53.0158
45.321	45.321	1892	11.122	53.0651
45.313	45.313	1894	10.0291	53.1096
45.304	45.304	1896	9.0162	53.1496
45.296	45.296	1897	8.0827	53.1855
45.288	45.288	1899	7.2089	53.2174
45.279	45.279	1901	6.3923	53.2458
45.271	45.271	1902	5.6368	53.2708
45.263	45.263	1904	4.9485	53.2927
45.254	45.254	1906	4.3212	53.3119
45.246	45.246	1908	3.7477	53.3285
45.238	45.238	1909	3.226	53.3428
45.229	45.229	1911	2.7637	53.3551
45.221	45.221	1913	2.36	53.3656
45.213	45.213	1914	2.0022	53.3744
45.204	45.204	1916	1.6804	53.3819
45.196	45.196	1918	1.3855	53.388
45.188	45.188	1920	1.1205	53.393
45.179	45.179	1921	0.8764	53.3969
45.171	45.171	1923	0.6467	53.3998
45.163	45.163	1925	0.4508	53.4018
45.154	45.154	1927	0.2737	53.403
45.146	45.146	1928	0.102	53.4034
35.879	35.879	15212	0.0004	53.4034
35.871	35.871	15260	0.0206	53.4035
35.863	35.863	15307	0.0521	53.4038
35.854	35.854	15355	0.0835	53.4041
35.846	35.846	15403	0.119	53.4047
35.838	35.838	15451	0.1495	53.4053
35.829	35.829	15499	0.1807	53.4061
35.821	35.821	15547	0.212	53.4071
35.813	35.813	15596	0.2533	53.4082
35.804	35.804	15645	0.298	53.4095
35.796	35.796	15694	0.3393	53.411
35.788	35.788	15743	0.3778	53.4127
35.779	35.779	15792	0.4299	53.4146
35.771	35.771	15842	0.4885	53.4168
35.763	35.763	15892	0.5368	53.4191
35.754	35.754	15942	0.5868	53.4217
35.746	35.746	15992	0.6375	53.4246
35.738	35.738	16042	0.6912	53.4276
35.729	35.729	16093	0.7504	53.431
35.721	35.721	16144	0.8084	53.4346
35.713	35.713	16195	0.8575	53.4384
35.704	35.704	16246	0.9161	53.4424
35.696	35.696	16298	0.9794	53.4468
35.688	35.688	16349	1.0416	53.4514
35.679	35.679	16401	1.1058	53.4563
35.671	35.671	16453	1.1844	53.4615
35.663	35.663	16505	1.2488	53.4671
35.654	35.654	16558	1.3108	53.4729
35.646	35.646	16611	1.3784	53.479
35.638	35.638	16663	1.459	53.4855
35.629	35.629	16717	1.528	53.4923
35.621	35.621	16770	1.5888	53.4993
35.613	35.613	16824	1.658	53.5067
35.604	35.604	16877	1.734	53.5144
35.596	35.596	16931	1.8026	53.5223
35.588	35.588	16986	1.8592	53.5306
35.579	35.579	17040	1.9139	53.5391
35.571	35.571	17095	1.9743	53.5478
35.563	35.563	17150	2.0389	53.5569
35.554	35.554	17205	2.1111	53.5662
35.546	35.546	17260	2.1889	53.576
35.538	35.538	17316	2.2723	53.586
35.529	35.529	17371	2.3668	53.5965
35.521	35.521	17427	2.4694	53.6075
35.513	35.513	17484	2.5683	53.6189
35.504	35.504	17540	2.6736	53.6307
35.496	35.496	17597	2.7819	53.6431
35.488	35.488	17654	2.8991	53.6559
35.479	35.479	17711	3.0102	53.6693
35.471	35.471	17769	3.1104	53.6831
35.463	35.463	17826	3.2091	53.6973
35.454	35.454	17884	3.316	53.712
35.446	35.446	17942	3.4293	53.7272
35.438	35.438	18001	3.5567	53.743
35.429	35.429	18059	3.6763	53.7593
35.421	35.421	18118	3.8011	53.7762
35.413	35.413	18177	3.9364	53.7936
35.404	35.404	18237	4.0788	53.8117
35.396	35.396	18296	4.2245	53.8305
35.388	35.388	18356	4.374	53.8499
35.379	35.379	18416	4.515	53.8699
35.371	35.371	18476	4.6561	53.8905
35.363	35.363	18537	4.8114	53.9119
35.354	35.354	18598	4.9848	53.934
35.346	35.346	18659	5.1676	53.9569
35.338	35.338	18720	5.3504	53.9806
35.329	35.329	18782	5.5362	54.0052
35.321	35.321	18844	5.7252	54.0306
35.313	35.313	18906	5.9174	54.0568
35.304	35.304	18968	6.1213	54.084
35.296	35.296	19031	6.3226	54.112
35.288	35.288	19094	6.5329	54.141
35.279	35.279	19157	6.7576	54.171
35.271	35.271	19220	6.9956	54.202
35.263	35.263	19284	7.2453	54.2341
35.254	35.254	19348	7.5067	54.2674
35.246	35.246	19412	7.763	54.3019
35.238	35.238	19477	8.0205	54.3374
35.229	35.229	19542	8.2896	54.3742
35.221	35.221	19607	8.5701	54.4122
35.213	35.213	19672	8.8635	54.4515
35.204	35.204	19738	9.1629	54.4922
35.196	35.196	19803	9.4622	54.5341
35.188	35.188	19870	9.778	54.5775
35.179	35.179	19936	10.1222	54.6224
35.171	35.171	20003	10.476	54.6689
35.163	35.163	20070	10.8395	54.717
35.154	35.154	20137	11.2099	54.7667
35.146	35.146	20205	11.5968	54.8181
35.138	35.138	20272	12.0063	54.8714
35.129	35.129	20340	12.4185	54.9264
35.121	35.121	20409	12.8423	54.9834
35.113	35.113	20478	13.2917	55.0424
35.104	35.104	20547	13.7583	55.1034
35.096	35.096	20616	14.2337	55.1665
35.088	35.088	20685	14.7168	55.2318
35.079	35.079	20755	15.2197	55.2993
35.071	35.071	20825	15.7325	55.3691
35.063	35.063	20896	16.274	55.4413
35.054	35.054	20967	16.8277	55.5159
35.046	35.046	21038	17.3943	55.5931
35.038	35.038	21109	17.9711	55.6728
35.029	35.029	21181	18.5741	55.7551
35.021	35.021	21253	19.1983	55.8403
35.013	35.013	21325	19.848	55.9283
35.004	35.004	21398	20.5199	56.0193
34.996	34.996	21471	21.2081	56.1134
34.988	34.988	21544	21.914	56.2106
34.979	34.979	21617	22.6473	56.3111
34.971	34.971	21691	23.3999	56.4148
34.963	34.963	21765	24.1714	56.5221
34.954	34.954	21840	24.9564	56.6328
34.946	34.946	21915	25.7724	56.7471
34.938	34.938	21990	26.6178	56.8651
34.929	34.929	22065	27.484	56.987
34.921	34.921	22141	28.3729	57.1129
34.913	34.913	22217	29.2781	57.2427
34.904	34.904	22293	30.1959	57.3767
34.896	34.896	22370	31.1438	57.5148
34.888	34.888	22447	32.1162	57.6573
34.879	34.879	22525	33.1103	57.8041
34.871	34.871	22602	34.1316	57.9555
34.863	34.863	22680	35.1761	58.1115
34.854	34.854	22759	36.2278	58.2722
34.846	34.846	22838	37.3011	58.4376
34.838	34.838	22917	38.394	58.6079
34.829	34.829	22996	39.5127	58.7832
34.821	34.821	23076	40.6587	58.9635
34.813	34.813	23156	41.8268	59.1491
34.804	34.804	23236	43.0158	59.3398
34.796	34.796	23317	44.2304	59.536
34.788	34.788	23398	45.477	59.7377
34.779	34.779	23480	46.7451	59.9451
34.771	34.771	23562	48.0316	60.1581
34.763	34.763	23644	49.3384	60.377
34.754	34.754	23727	50.6634	60.6017
34.746	34.746	23810	51.9957	60.8323
34.738	34.738	23893	53.3312	61.0688
34.729	34.729	23976	54.6902	61.3114
34.721	34.721	24060	56.059	61.5601
34.713	34.713	24145	57.4296	61.8148
34.704	34.704	24230	58.8098	62.0756
34.696	34.696	24315	60.2059	62.3427
34.688	34.688	24400	61.6175	62.616
34.679	34.679	24486	63.0399	62.8956
34.671	34.671	24572	64.4727	63.1815
34.663	34.663	24659	65.9011	63.4738
34.654	34.654	24746	67.3241	63.7724
34.646	34.646	24833	68.7349	64.0773
34.638	34.638	24921	70.139	64.3884
34.629	34.629	25009	71.5526	64.7058
34.621	34.621	25098	72.9583	65.0294
34.613	34.613	25187	74.3558	65.3592
34.604	34.604	25276	75.7491	65.6952
34.596	34.596	25366	77.1246	66.0372
34.588	34.588	25456	78.4775	66.3853
34.579	34.579	25546	79.8253	66.7394
34.571	34.571	25637	81.1569	67.0993
34.563	34.563	25729	82.4683	67.4651
34.554	34.554	25820	83.7502	67.8366
34.546	34.546	25912	84.9793	68.2135
34.538	34.538	26005	86.1703	68.5957
34.529	34.529	26098	87.3304	68.9831
34.521	34.521	26191	88.4708	69.3755
34.513	34.513	26285	89.5731	69.7728
34.504	34.504	26379	90.6235	70.1747
34.496	34.496	26474	91.626	70.5811
34.488	34.488	26569	92.5852	70.9918
34.479	34.479	26664	93.4962	71.4065
34.471	34.471	26760	94.3724	71.825
34.463	34.463	26856	95.1883	72.2472
34.454	34.454	26953	95.9359	72.6728
34.446	34.446	27050	96.6126	73.1013
34.438	34.438	27148	97.2322	73.5325
34.429	34.429	27246	97.7895	73.9663
34.421	34.421	27344	98.2989	74.4023
34.413	34.413	27443	98.7525	74.8403
34.404	34.404	27542	99.1442	75.28
34.396	34.396	27642	99.4579	75.7212
34.388	34.388	27742	99.6999	76.1634
34.379	34.379	27843	99.8714	76.6064
34.371	34.371	27944	99.9701	77.0498
34.363	34.363	28045	100	77.4933
34.354	34.354	28147	99.9592	77.9367
34.346	34.346	28250	99.8399	78.3795
34.338	34.338	28353	99.6524	78.8215
34.329	34.329	28456	99.3951	79.2624
34.321	34.321	28560	99.0584	79.7017
34.313	34.313	28664	98.6521	80.1393
34.304	34.304	28769	98.1712	80.5747
34.296	34.296	28874	97.6114	81.0077
34.288	34.288	28980	96.9809	81.4378
34.279	34.279	29086	96.2826	81.8649
34.271	34.271	29193	95.5327	82.2886
34.263	34.263	29300	94.7362	82.7088
34.254	34.254	29408	93.8576	83.1251
34.246	34.246	29516	92.9068	83.5372
34.238	34.238	29624	91.899	83.9448
34.229	34.229	29733	90.839	84.3477
34.221	34.221	29843	89.716	84.7456
34.213	34.213	29953	88.5446	85.1384
34.204	34.204	30064	87.3248	85.5257
34.196	34.196	30175	86.0508	85.9073
34.188	34.188	30286	84.7297	86.2832
34.179	34.179	30398	83.3718	86.6529
34.171	34.171	30511	81.9808	87.0166
34.163	34.163	30624	80.5614	87.3739
34.154	34.154	30738	79.1178	87.7248
34.146	34.146	30852	77.6463	88.0692
34.138	34.138	30967	76.1482	88.407
34.129	34.129	31082	74.6366	88.738
34.121	34.121	31197	73.1013	89.0622
34.113	34.113	31314	71.5429	89.3796
34.104	34.104	31430	69.9677	89.6899
34.096	34.096	31548	68.3786	89.9932
34.088	34.088	31666	66.7837	90.2894
34.079	34.079	31784	65.1842	90.5785
34.071	34.071	31903	63.5883	90.8606
34.063	34.063	32022	62.0026	91.1356
34.054	34.054	32142	60.4103	91.4035
34.046	34.046	32263	58.8172	91.6644
34.038	34.038	32384	57.248	91.9183
34.029	34.029	32506	55.6912	92.1653
34.021	34.021	32628	54.1483	92.4055
34.013	34.013	32751	52.6227	92.6389
34.004	34.004	32874	51.1279	92.8657
33.996	33.996	32998	49.6627	93.0859
33.988	33.988	33122	48.2261	93.2998
33.979	33.979	33247	46.8105	93.5075
33.971	33.971	33373	45.4119	93.7089
33.963	33.963	33499	44.0361	93.9042
33.954	33.954	33626	42.6905	94.0936
33.946	33.946	33753	41.3788	94.2771
33.938	33.938	33881	40.098	94.4549
33.929	33.929	34010	38.8504	94.6273
33.921	33.921	34139	37.641	94.7942
33.913	33.913	34269	36.4592	94.9559
33.904	33.904	34399	35.3111	95.1125
33.896	33.896	34530	34.2067	95.2643
33.888	33.888	34661	33.1385	95.4113
33.879	33.879	34793	32.105	95.5537
33.871	33.871	34926	31.098	95.6916
33.863	33.863	35060	30.1138	95.8252
33.854	33.854	35194	29.1602	95.9545
33.846	33.846	35328	28.2403	96.0797
33.838	33.838	35463	27.3409	96.201
33.829	33.829	35599	26.4743	96.3184
33.821	33.821	35736	25.6215	96.4321
33.813	33.813	35873	24.7981	96.5421
33.804	33.804	36011	24.0074	96.6486
33.796	33.796	36149	23.2347	96.7516
33.788	33.788	36288	22.4825	96.8513
33.779	33.779	36428	21.7581	96.9478
33.771	33.771	36568	21.064	97.0413
33.763	33.763	36709	20.3944	97.1317
33.754	33.754	36851	19.7539	97.2193
33.746	33.746	36993	19.1397	97.3042
33.738	33.738	37136	18.557	97.3865
33.729	33.729	37280	18.0021	97.4664
33.721	33.721	37424	17.4716	97.5439
33.713	33.713	37569	16.9706	97.6192
33.704	33.704	37715	16.5009	97.6923
33.696	33.696	37861	16.0522	97.7635
33.688	33.688	38008	15.6297	97.8329
33.679	33.679	38156	15.2176	97.9004
33.671	33.671	38305	14.8167	97.9661
33.663	33.663	38454	14.4173	98.03
33.654	33.654	38604	14.0214	98.0922
33.646	33.646	38754	13.6372	98.1527
33.638	33.638	38906	13.2532	98.2115
33.629	33.629	39058	12.864	98.2685
33.621	33.621	39210	12.4773	98.3239
33.613	33.613	39364	12.099	98.3776
33.604	33.604	39518	11.7308	98.4296
33.596	33.596	39673	11.3737	98.48
33.588	33.588	39828	11.0453	98.529
33.579	33.579	39985	10.7291	98.5766
33.571	33.571	40142	10.417	98.6228
33.563	33.563	40300	10.1277	98.6677
33.554	33.554	40458	9.8627	98.7115
33.546	33.546	40618	9.6108	98.7541
33.538	33.538	40778	9.364	98.7956
33.529	33.529	40939	9.1231	98.8361
33.521	33.521	41100	8.8881	98.8755
33.513	33.513	41263	8.6586	98.9139
33.504	33.504	41426	8.431	98.9513
33.496	33.496	41590	8.2053	98.9877
33.488	33.488	41754	7.9971	99.0232
33.479	33.479	41920	7.7968	99.0578
33.471	33.471	42086	7.6054	99.0915
33.463	33.463	42253	7.4111	99.1244
33.454	33.454	42421	7.2196	99.1564
33.446	33.446	42590	7.0415	99.1876
33.438	33.438	42759	6.8767	99.2181
33.429	33.429	42930	6.7024	99.2479
33.421	33.421	43101	6.5312	99.2768
33.413	33.413	43273	6.3629	99.3051
33.404	33.404	43446	6.2007	99.3326
33.396	33.396	43619	6.0491	99.3594
33.388	33.388	43794	5.8943	99.3855
33.379	33.379	43969	5.7331	99.411
33.371	33.371	44145	5.5877	99.4357
33.363	33.363	44322	5.4626	99.46
33.354	33.354	44500	5.3378	99.4836
33.346	33.346	44679	5.2054	99.5067
33.338	33.338	44858	5.0697	99.5292
33.329	33.329	45038	4.9296	99.5511
33.321	33.321	45220	4.7888	99.5723
33.313	33.313	45402	4.6489	99.5929
33.304	33.304	45585	4.5146	99.613
33.296	33.296	45769	4.3782	99.6324
33.288	33.288	45954	4.2455	99.6512
33.279	33.279	46139	4.1158	99.6695
33.271	33.271	46326	3.9791	99.6871
33.263	33.263	46513	3.8415	99.7042
33.254	33.254	46702	3.6974	99.7206
33.246	33.246	46891	3.5514	99.7363
33.238	33.238	47081	3.4235	99.7515
33.229	33.229	47273	3.3029	99.7661
33.221	33.221	47465	3.185	99.7803
33.213	33.213	47658	3.0703	99.7939
33.204	33.204	47852	2.9589	99.807
33.196	33.196	48047	2.8551	99.8197
33.188	33.188	48242	2.7499	99.8319
33.179	33.179	48439	2.6384	99.8436
33.171	33.171	48637	2.525	99.8548
33.163	33.163	48836	2.4131	99.8655
33.154	33.154	49036	2.3081	99.8757
33.146	33.146	49236	2.2005	99.8855
33.138	33.138	49438	2.0917	99.8948
33.129	33.129	49641	1.9848	99.9036
33.121	33.121	49844	1.8806	99.9119
33.113	33.113	50049	1.7939	99.9199
33.104	33.104	50254	1.72	99.9275
33.096	33.096	50461	1.6501	99.9348
33.088	33.088	50669	1.5956	99.9419
33.079	33.079	50878	1.5434	99.9487
33.071	33.071	51087	1.4795	99.9553
33.063	33.063	51298	1.3988	99.9615
33.054	33.054	51510	1.3014	99.9673
33.046	33.046	51723	1.1986	99.9726
33.038	33.038	51936	1.0918	99.9774
33.029	33.029	52151	0.9847	99.9818
33.021	33.021	52367	0.8723	99.9857
33.013	33.013	52584	0.7594	99.989
33.004	33.004	52803	0.6518	99.9919
32.996	32.996	53022	0.545	99.9943
32.988	32.988	53242	0.45	99.9963
32.979	32.979	53463	0.3472	99.9979
32.971	32.971	53686	0.2482	99.999
32.963	32.963	53910	0.158	99.9997
32.954	32.954	54134	0.0731	100
[LC	Chromatogram(Detector	A-Ch1)]
Interval(msec)	500
#	of	Points	10201
Start	Time(min)	0
End	Time(min)	85
Intensity	Units	mV
Intensity	Multiplier	0.001
Wavelength(nm)	280nm
R.Time	(min)	Intensity
0	-1
0.00833	-1
0.01667	-1
0.025	-1
0.03333	-1
0.04167	-1
0.05	-3
0.05833	-3
0.06667	-2
0.075	-1
0.08333	0
0.09167	0
0.1	0
0.10833	0
0.11667	0
0.125	0
0.13333	1
0.14167	1
0.15	1
0.15833	0
0.16667	1
0.175	1
0.18333	1
0.19167	1
0.2	0
0.20833	0
0.21667	0
0.225	-1
0.23333	-1
0.24167	0
0.25	0
0.25833	-1
0.26667	-2
0.275	-2
0.28333	-2
0.29167	-1
0.3	-1
0.30833	-2
0.31667	-1
0.325	-2
0.33333	-2
0.34167	-2
0.35	-3
0.35833	-3
0.36667	-4
0.375	-4
0.38333	-3
0.39167	-2
0.4	-2
0.40833	-2
0.41667	-2
0.425	-3
0.43333	-2
0.44167	-1
0.45	-1
0.45833	-1
0.46667	-1
0.475	-1
0.48333	-1
0.49167	0
0.5	1
0.50833	1
0.51667	1
0.525	0
0.53333	-1
0.54167	-2
0.55	-2
0.55833	-2
0.56667	-1
0.575	0
0.58333	-1
0.59167	-1
0.6	-1
0.60833	-1
0.61667	-2
0.625	-2
0.63333	-1
0.64167	0
0.65	1
0.65833	1
0.66667	1
0.675	2
0.68333	1
0.69167	2
0.7	2
0.70833	1
0.71667	0
0.725	0
0.73333	-1
0.74167	0
0.75	-1
0.75833	-1
0.76667	-1
0.775	0
0.78333	0
0.79167	1
0.8	0
0.80833	-1
0.81667	-1
0.825	-2
0.83333	-2
0.84167	-1
0.85	-1
0.85833	-1
0.86667	-2
0.875	-2
0.88333	-3
0.89167	-3
0.9	-2
0.90833	-2
0.91667	-1
0.925	-1
0.93333	-2
0.94167	-2
0.95	-2
0.95833	-2
0.96667	-2
0.975	-2
0.98333	-1
0.99167	0
1	0
1.00833	-1
1.01667	-1
1.025	0
1.03333	0
1.04167	1
1.05	1
1.05833	1
1.06667	0
1.075	-1
1.08333	-1
1.09167	-1
1.1	0
1.10833	2
1.11667	2
1.125	1
1.13333	1
1.14167	0
1.15	-1
1.15833	0
1.16667	1
1.175	1
1.18333	2
1.19167	2
1.2	2
1.20833	2
1.21667	1
1.225	1
1.23333	1
1.24167	0
1.25	0
1.25833	0
1.26667	-1
1.275	-1
1.28333	-2
1.29167	-4
1.3	-4
1.30833	-4
1.31667	-4
1.325	-3
1.33333	-2
1.34167	-1
1.35	-1
1.35833	-2
1.36667	-2
1.375	-2
1.38333	-1
1.39167	-2
1.4	-1
1.40833	-2
1.41667	-2
1.425	-2
1.43333	-3
1.44167	-2
1.45	-1
1.45833	-1
1.46667	-1
1.475	-1
1.48333	-1
1.49167	-2
1.5	-2
1.50833	-2
1.51667	-2
1.525	-2
1.53333	-1
1.54167	-1
1.55	-1
1.55833	0
1.56667	0
1.575	0
1.58333	1
1.59167	1
1.6	1
1.60833	1
1.61667	1
1.625	2
1.63333	2
1.64167	2
1.65	3
1.65833	2
1.66667	1
1.675	0
1.68333	-1
1.69167	-2
1.7	-1
1.70833	0
1.71667	0
1.725	0
1.73333	-1
1.74167	-1
1.75	-1
1.75833	-2
1.76667	-2
1.775	-1
1.78333	0
1.79167	1
1.8	0
1.80833	-2
1.81667	-2
1.825	-3
1.83333	-2
1.84167	-1
1.85	-1
1.85833	0
1.86667	0
1.875	0
1.88333	1
1.89167	1
1.9	1
1.90833	0
1.91667	-1
1.925	-1
1.93333	-2
1.94167	-2
1.95	-3
1.95833	-2
1.96667	-2
1.975	-2
1.98333	-2
1.99167	-1
2	0
2.00833	0
2.01667	0
2.025	1
2.03333	2
2.04167	2
2.05	0
2.05833	-1
2.06667	-1
2.075	-2
2.08333	0
2.09167	1
2.1	1
2.10833	1
2.11667	1
2.125	0
2.13333	-1
2.14167	-1
2.15	0
2.15833	0
2.16667	0
2.175	0
2.18333	0
2.19167	0
2.2	-1
2.20833	0
2.21667	0
2.225	-1
2.23333	-1
2.24167	-1
2.25	0
2.25833	0
2.26667	-1
2.275	-1
2.28333	-1
2.29167	-1
2.3	-1
2.30833	-1
2.31667	-2
2.325	-2
2.33333	-1
2.34167	0
2.35	1
2.35833	2
2.36667	2
2.375	2
2.38333	-1
2.39167	-1
2.4	-1
2.40833	0
2.41667	0
2.425	-1
2.43333	-2
2.44167	-3
2.45	-3
2.45833	-3
2.46667	-2
2.475	-2
2.48333	-1
2.49167	-1
2.5	-1
2.50833	-1
2.51667	-2
2.525	-3
2.53333	-3
2.54167	-2
2.55	-2
2.55833	-1
2.56667	-1
2.575	0
2.58333	0
2.59167	-1
2.6	-1
2.60833	-1
2.61667	-1
2.625	-1
2.63333	-1
2.64167	-1
2.65	0
2.65833	-1
2.66667	-2
2.675	-2
2.68333	-3
2.69167	-3
2.7	-4
2.70833	-5
2.71667	-5
2.725	-4
2.73333	-3
2.74167	-2
2.75	-1
2.75833	0
2.76667	-1
2.775	-1
2.78333	-1
2.79167	-2
2.8	-2
2.80833	-2
2.81667	-2
2.825	-1
2.83333	-1
2.84167	-2
2.85	-2
2.85833	-1
2.86667	0
2.875	0
2.88333	0
2.89167	-1
2.9	-2
2.90833	-2
2.91667	-2
2.925	-2
2.93333	-2
2.94167	0
2.95	-1
2.95833	-2
2.96667	-2
2.975	-2
2.98333	-2
2.99167	-2
3	-2
3.00833	-2
3.01667	-2
3.025	-1
3.03333	0
3.04167	0
3.05	0
3.05833	0
3.06667	0
3.075	0
3.08333	0
3.09167	0
3.1	-1
3.10833	0
3.11667	1
3.125	0
3.13333	0
3.14167	-2
3.15	-2
3.15833	-2
3.16667	-2
3.175	-2
3.18333	-1
3.19167	0
3.2	1
3.20833	1
3.21667	1
3.225	0
3.23333	0
3.24167	0
3.25	0
3.25833	0
3.26667	0
3.275	0
3.28333	-1
3.29167	0
3.3	1
3.30833	1
3.31667	1
3.325	-1
3.33333	-1
3.34167	-1
3.35	-1
3.35833	-2
3.36667	-3
3.375	-3
3.38333	-2
3.39167	-2
3.4	-2
3.40833	-1
3.41667	-1
3.425	0
3.43333	0
3.44167	0
3.45	0
3.45833	0
3.46667	0
3.475	-1
3.48333	-1
3.49167	0
3.5	0
3.50833	-1
3.51667	-1
3.525	-2
3.53333	-1
3.54167	0
3.55	0
3.55833	0
3.56667	-1
3.575	-2
3.58333	-2
3.59167	-2
3.6	-1
3.60833	-2
3.61667	-1
3.625	0
3.63333	0
3.64167	0
3.65	-1
3.65833	-1
3.66667	-2
3.675	-2
3.68333	-1
3.69167	-1
3.7	-2
3.70833	-1
3.71667	-2
3.725	-1
3.73333	0
3.74167	2
3.75	2
3.75833	1
3.76667	0
3.775	0
3.78333	-1
3.79167	-1
3.8	0
3.80833	0
3.81667	0
3.825	0
3.83333	0
3.84167	-1
3.85	0
3.85833	0
3.86667	0
3.875	-2
3.88333	-3
3.89167	-3
3.9	-2
3.90833	-2
3.91667	-2
3.925	-1
3.93333	-2
3.94167	-2
3.95	-1
3.95833	0
3.96667	0
3.975	1
3.98333	0
3.99167	-1
4	-1
4.00833	-1
[truncated: 50,584 more rows]

## Sheet: 20190709-Sirong-BSA-test-006
[Header]
Application	Name	LabSolutions
Version	5.92
Data	File	Name	H:\LabSolutions\Data\Project1\20190709-Sirong-BSA-test-20uL_201979_006.lcd
Output	Date	2019-07-11
Output	Time	15:19:18
[File	Information]
Type	Data	File
Generated	2019-07-10	00:08:28
Generated	by	System	Administrator
Modified	2019-07-10	01:33:52
Modified	by	System	Administrator
[Sample	Information]
Operator	Name	System	Administrator
Acquired	2019-07-10	00:08:50
Sample	Type	0:Unknown
Level	0
Sample	Name	BSA-NH4Ac-60C-4th-24hr-dilute	4	times
Sample	ID	1
ISTD	Amount1	1
ISTD	Amount2	1
ISTD	Amount3	1
ISTD	Amount4	1
ISTD	Amount5	1
ISTD	Amount6	1
ISTD	Amount7	1
ISTD	Amount8	1
ISTD	Amount9	1
ISTD	Amount10	1
ISTD	Amount11	1
ISTD	Amount12	1
ISTD	Amount13	1
ISTD	Amount14	1
ISTD	Amount15	1
ISTD	Amount16	1
ISTD	Amount17	1
ISTD	Amount18	1
ISTD	Amount19	1
ISTD	Amount20	1
ISTD	Amount21	1
ISTD	Amount22	1
ISTD	Amount23	1
ISTD	Amount24	1
ISTD	Amount25	1
ISTD	Amount26	1
ISTD	Amount27	1
ISTD	Amount28	1
ISTD	Amount29	1
ISTD	Amount30	1
ISTD	Amount31	1
ISTD	Amount32	1
Sample	Amount	1
Dilution	Factor	1
Vial#	4
Injection	Volume	20
[Original	Files]
Data	File	H:\LabSolutions\Data\Project1\20190709-Sirong-BSA-test-20uL_201979_006.lcd
Method	File	H:\LabSolutions\Data\Project1\GPC_NH4Ac_40C_UV280_bme190621.lcm
Batch	File	H:\LabSolutions\Data\Project1\20190709-Sirong-BSA-test-20uL.lcb
Report	Format	File	H:\LabSolutions\System\DEFAULT.lsr
[File	Description]
[Configuration]
Instrument	Name	UV+RID
Instrument	#	1
Line	#	1
#	of	Detectors	2
Detector	ID	Detector	A	Detector	B
Detector	Name	检测器A	检测器B
#	of	Channels	1	1
[Peak	Table(Detector	A)]
#	of	Peaks	3
Peak#	R.Time	I.Time	F.Time	Area	Height	A/H	Conc.	Mark	ID#	Name	k'	Plate	#	Plate	Ht.	Tailing	Resolution	Sep.Factor	Area	Ratio	Height	Ratio	Conc.	%	Norm	Conc.
1	34.362	33.367	36.167	223756	4583	48.821	0	V	0	12323	12.173	1.24	0	0	0	0	0	0
2	44.825	43.725	46.033	1494220	41825	35.726	0	0.304	36135	4.151	0.997	9.593	0	0	0	0	0
3	54.108	53.258	55.192	55001	1223	44.965	0	0.575	32703	4.587	1.058	8.676	1.887	0	0	0	0
[Peak	Table(Detector	B)]
#	of	Peaks	2
Peak#	R.Time	I.Time	F.Time	Area	Height	A/H	Conc.	Mark	ID#	Name	k'	Plate	#	Plate	Ht.	Tailing	Resolution	Sep.Factor	Area	Ratio	Height	Ratio	Conc.	%	Norm	Conc.
1	34.676	33.817	36.175	53778	1084	49.619	0	0	11561	12.975	1.251	0	0	0	0	0	0
2	45.166	44.292	46.125	83757	2301	36.406	0	0.302	35076	4.276	1.002	9.305	0	0	0	0	0
[Compound	Results(Detector	A)]
#	of	IDs	0
[Compound	Results(Detector	B)]
#	of	IDs	0
[Group	Results(Detector	A)]
#	of	Groups	0
[Group	Results(Detector	B)]
#	of	Groups	0
[GPC	Peak	Table(Detector	B)]
#	of	Peaks	2
Peak#	Start	Time	Top	Time	End	Time	Start	Volume	Top	Volume	End	Volume	Start	M.W.	Top	M.W.	End	M.W.	Start	Height	Top	Height	End	Height
1	33.817	34.676	36.175	33.817	34.676	36.175	35804	24515	13650	95	1084	89
2	44.292	45.166	46.125	44.292	45.166	46.125	2130	1924	1746	121	2301	86
[Average	Molecular	Weight	Table(Detector	B)]
#	of	Peaks	2
Peak#	Mn	Mw	Mz	Mz1	Mv	Mw/Mn	Mv/Mn	Mz/Mw	I.Visc	%
Total	3003	10554	21969	24718	0	3.5149	0	2.08156	1	100
1	23491	23992	24475	24942	0	1.0213	0	1.02015	1	39.1015
2	1925	1926	1928	1929	0	1.00072	0	1.00072	1	60.8985
[RT/MW	Range	Table(Detector	B)]
#	of	RT/MW	Range	0
[GPC	Calibration	Curve	Table(Detector	B)]
#	of	Points	7
#	Time(min)	M.W.	Weight	Error	Active	Virtual	Data	Name
1	28.677	736000	1	1.1034	ON	OFF	H:\LabSolutions\Data\Project1\20190527STD_NH4Ac_40C_2019528_008.lcd
2	30.518	200000	1	-5.6588	ON	OFF	H:\LabSolutions\Data\Project1\20190527STD_NH4Ac_40C_2019528_007.lcd
3	31.656	113000	1	4.5867	ON	OFF	H:\LabSolutions\Data\Project1\20190527STD_NH4Ac_40C_2019528_006.lcd
4	33.25	48800	1	4.1236	ON	OFF	H:\LabSolutions\Data\Project1\20190527STD_NH4Ac_40C_2019528_005.lcd
5	34.67	23000	1	-6.8854	ON	OFF	H:\LabSolutions\Data\Project1\20190527STD_NH4Ac_40C_2019528_004.lcd
6	37.212	9900	1	3.1632	ON	OFF	H:\LabSolutions\Data\Project1\20190527STD_NH4Ac_40C_2019528_003.lcd
7	38.65	6200	1	-1.0726	ON	OFF	H:\LabSolutions\Data\Project1\20190527STD_NH4Ac_40C_2019528_002.lcd
Calibration	Curve	3rd	Order
Comment
[GPC	Slice	Data	Table(Detector	B)]
#	of	Peaks	2
Peak#	Slice#	R.Time	Volume	M.W.	Height	Sub	Total	%	Area
1	1	33.821	33.821	35736	1	107556	100	1
1	2	33.829	33.829	35599	2	107555	99.999	1
1	3	33.838	33.838	35463	3	107553	99.9971	2
1	4	33.846	33.846	35328	5	107550	99.9939	3
1	5	33.854	33.854	35194	7	107545	99.9891	3
1	6	33.863	33.863	35060	8	107538	99.9828	4
1	7	33.871	33.871	34926	10	107529	99.975	5
1	8	33.879	33.879	34793	12	107519	99.9657	6
1	9	33.888	33.888	34661	14	107508	99.9547	7
1	10	33.896	33.896	34530	16	107494	99.9418	8
1	11	33.904	33.904	34399	19	107477	99.9266	10
1	12	33.913	33.913	34269	22	107458	99.9089	11
1	13	33.921	33.921	34139	25	107436	99.8887	12
1	14	33.929	33.929	34010	28	107412	99.8656	14
1	15	33.938	33.938	33881	31	107384	99.8397	16
1	16	33.946	33.946	33753	35	107352	99.8105	18
1	17	33.954	33.954	33626	39	107317	99.7779	19
1	18	33.963	33.963	33499	43	107279	99.7418	21
1	19	33.971	33.971	33373	47	107236	99.7021	23
1	20	33.979	33.979	33247	51	107189	99.6588	25
1	21	33.988	33.988	33122	55	107139	99.6118	27
1	22	33.996	33.996	32998	59	107084	99.561	30
1	23	34.004	34.004	32874	64	107025	99.506	32
1	24	34.013	34.013	32751	69	106961	99.4465	35
1	25	34.021	34.021	32628	75	106892	99.3822	37
1	26	34.029	34.029	32506	80	106817	99.3128	40
1	27	34.038	34.038	32384	86	106737	99.2383	43
1	28	34.046	34.046	32263	92	106651	99.1585	46
1	29	34.054	34.054	32142	99	106559	99.0729	49
1	30	34.063	34.063	32022	105	106461	98.9813	53
1	31	34.071	34.071	31903	112	106355	98.8834	56
1	32	34.079	34.079	31784	120	106243	98.7788	60
1	33	34.088	34.088	31666	128	106123	98.6672	64
1	34	34.096	34.096	31548	136	105995	98.5482	68
1	35	34.104	34.104	31430	145	105858	98.4215	72
1	36	34.113	34.113	31314	154	105714	98.2867	77
1	37	34.121	34.121	31197	163	105560	98.1439	81
1	38	34.129	34.129	31082	172	105397	97.9926	86
1	39	34.138	34.138	30967	182	105225	97.8323	91
1	40	34.146	34.146	30852	193	105042	97.6627	96
1	41	34.154	34.154	30738	204	104849	97.4834	102
1	42	34.163	34.163	30624	215	104646	97.294	108
1	43	34.171	34.171	30511	227	104431	97.094	114
1	44	34.179	34.179	30398	240	104203	96.8828	120
1	45	34.188	34.188	30286	253	103964	96.6598	126
1	46	34.196	34.196	30175	266	103711	96.4249	133
1	47	34.204	34.204	30064	280	103445	96.1775	140
1	48	34.213	34.213	29953	294	103165	95.9173	147
1	49	34.221	34.221	29843	309	102871	95.6438	155
1	50	34.229	34.229	29733	324	102562	95.3565	162
1	51	34.238	34.238	29624	340	102237	95.0549	170
1	52	34.246	34.246	29516	356	101897	94.7387	178
1	53	34.254	34.254	29408	372	101541	94.4077	186
1	54	34.263	34.263	29300	389	101169	94.0614	195
1	55	34.271	34.271	29193	406	100780	93.6995	203
1	56	34.279	34.279	29086	424	100373	93.3217	212
1	57	34.288	34.288	28980	441	99950	92.9277	221
1	58	34.296	34.296	28874	459	99508	92.5174	230
1	59	34.304	34.304	28769	477	99049	92.0904	239
1	60	34.313	34.313	28664	496	98572	91.6466	248
1	61	34.321	34.321	28560	515	98076	91.1857	257
1	62	34.329	34.329	28456	534	97561	90.7072	267
1	63	34.338	34.338	28353	553	97028	90.211	277
1	64	34.346	34.346	28250	573	96474	89.6967	286
1	65	34.354	34.354	28147	592	95902	89.1642	296
1	66	34.363	34.363	28045	612	95309	88.6134	306
1	67	34.371	34.371	27944	631	94697	88.0444	316
1	68	34.379	34.379	27843	651	94066	87.4573	326
1	69	34.388	34.388	27742	671	93415	86.852	335
1	70	34.396	34.396	27642	691	92744	86.2284	345
1	71	34.404	34.404	27542	711	92053	85.5863	355
1	72	34.413	34.413	27443	730	91343	84.9256	365
1	73	34.421	34.421	27344	749	90612	84.2466	375
1	74	34.429	34.429	27246	768	89863	83.55	384
1	75	34.438	34.438	27148	787	89095	82.8359	393
1	76	34.446	34.446	27050	805	88309	82.1045	403
1	77	34.454	34.454	26953	824	87503	81.3558	412
1	78	34.463	34.463	26856	841	86680	80.5901	421
1	79	34.471	34.471	26760	859	85838	79.8079	429
1	80	34.479	34.479	26664	876	84979	79.0094	438
1	81	34.488	34.488	26569	892	84104	78.1952	446
1	82	34.496	34.496	26474	907	83212	77.3661	454
1	83	34.504	34.504	26379	923	82305	76.5224	461
1	84	34.513	34.513	26285	938	81382	75.6645	469
1	85	34.521	34.521	26191	952	80444	74.7927	476
1	86	34.529	34.529	26098	966	79492	73.9076	483
1	87	34.538	34.538	26005	979	78526	73.0097	489
1	88	34.546	34.546	25912	991	77548	72.0999	495
1	89	34.554	34.554	25820	1002	76557	71.1788	501
1	90	34.563	34.563	25729	1013	75555	70.2471	506
1	91	34.571	34.571	25637	1023	74542	69.3053	511
1	92	34.579	34.579	25546	1032	73519	68.3543	516
1	93	34.588	34.588	25456	1041	72487	67.3948	520
1	94	34.596	34.596	25366	1049	71447	66.4273	524
1	95	34.604	34.604	25276	1056	70398	65.4525	528
1	96	34.613	34.613	25187	1062	69342	64.4709	531
1	97	34.621	34.621	25098	1068	68280	63.4833	534
1	98	34.629	34.629	25009	1073	67212	62.4905	536
1	99	34.638	34.638	24921	1077	66140	61.4931	538
1	100	34.646	34.646	24833	1080	65063	60.492	540
1	101	34.654	34.654	24746	1082	63983	59.4881	541
1	102	34.663	34.663	24659	1083	62901	58.4822	542
1	103	34.671	34.671	24572	1084	61818	57.475	542
1	104	34.679	34.679	24486	1084	60734	56.4673	542
1	105	34.688	34.688	24400	1083	59651	55.4599	541
1	106	34.696	34.696	24315	1081	58568	54.4532	541
1	107	34.704	34.704	24230	1079	57487	53.4481	539
1	108	34.713	34.713	24145	1076	56408	52.4452	538
1	109	34.721	34.721	24060	1072	55332	51.4452	536
1	110	34.729	34.729	23976	1067	54261	50.4487	534
1	111	34.738	34.738	23893	1063	53193	49.4562	531
1	112	34.746	34.746	23810	1057	52131	48.4683	529
1	113	34.754	34.754	23727	1051	51074	47.4855	525
1	114	34.763	34.763	23644	1044	50023	46.5084	522
1	115	34.771	34.771	23562	1037	48979	45.5377	518
1	116	34.779	34.779	23480	1029	47942	44.5738	514
1	117	34.788	34.788	23398	1020	46913	43.6172	510
1	118	34.796	34.796	23317	1012	45893	42.6684	506
1	119	34.804	34.804	23236	1002	44881	41.7279	501
1	120	34.813	34.813	23156	992	43879	40.7961	496
1	121	34.821	34.821	23076	982	42886	39.8735	491
1	122	34.829	34.829	22996	970	41905	38.9609	485
1	123	34.838	34.838	22917	959	40935	38.0588	479
1	124	34.846	34.846	22838	947	39976	37.1675	473
1	125	34.854	34.854	22759	934	39029	36.2874	467
1	126	34.863	34.863	22680	922	38095	35.4187	461
1	127	34.871	34.871	22602	909	37173	34.5618	454
1	128	34.879	34.879	22525	896	36265	33.7169	448
1	129	34.888	34.888	22447	882	35369	32.8841	441
1	130	34.896	34.896	22370	869	34487	32.0637	434
1	131	34.904	34.904	22293	855	33618	31.2559	428
1	132	34.913	34.913	22217	841	32763	30.461	421
1	133	34.921	34.921	22141	827	31922	29.679	413
1	134	34.929	34.929	22065	813	31095	28.9102	406
1	135	34.938	34.938	21990	798	30282	28.1547	399
1	136	34.946	34.946	21915	784	29484	27.4124	392
1	137	34.954	34.954	21840	770	28700	26.6833	385
1	138	34.963	34.963	21765	755	27930	25.9678	377
1	139	34.971	34.971	21691	740	27175	25.2659	370
1	140	34.979	34.979	21617	725	26435	24.5779	363
1	141	34.988	34.988	21544	711	25710	23.9037	355
1	142	34.996	34.996	21471	696	24999	23.243	348
1	143	35.004	35.004	21398	682	24303	22.5956	341
1	144	35.013	35.013	21325	668	23621	21.9613	334
1	145	35.021	35.021	21253	654	22953	21.3403	327
1	146	35.029	35.029	21181	639	22299	20.7327	320
1	147	35.038	35.038	21109	625	21660	20.1382	313
1	148	35.046	35.046	21038	611	21035	19.557	306
1	149	35.054	35.054	20967	597	20424	18.9889	298
1	150	35.063	35.063	20896	583	19827	18.4339	292
1	151	35.071	35.071	20825	569	19244	17.8918	285
1	152	35.079	35.079	20755	556	18674	17.3624	278
1	153	35.088	35.088	20685	542	18119	16.8457	271
1	154	35.096	35.096	20616	529	17576	16.3414	265
1	155	35.104	35.104	20547	517	17047	15.8493	258
1	156	35.113	35.113	20478	504	16530	15.369	252
1	157	35.121	35.121	20409	492	16026	14.9004	246
1	158	35.129	35.129	20340	479	15535	14.4434	240
1	159	35.138	35.138	20272	467	15056	13.9979	233
1	160	35.146	35.146	20205	455	14589	13.564	227
1	161	35.154	35.154	20137	443	14134	13.1411	221
1	162	35.163	35.163	20070	431	13691	12.7294	215
1	163	35.171	35.171	20003	419	13261	12.329	209
1	164	35.179	35.179	19936	407	12842	11.9399	203
1	165	35.188	35.188	19870	395	12435	11.5618	198
1	166	35.196	35.196	19803	384	12040	11.1944	192
1	167	35.204	35.204	19738	373	11656	10.8372	187
1	168	35.213	35.213	19672	363	11283	10.49	182
1	169	35.221	35.221	19607	353	10920	10.1524	176
1	170	35.229	35.229	19542	343	10567	9.8242	172
1	171	35.238	35.238	19477	334	10223	9.5051	167
1	172	35.246	35.246	19412	324	9890	9.1949	162
1	173	35.254	35.254	19348	315	9565	8.8933	158
1	174	35.263	35.263	19284	306	9250	8.6002	153
1	175	35.271	35.271	19220	297	8944	8.3154	149
1	176	35.279	35.279	19157	289	8646	8.0388	144
1	177	35.288	35.288	19094	280	8358	7.7704	140
1	178	35.296	35.296	19031	272	8077	7.5099	136
1	179	35.304	35.304	18968	264	7805	7.2568	132
1	180	35.313	35.313	18906	257	7541	7.011	128
1	181	35.321	35.321	18844	249	7284	6.7724	125
1	182	35.329	35.329	18782	241	7035	6.5408	121
1	183	35.338	35.338	18720	233	6794	6.3165	117
1	184	35.346	35.346	18659	226	6560	6.0995	113
1	185	35.354	35.354	18598	219	6334	5.8894	109
1	186	35.363	35.363	18537	212	6116	5.6859	106
1	187	35.371	35.371	18476	205	5904	5.4889	103
1	188	35.379	35.379	18416	199	5698	5.2981	99
1	189	35.388	35.388	18356	192	5500	5.1133	96
1	190	35.396	35.396	18296	187	5307	4.9345	93
1	191	35.404	35.404	18237	181	5121	4.761	90
1	192	35.413	35.413	18177	175	4940	4.5928	88
1	193	35.421	35.421	18118	170	4765	4.4298	85
1	194	35.429	35.429	18059	165	4595	4.2718	82
1	195	35.438	35.438	18001	159	4430	4.1187	80
1	196	35.446	35.446	17942	154	4271	3.9705	77
1	197	35.454	35.454	17884	150	4116	3.827	75
1	198	35.463	35.463	17826	145	3966	3.6878	73
1	199	35.471	35.471	17769	141	3821	3.5529	70
1	200	35.479	35.479	17711	136	3681	3.4222	68
1	201	35.488	35.488	17654	132	3545	3.2956	66
1	202	35.496	35.496	17597	128	3413	3.1729	64
1	203	35.504	35.504	17540	124	3285	3.0542	62
1	204	35.513	35.513	17484	120	3161	2.9393	60
1	205	35.521	35.521	17427	116	3042	2.8281	58
1	206	35.529	35.529	17371	112	2926	2.7206	56
1	207	35.538	35.538	17316	108	2814	2.6165	54
1	208	35.546	35.546	17260	105	2706	2.5158	52
1	209	35.554	35.554	17205	101	2601	2.4185	51
1	210	35.563	35.563	17150	97	2500	2.3245	49
1	211	35.571	35.571	17095	94	2403	2.2339	47
1	212	35.579	35.579	17040	91	2309	2.1465	46
1	213	35.588	35.588	16986	88	2218	2.0618	44
1	214	35.596	35.596	16931	85	2129	1.9799	43
1	215	35.604	35.604	16877	82	2044	1.9007	41
1	216	35.613	35.613	16824	80	1962	1.8241	40
1	217	35.621	35.621	16770	77	1882	1.7502	38
1	218	35.629	35.629	16717	74	1806	1.6789	37
1	219	35.638	35.638	16663	71	1732	1.6102	35
1	220	35.646	35.646	16611	68	1661	1.5442	34
1	221	35.654	35.654	16558	66	1593	1.4806	33
1	222	35.663	35.663	16505	64	1527	1.4194	32
1	223	35.671	35.671	16453	61	1463	1.3603	31
1	224	35.679	35.679	16401	59	1402	1.3031	30
1	225	35.688	35.688	16349	57	1342	1.248	29
1	226	35.696	35.696	16298	55	1285	1.1947	28
1	227	35.704	35.704	16246	54	1230	1.1432	27
1	228	35.713	35.713	16195	52	1176	1.0932	26
1	229	35.721	35.721	16144	50	1124	1.0449	25
1	230	35.729	35.729	16093	49	1073	0.9981	24
1	231	35.738	35.738	16042	47	1025	0.9527	24
1	232	35.746	35.746	15992	46	977	0.9087	23
1	233	35.754	35.754	15942	44	932	0.8663	22
1	234	35.763	35.763	15892	43	887	0.825	22
1	235	35.771	35.771	15842	42	844	0.7847	21
1	236	35.779	35.779	15792	42	802	0.7453	21
1	237	35.788	35.788	15743	41	760	0.7066	20
1	238	35.796	35.796	15694	39	719	0.6689	20
1	239	35.804	35.804	15645	38	680	0.6324	19
1	240	35.813	35.813	15596	37	642	0.5969	18
1	241	35.821	35.821	15547	35	605	0.5627	18
1	242	35.829	35.829	15499	34	570	0.5299	17
1	243	35.838	35.838	15451	33	536	0.4982	17
1	244	35.846	35.846	15403	32	503	0.4675	16
1	245	35.854	35.854	15355	31	471	0.4379	15
1	246	35.863	35.863	15307	30	440	0.4093	15
1	247	35.871	35.871	15260	28	411	0.3819	14
1	248	35.879	35.879	15212	27	382	0.3555	14
1	249	35.888	35.888	15165	26	355	0.3302	13
1	250	35.896	35.896	15118	24	329	0.3063	12
1	251	35.904	35.904	15072	23	305	0.2839	11
1	252	35.913	35.913	15025	21	283	0.2629	11
1	253	35.921	35.921	14979	20	262	0.2433	10
1	254	35.929	35.929	14933	19	242	0.225	9
1	255	35.938	35.938	14887	18	223	0.2077	9
1	256	35.946	35.946	14841	17	206	0.1914	8
1	257	35.954	35.954	14795	15	189	0.176	8
1	258	35.963	35.963	14750	14	174	0.1617	7
1	259	35.971	35.971	14705	13	160	0.1485	7
1	260	35.979	35.979	14660	13	146	0.1361	6
1	261	35.988	35.988	14615	12	134	0.1243	6
1	262	35.996	35.996	14570	11	122	0.1131	6
1	263	36.004	36.004	14525	11	110	0.1025	5
1	264	36.013	36.013	14481	10	99	0.0925	5
1	265	36.021	36.021	14437	10	89	0.0828	5
1	266	36.029	36.029	14393	9	79	0.0737	5
1	267	36.038	36.038	14349	9	70	0.065	4
1	268	36.046	36.046	14305	9	61	0.0566	4
1	269	36.054	36.054	14262	8	52	0.0486	4
1	270	36.063	36.063	14219	7	44	0.0411	4
1	271	36.071	36.071	14175	6	37	0.0344	3
1	272	36.079	36.079	14132	6	31	0.0284	3
1	273	36.088	36.088	14090	5	25	0.0231	2
1	274	36.096	36.096	14047	4	20	0.0186	2
1	275	36.104	36.104	14005	4	16	0.0146	2
1	276	36.113	36.113	13962	3	12	0.011	2
1	277	36.121	36.121	13920	3	8	0.0079	1
1	278	36.129	36.129	13878	2	6	0.0054	1
1	279	36.138	36.138	13836	2	4	0.0034	1
1	280	36.146	36.146	13795	1	2	0.002	1
1	281	36.154	36.154	13753	1	1	0.0009	0
1	282	36.163	36.163	13712	0	0	0.0003	0
1	283	36.171	36.171	13671	0	0	0	0
2	1	44.296	44.296	2129	1	167513	100	1
2	2	44.304	44.304	2127	3	167512	99.9991	1
2	3	44.313	44.313	2125	4	167509	99.9975	2
2	4	44.321	44.321	2122	6	167505	99.9948	3
2	5	44.329	44.329	2120	8	167498	99.9911	4
2	6	44.338	44.338	2118	10	167490	99.9862	5
2	7	44.346	44.346	2116	12	167480	99.9803	6
2	8	44.354	44.354	2114	14	167469	99.9733	7
2	9	44.363	44.363	2112	16	167455	99.9652	8
2	10	44.371	44.371	2109	17	167439	99.9558	9
2	11	44.379	44.379	2107	19	167422	99.9454	10
2	12	44.388	44.388	2105	22	167402	99.9338	11
2	13	44.396	44.396	2103	24	167381	99.9208	12
2	14	44.404	44.404	2101	27	167356	99.9064	13
2	15	44.413	44.413	2099	29	167330	99.8906	15
2	16	44.421	44.421	2096	32	167301	99.8732	16
2	17	44.429	44.429	2094	35	167269	99.8542	17
2	18	44.438	44.438	2092	38	167234	99.8335	19
2	19	44.446	44.446	2090	41	167196	99.8108	21
2	20	44.454	44.454	2088	45	167155	99.7863	22
2	21	44.463	44.463	2086	49	167110	99.7595	24
2	22	44.471	44.471	2084	53	167062	99.7304	27
2	23	44.479	44.479	2082	58	167008	99.6987	29
2	24	44.488	44.488	2080	62	166951	99.6643	31
2	25	44.496	44.496	2078	67	166889	99.6272	34
2	26	44.504	44.504	2075	72	166822	99.5872	36
2	27	44.513	44.513	2073	78	166750	99.5441	39
2	28	44.521	44.521	2071	84	166672	99.4976	42
2	29	44.529	44.529	2069	90	166588	99.4476	45
2	30	44.538	44.538	2067	97	166497	99.3935	49
2	31	44.546	44.546	2065	105	166400	99.3354	52
2	32	44.554	44.554	2063	113	166295	99.2728	56
2	33	44.563	44.563	2061	121	166182	99.2056	61
2	34	44.571	44.571	2059	130	166061	99.1333	65
2	35	44.579	44.579	2057	140	165931	99.0556	70
2	36	44.588	44.588	2055	151	165791	98.9719	75
2	37	44.596	44.596	2053	162	165640	98.8819	81
2	38	44.604	44.604	2051	174	165478	98.7853	87
2	39	44.613	44.613	2049	186	165305	98.6816	93
2	40	44.621	44.621	2047	200	165118	98.5704	100
2	41	44.629	44.629	2045	214	164919	98.4512	107
2	42	44.638	44.638	2043	228	164705	98.3237	114
2	43	44.646	44.646	2041	244	164477	98.1874	122
2	44	44.654	44.654	2039	261	164233	98.0415	131
2	45	44.663	44.663	2037	279	163971	97.8857	139
2	46	44.671	44.671	2035	297	163693	97.7194	149
2	47	44.679	44.679	2033	317	163396	97.5421	158
2	48	44.688	44.688	2031	337	163079	97.353	169
2	49	44.696	44.696	2029	359	162742	97.1517	179
2	50	44.704	44.704	2027	382	162383	96.9374	191
2	51	44.713	44.713	2025	406	162001	96.7095	203
2	52	44.721	44.721	2023	431	161596	96.4674	215
2	53	44.729	44.729	2021	458	161165	96.2102	229
2	54	44.738	44.738	2019	486	160707	95.937	243
2	55	44.746	44.746	2017	515	160222	95.6472	257
2	56	44.754	44.754	2015	545	159707	95.34	272
2	57	44.763	44.763	2013	576	159162	95.0147	288
2	58	44.771	44.771	2011	609	158586	94.6707	305
2	59	44.779	44.779	2009	643	157977	94.3071	322
2	60	44.788	44.788	2007	678	157334	93.9232	339
2	61	44.796	44.796	2005	714	156656	93.5183	357
2	62	44.804	44.804	2003	752	155941	93.0919	376
2	63	44.813	44.813	2002	790	155190	92.6433	395
2	64	44.821	44.821	2000	830	154399	92.1715	415
2	65	44.829	44.829	1998	870	153570	91.6762	435
2	66	44.838	44.838	1996	912	152699	91.1566	456
2	67	44.846	44.846	1994	955	151787	90.6122	477
2	68	44.854	44.854	1992	998	150833	90.0422	499
2	69	44.863	44.863	1990	1043	149834	89.4462	522
2	70	44.871	44.871	1988	1089	148791	88.8235	544
2	71	44.879	44.879	1986	1135	147703	88.1737	567
2	72	44.888	44.888	1984	1181	146568	87.4963	591
2	73	44.896	44.896	1983	1228	145387	86.7912	614
2	74	44.904	44.904	1981	1276	144158	86.0579	638
2	75	44.913	44.913	1979	1325	142882	85.2959	662
2	76	44.921	44.921	1977	1373	141557	84.5052	686
2	77	44.929	44.929	1975	1421	140185	83.6857	710
2	78	44.938	44.938	1973	1469	138764	82.8374	735
2	79	44.946	44.946	1971	1517	137294	81.9603	759
2	80	44.954	44.954	1970	1565	135777	81.0544	783
2	81	44.963	44.963	1968	1613	134212	80.12	806
2	82	44.971	44.971	1966	1660	132599	79.1571	830
2	83	44.979	44.979	1964	1707	130938	78.166	853
2	84	44.988	44.988	1962	1753	129231	77.147	876
2	85	44.996	44.996	1960	1797	127479	76.1006	899
2	86	45.004	45.004	1959	1840	125681	75.0278	920
2	87	45.013	45.013	1957	1883	123841	73.9291	941
2	88	45.021	45.021	1955	1923	121958	72.8053	962
2	89	45.029	45.029	1953	1963	120035	71.6571	981
2	90	45.038	45.038	1951	2001	118072	70.4852	1000
2	91	45.046	45.046	1950	2037	116071	69.2908	1019
2	92	45.054	45.054	1948	2072	114034	68.0748	1036
2	93	45.063	45.063	1946	2104	111963	66.8381	1052
2	94	45.071	45.071	1944	2135	109859	65.582	1067
2	95	45.079	45.079	1942	2163	107724	64.3078	1081
2	96	45.088	45.088	1941	2188	105561	63.0167	1094
2	97	45.096	45.096	1939	2211	103373	61.7105	1106
2	98	45.104	45.104	1937	2231	101162	60.3905	1116
2	99	45.113	45.113	1935	2250	98931	59.0584	1125
2	100	45.121	45.121	1934	2265	96681	57.7155	1133
2	101	45.129	45.129	1932	2278	94416	56.3633	1139
2	102	45.138	45.138	1930	2288	92138	55.0033	1144
2	103	45.146	45.146	1928	2295	89850	53.6375	1148
2	104	45.154	45.154	1927	2299	87555	52.2674	1150
2	105	45.163	45.163	1925	2301	85255	50.8947	1150
2	106	45.171	45.171	1923	2299	82955	49.5214	1150
2	107	45.179	45.179	1921	2295	80656	48.1489	1147
2	108	45.188	45.188	1920	2288	78361	46.7789	1144
2	109	45.196	45.196	1918	2279	76073	45.413	1139
2	110	45.204	45.204	1916	2266	73794	44.0527	1133
2	111	45.213	45.213	1914	2251	71528	42.6998	1126
2	112	45.221	45.221	1913	2233	69276	41.3558	1117
2	113	45.229	45.229	1911	2213	67043	40.0225	1107
2	114	45.238	45.238	1909	2190	64830	38.7013	1095
2	115	45.246	45.246	1908	2165	62639	37.3937	1083
2	116	45.254	45.254	1906	2138	60474	36.1012	1069
2	117	45.263	45.263	1904	2108	58337	34.8251	1054
2	118	45.271	45.271	1902	2076	56229	33.5668	1038
2	119	45.279	45.279	1901	2042	54153	32.3275	1021
2	120	45.288	45.288	1899	2006	52111	31.1085	1003
2	121	45.296	45.296	1897	1969	50104	29.9107	985
2	122	45.304	45.304	1896	1931	48135	28.735	965
2	123	45.313	45.313	1894	1890	46204	27.5824	945
2	124	45.321	45.321	1892	1849	44314	26.4539	924
2	125	45.329	45.329	1891	1805	42465	25.3503	903
2	126	45.338	45.338	1889	1761	40660	24.2725	881
2	127	45.346	45.346	1887	1716	38898	23.221	858
2	128	45.354	45.354	1886	1670	37182	22.1965	835
2	129	45.363	45.363	1884	1624	35512	21.1995	812
2	130	45.371	45.371	1882	1577	33888	20.2302	788
2	131	45.379	45.379	1881	1529	32312	19.2889	765
2	132	45.388	45.388	1879	1482	30782	18.376	741
2	133	45.396	45.396	1877	1434	29300	17.4914	717
2	134	45.404	45.404	1876	1386	27866	16.6352	693
2	135	45.413	45.413	1874	1339	26480	15.8076	669
2	136	45.421	45.421	1872	1291	25141	15.0086	646
2	137	45.429	45.429	1871	1244	23850	14.2378	622
2	138	45.438	45.438	1869	1198	22606	13.495	599
2	139	45.446	45.446	1868	1152	21408	12.7798	576
2	140	45.454	45.454	1866	1106	20256	12.0921	553
2	141	45.463	45.463	1864	1062	19149	11.4316	531
2	142	45.471	45.471	1863	1017	18088	10.7978	509
2	143	45.479	45.479	1861	974	17070	10.1905	487
2	144	45.488	45.488	1860	931	16097	9.6091	466
2	145	45.496	45.496	1858	889	15165	9.0533	445
2	146	45.504	45.504	1856	849	14276	8.5223	424
2	147	45.513	45.513	1855	809	13427	8.0156	405
2	148	45.521	45.521	1853	771	12618	7.5326	385
2	149	45.529	45.529	1852	733	11847	7.0725	367
2	150	45.538	45.538	1850	697	11114	6.6348	348
2	151	45.546	45.546	1848	661	10417	6.2187	331
2	152	45.554	45.554	1847	627	9756	5.8239	313
2	153	45.563	45.563	1845	594	9129	5.4497	297
2	154	45.571	45.571	1844	562	8535	5.0952	281
2	155	45.579	45.579	1842	531	7973	4.7597	266
2	156	45.588	45.588	1841	502	7442	4.4424	251
2	157	45.596	45.596	1839	474	6939	4.1427	237
2	158	45.604	45.604	1837	447	6466	3.8598	223
2	159	45.613	45.613	1836	421	6019	3.593	210
2	160	45.621	45.621	1834	396	5598	3.3417	198
2	161	45.629	45.629	1833	373	5201	3.105	187
2	162	45.638	45.638	1831	351	4828	2.8823	175
2	163	45.646	45.646	1830	329	4478	2.673	165
2	164	45.654	45.654	1828	309	4148	2.4765	154
2	165	45.663	45.663	1827	289	3840	2.2921	145
2	166	45.671	45.671	1825	270	3550	2.1195	135
2	167	45.679	45.679	1824	252	3280	1.9581	126
2	168	45.688	45.688	1822	236	3028	1.8073	118
2	169	45.696	45.696	1821	220	2792	1.6667	110
2	170	45.704	45.704	1819	205	2572	1.5356	102
2	171	45.713	45.713	1818	191	2368	1.4134	95
2	172	45.721	45.721	1816	177	2177	1.2997	89
2	173	45.729	45.729	1815	165	2000	1.1939	82
2	174	45.738	45.738	1813	153	1835	1.0956	76
2	175	45.746	45.746	1812	142	1683	1.0044	71
2	176	45.754	45.754	1810	132	1541	0.9197	66
2	177	45.763	45.763	1809	122	1409	0.8411	61
2	178	45.771	45.771	1807	113	1287	0.7684	56
2	179	45.779	45.779	1806	104	1174	0.7011	52
2	180	45.788	45.788	1804	96	1070	0.6389	48
2	181	45.796	45.796	1803	89	974	0.5815	44
2	182	45.804	45.804	1801	82	885	0.5285	41
2	183	45.813	45.813	1800	75	804	0.4797	38
2	184	45.821	45.821	1798	69	728	0.4348	35
2	185	45.829	45.829	1797	64	659	0.3933	32
2	186	45.838	45.838	1795	59	595	0.355	29
2	187	45.846	45.846	1794	54	536	0.3198	27
2	188	45.854	45.854	1792	49	482	0.2876	25
2	189	45.863	45.863	1791	45	433	0.2582	22
2	190	45.871	45.871	1789	41	388	0.2314	20
2	191	45.879	45.879	1788	37	347	0.207	19
2	192	45.888	45.888	1786	34	309	0.1848	17
2	193	45.896	45.896	1785	31	275	0.1644	15
2	194	45.904	45.904	1784	28	245	0.146	14
2	195	45.913	45.913	1782	25	217	0.1293	13
2	196	45.921	45.921	1781	23	191	0.1142	11
2	197	45.929	45.929	1779	21	169	0.1006	10
2	198	45.938	45.938	1778	18	148	0.0883	9
2	199	45.946	45.946	1776	17	129	0.0773	8
2	200	45.954	45.954	1775	15	113	0.0673	8
2	201	45.963	45.963	1774	14	98	0.0583	7
2	202	45.971	45.971	1772	12	84	0.0503	6
2	203	45.979	45.979	1771	11	72	0.0432	5
2	204	45.988	45.988	1769	9	62	0.0369	5
2	205	45.996	45.996	1768	8	52	0.0312	4
2	206	46.004	46.004	1767	8	44	0.0261	4
2	207	46.013	46.013	1765	7	36	0.0216	3
2	208	46.021	46.021	1764	6	29	0.0176	3
2	209	46.029	46.029	1762	5	24	0.0141	2
2	210	46.038	46.038	1761	4	19	0.0111	2
2	211	46.046	46.046	1760	4	14	0.0085	2
2	212	46.054	46.054	1758	3	11	0.0063	1
2	213	46.063	46.063	1757	2	8	0.0046	1
2	214	46.071	46.071	1755	2	5	0.0032	1
2	215	46.079	46.079	1754	1	4	0.0021	1
2	216	46.088	46.088	1753	1	2	0.0013	0
2	217	46.096	46.096	1751	1	1	0.0007	0
2	218	46.104	46.104	1750	0	1	0.0003	0
2	219	46.113	46.113	1749	0	0	0.0001	0
2	220	46.121	46.121	1747	0	0	0	0
[Molecular	Weight	Distribution	Table(Detector	B)]
#	of	Points	503
R.Time	Volume(mL)	M.W.	M.W.(%)	Cumulative	M.W.(%)
46.121	46.121	1747	0	0
46.113	46.113	1749	0.0078	0.0001
46.104	46.104	1750	0.016	0.0002
46.096	46.096	1751	0.0273	0.0004
46.088	46.088	1753	0.0433	0.0008
46.079	46.079	1754	0.0616	0.0013
46.071	46.071	1755	0.0787	0.002
46.063	46.063	1757	0.1001	0.0028
46.054	46.054	1758	0.1268	0.0039
46.046	46.046	1760	0.1589	0.0052
46.038	46.038	1761	0.1891	0.0068
46.029	46.029	1762	0.217	0.0086
46.021	46.021	1764	0.2532	0.0107
46.013	46.013	1765	0.2922	0.0131
46.004	46.004	1767	0.3309	0.0159
45.996	45.996	1768	0.3693	0.019
45.988	45.988	1769	0.4129	0.0225
45.979	45.979	1771	0.4575	0.0263
45.971	45.971	1772	0.5179	0.0306
45.963	45.963	1774	0.5877	0.0355
45.954	45.954	1775	0.6539	0.041
45.946	45.946	1776	0.723	0.047
45.938	45.938	1778	0.8036	0.0538
45.929	45.929	1779	0.8964	0.0613
45.921	45.921	1781	0.9926	0.0696
45.913	45.913	1782	1.0968	0.0787
45.904	45.904	1784	1.2146	0.0889
45.896	45.896	1785	1.3433	0.1001
45.888	45.888	1786	1.4805	0.1125
45.879	45.879	1788	1.6219	0.1261
45.871	45.871	1789	1.7765	0.1409
45.863	45.863	1791	1.9499	0.1572
45.854	45.854	1792	2.1406	0.1751
45.846	45.846	1794	2.3475	0.1948
45.838	45.838	1795	2.5618	0.2162
45.829	45.829	1797	2.7863	0.2395
45.821	45.821	1798	3.0193	0.2648
45.813	45.813	1800	3.2748	0.2922
45.804	45.804	1801	3.5531	0.3219
45.796	45.796	1803	3.8546	0.3541
45.788	45.788	1804	4.1796	0.3891
45.779	45.779	1806	4.5295	0.4269
45.771	45.771	1807	4.9029	0.4679
45.763	45.763	1809	5.2958	0.5122
45.754	45.754	1810	5.7202	0.5601
45.746	45.746	1812	6.1682	0.6117
45.738	45.738	1813	6.6418	0.6672
45.729	45.729	1815	7.153	0.727
45.721	45.721	1816	7.7036	0.7915
45.713	45.713	1818	8.2837	0.8607
45.704	45.704	1819	8.8978	0.9352
45.696	45.696	1821	9.5463	1.015
45.688	45.688	1822	10.2395	1.1006
45.679	45.679	1824	10.9749	1.1924
45.671	45.671	1825	11.7531	1.2907
45.663	45.663	1827	12.573	1.3959
45.654	45.654	1828	13.4213	1.5081
45.646	45.646	1830	14.3088	1.6278
45.638	45.638	1831	15.2421	1.7553
45.629	45.629	1833	16.2183	1.8909
45.621	45.621	1834	17.2332	2.035
45.613	45.613	1836	18.2999	2.1881
45.604	45.604	1837	19.4216	2.3505
45.596	45.596	1839	20.5997	2.5228
45.588	45.588	1841	21.8266	2.7054
45.579	45.579	1842	23.1018	2.8986
45.571	45.571	1844	24.4299	3.1029
45.563	45.563	1845	25.8126	3.3188
45.554	45.554	1847	27.2515	3.5467
45.546	45.546	1848	28.7476	3.7871
45.538	45.538	1850	30.2919	4.0405
45.529	45.529	1852	31.8756	4.3071
45.521	45.521	1853	33.5002	4.5872
45.513	45.513	1855	35.1703	4.8814
45.504	45.504	1856	36.8955	5.19
45.496	45.496	1858	38.6625	5.5133
45.488	45.488	1860	40.4754	5.8518
45.479	45.479	1861	42.3309	6.2059
45.471	45.471	1863	44.2237	6.5757
45.463	45.463	1864	46.1471	6.9617
45.454	45.454	1866	48.0968	7.3639
45.446	45.446	1868	50.076	7.7827
45.438	45.438	1869	52.0712	8.2182
45.429	45.429	1871	54.087	8.6706
45.421	45.421	1872	56.1277	9.14
45.413	45.413	1874	58.184	9.6266
45.404	45.404	1876	60.2587	10.1306
45.396	45.396	1877	62.3415	10.652
45.388	45.388	1879	64.4137	11.1907
45.379	45.379	1881	66.4767	11.7467
45.371	45.371	1882	68.537	12.3199
45.363	45.363	1884	70.579	12.9102
45.354	45.354	1886	72.601	13.5174
45.346	45.346	1887	74.5986	14.1413
45.338	45.338	1889	76.5608	14.7816
45.329	45.329	1891	78.4817	15.438
45.321	45.321	1892	80.3557	16.11
45.313	45.313	1894	82.1751	16.7973
45.304	45.304	1896	83.9276	17.4992
45.296	45.296	1897	85.6053	18.2152
45.288	45.288	1899	87.218	18.9446
45.279	45.279	1901	88.7649	19.687
45.271	45.271	1902	90.2359	20.4417
45.263	45.263	1904	91.6225	21.208
45.254	45.254	1906	92.9196	21.9851
45.246	45.246	1908	94.1172	22.7722
45.238	45.238	1909	95.2112	23.5685
45.229	45.229	1911	96.2038	24.3731
45.221	45.221	1913	97.0855	25.1851
45.213	45.213	1914	97.8586	26.0035
45.204	45.204	1916	98.5157	26.8275
45.196	45.196	1918	99.0458	27.6558
45.188	45.188	1920	99.4579	28.4876
45.179	45.179	1921	99.7573	29.322
45.171	45.171	1923	99.9379	30.1578
45.163	45.163	1925	100	30.9941
45.154	45.154	1927	99.9483	31.83
45.146	45.146	1928	99.7658	32.6644
45.138	45.138	1930	99.4549	33.4962
45.129	45.129	1932	99.0218	34.3244
45.121	45.121	1934	98.4612	35.1479
45.113	45.113	1935	97.7866	35.9657
45.104	45.104	1937	96.9991	36.7769
45.096	45.096	1939	96.1112	37.5808
45.088	45.088	1941	95.1156	38.3763
45.079	45.079	1942	94.0072	39.1625
45.071	45.071	1944	92.7842	39.9385
45.063	45.063	1946	91.4631	40.7034
45.054	45.054	1948	90.0467	41.4565
45.046	45.046	1950	88.5453	42.1971
45.038	45.038	1951	86.9717	42.9245
45.029	45.029	1953	85.327	43.6381
45.021	45.021	1955	83.6055	44.3373
45.013	45.013	1957	81.8298	45.0217
45.004	45.004	1959	80.0009	45.6908
44.996	44.996	1960	78.1221	46.3442
44.988	44.988	1962	76.1878	46.9814
44.979	44.979	1964	74.1985	47.6019
44.971	44.971	1966	72.1675	48.2055
44.963	44.963	1968	70.1132	48.7919
44.954	44.954	1970	68.0426	49.3609
44.946	44.946	1971	65.962	49.9126
44.938	44.938	1973	63.868	50.4468
44.929	44.929	1975	61.7665	50.9634
44.921	44.921	1977	59.6708	51.4624
44.913	44.913	1979	57.577	51.9439
44.904	44.904	1981	55.4828	52.408
44.896	44.896	1983	53.399	52.8546
44.888	44.888	1984	51.3418	53.284
44.879	44.879	1986	49.3184	53.6964
44.871	44.871	1988	47.3198	54.0922
44.863	44.863	1990	45.3422	54.4714
44.854	44.854	1992	43.3987	54.8344
44.846	44.846	1994	41.5	55.1815
44.838	44.838	1996	39.6449	55.513
44.829	44.829	1998	37.8334	55.8295
44.821	44.821	2000	36.0663	56.1311
44.813	44.813	2002	34.3485	56.4184
44.804	44.804	2003	32.6718	56.6916
44.796	44.796	2005	31.0476	56.9513
44.788	44.788	2007	29.4768	57.1978
44.779	44.779	2009	27.955	57.4316
44.771	44.771	2011	26.4776	57.6531
44.763	44.763	2013	25.0493	57.8626
44.754	44.754	2015	23.6826	58.0606
44.746	44.746	2017	22.3701	58.2477
44.738	44.738	2019	21.1051	58.4242
44.729	44.729	2021	19.8893	58.5906
44.721	44.721	2023	18.7271	58.7472
44.713	44.713	2025	17.6301	58.8946
44.704	44.704	2027	16.5927	59.0334
44.696	44.696	2029	15.6041	59.1639
44.688	44.688	2031	14.6639	59.2866
44.679	44.679	2033	13.7646	59.4017
44.671	44.671	2035	12.9111	59.5097
44.663	44.663	2037	12.1081	59.6109
44.654	44.654	2039	11.3482	59.7058
44.646	44.646	2041	10.6192	59.7946
44.638	44.638	2043	9.9293	59.8777
44.629	44.629	2045	9.285	59.9553
44.621	44.621	2047	8.675	60.0279
44.613	44.613	2049	8.0972	60.0956
44.604	44.604	2051	7.5494	60.1588
44.596	44.596	2053	7.0378	60.2176
44.588	44.588	2055	6.5537	60.2724
44.579	44.579	2057	6.0913	60.3234
44.571	44.571	2059	5.6595	60.3707
44.563	44.563	2061	5.2631	60.4147
44.554	44.554	2063	4.898	60.4557
44.546	44.546	2065	4.5545	60.4938
44.538	44.538	2067	4.2345	60.5292
44.529	44.529	2069	3.9324	60.5621
44.521	44.521	2071	3.6469	60.5926
44.513	44.513	2073	3.3839	60.6209
44.504	44.504	2075	3.1406	60.6472
44.496	44.496	2078	2.9131	60.6715
44.488	44.488	2080	2.6992	60.6941
44.479	44.479	2082	2.5018	60.715
44.471	44.471	2084	2.3087	60.7343
44.463	44.463	2086	2.1228	60.7521
44.454	44.454	2088	1.948	60.7684
44.446	44.446	2090	1.7882	60.7833
44.438	44.438	2092	1.6469	60.7971
44.429	44.429	2094	1.5118	60.8097
44.421	44.421	2096	1.3818	60.8213
44.413	44.413	2099	1.2643	60.8319
44.404	44.404	2101	1.1556	60.8415
44.396	44.396	2103	1.0481	60.8503
44.388	44.388	2105	0.9427	60.8582
44.379	44.379	2107	0.8468	60.8653
44.371	44.371	2109	0.7597	60.8716
44.363	44.363	2112	0.6786	60.8773
44.354	44.354	2114	0.594	60.8823
44.346	44.346	2116	0.5087	60.8865
44.338	44.338	2118	0.4324	60.8901
44.329	44.329	2120	0.3528	60.8931
44.321	44.321	2122	0.2715	60.8954
44.313	44.313	2125	0.193	60.897
44.304	44.304	2127	0.1227	60.898
44.296	44.296	2129	0.062	60.8985
36.171	36.171	13671	0	60.8985
36.163	36.163	13712	0.0128	60.8986
36.154	36.154	13753	0.0292	60.8989
36.146	36.146	13795	0.051	60.8993
36.138	36.138	13836	0.0683	60.8999
36.129	36.129	13878	0.0898	60.9006
36.121	36.121	13920	0.1171	60.9016
36.113	36.113	13962	0.1459	60.9028
36.104	36.104	14005	0.1672	60.9042
36.096	36.096	14047	0.1888	60.9058
36.088	36.088	14090	0.2119	60.9076
36.079	36.079	14132	0.2438	60.9096
36.071	36.071	14175	0.2808	60.912
36.063	36.063	14219	0.3158	60.9146
36.054	36.054	14262	0.3498	60.9175
36.046	36.046	14305	0.3733	60.9206
36.038	36.038	14349	0.3912	60.9239
36.029	36.029	14393	0.4084	60.9273
36.021	36.021	14437	0.4278	60.9309
36.013	36.013	14481	0.4499	60.9347
36.004	36.004	14525	0.4717	60.9386
35.996	35.996	14570	0.4947	60.9428
35.988	35.988	14615	0.521	60.9471
35.979	35.979	14660	0.5534	60.9517
35.971	35.971	14705	0.5802	60.9566
35.963	35.963	14750	0.6173	60.9618
35.954	35.954	14795	0.6674	60.9673
35.946	35.946	14841	0.718	60.9733
35.938	35.938	14887	0.7637	60.9797
35.929	35.929	14933	0.8075	60.9865
35.921	35.921	14979	0.858	60.9937
35.913	35.913	15025	0.9163	61.0013
35.904	35.904	15072	0.9796	61.0095
35.896	35.896	15118	1.0502	61.0183
35.888	35.888	15165	1.1176	61.0276
35.879	35.879	15212	1.1804	61.0375
35.871	35.871	15260	1.2329	61.0478
35.863	35.863	15307	1.2851	61.0586
35.854	35.854	15355	1.335	61.0697
35.846	35.846	15403	1.3842	61.0813
35.838	35.838	15451	1.4348	61.0933
35.829	35.829	15499	1.4805	61.1057
35.821	35.821	15547	1.5346	61.1185
35.813	35.813	15596	1.6001	61.1319
35.804	35.804	15645	1.6581	61.1458
35.796	35.796	15694	1.71	61.1601
35.788	35.788	15743	1.7613	61.1748
35.779	35.779	15792	1.8083	61.1899
35.771	35.771	15842	1.8445	61.2054
35.763	35.763	15892	1.8837	61.2211
35.754	35.754	15942	1.9274	61.2372
35.746	35.746	15992	1.985	61.2538
35.738	35.738	16042	2.055	61.271
35.729	35.729	16093	2.123	61.2888
35.721	35.721	16144	2.1871	61.3071
35.713	35.713	16195	2.2615	61.326
35.704	35.704	16246	2.3353	61.3455
35.696	35.696	16298	2.4096	61.3657
35.688	35.688	16349	2.4901	61.3865
35.679	35.679	16401	2.5779	61.4081
35.671	35.671	16453	2.6708	61.4304
35.663	35.663	16505	2.7638	61.4535
35.654	35.654	16558	2.864	61.4775
35.646	35.646	16611	2.9704	61.5023
35.638	35.638	16663	3.0856	61.5281
35.629	35.629	16717	3.2123	61.555
35.621	35.621	16770	3.3358	61.5829
35.613	35.613	16824	3.4559	61.6118
35.604	35.604	16877	3.5794	61.6417
35.596	35.596	16931	3.7008	61.6727
35.588	35.588	16986	3.8299	61.7047
35.579	35.579	17040	3.9592	61.7378
35.571	35.571	17095	4.09	61.772
35.563	35.563	17150	4.2354	61.8074
35.554	35.554	17205	4.3933	61.8442
35.546	35.546	17260	4.5507	61.8822
35.538	35.538	17316	4.7083	61.9216
35.529	35.529	17371	4.8634	61.9623
35.521	35.521	17427	5.0263	62.0043
35.513	35.513	17484	5.1983	62.0478
35.504	35.504	17540	5.373	62.0927
35.496	35.496	17597	5.5526	62.1392
35.488	35.488	17654	5.7361	62.1872
35.479	35.479	17711	5.9188	62.2367
35.471	35.471	17769	6.1097	62.2878
35.463	35.463	17826	6.306	62.3405
35.454	35.454	17884	6.5063	62.3949
35.446	35.446	17942	6.7108	62.451
35.438	35.438	18001	6.9291	62.509
35.429	35.429	18059	7.1579	62.5689
35.421	35.421	18118	7.3863	62.6306
35.413	35.413	18177	7.6215	62.6944
35.404	35.404	18237	7.8639	62.7601
35.396	35.396	18296	8.1106	62.828
35.388	35.388	18356	8.3618	62.8979
35.379	35.379	18416	8.6356	62.9701
35.371	35.371	18476	8.9218	63.0447
35.363	35.363	18537	9.2129	63.1218
35.354	35.354	18598	9.5108	63.2013
35.346	35.346	18659	9.8223	63.2835
35.338	35.338	18720	10.1473	63.3684
35.329	35.329	18782	10.4862	63.4561
35.321	35.321	18844	10.8271	63.5466
35.313	35.313	18906	11.1578	63.6399
35.304	35.304	18968	11.4914	63.736
35.296	35.296	19031	11.8326	63.835
35.288	35.288	19094	12.1809	63.9369
35.279	35.279	19157	12.5476	64.0418
35.271	35.271	19220	12.9291	64.1499
35.263	35.263	19284	13.3144	64.2613
35.254	35.254	19348	13.7057	64.3759
35.246	35.246	19412	14.1011	64.4939
35.238	35.238	19477	14.5024	64.6152
35.229	35.229	19542	14.9197	64.7399
35.221	35.221	19607	15.3435	64.8683
35.213	35.213	19672	15.782	65.0003
35.204	35.204	19738	16.2339	65.136
35.196	35.196	19803	16.6984	65.2757
35.188	35.188	19870	17.1778	65.4193
35.179	35.179	19936	17.6757	65.5672
35.171	35.171	20003	18.1946	65.7193
35.163	35.163	20070	18.7204	65.8759
35.154	35.154	20137	19.2486	66.0369
35.146	35.146	20205	19.7675	66.2022
35.138	35.138	20272	20.2901	66.3719
35.129	35.129	20340	20.8262	66.5461
35.121	35.121	20409	21.366	66.7248
35.113	35.113	20478	21.9072	66.908
35.104	35.104	20547	22.4546	67.0958
35.096	35.096	20616	23.0098	67.2883
35.088	35.088	20685	23.5771	67.4854
35.079	35.079	20755	24.1585	67.6875
35.071	35.071	20825	24.7501	67.8945
35.063	35.063	20896	25.3426	68.1064
35.054	35.054	20967	25.9478	68.3234
35.046	35.046	21038	26.5593	68.5456
35.038	35.038	21109	27.175	68.7729
35.029	35.029	21181	27.7922	69.0053
35.021	35.021	21253	28.4112	69.2429
35.013	35.013	21325	29.0314	69.4857
35.004	35.004	21398	29.6534	69.7337
34.996	34.996	21471	30.2696	69.9869
34.988	34.988	21544	30.8916	70.2452
34.979	34.979	21617	31.5202	70.5089
34.971	34.971	21691	32.1644	70.7779
34.963	34.963	21765	32.8136	71.0523
34.954	34.954	21840	33.4553	71.3321
34.946	34.946	21915	34.0836	71.6172
34.938	34.938	21990	34.7052	71.9074
34.929	34.929	22065	35.3249	72.2028
34.921	34.921	22141	35.9431	72.5035
34.913	34.913	22217	36.5575	72.8092
34.904	34.904	22293	37.1673	73.12
34.896	34.896	22370	37.7665	73.4359
34.888	34.888	22447	38.3558	73.7567
34.879	34.879	22525	38.933	74.0823
34.871	34.871	22602	39.5011	74.4127
34.863	34.863	22680	40.0639	74.7477
34.854	34.854	22759	40.6146	75.0874
34.846	34.846	22838	41.1492	75.4316
34.838	34.838	22917	41.6666	75.7801
34.829	34.829	22996	42.176	76.1328
34.821	34.821	23076	42.6695	76.4897
34.813	34.813	23156	43.1318	76.8504
34.804	34.804	23236	43.5658	77.2147
34.796	34.796	23317	43.9718	77.5825
34.788	34.788	23398	44.3577	77.9535
34.779	34.779	23480	44.7223	78.3275
34.771	34.771	23562	45.0658	78.7044
34.763	34.763	23644	45.3856	79.084
34.754	34.754	23727	45.6803	79.4661
34.746	34.746	23810	45.9481	79.8503
34.738	34.738	23893	46.1893	80.2366
34.729	34.729	23976	46.3981	80.6247
34.721	34.721	24060	46.59	81.0143
34.713	34.713	24145	46.7546	81.4054
34.704	34.704	24230	46.8892	81.7975
34.696	34.696	24315	46.992	82.1905
34.688	34.688	24400	47.0629	82.5842
34.679	34.679	24486	47.1006	82.9781
34.671	34.671	24572	47.1112	83.3721
34.663	34.663	24659	47.0878	83.7659
34.654	34.654	24746	47.03	84.1592
34.646	34.646	24833	46.9375	84.5518
34.638	34.638	24921	46.804	84.9432
34.629	34.629	25009	46.6276	85.3332
34.621	34.621	25098	46.4179	85.7214
34.613	34.613	25187	46.174	86.1076
34.604	34.604	25276	45.8913	86.4914
34.596	34.596	25366	45.5765	86.8726
34.588	34.588	25456	45.2323	87.2509
34.579	34.579	25546	44.8582	87.6261
34.571	34.571	25637	44.4622	87.9979
34.563	34.563	25729	44.0307	88.3662
34.554	34.554	25820	43.5615	88.7305
34.546	34.546	25912	43.0626	89.0906
34.538	34.538	26005	42.5367	89.4464
34.529	34.529	26098	41.9786	89.7975
34.521	34.521	26191	41.3818	90.1436
34.513	34.513	26285	40.7568	90.4844
34.504	34.504	26379	40.1093	90.8199
34.496	34.496	26474	39.4448	91.1498
34.488	34.488	26569	38.7651	91.474
34.479	34.479	26664	38.0638	91.7923
34.471	34.471	26760	37.3322	92.1046
34.463	34.463	26856	36.5724	92.4104
34.454	34.454	26953	35.7974	92.7098
34.446	34.446	27050	35.0049	93.0026
34.438	34.438	27148	34.1962	93.2886
34.429	34.429	27246	33.3833	93.5678
34.421	34.421	27344	32.5683	93.8402
34.413	34.413	27443	31.7435	94.1057
34.404	34.404	27542	30.8905	94.364
34.396	34.396	27642	30.0192	94.6151
34.388	34.388	27742	29.1556	94.8589
34.379	34.379	27843	28.2998	95.0956
34.371	34.371	27944	27.4492	95.3252
34.363	34.363	28045	26.603	95.5477
34.354	34.354	28147	25.7518	95.763
34.346	34.346	28250	24.8945	95.9713
34.338	34.338	28353	24.0452	96.1724
34.329	34.329	28456	23.2015	96.3664
34.321	34.321	28560	22.3671	96.5535
34.313	34.313	28664	21.5508	96.7337
34.304	34.304	28769	20.7503	96.9072
34.296	34.296	28874	19.9627	97.0742
34.288	34.288	28980	19.1829	97.2346
34.279	34.279	29086	18.4176	97.3887
34.271	34.271	29193	17.6636	97.5364
34.263	34.263	29300	16.9189	97.6779
34.254	34.254	29408	16.1901	97.8133
34.246	34.246	29516	15.4785	97.9428
34.238	34.238	29624	14.7822	98.0664
34.229	34.229	29733	14.0992	98.1843
34.221	34.221	29843	13.4325	98.2967
34.213	34.213	29953	12.7862	98.4036
34.204	34.204	30064	12.1663	98.5053
34.196	34.196	30175	11.5681	98.6021
34.188	34.188	30286	10.9822	98.6939
34.179	34.179	30398	10.4236	98.7811
34.171	34.171	30511	9.8743	98.8637
34.163	34.163	30624	9.3514	98.9419
34.154	34.154	30738	8.8557	99.016
34.146	34.146	30852	8.3832	99.0861
34.138	34.138	30967	7.9277	99.1524
34.129	34.129	31082	7.4935	99.2151
34.121	34.121	31197	7.0741	99.2742
34.113	34.113	31314	6.6796	99.3301
34.104	34.104	31430	6.2985	99.3828
34.096	34.096	31548	5.9271	99.4323
34.088	34.088	31666	5.5643	99.4789
34.079	34.079	31784	5.2162	99.5225
34.071	34.071	31903	4.8875	99.5634
34.063	34.063	32022	4.5784	99.6017
34.054	34.054	32142	4.2822	99.6375
34.046	34.046	32263	4.0022	99.671
34.038	34.038	32384	3.7305	99.7022
34.029	34.029	32506	3.482	99.7313
34.021	34.021	32628	3.245	99.7584
34.013	34.013	32751	3.0077	99.7836
34.004	34.004	32874	2.7811	99.8068
33.996	33.996	32998	2.5704	99.8283
33.988	33.988	33122	2.3755	99.8482
33.979	33.979	33247	2.1978	99.8666
33.971	33.971	33373	2.0275	99.8835
33.963	33.963	33499	1.8565	99.8991
33.954	33.954	33626	1.6878	99.9132
33.946	33.946	33753	1.5241	99.9259
33.938	33.938	33881	1.3637	99.9373
33.929	33.929	34010	1.2118	99.9475
33.921	33.921	34139	1.0763	99.9565
33.913	33.913	34269	0.9478	99.9644
33.904	33.904	34399	0.826	99.9713
33.896	33.896	34530	0.711	99.9772
33.888	33.888	34661	0.6048	99.9823
33.879	33.879	34793	0.5139	99.9866
33.871	33.871	34926	0.4346	99.9902
33.863	33.863	35060	0.3629	99.9933
33.854	33.854	35194	0.2965	99.9958
33.846	33.846	35328	0.2231	99.9976
33.838	33.838	35463	0.1493	99.9989
33.829	33.829	35599	0.0898	99.9996
33.821	33.821	35736	0.0458	100
[LC	Chromatogram(Detector	A-Ch1)]
Interval(msec)	500
#	of	Points	10201
Start	Time(min)	0
End	Time(min)	85
Intensity	Units	mV
Intensity	Multiplier	0.001
Wavelength(nm)	280nm
R.Time	(min)	Intensity
0	12
0.00833	12
0.01667	0
0.025	-2
0.03333	-2
0.04167	-1
0.05	-1
0.05833	-3
0.06667	-3
0.075	-3
0.08333	-5
0.09167	-6
0.1	-7
0.10833	-6
0.11667	-6
0.125	-4
0.13333	-3
0.14167	-2
0.15	-1
0.15833	-2
0.16667	-3
0.175	-3
0.18333	-3
0.19167	-4
0.2	-5
0.20833	-7
0.21667	-7
0.225	-8
0.23333	-8
0.24167	-8
0.25	-7
0.25833	-7
0.26667	-8
0.275	-8
0.28333	-10
0.29167	-11
0.3	-12
0.30833	-13
0.31667	-14
0.325	-15
0.33333	-15
0.34167	-16
0.35	-16
0.35833	-17
0.36667	-18
0.375	-18
0.38333	-19
0.39167	-20
0.4	-21
0.40833	-22
0.41667	-22
0.425	-22
0.43333	-21
0.44167	-21
0.45	-21
0.45833	-22
0.46667	-24
0.475	-24
0.48333	-24
0.49167	-24
0.5	-25
0.50833	-27
0.51667	-28
0.525	-28
0.53333	-28
0.54167	-28
0.55	-29
0.55833	-29
0.56667	-28
0.575	-27
0.58333	-28
0.59167	-30
0.6	-31
0.60833	-33
0.61667	-33
0.625	-32
0.63333	-31
0.64167	-32
0.65	-31
0.65833	-31
0.66667	-32
0.675	-33
0.68333	-34
0.69167	-34
0.7	-35
0.70833	-35
0.71667	-35
0.725	-36
0.73333	-36
0.74167	-37
0.75	-37
0.75833	-36
0.76667	-36
0.775	-37
0.78333	-38
0.79167	-38
0.8	-38
0.80833	-39
0.81667	-40
0.825	-40
0.83333	-41
0.84167	-42
0.85	-42
0.85833	-43
0.86667	-44
0.875	-44
0.88333	-44
0.89167	-43
0.9	-43
0.90833	-43
0.91667	-43
0.925	-43
0.93333	-43
0.94167	-43
0.95	-44
0.95833	-45
0.96667	-47
0.975	-46
0.98333	-45
0.99167	-45
1	-44
1.00833	-44
1.01667	-45
1.025	-46
1.03333	-47
1.04167	-47
1.05	-46
1.05833	-45
1.06667	-45
1.075	-44
1.08333	-45
1.09167	-46
1.1	-46
1.10833	-47
1.11667	-47
1.125	-47
1.13333	-47
1.14167	-47
1.15	-47
1.15833	-46
1.16667	-46
1.175	-47
1.18333	-47
1.19167	-48
1.2	-48
1.20833	-48
1.21667	-47
1.225	-47
1.23333	-47
1.24167	-48
1.25	-48
1.25833	-49
1.26667	-49
1.275	-49
1.28333	-50
1.29167	-51
1.3	-51
1.30833	-51
1.31667	-51
1.325	-50
1.33333	-50
1.34167	-50
1.35	-50
1.35833	-50
1.36667	-51
1.375	-50
1.38333	-50
1.39167	-51
1.4	-50
1.40833	-50
1.41667	-49
1.425	-48
1.43333	-48
1.44167	-48
1.45	-49
1.45833	-50
1.46667	-51
1.475	-52
1.48333	-52
1.49167	-52
1.5	-52
1.50833	-52
1.51667	-52
1.525	-51
1.53333	-49
1.54167	-48
1.55	-49
1.55833	-50
1.56667	-50
1.575	-50
1.58333	-51
1.59167	-51
1.6	-51
1.60833	-51
1.61667	-50
1.625	-48
1.63333	-48
1.64167	-49
1.65	-50
1.65833	-50
1.66667	-51
1.675	-51
1.68333	-50
1.69167	-50
1.7	-50
1.70833	-50
1.71667	-51
1.725	-50
1.73333	-51
1.74167	-51
1.75	-51
1.75833	-50
1.76667	-50
1.775	-51
1.78333	-51
1.79167	-51
1.8	-52
1.80833	-53
1.81667	-53
1.825	-53
1.83333	-53
1.84167	-52
1.85	-52
1.85833	-52
1.86667	-52
1.875	-54
1.88333	-54
1.89167	-53
1.9	-52
1.90833	-52
1.91667	-50
1.925	-49
1.93333	-50
1.94167	-51
1.95	-50
1.95833	-50
1.96667	-52
1.975	-53
1.98333	-53
1.99167	-54
2	-53
2.00833	-53
2.01667	-53
2.025	-53
2.03333	-53
2.04167	-52
2.05	-51
2.05833	-51
2.06667	-51
2.075	-51
2.08333	-51
2.09167	-50
2.1	-49
2.10833	-50
2.11667	-52
2.125	-53
2.13333	-53
2.14167	-53
2.15	-53
2.15833	-54
2.16667	-54
2.175	-54
2.18333	-54
2.19167	-55
2.2	-55
2.20833	-54
2.21667	-51
2.225	-51
2.23333	-52
2.24167	-52
2.25	-53
2.25833	-53
2.26667	-53
2.275	-52
2.28333	-51
2.29167	-52
2.3	-53
2.30833	-53
2.31667	-52
2.325	-52
2.33333	-53
2.34167	-52
2.35	-53
2.35833	-53
2.36667	-52
2.375	-51
2.38333	-51
2.39167	-52
2.4	-53
2.40833	-54
2.41667	-53
2.425	-53
2.43333	-54
2.44167	-54
2.45	-54
2.45833	-53
2.46667	-53
2.475	-54
2.48333	-53
2.49167	-53
2.5	-53
2.50833	-53
2.51667	-52
2.525	-53
2.53333	-54
2.54167	-54
2.55	-54
2.55833	-54
2.56667	-53
2.575	-52
2.58333	-53
2.59167	-53
2.6	-54
2.60833	-54
2.61667	-54
2.625	-53
2.63333	-54
2.64167	-55
2.65	-56
2.65833	-54
2.66667	-55
2.675	-55
2.68333	-55
2.69167	-53
2.7	-52
2.70833	-53
2.71667	-54
2.725	-55
2.73333	-57
2.74167	-57
2.75	-57
2.75833	-55
2.76667	-55
2.775	-54
2.78333	-53
2.79167	-53
2.8	-54
2.80833	-54
2.81667	-54
2.825	-54
2.83333	-56
2.84167	-56
2.85	-57
2.85833	-56
2.86667	-54
2.875	-53
2.88333	-53
2.89167	-54
2.9	-54
2.90833	-53
2.91667	-52
2.925	-52
2.93333	-52
2.94167	-53
2.95	-53
2.95833	-53
2.96667	-53
2.975	-54
2.98333	-55
2.99167	-55
3	-53
3.00833	-52
3.01667	-52
3.025	-53
3.03333	-54
3.04167	-55
3.05	-56
3.05833	-56
3.06667	-55
3.075	-55
3.08333	-56
3.09167	-55
3.1	-53
3.10833	-53
3.11667	-53
3.125	-53
3.13333	-53
3.14167	-53
3.15	-54
3.15833	-55
3.16667	-54
3.175	-54
3.18333	-53
3.19167	-53
3.2	-52
3.20833	-52
3.21667	-53
3.225	-54
3.23333	-55
3.24167	-56
3.25	-55
3.25833	-55
3.26667	-54
3.275	-53
3.28333	-52
3.29167	-52
3.3	-51
3.30833	-52
3.31667	-53
3.325	-52
3.33333	-53
3.34167	-54
3.35	-54
3.35833	-55
3.36667	-55
3.375	-56
3.38333	-55
3.39167	-54
3.4	-54
3.40833	-55
3.41667	-55
3.425	-54
3.43333	-53
3.44167	-53
3.45	-54
3.45833	-54
3.46667	-54
3.475	-54
3.48333	-54
3.49167	-55
3.5	-55
3.50833	-54
3.51667	-55
3.525	-54
3.53333	-54
3.54167	-53
3.55	-54
3.55833	-54
3.56667	-54
3.575	-54
3.58333	-54
3.59167	-55
3.6	-55
3.60833	-55
3.61667	-55
3.625	-55
3.63333	-55
3.64167	-55
3.65	-54
3.65833	-55
3.66667	-55
3.675	-56
3.68333	-56
3.69167	-56
3.7	-56
3.70833	-56
3.71667	-57
3.725	-57
3.73333	-57
3.74167	-58
3.75	-58
3.75833	-58
3.76667	-58
3.775	-56
3.78333	-55
3.79167	-54
3.8	-55
3.80833	-55
3.81667	-56
3.825	-56
3.83333	-57
3.84167	-57
3.85	-57
3.85833	-56
3.86667	-55
3.875	-56
3.88333	-57
3.89167	-57
3.9	-57
3.90833	-56
3.91667	-57
3.925	-57
3.93333	-57
3.94167	-57
3.95	-56
3.95833	-54
3.96667	-54
3.975	-56
3.98333	-57
3.99167	-58
4	-57
4.00833	-57
4.01667	-56
4.025	-56
4.03333	-57
4.04167	-56
4.05	-55
4.05833	-54
4.06667	-53
4.075	-53
4.08333	-54
4.09167	-55
4.1	-55
4.10833	-54
4.11667	-54
4.125	-53
4.13333	-54
4.14167	-54
4.15	-55
4.15833	-56
4.16667	-56
4.175	-55
4.18333	-55
4.19167	-56
4.2	-57
4.20833	-56
4.21667	-56
4.225	-55
4.23333	-55
4.24167	-55
4.25	-53
4.25833	-53
4.26667	-53
4.275	-55
4.28333	-56
4.29167	-55
4.3	-56
4.30833	-56
4.31667	-55
4.325	-54
4.33333	-53
4.34167	-52
4.35	-53
4.35833	-54
4.36667	-55
4.375	-55
4.38333	-54
4.39167	-55
4.4	-56
4.40833	-56
4.41667	-56
4.425	-55
4.43333	-54
4.44167	-55
4.45	-55
4.45833	-55
4.46667	-55
4.475	-55
4.48333	-55
4.49167	-54
4.5	-53
4.50833	-53
4.51667	-53
4.525	-53
4.53333	-55
4.54167	-55
4.55	-56
4.55833	-56
4.56667	-56
4.575	-55
4.58333	-55
4.59167	-55
4.6	-55
4.60833	-56
4.61667	-55
4.625	-55
4.63333	-54
4.64167	-54
4.65	-54
4.65833	-54
4.66667	-54
4.675	-55
4.68333	-54
4.69167	-54
4.7	-55
4.70833	-55
4.71667	-55
4.725	-54
4.73333	-54
4.74167	-54
4.75	-55
4.75833	-55
4.76667	-55
4.775	-55
4.78333	-54
4.79167	-53
4.8	-53
4.80833	-54
4.81667	-55
4.825	-55
4.83333	-54
4.84167	-54
4.85	-55
4.85833	-55
4.86667	-55
4.875	-55
4.88333	-55
4.89167	-55
4.9	-55
4.90833	-54
4.91667	-54
4.925	-54
4.93333	-55
4.94167	-55
4.95	-56
4.95833	-57
4.96667	-58
4.975	-58
4.98333	-57
4.99167	-56
5	-55
5.00833	-56
5.01667	-56
5.025	-55
5.03333	-55
5.04167	-56
5.05	-55
5.05833	-54
5.06667	-54
5.075	-53
5.08333	-53
5.09167	-53
5.1	-54
5.10833	-54
5.11667	-55
5.125	-56
5.13333	-55
5.14167	-55
5.15	-55
5.15833	-56
5.16667	-56
5.175	-56
5.18333	-56
5.19167	-56
5.2	-56
5.20833	-55
5.21667	-55
5.225	-54
5.23333	-54
5.24167	-55
5.25	-54
5.25833	-53
5.26667	-53
5.275	-55
5.28333	-56
5.29167	-57
5.3	-57
5.30833	-57
5.31667	-57
5.325	-57
5.33333	-57
5.34167	-57
5.35	-58
5.35833	-58
5.36667	-57
5.375	-57
5.38333	-57
5.39167	-57
5.4	-57
5.40833	-58
5.41667	-57
5.425	-57
5.43333	-57
5.44167	-57
5.45	-57
5.45833	-56
5.46667	-56
5.475	-56
5.48333	-54
5.49167	-53
5.5	-54
5.50833	-55
5.51667	-56
5.525	-56
5.53333	-57
5.54167	-57
5.55	-57
5.55833	-55
5.56667	-55
5.575	-56
5.58333	-56
5.59167	-57
5.6	-57
5.60833	-56
5.61667	-55
5.625	-55
5.63333	-54
5.64167	-54
5.65	-55
5.65833	-55
5.66667	-55
5.675	-54
5.68333	-55
5.69167	-57
5.7	-58
5.70833	-58
5.71667	-57
5.725	-56
5.73333	-56
5.74167	-56
5.75	-56
5.75833	-57
5.76667	-57
5.775	-57
5.78333	-58
5.79167	-59
5.8	-59
5.80833	-58
5.81667	-57
5.825	-57
5.83333	-57
5.84167	-58
5.85	-59
5.85833	-59
5.86667	-58
5.875	-58
5.88333	-57
5.89167	-57
5.9	-57
5.90833	-57
5.91667	-57
5.925	-57
5.93333	-56
5.94167	-56
5.95	-56
5.95833	-55
5.96667	-56
5.975	-57
5.98333	-57
5.99167	-57
6	-57
6.00833	-57
6.01667	-56
6.025	-56
6.03333	-56
6.04167	-57
6.05	-58
6.05833	-59
6.06667	-59
6.075	-57
6.08333	-57
6.09167	-57
6.1	-57
6.10833	-57
6.11667	-57
6.125	-56
6.13333	-56
6.14167	-55
6.15	-56
6.15833	-57
6.16667	-57
6.175	-57
6.18333	-57
6.19167	-58
6.2	-58
6.20833	-58
6.21667	-57
6.225	-57
6.23333	-56
6.24167	-56
6.25	-56
6.25833	-57
6.26667	-57
6.275	-57
6.28333	-57
6.29167	-58
6.3	-58
6.30833	-58
6.31667	-58
6.325	-58
6.33333	-58
6.34167	-57
6.35	-58
6.35833	-58
6.36667	-58
6.375	-59
6.38333	-59
6.39167	-59
6.4	-59
6.40833	-59
6.41667	-58
6.425	-57
6.43333	-57
6.44167	-57
6.45	-57
6.45833	-57
6.46667	-57
6.475	-56
6.48333	-55
6.49167	-55
6.5	-57
6.50833	-57
6.51667	-57
6.525	-56
6.53333	-56
6.54167	-57
6.55	-58
6.55833	-59
6.56667	-60
6.575	-60
6.58333	-61
6.59167	-60
6.6	-60
6.60833	-59
6.61667	-59
6.625	-59
6.63333	-58
6.64167	-58
6.65	-58
6.65833	-58
6.66667	-58
6.675	-58
6.68333	-59
6.69167	-58
6.7	-58
6.70833	-59
6.71667	-59
6.725	-58
6.73333	-58
6.74167	-59
6.75	-59
6.75833	-59
6.76667	-60
6.775	-60
6.78333	-60
6.79167	-59
6.8	-58
6.80833	-57
6.81667	-57
6.825	-57
6.83333	-57
6.84167	-57
6.85	-58
6.85833	-59
6.86667	-58
6.875	-57
6.88333	-58
6.89167	-59
6.9	-59
6.90833	-59
6.91667	-58
6.925	-56
6.93333	-56
6.94167	-57
6.95	-57
6.95833	-57
6.96667	-56
6.975	-56
6.98333	-56
6.99167	-56
7	-56
7.00833	-56
7.01667	-56
7.025	-56
7.03333	-57
7.04167	-57
7.05	-57
7.05833	-57
7.06667	-56
7.075	-56
7.08333	-56
7.09167	-57
7.1	-57
7.10833	-56
7.11667	-56
7.125	-57
7.13333	-59
7.14167	-59
7.15	-58
7.15833	-56
7.16667	-56
7.175	-56
7.18333	-56
7.19167	-56
7.2	-56
7.20833	-57
[truncated: 50,200 more rows]

## Sheet: 20190710-Sirong-BSA-20uL_007
[Header]
Application	Name	LabSolutions
Version	5.92
Data	File	Name	H:\LabSolutions\Data\Project1\20190710-Sirong-BSA-20uL_2019710_005.lcd
Output	Date	2019-07-11
Output	Time	15:16:46
[File	Information]
Type	Data	File
Generated	2019-07-10	18:55:34
Generated	by	System	Administrator
Modified	2019-07-10	20:21:00
Modified	by	System	Administrator
[Sample	Information]
Operator	Name	System	Administrator
Acquired	2019-07-10	18:55:57
Sample	Type	0:Unknown
Level	0
Sample	Name	BSA-NH4Ac-60C-4th-12hr-dilute	4	times
Sample	ID	1
ISTD	Amount1	1
ISTD	Amount2	1
ISTD	Amount3	1
ISTD	Amount4	1
ISTD	Amount5	1
ISTD	Amount6	1
ISTD	Amount7	1
ISTD	Amount8	1
ISTD	Amount9	1
ISTD	Amount10	1
ISTD	Amount11	1
ISTD	Amount12	1
ISTD	Amount13	1
ISTD	Amount14	1
ISTD	Amount15	1
ISTD	Amount16	1
ISTD	Amount17	1
ISTD	Amount18	1
ISTD	Amount19	1
ISTD	Amount20	1
ISTD	Amount21	1
ISTD	Amount22	1
ISTD	Amount23	1
ISTD	Amount24	1
ISTD	Amount25	1
ISTD	Amount26	1
ISTD	Amount27	1
ISTD	Amount28	1
ISTD	Amount29	1
ISTD	Amount30	1
ISTD	Amount31	1
ISTD	Amount32	1
Sample	Amount	1
Dilution	Factor	1
Vial#	4
Injection	Volume	20
[Original	Files]
Data	File	H:\LabSolutions\Data\Project1\20190710-Sirong-BSA-20uL_2019710_005.lcd
Method	File	H:\LabSolutions\Data\Project1\GPC_NH4Ac_40C_UV280_bme190621.lcm
Batch	File	H:\LabSolutions\Data\Project1\20190710-Sirong-BSA-20uL.lcb
Report	Format	File	H:\LabSolutions\System\DEFAULT.lsr
[File	Description]
[Configuration]
Instrument	Name	UV+RID
Instrument	#	1
Line	#	1
#	of	Detectors	2
Detector	ID	Detector	A	Detector	B
Detector	Name	检测器A	检测器B
#	of	Channels	1	1
[Peak	Table(Detector	A)]
#	of	Peaks	3
Peak#	R.Time	I.Time	F.Time	Area	Height	A/H	Conc.	Mark	ID#	Name	k'	Plate	#	Plate	Ht.	Tailing	Resolution	Sep.Factor	Area	Ratio	Height	Ratio	Conc.	%	Norm	Conc.
1	34.305	32.392	36.517	509461	10567	48.213	0	S	0	13295	11.283	1.206	0	0	0	0	0	0
2	44.803	43.692	45.967	1405203	39998	35.132	0	0.306	37362	4.015	1.001	9.916	0	0	0	0	0
3	54.054	53.233	55.133	55502	1270	43.717	0	0.576	34652	4.329	1.092	8.858	1.881	0	0	0	0
[Peak	Table(Detector	B)]
#	of	Peaks	2
Peak#	R.Time	I.Time	F.Time	Area	Height	A/H	Conc.	Mark	ID#	Name	k'	Plate	#	Plate	Ht.	Tailing	Resolution	Sep.Factor	Area	Ratio	Height	Ratio	Conc.	%	Norm	Conc.
1	34.624	33.758	36.292	120152	2547	47.167	0	0	12656	11.852	1.256	0	0	0	0	0	0
2	45.145	44.308	46.05	78885	2202	35.828	0	0.304	36198	4.144	1.01	9.651	0	0	0	0	0
[Compound	Results(Detector	A)]
#	of	IDs	0
[Compound	Results(Detector	B)]
#	of	IDs	0
[Group	Results(Detector	A)]
#	of	Groups	0
[Group	Results(Detector	B)]
#	of	Groups	0
[GPC	Peak	Table(Detector	B)]
#	of	Peaks	2
Peak#	Start	Time	Top	Time	End	Time	Start	Volume	Top	Volume	End	Volume	Start	M.W.	Top	M.W.	End	M.W.	Start	Height	Top	Height	End	Height
1	33.758	34.624	36.292	33.758	34.624	36.292	36780	25062	13091	141	2547	73
2	44.308	45.145	46.05	44.308	45.145	46.05	2126	1928	1759	55	2202	29
[Average	Molecular	Weight	Table(Detector	B)]
#	of	Peaks	2
Peak#	Mn	Mw	Mz	Mz1	Mv	Mw/Mn	Mv/Mn	Mz/Mw	I.Visc	%
Total	4337	15576	23859	25337	0	3.5913	0	1.53175	1	100
1	24060	24535	24991	25430	0	1.01974	0	1.01859	1	60.3669
2	1929	1930	1932	1933	0	1.00069	0	1.00069	1	39.6331
[RT/MW	Range	Table(Detector	B)]
#	of	RT/MW	Range	0
[GPC	Calibration	Curve	Table(Detector	B)]
#	of	Points	7
#	Time(min)	M.W.	Weight	Error	Active	Virtual	Data	Name
1	28.677	736000	1	1.1034	ON	OFF	H:\LabSolutions\Data\Project1\20190527STD_NH4Ac_40C_2019528_008.lcd
2	30.518	200000	1	-5.6588	ON	OFF	H:\LabSolutions\Data\Project1\20190527STD_NH4Ac_40C_2019528_007.lcd
3	31.656	113000	1	4.5867	ON	OFF	H:\LabSolutions\Data\Project1\20190527STD_NH4Ac_40C_2019528_006.lcd
4	33.25	48800	1	4.1236	ON	OFF	H:\LabSolutions\Data\Project1\20190527STD_NH4Ac_40C_2019528_005.lcd
5	34.67	23000	1	-6.8854	ON	OFF	H:\LabSolutions\Data\Project1\20190527STD_NH4Ac_40C_2019528_004.lcd
6	37.212	9900	1	3.1632	ON	OFF	H:\LabSolutions\Data\Project1\20190527STD_NH4Ac_40C_2019528_003.lcd
7	38.65	6200	1	-1.0726	ON	OFF	H:\LabSolutions\Data\Project1\20190527STD_NH4Ac_40C_2019528_002.lcd
Calibration	Curve	3rd	Order
Comment
[GPC	Slice	Data	Table(Detector	B)]
#	of	Peaks	2
Peak#	Slice#	R.Time	Volume	M.W.	Height	Sub	Total	%	Area
1	1	33.763	33.763	36709	1	240305	100	1
1	2	33.771	33.771	36568	3	240303	99.9994	2
1	3	33.779	33.779	36428	5	240300	99.9981	2
1	4	33.788	33.788	36288	6	240296	99.9962	3
1	5	33.796	33.796	36149	8	240289	99.9936	4
1	6	33.804	33.804	36011	11	240281	99.9902	5
1	7	33.813	33.813	35873	13	240271	99.9859	7
1	8	33.821	33.821	35736	16	240258	99.9804	8
1	9	33.829	33.829	35599	19	240242	99.9738	10
1	10	33.838	33.838	35463	23	240222	99.9658	11
1	11	33.846	33.846	35328	26	240200	99.9563	13
1	12	33.854	33.854	35194	30	240174	99.9455	15
1	13	33.863	33.863	35060	34	240144	99.9331	17
1	14	33.871	33.871	34926	38	240110	99.9191	19
1	15	33.879	33.879	34793	43	240072	99.9033	21
1	16	33.888	33.888	34661	48	240030	99.8856	24
1	17	33.896	33.896	34530	53	239982	99.8657	27
1	18	33.904	33.904	34399	59	239929	99.8435	30
1	19	33.913	33.913	34269	65	239870	99.8189	33
1	20	33.921	33.921	34139	71	239804	99.7918	36
1	21	33.929	33.929	34010	78	239733	99.7621	39
1	22	33.938	33.938	33881	86	239655	99.7295	43
1	23	33.946	33.946	33753	94	239569	99.6938	47
1	24	33.954	33.954	33626	103	239475	99.6547	51
1	25	33.963	33.963	33499	112	239372	99.612	56
1	26	33.971	33.971	33373	122	239261	99.5655	61
1	27	33.979	33.979	33247	132	239139	99.5148	66
1	28	33.988	33.988	33122	143	239006	99.4597	72
1	29	33.996	33.996	32998	155	238863	99.4	78
1	30	34.004	34.004	32874	168	238708	99.3354	84
1	31	34.013	34.013	32751	181	238540	99.2655	91
1	32	34.021	34.021	32628	196	238358	99.19	98
1	33	34.029	34.029	32506	211	238162	99.1085	106
1	34	34.038	34.038	32384	227	237951	99.0206	114
1	35	34.046	34.046	32263	245	237724	98.926	122
1	36	34.054	34.054	32142	263	237479	98.8242	132
1	37	34.063	34.063	32022	283	237216	98.7146	141
1	38	34.071	34.071	31903	303	236933	98.597	151
1	39	34.079	34.079	31784	324	236630	98.471	162
1	40	34.088	34.088	31666	346	236307	98.3362	173
1	41	34.096	34.096	31548	370	235960	98.1921	185
1	42	34.104	34.104	31430	395	235590	98.0382	197
1	43	34.113	34.113	31314	420	235196	97.874	210
1	44	34.121	34.121	31197	448	234775	97.699	224
1	45	34.129	34.129	31082	476	234328	97.5128	238
1	46	34.138	34.138	30967	506	233852	97.3147	253
1	47	34.146	34.146	30852	537	233346	97.1043	268
1	48	34.154	34.154	30738	569	232810	96.881	284
1	49	34.163	34.163	30624	602	232241	96.6443	301
1	50	34.171	34.171	30511	636	231639	96.3937	318
1	51	34.179	34.179	30398	672	231002	96.1289	336
1	52	34.188	34.188	30286	708	230330	95.8493	354
1	53	34.196	34.196	30175	746	229622	95.5545	373
1	54	34.204	34.204	30064	786	228875	95.2439	393
1	55	34.213	34.213	29953	826	228090	94.9169	413
1	56	34.221	34.221	29843	867	227264	94.5733	433
1	57	34.229	34.229	29733	909	226397	94.2126	454
1	58	34.238	34.238	29624	951	225488	93.8344	476
1	59	34.246	34.246	29516	995	224537	93.4385	498
1	60	34.254	34.254	29408	1040	223542	93.0243	520
1	61	34.263	34.263	29300	1086	222502	92.5915	543
1	62	34.271	34.271	29193	1132	221416	92.1396	566
1	63	34.279	34.279	29086	1178	220284	91.6686	589
1	64	34.288	34.288	28980	1226	219106	91.1782	613
1	65	34.296	34.296	28874	1274	217880	90.668	637
1	66	34.304	34.304	28769	1323	216605	90.1378	661
1	67	34.313	34.313	28664	1371	215283	89.5874	686
1	68	34.321	34.321	28560	1420	213911	89.0168	710
1	69	34.329	34.329	28456	1470	212491	88.4257	735
1	70	34.338	34.338	28353	1519	211022	87.8141	759
1	71	34.346	34.346	28250	1568	209503	87.1822	784
1	72	34.354	34.354	28147	1617	207935	86.5299	808
1	73	34.363	34.363	28045	1666	206318	85.857	833
1	74	34.371	34.371	27944	1714	204653	85.1638	857
1	75	34.379	34.379	27843	1762	202938	84.4505	881
1	76	34.388	34.388	27742	1809	201177	83.7173	904
1	77	34.396	34.396	27642	1855	199368	82.9647	927
1	78	34.404	34.404	27542	1901	197513	82.1928	950
1	79	34.413	34.413	27443	1945	195613	81.4019	973
1	80	34.421	34.421	27344	1989	193667	80.5923	995
1	81	34.429	34.429	27246	2032	191678	79.7645	1016
1	82	34.438	34.438	27148	2073	189646	78.919	1037
1	83	34.446	34.446	27050	2114	187573	78.0562	1057
1	84	34.454	34.454	26953	2152	185459	77.1767	1076
1	85	34.463	34.463	26856	2189	183307	76.2811	1095
1	86	34.471	34.471	26760	2225	181118	75.3701	1112
1	87	34.479	34.479	26664	2259	178893	74.4443	1129
1	88	34.488	34.488	26569	2291	176635	73.5044	1146
1	89	34.496	34.496	26474	2322	174343	72.551	1161
1	90	34.504	34.504	26379	2350	172022	71.5849	1175
1	91	34.513	34.513	26285	2377	169672	70.6069	1188
1	92	34.521	34.521	26191	2402	167295	69.6177	1201
1	93	34.529	34.529	26098	2425	164893	68.6182	1212
1	94	34.538	34.538	26005	2446	162468	67.6092	1223
1	95	34.546	34.546	25912	2466	160022	66.5913	1233
1	96	34.554	34.554	25820	2483	157556	65.5653	1241
1	97	34.563	34.563	25729	2498	155073	64.532	1249
1	98	34.571	34.571	25637	2511	152575	63.4925	1256
1	99	34.579	34.579	25546	2522	150064	62.4476	1261
1	100	34.588	34.588	25456	2531	147542	61.3981	1266
1	101	34.596	34.596	25366	2538	145011	60.3447	1269
1	102	34.604	34.604	25276	2543	142473	59.2884	1272
1	103	34.613	34.613	25187	2546	139930	58.23	1273
1	104	34.621	34.621	25098	2547	137383	57.1704	1274
1	105	34.629	34.629	25009	2546	134836	56.1104	1273
1	106	34.638	34.638	24921	2544	132290	55.0507	1272
1	107	34.646	34.646	24833	2539	129746	53.9922	1269
1	108	34.654	34.654	24746	2532	127207	52.9358	1266
1	109	34.663	34.663	24659	2523	124675	51.8822	1262
1	110	34.671	34.671	24572	2513	122152	50.8322	1256
1	111	34.679	34.679	24486	2501	119639	49.7865	1250
1	112	34.688	34.688	24400	2487	117139	48.7459	1243
1	113	34.696	34.696	24315	2472	114652	47.711	1236
1	114	34.704	34.704	24230	2455	112180	46.6824	1227
1	115	34.713	34.713	24145	2436	109725	45.6609	1218
1	116	34.721	34.721	24060	2416	107289	44.6472	1208
1	117	34.729	34.729	23976	2395	104873	43.6419	1197
1	118	34.738	34.738	23893	2372	102479	42.6453	1186
1	119	34.746	34.746	23810	2348	100107	41.6582	1174
1	120	34.754	34.754	23727	2322	97759	40.6812	1161
1	121	34.763	34.763	23644	2296	95436	39.7147	1148
1	122	34.771	34.771	23562	2269	93140	38.7591	1134
1	123	34.779	34.779	23480	2241	90871	37.8149	1120
1	124	34.788	34.788	23398	2211	88630	36.8825	1106
1	125	34.796	34.796	23317	2181	86419	35.9623	1091
1	126	34.804	34.804	23236	2150	84238	35.0546	1075
1	127	34.813	34.813	23156	2118	82088	34.1599	1059
1	128	34.821	34.821	23076	2086	79969	33.2784	1043
1	129	34.829	34.829	22996	2053	77883	32.4102	1027
1	130	34.838	34.838	22917	2020	75830	31.5559	1010
1	131	34.846	34.846	22838	1985	73811	30.7154	993
1	132	34.854	34.854	22759	1951	71825	29.8893	975
1	133	34.863	34.863	22680	1916	69875	29.0775	958
1	134	34.871	34.871	22602	1881	67959	28.2803	940
1	135	34.879	34.879	22525	1845	66078	27.4977	923
1	136	34.888	34.888	22447	1810	64233	26.7298	905
1	137	34.896	34.896	22370	1774	62423	25.9767	887
1	138	34.904	34.904	22293	1739	60649	25.2383	869
1	139	34.913	34.913	22217	1703	58910	24.5147	851
1	140	34.921	34.921	22141	1667	57207	23.8062	834
1	141	34.929	34.929	22065	1631	55540	23.1124	816
1	142	34.938	34.938	21990	1596	53909	22.4336	798
1	143	34.946	34.946	21915	1560	52313	21.7695	780
1	144	34.954	34.954	21840	1525	50753	21.1203	762
1	145	34.963	34.963	21765	1490	49228	20.4857	745
1	146	34.971	34.971	21691	1455	47738	19.8657	728
1	147	34.979	34.979	21617	1420	46283	19.2602	710
1	148	34.988	34.988	21544	1386	44863	18.6691	693
1	149	34.996	34.996	21471	1352	43477	18.0924	676
1	150	35.004	35.004	21398	1318	42125	17.5298	659
1	151	35.013	35.013	21325	1285	40807	16.9812	642
1	152	35.021	35.021	21253	1252	39522	16.4465	626
1	153	35.029	35.029	21181	1219	38270	15.9255	610
1	154	35.038	35.038	21109	1187	37050	15.4181	593
1	155	35.046	35.046	21038	1155	35863	14.9241	578
1	156	35.054	35.054	20967	1123	34708	14.4435	562
1	157	35.063	35.063	20896	1092	33585	13.976	546
1	158	35.071	35.071	20825	1062	32493	13.5215	531
1	159	35.079	35.079	20755	1032	31431	13.0796	516
1	160	35.088	35.088	20685	1003	30399	12.65	502
1	161	35.096	35.096	20616	975	29395	12.2325	487
1	162	35.104	35.104	20547	947	28420	11.8268	474
1	163	35.113	35.113	20478	920	27473	11.4327	460
1	164	35.121	35.121	20409	893	26553	11.0499	447
1	165	35.129	35.129	20340	867	25660	10.6783	433
1	166	35.138	35.138	20272	841	24794	10.3176	421
1	167	35.146	35.146	20205	816	23953	9.9676	408
1	168	35.154	35.154	20137	791	23137	9.628	396
1	169	35.163	35.163	20070	767	22345	9.2987	384
1	170	35.171	35.171	20003	744	21578	8.9795	372
1	171	35.179	35.179	19936	721	20835	8.6701	360
1	172	35.188	35.188	19870	698	20114	8.3702	349
1	173	35.196	35.196	19803	676	19416	8.0797	338
1	174	35.204	35.204	19738	655	18740	7.7983	327
1	175	35.213	35.213	19672	634	18085	7.5259	317
1	176	35.221	35.221	19607	614	17451	7.262	307
1	177	35.229	35.229	19542	595	16837	7.0065	297
1	178	35.238	35.238	19477	576	16242	6.7591	288
1	179	35.246	35.246	19412	557	15667	6.5196	278
1	180	35.254	35.254	19348	538	15110	6.2879	269
1	181	35.263	35.263	19284	521	14572	6.0638	260
1	182	35.271	35.271	19220	504	14051	5.8471	252
1	183	35.279	35.279	19157	487	13547	5.6375	244
1	184	35.288	35.288	19094	471	13060	5.4348	235
1	185	35.296	35.296	19031	455	12589	5.2389	228
1	186	35.304	35.304	18968	440	12134	5.0495	220
1	187	35.313	35.313	18906	425	11694	4.8664	213
1	188	35.321	35.321	18844	411	11269	4.6895	206
1	189	35.329	35.329	18782	397	10858	4.5184	199
1	190	35.338	35.338	18720	384	10460	4.353	192
1	191	35.346	35.346	18659	371	10076	4.1932	185
1	192	35.354	35.354	18598	358	9706	4.0389	179
1	193	35.363	35.363	18537	346	9348	3.8899	173
1	194	35.371	35.371	18476	334	9002	3.746	167
1	195	35.379	35.379	18416	323	8668	3.607	161
1	196	35.388	35.388	18356	312	8345	3.4726	156
1	197	35.396	35.396	18296	301	8033	3.3428	151
1	198	35.404	35.404	18237	291	7732	3.2175	145
1	199	35.413	35.413	18177	280	7441	3.0965	140
1	200	35.421	35.421	18118	270	7161	2.9798	135
1	201	35.429	35.429	18059	261	6890	2.8673	130
1	202	35.438	35.438	18001	251	6630	2.7588	126
1	203	35.446	35.446	17942	243	6378	2.6542	121
1	204	35.454	35.454	17884	234	6136	2.5533	117
1	205	35.463	35.463	17826	226	5902	2.4559	113
1	206	35.471	35.471	17769	218	5676	2.3619	109
1	207	35.479	35.479	17711	210	5458	2.2712	105
1	208	35.488	35.488	17654	203	5247	2.1837	101
1	209	35.496	35.496	17597	195	5045	2.0994	98
1	210	35.504	35.504	17540	188	4850	2.0182	94
1	211	35.513	35.513	17484	182	4662	1.9399	91
1	212	35.521	35.521	17427	176	4480	1.8643	88
1	213	35.529	35.529	17371	170	4304	1.7913	85
1	214	35.538	35.538	17316	164	4135	1.7207	82
1	215	35.546	35.546	17260	158	3971	1.6526	79
1	216	35.554	35.554	17205	152	3813	1.5868	76
1	217	35.563	35.563	17150	147	3661	1.5234	73
1	218	35.571	35.571	17095	141	3514	1.4623	71
1	219	35.579	35.579	17040	136	3373	1.4035	68
1	220	35.588	35.588	16986	131	3236	1.3468	66
1	221	35.596	35.596	16931	127	3105	1.2921	63
1	222	35.604	35.604	16877	122	2978	1.2394	61
1	223	35.613	35.613	16824	118	2856	1.1886	59
1	224	35.621	35.621	16770	113	2739	1.1397	57
1	225	35.629	35.629	16717	109	2625	1.0925	55
1	226	35.638	35.638	16663	105	2516	1.047	53
1	227	35.646	35.646	16611	102	2411	1.0031	51
1	228	35.654	35.654	16558	98	2309	0.9608	49
1	229	35.663	35.663	16505	94	2211	0.9202	47
1	230	35.671	35.671	16453	90	2117	0.8811	45
1	231	35.679	35.679	16401	87	2027	0.8435	43
1	232	35.688	35.688	16349	84	1940	0.8073	42
1	233	35.696	35.696	16298	81	1856	0.7724	40
1	234	35.704	35.704	16246	77	1776	0.7389	39
1	235	35.713	35.713	16195	74	1698	0.7066	37
1	236	35.721	35.721	16144	72	1624	0.6757	36
1	237	35.729	35.729	16093	69	1552	0.6458	35
1	238	35.738	35.738	16042	67	1483	0.6171	33
1	239	35.746	35.746	15992	64	1416	0.5893	32
1	240	35.754	35.754	15942	62	1352	0.5626	31
1	241	35.763	35.763	15892	60	1290	0.5368	30
1	242	35.771	35.771	15842	58	1230	0.5119	29
1	243	35.779	35.779	15792	55	1173	0.488	28
1	244	35.788	35.788	15743	53	1117	0.465	27
1	245	35.796	35.796	15694	51	1064	0.4429	25
1	246	35.804	35.804	15645	49	1014	0.4218	24
1	247	35.813	35.813	15596	47	965	0.4016	23
1	248	35.821	35.821	15547	45	918	0.3821	23
1	249	35.829	35.829	15499	43	873	0.3634	22
1	250	35.838	35.838	15451	42	830	0.3453	21
1	251	35.846	35.846	15403	40	788	0.328	20
1	252	35.854	35.854	15355	39	748	0.3112	19
1	253	35.863	35.863	15307	38	709	0.2949	19
1	254	35.871	35.871	15260	36	671	0.2793	18
1	255	35.879	35.879	15212	35	635	0.2642	17
1	256	35.888	35.888	15165	33	600	0.2498	17
1	257	35.896	35.896	15118	32	567	0.2359	16
1	258	35.904	35.904	15072	31	535	0.2226	15
1	259	35.913	35.913	15025	30	504	0.2097	15
1	260	35.921	35.921	14979	28	474	0.1974	14
1	261	35.929	35.929	14933	27	446	0.1856	13
1	262	35.938	35.938	14887	26	419	0.1744	13
1	263	35.946	35.946	14841	25	394	0.1638	12
1	264	35.954	35.954	14795	24	369	0.1536	12
1	265	35.963	35.963	14750	23	345	0.1437	11
1	266	35.971	35.971	14705	22	323	0.1343	11
1	267	35.979	35.979	14660	21	301	0.1254	10
1	268	35.988	35.988	14615	19	281	0.1168	10
1	269	35.996	35.996	14570	18	261	0.1088	9
1	270	36.004	36.004	14525	17	243	0.1012	8
1	271	36.013	36.013	14481	16	226	0.0942	8
1	272	36.021	36.021	14437	15	211	0.0877	7
1	273	36.029	36.029	14393	14	196	0.0815	7
1	274	36.038	36.038	14349	13	182	0.0757	7
1	275	36.046	36.046	14305	13	169	0.0702	6
1	276	36.054	36.054	14262	12	156	0.065	6
1	277	36.063	36.063	14219	12	144	0.0599	6
1	278	36.071	36.071	14175	12	132	0.055	6
1	279	36.079	36.079	14132	11	120	0.0501	6
1	280	36.088	36.088	14090	11	109	0.0454	5
1	281	36.096	36.096	14047	10	98	0.0409	5
1	282	36.104	36.104	14005	10	88	0.0365	5
1	283	36.113	36.113	13962	9	78	0.0325	4
1	284	36.121	36.121	13920	8	69	0.0288	4
1	285	36.129	36.129	13878	7	61	0.0255	4
1	286	36.138	36.138	13836	7	54	0.0224	3
1	287	36.146	36.146	13795	6	47	0.0196	3
1	288	36.154	36.154	13753	6	41	0.017	3
1	289	36.163	36.163	13712	5	35	0.0146	3
1	290	36.171	36.171	13671	5	30	0.0124	3
1	291	36.179	36.179	13630	5	25	0.0103	2
1	292	36.188	36.188	13589	4	20	0.0084	2
1	293	36.196	36.196	13548	3	16	0.0067	2
1	294	36.204	36.204	13508	3	13	0.0053	1
1	295	36.213	36.213	13467	2	10	0.0042	1
1	296	36.221	36.221	13427	2	8	0.0032	1
1	297	36.229	36.229	13387	2	6	0.0023	1
1	298	36.238	36.238	13347	2	4	0.0015	1
1	299	36.246	36.246	13307	1	2	0.0009	1
1	300	36.254	36.254	13268	1	1	0.0004	0
1	301	36.263	36.263	13228	0	0	0.0002	0
1	302	36.271	36.271	13189	0	0	0.0001	0
1	303	36.279	36.279	13150	0	0	0	0
1	304	36.288	36.288	13111	0	0	0	0
2	1	44.313	44.313	2125	2	157769	100	1
2	2	44.321	44.321	2122	3	157768	99.999	2
2	3	44.329	44.329	2120	5	157764	99.997	2
2	4	44.338	44.338	2118	6	157759	99.9939	3
2	5	44.346	44.346	2116	8	157753	99.9898	4
2	6	44.354	44.354	2114	10	157745	99.9845	5
2	7	44.363	44.363	2112	13	157734	99.9779	6
2	8	44.371	44.371	2109	15	157722	99.9699	7
2	9	44.379	44.379	2107	17	157707	99.9605	8
2	10	44.388	44.388	2105	19	157690	99.9498	9
2	11	44.396	44.396	2103	21	157671	99.9378	11
2	12	44.404	44.404	2101	23	157650	99.9245	12
2	13	44.413	44.413	2099	26	157626	99.9096	13
2	14	44.421	44.421	2096	29	157600	99.893	14
2	15	44.429	44.429	2094	32	157571	99.8747	16
2	16	44.438	44.438	2092	35	157539	99.8544	18
2	17	44.446	44.446	2090	39	157504	99.8319	19
2	18	44.454	44.454	2088	42	157465	99.8072	21
2	19	44.463	44.463	2086	46	157423	99.7803	23
2	20	44.471	44.471	2084	50	157376	99.751	25
2	21	44.479	44.479	2082	55	157326	99.719	27
2	22	44.488	44.488	2080	60	157271	99.6842	30
2	23	44.496	44.496	2078	64	157211	99.6465	32
2	24	44.504	44.504	2075	70	157147	99.6056	35
2	25	44.513	44.513	2073	75	157077	99.5615	38
2	26	44.521	44.521	2071	82	157002	99.5137	41
2	27	44.529	44.529	2069	88	156920	99.462	44
2	28	44.538	44.538	2067	96	156832	99.4059	48
2	29	44.546	44.546	2065	104	156736	99.3451	52
2	30	44.554	44.554	2063	112	156632	99.2792	56
2	31	44.563	44.563	2061	121	156519	99.2079	61
2	32	44.571	44.571	2059	131	156398	99.131	66
2	33	44.579	44.579	2057	141	156267	99.0479	71
2	34	44.588	44.588	2055	152	156126	98.9583	76
2	35	44.596	44.596	2053	164	155973	98.8617	82
2	36	44.604	44.604	2051	177	155809	98.7575	89
2	37	44.613	44.613	2049	191	155632	98.6451	96
2	38	44.621	44.621	2047	205	155441	98.5241	103
2	39	44.629	44.629	2045	220	155235	98.3939	110
2	40	44.638	44.638	2043	237	155015	98.2541	118
2	41	44.646	44.646	2041	254	154778	98.1042	127
2	42	44.654	44.654	2039	271	154525	97.9435	136
2	43	44.663	44.663	2037	290	154253	97.7715	145
2	44	44.671	44.671	2035	310	153963	97.5875	155
2	45	44.679	44.679	2033	331	153653	97.3909	166
2	46	44.688	44.688	2031	354	153321	97.1808	177
2	47	44.696	44.696	2029	377	152967	96.9565	189
2	48	44.704	44.704	2027	402	152590	96.7174	201
2	49	44.713	44.713	2025	428	152188	96.4625	214
2	50	44.721	44.721	2023	454	151760	96.1914	227
2	51	44.729	44.729	2021	482	151306	95.9035	241
2	52	44.738	44.738	2019	511	150824	95.5981	255
2	53	44.746	44.746	2017	541	150313	95.2743	271
2	54	44.754	44.754	2015	573	149772	94.9313	287
2	55	44.763	44.763	2013	606	149199	94.568	303
2	56	44.771	44.771	2011	640	148593	94.1838	320
2	57	44.779	44.779	2009	675	147953	93.7781	338
2	58	44.788	44.788	2007	711	147278	93.3502	356
2	59	44.796	44.796	2005	749	146566	92.8993	374
2	60	44.804	44.804	2003	787	145818	92.4246	394
2	61	44.813	44.813	2002	828	145030	91.9255	414
2	62	44.821	44.821	2000	869	144202	91.4009	434
2	63	44.829	44.829	1998	911	143334	90.8503	455
2	64	44.838	44.838	1996	954	142423	90.2729	477
2	65	44.846	44.846	1994	997	141469	89.6683	499
2	66	44.854	44.854	1992	1042	140472	89.0362	521
2	67	44.863	44.863	1990	1087	139430	88.376	543
2	68	44.871	44.871	1988	1132	138343	87.6873	566
2	69	44.879	44.879	1986	1178	137211	86.9697	589
2	70	44.888	44.888	1984	1225	136033	86.2228	612
2	71	44.896	44.896	1983	1272	134808	85.4464	636
2	72	44.904	44.904	1981	1319	133536	84.6401	660
2	73	44.913	44.913	1979	1367	132217	83.8038	683
2	74	44.921	44.921	1977	1414	130850	82.9376	707
2	75	44.929	44.929	1975	1461	129436	82.0414	731
2	76	44.938	44.938	1973	1508	127975	81.1153	754
2	77	44.946	44.946	1971	1555	126467	80.1595	777
2	78	44.954	44.954	1970	1600	124912	79.1742	800
2	79	44.963	44.963	1968	1646	123312	78.1597	823
2	80	44.971	44.971	1966	1690	121666	77.1167	845
2	81	44.979	44.979	1964	1734	119976	76.0455	867
2	82	44.988	44.988	1962	1776	118243	74.9468	888
2	83	44.996	44.996	1960	1817	116467	73.821	909
2	84	45.004	45.004	1959	1857	114649	72.6691	928
2	85	45.013	45.013	1957	1894	112793	71.4923	947
2	86	45.021	45.021	1955	1930	110899	70.2917	965
2	87	45.029	45.029	1953	1964	108969	69.0685	982
2	88	45.038	45.038	1951	1997	107005	67.8235	998
2	89	45.046	45.046	1950	2027	105008	66.5579	1014
2	90	45.054	45.054	1948	2056	102980	65.2729	1028
2	91	45.063	45.063	1946	2082	100925	63.97	1041
2	92	45.071	45.071	1944	2105	98843	62.6506	1053
2	93	45.079	45.079	1942	2126	96738	61.3164	1063
2	94	45.088	45.088	1941	2145	94612	59.9687	1072
2	95	45.096	45.096	1939	2161	92467	58.6092	1080
2	96	45.104	45.104	1937	2174	90306	57.2395	1087
2	97	45.113	45.113	1935	2185	88132	55.8613	1093
2	98	45.121	45.121	1934	2193	85946	54.4761	1097
2	99	45.129	45.129	1932	2199	83753	53.0859	1099
2	100	45.138	45.138	1930	2202	81554	51.6921	1101
2	101	45.146	45.146	1928	2202	79353	50.2967	1101
2	102	45.154	45.154	1927	2199	77151	48.9012	1099
2	103	45.163	45.163	1925	2193	74952	47.5076	1096
2	104	45.171	45.171	1923	2184	72759	46.1176	1092
2	105	45.179	45.179	1921	2173	70575	44.7331	1087
2	106	45.188	45.188	1920	2159	68402	43.3555	1080
2	107	45.196	45.196	1918	2143	66242	41.9868	1072
2	108	45.204	45.204	1916	2124	64099	40.6285	1062
2	109	45.213	45.213	1914	2103	61975	39.2821	1051
2	110	45.221	45.221	1913	2079	59872	37.9492	1040
2	111	45.229	45.229	1911	2053	57793	36.6314	1027
2	112	45.238	45.238	1909	2025	55740	35.3299	1013
2	113	45.246	45.246	1908	1995	53714	34.0463	998
2	114	45.254	45.254	1906	1963	51719	32.7816	982
2	115	45.263	45.263	1904	1929	49756	31.5373	965
2	116	45.271	45.271	1902	1893	47827	30.3145	947
2	117	45.279	45.279	1901	1856	45934	29.1144	928
2	118	45.288	45.288	1899	1817	44078	27.938	909
2	119	45.296	45.296	1897	1777	42261	26.7863	888
2	120	45.304	45.304	1896	1735	40484	25.6602	867
2	121	45.313	45.313	1894	1692	38749	24.5605	846
2	122	45.321	45.321	1892	1648	37057	23.4881	824
2	123	45.329	45.329	1891	1603	35409	22.4436	802
2	124	45.338	45.338	1889	1558	33806	21.4273	779
2	125	45.346	45.346	1887	1512	32247	20.4396	756
2	126	45.354	45.354	1886	1467	30735	19.481	733
2	127	45.363	45.363	1884	1421	29268	18.5514	710
2	128	45.371	45.371	1882	1374	27848	17.651	687
2	129	45.379	45.379	1881	1328	26473	16.7798	664
2	130	45.388	45.388	1879	1282	25145	15.9378	641
2	131	45.396	45.396	1877	1236	23863	15.1253	618
2	132	45.404	45.404	1876	1190	22627	14.342	595
2	133	45.413	45.413	1874	1145	21437	13.5877	573
2	134	45.421	45.421	1872	1101	20292	12.8619	550
2	135	45.429	45.429	1871	1057	19192	12.1643	528
2	136	45.438	45.438	1869	1013	18135	11.4945	507
2	137	45.446	45.446	1868	971	17121	10.8521	485
2	138	45.454	45.454	1866	929	16151	10.2368	465
2	139	45.463	45.463	1864	888	15221	9.6479	444
2	140	45.471	45.471	1863	848	14333	9.0849	424
2	141	45.479	45.479	1861	809	13485	8.5473	404
2	142	45.488	45.488	1860	771	12676	8.0346	385
2	143	45.496	45.496	1858	734	11905	7.5461	367
2	144	45.504	45.504	1856	697	11172	7.0811	349
2	145	45.513	45.513	1855	662	10474	6.639	331
2	146	45.521	45.521	1853	628	9812	6.2191	314
2	147	45.529	45.529	1852	596	9183	5.8208	298
2	148	45.538	45.538	1850	564	8588	5.4433	282
2	149	45.546	45.546	1848	534	8024	5.0858	267
2	150	45.554	45.554	1847	504	7490	4.7476	252
2	151	45.563	45.563	1845	476	6986	4.4281	238
2	152	45.571	45.571	1844	449	6510	4.1264	225
2	153	45.579	45.579	1842	424	6061	3.8417	212
2	154	45.588	45.588	1841	399	5637	3.5732	199
2	155	45.596	45.596	1839	375	5238	3.3203	188
2	156	45.604	45.604	1837	353	4863	3.0825	176
2	157	45.613	45.613	1836	331	4511	2.859	166
2	158	45.621	45.621	1834	311	4179	2.6491	155
2	159	45.629	45.629	1833	291	3869	2.4523	145
2	160	45.638	45.638	1831	272	3578	2.2679	136
2	161	45.646	45.646	1830	255	3306	2.0954	127
2	162	45.654	45.654	1828	238	3051	1.9341	119
2	163	45.663	45.663	1827	222	2813	1.7833	111
2	164	45.671	45.671	1825	207	2591	1.6424	104
2	165	45.679	45.679	1824	194	2384	1.5109	97
2	166	45.688	45.688	1822	181	2190	1.3881	90
2	167	45.696	45.696	1821	168	2009	1.2735	84
2	168	45.704	45.704	1819	156	1841	1.1668	78
2	169	45.713	45.713	1818	145	1685	1.0678	72
2	170	45.721	45.721	1816	134	1540	0.976	67
2	171	45.729	45.729	1815	124	1406	0.8911	62
2	172	45.738	45.738	1813	115	1282	0.8126	57
2	173	45.746	45.746	1812	106	1167	0.7399	53
2	174	45.754	45.754	1810	98	1061	0.6727	49
2	175	45.763	45.763	1809	91	963	0.6106	45
2	176	45.771	45.771	1807	84	873	0.5531	42
2	177	45.779	45.779	1806	77	789	0.4999	39
2	178	45.788	45.788	1804	71	711	0.4508	36
2	179	45.796	45.796	1803	66	640	0.4056	33
2	180	45.804	45.804	1801	60	574	0.3639	30
2	181	45.813	45.813	1800	55	514	0.3257	28
2	182	45.821	45.821	1798	51	459	0.2907	25
2	183	45.829	45.829	1797	46	408	0.2586	23
2	184	45.838	45.838	1795	42	362	0.2294	21
2	185	45.846	45.846	1794	38	320	0.2027	19
2	186	45.854	45.854	1792	35	281	0.1783	17
2	187	45.863	45.863	1791	32	246	0.1562	16
2	188	45.871	45.871	1789	28	215	0.1362	14
2	189	45.879	45.879	1788	25	186	0.1182	13
2	190	45.888	45.888	1786	23	161	0.102	11
2	191	45.896	45.896	1785	20	138	0.0875	10
2	192	45.904	45.904	1784	18	118	0.0745	9
2	193	45.913	45.913	1782	16	99	0.0631	8
2	194	45.921	45.921	1781	14	83	0.0529	7
2	195	45.929	45.929	1779	13	69	0.0439	6
2	196	45.938	45.938	1778	11	57	0.0359	6
2	197	45.946	45.946	1776	10	45	0.0288	5
2	198	45.954	45.954	1775	8	36	0.0227	4
2	199	45.963	45.963	1774	7	27	0.0174	4
2	200	45.971	45.971	1772	6	20	0.0129	3
2	201	45.979	45.979	1771	5	15	0.0092	2
2	202	45.988	45.988	1769	4	10	0.0063	2
2	203	45.996	45.996	1768	3	6	0.004	1
2	204	46.004	46.004	1767	2	4	0.0023	1
2	205	46.013	46.013	1765	1	2	0.0011	1
2	206	46.021	46.021	1764	0	1	0.0004	0
2	207	46.029	46.029	1762	0	0	0.0001	0
2	208	46.038	46.038	1761	0	0	0	0
2	209	46.046	46.046	1760	0	0	0	0
[Molecular	Weight	Distribution	Table(Detector	B)]
#	of	Points	513
R.Time	Volume(mL)	M.W.	M.W.(%)	Cumulative	M.W.(%)
46.046	46.046	1760	0	0
46.038	46.038	1761	0.0031	0
46.029	46.029	1762	0.0042	0
46.021	46.021	1764	0.017	0.0002
46.013	46.013	1765	0.044	0.0004
46.004	46.004	1767	0.0751	0.0009
45.996	45.996	1768	0.1049	0.0016
45.988	45.988	1769	0.1409	0.0025
45.979	45.979	1771	0.1822	0.0037
45.971	45.971	1772	0.2296	0.0051
45.963	45.963	1774	0.2755	0.0069
45.954	45.954	1775	0.327	0.009
45.946	45.946	1776	0.3814	0.0114
45.938	45.938	1778	0.4377	0.0142
45.929	45.929	1779	0.4955	0.0174
45.921	45.921	1781	0.5566	0.021
45.913	45.913	1782	0.6307	0.025
45.904	45.904	1784	0.7116	0.0295
45.896	45.896	1785	0.8029	0.0347
45.888	45.888	1786	0.8999	0.0404
45.879	45.879	1788	1.001	0.0468
45.871	45.871	1789	1.1131	0.054
45.863	45.863	1791	1.2397	0.0619
45.854	45.854	1792	1.3711	0.0707
45.846	45.846	1794	1.5096	0.0803
45.838	45.838	1795	1.6531	0.0909
45.829	45.829	1797	1.812	0.1025
45.821	45.821	1798	1.9843	0.1152
45.813	45.813	1800	2.1668	0.1291
45.804	45.804	1801	2.3705	0.1442
45.796	45.796	1803	2.5821	0.1608
45.788	45.788	1804	2.8002	0.1787
45.779	45.779	1806	3.0386	0.1981
45.771	45.771	1807	3.2923	0.2192
45.763	45.763	1809	3.5611	0.242
45.754	45.754	1810	3.8461	0.2666
45.746	45.746	1812	4.1621	0.2932
45.738	45.738	1813	4.5035	0.322
45.729	45.729	1815	4.8669	0.3532
45.721	45.721	1816	5.2581	0.3868
45.713	45.713	1818	5.6808	0.4232
45.704	45.704	1819	6.1313	0.4624
45.696	45.696	1821	6.6091	0.5047
45.688	45.688	1822	7.1026	0.5502
45.679	45.679	1824	7.6058	0.5988
45.671	45.671	1825	8.1445	0.6509
45.663	45.663	1827	8.7236	0.7068
45.654	45.654	1828	9.3385	0.7665
45.646	45.646	1830	9.9942	0.8305
45.638	45.638	1831	10.685	0.8989
45.629	45.629	1833	11.4175	0.9719
45.621	45.621	1834	12.1906	1.0499
45.613	45.613	1836	12.9975	1.1331
45.604	45.604	1837	13.8436	1.2217
45.596	45.596	1839	14.7303	1.3159
45.588	45.588	1841	15.6632	1.4162
45.579	45.579	1842	16.6289	1.5226
45.571	45.571	1844	17.6345	1.6354
45.563	45.563	1845	18.6855	1.755
45.554	45.554	1847	19.7898	1.8816
45.546	45.546	1848	20.9469	2.0157
45.538	45.538	1850	22.1427	2.1574
45.529	45.529	1852	23.3814	2.307
45.521	45.521	1853	24.6693	2.4648
45.513	45.513	1855	26.0036	2.6312
45.504	45.504	1856	27.3816	2.8064
45.496	45.496	1858	28.8006	2.9907
45.488	45.488	1860	30.2571	3.1844
45.479	45.479	1861	31.7565	3.3876
45.471	45.471	1863	33.2969	3.6006
45.463	45.463	1864	34.8683	3.8238
45.454	45.454	1866	36.4744	4.0572
45.446	45.446	1868	38.1118	4.301
45.438	45.438	1869	39.7862	4.5556
45.429	45.429	1871	41.4858	4.8211
45.421	45.421	1872	43.207	5.0976
45.413	45.413	1874	44.9511	5.3852
45.404	45.404	1876	46.7192	5.6842
45.396	45.396	1877	48.5134	5.9946
45.388	45.388	1879	50.3272	6.3167
45.379	45.379	1881	52.1448	6.6503
45.371	45.371	1882	53.9581	6.9956
45.363	45.363	1884	55.7694	7.3525
45.354	45.354	1886	57.576	7.7209
45.346	45.346	1887	59.3759	8.1009
45.338	45.338	1889	61.169	8.4923
45.329	45.329	1891	62.9453	8.8951
45.321	45.321	1892	64.6964	9.3091
45.313	45.313	1894	66.4216	9.7341
45.304	45.304	1896	68.1099	10.1699
45.296	45.296	1897	69.747	10.6163
45.288	45.288	1899	71.3329	11.0727
45.279	45.279	1901	72.8621	11.539
45.271	45.271	1902	74.3288	12.0146
45.263	45.263	1904	75.7342	12.4992
45.254	45.254	1906	77.069	12.9924
45.246	45.246	1908	78.3254	13.4936
45.238	45.238	1909	79.506	14.0024
45.229	45.229	1911	80.6053	14.5182
45.221	45.221	1913	81.6225	15.0405
45.213	45.213	1914	82.5516	15.5687
45.204	45.204	1916	83.3923	16.1023
45.196	45.196	1918	84.1306	16.6407
45.188	45.188	1920	84.7738	17.1832
45.179	45.179	1921	85.3174	17.7291
45.171	45.171	1923	85.7554	18.2779
45.163	45.163	1925	86.0914	18.8288
45.154	45.154	1927	86.3149	19.3811
45.146	45.146	1928	86.4268	19.9341
45.138	45.138	1930	86.4303	20.4872
45.129	45.129	1932	86.3222	21.0396
45.121	45.121	1934	86.1078	21.5906
45.113	45.113	1935	85.7897	22.1396
45.104	45.104	1937	85.3647	22.6858
45.096	45.096	1939	84.8332	23.2287
45.088	45.088	1941	84.2021	23.7675
45.079	45.079	1942	83.4681	24.3016
45.071	45.071	1944	82.6393	24.8304
45.063	45.063	1946	81.7149	25.3533
45.054	45.054	1948	80.6982	25.8697
45.046	45.046	1950	79.5877	26.379
45.038	45.038	1951	78.3878	26.8806
45.029	45.029	1953	77.1088	27.374
45.021	45.021	1955	75.7652	27.8588
45.013	45.013	1957	74.3591	28.3346
45.004	45.004	1959	72.887	28.8011
44.996	44.996	1960	71.342	29.2576
44.988	44.988	1962	69.7262	29.7038
44.979	44.979	1964	68.0542	30.1392
44.971	44.971	1966	66.3428	30.5638
44.963	44.963	1968	64.6018	30.9771
44.954	44.954	1970	62.8306	31.3792
44.946	44.946	1971	61.0274	31.7697
44.938	44.938	1973	59.2001	32.1485
44.929	44.929	1975	57.3574	32.5156
44.921	44.921	1977	55.5073	32.8708
44.913	44.913	1979	53.6493	33.2141
44.904	44.904	1981	51.795	33.5455
44.896	44.896	1983	49.9391	33.8651
44.888	44.888	1984	48.0887	34.1728
44.879	44.879	1986	46.2591	34.4688
44.871	44.871	1988	44.4472	34.7532
44.863	44.863	1990	42.6551	35.0262
44.854	44.854	1992	40.8886	35.2878
44.846	44.846	1994	39.155	35.5384
44.838	44.838	1996	37.4465	35.778
44.829	44.829	1998	35.7587	36.0068
44.821	44.821	2000	34.105	36.2251
44.813	44.813	2002	32.4888	36.4329
44.804	44.804	2003	30.915	36.6308
44.796	44.796	2005	29.397	36.8189
44.788	44.788	2007	27.9276	36.9976
44.779	44.779	2009	26.506	37.1672
44.771	44.771	2011	25.1282	37.328
44.763	44.763	2013	23.7929	37.4803
44.754	44.754	2015	22.4997	37.6242
44.746	44.746	2017	21.2478	37.7602
44.738	44.738	2019	20.0509	37.8885
44.729	44.729	2021	18.9156	38.0095
44.721	44.721	2023	17.8356	38.1237
44.713	44.713	2025	16.7917	38.2311
44.704	44.704	2027	15.7825	38.3321
44.696	44.696	2029	14.8138	38.4269
44.688	44.688	2031	13.891	38.5158
44.679	44.679	2033	13.0105	38.5991
44.671	44.671	2035	12.1789	38.677
44.663	44.663	2037	11.3932	38.7499
44.654	44.654	2039	10.6521	38.8181
44.646	44.646	2041	9.9535	38.8818
44.638	44.638	2043	9.2869	38.9412
44.629	44.629	2045	8.6558	38.9966
44.621	44.621	2047	8.0639	39.0482
44.613	44.613	2049	7.4992	39.0962
44.604	44.604	2051	6.9594	39.1407
44.596	44.596	2053	6.4556	39.182
44.588	44.588	2055	5.9832	39.2203
44.579	44.579	2057	5.5461	39.2558
44.571	44.571	2059	5.145	39.2887
44.563	44.563	2061	4.7682	39.3192
44.554	44.554	2063	4.4128	39.3474
44.546	44.546	2065	4.0813	39.3736
44.538	44.538	2067	3.767	39.3977
44.529	44.529	2069	3.4739	39.4199
44.521	44.521	2071	3.2058	39.4404
44.513	44.513	2073	2.9574	39.4593
44.504	44.504	2075	2.7327	39.4768
44.496	44.496	2078	2.5306	39.493
44.488	44.488	2080	2.3377	39.508
44.479	44.479	2082	2.1562	39.5218
44.471	44.471	2084	1.9808	39.5344
44.463	44.463	2086	1.8147	39.5461
44.454	44.454	2088	1.6673	39.5567
44.446	44.446	2090	1.5303	39.5665
44.438	44.438	2092	1.3912	39.5754
44.429	44.429	2094	1.2575	39.5835
44.421	44.421	2096	1.1342	39.5907
44.413	44.413	2099	1.0264	39.5973
44.404	44.404	2101	0.9218	39.6032
44.396	44.396	2103	0.8262	39.6085
44.388	44.388	2105	0.7406	39.6132
44.379	44.379	2107	0.6625	39.6175
44.371	44.371	2109	0.5819	39.6212
44.363	44.363	2112	0.495	39.6244
44.354	44.354	2114	0.4103	39.627
44.346	44.346	2116	0.3285	39.6291
44.338	44.338	2118	0.2548	39.6307
44.329	44.329	2120	0.1896	39.6319
44.321	44.321	2122	0.1269	39.6327
44.313	44.313	2125	0.0615	39.6331
36.288	36.288	13111	0	39.6331
36.279	36.279	13150	0	39.6331
36.271	36.271	13189	0.0062	39.6332
36.263	36.263	13228	0.0117	39.6332
36.254	36.254	13268	0.0229	39.6334
36.246	36.246	13307	0.0426	39.6337
36.238	36.238	13347	0.061	39.6341
36.229	36.229	13387	0.0723	39.6345
36.221	36.221	13427	0.0836	39.6351
36.213	36.213	13467	0.0948	39.6357
36.204	36.204	13508	0.1069	39.6363
36.196	36.196	13548	0.1305	39.6372
36.188	36.188	13589	0.1571	39.6382
36.179	36.179	13630	0.1826	39.6393
36.171	36.171	13671	0.1988	39.6406
36.163	36.163	13712	0.2101	39.642
36.154	36.154	13753	0.2243	39.6434
36.146	36.146	13795	0.2445	39.645
36.138	36.138	13836	0.2675	39.6467
36.129	36.129	13878	0.2889	39.6485
36.121	36.121	13920	0.3155	39.6505
36.113	36.113	13962	0.3463	39.6528
36.104	36.104	14005	0.3786	39.6552
36.096	36.096	14047	0.4075	39.6578
36.088	36.088	14090	0.4272	39.6605
36.079	36.079	14132	0.4447	39.6634
36.071	36.071	14175	0.4602	39.6663
36.063	36.063	14219	0.4676	39.6693
36.054	36.054	14262	0.4781	39.6724
36.046	36.046	14305	0.4929	39.6755
36.038	36.038	14349	0.5169	39.6788
36.029	36.029	14393	0.549	39.6823
36.021	36.021	14437	0.5802	39.6861
36.013	36.013	14481	0.6171	39.69
36.004	36.004	14525	0.6618	39.6942
35.996	35.996	14570	0.7123	39.6988
35.988	35.988	14615	0.7599	39.7037
35.979	35.979	14660	0.8061	39.7088
35.971	35.971	14705	0.8458	39.7142
35.963	35.963	14750	0.8866	39.7199
35.954	35.954	14795	0.9264	39.7258
35.946	35.946	14841	0.9633	39.732
35.938	35.938	14887	1.0063	39.7384
35.929	35.929	14933	1.0548	39.7452
35.921	35.921	14979	1.1066	39.7523
35.913	35.913	15025	1.1649	39.7597
35.904	35.904	15072	1.2144	39.7675
35.896	35.896	15118	1.2616	39.7756
35.888	35.888	15165	1.3081	39.7839
35.879	35.879	15212	1.3612	39.7926
35.871	35.871	15260	1.4192	39.8017
35.863	35.863	15307	1.4758	39.8112
35.854	35.854	15355	1.5305	39.821
35.846	35.846	15403	1.5855	39.8311
35.838	35.838	15451	1.6405	39.8416
35.829	35.829	15499	1.7021	39.8525
35.821	35.821	15547	1.7677	39.8638
35.813	35.813	15596	1.8332	39.8755
35.804	35.804	15645	1.9065	39.8877
35.796	35.796	15694	1.9906	39.9005
35.788	35.788	15743	2.0827	39.9138
35.779	35.779	15792	2.1718	39.9277
35.771	35.771	15842	2.2595	39.9422
35.763	35.763	15892	2.3448	39.9572
35.754	35.754	15942	2.4326	39.9727
35.746	35.746	15992	2.5238	39.9889
35.738	35.738	16042	2.6176	40.0056
35.729	35.729	16093	2.7132	40.023
35.721	35.721	16144	2.8146	40.041
35.713	35.713	16195	2.9211	40.0597
35.704	35.704	16246	3.0408	40.0792
35.696	35.696	16298	3.1677	40.0994
35.688	35.688	16349	3.2929	40.1205
35.679	35.679	16401	3.4146	40.1423
35.671	35.671	16453	3.545	40.165
35.663	35.663	16505	3.6863	40.1886
35.654	35.654	16558	3.8351	40.2132
35.646	35.646	16611	3.9881	40.2387
35.638	35.638	16663	4.1381	40.2652
35.629	35.629	16717	4.2913	40.2926
35.621	35.621	16770	4.4522	40.3211
35.613	35.613	16824	4.6183	40.3507
35.604	35.604	16877	4.792	40.3813
35.596	35.596	16931	4.9741	40.4132
35.588	35.588	16986	5.1575	40.4462
35.579	35.579	17040	5.3468	40.4804
35.571	35.571	17095	5.5494	40.5159
35.563	35.563	17150	5.7632	40.5528
35.554	35.554	17205	5.982	40.591
35.546	35.546	17260	6.2026	40.6307
35.538	35.538	17316	6.4272	40.6719
35.529	35.529	17371	6.6572	40.7145
35.521	35.521	17427	6.8924	40.7586
35.513	35.513	17484	7.13	40.8042
35.504	35.504	17540	7.3841	40.8514
35.496	35.496	17597	7.6584	40.9004
35.488	35.488	17654	7.9527	40.9513
35.479	35.479	17711	8.2555	41.0042
35.471	35.471	17769	8.5553	41.0589
35.463	35.463	17826	8.8687	41.1157
35.454	35.454	17884	9.1878	41.1745
35.446	35.446	17942	9.522	41.2354
35.438	35.438	18001	9.8699	41.2985
35.429	35.429	18059	10.2341	41.364
35.421	35.421	18118	10.6126	41.4319
35.413	35.413	18177	11.0072	41.5024
35.404	35.404	18237	11.4141	41.5754
35.396	35.396	18296	11.8258	41.6511
35.388	35.388	18356	12.2441	41.7294
35.379	35.379	18416	12.6749	41.8105
35.371	35.371	18476	13.1158	41.8945
35.363	35.363	18537	13.5741	41.9813
35.354	35.354	18598	14.0556	42.0713
35.346	35.346	18659	14.5553	42.1644
35.338	35.338	18720	15.0742	42.2609
35.329	35.329	18782	15.6042	42.3607
35.321	35.321	18844	16.1405	42.464
35.313	35.313	18906	16.6924	42.5708
35.304	35.304	18968	17.27	42.6813
35.296	35.296	19031	17.8678	42.7957
35.288	35.288	19094	18.4873	42.914
35.279	35.279	19157	19.1212	43.0363
35.271	35.271	19220	19.7714	43.1628
35.263	35.263	19284	20.4425	43.2937
35.254	35.254	19348	21.1362	43.4289
35.246	35.246	19412	21.8579	43.5688
35.238	35.238	19477	22.5951	43.7134
35.229	35.229	19542	23.3433	43.8627
35.221	35.221	19607	24.1067	44.017
35.213	35.213	19672	24.8916	44.1763
35.204	35.204	19738	25.7017	44.3407
35.196	35.196	19803	26.5414	44.5106
35.188	35.188	19870	27.4066	44.686
35.179	35.179	19936	28.2883	44.867
35.171	35.171	20003	29.1895	45.0538
35.163	35.163	20070	30.116	45.2465
35.154	35.154	20137	31.0651	45.4453
35.146	35.146	20205	32.032	45.6502
35.138	35.138	20272	33.0204	45.8615
35.129	35.129	20340	34.0258	46.0793
35.121	35.121	20409	35.0573	46.3036
35.113	35.113	20478	36.1118	46.5347
35.104	35.104	20547	37.1814	46.7726
35.096	35.096	20616	38.2735	47.0175
35.088	35.088	20685	39.3868	47.2696
35.079	35.079	20755	40.5269	47.5289
35.071	35.071	20825	41.687	47.7956
35.063	35.063	20896	42.8762	48.07
35.054	35.054	20967	44.0987	48.3522
35.046	35.046	21038	45.3427	48.6423
35.038	35.038	21109	46.5983	48.9405
35.029	35.029	21181	47.8674	49.2468
35.021	35.021	21253	49.1501	49.5614
35.013	35.013	21325	50.4459	49.8842
35.004	35.004	21398	51.7519	50.2153
34.996	34.996	21471	53.0732	50.5549
34.988	34.988	21544	54.4105	50.9031
34.979	34.979	21617	55.7604	51.2599
34.971	34.971	21691	57.121	51.6254
34.963	34.963	21765	58.4896	51.9997
34.954	34.954	21840	59.8618	52.3828
34.946	34.946	21915	61.2479	52.7747
34.938	34.938	21990	62.6447	53.1756
34.929	34.929	22065	64.0453	53.5854
34.921	34.921	22141	65.444	54.0042
34.913	34.913	22217	66.8454	54.4319
34.904	34.904	22293	68.2537	54.8687
34.896	34.896	22370	69.6592	55.3144
34.888	34.888	22447	71.0517	55.7691
34.879	34.879	22525	72.4412	56.2326
34.871	34.871	22602	73.8269	56.7051
34.863	34.863	22680	75.2072	57.1863
34.854	34.854	22759	76.5788	57.6763
34.846	34.846	22838	77.9403	58.1751
34.838	34.838	22917	79.2824	58.6824
34.829	34.829	22996	80.6011	59.1982
34.821	34.821	23076	81.8949	59.7222
34.813	34.813	23156	83.16	60.2544
34.804	34.804	23236	84.4064	60.7945
34.796	34.796	23317	85.6279	61.3424
34.788	34.788	23398	86.813	61.8979
34.779	34.779	23480	87.9618	62.4608
34.771	34.771	23562	89.0744	63.0308
34.763	34.763	23644	90.144	63.6076
34.754	34.754	23727	91.1753	64.1911
34.746	34.746	23810	92.172	64.7809
34.738	34.738	23893	93.1239	65.3768
34.729	34.729	23976	94.0117	65.9784
34.721	34.721	24060	94.8418	66.5853
34.713	34.713	24145	95.6297	67.1972
34.704	34.704	24230	96.3624	67.8138
34.696	34.696	24315	97.0337	68.4347
34.688	34.688	24400	97.6324	69.0595
34.679	34.679	24486	98.1689	69.6877
34.671	34.671	24572	98.6465	70.3189
34.663	34.663	24659	99.0553	70.9528
34.654	34.654	24746	99.3947	71.5888
34.646	34.646	24833	99.6632	72.2266
34.638	34.638	24921	99.8552	72.8655
34.629	34.629	25009	99.9661	73.5052
34.621	34.621	25098	100	74.1451
34.613	34.613	25187	99.9629	74.7848
34.604	34.604	25276	99.8443	75.4237
34.596	34.596	25366	99.6489	76.0613
34.588	34.588	25456	99.3686	76.6972
34.579	34.579	25546	99.0076	77.3308
34.571	34.571	25637	98.5769	77.9616
34.563	34.563	25729	98.0665	78.5891
34.554	34.554	25820	97.4728	79.2128
34.546	34.546	25912	96.7917	79.8322
34.538	34.538	26005	96.0272	80.4467
34.529	34.529	26098	95.192	81.0558
34.521	34.521	26191	94.2892	81.6592
34.513	34.513	26285	93.3133	82.2563
34.504	34.504	26379	92.2652	82.8467
34.496	34.496	26474	91.1408	83.4299
34.488	34.488	26569	89.9426	84.0054
34.479	34.479	26664	88.6692	84.5728
34.471	34.471	26760	87.3312	85.1317
34.463	34.463	26856	85.941	85.6816
34.454	34.454	26953	84.4899	86.2223
34.446	34.446	27050	82.974	86.7532
34.438	34.438	27148	81.3914	87.274
34.429	34.429	27246	79.7645	87.7845
34.421	34.421	27344	78.0922	88.2842
34.413	34.413	27443	76.3744	88.7729
34.404	34.404	27542	74.6136	89.2504
34.396	34.396	27642	72.8183	89.7163
34.388	34.388	27742	71.0015	90.1707
34.379	34.379	27843	69.1639	90.6132
34.371	34.371	27944	67.2948	91.0439
34.363	34.363	28045	65.3939	91.4623
34.354	34.354	28147	63.4752	91.8685
34.346	34.346	28250	61.5406	92.2623
34.338	34.338	28353	59.6156	92.6438
34.329	34.329	28456	57.6904	93.0129
34.321	34.321	28560	55.7609	93.3698
34.313	34.313	28664	53.8348	93.7142
34.304	34.304	28769	51.9223	94.0465
34.296	34.296	28874	50.0187	94.3666
34.288	34.288	28980	48.1308	94.6746
34.279	34.279	29086	46.2638	94.9706
34.271	34.271	29193	44.4324	95.2549
34.263	34.263	29300	42.6263	95.5277
34.254	34.254	29408	40.8327	95.789
34.246	34.246	29516	39.0709	96.039
34.238	34.238	29624	37.3515	96.278
34.229	34.229	29733	35.6749	96.5063
34.221	34.221	29843	34.0313	96.7241
34.213	34.213	29953	32.4193	96.9315
34.204	34.204	30064	30.8405	97.1289
34.196	34.196	30175	29.3009	97.3164
34.188	34.188	30286	27.8116	97.4943
34.179	34.179	30398	26.3755	97.6631
34.171	34.171	30511	24.9866	97.823
34.163	34.163	30624	23.6375	97.9743
34.154	34.154	30738	22.3311	98.1172
34.146	34.146	30852	21.0673	98.252
34.138	34.138	30967	19.852	98.379
34.129	34.129	31082	18.6828	98.4985
34.121	34.121	31197	17.5707	98.611
34.113	34.113	31314	16.5062	98.7166
34.104	34.104	31430	15.4879	98.8157
34.096	34.096	31548	14.5188	98.9086
34.088	34.088	31666	13.5954	98.9956
34.079	34.079	31784	12.7174	99.077
34.071	34.071	31903	11.8884	99.1531
34.063	34.063	32022	11.0932	99.2241
34.054	34.054	32142	10.3336	99.2902
34.046	34.046	32263	9.6079	99.3517
34.038	34.038	32384	8.9223	99.4088
34.029	34.029	32506	8.2914	99.4618
34.021	34.021	32628	7.6928	99.511
34.013	34.013	32751	7.1211	99.5566
34.004	34.004	32874	6.5903	99.5988
33.996	33.996	32998	6.0955	99.6378
33.988	33.988	33122	5.6324	99.6738
33.979	33.979	33247	5.1992	99.7071
33.971	33.971	33373	4.7845	99.7377
33.963	33.963	33499	4.3899	99.7658
33.954	33.954	33626	4.0242	99.7916
33.946	33.946	33753	3.6848	99.8151
33.938	33.938	33881	3.3699	99.8367
33.929	33.929	34010	3.0754	99.8564
33.921	33.921	34139	2.8065	99.8743
33.913	33.913	34269	2.5575	99.8907
33.904	33.904	34399	2.3191	99.9055
33.896	33.896	34530	2.0937	99.9189
33.888	33.888	34661	1.8745	99.9309
33.879	33.879	34793	1.67	99.9416
33.871	33.871	34926	1.4871	99.9511
33.863	33.863	35060	1.3237	99.9596
33.854	33.854	35194	1.169	99.9671
33.846	33.846	35328	1.0242	99.9736
33.838	33.838	35463	0.8887	99.9793
33.829	33.829	35599	0.7566	99.9842
33.821	33.821	35736	0.628	99.9882
33.813	33.813	35873	0.5123	99.9915
33.804	33.804	36011	0.4125	99.9941
33.796	33.796	36149	0.3211	99.9962
33.788	33.788	36288	0.2426	99.9977
33.779	33.779	36428	0.1791	99.9989
33.771	33.771	36568	0.1205	99.9996
33.763	33.763	36709	0.0575	100
[LC	Chromatogram(Detector	A-Ch1)]
Interval(msec)	500
#	of	Points	10201
Start	Time(min)	0
End	Time(min)	85
Intensity	Units	mV
Intensity	Multiplier	0.001
Wavelength(nm)	280nm
R.Time	(min)	Intensity
0	1
0.00833	1
0.01667	0
0.025	-1
0.03333	-1
0.04167	-2
0.05	-3
0.05833	-3
0.06667	-4
0.075	-5
0.08333	-6
0.09167	-5
0.1	-5
0.10833	-4
0.11667	-4
0.125	-3
0.13333	-1
0.14167	-1
0.15	-1
0.15833	-2
0.16667	-4
0.175	-5
0.18333	-5
0.19167	-6
0.2	-5
0.20833	-5
0.21667	-4
0.225	-4
0.23333	-4
0.24167	-4
0.25	-5
0.25833	-5
0.26667	-5
0.275	-6
0.28333	-7
0.29167	-6
0.3	-6
0.30833	-6
0.31667	-6
0.325	-7
0.33333	-8
0.34167	-9
0.35	-8
0.35833	-7
0.36667	-6
0.375	-5
0.38333	-5
0.39167	-6
0.4	-5
0.40833	-6
0.41667	-6
0.425	-5
0.43333	-5
0.44167	-7
0.45	-8
0.45833	-8
0.46667	-7
0.475	-7
0.48333	-6
0.49167	-5
0.5	-6
0.50833	-5
0.51667	-5
0.525	-5
0.53333	-6
0.54167	-6
0.55	-6
0.55833	-7
0.56667	-8
0.575	-8
0.58333	-7
0.59167	-6
0.6	-6
0.60833	-6
0.61667	-5
0.625	-5
0.63333	-5
0.64167	-6
0.65	-7
0.65833	-7
0.66667	-6
0.675	-6
0.68333	-6
0.69167	-8
0.7	-9
0.70833	-11
0.71667	-11
0.725	-9
0.73333	-7
0.74167	-7
0.75	-6
0.75833	-7
0.76667	-6
0.775	-5
0.78333	-5
0.79167	-5
0.8	-5
0.80833	-5
0.81667	-6
0.825	-5
0.83333	-5
0.84167	-5
0.85	-5
0.85833	-5
0.86667	-5
0.875	-4
0.88333	-4
0.89167	-4
0.9	-5
0.90833	-5
0.91667	-5
0.925	-4
0.93333	-5
0.94167	-6
0.95	-7
0.95833	-7
0.96667	-7
0.975	-7
0.98333	-7
0.99167	-8
1	-8
1.00833	-7
1.01667	-6
1.025	-5
1.03333	-6
1.04167	-7
1.05	-7
1.05833	-7
1.06667	-8
1.075	-9
1.08333	-8
1.09167	-8
1.1	-7
1.10833	-6
1.11667	-5
1.125	-5
1.13333	-5
1.14167	-5
1.15	-5
1.15833	-6
1.16667	-7
1.175	-7
1.18333	-7
1.19167	-7
1.2	-8
1.20833	-8
1.21667	-7
1.225	-6
1.23333	-7
1.24167	-7
1.25	-7
1.25833	-6
1.26667	-6
1.275	-7
1.28333	-8
1.29167	-7
1.3	-7
1.30833	-7
1.31667	-7
1.325	-8
1.33333	-9
1.34167	-9
1.35	-9
1.35833	-9
1.36667	-10
1.375	-9
1.38333	-9
1.39167	-9
1.4	-8
1.40833	-7
1.41667	-6
1.425	-6
1.43333	-6
1.44167	-7
1.45	-7
1.45833	-7
1.46667	-8
1.475	-9
1.48333	-9
1.49167	-9
1.5	-8
1.50833	-7
1.51667	-7
1.525	-6
1.53333	-7
1.54167	-6
1.55	-7
1.55833	-8
1.56667	-9
1.575	-9
1.58333	-10
1.59167	-10
1.6	-9
1.60833	-8
1.61667	-8
1.625	-6
1.63333	-6
1.64167	-8
1.65	-7
1.65833	-6
1.66667	-6
1.675	-6
1.68333	-7
1.69167	-8
1.7	-8
1.70833	-8
1.71667	-8
1.725	-8
1.73333	-7
1.74167	-7
1.75	-6
1.75833	-6
1.76667	-7
1.775	-7
1.78333	-6
1.79167	-7
1.8	-6
1.80833	-5
1.81667	-5
1.825	-6
1.83333	-6
1.84167	-6
1.85	-7
1.85833	-7
1.86667	-6
1.875	-5
1.88333	-6
1.89167	-6
1.9	-7
1.90833	-8
1.91667	-9
1.925	-9
1.93333	-8
1.94167	-8
1.95	-8
1.95833	-8
1.96667	-8
1.975	-7
1.98333	-5
1.99167	-5
2	-6
2.00833	-7
2.01667	-8
2.025	-8
2.03333	-8
2.04167	-8
2.05	-7
2.05833	-6
2.06667	-5
2.075	-5
2.08333	-6
2.09167	-7
2.1	-8
2.10833	-8
2.11667	-9
2.125	-9
2.13333	-8
2.14167	-9
2.15	-8
2.15833	-8
2.16667	-7
2.175	-7
2.18333	-7
2.19167	-8
2.2	-9
2.20833	-8
2.21667	-8
2.225	-8
2.23333	-8
2.24167	-8
2.25	-8
2.25833	-7
2.26667	-8
2.275	-9
2.28333	-9
2.29167	-8
2.3	-7
2.30833	-7
2.31667	-7
2.325	-7
2.33333	-7
2.34167	-8
2.35	-8
2.35833	-8
2.36667	-6
2.375	-6
2.38333	-6
2.39167	-6
2.4	-7
2.40833	-7
2.41667	-7
2.425	-6
2.43333	-6
2.44167	-6
2.45	-6
2.45833	-6
2.46667	-7
2.475	-8
2.48333	-7
2.49167	-7
2.5	-7
2.50833	-7
2.51667	-7
2.525	-8
2.53333	-8
2.54167	-9
2.55	-8
2.55833	-7
2.56667	-7
2.575	-8
2.58333	-8
2.59167	-8
2.6	-9
2.60833	-9
2.61667	-8
2.625	-8
2.63333	-7
2.64167	-7
2.65	-7
2.65833	-8
2.66667	-8
2.675	-8
2.68333	-7
2.69167	-7
2.7	-6
2.70833	-6
2.71667	-6
2.725	-7
2.73333	-7
2.74167	-7
2.75	-6
2.75833	-6
2.76667	-6
2.775	-7
2.78333	-8
2.79167	-8
2.8	-9
2.80833	-8
2.81667	-9
2.825	-10
2.83333	-9
2.84167	-9
2.85	-8
2.85833	-7
2.86667	-6
2.875	-6
2.88333	-7
2.89167	-7
2.9	-8
2.90833	-8
2.91667	-9
2.925	-8
2.93333	-8
2.94167	-8
2.95	-7
2.95833	-8
2.96667	-9
2.975	-9
2.98333	-8
2.99167	-8
3	-8
3.00833	-9
3.01667	-10
3.025	-10
3.03333	-10
3.04167	-11
3.05	-10
3.05833	-10
3.06667	-10
3.075	-10
3.08333	-9
3.09167	-9
3.1	-9
3.10833	-9
3.11667	-9
3.125	-9
3.13333	-9
3.14167	-8
3.15	-8
3.15833	-7
3.16667	-6
3.175	-6
3.18333	-7
3.19167	-8
3.2	-8
3.20833	-7
3.21667	-8
3.225	-8
3.23333	-9
3.24167	-10
3.25	-10
3.25833	-10
3.26667	-10
3.275	-9
3.28333	-9
3.29167	-9
3.3	-10
3.30833	-11
3.31667	-11
3.325	-11
3.33333	-11
3.34167	-11
3.35	-11
3.35833	-11
3.36667	-11
3.375	-11
3.38333	-10
3.39167	-9
3.4	-9
3.40833	-9
3.41667	-9
3.425	-9
3.43333	-9
3.44167	-9
3.45	-10
3.45833	-10
3.46667	-10
3.475	-10
3.48333	-11
3.49167	-9
3.5	-9
3.50833	-8
3.51667	-8
3.525	-9
3.53333	-9
3.54167	-9
3.55	-8
3.55833	-8
3.56667	-8
3.575	-7
3.58333	-7
3.59167	-9
3.6	-9
3.60833	-9
3.61667	-9
3.625	-9
3.63333	-9
3.64167	-9
3.65	-8
3.65833	-8
3.66667	-7
3.675	-7
3.68333	-7
3.69167	-7
3.7	-8
3.70833	-8
3.71667	-8
3.725	-8
3.73333	-9
3.74167	-9
3.75	-9
3.75833	-9
3.76667	-9
3.775	-9
3.78333	-9
3.79167	-9
3.8	-8
3.80833	-8
3.81667	-9
3.825	-9
3.83333	-9
3.84167	-10
3.85	-11
3.85833	-11
3.86667	-11
3.875	-10
3.88333	-9
3.89167	-9
3.9	-9
3.90833	-10
3.91667	-10
3.925	-9
3.93333	-8
3.94167	-8
3.95	-9
3.95833	-10
3.96667	-9
3.975	-9
3.98333	-11
3.99167	-12
4	-11
4.00833	-10
4.01667	-9
4.025	-6
4.03333	-6
4.04167	-7
4.05	-8
4.05833	-9
4.06667	-10
4.075	-10
4.08333	-10
4.09167	-11
4.1	-12
4.10833	-12
4.11667	-11
4.125	-11
4.13333	-11
4.14167	-10
4.15	-10
4.15833	-10
4.16667	-10
4.175	-9
4.18333	-9
4.19167	-9
4.2	-10
4.20833	-9
4.21667	-9
4.225	-8
4.23333	-9
4.24167	-9
4.25	-8
4.25833	-8
4.26667	-9
4.275	-9
4.28333	-10
4.29167	-10
4.3	-10
4.30833	-10
4.31667	-10
4.325	-10
4.33333	-10
4.34167	-9
4.35	-9
4.35833	-9
4.36667	-9
4.375	-8
4.38333	-8
4.39167	-8
4.4	-10
4.40833	-11
4.41667	-10
4.425	-9
4.43333	-9
4.44167	-8
4.45	-8
4.45833	-9
4.46667	-9
4.475	-9
4.48333	-8
4.49167	-7
4.5	-7
4.50833	-6
4.51667	-6
4.525	-6
4.53333	-5
4.54167	-6
4.55	-8
4.55833	-8
4.56667	-8
4.575	-8
4.58333	-9
4.59167	-10
4.6	-9
4.60833	-9
4.61667	-8
4.625	-8
4.63333	-8
4.64167	-8
4.65	-8
4.65833	-8
4.66667	-9
4.675	-8
4.68333	-7
4.69167	-6
4.7	-7
4.70833	-8
4.71667	-8
4.725	-9
4.73333	-10
4.74167	-11
4.75	-10
4.75833	-9
4.76667	-9
4.775	-9
4.78333	-8
4.79167	-9
4.8	-9
4.80833	-9
4.81667	-9
4.825	-10
4.83333	-9
4.84167	-9
4.85	-9
4.85833	-9
4.86667	-9
4.875	-9
4.88333	-10
4.89167	-10
4.9	-11
4.90833	-10
4.91667	-10
4.925	-11
4.93333	-12
4.94167	-12
4.95	-11
4.95833	-10
4.96667	-9
4.975	-10
4.98333	-11
4.99167	-12
5	-12
5.00833	-12
5.01667	-12
5.025	-13
5.03333	-13
5.04167	-11
5.05	-10
5.05833	-9
5.06667	-9
5.075	-9
5.08333	-9
5.09167	-9
5.1	-9
5.10833	-10
5.11667	-9
5.125	-10
5.13333	-10
5.14167	-11
5.15	-12
5.15833	-12
5.16667	-12
5.175	-11
5.18333	-10
5.19167	-10
5.2	-11
5.20833	-11
5.21667	-10
5.225	-10
5.23333	-9
5.24167	-9
5.25	-9
5.25833	-9
5.26667	-11
5.275	-13
5.28333	-13
5.29167	-11
5.3	-10
5.30833	-11
5.31667	-10
5.325	-10
5.33333	-9
5.34167	-8
5.35	-9
5.35833	-11
5.36667	-13
5.375	-13
5.38333	-11
5.39167	-10
5.4	-11
5.40833	-11
5.41667	-10
5.425	-11
5.43333	-11
5.44167	-10
5.45	-9
5.45833	-10
5.46667	-12
5.475	-12
5.48333	-13
5.49167	-12
5.5	-12
5.50833	-11
5.51667	-11
5.525	-12
5.53333	-12
5.54167	-12
5.55	-11
5.55833	-10
5.56667	-10
5.575	-10
5.58333	-8
5.59167	-9
5.6	-9
5.60833	-10
5.61667	-13
5.625	-15
5.63333	-16
5.64167	-15
5.65	-14
5.65833	-12
5.66667	-11
5.675	-10
5.68333	-10
5.69167	-10
5.7	-11
5.70833	-12
5.71667	-11
5.725	-12
5.73333	-12
5.74167	-12
5.75	-11
5.75833	-12
5.76667	-13
5.775	-13
5.78333	-12
5.79167	-12
5.8	-12
5.80833	-12
5.81667	-12
5.825	-12
5.83333	-13
5.84167	-12
5.85	-10
5.85833	-10
5.86667	-10
5.875	-11
5.88333	-12
5.89167	-13
5.9	-13
5.90833	-12
5.91667	-11
5.925	-11
5.93333	-12
5.94167	-12
5.95	-12
5.95833	-12
5.96667	-13
5.975	-13
5.98333	-13
5.99167	-13
6	-12
6.00833	-11
6.01667	-11
6.025	-10
6.03333	-11
6.04167	-11
6.05	-11
6.05833	-11
6.06667	-11
6.075	-10
6.08333	-10
6.09167	-10
6.1	-11
6.10833	-10
6.11667	-11
6.125	-11
6.13333	-11
6.14167	-13
6.15	-13
6.15833	-13
6.16667	-12
6.175	-12
6.18333	-11
6.19167	-12
6.2	-14
6.20833	-13
6.21667	-12
6.225	-11
6.23333	-10
6.24167	-10
6.25	-10
6.25833	-10
6.26667	-11
6.275	-12
6.28333	-13
6.29167	-12
6.3	-11
6.30833	-12
6.31667	-13
6.325	-14
6.33333	-14
6.34167	-14
6.35	-13
6.35833	-12
6.36667	-12
6.375	-11
6.38333	-11
6.39167	-10
6.4	-9
6.40833	-9
6.41667	-9
6.425	-10
6.43333	-11
6.44167	-12
6.45	-13
6.45833	-12
6.46667	-12
6.475	-12
6.48333	-11
6.49167	-10
6.5	-8
6.50833	-8
6.51667	-9
6.525	-9
6.53333	-11
6.54167	-12
6.55	-12
6.55833	-12
6.56667	-12
6.575	-12
6.58333	-11
6.59167	-11
6.6	-12
6.60833	-13
6.61667	-14
6.625	-14
6.63333	-14
6.64167	-14
6.65	-14
6.65833	-14
6.66667	-14
6.675	-13
6.68333	-12
6.69167	-12
6.7	-12
6.70833	-12
6.71667	-12
6.725	-13
6.73333	-13
6.74167	-13
6.75	-14
6.75833	-13
6.76667	-12
6.775	-12
6.78333	-12
6.79167	-12
6.8	-12
6.80833	-12
6.81667	-13
6.825	-13
6.83333	-12
6.84167	-13
6.85	-13
6.85833	-12
6.86667	-11
6.875	-11
6.88333	-12
6.89167	-13
6.9	-14
6.90833	-14
6.91667	-14
6.925	-14
6.93333	-14
6.94167	-14
6.95	-13
6.95833	-14
6.96667	-15
6.975	-15
6.98333	-14
6.99167	-13
7	-12
7.00833	-12
7.01667	-12
7.025	-12
7.03333	-12
7.04167	-13
[truncated: 50,220 more rows]

## Sheet: 20190710-Sirong-BSA-20uL_008
[Header]
Application	Name	LabSolutions
Version	5.92
Data	File	Name	H:\LabSolutions\Data\Project1\20190710-Sirong-BSA-20uL_2019710_007.lcd
Output	Date	2019-07-11
Output	Time	15:14:12
[File	Information]
Type	Data	File
Generated	2019-07-10	21:46:37
Generated	by	System	Administrator
Modified	2019-07-10	23:12:02
Modified	by	System	Administrator
[Sample	Information]
Operator	Name	System	Administrator
Acquired	2019-07-10	21:47:00
Sample	Type	0:Unknown
Level	0
Sample	Name	BSA-NH4Ac-60C-4th-0hr-ctrl-dilute	4	times
Sample	ID
ISTD	Amount1	1
ISTD	Amount2	1
ISTD	Amount3	1
ISTD	Amount4	1
ISTD	Amount5	1
ISTD	Amount6	1
ISTD	Amount7	1
ISTD	Amount8	1
ISTD	Amount9	1
ISTD	Amount10	1
ISTD	Amount11	1
ISTD	Amount12	1
ISTD	Amount13	1
ISTD	Amount14	1
ISTD	Amount15	1
ISTD	Amount16	1
ISTD	Amount17	1
ISTD	Amount18	1
ISTD	Amount19	1
ISTD	Amount20	1
ISTD	Amount21	1
ISTD	Amount22	1
ISTD	Amount23	1
ISTD	Amount24	1
ISTD	Amount25	1
ISTD	Amount26	1
ISTD	Amount27	1
ISTD	Amount28	1
ISTD	Amount29	1
ISTD	Amount30	1
ISTD	Amount31	1
ISTD	Amount32	1
Sample	Amount	1
Dilution	Factor	1
Vial#	43
Injection	Volume	20
[Original	Files]
Data	File	H:\LabSolutions\Data\Project1\20190710-Sirong-BSA-20uL_2019710_007.lcd
Method	File	H:\LabSolutions\Data\Project1\GPC_NH4Ac_40C_UV280_bme190621.lcm
Batch	File	H:\LabSolutions\Data\Project1\20190710-Sirong-BSA-20uL.lcb
Report	Format	File	H:\LabSolutions\System\DEFAULT.lsr
[File	Description]
[Configuration]
Instrument	Name	UV+RID
Instrument	#	1
Line	#	1
#	of	Detectors	2
Detector	ID	Detector	A	Detector	B
Detector	Name	检测器A	检测器B
#	of	Channels	1	1
[Peak	Table(Detector	A)]
#	of	Peaks	2
Peak#	R.Time	I.Time	F.Time	Area	Height	A/H	Conc.	Mark	ID#	Name	k'	Plate	#	Plate	Ht.	Tailing	Resolution	Sep.Factor	Area	Ratio	Height	Ratio	Conc.	%	Norm	Conc.
1	33.295	31.708	33.533	89848	1974	45.525	0	0	1899	79.009	0	0	0	0	0	0	0
2	34.277	33.533	36.75	824815	17438	47.299	0	V	0.029	13372	11.217	0	0.463	0	0	0	0	0
[Peak	Table(Detector	B)]
#	of	Peaks	2
Peak#	R.Time	I.Time	F.Time	Area	Height	A/H	Conc.	Mark	ID#	Name	k'	Plate	#	Plate	Ht.	Tailing	Resolution	Sep.Factor	Area	Ratio	Height	Ratio	Conc.	%	Norm	Conc.
1	33.592	32.667	33.825	17281	438	39.478	0	0	611	245.677	0	0	0	0	0	0	0
2	34.595	33.825	36.475	211656	4332	48.862	0	V	0.03	12367	12.129	0	0.3	0	0	0	0	0
[Compound	Results(Detector	A)]
#	of	IDs	0
[Compound	Results(Detector	B)]
#	of	IDs	0
[Group	Results(Detector	A)]
#	of	Groups	0
[Group	Results(Detector	B)]
#	of	Groups	0
[GPC	Peak	Table(Detector	B)]
#	of	Peaks	2
Peak#	Start	Time	Top	Time	End	Time	Start	Volume	Top	Volume	End	Volume	Start	M.W.	Top	M.W.	End	M.W.	Start	Height	Top	Height	End	Height
1	32.667	33.592	33.825	32.667	33.592	33.825	62613	39751	35667	64	438	59
2	33.825	34.595	36.475	33.825	34.595	36.475	35667	25379	12272	59	4332	49
[Average	Molecular	Weight	Table(Detector	B)]
#	of	Peaks	2
Peak#	Mn	Mw	Mz	Mz1	Mv	Mw/Mn	Mv/Mn	Mz/Mw	I.Visc	%
Total	25250	26348	27728	29506	0	1.04348	0	1.0524	1	100
1	42097	42680	43315	44000	0	1.01385	0	1.01488	1	7.5482
2	24451	25014	25557	26084	0	1.02304	0	1.0217	1	92.4518
[RT/MW	Range	Table(Detector	B)]
#	of	RT/MW	Range	0
[GPC	Calibration	Curve	Table(Detector	B)]
#	of	Points	7
#	Time(min)	M.W.	Weight	Error	Active	Virtual	Data	Name
1	28.677	736000	1	1.1034	ON	OFF	H:\LabSolutions\Data\Project1\20190527STD_NH4Ac_40C_2019528_008.lcd
2	30.518	200000	1	-5.6588	ON	OFF	H:\LabSolutions\Data\Project1\20190527STD_NH4Ac_40C_2019528_007.lcd
3	31.656	113000	1	4.5867	ON	OFF	H:\LabSolutions\Data\Project1\20190527STD_NH4Ac_40C_2019528_006.lcd
4	33.25	48800	1	4.1236	ON	OFF	H:\LabSolutions\Data\Project1\20190527STD_NH4Ac_40C_2019528_005.lcd
5	34.67	23000	1	-6.8854	ON	OFF	H:\LabSolutions\Data\Project1\20190527STD_NH4Ac_40C_2019528_004.lcd
6	37.212	9900	1	3.1632	ON	OFF	H:\LabSolutions\Data\Project1\20190527STD_NH4Ac_40C_2019528_003.lcd
7	38.65	6200	1	-1.0726	ON	OFF	H:\LabSolutions\Data\Project1\20190527STD_NH4Ac_40C_2019528_002.lcd
Calibration	Curve	3rd	Order
Comment
[GPC	Slice	Data	Table(Detector	B)]
#	of	Peaks	2
Peak#	Slice#	R.Time	Volume	M.W.	Height	Sub	Total	%	Area
1	1	32.671	32.671	62479	2	34561	100	1
1	2	32.679	32.679	62213	3	34560	99.9956	2
1	3	32.688	32.688	61948	5	34557	99.9865	2
1	4	32.696	32.696	61684	6	34552	99.9728	3
1	5	32.704	32.704	61422	8	34545	99.9544	4
1	6	32.713	32.713	61161	10	34537	99.931	5
1	7	32.721	32.721	60901	12	34527	99.9023	6
1	8	32.729	32.729	60643	14	34516	99.8682	7
1	9	32.738	32.738	60386	16	34502	99.8286	8
1	10	32.746	32.746	60130	18	34486	99.7834	9
1	11	32.754	32.754	59876	20	34469	99.7322	10
1	12	32.763	32.763	59623	22	34449	99.6747	11
1	13	32.771	32.771	59371	24	34427	99.6109	12
1	14	32.779	32.779	59120	26	34403	99.5412	13
1	15	32.788	32.788	58870	28	34376	99.4655	14
1	16	32.796	32.796	58622	30	34348	99.3837	15
1	17	32.804	32.804	58375	32	34318	99.296	16
1	18	32.813	32.813	58130	34	34286	99.2025	17
1	19	32.821	32.821	57885	37	34251	99.103	18
1	20	32.829	32.829	57642	39	34215	98.9973	19
1	21	32.838	32.838	57400	41	34176	98.8856	20
1	22	32.846	32.846	57159	43	34135	98.7677	21
1	23	32.854	32.854	56919	45	34092	98.6437	23
1	24	32.863	32.863	56681	48	34047	98.513	24
1	25	32.871	32.871	56443	50	34000	98.375	25
1	26	32.879	32.879	56207	53	33950	98.2302	26
1	27	32.888	32.888	55972	55	33897	98.0782	28
1	28	32.896	32.896	55739	58	33842	97.9186	29
1	29	32.904	32.904	55506	61	33784	97.7513	30
1	30	32.913	32.913	55275	63	33723	97.576	32
1	31	32.921	32.921	55044	67	33660	97.3923	33
1	32	32.929	32.929	54815	70	33593	97.1995	35
1	33	32.938	32.938	54587	73	33523	96.9972	37
1	34	32.946	32.946	54360	77	33450	96.785	38
1	35	32.954	32.954	54134	80	33373	96.5627	40
1	36	32.963	32.963	53910	84	33293	96.3303	42
1	37	32.971	32.971	53686	87	33209	96.0878	44
1	38	32.979	32.979	53463	91	33122	95.8347	46
1	39	32.988	32.988	53242	95	33030	95.5709	47
1	40	32.996	32.996	53022	99	32936	95.2963	49
1	41	33.004	33.004	52803	103	32837	95.01	52
1	42	33.013	33.013	52584	107	32734	94.7119	54
1	43	33.021	33.021	52367	111	32626	94.4017	56
1	44	33.029	33.029	52151	116	32515	94.0792	58
1	45	33.038	33.038	51936	121	32399	93.7437	60
1	46	33.046	33.046	51723	125	32278	93.3949	63
1	47	33.054	33.054	51510	130	32153	93.0327	65
1	48	33.063	33.063	51298	135	32023	92.6569	67
1	49	33.071	33.071	51087	139	31889	92.2672	70
1	50	33.079	33.079	50878	144	31749	91.8641	72
1	51	33.088	33.088	50669	149	31605	91.4472	75
1	52	33.096	33.096	50461	154	31456	91.016	77
1	53	33.104	33.104	50254	160	31302	90.57	80
1	54	33.113	33.113	50049	165	31142	90.1079	83
1	55	33.121	33.121	49844	171	30977	89.6295	85
1	56	33.129	33.129	49641	176	30806	89.1352	88
1	57	33.138	33.138	49438	182	30630	88.6248	91
1	58	33.146	33.146	49236	188	30448	88.0978	94
1	59	33.154	33.154	49036	194	30260	87.5536	97
1	60	33.163	33.163	48836	200	30065	86.9916	100
1	61	33.171	33.171	48637	207	29865	86.4117	103
1	62	33.179	33.179	48439	213	29658	85.8133	107
1	63	33.188	33.188	48242	220	29445	85.1963	110
1	64	33.196	33.196	48047	226	29225	84.5606	113
1	65	33.204	33.204	47852	233	28999	83.9058	116
1	66	33.213	33.213	47658	239	28766	83.2321	120
1	67	33.221	33.221	47465	245	28527	82.5403	123
1	68	33.229	33.229	47273	252	28282	81.8304	126
1	69	33.238	33.238	47081	258	28030	81.1021	129
1	70	33.246	33.246	46891	264	27772	80.3556	132
1	71	33.254	33.254	46702	271	27508	79.5909	135
1	72	33.263	33.263	46513	277	27237	78.8081	138
1	73	33.271	33.271	46326	283	26960	78.0076	141
1	74	33.279	33.279	46139	289	26678	77.1893	144
1	75	33.288	33.288	45954	295	26389	76.3533	148
1	76	33.296	33.296	45769	302	26093	75.499	151
1	77	33.304	33.304	45585	308	25792	74.6258	154
1	78	33.313	33.313	45402	315	25483	73.7338	157
1	79	33.321	33.321	45220	321	25169	72.8237	160
1	80	33.329	33.329	45038	327	24848	71.896	163
1	81	33.338	33.338	44858	333	24521	70.9509	166
1	82	33.346	33.346	44679	338	24189	69.9886	169
1	83	33.354	33.354	44500	344	23850	69.0094	172
1	84	33.363	33.363	44322	350	23506	68.0137	175
1	85	33.371	33.371	44145	356	23156	67.0013	178
1	86	33.379	33.379	43969	361	22801	65.9724	181
1	87	33.388	33.388	43794	366	22440	64.9277	183
1	88	33.396	33.396	43619	371	22074	63.8681	186
1	89	33.404	33.404	43446	376	21702	62.7943	188
1	90	33.413	33.413	43273	381	21326	61.7062	190
1	91	33.421	33.421	43101	385	20946	60.6044	193
1	92	33.429	33.429	42930	389	20560	59.4899	195
1	93	33.438	33.438	42759	393	20171	58.3632	197
1	94	33.446	33.446	42590	397	19778	57.2249	199
1	95	33.454	33.454	42421	401	19380	56.075	201
1	96	33.463	33.463	42253	405	18979	54.9138	203
1	97	33.471	33.471	42086	409	18574	53.7415	204
1	98	33.479	33.479	41920	412	18165	52.5587	206
1	99	33.488	33.488	41754	416	17753	51.3656	208
1	100	33.496	33.496	41590	419	17337	50.1626	209
1	101	33.504	33.504	41426	422	16918	48.9504	211
1	102	33.513	33.513	41263	425	16496	47.7294	212
1	103	33.521	33.521	41100	427	16071	46.4998	214
1	104	33.529	33.529	40939	429	15644	45.2634	215
1	105	33.538	33.538	40778	431	15214	44.0209	216
1	106	33.546	33.546	40618	433	14783	42.7727	217
1	107	33.554	33.554	40458	434	14350	41.5197	217
1	108	33.563	33.563	40300	435	13915	40.263	218
1	109	33.571	33.571	40142	436	13480	39.0031	218
1	110	33.579	33.579	39985	437	13044	37.7407	218
1	111	33.588	33.588	39828	438	12607	36.4763	219
1	112	33.596	33.596	39673	438	12169	35.2098	219
1	113	33.604	33.604	39518	439	11731	33.9415	219
1	114	33.613	33.613	39364	439	11292	32.6719	220
1	115	33.621	33.621	39210	439	10853	31.4011	220
1	116	33.629	33.629	39058	439	10413	30.1296	220
1	117	33.638	33.638	38906	439	9974	28.858	220
1	118	33.646	33.646	38754	439	9534	27.5865	220
1	119	33.654	33.654	38604	439	9095	26.3149	220
1	120	33.663	33.663	38454	438	8656	25.0444	219
1	121	33.671	33.671	38305	438	8217	23.7757	219
1	122	33.679	33.679	38156	437	7779	22.509	219
1	123	33.688	33.688	38008	436	7342	21.2445	218
1	124	33.696	33.696	37861	436	6906	19.9819	218
1	125	33.704	33.704	37715	435	6470	18.7216	217
1	126	33.713	33.713	37569	434	6036	17.4637	217
1	127	33.721	33.721	37424	433	5602	16.2083	217
1	128	33.729	33.729	37280	432	5169	14.9551	216
1	129	33.738	33.738	37136	432	4736	13.7039	216
1	130	33.746	33.746	36993	431	4305	12.4552	215
1	131	33.754	33.754	36851	430	3874	11.2085	215
1	132	33.763	33.763	36709	430	3444	9.964	215
1	133	33.771	33.771	36568	430	3014	8.7203	215
1	134	33.779	33.779	36428	429	2584	7.4774	215
1	135	33.788	33.788	36288	429	2155	6.2349	215
1	136	33.796	33.796	36149	430	1725	4.9923	215
1	137	33.804	33.804	36011	431	1296	3.7485	215
1	138	33.813	33.813	35873	432	865	2.5025	216
1	139	33.821	33.821	35736	433	433	1.2533	217
2	1	33.829	33.829	35599	435	423313	100	217
2	2	33.838	33.838	35463	437	422878	99.8973	218
2	3	33.846	33.846	35328	439	422441	99.7941	220
2	4	33.854	33.854	35194	442	422002	99.6903	221
2	5	33.863	33.863	35060	446	421559	99.5858	223
2	6	33.871	33.871	34926	451	421113	99.4804	225
2	7	33.879	33.879	34793	455	420663	99.3739	228
2	8	33.888	33.888	34661	460	420207	99.2664	230
2	9	33.896	33.896	34530	466	419747	99.1576	233
2	10	33.904	33.904	34399	472	419281	99.0476	236
2	11	33.913	33.913	34269	480	418809	98.936	240
2	12	33.921	33.921	34139	488	418329	98.8227	244
2	13	33.929	33.929	34010	496	417842	98.7076	248
2	14	33.938	33.938	33881	506	417345	98.5903	253
2	15	33.946	33.946	33753	517	416839	98.4706	259
2	16	33.954	33.954	33626	530	416322	98.3484	265
2	17	33.963	33.963	33499	543	415792	98.2233	271
2	18	33.971	33.971	33373	558	415249	98.0951	279
2	19	33.979	33.979	33247	573	414692	97.9633	287
2	20	33.988	33.988	33122	591	414118	97.8279	295
2	21	33.996	33.996	32998	609	413527	97.6883	305
2	22	34.004	34.004	32874	629	412918	97.5445	314
2	23	34.013	34.013	32751	650	412289	97.3959	325
2	24	34.021	34.021	32628	673	411639	97.2423	337
2	25	34.029	34.029	32506	698	410966	97.0832	349
2	26	34.038	34.038	32384	724	410268	96.9183	362
2	27	34.046	34.046	32263	753	409543	96.7472	376
2	28	34.054	34.054	32142	783	408791	96.5694	391
2	29	34.063	34.063	32022	815	408008	96.3845	407
2	30	34.071	34.071	31903	849	407193	96.1919	425
2	31	34.079	34.079	31784	885	406344	95.9914	443
2	32	34.088	34.088	31666	923	405459	95.7823	462
2	33	34.096	34.096	31548	964	404535	95.5641	482
2	34	34.104	34.104	31430	1006	403572	95.3365	503
2	35	34.113	34.113	31314	1051	402566	95.0989	525
2	36	34.121	34.121	31197	1098	401515	94.8506	549
2	37	34.129	34.129	31082	1147	400417	94.5912	573
2	38	34.138	34.138	30967	1198	399270	94.3203	599
2	39	34.146	34.146	30852	1251	398072	94.0373	626
2	40	34.154	34.154	30738	1306	396821	93.7418	653
2	41	34.163	34.163	30624	1364	395515	93.4332	682
2	42	34.171	34.171	30511	1423	394151	93.111	712
2	43	34.179	34.179	30398	1485	392728	92.7748	742
2	44	34.188	34.188	30286	1548	391243	92.424	774
2	45	34.196	34.196	30175	1613	389694	92.0582	807
2	46	34.204	34.204	30064	1681	388081	91.6771	840
2	47	34.213	34.213	29953	1750	386400	91.2801	875
2	48	34.221	34.221	29843	1820	384651	90.8668	910
2	49	34.229	34.229	29733	1892	382830	90.4367	946
2	50	34.238	34.238	29624	1966	380938	89.9897	983
2	51	34.246	34.246	29516	2041	378972	89.5253	1020
2	52	34.254	34.254	29408	2117	376931	89.0432	1058
2	53	34.263	34.263	29300	2194	374814	88.5431	1097
2	54	34.271	34.271	29193	2273	372620	88.0248	1136
2	55	34.279	34.279	29086	2351	370347	87.4879	1176
2	56	34.288	34.288	28980	2430	367996	86.9324	1215
2	57	34.296	34.296	28874	2510	365566	86.3583	1255
2	58	34.304	34.304	28769	2590	363056	85.7653	1295
2	59	34.313	34.313	28664	2671	360465	85.1534	1335
2	60	34.321	34.321	28560	2751	357795	84.5226	1375
2	61	34.329	34.329	28456	2831	355044	83.8727	1415
2	62	34.338	34.338	28353	2910	352214	83.2041	1455
2	63	34.346	34.346	28250	2989	349304	82.5167	1494
2	64	34.354	34.354	28147	3066	346315	81.8107	1533
2	65	34.363	34.363	28045	3144	343249	81.0863	1572
2	66	34.371	34.371	27944	3219	340105	80.3437	1610
2	67	34.379	34.379	27843	3293	336886	79.5832	1647
2	68	34.388	34.388	27742	3366	333593	78.8052	1683
2	69	34.396	34.396	27642	3437	330227	78.0101	1718
2	70	34.404	34.404	27542	3507	326790	77.1982	1753
2	71	34.413	34.413	27443	3574	323283	76.3698	1787
2	72	34.421	34.421	27344	3640	319709	75.5255	1820
2	73	34.429	34.429	27246	3704	316069	74.6655	1852
2	74	34.438	34.438	27148	3764	312365	73.7906	1882
2	75	34.446	34.446	27050	3823	308601	72.9014	1911
2	76	34.454	34.454	26953	3878	304778	71.9983	1939
2	77	34.463	34.463	26856	3931	300900	71.0822	1966
2	78	34.471	34.471	26760	3981	296969	70.1535	1990
2	79	34.479	34.479	26664	4027	292988	69.2132	2014
2	80	34.488	34.488	26569	4071	288961	68.2618	2035
2	81	34.496	34.496	26474	4111	284890	67.3002	2056
2	82	34.504	34.504	26379	4148	280779	66.329	2074
2	83	34.513	34.513	26285	4182	276631	65.3491	2091
2	84	34.521	34.521	26191	4212	272449	64.3612	2106
2	85	34.529	34.529	26098	4239	268237	63.366	2120
2	86	34.538	34.538	26005	4263	263997	62.3645	2131
2	87	34.546	34.546	25912	4283	259734	61.3575	2141
2	88	34.554	34.554	25820	4299	255451	60.3458	2150
2	89	34.563	34.563	25729	4313	251152	59.3301	2156
2	90	34.571	34.571	25637	4322	246840	58.3114	2161
2	91	34.579	34.579	25546	4329	242517	57.2903	2164
2	92	34.588	34.588	25456	4332	238189	56.2677	2166
2	93	34.596	34.596	25366	4331	233857	55.2445	2166
2	94	34.604	34.604	25276	4327	229526	54.2213	2164
2	95	34.613	34.613	25187	4320	225198	53.199	2160
2	96	34.621	34.621	25098	4310	220878	52.1784	2155
2	97	34.629	34.629	25009	4296	216568	51.1603	2148
2	98	34.638	34.638	24921	4280	212272	50.1453	2140
2	99	34.646	34.646	24833	4260	207992	49.1343	2130
2	100	34.654	34.654	24746	4238	203731	48.1278	2119
2	101	34.663	34.663	24659	4213	199494	47.1267	2106
2	102	34.671	34.671	24572	4185	195281	46.1316	2092
2	103	34.679	34.679	24486	4155	191096	45.143	2077
2	104	34.688	34.688	24400	4122	186941	44.1615	2061
2	105	34.696	34.696	24315	4087	182819	43.1876	2044
2	106	34.704	34.704	24230	4050	178731	42.2221	2025
2	107	34.713	34.713	24145	4010	174681	41.2653	2005
2	108	34.721	34.721	24060	3968	170671	40.318	1984
2	109	34.729	34.729	23976	3924	166703	39.3806	1962
2	110	34.738	34.738	23893	3878	162779	38.4536	1939
2	111	34.746	34.746	23810	3831	158901	37.5374	1915
2	112	34.754	34.754	23727	3782	155070	36.6325	1891
2	113	34.763	34.763	23644	3731	151288	35.7391	1865
2	114	34.771	34.771	23562	3679	147558	34.8578	1839
2	115	34.779	34.779	23480	3625	143879	33.9888	1813
2	116	34.788	34.788	23398	3570	140254	33.1324	1785
2	117	34.796	34.796	23317	3515	136683	32.2889	1757
2	118	34.804	34.804	23236	3458	133169	31.4587	1729
2	119	34.813	34.813	23156	3400	129711	30.6419	1700
2	120	34.821	34.821	23076	3341	126311	29.8387	1671
2	121	34.829	34.829	22996	3283	122970	29.0494	1641
2	122	34.838	34.838	22917	3224	119687	28.2739	1612
2	123	34.846	34.846	22838	3163	116463	27.5124	1582
2	124	34.854	34.854	22759	3103	113300	26.7651	1551
2	125	34.863	34.863	22680	3042	110198	26.0322	1521
2	126	34.871	34.871	22602	2980	107156	25.3137	1490
2	127	34.879	34.879	22525	2919	104176	24.6096	1460
2	128	34.888	34.888	22447	2858	101256	23.9199	1429
2	129	34.896	34.896	22370	2797	98398	23.2447	1399
2	130	34.904	34.904	22293	2736	95600	22.5839	1368
2	131	34.913	34.913	22217	2676	92864	21.9374	1338
2	132	34.921	34.921	22141	2615	90188	21.3054	1307
2	133	34.929	34.929	22065	2555	87574	20.6877	1277
2	134	34.938	34.938	21990	2495	85019	20.0841	1248
2	135	34.946	34.946	21915	2436	82523	19.4946	1218
2	136	34.954	34.954	21840	2378	80087	18.9191	1189
2	137	34.963	34.963	21765	2320	77709	18.3574	1160
2	138	34.971	34.971	21691	2262	75390	17.8094	1131
2	139	34.979	34.979	21617	2205	73128	17.2751	1103
2	140	34.988	34.988	21544	2149	70922	16.7541	1075
2	141	34.996	34.996	21471	2094	68773	16.2464	1047
2	142	35.004	35.004	21398	2039	66680	15.7519	1019
2	143	35.013	35.013	21325	1985	64641	15.2702	992
2	144	35.021	35.021	21253	1932	62656	14.8013	966
2	145	35.029	35.029	21181	1881	60724	14.3449	940
2	146	35.038	35.038	21109	1830	58843	13.9006	915
2	147	35.046	35.046	21038	1780	57013	13.4683	890
2	148	35.054	35.054	20967	1730	55233	13.0479	865
2	149	35.063	35.063	20896	1682	53503	12.6391	841
2	150	35.071	35.071	20825	1634	51821	12.2418	817
2	151	35.079	35.079	20755	1588	50187	11.8557	794
2	152	35.088	35.088	20685	1542	48599	11.4807	771
2	153	35.096	35.096	20616	1497	47057	11.1164	748
2	154	35.104	35.104	20547	1452	45561	10.7629	726
2	155	35.113	35.113	20478	1409	44108	10.4197	705
2	156	35.121	35.121	20409	1367	42699	10.0869	683
2	157	35.129	35.129	20340	1326	41332	9.764	663
2	158	35.138	35.138	20272	1286	40006	9.4508	643
2	159	35.146	35.146	20205	1247	38720	9.147	624
2	160	35.154	35.154	20137	1209	37473	8.8524	605
2	161	35.163	35.163	20070	1172	36264	8.5668	586
2	162	35.171	35.171	20003	1136	35092	8.2899	568
2	163	35.179	35.179	19936	1101	33956	8.0216	550
2	164	35.188	35.188	19870	1066	32856	7.7616	533
2	165	35.196	35.196	19803	1033	31789	7.5097	517
2	166	35.204	35.204	19738	1000	30756	7.2656	500
2	167	35.213	35.213	19672	969	29756	7.0293	484
2	168	35.221	35.221	19607	938	28787	6.8004	469
2	169	35.229	35.229	19542	909	27849	6.5788	454
2	170	35.238	35.238	19477	880	26940	6.3641	440
2	171	35.246	35.246	19412	852	26060	6.1563	426
2	172	35.254	35.254	19348	825	25209	5.9551	412
2	173	35.263	35.263	19284	798	24384	5.7603	399
2	174	35.271	35.271	19220	772	23586	5.5718	386
2	175	35.279	35.279	19157	747	22814	5.3894	374
2	176	35.288	35.288	19094	723	22067	5.2129	361
2	177	35.296	35.296	19031	699	21344	5.0421	350
2	178	35.304	35.304	18968	676	20645	4.877	338
2	179	35.313	35.313	18906	654	19969	4.7173	327
2	180	35.321	35.321	18844	632	19315	4.5629	316
2	181	35.329	35.329	18782	611	18683	4.4136	305
2	182	35.338	35.338	18720	591	18072	4.2692	295
2	183	35.346	35.346	18659	571	17482	4.1297	286
2	184	35.354	35.354	18598	552	16910	3.9947	276
2	185	35.363	35.363	18537	534	16358	3.8642	267
2	186	35.371	35.371	18476	516	15824	3.7381	258
2	187	35.379	35.379	18416	499	15308	3.6162	249
2	188	35.388	35.388	18356	482	14809	3.4984	241
2	189	35.396	35.396	18296	466	14327	3.3846	233
2	190	35.404	35.404	18237	451	13861	3.2745	225
2	191	35.413	35.413	18177	436	13411	3.168	218
2	192	35.421	35.421	18118	422	12975	3.0651	211
2	193	35.429	35.429	18059	408	12554	2.9655	204
2	194	35.438	35.438	18001	394	12146	2.8692	197
2	195	35.446	35.446	17942	382	11751	2.776	191
2	196	35.454	35.454	17884	369	11370	2.6859	185
2	197	35.463	35.463	17826	358	11000	2.5987	179
2	198	35.471	35.471	17769	346	10643	2.5142	173
2	199	35.479	35.479	17711	335	10296	2.4323	168
2	200	35.488	35.488	17654	324	9961	2.3532	162
2	201	35.496	35.496	17597	314	9637	2.2765	157
2	202	35.504	35.504	17540	304	9323	2.2024	152
2	203	35.513	35.513	17484	294	9019	2.1306	147
2	204	35.521	35.521	17427	285	8725	2.0612	142
2	205	35.529	35.529	17371	275	8441	1.994	138
2	206	35.538	35.538	17316	266	8165	1.9289	133
2	207	35.546	35.546	17260	258	7899	1.866	129
2	208	35.554	35.554	17205	249	7641	1.8051	124
2	209	35.563	35.563	17150	240	7393	1.7464	120
2	210	35.571	35.571	17095	232	7152	1.6896	116
2	211	35.579	35.579	17040	224	6921	1.6348	112
2	212	35.588	35.588	16986	217	6696	1.5819	108
2	213	35.596	35.596	16931	210	6480	1.5307	105
2	214	35.604	35.604	16877	203	6270	1.4811	101
2	215	35.613	35.613	16824	197	6067	1.4332	98
2	216	35.621	35.621	16770	191	5870	1.3868	95
2	217	35.629	35.629	16717	185	5680	1.3418	92
2	218	35.638	35.638	16663	179	5495	1.2981	90
2	219	35.646	35.646	16611	173	5316	1.2558	87
2	220	35.654	35.654	16558	168	5143	1.2149	84
2	221	35.663	35.663	16505	163	4975	1.1751	81
2	222	35.671	35.671	16453	158	4812	1.1366	79
2	223	35.679	35.679	16401	153	4654	1.0993	77
2	224	35.688	35.688	16349	149	4500	1.0631	74
2	225	35.696	35.696	16298	144	4352	1.028	72
2	226	35.704	35.704	16246	140	4208	0.994	70
2	227	35.713	35.713	16195	136	4068	0.961	68
2	228	35.721	35.721	16144	132	3932	0.9289	66
2	229	35.729	35.729	16093	128	3801	0.8978	64
2	230	35.738	35.738	16042	124	3673	0.8676	62
2	231	35.746	35.746	15992	120	3549	0.8383	60
2	232	35.754	35.754	15942	117	3428	0.8098	58
2	233	35.763	35.763	15892	114	3311	0.7822	57
2	234	35.771	35.771	15842	110	3198	0.7554	55
2	235	35.779	35.779	15792	107	3087	0.7293	53
2	236	35.788	35.788	15743	104	2981	0.7041	52
2	237	35.796	35.796	15694	100	2877	0.6796	50
2	238	35.804	35.804	15645	97	2776	0.6559	49
2	239	35.813	35.813	15596	94	2679	0.6329	47
2	240	35.821	35.821	15547	91	2585	0.6106	46
2	241	35.829	35.829	15499	89	2494	0.5891	44
2	242	35.838	35.838	15451	86	2405	0.5681	43
2	243	35.846	35.846	15403	83	2319	0.5478	42
2	244	35.854	35.854	15355	81	2236	0.5281	40
2	245	35.863	35.863	15307	78	2155	0.5091	39
2	246	35.871	35.871	15260	76	2076	0.4905	38
2	247	35.879	35.879	15212	74	2000	0.4725	37
2	248	35.888	35.888	15165	72	1926	0.455	36
2	249	35.896	35.896	15118	70	1854	0.4379	35
2	250	35.904	35.904	15072	68	1784	0.4214	34
2	251	35.913	35.913	15025	66	1716	0.4053	33
2	252	35.921	35.921	14979	64	1650	0.3897	32
2	253	35.929	35.929	14933	62	1586	0.3747	31
2	254	35.938	35.938	14887	60	1525	0.3601	30
2	255	35.946	35.946	14841	58	1465	0.346	29
2	256	35.954	35.954	14795	56	1407	0.3323	28
2	257	35.963	35.963	14750	54	1351	0.3191	27
2	258	35.971	35.971	14705	53	1297	0.3063	26
2	259	35.979	35.979	14660	51	1244	0.2938	26
2	260	35.988	35.988	14615	50	1192	0.2817	25
2	261	35.996	35.996	14570	48	1142	0.2699	24
2	262	36.004	36.004	14525	47	1094	0.2584	23
2	263	36.013	36.013	14481	45	1047	0.2474	23
2	264	36.021	36.021	14437	44	1002	0.2367	22
2	265	36.029	36.029	14393	42	958	0.2263	21
2	266	36.038	36.038	14349	41	916	0.2164	20
2	267	36.046	36.046	14305	39	875	0.2067	20
2	268	36.054	36.054	14262	38	836	0.1975	19
2	269	36.063	36.063	14219	37	798	0.1885	18
2	270	36.071	36.071	14175	36	761	0.1798	18
2	271	36.079	36.079	14132	35	725	0.1713	17
2	272	36.088	36.088	14090	34	690	0.1631	17
2	273	36.096	36.096	14047	32	657	0.1552	16
2	274	36.104	36.104	14005	31	624	0.1475	16
2	275	36.113	36.113	13962	30	593	0.1401	15
2	276	36.121	36.121	13920	29	563	0.133	14
2	277	36.129	36.129	13878	28	534	0.1262	14
2	278	36.138	36.138	13836	27	506	0.1196	14
2	279	36.146	36.146	13795	26	479	0.1132	13
2	280	36.154	36.154	13753	25	453	0.107	13
2	281	36.163	36.163	13712	24	428	0.1011	12
2	282	36.171	36.171	13671	24	404	0.0954	12
2	283	36.179	36.179	13630	23	380	0.0898	12
2	284	36.188	36.188	13589	23	357	0.0843	11
2	285	36.196	36.196	13548	22	334	0.079	11
2	286	36.204	36.204	13508	21	313	0.0739	10
2	287	36.213	36.213	13467	20	292	0.069	10
2	288	36.221	36.221	13427	19	272	0.0643	10
2	289	36.229	36.229	13387	18	253	0.0597	9
2	290	36.238	36.238	13347	18	234	0.0554	9
2	291	36.246	36.246	13307	17	217	0.0512	8
2	292	36.254	36.254	13268	16	200	0.0473	8
2	293	36.263	36.263	13228	15	184	0.0436	8
2	294	36.271	36.271	13189	15	169	0.0399	7
2	295	36.279	36.279	13150	14	154	0.0365	7
2	296	36.288	36.288	13111	14	140	0.0331	7
2	297	36.296	36.296	13072	13	127	0.0299	6
2	298	36.304	36.304	13033	12	114	0.0269	6
2	299	36.313	36.313	12995	11	102	0.0241	6
2	300	36.321	36.321	12956	10	91	0.0215	5
2	301	36.329	36.329	12918	9	81	0.0191	5
2	302	36.338	36.338	12880	8	72	0.0169	4
2	303	36.346	36.346	12842	8	63	0.0149	4
2	304	36.354	36.354	12804	8	55	0.0131	4
2	305	36.363	36.363	12767	7	48	0.0113	4
2	306	36.371	36.371	12729	7	41	0.0096	3
2	307	36.379	36.379	12692	6	34	0.008	3
2	308	36.388	36.388	12655	6	27	0.0065	3
2	309	36.396	36.396	12618	5	22	0.0051	2
2	310	36.404	36.404	12581	4	17	0.004	2
2	311	36.413	36.413	12544	4	13	0.003	2
2	312	36.421	36.421	12507	3	9	0.0022	1
2	313	36.429	36.429	12471	2	6	0.0015	1
2	314	36.438	36.438	12434	2	4	0.0009	1
2	315	36.446	36.446	12398	1	2	0.0005	1
2	316	36.454	36.454	12362	1	1	0.0002	0
2	317	36.463	36.463	12326	0	0	0.0001	0
2	318	36.471	36.471	12290	0	0	0	0
[Molecular	Weight	Distribution	Table(Detector	B)]
#	of	Points	457
R.Time	Volume(mL)	M.W.	M.W.(%)	Cumulative	M.W.(%)
36.471	36.471	12290	0	0
36.463	36.463	12326	0.0063	0.0001
36.454	36.454	12362	0.0161	0.0002
36.446	36.446	12398	0.0285	0.0005
36.438	36.438	12434	0.0409	0.0009
36.429	36.429	12471	0.0556	0.0014
36.421	36.421	12507	0.0685	0.002
36.413	36.413	12544	0.0814	0.0028
36.404	36.404	12581	0.0947	0.0037
36.396	36.396	12618	0.1111	0.0048
36.388	36.388	12655	0.1298	0.006
36.379	36.379	12692	0.1453	0.0074
36.371	36.371	12729	0.1583	0.0089
36.363	36.363	12767	0.1665	0.0104
36.354	36.354	12804	0.1742	0.0121
36.346	36.346	12842	0.1829	0.0138
36.338	36.338	12880	0.195	0.0157
36.329	36.329	12918	0.2131	0.0177
36.321	36.321	12956	0.2329	0.0199
36.313	36.313	12995	0.2545	0.0223
36.304	36.304	13033	0.2744	0.0249
36.296	36.296	13072	0.292	0.0276
36.288	36.288	13111	0.3122	0.0306
36.279	36.279	13150	0.3288	0.0337
36.271	36.271	13189	0.3401	0.0369
36.263	36.263	13228	0.3533	0.0403
36.254	36.254	13268	0.3667	0.0437
36.246	36.246	13307	0.3835	0.0474
36.238	36.238	13347	0.4049	0.0512
36.229	36.229	13387	0.4246	0.0552
36.221	36.221	13427	0.4431	0.0594
36.213	36.213	13467	0.4617	0.0638
36.204	36.204	13508	0.4801	0.0683
36.196	36.196	13548	0.4998	0.073
36.188	36.188	13589	0.5208	0.078
36.179	36.179	13630	0.5358	0.083
36.171	36.171	13671	0.5443	0.0882
36.163	36.163	13712	0.5576	0.0935
36.154	36.154	13753	0.581	0.099
36.146	36.146	13795	0.6053	0.1047
36.138	36.138	13836	0.6258	0.1106
36.129	36.129	13878	0.6448	0.1167
36.121	36.121	13920	0.6655	0.123
36.113	36.113	13962	0.6916	0.1295
36.104	36.104	14005	0.7212	0.1364
36.096	36.096	14047	0.7478	0.1434
36.088	36.088	14090	0.774	0.1508
36.079	36.079	14132	0.8014	0.1583
36.071	36.071	14175	0.8293	0.1662
36.063	36.063	14219	0.8528	0.1743
36.054	36.054	14262	0.877	0.1826
36.046	36.046	14305	0.9065	0.1911
36.038	36.038	14349	0.9394	0.2
36.029	36.029	14393	0.9763	0.2093
36.021	36.021	14437	1.0095	0.2188
36.013	36.013	14481	1.0439	0.2287
36.004	36.004	14525	1.0813	0.2389
35.996	35.996	14570	1.1186	0.2495
35.988	35.988	14615	1.1534	0.2604
35.979	35.979	14660	1.1864	0.2716
35.971	35.971	14705	1.2195	0.2832
35.963	35.963	14750	1.2528	0.295
35.954	35.954	14795	1.2927	0.3073
35.946	35.946	14841	1.3376	0.3199
35.938	35.938	14887	1.3804	0.333
35.929	35.929	14933	1.4225	0.3464
35.921	35.921	14979	1.4702	0.3603
35.913	35.913	15025	1.5197	0.3747
35.904	35.904	15072	1.5692	0.3896
35.896	35.896	15118	1.6188	0.4049
35.888	35.888	15165	1.6663	0.4206
35.879	35.879	15212	1.7124	0.4368
35.871	35.871	15260	1.7604	0.4535
35.863	35.863	15307	1.8121	0.4706
35.854	35.854	15355	1.8663	0.4883
35.846	35.846	15403	1.923	0.5065
35.838	35.838	15451	1.9836	0.5252
35.829	35.829	15499	2.0468	0.5446
35.821	35.821	15547	2.1086	0.5646
35.813	35.813	15596	2.174	0.5851
35.804	35.804	15645	2.2461	0.6064
35.796	35.796	15694	2.3201	0.6283
35.788	35.788	15743	2.3922	0.651
35.779	35.779	15792	2.4675	0.6743
35.771	35.771	15842	2.5454	0.6984
35.763	35.763	15892	2.6212	0.7232
35.754	35.754	15942	2.6995	0.7487
35.746	35.746	15992	2.7818	0.775
35.738	35.738	16042	2.8644	0.8021
35.729	35.729	16093	2.9501	0.83
35.721	35.721	16144	3.0406	0.8588
35.713	35.713	16195	3.1331	0.8884
35.704	35.704	16246	3.2252	0.919
35.696	35.696	16298	3.3257	0.9504
35.688	35.688	16349	3.4305	0.9829
35.679	35.679	16401	3.5366	1.0163
35.671	35.671	16453	3.6479	1.0508
35.663	35.663	16505	3.7629	1.0864
35.654	35.654	16558	3.8811	1.1232
35.646	35.646	16611	4.0038	1.161
35.638	35.638	16663	4.1327	1.2001
35.629	35.629	16717	4.2651	1.2405
35.621	35.621	16770	4.3992	1.2821
35.613	35.613	16824	4.5381	1.325
35.604	35.604	16877	4.6844	1.3693
35.596	35.596	16931	4.8402	1.4151
35.588	35.588	16986	5.0043	1.4625
35.579	35.579	17040	5.1759	1.5114
35.571	35.571	17095	5.3548	1.5621
35.563	35.563	17150	5.5449	1.6146
35.554	35.554	17205	5.7418	1.6689
35.546	35.546	17260	5.9449	1.7251
35.538	35.538	17316	6.151	1.7833
35.529	35.529	17371	6.3576	1.8435
35.521	35.521	17427	6.5687	1.9056
35.513	35.513	17484	6.786	1.9698
35.504	35.504	17540	7.0103	2.0361
35.496	35.496	17597	7.2478	2.1047
35.488	35.488	17654	7.4887	2.1755
35.479	35.479	17711	7.7386	2.2487
35.471	35.471	17769	7.9967	2.3244
35.463	35.463	17826	8.2566	2.4025
35.454	35.454	17884	8.5265	2.4832
35.446	35.446	17942	8.8076	2.5665
35.438	35.438	18001	9.105	2.6526
35.429	35.429	18059	9.4142	2.7417
35.421	35.421	18118	9.7311	2.8338
35.413	35.413	18177	10.0588	2.9289
35.404	35.404	18237	10.4027	3.0273
35.396	35.396	18296	10.7577	3.1291
35.388	35.388	18356	11.1249	3.2344
35.379	35.379	18416	11.5102	3.3432
35.371	35.371	18476	11.9131	3.4559
35.363	35.363	18537	12.3265	3.5726
35.354	35.354	18598	12.7529	3.6932
35.346	35.346	18659	13.188	3.818
35.338	35.338	18720	13.6376	3.947
35.329	35.329	18782	14.105	4.0804
35.321	35.321	18844	14.5896	4.2185
35.313	35.313	18906	15.0887	4.3612
35.304	35.304	18968	15.6066	4.5088
35.296	35.296	19031	16.1401	4.6615
35.288	35.288	19094	16.687	4.8194
35.279	35.279	19157	17.249	4.9826
35.271	35.271	19220	17.8263	5.1512
35.263	35.263	19284	18.4194	5.3255
35.254	35.254	19348	19.0347	5.5056
35.246	35.246	19412	19.6655	5.6916
35.238	35.238	19477	20.3112	5.8838
35.229	35.229	19542	20.9758	6.0822
35.221	35.221	19607	21.6599	6.2871
35.213	35.213	19672	22.3659	6.4987
35.204	35.204	19738	23.0971	6.7172
35.196	35.196	19803	23.8486	6.9428
35.188	35.188	19870	24.6179	7.1757
[truncated: 51,377 more rows]

## Sheet: 20190710-Sirong-BSA-20uL_009
[Header]
[truncated: 52,436 more rows]

## Sheet: 20190710-Sirong-BSA-20uL_010
[Header]
[truncated: 51,670 more rows]
