# Supplementary material for: Data-informed discovery of hydrolytic nanozymes
Source: Nat Commun. 2022 Feb 11;13:827. doi: 10.1038/s41467-022-28344-2 (PMC8837776; doi:10.1038/s41467-022-28344-2)
Supplement: Supplementary file 4 — Source Data [file 41467_2022_28344_MOESM4_ESM.zip › Source Data_NCOMMS-21-01890A/Fig. 4/Fig. 4b, 4e/BSA-37C.xlsx]

## Sheet: Sheet1
[Header]
Application	Name	LabSolutions
Version	5.92
Data	File	Name	H:\LabSolutions\Data\Project1\200628-Sirong-BSA-blank_2020628_002.lcd
Output	Date	2020-06-29
Output	Time	16:08:21
[File	Information]
Type	Data	File
Generated	2020-06-28	19:09:03
Generated	by	System	Administrator
Modified	2020-06-28	20:34:27
Modified	by	System	Administrator
[Sample	Information]
Operator	Name	System	Administrator
Acquired	2020-06-28	19:09:25
Sample	Type	0:Unknown
Level	0
Sample	Name	BSA-37C-blank-D7-dilute1/4
Sample	ID
ISTD	Amount1	1
ISTD	Amount2	1
ISTD	Amount3	1
ISTD	Amount4	1
ISTD	Amount5	1
ISTD	Amount6	1
ISTD	Amount7	1
ISTD	Amount8	1
ISTD	Amount9	1
ISTD	Amount10	1
ISTD	Amount11	1
ISTD	Amount12	1
ISTD	Amount13	1
ISTD	Amount14	1
ISTD	Amount15	1
ISTD	Amount16	1
ISTD	Amount17	1
ISTD	Amount18	1
ISTD	Amount19	1
ISTD	Amount20	1
ISTD	Amount21	1
ISTD	Amount22	1
ISTD	Amount23	1
ISTD	Amount24	1
ISTD	Amount25	1
ISTD	Amount26	1
ISTD	Amount27	1
ISTD	Amount28	1
ISTD	Amount29	1
ISTD	Amount30	1
ISTD	Amount31	1
ISTD	Amount32	1
Sample	Amount	1
Dilution	Factor	1
Vial#	39
Injection	Volume	5
[Original	Files]
Data	File	H:\LabSolutions\Data\Project1\200628-Sirong-BSA-blank_2020628_002.lcd
Method	File	H:\LabSolutions\Data\Project1\GPC_NH4Ac_40C_UV280_bme190621.lcm
Batch	File	H:\LabSolutions\Data\Project1\200628-Sirong-BSA-blank.lcb
Report	Format	File	H:\LabSolutions\System\DEFAULT.lsr
[File	Description]
[Configuration]
Instrument	Name	UV+RID
Instrument	#	1
Line	#	1
#	of	Detectors	2
Detector	ID	Detector	A	Detector	B
Detector	Name	检测器A	检测器B
#	of	Channels	1	1
[Peak	Table(Detector	A)]
#	of	Peaks	2
Peak#	R.Time	I.Time	F.Time	Area	Height	A/H	Conc.	Mark	ID#	Name	k'	Plate	#	Plate	Ht.	Tailing	Resolution	Sep.Factor	Area	Ratio	Height	Ratio	Conc.	%	Norm	Conc.
1	34.137	31.758	36.592	734206	12525	58.618	0	0	10821	13.861	0.871	0	0	0	0	0	0
2	45.233	44.792	45.767	3277	116	28.332	0	0.325	54606	2.747	1.146	10.634	0	0	0	0	0
[Peak	Table(Detector	B)]
#	of	Peaks	2
Peak#	R.Time	I.Time	F.Time	Area	Height	A/H	Conc.	Mark	ID#	Name	k'	Plate	#	Plate	Ht.	Tailing	Resolution	Sep.Factor	Area	Ratio	Height	Ratio	Conc.	%	Norm	Conc.
1	34.451	32.617	36.433	183797	3151	58.333	0	0	10193	14.716	0.894	0	0	0	0	0	0
2	45.766	45.233	48.008	93807	875	107.193	0	0.328	453	331.484	3.002	2.27	0	0	0	0	0
[Compound	Results(Detector	A)]
#	of	IDs	0
[Compound	Results(Detector	B)]
#	of	IDs	0
[Group	Results(Detector	A)]
#	of	Groups	0
[Group	Results(Detector	B)]
#	of	Groups	0
[GPC	Peak	Table(Detector	B)]
#	of	Peaks	2
Peak#	Start	Time	Top	Time	End	Time	Start	Volume	Top	Volume	End	Volume	Start	M.W.	Top	M.W.	End	M.W.	Start	Height	Top	Height	End	Height
1	32.617	34.451	36.433	32.617	34.451	36.433	64243	26986	12453	103	3151	99
2	45.233	45.766	48.008	45.233	45.766	48.008	1910	1808	1498	40	875	-612
[Average	Molecular	Weight	Table(Detector	B)]
#	of	Peaks	2
Peak#	Mn	Mw	Mz	Mz1	Mv	Mw/Mn	Mv/Mn	Mz/Mw	I.Visc	%
Total	4421	19267	28925	31519	0	4.35761	0	1.50132	1	100
1	26954	28241	29754	31570	0	1.04776	0	1.05354	1	66.2082
2	1676	1682	1689	1695	0	1.00377	0	1.00376	1	33.7918
[RT/MW	Range	Table(Detector	B)]
#	of	RT/MW	Range	0
[GPC	Calibration	Curve	Table(Detector	B)]
#	of	Points	7
#	Time(min)	M.W.	Weight	Error	Active	Virtual	Data	Name
1	28.677	736000	1	1.1034	ON	OFF	H:\LabSolutions\Data\Project1\20190527STD_NH4Ac_40C_2019528_008.lcd
2	30.518	200000	1	-5.6588	ON	OFF	H:\LabSolutions\Data\Project1\20190527STD_NH4Ac_40C_2019528_007.lcd
3	31.656	113000	1	4.5867	ON	OFF	H:\LabSolutions\Data\Project1\20190527STD_NH4Ac_40C_2019528_006.lcd
4	33.25	48800	1	4.1236	ON	OFF	H:\LabSolutions\Data\Project1\20190527STD_NH4Ac_40C_2019528_005.lcd
5	34.67	23000	1	-6.8854	ON	OFF	H:\LabSolutions\Data\Project1\20190527STD_NH4Ac_40C_2019528_004.lcd
6	37.212	9900	1	3.1632	ON	OFF	H:\LabSolutions\Data\Project1\20190527STD_NH4Ac_40C_2019528_003.lcd
7	38.65	6200	1	-1.0726	ON	OFF	H:\LabSolutions\Data\Project1\20190527STD_NH4Ac_40C_2019528_002.lcd
Calibration	Curve	3rd	Order
Comment
[GPC	Slice	Data	Table(Detector	B)]
#	of	Peaks	2
Peak#	Slice#	R.Time	Volume	M.W.	Height	Sub	Total	%	Area
1	1	32.621	32.621	64106	2	367593	100	1
1	2	32.629	32.629	63831	3	367592	99.9996	1
1	3	32.638	32.638	63558	5	367589	99.9988	2
1	4	32.646	32.646	63286	6	367584	99.9975	3
1	5	32.654	32.654	63016	8	367578	99.9959	4
1	6	32.663	32.663	62747	10	367570	99.9937	5
1	7	32.671	32.671	62479	12	367560	99.991	6
1	8	32.679	32.679	62213	14	367548	99.9877	7
1	9	32.688	32.688	61948	16	367534	99.984	8
1	10	32.696	32.696	61684	17	367519	99.9798	9
1	11	32.704	32.704	61422	20	367501	99.975	10
1	12	32.713	32.713	61161	22	367482	99.9697	11
1	13	32.721	32.721	60901	24	367460	99.9639	12
1	14	32.729	32.729	60643	26	367437	99.9575	13
1	15	32.738	32.738	60386	28	367411	99.9504	14
1	16	32.746	32.746	60130	31	367382	99.9427	15
1	17	32.754	32.754	59876	33	367352	99.9344	17
1	18	32.763	32.763	59623	35	367319	99.9253	18
1	19	32.771	32.771	59371	38	367283	99.9157	19
1	20	32.779	32.779	59120	40	367245	99.9054	20
1	21	32.788	32.788	58870	43	367205	99.8945	21
1	22	32.796	32.796	58622	45	367162	99.8828	23
1	23	32.804	32.804	58375	48	367117	99.8706	24
1	24	32.813	32.813	58130	50	367070	99.8576	25
1	25	32.821	32.821	57885	53	367020	99.844	26
1	26	32.829	32.829	57642	55	366967	99.8297	28
1	27	32.838	32.838	57400	58	366912	99.8146	29
1	28	32.846	32.846	57159	62	366853	99.7987	31
1	29	32.854	32.854	56919	65	366792	99.782	32
1	30	32.863	32.863	56681	67	366727	99.7644	34
1	31	32.871	32.871	56443	70	366660	99.7461	35
1	32	32.879	32.879	56207	73	366589	99.7269	37
1	33	32.888	32.888	55972	77	366516	99.707	38
1	34	32.896	32.896	55739	80	366439	99.6861	40
1	35	32.904	32.904	55506	83	366359	99.6644	41
1	36	32.913	32.913	55275	86	366276	99.6418	43
1	37	32.921	32.921	55044	90	366190	99.6183	45
1	38	32.929	32.929	54815	94	366100	99.5939	47
1	39	32.938	32.938	54587	98	366007	99.5684	49
1	40	32.946	32.946	54360	101	365909	99.5419	51
1	41	32.954	32.954	54134	105	365808	99.5144	52
1	42	32.963	32.963	53910	108	365703	99.4859	54
1	43	32.971	32.971	53686	112	365595	99.4564	56
1	44	32.979	32.979	53463	116	365483	99.4259	58
1	45	32.988	32.988	53242	120	365367	99.3944	60
1	46	32.996	32.996	53022	124	365247	99.3617	62
1	47	33.004	33.004	52803	128	365123	99.328	64
1	48	33.013	33.013	52584	132	364994	99.2931	66
1	49	33.021	33.021	52367	136	364862	99.2572	68
1	50	33.029	33.029	52151	139	364727	99.2202	70
1	51	33.038	33.038	51936	143	364587	99.1823	72
1	52	33.046	33.046	51723	147	364444	99.1433	74
1	53	33.054	33.054	51510	152	364296	99.1032	76
1	54	33.063	33.063	51298	156	364145	99.0619	78
1	55	33.071	33.071	51087	161	363989	99.0194	80
1	56	33.079	33.079	50878	165	363828	98.9758	82
1	57	33.088	33.088	50669	169	363663	98.9309	85
1	58	33.096	33.096	50461	174	363494	98.8848	87
1	59	33.104	33.104	50254	178	363320	98.8375	89
1	60	33.113	33.113	50049	183	363141	98.789	92
1	61	33.121	33.121	49844	188	362958	98.7392	94
1	62	33.129	33.129	49641	193	362770	98.688	97
1	63	33.138	33.138	49438	198	362577	98.6355	99
1	64	33.146	33.146	49236	203	362379	98.5816	102
1	65	33.154	33.154	49036	208	362176	98.5263	104
1	66	33.163	33.163	48836	213	361968	98.4697	107
1	67	33.171	33.171	48637	218	361755	98.4118	109
1	68	33.179	33.179	48439	223	361537	98.3525	112
1	69	33.188	33.188	48242	228	361314	98.2918	114
1	70	33.196	33.196	48047	233	361086	98.2297	117
1	71	33.204	33.204	47852	238	360853	98.1663	119
1	72	33.213	33.213	47658	243	360615	98.1016	121
1	73	33.221	33.221	47465	248	360372	98.0356	124
1	74	33.229	33.229	47273	253	360124	97.9682	126
1	75	33.238	33.238	47081	258	359871	97.8994	129
1	76	33.246	33.246	46891	263	359613	97.8292	132
1	77	33.254	33.254	46702	268	359350	97.7577	134
1	78	33.263	33.263	46513	274	359082	97.6847	137
1	79	33.271	33.271	46326	279	358809	97.6103	139
1	80	33.279	33.279	46139	284	358530	97.5344	142
1	81	33.288	33.288	45954	289	358246	97.4571	145
1	82	33.296	33.296	45769	295	357956	97.3784	147
1	83	33.304	33.304	45585	300	357662	97.2983	150
1	84	33.313	33.313	45402	305	357362	97.2168	152
1	85	33.321	33.321	45220	310	357057	97.1339	155
1	86	33.329	33.329	45038	315	356748	97.0496	157
1	87	33.338	33.338	44858	320	356433	96.964	160
1	88	33.346	33.346	44679	325	356113	96.8769	163
1	89	33.354	33.354	44500	331	355787	96.7883	165
1	90	33.363	33.363	44322	336	355457	96.6984	168
1	91	33.371	33.371	44145	341	355121	96.607	171
1	92	33.379	33.379	43969	346	354779	96.5142	173
1	93	33.388	33.388	43794	351	354433	96.42	176
1	94	33.396	33.396	43619	356	354082	96.3244	178
1	95	33.404	33.404	43446	362	353725	96.2274	181
1	96	33.413	33.413	43273	367	353364	96.1291	183
1	97	33.421	33.421	43101	372	352997	96.0293	186
1	98	33.429	33.429	42930	377	352625	95.9282	188
1	99	33.438	33.438	42759	381	352249	95.8257	191
1	100	33.446	33.446	42590	386	351867	95.722	193
1	101	33.454	33.454	42421	391	351481	95.617	195
1	102	33.463	33.463	42253	395	351091	95.5107	198
1	103	33.471	33.471	42086	400	350696	95.4032	200
1	104	33.479	33.479	41920	405	350296	95.2944	202
1	105	33.488	33.488	41754	409	349891	95.1844	205
1	106	33.496	33.496	41590	414	349482	95.073	207
1	107	33.504	33.504	41426	419	349068	94.9604	210
1	108	33.513	33.513	41263	425	348648	94.8463	212
1	109	33.521	33.521	41100	430	348224	94.7308	215
1	110	33.529	33.529	40939	435	347794	94.6139	218
1	111	33.538	33.538	40778	440	347359	94.4955	220
1	112	33.546	33.546	40618	446	346919	94.3757	223
1	113	33.554	33.554	40458	452	346473	94.2544	226
1	114	33.563	33.563	40300	457	346021	94.1316	229
1	115	33.571	33.571	40142	463	345564	94.0072	232
1	116	33.579	33.579	39985	469	345101	93.8812	234
1	117	33.588	33.588	39828	475	344632	93.7536	238
1	118	33.596	33.596	39673	481	344157	93.6244	241
1	119	33.604	33.604	39518	488	343675	93.4934	244
1	120	33.613	33.613	39364	494	343188	93.3608	247
1	121	33.621	33.621	39210	500	342694	93.2264	250
1	122	33.629	33.629	39058	507	342194	93.0903	254
1	123	33.638	33.638	38906	514	341687	92.9524	257
1	124	33.646	33.646	38754	521	341173	92.8126	260
1	125	33.654	33.654	38604	528	340652	92.671	264
1	126	33.663	33.663	38454	535	340124	92.5275	268
1	127	33.671	33.671	38305	543	339589	92.3819	271
1	128	33.679	33.679	38156	551	339047	92.2342	275
1	129	33.688	33.688	38008	559	338496	92.0845	279
1	130	33.696	33.696	37861	568	337937	91.9324	284
1	131	33.704	33.704	37715	577	337369	91.778	288
1	132	33.713	33.713	37569	586	336793	91.6211	293
1	133	33.721	33.721	37424	596	336207	91.4617	298
1	134	33.729	33.729	37280	606	335611	91.2997	303
1	135	33.738	33.738	37136	616	335006	91.1349	308
1	136	33.746	33.746	36993	627	334390	90.9674	313
1	137	33.754	33.754	36851	638	333763	90.7969	319
1	138	33.763	33.763	36709	649	333126	90.6235	325
1	139	33.771	33.771	36568	661	332476	90.4469	331
1	140	33.779	33.779	36428	674	331815	90.2669	337
1	141	33.788	33.788	36288	687	331141	90.0837	343
1	142	33.796	33.796	36149	700	330455	89.8969	350
1	143	33.804	33.804	36011	714	329755	89.7065	357
1	144	33.813	33.813	35873	729	329041	89.5122	364
1	145	33.821	33.821	35736	744	328312	89.3139	372
1	146	33.829	33.829	35599	760	327568	89.1115	380
1	147	33.838	33.838	35463	777	326808	88.9048	388
1	148	33.846	33.846	35328	794	326031	88.6935	397
1	149	33.854	33.854	35194	812	325237	88.4774	406
1	150	33.863	33.863	35060	831	324425	88.2564	416
1	151	33.871	33.871	34926	851	323593	88.0304	425
1	152	33.879	33.879	34793	871	322743	87.7989	436
1	153	33.888	33.888	34661	892	321872	87.562	446
1	154	33.896	33.896	34530	914	320980	87.3193	457
1	155	33.904	33.904	34399	937	320065	87.0706	469
1	156	33.913	33.913	34269	961	319128	86.8156	480
1	157	33.921	33.921	34139	985	318168	86.5543	493
1	158	33.929	33.929	34010	1011	317182	86.2863	505
1	159	33.938	33.938	33881	1037	316172	86.0114	519
1	160	33.946	33.946	33753	1065	315135	85.7292	532
1	161	33.954	33.954	33626	1093	314070	85.4396	546
1	162	33.963	33.963	33499	1122	312977	85.1424	561
1	163	33.971	33.971	33373	1152	311856	84.8372	576
1	164	33.979	33.979	33247	1184	310703	84.5237	592
1	165	33.988	33.988	33122	1216	309519	84.2016	608
1	166	33.996	33.996	32998	1250	308303	83.8707	625
1	167	34.004	34.004	32874	1284	307053	83.5306	642
1	168	34.013	34.013	32751	1320	305768	83.1813	660
1	169	34.021	34.021	32628	1356	304449	82.8222	678
1	170	34.029	34.029	32506	1394	303092	82.4532	697
1	171	34.038	34.038	32384	1432	301699	82.0741	716
1	172	34.046	34.046	32263	1472	300266	81.6844	736
1	173	34.054	34.054	32142	1512	298795	81.2841	756
1	174	34.063	34.063	32022	1553	297283	80.8728	776
1	175	34.071	34.071	31903	1595	295730	80.4503	797
1	176	34.079	34.079	31784	1638	294135	80.0165	819
1	177	34.088	34.088	31666	1681	292497	79.5709	841
1	178	34.096	34.096	31548	1725	290816	79.1135	863
1	179	34.104	34.104	31430	1770	289090	78.6441	885
1	180	34.113	34.113	31314	1816	287320	78.1625	908
1	181	34.121	34.121	31197	1862	285504	77.6686	931
1	182	34.129	34.129	31082	1908	283643	77.1621	954
1	183	34.138	34.138	30967	1955	281734	76.643	978
1	184	34.146	34.146	30852	2003	279779	76.1111	1001
1	185	34.154	34.154	30738	2050	277777	75.5663	1025
1	186	34.163	34.163	30624	2098	275726	75.0085	1049
1	187	34.171	34.171	30511	2146	273628	74.4378	1073
1	188	34.179	34.179	30398	2193	271483	73.8542	1097
1	189	34.188	34.188	30286	2241	269290	73.2575	1120
1	190	34.196	34.196	30175	2288	267049	72.6479	1144
1	191	34.204	34.204	30064	2335	264761	72.0255	1168
1	192	34.213	34.213	29953	2381	262426	71.3903	1191
1	193	34.221	34.221	29843	2427	260044	70.7424	1214
1	194	34.229	34.229	29733	2473	257617	70.0821	1236
1	195	34.238	34.238	29624	2518	255144	69.4094	1259
1	196	34.246	34.246	29516	2561	252626	68.7245	1281
1	197	34.254	34.254	29408	2604	250065	68.0277	1302
1	198	34.263	34.263	29300	2646	247461	67.3192	1323
1	199	34.271	34.271	29193	2687	244814	66.5993	1344
1	200	34.279	34.279	29086	2727	242127	65.8682	1363
1	201	34.288	34.288	28980	2765	239400	65.1265	1382
1	202	34.296	34.296	28874	2801	236636	64.3744	1401
1	203	34.304	34.304	28769	2837	233834	63.6123	1418
1	204	34.313	34.313	28664	2870	230998	62.8406	1435
1	205	34.321	34.321	28560	2902	228127	62.0598	1451
1	206	34.329	34.329	28456	2933	225225	61.2702	1467
1	207	34.338	34.338	28353	2962	222292	60.4723	1481
1	208	34.346	34.346	28250	2989	219330	59.6665	1495
1	209	34.354	34.354	28147	3014	216341	58.8534	1507
1	210	34.363	34.363	28045	3037	213327	58.0334	1519
1	211	34.371	34.371	27944	3058	210289	57.2071	1529
1	212	34.379	34.379	27843	3078	207231	56.3751	1539
1	213	34.388	34.388	27742	3094	204153	55.5379	1547
1	214	34.396	34.396	27642	3109	201059	54.6961	1554
1	215	34.404	34.404	27542	3121	197950	53.8504	1561
1	216	34.413	34.413	27443	3132	194829	53.0013	1566
1	217	34.421	34.421	27344	3140	191697	52.1493	1570
1	218	34.429	34.429	27246	3146	188557	51.2952	1573
1	219	34.438	34.438	27148	3149	185412	50.4394	1575
1	220	34.446	34.446	27050	3151	182262	49.5826	1575
1	221	34.454	34.454	26953	3150	179111	48.7255	1575
1	222	34.463	34.463	26856	3147	175961	47.8685	1574
1	223	34.471	34.471	26760	3142	172814	47.0123	1571
1	224	34.479	34.479	26664	3135	169672	46.1575	1568
1	225	34.488	34.488	26569	3126	166537	45.3047	1563
1	226	34.496	34.496	26474	3114	163411	44.4543	1557
1	227	34.504	34.504	26379	3101	160297	43.6071	1551
1	228	34.513	34.513	26285	3086	157195	42.7634	1543
1	229	34.521	34.521	26191	3069	154109	41.9239	1534
1	230	34.529	34.529	26098	3050	151041	41.0891	1525
1	231	34.538	34.538	26005	3029	147990	40.2593	1515
1	232	34.546	34.546	25912	3007	144961	39.4352	1504
1	233	34.554	34.554	25820	2983	141954	38.6171	1492
1	234	34.563	34.563	25729	2958	138971	37.8056	1479
1	235	34.571	34.571	25637	2931	136013	37.0009	1465
1	236	34.579	34.579	25546	2902	133082	36.2037	1451
1	237	34.588	34.588	25456	2872	130180	35.4142	1436
1	238	34.596	34.596	25366	2840	127308	34.6329	1420
1	239	34.604	34.604	25276	2808	124468	33.8602	1404
1	240	34.613	34.613	25187	2774	121660	33.0963	1387
1	241	34.621	34.621	25098	2739	118886	32.3417	1369
1	242	34.629	34.629	25009	2702	116147	31.5967	1351
1	243	34.638	34.638	24921	2665	113445	30.8616	1333
1	244	34.646	34.646	24833	2627	110780	30.1366	1314
1	245	34.654	34.654	24746	2589	108153	29.4218	1294
1	246	34.663	34.663	24659	2550	105564	28.7176	1275
1	247	34.671	34.671	24572	2510	103014	28.024	1255
1	248	34.679	34.679	24486	2469	100505	27.3413	1235
1	249	34.688	34.688	24400	2428	98035	26.6696	1214
1	250	34.696	34.696	24315	2386	95608	26.0091	1193
1	251	34.704	34.704	24230	2345	93221	25.3599	1172
1	252	34.713	34.713	24145	2302	90877	24.7221	1151
1	253	34.721	34.721	24060	2260	88574	24.0958	1130
1	254	34.729	34.729	23976	2217	86315	23.481	1108
1	255	34.738	34.738	23893	2174	84098	22.878	1087
1	256	34.746	34.746	23810	2131	81924	22.2866	1065
1	257	34.754	34.754	23727	2088	79793	21.7069	1044
1	258	34.763	34.763	23644	2045	77705	21.139	1022
1	259	34.771	34.771	23562	2002	75661	20.5827	1001
1	260	34.779	34.779	23480	1960	73658	20.038	980
1	261	34.788	34.788	23398	1917	71699	19.5049	959
1	262	34.796	34.796	23317	1875	69781	18.9833	938
1	263	34.804	34.804	23236	1834	67906	18.4732	917
1	264	34.813	34.813	23156	1792	66072	17.9743	896
1	265	34.821	34.821	23076	1751	64280	17.4868	875
1	266	34.829	34.829	22996	1710	62529	17.0105	855
1	267	34.838	34.838	22917	1670	60819	16.5453	835
1	268	34.846	34.846	22838	1630	59150	16.0911	815
1	269	34.854	34.854	22759	1590	57520	15.6477	795
1	270	34.863	34.863	22680	1551	55930	15.2151	776
1	271	34.871	34.871	22602	1512	54379	14.7932	756
1	272	34.879	34.879	22525	1474	52866	14.3817	737
1	273	34.888	34.888	22447	1437	51392	13.9807	719
1	274	34.896	34.896	22370	1401	49955	13.5897	700
1	275	34.904	34.904	22293	1365	48554	13.2087	682
1	276	34.913	34.913	22217	1329	47190	12.8375	665
1	277	34.921	34.921	22141	1294	45860	12.4759	647
1	278	34.929	34.929	22065	1259	44566	12.1238	630
1	279	34.938	34.938	21990	1225	43307	11.7812	613
1	280	34.946	34.946	21915	1193	42081	11.4478	596
1	281	34.954	34.954	21840	1160	40889	11.1234	580
1	282	34.963	34.963	21765	1129	39728	10.8077	565
1	283	34.971	34.971	21691	1098	38599	10.5006	549
1	284	34.979	34.979	21617	1067	37502	10.2019	534
1	285	34.988	34.988	21544	1038	36434	9.9115	519
1	286	34.996	34.996	21471	1009	35397	9.6293	504
1	287	35.004	35.004	21398	980	34388	9.3549	490
1	288	35.013	35.013	21325	953	33408	9.0882	476
1	289	35.021	35.021	21253	926	32455	8.829	463
1	290	35.029	35.029	21181	900	31529	8.5771	450
1	291	35.038	35.038	21109	874	30629	8.3323	437
1	292	35.046	35.046	21038	849	29755	8.0945	425
1	293	35.054	35.054	20967	825	28906	7.8635	412
1	294	35.063	35.063	20896	801	28081	7.6392	400
1	295	35.071	35.071	20825	778	27280	7.4214	389
1	296	35.079	35.079	20755	755	26503	7.2098	377
1	297	35.088	35.088	20685	733	25748	7.0044	367
1	298	35.096	35.096	20616	712	25015	6.805	356
1	299	35.104	35.104	20547	691	24303	6.6115	345
1	300	35.113	35.113	20478	671	23613	6.4236	335
1	301	35.121	35.121	20409	651	22942	6.2412	326
1	302	35.129	35.129	20340	632	22291	6.064	316
1	303	35.138	35.138	20272	613	21659	5.8921	307
1	304	35.146	35.146	20205	596	21045	5.7252	298
1	305	35.154	35.154	20137	578	20450	5.5632	289
1	306	35.163	35.163	20070	561	19871	5.4058	281
1	307	35.171	35.171	20003	545	19310	5.2531	273
1	308	35.179	35.179	19936	529	18765	5.1048	265
1	309	35.188	35.188	19870	514	18236	4.9609	257
1	310	35.196	35.196	19803	498	17722	4.8212	249
1	311	35.204	35.204	19738	484	17224	4.6856	242
1	312	35.213	35.213	19672	470	16740	4.554	235
1	313	35.221	35.221	19607	456	16270	4.4262	228
1	314	35.229	35.229	19542	442	15815	4.3022	221
1	315	35.238	35.238	19477	429	15372	4.1819	215
1	316	35.246	35.246	19412	417	14943	4.0651	208
1	317	35.254	35.254	19348	405	14526	3.9517	202
1	318	35.263	35.263	19284	393	14121	3.8416	197
1	319	35.271	35.271	19220	382	13728	3.7346	191
1	320	35.279	35.279	19157	371	13346	3.6308	185
1	321	35.288	35.288	19094	360	12976	3.53	180
1	322	35.296	35.296	19031	349	12616	3.4321	175
1	323	35.304	35.304	18968	339	12267	3.337	170
1	324	35.313	35.313	18906	330	11927	3.2447	165
1	325	35.321	35.321	18844	320	11598	3.155	160
1	326	35.329	35.329	18782	311	11277	3.0679	156
1	327	35.338	35.338	18720	302	10966	2.9833	151
1	328	35.346	35.346	18659	294	10664	2.9011	147
1	329	35.354	35.354	18598	285	10371	2.8212	143
1	330	35.363	35.363	18537	277	10085	2.7436	139
1	331	35.371	35.371	18476	270	9808	2.6682	135
1	332	35.379	35.379	18416	262	9539	2.5949	131
1	333	35.388	35.388	18356	255	9276	2.5235	128
1	334	35.396	35.396	18296	248	9021	2.4541	124
1	335	35.404	35.404	18237	241	8773	2.3865	121
1	336	35.413	35.413	18177	235	8531	2.3209	117
1	337	35.421	35.421	18118	228	8297	2.257	114
1	338	35.429	35.429	18059	222	8068	2.1949	111
1	339	35.438	35.438	18001	216	7846	2.1345	108
1	340	35.446	35.446	17942	210	7631	2.0758	105
1	341	35.454	35.454	17884	204	7421	2.0188	102
1	342	35.463	35.463	17826	198	7217	1.9633	99
1	343	35.471	35.471	17769	193	7019	1.9094	97
1	344	35.479	35.479	17711	188	6826	1.8568	94
1	345	35.488	35.488	17654	183	6637	1.8057	92
1	346	35.496	35.496	17597	178	6454	1.7558	89
1	347	35.504	35.504	17540	174	6276	1.7073	87
1	348	35.513	35.513	17484	169	6102	1.66	85
1	349	35.521	35.521	17427	165	5932	1.6139	83
1	350	35.529	35.529	17371	161	5767	1.5689	80
1	351	35.538	35.538	17316	157	5606	1.5252	78
1	352	35.546	35.546	17260	153	5450	1.4826	76
1	353	35.554	35.554	17205	148	5297	1.4411	74
1	354	35.563	35.563	17150	145	5149	1.4007	72
1	355	35.571	35.571	17095	141	5004	1.3614	70
1	356	35.579	35.579	17040	137	4863	1.323	69
1	357	35.588	35.588	16986	134	4726	1.2857	67
1	358	35.596	35.596	16931	130	4593	1.2494	65
1	359	35.604	35.604	16877	127	4463	1.214	63
1	360	35.613	35.613	16824	123	4336	1.1796	62
1	361	35.621	35.621	16770	120	4213	1.146	60
1	362	35.629	35.629	16717	117	4093	1.1133	59
1	363	35.638	35.638	16663	114	3976	1.0815	57
1	364	35.646	35.646	16611	111	3862	1.0505	56
1	365	35.654	35.654	16558	108	3750	1.0202	54
1	366	35.663	35.663	16505	106	3642	0.9907	53
1	367	35.671	35.671	16453	103	3536	0.9619	52
1	368	35.679	35.679	16401	101	3433	0.9338	51
1	369	35.688	35.688	16349	99	3331	0.9063	49
1	370	35.696	35.696	16298	96	3233	0.8794	48
1	371	35.704	35.704	16246	94	3136	0.8532	47
1	372	35.713	35.713	16195	92	3042	0.8276	46
1	373	35.721	35.721	16144	90	2950	0.8025	45
1	374	35.729	35.729	16093	88	2859	0.7779	44
1	375	35.738	35.738	16042	86	2771	0.7539	43
1	376	35.746	35.746	15992	84	2685	0.7305	42
1	377	35.754	35.754	15942	82	2601	0.7077	41
1	378	35.763	35.763	15892	80	2520	0.6854	40
1	379	35.771	35.771	15842	78	2440	0.6637	39
1	380	35.779	35.779	15792	76	2362	0.6426	38
1	381	35.788	35.788	15743	74	2286	0.622	37
1	382	35.796	35.796	15694	72	2213	0.6019	36
1	383	35.804	35.804	15645	71	2140	0.5823	35
1	384	35.813	35.813	15596	69	2070	0.563	34
1	385	35.821	35.821	15547	67	2001	0.5443	33
1	386	35.829	35.829	15499	65	1934	0.5261	33
1	387	35.838	35.838	15451	64	1869	0.5083	32
1	388	35.846	35.846	15403	62	1805	0.491	31
1	389	35.854	35.854	15355	60	1743	0.4741	30
1	390	35.863	35.863	15307	59	1682	0.4577	29
1	391	35.871	35.871	15260	57	1624	0.4417	29
1	392	35.879	35.879	15212	56	1567	0.4262	28
1	393	35.888	35.888	15165	55	1511	0.411	27
1	394	35.896	35.896	15118	53	1456	0.3962	26
1	395	35.904	35.904	15072	52	1403	0.3817	26
1	396	35.913	35.913	15025	50	1352	0.3677	25
1	397	35.921	35.921	14979	49	1302	0.3541	24
1	398	35.929	35.929	14933	48	1253	0.3408	24
1	399	35.938	35.938	14887	47	1205	0.3278	23
1	400	35.946	35.946	14841	45	1158	0.3151	23
1	401	35.954	35.954	14795	44	1113	0.3028	22
1	402	35.963	35.963	14750	43	1069	0.2907	22
1	403	35.971	35.971	14705	42	1026	0.279	21
1	404	35.979	35.979	14660	40	984	0.2677	20
1	405	35.988	35.988	14615	39	944	0.2567	20
1	406	35.996	35.996	14570	38	904	0.2461	19
1	407	36.004	36.004	14525	37	866	0.2357	19
1	408	36.013	36.013	14481	36	829	0.2256	18
1	409	36.021	36.021	14437	35	793	0.2158	18
1	410	36.029	36.029	14393	34	758	0.2062	17
1	411	36.038	36.038	14349	33	724	0.197	16
1	412	36.046	36.046	14305	32	691	0.1881	16
1	413	36.054	36.054	14262	31	659	0.1794	15
1	414	36.063	36.063	14219	30	629	0.171	15
1	415	36.071	36.071	14175	29	599	0.1628	15
1	416	36.079	36.079	14132	28	569	0.1549	14
1	417	36.088	36.088	14090	27	541	0.1472	14
1	418	36.096	36.096	14047	26	514	0.1398	13
1	419	36.104	36.104	14005	25	488	0.1327	13
1	420	36.113	36.113	13962	24	462	0.1258	12
1	421	36.121	36.121	13920	24	438	0.1192	12
1	422	36.129	36.129	13878	23	414	0.1127	12
1	423	36.138	36.138	13836	22	391	0.1065	11
1	424	36.146	36.146	13795	22	369	0.1004	11
1	425	36.154	36.154	13753	21	347	0.0945	10
1	426	36.163	36.163	13712	20	327	0.0889	10
1	427	36.171	36.171	13671	19	307	0.0834	10
1	428	36.179	36.179	13630	19	287	0.0781	9
1	429	36.188	36.188	13589	18	268	0.073	9
1	430	36.196	36.196	13548	18	250	0.068	9
1	431	36.204	36.204	13508	17	232	0.0631	9
1	432	36.213	36.213	13467	17	215	0.0584	8
1	433	36.221	36.221	13427	16	198	0.0538	8
1	434	36.229	36.229	13387	15	182	0.0494	8
1	435	36.238	36.238	13347	14	166	0.0453	7
1	436	36.246	36.246	13307	14	152	0.0414	7
1	437	36.254	36.254	13268	13	139	0.0377	7
1	438	36.263	36.263	13228	13	125	0.0341	6
1	439	36.271	36.271	13189	12	113	0.0306	6
1	440	36.279	36.279	13150	11	101	0.0274	6
1	441	36.288	36.288	13111	11	89	0.0243	5
1	442	36.296	36.296	13072	10	79	0.0214	5
1	443	36.304	36.304	13033	9	69	0.0187	4
1	444	36.313	36.313	12995	8	60	0.0162	4
1	445	36.321	36.321	12956	8	51	0.014	4
1	446	36.329	36.329	12918	7	44	0.0118	4
1	447	36.338	36.338	12880	7	36	0.0098	3
1	448	36.346	36.346	12842	6	29	0.008	3
1	449	36.354	36.354	12804	6	23	0.0063	3
1	450	36.363	36.363	12767	5	17	0.0047	2
1	451	36.371	36.371	12729	4	13	0.0035	2
1	452	36.379	36.379	12692	3	9	0.0024	1
1	453	36.388	36.388	12655	2	6	0.0017	1
1	454	36.396	36.396	12618	1	4	0.0011	1
1	455	36.404	36.404	12581	1	3	0.0007	1
1	456	36.413	36.413	12544	1	1	0.0004	0
1	457	36.421	36.421	12507	1	1	0.0002	0
1	458	36.429	36.429	12471	0	0	0	0
2	1	45.238	45.238	1909	2	187615	100	1
2	2	45.246	45.246	1908	5	187613	99.9991	2
2	3	45.254	45.254	1906	8	187608	99.9966	4
2	4	45.263	45.263	1904	11	187601	99.9926	5
2	5	45.271	45.271	1902	15	187590	99.9868	7
2	6	45.279	45.279	1901	19	187575	99.9791	9
2	7	45.288	45.288	1899	23	187557	99.9692	11
2	8	45.296	45.296	1897	28	187534	99.9569	14
2	9	45.304	45.304	1896	33	187506	99.9421	17
2	10	45.313	45.313	1894	40	187473	99.9242	20
2	11	45.321	45.321	1892	47	187433	99.9031	23
2	12	45.329	45.329	1891	54	187386	99.8783	27
2	13	45.338	45.338	1889	62	187332	99.8495	31
2	14	45.346	45.346	1887	71	187270	99.8164	36
2	15	45.354	45.354	1886	81	187199	99.7786	40
2	16	45.363	45.363	1884	92	187118	99.7354	46
2	17	45.371	45.371	1882	104	187027	99.6865	52
2	18	45.379	45.379	1881	116	186923	99.6313	58
2	19	45.388	45.388	1879	130	186807	99.5693	65
2	20	45.396	45.396	1877	145	186676	99.4999	73
2	21	45.404	45.404	1876	161	186531	99.4225	81
2	22	45.413	45.413	1874	178	186370	99.3365	89
2	23	45.421	45.421	1872	197	186192	99.2415	98
2	24	45.429	45.429	1871	216	185995	99.1366	108
2	25	45.438	45.438	1869	236	185779	99.0214	118
2	26	45.446	45.446	1868	257	185542	98.8954	129
2	27	45.454	45.454	1866	279	185285	98.7584	139
2	28	45.463	45.463	1864	301	185007	98.6099	150
2	29	45.471	45.471	1863	324	184706	98.4496	162
2	30	45.479	45.479	1861	347	184382	98.2771	173
2	31	45.488	45.488	1860	371	184035	98.0922	185
2	32	45.496	45.496	1858	395	183665	97.8947	197
2	33	45.504	45.504	1856	419	183270	97.6844	209
2	34	45.513	45.513	1855	443	182851	97.4611	222
2	35	45.521	45.521	1853	468	182408	97.2247	234
2	36	45.529	45.529	1852	492	181940	96.9754	246
2	37	45.538	45.538	1850	516	181448	96.7131	258
2	38	45.546	45.546	1848	540	180932	96.4381	270
2	39	45.554	45.554	1847	563	180392	96.1504	282
2	40	45.563	45.563	1845	586	179829	95.8502	293
2	41	45.571	45.571	1844	608	179243	95.5379	304
2	42	45.579	45.579	1842	630	178635	95.2138	315
2	43	45.588	45.588	1841	650	178005	94.8782	325
2	44	45.596	45.596	1839	670	177355	94.5316	335
2	45	45.604	45.604	1837	689	176685	94.1745	345
2	46	45.613	45.613	1836	707	175996	93.8073	354
2	47	45.621	45.621	1834	725	175289	93.4303	362
2	48	45.629	45.629	1833	741	174564	93.0441	370
2	49	45.638	45.638	1831	756	173824	92.6493	378
2	50	45.646	45.646	1830	770	173068	92.2466	385
2	51	45.654	45.654	1828	783	172299	91.8364	391
2	52	45.663	45.663	1827	795	171516	91.4192	397
2	53	45.671	45.671	1825	806	170721	90.9955	403
2	54	45.679	45.679	1824	817	169915	90.5658	408
2	55	45.688	45.688	1822	826	169098	90.1305	413
2	56	45.696	45.696	1821	835	168272	89.6902	417
2	57	45.704	45.704	1819	842	167437	89.2454	421
2	58	45.713	45.713	1818	849	166595	88.7964	425
2	59	45.721	45.721	1816	856	165746	88.3437	428
2	60	45.729	45.729	1815	861	164890	87.8877	430
2	61	45.738	45.738	1813	865	164029	87.4288	433
2	62	45.746	45.746	1812	869	163164	86.9676	435
2	63	45.754	45.754	1810	872	162295	86.5044	436
2	64	45.763	45.763	1809	874	161423	86.0395	437
2	65	45.771	45.771	1807	876	160548	85.5735	438
2	66	45.779	45.779	1806	877	159673	85.1066	438
2	67	45.788	45.788	1804	877	158796	84.6394	438
2	68	45.796	45.796	1803	876	157919	84.1721	438
2	69	45.804	45.804	1801	876	157043	83.705	438
2	70	45.813	45.813	1800	874	156167	83.2383	437
2	71	45.821	45.821	1798	873	155293	82.7723	436
2	72	45.829	45.829	1797	871	154420	82.3071	435
2	73	45.838	45.838	1795	868	153550	81.843	434
2	74	45.846	45.846	1794	866	152681	81.3801	433
2	75	45.854	45.854	1792	863	151815	80.9187	431
2	76	45.863	45.863	1791	860	150952	80.4588	430
2	77	45.871	45.871	1789	856	150093	80.0006	428
2	78	45.879	45.879	1788	852	149237	79.5443	426
2	79	45.888	45.888	1786	849	148384	79.0899	424
2	80	45.896	45.896	1785	844	147536	78.6376	422
2	81	45.904	45.904	1784	840	146691	78.1875	420
2	82	45.913	45.913	1782	836	145851	77.7397	418
2	83	45.921	45.921	1781	831	145015	77.2943	416
2	84	45.929	45.929	1779	827	144184	76.8512	413
2	85	45.938	45.938	1778	822	143357	76.4105	411
2	86	45.946	45.946	1776	817	142535	75.9724	409
2	87	45.954	45.954	1775	812	141718	75.5368	406
2	88	45.963	45.963	1774	807	140906	75.1038	404
2	89	45.971	45.971	1772	802	140098	74.6735	401
2	90	45.979	45.979	1771	797	139296	74.2458	399
2	91	45.988	45.988	1769	792	138499	73.8209	396
2	92	45.996	45.996	1768	787	137707	73.3987	393
2	93	46.004	46.004	1767	782	136920	72.9792	391
2	94	46.013	46.013	1765	777	136138	72.5625	388
2	95	46.021	46.021	1764	772	135361	72.1485	386
2	96	46.029	46.029	1762	766	134590	71.7372	383
2	97	46.038	46.038	1761	761	133823	71.3289	380
2	98	46.046	46.046	1760	755	133063	70.9235	378
2	99	46.054	46.054	1758	750	132308	70.521	375
2	100	46.063	46.063	1757	745	131558	70.1213	372
2	101	46.071	46.071	1755	740	130813	69.7243	370
2	102	46.079	46.079	1754	735	130073	69.33	367
2	103	46.088	46.088	1753	730	129339	68.9384	365
2	104	46.096	46.096	1751	724	128609	68.5496	362
2	105	46.104	46.104	1750	719	127885	68.1635	360
2	106	46.113	46.113	1749	714	127166	67.7802	357
2	107	46.121	46.121	1747	709	126452	67.3997	354
2	108	46.129	46.129	1746	703	125743	67.0221	352
2	109	46.138	46.138	1744	698	125040	66.6472	349
2	110	46.146	46.146	1743	693	124342	66.2752	346
2	111	46.154	46.154	1742	687	123649	65.9061	344
2	112	46.163	46.163	1740	682	122962	65.5397	341
2	113	46.171	46.171	1739	677	122280	65.176	339
2	114	46.179	46.179	1738	672	121603	64.8151	336
2	115	46.188	46.188	1736	667	120930	64.4568	334
2	116	46.196	46.196	1735	662	120263	64.1012	331
2	117	46.204	46.204	1734	657	119601	63.7483	329
2	118	46.213	46.213	1732	652	118944	63.398	326
2	119	46.221	46.221	1731	648	118292	63.0503	324
2	120	46.229	46.229	1730	644	117644	62.705	322
2	121	46.238	46.238	1728	639	117000	62.362	320
2	122	46.246	46.246	1727	635	116361	62.0212	318
2	123	46.254	46.254	1726	631	115725	61.6825	316
2	124	46.263	46.263	1724	627	115094	61.3461	313
2	125	46.271	46.271	1723	623	114467	61.012	311
2	126	46.279	46.279	1722	619	113845	60.68	309
2	127	46.288	46.288	1720	615	113226	60.3502	307
2	128	46.296	46.296	1719	611	112611	60.0224	306
2	129	46.304	46.304	1718	608	112000	59.6966	304
2	130	46.313	46.313	1717	604	111392	59.3728	302
2	131	46.321	46.321	1715	601	110788	59.0508	301
2	132	46.329	46.329	1714	598	110187	58.7304	299
2	133	46.338	46.338	1713	595	109589	58.4117	298
2	134	46.346	46.346	1711	593	108994	58.0944	296
2	135	46.354	46.354	1710	590	108401	57.7786	295
2	136	46.363	46.363	1709	587	107811	57.4641	294
2	137	46.371	46.371	1707	585	107224	57.151	292
2	138	46.379	46.379	1706	582	106639	56.8392	291
2	139	46.388	46.388	1705	580	106056	56.5288	290
2	140	46.396	46.396	1704	578	105476	56.2195	289
2	141	46.404	46.404	1702	577	104898	55.9112	289
2	142	46.413	46.413	1701	576	104321	55.6036	288
2	143	46.421	46.421	1700	575	103745	55.2967	287
2	144	46.429	46.429	1699	574	103170	54.9904	287
2	145	46.438	46.438	1697	573	102596	54.6846	286
2	146	46.446	46.446	1696	572	102024	54.3793	286
2	147	46.454	46.454	1695	571	101451	54.0744	286
2	148	46.463	46.463	1694	571	100880	53.7698	285
2	149	46.471	46.471	1692	570	100309	53.4655	285
2	150	46.479	46.479	1691	570	99739	53.1615	285
2	151	46.488	46.488	1690	570	99169	52.8577	285
2	152	46.496	46.496	1689	570	98599	52.554	285
2	153	46.504	46.504	1687	570	98029	52.2503	285
2	154	46.513	46.513	1686	570	97459	51.9465	285
2	155	46.521	46.521	1685	570	96889	51.6427	285
2	156	46.529	46.529	1684	571	96319	51.3386	285
2	157	46.538	46.538	1682	571	95748	51.0344	286
2	158	46.546	46.546	1681	572	95177	50.7299	286
2	159	46.554	46.554	1680	573	94605	50.425	286
2	160	46.563	46.563	1679	574	94032	50.1196	287
2	161	46.571	46.571	1677	574	93458	49.8138	287
2	162	46.579	46.579	1676	575	92884	49.5076	288
2	163	46.588	46.588	1675	576	92308	49.201	288
2	164	46.596	46.596	1674	577	91732	48.8939	288
2	165	46.604	46.604	1673	578	91155	48.5865	289
2	166	46.613	46.613	1671	579	90578	48.2785	289
2	167	46.621	46.621	1670	579	89999	47.9701	290
2	168	46.629	46.629	1669	580	89420	47.6614	290
2	169	46.638	46.638	1668	581	88840	47.3523	290
2	170	46.646	46.646	1667	582	88259	47.0428	291
2	171	46.654	46.654	1665	583	87677	46.7327	291
2	172	46.663	46.663	1664	584	87094	46.4219	292
2	173	46.671	46.671	1663	585	86510	46.1106	293
2	174	46.679	46.679	1662	586	85925	45.7986	293
2	175	46.688	46.688	1661	588	85338	45.486	294
2	176	46.696	46.696	1659	588	84751	45.1729	294
2	177	46.704	46.704	1658	589	84163	44.8592	295
2	178	46.713	46.713	1657	590	83573	44.5452	295
2	179	46.721	46.721	1656	591	82983	44.2308	295
2	180	46.729	46.729	1655	592	82393	43.9159	296
2	181	46.738	46.738	1654	593	81801	43.6006	296
2	182	46.746	46.746	1652	594	81208	43.2847	297
2	183	46.754	46.754	1651	595	80615	42.9682	297
2	184	46.763	46.763	1650	596	80020	42.6512	298
2	185	46.771	46.771	1649	597	79424	42.3337	298
2	186	46.779	46.779	1648	598	78828	42.0158	299
2	187	46.788	46.788	1647	598	78230	41.6973	299
2	188	46.796	46.796	1645	599	77632	41.3783	300
2	189	46.804	46.804	1644	600	77033	41.0589	300
2	190	46.813	46.813	1643	601	76432	40.739	300
2	191	46.821	46.821	1642	602	75831	40.4187	301
2	192	46.829	46.829	1641	603	75230	40.098	301
2	193	46.838	46.838	1640	604	74627	39.7766	302
2	194	46.846	46.846	1638	605	74023	39.4548	302
2	195	46.854	46.854	1637	606	73418	39.1325	303
2	196	46.863	46.863	1636	606	72813	38.8097	303
2	197	46.871	46.871	1635	607	72206	38.4865	304
2	198	46.879	46.879	1634	608	71599	38.1628	304
2	199	46.888	46.888	1633	609	70991	37.8387	304
2	200	46.896	46.896	1632	610	70382	37.5142	305
2	201	46.904	46.904	1630	610	69773	37.1893	305
2	202	46.913	46.913	1629	611	69162	36.864	305
2	203	46.921	46.921	1628	611	68551	36.5384	306
2	204	46.929	46.929	1627	612	67940	36.2126	306
2	205	46.938	46.938	1626	612	67328	35.8865	306
2	206	46.946	46.946	1625	613	66716	35.5601	307
2	207	46.954	46.954	1624	614	66103	35.2334	307
2	208	46.963	46.963	1623	614	65489	34.9063	307
2	209	46.971	46.971	1622	615	64875	34.5788	308
2	210	46.979	46.979	1620	616	64260	34.251	308
2	211	46.988	46.988	1619	616	63644	33.9228	308
2	212	46.996	46.996	1618	617	63028	33.5943	308
2	213	47.004	47.004	1617	618	62411	33.2654	309
2	214	47.013	47.013	1616	618	61793	32.9362	309
2	215	47.021	47.021	1615	619	61175	32.6067	309
2	216	47.029	47.029	1614	619	60556	32.2769	310
2	217	47.038	47.038	1613	620	59937	31.9468	310
2	218	47.046	47.046	1612	620	59317	31.6165	310
2	219	47.054	47.054	1611	621	58697	31.2858	311
2	220	47.063	47.063	1609	622	58076	30.9548	311
2	221	47.071	47.071	1608	622	57454	30.6234	311
2	222	47.079	47.079	1607	623	56832	30.2918	311
2	223	47.088	47.088	1606	623	56209	29.9599	312
2	224	47.096	47.096	1605	623	55586	29.6278	312
2	225	47.104	47.104	1604	624	54963	29.2954	312
2	226	47.113	47.113	1603	624	54339	28.963	312
2	227	47.121	47.121	1602	624	53715	28.6304	312
2	228	47.129	47.129	1601	624	53091	28.2977	312
2	229	47.138	47.138	1600	625	52466	27.9649	312
2	230	47.146	47.146	1599	625	51842	27.632	312
2	231	47.154	47.154	1598	625	51217	27.299	312
2	232	47.163	47.163	1597	625	50592	26.9659	313
2	233	47.171	47.171	1595	626	49967	26.6327	313
2	234	47.179	47.179	1594	626	49341	26.2993	313
2	235	47.188	47.188	1593	626	48716	25.9657	313
2	236	47.196	47.196	1592	626	48090	25.6321	313
2	237	47.204	47.204	1591	626	47463	25.2983	313
2	238	47.213	47.213	1590	626	46837	24.9645	313
2	239	47.221	47.221	1589	627	46211	24.6306	313
2	240	47.229	47.229	1588	627	45584	24.2966	313
2	241	47.238	47.238	1587	627	44957	23.9626	313
2	242	47.246	47.246	1586	627	44331	23.6285	313
2	243	47.254	47.254	1585	627	43704	23.2944	313
2	244	47.263	47.263	1584	627	43077	22.9602	313
2	245	47.271	47.271	1583	627	42450	22.626	313
2	246	47.279	47.279	1582	627	41823	22.2919	313
2	247	47.288	47.288	1581	626	41196	21.9579	313
2	248	47.296	47.296	1580	626	40570	21.6241	313
2	249	47.304	47.304	1579	625	39944	21.2906	313
2	250	47.313	47.313	1578	625	39319	20.9573	313
2	251	47.321	47.321	1577	625	38694	20.6241	312
2	252	47.329	47.329	1576	625	38069	20.2911	312
2	253	47.338	47.338	1575	624	37445	19.9583	312
2	254	47.346	47.346	1574	624	36820	19.6255	312
2	255	47.354	47.354	1573	623	36196	19.2929	312
2	256	47.363	47.363	1572	623	35573	18.9606	311
2	257	47.371	47.371	1571	622	34950	18.6287	311
2	258	47.379	47.379	1570	621	34328	18.2971	311
2	259	47.388	47.388	1569	620	33707	17.966	310
2	260	47.396	47.396	1568	619	33087	17.6354	310
2	261	47.404	47.404	1567	619	32467	17.3052	309
2	262	47.413	47.413	1566	618	31848	16.9753	309
2	263	47.421	47.421	1565	617	31230	16.6459	309
2	264	47.429	47.429	1564	616	30613	16.3169	308
2	265	47.438	47.438	1563	615	29997	15.9885	307
2	266	47.446	47.446	1562	613	29382	15.6607	307
2	267	47.454	47.454	1561	612	28768	15.3337	306
2	268	47.463	47.463	1560	610	28156	15.0075	305
2	269	47.471	47.471	1559	609	27546	14.6822	304
2	270	47.479	47.479	1558	607	26937	14.3577	304
2	271	47.488	47.488	1557	605	26330	14.0341	303
2	272	47.496	47.496	1556	604	25725	13.7115	302
2	273	47.504	47.504	1555	602	25121	13.3899	301
2	274	47.513	47.513	1554	600	24520	13.0691	300
2	275	47.521	47.521	1553	598	23920	12.7493	299
2	276	47.529	47.529	1552	595	23322	12.4308	298
2	277	47.538	47.538	1551	593	22727	12.1134	296
2	278	47.546	47.546	1550	591	22134	11.7974	295
2	279	47.554	47.554	1549	588	21543	11.4826	294
2	280	47.563	47.563	1548	585	20955	11.1692	293
2	281	47.571	47.571	1547	582	20370	10.8571	291
2	282	47.579	47.579	1546	579	19787	10.5467	290
2	283	47.588	47.588	1545	576	19208	10.238	288
2	284	47.596	47.596	1544	573	18632	9.931	286
2	285	47.604	47.604	1543	569	18059	9.6257	285
2	286	47.613	47.613	1542	565	17490	9.3224	283
2	287	47.621	47.621	1541	561	16925	9.0209	281
2	288	47.629	47.629	1540	557	16363	8.7217	279
2	289	47.638	47.638	1539	553	15806	8.4246	277
2	290	47.646	47.646	1538	549	15253	8.1298	274
2	291	47.654	47.654	1537	544	14704	7.8373	272
2	292	47.663	47.663	1536	539	14160	7.5473	270
2	293	47.671	47.671	1535	534	13621	7.26	267
2	294	47.679	47.679	1534	528	13087	6.9755	264
2	295	47.688	47.688	1533	523	12559	6.6939	261
2	296	47.696	47.696	1532	517	12036	6.4153	258
2	297	47.704	47.704	1532	510	11519	6.1399	255
2	298	47.713	47.713	1531	504	11009	5.8679	252
2	299	47.721	47.721	1530	497	10505	5.5992	249
2	300	47.729	47.729	1529	490	10008	5.3341	245
2	301	47.738	47.738	1528	483	9517	5.0727	242
2	302	47.746	47.746	1527	475	9034	4.8153	238
2	303	47.754	47.754	1526	467	8559	4.5619	234
2	304	47.763	47.763	1525	459	8092	4.3129	229
2	305	47.771	47.771	1524	450	7633	4.0684	225
2	306	47.779	47.779	1523	441	7183	3.8284	221
2	307	47.788	47.788	1522	432	6742	3.5933	216
2	308	47.796	47.796	1521	422	6310	3.3631	211
2	309	47.804	47.804	1520	412	5888	3.1382	206
2	310	47.813	47.813	1519	401	5476	2.9185	201
2	311	47.821	47.821	1518	390	5074	2.7045	195
2	312	47.829	47.829	1518	379	4684	2.4964	189
2	313	47.838	47.838	1517	367	4305	2.2945	183
2	314	47.846	47.846	1516	354	3938	2.0989	177
2	315	47.854	47.854	1515	341	3584	1.91	171
2	316	47.863	47.863	1514	328	3242	1.728	164
2	317	47.871	47.871	1513	314	2914	1.5531	157
2	318	47.879	47.879	1512	300	2600	1.3856	150
2	319	47.888	47.888	1511	285	2300	1.2259	142
2	320	47.896	47.896	1510	269	2015	1.0741	135
2	321	47.904	47.904	1509	253	1746	0.9307	126
2	322	47.913	47.913	1508	236	1493	0.796	118
2	323	47.921	47.921	1508	218	1258	0.6703	109
2	324	47.929	47.929	1507	199	1040	0.5542	100
2	325	47.938	47.938	1506	180	841	0.448	90
2	326	47.946	47.946	1505	160	660	0.352	80
2	327	47.954	47.954	1504	139	500	0.2667	70
2	328	47.963	47.963	1503	118	361	0.1924	59
2	329	47.971	47.971	1502	96	243	0.1294	48
2	330	47.979	47.979	1501	73	147	0.0783	37
2	331	47.988	47.988	1500	49	74	0.0393	25
2	332	47.996	47.996	1500	25	25	0.0131	12
2	333	48.004	48.004	1499	0	0	0	0
[Molecular	Weight	Distribution	Table(Detector	B)]
#	of	Points	791
R.Time	Volume(mL)	M.W.	M.W.(%)	Cumulative	M.W.(%)
48.004	48.004	1499	0	0
47.996	47.996	1500	0.7788	0.0044
47.988	47.988	1500	1.5637	0.0133
47.979	47.979	1501	2.3186	0.0265
47.971	47.971	1502	3.0451	0.0437
47.963	47.963	1503	3.7474	0.065
47.954	47.954	1504	4.4267	0.0901
47.946	47.946	1505	5.0822	0.119
47.938	47.938	1506	5.7141	0.1514
47.929	47.929	1507	6.3242	0.1873
47.921	47.921	1508	6.9143	0.2265
47.913	47.913	1508	7.4822	0.269
47.904	47.904	1509	8.0212	0.3145
47.896	47.896	1510	8.5388	0.363
47.888	47.888	1511	9.0363	0.4142
47.879	47.879	1512	9.5143	0.4682
47.871	47.871	1513	9.9728	0.5248
47.863	47.863	1514	10.4134	0.5839
47.854	47.854	1515	10.8382	0.6454
47.846	47.846	1516	11.2481	0.7093
47.838	47.838	1517	11.6441	0.7753
47.829	47.829	1518	12.0247	0.8436
47.821	47.821	1518	12.3912	0.9139
47.813	47.813	1519	12.7424	0.9862
47.804	47.804	1520	13.0772	1.0604
47.796	47.796	1521	13.3961	1.1365
47.788	47.788	1522	13.7043	1.2142
47.779	47.779	1523	14.0001	1.2937
47.771	47.771	1524	14.2882	1.3748
47.763	47.763	1525	14.5628	1.4574
47.754	47.754	1526	14.8265	1.5416
47.746	47.746	1527	15.0853	1.6272
47.738	47.738	1528	15.3311	1.7142
47.729	47.729	1529	15.5622	1.8025
47.721	47.721	1530	15.7853	1.8921
47.713	47.713	1531	15.9982	1.9829
47.704	47.704	1532	16.1999	2.0748
47.696	47.696	1532	16.3957	2.1678
47.688	47.688	1533	16.5882	2.262
47.679	47.679	1534	16.7685	2.3571
47.671	47.671	1535	16.9407	2.4533
47.663	47.663	1536	17.1075	2.5504
47.654	47.654	1537	17.2653	2.6484
47.646	47.646	1538	17.4171	2.7472
47.638	47.638	1539	17.5555	2.8468
47.629	47.629	1540	17.69	2.9472
47.621	47.621	1541	17.8195	3.0483
47.613	47.613	1542	17.9473	3.1502
47.604	47.604	1543	18.0652	3.2527
47.596	47.596	1544	18.1762	3.3559
47.588	47.588	1545	18.279	3.4596
47.579	47.579	1546	18.3817	3.5639
47.571	47.571	1547	18.4863	3.6688
47.563	47.563	1548	18.5792	3.7743
47.554	47.554	1549	18.6622	3.8802
47.546	47.546	1550	18.7431	3.9865
47.538	47.538	1551	18.8202	4.0933
47.529	47.529	1552	18.895	4.2006
47.521	47.521	1553	18.9695	4.3082
47.513	47.513	1554	19.0391	4.4163
47.504	47.504	1555	19.1007	4.5247
47.496	47.496	1556	19.1543	4.6334
47.488	47.488	1557	19.2091	4.7424
47.479	47.479	1558	19.2651	4.8517
47.471	47.471	1559	19.3221	4.9614
47.463	47.463	1560	19.3734	5.0713
47.454	47.454	1561	19.4229	5.1815
47.446	47.446	1562	19.4708	5.292
47.438	47.438	1563	19.5149	5.4028
47.429	47.429	1564	19.5563	5.5138
47.421	47.421	1565	19.5907	5.6249
47.413	47.413	1566	19.6165	5.7363
47.404	47.404	1567	19.6389	5.8477
47.396	47.396	1568	19.6615	5.9593
47.388	47.388	1569	19.6869	6.071
47.379	47.379	1570	19.716	6.1829
47.371	47.371	1571	19.7431	6.295
47.363	47.363	1572	19.7672	6.4071
47.354	47.354	1573	19.7867	6.5194
47.346	47.346	1574	19.8027	6.6318
47.338	47.338	1575	19.8133	6.7443
47.329	47.329	1576	19.8216	6.8567
47.321	47.321	1577	19.8287	6.9693
47.313	47.313	1578	19.8372	7.0818
47.304	47.304	1579	19.8454	7.1945
47.296	47.296	1580	19.858	7.3072
47.288	47.288	1581	19.874	7.42
47.279	47.279	1582	19.8896	7.5328
47.271	47.271	1583	19.8957	7.6457
47.263	47.263	1584	19.8976	7.7587
47.254	47.254	1585	19.8985	7.8716
47.246	47.246	1586	19.8964	7.9845
47.238	47.238	1587	19.8936	8.0974
47.229	47.229	1588	19.8899	8.2103
47.221	47.221	1589	19.8851	8.3231
47.213	47.213	1590	19.8809	8.4359
47.204	47.204	1591	19.8778	8.5488
47.196	47.196	1592	19.8755	8.6615
47.188	47.188	1593	19.8677	8.7743
47.179	47.179	1594	19.8592	8.887
47.171	47.171	1595	19.8524	8.9997
47.163	47.163	1597	19.8414	9.1123
47.154	47.154	1598	19.8335	9.2248
47.146	47.146	1599	19.828	9.3373
47.138	47.138	1600	19.8215	9.4498
47.129	47.129	1601	19.8166	9.5623
47.121	47.121	1602	19.8117	9.6747
47.113	47.113	1603	19.8048	9.7871
47.104	47.104	1604	19.7964	9.8995
47.096	47.096	1605	19.7872	10.0118
47.088	47.088	1606	19.7767	10.124
47.079	47.079	1607	19.7634	10.2361
47.071	47.071	1608	19.747	10.3482
47.063	47.063	1609	19.7299	10.4602
47.054	47.054	1611	19.7098	10.572
47.046	47.046	1612	19.689	10.6838
47.038	47.038	1613	19.6717	10.7954
47.029	47.029	1614	19.6544	10.9069
47.021	47.021	1615	19.6368	11.0184
47.013	47.013	1616	19.6223	11.1297
47.004	47.004	1617	19.6035	11.241
46.996	46.996	1618	19.5788	11.3521
46.988	46.988	1619	19.5623	11.4631
46.979	46.979	1620	19.543	11.574
46.971	46.971	1622	19.5206	11.6848
46.963	46.963	1623	19.4981	11.7955
46.954	46.954	1624	19.476	11.906
46.946	46.946	1625	19.4553	12.0164
46.938	46.938	1626	19.4358	12.1267
46.929	46.929	1627	19.4161	12.2369
46.921	46.921	1628	19.3997	12.347
46.913	46.913	1629	19.3857	12.457
46.904	46.904	1630	19.3723	12.5669
46.896	46.896	1632	19.3471	12.6767
46.888	46.888	1633	19.3222	12.7864
46.879	46.879	1634	19.2975	12.8959
46.871	46.871	1635	19.2734	13.0053
46.863	46.863	1636	19.2482	13.1145
46.854	46.854	1637	19.2205	13.2236
46.846	46.846	1638	19.1914	13.3325
46.838	46.838	1640	19.1619	13.4412
46.829	46.829	1641	19.1329	13.5498
46.821	46.821	1642	19.0996	13.6582
46.813	46.813	1643	19.0713	13.7664
46.804	46.804	1644	19.0472	13.8745
46.796	46.796	1645	19.0214	13.9825
46.788	46.788	1647	18.9913	14.0903
46.779	46.779	1648	18.9639	14.1979
46.771	46.771	1649	18.9333	14.3053
46.763	46.763	1650	18.9031	14.4126
46.754	46.754	1651	18.8762	14.5197
46.746	46.746	1652	18.8442	14.6267
46.738	46.738	1654	18.8119	14.7334
46.729	46.729	1655	18.7764	14.84
46.721	46.721	1656	18.7468	14.9464
46.713	46.713	1657	18.7224	15.0526
46.704	46.704	1658	18.6994	15.1587
46.696	46.696	1659	18.6754	15.2647
46.688	46.688	1661	18.6461	15.3705
46.679	46.679	1662	18.6139	15.4762
46.671	46.671	1663	18.5758	15.5816
46.663	46.663	1664	18.5378	15.6868
46.654	46.654	1665	18.5022	15.7918
46.646	46.646	1667	18.4671	15.8966
46.638	46.638	1668	18.4293	16.0012
46.629	46.629	1669	18.4024	16.1056
46.621	46.621	1670	18.3827	16.21
46.613	46.613	1671	18.3648	16.3142
46.604	46.604	1673	18.3378	16.4182
46.596	46.596	1674	18.3085	16.5221
46.588	46.588	1675	18.2833	16.6259
46.579	46.579	1676	18.2584	16.7295
46.571	46.571	1677	18.2323	16.833
46.563	46.563	1679	18.2098	16.9363
46.554	46.554	1680	18.1849	17.0395
46.546	46.546	1681	18.1557	17.1426
46.538	46.538	1682	18.1294	17.2454
46.529	46.529	1684	18.1141	17.3482
46.521	46.521	1685	18.1033	17.451
46.513	46.513	1686	18.093	17.5537
46.504	46.504	1687	18.0886	17.6563
46.496	46.496	1689	18.0844	17.7589
46.488	46.488	1690	18.0824	17.8616
46.479	46.479	1691	18.0908	17.9642
46.471	46.471	1692	18.1032	18.067
46.463	46.463	1694	18.1166	18.1698
46.454	46.454	1695	18.137	18.2727
46.446	46.446	1696	18.1573	18.3758
46.438	46.438	1697	18.1786	18.4789
46.429	46.429	1699	18.2077	18.5822
46.421	46.421	1700	18.2407	18.6858
46.413	46.413	1701	18.2748	18.7895
46.404	46.404	1702	18.3127	18.8934
46.396	46.396	1704	18.3581	18.9976
46.388	46.388	1705	18.4168	19.1021
46.379	46.379	1706	18.485	19.207
46.371	46.371	1707	18.563	19.3123
46.363	46.363	1709	18.6447	19.4182
46.354	46.354	1710	18.7249	19.5244
46.346	46.346	1711	18.8068	19.6312
46.338	46.338	1713	18.891	19.7384
46.329	46.329	1714	18.981	19.8461
46.321	46.321	1715	19.0747	19.9543
46.313	46.313	1717	19.1738	20.0631
46.304	46.304	1718	19.2817	20.1726
46.296	46.296	1719	19.3984	20.2827
46.288	46.288	1720	19.5165	20.3934
46.279	46.279	1722	19.6394	20.5049
46.271	46.271	1723	19.7675	20.617
46.263	46.263	1724	19.8967	20.73
46.254	46.254	1726	20.0315	20.8436
46.246	46.246	1727	20.1638	20.9581
46.238	46.238	1728	20.2958	21.0732
46.229	46.229	1730	20.4261	21.1892
46.221	46.221	1731	20.5595	21.3058
46.213	46.213	1732	20.7026	21.4233
46.204	46.204	1734	20.8563	21.5417
46.196	46.196	1735	21.0146	21.661
46.188	46.188	1736	21.1734	21.7811
46.179	46.179	1738	21.3335	21.9022
46.171	46.171	1739	21.4937	22.0242
46.163	46.163	1740	21.6533	22.147
46.154	46.154	1742	21.8168	22.2709
46.146	46.146	1743	21.9818	22.3956
46.138	46.138	1744	22.1492	22.5213
46.129	46.129	1746	22.3201	22.648
46.121	46.121	1747	22.4868	22.7756
46.113	46.113	1749	22.655	22.9041
46.104	46.104	1750	22.8225	23.0337
46.096	46.096	1751	22.9893	23.1641
46.088	46.088	1753	23.1541	23.2955
46.079	46.079	1754	23.3152	23.4278
46.071	46.071	1755	23.4777	23.5611
46.063	46.063	1757	23.6395	23.6952
46.054	46.054	1758	23.802	23.8303
46.046	46.046	1760	23.9659	23.9663
46.038	46.038	1761	24.14	24.1033
46.029	46.029	1762	24.315	24.2413
46.021	46.021	1764	24.4872	24.3803
46.013	46.013	1765	24.6514	24.5202
46.004	46.004	1767	24.8156	24.661
45.996	45.996	1768	24.9769	24.8027
45.988	45.988	1769	25.14	24.9454
45.979	45.979	1771	25.3022	25.089
45.971	45.971	1772	25.4653	25.2335
45.963	45.963	1774	25.624	25.3789
45.954	45.954	1775	25.78	25.5252
45.946	45.946	1776	25.9365	25.6724
45.938	45.938	1778	26.0879	25.8205
45.929	45.929	1779	26.239	25.9694
45.921	45.921	1781	26.3851	26.1191
45.913	45.913	1782	26.524	26.2697
45.904	45.904	1784	26.6617	26.421
45.896	45.896	1785	26.8013	26.5731
45.888	45.888	1786	26.933	26.7259
45.879	45.879	1788	27.0541	26.8794
45.871	45.871	1789	27.1715	27.0336
45.863	45.863	1791	27.2825	27.1885
45.854	45.854	1792	27.3845	27.3439
45.846	45.846	1794	27.4788	27.4998
45.838	45.838	1795	27.5606	27.6562
45.829	45.829	1797	27.633	27.813
45.821	45.821	1798	27.6989	27.9702
45.813	45.813	1800	27.7526	28.1277
45.804	45.804	1801	27.7895	28.2854
45.796	45.796	1803	27.813	28.4433
45.788	45.788	1804	27.8248	28.6012
45.779	45.779	1806	27.8199	28.7591
45.771	45.771	1807	27.797	28.9168
45.763	45.763	1809	27.7505	29.0743
45.754	45.754	1810	27.6788	29.2314
45.746	45.746	1812	27.5823	29.3879
45.738	45.738	1813	27.464	29.5438
45.729	45.729	1815	27.3223	29.6988
45.721	45.721	1816	27.1539	29.8529
45.713	45.713	1818	26.9578	30.0059
45.704	45.704	1819	26.731	30.1576
45.696	45.696	1821	26.4874	30.3079
45.688	45.688	1822	26.2188	30.4567
45.679	45.679	1824	25.9168	30.6038
45.671	45.671	1825	25.5872	30.749
45.663	45.663	1827	25.2291	30.8922
45.654	45.654	1828	24.8421	31.0332
45.646	45.646	1830	24.4269	31.1718
45.638	45.638	1831	23.9811	31.3079
45.629	45.629	1833	23.5057	31.4413
45.621	45.621	1834	22.9949	31.5718
45.613	45.613	1836	22.4468	31.6992
45.604	45.604	1837	21.8695	31.8233
45.596	45.596	1839	21.2631	31.9439
45.588	45.588	1841	20.6366	32.0611
45.579	45.579	1842	19.9803	32.1744
45.571	45.571	1844	19.3006	32.284
45.563	45.563	1845	18.5961	32.3895
45.554	45.554	1847	17.873	32.4909
45.546	45.546	1848	17.1312	32.5882
45.538	45.538	1850	16.3776	32.6811
45.529	45.529	1852	15.6175	32.7697
45.521	45.521	1853	14.8466	32.854
45.513	45.513	1855	14.0719	32.9339
45.504	45.504	1856	13.2965	33.0093
45.496	45.496	1858	12.5239	33.0804
45.488	45.488	1860	11.7609	33.1471
45.479	45.479	1861	11.0114	33.2096
45.471	45.471	1863	10.2714	33.2679
45.463	45.463	1864	9.545	33.3221
45.454	45.454	1866	8.8398	33.3722
45.446	45.446	1868	8.1603	33.4186
45.438	45.438	1869	7.4996	33.4611
45.429	45.429	1871	6.8596	33.5
45.421	45.421	1872	6.2442	33.5355
45.413	45.413	1874	5.6609	33.5676
45.404	45.404	1876	5.118	33.5966
45.396	45.396	1877	4.6089	33.6228
45.388	45.388	1879	4.1328	33.6463
45.379	45.379	1881	3.6921	33.6672
45.371	45.371	1882	3.2877	33.6859
45.363	45.363	1884	2.9132	33.7024
45.354	45.354	1886	2.568	33.717
45.346	45.346	1887	2.2542	33.7298
45.338	45.338	1889	1.9687	33.7409
45.329	45.329	1891	1.7137	33.7507
45.321	45.321	1892	1.4789	33.7591
45.313	45.313	1894	1.2597	33.7662
45.304	45.304	1896	1.0609	33.7722
45.296	45.296	1897	0.8851	33.7773
45.288	45.288	1899	0.7285	33.7814
45.279	45.279	1901	0.5902	33.7847
45.271	45.271	1902	0.4605	33.7873
45.263	45.263	1904	0.3443	33.7893
45.254	45.254	1906	0.2404	33.7907
45.246	45.246	1908	0.1462	33.7915
45.238	45.238	1909	0.0545	33.7918
36.429	36.429	12471	0	33.7918
36.421	36.421	12507	0.0177	33.7919
36.413	36.413	12544	0.0279	33.7921
36.404	36.404	12581	0.035	33.7923
36.396	36.396	12618	0.0453	33.7925
36.388	36.388	12655	0.0678	33.7929
36.379	36.379	12692	0.092	33.7934
36.371	36.371	12729	0.1204	33.7941
36.363	36.363	12767	0.148	33.7949
36.354	36.354	12804	0.1755	33.7959
36.346	36.346	12842	0.2005	33.7971
36.338	36.338	12880	0.2187	33.7983
36.329	36.329	12918	0.2337	33.7996
36.321	36.321	12956	0.2481	33.8011
36.313	36.313	12995	0.263	33.8026
36.304	36.304	13033	0.2855	33.8042
36.296	36.296	13072	0.3145	33.806
36.288	36.288	13111	0.3421	33.8079
36.279	36.279	13150	0.3599	33.8099
36.271	36.271	13189	0.3786	33.8121
36.263	36.263	13228	0.4023	33.8144
36.254	36.254	13268	0.4195	33.8168
36.246	36.246	13307	0.4328	33.8192
36.238	36.238	13347	0.4527	33.8218
36.229	36.229	13387	0.4814	33.8245
36.221	36.221	13427	0.5101	33.8274
36.213	36.213	13467	0.5356	33.8304
36.204	36.204	13508	0.5536	33.8336
36.196	36.196	13548	0.5676	33.8368
36.188	36.188	13589	0.5827	33.8401
36.179	36.179	13630	0.6011	33.8435
36.171	36.171	13671	0.6168	33.847
36.163	36.163	13712	0.6368	33.8506
36.154	36.154	13753	0.66	33.8544
36.146	36.146	13795	0.6842	33.8583
36.138	36.138	13836	0.7082	33.8623
36.129	36.129	13878	0.7302	33.8664
36.121	36.121	13920	0.751	33.8707
36.113	36.113	13962	0.7739	33.8751
36.104	36.104	14005	0.8039	33.8796
36.096	36.096	14047	0.8358	33.8844
36.088	36.088	14090	0.8639	33.8893
36.079	36.079	14132	0.8951	33.8944
36.071	36.071	14175	0.9229	33.8996
36.063	36.063	14219	0.9509	33.905
36.054	36.054	14262	0.9799	33.9106
36.046	36.046	14305	1.0125	33.9163
36.038	36.038	14349	1.0432	33.9222
36.029	36.029	14393	1.0788	33.9284
36.021	36.021	14437	1.1139	33.9347
36.013	36.013	14481	1.1477	33.9412
36.004	36.004	14525	1.1773	33.9479
35.996	35.996	14570	1.2058	33.9547
35.988	35.988	14615	1.2403	33.9618
35.979	35.979	14660	1.2799	33.969
35.971	35.971	14705	1.3246	33.9765
35.963	35.963	14750	1.3689	33.9843
35.954	35.954	14795	1.4053	33.9923
35.946	35.946	14841	1.439	34.0004
35.938	35.938	14887	1.4764	34.0088
35.929	35.929	14933	1.516	34.0174
35.921	35.921	14979	1.5518	34.0262
35.913	35.913	15025	1.5918	34.0353
35.904	35.904	15072	1.6357	34.0445
35.896	35.896	15118	1.6819	34.0541
35.888	35.888	15165	1.7298	34.0639
35.879	35.879	15212	1.7725	34.074
35.871	35.871	15260	1.8151	34.0843
35.863	35.863	15307	1.8622	34.0948
35.854	35.854	15355	1.917	34.1057
35.846	35.846	15403	1.9696	34.1169
35.838	35.838	15451	2.0225	34.1284
35.829	35.829	15499	2.0728	34.1401
35.821	35.821	15547	2.1236	34.1522
35.813	35.813	15596	2.1842	34.1646
35.804	35.804	15645	2.2419	34.1773
35.796	35.796	15694	2.2923	34.1903
35.788	35.788	15743	2.3431	34.2036
35.779	35.779	15792	2.4015	34.2172
35.771	35.771	15842	2.4652	34.2312
35.763	35.763	15892	2.5328	34.2456
35.754	35.754	15942	2.5993	34.2604
35.746	35.746	15992	2.6616	34.2755
35.738	35.738	16042	2.7291	34.2909
35.729	35.729	16093	2.799	34.3068
35.721	35.721	16144	2.8676	34.3231
35.713	35.713	16195	2.9302	34.3397
35.704	35.704	16246	2.9908	34.3567
35.696	35.696	16298	3.0583	34.3741
35.688	35.688	16349	3.1326	34.3918
35.679	35.679	16401	3.2091	34.4101
35.671	35.671	16453	3.2838	34.4287
35.663	35.663	16505	3.359	34.4478
35.654	35.654	16558	3.4416	34.4673
35.646	35.646	16611	3.5296	34.4873
35.638	35.638	16663	3.6199	34.5079
35.629	35.629	16717	3.7141	34.5289
35.621	35.621	16770	3.8135	34.5506
35.613	35.613	16824	3.9139	34.5728
35.604	35.604	16877	4.0163	34.5956
35.596	35.596	16931	4.1252	34.619
35.588	35.588	16986	4.2386	34.643
35.579	35.579	17040	4.3564	34.6678
35.571	35.571	17095	4.4719	34.6931
35.563	35.563	17150	4.5868	34.7192
35.554	35.554	17205	4.7124	34.7459
35.546	35.546	17260	4.8413	34.7734
35.538	35.538	17316	4.9698	34.8016
35.529	35.529	17371	5.105	34.8306
35.521	35.521	17427	5.2415	34.8603
35.513	35.513	17484	5.3778	34.8908
35.504	35.504	17540	5.5211	34.9222
35.496	35.496	17597	5.6644	34.9543
35.488	35.488	17654	5.8122	34.9873
35.479	35.479	17711	5.9697	35.0212
35.471	35.471	17769	6.1315	35.056
35.463	35.463	17826	6.2952	35.0917
35.454	35.454	17884	6.4671	35.1284
35.446	35.446	17942	6.6553	35.1662
35.438	35.438	18001	6.8477	35.205
35.429	35.429	18059	7.0459	35.245
35.421	35.421	18118	7.2472	35.2861
35.413	35.413	18177	7.4509	35.3284
35.404	35.404	18237	7.66	35.3719
35.396	35.396	18296	7.8784	35.4166
35.388	35.388	18356	8.1002	35.4626
35.379	35.379	18416	8.3249	35.5098
35.371	35.371	18476	8.5556	35.5584
35.363	35.363	18537	8.7986	35.6083
35.354	35.354	18598	9.0519	35.6597
35.346	35.346	18659	9.3159	35.7125
35.338	35.338	18720	9.591	35.767
35.329	35.329	18782	9.8761	35.823
35.321	35.321	18844	10.1635	35.8807
35.313	35.313	18906	10.4614	35.9401
35.304	35.304	18968	10.7694	36.0012
35.296	35.296	19031	11.0893	36.0641
35.288	35.288	19094	11.4208	36.1289
35.279	35.279	19157	11.7618	36.1957
35.271	35.271	19220	12.1144	36.2644
35.263	35.263	19284	12.4787	36.3352
35.254	35.254	19348	12.8501	36.4082
35.246	35.246	19412	13.2306	36.4833
35.238	35.238	19477	13.6242	36.5606
35.229	35.229	19542	14.0355	36.6402
35.221	35.221	19607	14.4641	36.7223
35.213	35.213	19672	14.9052	36.8069
35.204	35.204	19738	15.3563	36.894
35.196	35.196	19803	15.819	36.9838
35.188	35.188	19870	16.2985	37.0763
35.179	35.179	19936	16.7913	37.1716
35.171	35.171	20003	17.299	37.2698
35.163	35.163	20070	17.8203	37.3709
35.154	35.154	20137	18.354	37.4751
35.146	35.146	20205	18.9013	37.5823
35.138	35.138	20272	19.4697	37.6928
35.129	35.129	20340	20.0612	37.8067
35.121	35.121	20409	20.6666	37.924
35.113	35.113	20478	21.2836	38.0447
35.104	35.104	20547	21.92	38.1691
35.096	35.096	20616	22.5819	38.2973
35.088	35.088	20685	23.2638	38.4293
35.079	35.079	20755	23.9616	38.5653
35.071	35.071	20825	24.6792	38.7054
35.063	35.063	20896	25.4164	38.8496
35.054	35.054	20967	26.1699	38.9981
35.046	35.046	21038	26.9473	39.151
35.038	35.038	21109	27.7425	39.3085
35.029	35.029	21181	28.5543	39.4705
35.021	35.021	21253	29.388	39.6373
35.013	35.013	21325	30.2431	39.8089
35.004	35.004	21398	31.1146	39.9855
34.996	34.996	21471	32.01	40.1672
34.988	34.988	21544	32.9319	40.3541
34.979	34.979	21617	33.8763	40.5463
34.971	34.971	21691	34.8448	40.7441
34.963	34.963	21765	35.832	40.9474
34.954	34.954	21840	36.8308	41.1564
34.946	34.946	21915	37.8473	41.3712
34.938	34.938	21990	38.8942	41.5919
34.929	34.929	22065	39.9724	41.8188
34.921	34.921	22141	41.0706	42.0519
34.913	34.913	22217	42.1843	42.2913
34.904	34.904	22293	43.3114	42.537
34.896	34.896	22370	44.452	42.7893
34.888	34.888	22447	45.6086	43.0481
34.879	34.879	22525	46.791	43.3137
34.871	34.871	22602	47.9999	43.5861
34.863	34.863	22680	49.2257	43.8654
34.854	34.854	22759	50.4712	44.1519
34.846	34.846	22838	51.7234	44.4454
34.838	34.838	22917	52.9894	44.7461
34.829	34.829	22996	54.2728	45.0541
34.821	34.821	23076	55.5714	45.3695
34.813	34.813	23156	56.8803	45.6923
34.804	34.804	23236	58.1963	46.0226
34.796	34.796	23317	59.5201	46.3603
34.788	34.788	23398	60.8521	46.7057
34.779	34.779	23480	62.1937	47.0586
34.771	34.771	23562	63.5429	47.4192
34.763	34.763	23644	64.8983	47.7875
34.754	34.754	23727	66.2616	48.1636
34.746	34.746	23810	67.6266	48.5474
34.738	34.738	23893	68.9919	48.9389
34.729	34.729	23976	70.3575	49.3382
34.721	34.721	24060	71.7198	49.7452
34.713	34.713	24145	73.0726	50.1599
34.704	34.704	24230	74.4094	50.5822
34.696	34.696	24315	75.7364	51.012
34.688	34.688	24400	77.0545	51.4492
34.679	34.679	24486	78.3628	51.894
34.671	34.671	24572	79.6531	52.346
34.663	34.663	24659	80.9173	52.8052
34.654	34.654	24746	82.1613	53.2715
34.646	34.646	24833	83.3848	53.7447
34.638	34.638	24921	84.5867	54.2247
34.629	34.629	25009	85.7644	54.7114
34.621	34.621	25098	86.9156	55.2047
34.613	34.613	25187	88.0361	55.7043
34.604	34.604	25276	89.1156	56.21
34.596	34.596	25366	90.1479	56.7216
34.588	34.588	25456	91.1483	57.2389
34.579	34.579	25546	92.1035	57.7616
34.571	34.571	25637	93.0143	58.2894
34.563	34.563	25729	93.8748	58.8222
34.554	34.554	25820	94.6811	59.3595
34.546	34.546	25912	95.4383	59.9011
34.538	34.538	26005	96.1483	60.4468
34.529	34.529	26098	96.8013	60.9961
34.521	34.521	26191	97.3999	61.5489
34.513	34.513	26285	97.9428	62.1047
34.504	34.504	26379	98.4246	62.6633
34.496	34.496	26474	98.8446	63.2242
34.488	34.488	26569	99.2028	63.7872
34.479	34.479	26664	99.4979	64.3519
34.471	34.471	26760	99.7268	64.9178
34.463	34.463	26856	99.888	65.4847
34.454	34.454	26953	99.9778	66.0521
34.446	34.446	27050	100	66.6196
34.438	34.438	27148	99.9552	67.1868
34.429	34.429	27246	99.8397	67.7534
34.421	34.421	27344	99.6506	68.3189
34.413	34.413	27443	99.3908	68.883
34.404	34.404	27542	99.0651	69.4452
34.396	34.396	27642	98.6699	70.0051
34.388	34.388	27742	98.2047	70.5624
34.379	34.379	27843	97.6738	71.1168
34.371	34.371	27944	97.0693	71.6676
34.363	34.363	28045	96.3965	72.2147
34.354	34.354	28147	95.6597	72.7576
34.346	34.346	28250	94.8656	73.2959
34.338	34.338	28353	94.0092	73.8294
34.329	34.329	28456	93.0903	74.3577
34.321	34.321	28560	92.1141	74.8805
34.313	34.313	28664	91.0934	75.3974
34.304	34.304	28769	90.0262	75.9083
34.296	34.296	28874	88.9111	76.4129
34.288	34.288	28980	87.748	76.9109
34.279	34.279	29086	86.5367	77.402
34.271	34.271	29193	85.2836	77.886
34.263	34.263	29300	83.9918	78.3626
34.254	34.254	29408	82.6583	78.8317
34.246	34.246	29516	81.2935	79.2931
34.238	34.238	29624	79.9019	79.7465
34.229	34.229	29733	78.4815	80.1919
34.221	34.221	29843	77.0389	80.6291
34.213	34.213	29953	75.5804	81.058
34.204	34.204	30064	74.1077	81.4786
34.196	34.196	30175	72.6197	81.8907
34.188	34.188	30286	71.1164	82.2943
34.179	34.179	30398	69.6066	82.6893
34.171	34.171	30511	68.0938	83.0757
34.163	34.163	30624	66.5837	83.4536
34.154	34.154	30738	65.0729	83.8229
34.146	34.146	30852	63.5596	84.1836
34.138	34.138	30967	62.0545	84.5358
34.129	34.129	31082	60.5621	84.8795
34.121	34.121	31197	59.0844	85.2148
34.113	34.113	31314	57.624	85.5418
34.104	34.104	31430	56.1822	85.8606
34.096	34.096	31548	54.7623	86.1714
34.088	34.088	31666	53.3657	86.4743
34.079	34.079	31784	51.983	86.7693
34.071	34.071	31903	50.6196	87.0565
34.063	34.063	32022	49.287	87.3362
34.054	34.054	32142	47.9839	87.6085
34.046	34.046	32263	46.7062	87.8736
34.038	34.038	32384	45.4535	88.1316
34.029	34.029	32506	44.2355	88.3826
34.021	34.021	32628	43.0479	88.6269
34.013	34.013	32751	41.8883	88.8646
34.004	34.004	32874	40.7625	89.0959
33.996	33.996	32998	39.6709	89.3211
33.988	33.988	33122	38.6088	89.5402
33.979	33.979	33247	37.5735	89.7534
33.971	33.971	33373	36.5723	89.961
33.963	33.963	33499	35.6062	90.163
33.954	33.954	33626	34.6792	90.3598
33.946	33.946	33753	33.7874	90.5516
33.938	33.938	33881	32.9189	90.7384
33.929	33.929	34010	32.0744	90.9204
33.921	33.921	34139	31.2651	91.0979
33.913	33.913	34269	30.4893	91.2709
33.904	33.904	34399	29.7411	91.4397
33.896	33.896	34530	29.0159	91.6043
33.888	33.888	34661	28.3139	91.765
33.879	33.879	34793	27.6441	91.9219
33.871	33.871	34926	26.9984	92.0751
33.863	33.863	35060	26.3779	92.2248
33.854	33.854	35194	25.7799	92.3711
33.846	33.846	35328	25.2055	92.5142
33.838	33.838	35463	24.6494	92.654
33.829	33.829	35599	24.1181	92.7909
33.821	33.821	35736	23.6157	92.9249
33.813	33.813	35873	23.1312	93.0562
33.804	33.804	36011	22.6666	93.1848
33.796	33.796	36149	22.2196	93.3109
33.788	33.788	36288	21.7886	93.4346
33.779	33.779	36428	21.3813	93.5559
33.771	33.771	36568	20.9884	93.675
33.763	33.763	36709	20.6063	93.792
33.754	33.754	36851	20.2361	93.9068
33.746	33.746	36993	19.8857	94.0197
33.738	33.738	37136	19.5482	94.1306
33.729	33.729	37280	19.2199	94.2397
33.721	33.721	37424	18.9014	94.3469
33.713	33.713	37569	18.5972	94.4525
33.704	33.704	37715	18.3012	94.5563
33.696	33.696	37861	18.0155	94.6586
33.688	33.688	38008	17.7409	94.7593
33.679	33.679	38156	17.4751	94.8584
33.671	33.671	38305	17.2254	94.9562
33.663	33.663	38454	16.9813	95.0526
33.654	33.654	38604	16.7457	95.1476
33.646	33.646	38754	16.5257	95.2414
33.638	33.638	38906	16.3051	95.3339
33.629	33.629	39058	16.0921	95.4252
33.621	33.621	39210	15.8803	95.5154
33.613	33.613	39364	15.6742	95.6043
33.604	33.604	39518	15.4747	95.6921
33.596	33.596	39673	15.2773	95.7788
33.588	33.588	39828	15.0796	95.8644
33.579	33.579	39985	14.8829	95.9489
33.571	33.571	40142	14.6947	96.0323
33.563	33.563	40300	14.5122	96.1146
33.554	33.554	40458	14.3296	96.1959
33.546	33.546	40618	14.153	96.2763
33.538	33.538	40778	13.9773	96.3556
33.529	33.529	40939	13.8102	96.434
33.521	33.521	41100	13.6427	96.5114
33.513	33.513	41263	13.4729	96.5878
33.504	33.504	41426	13.3066	96.6633
33.496	33.496	41590	13.143	96.7379
33.488	33.488	41754	12.9894	96.8117
33.479	33.479	41920	12.84	96.8845
33.471	33.471	42086	12.6922	96.9565
33.463	33.463	42253	12.5412	97.0277
33.454	33.454	42421	12.3959	97.0981
33.446	33.446	42590	12.2526	97.1676
33.438	33.438	42759	12.1041	97.2363
33.429	33.429	42930	11.9512	97.3041
33.421	33.421	43101	11.7959	97.3711
33.413	33.413	43273	11.64	97.4371
33.404	33.404	43446	11.4787	97.5023
33.396	33.396	43619	11.3138	97.5665
33.388	33.388	43794	11.1484	97.6297
33.379	33.379	43969	10.9911	97.6921
33.371	33.371	44145	10.831	97.7536
33.363	33.363	44322	10.6619	97.8141
33.354	33.354	44500	10.4911	97.8736
33.346	33.346	44679	10.3265	97.9322
33.338	33.338	44858	10.1623	97.9899
33.329	33.329	45038	9.9963	98.0466
33.321	33.321	45220	9.8314	98.1024
33.313	33.313	45402	9.6667	98.1573
33.304	33.304	45585	9.5058	98.2112
33.296	33.296	45769	9.3485	98.2643
33.288	33.288	45954	9.1855	98.3164
33.279	33.279	46139	9.0192	98.3676
33.271	33.271	46326	8.8542	98.4178
33.263	33.263	46513	8.682	98.4671
33.254	33.254	46702	8.5103	98.5154
33.246	33.246	46891	8.3475	98.5628
33.238	33.238	47081	8.1871	98.6092
33.229	33.229	47273	8.025	98.6548
33.221	33.221	47465	7.8628	98.6994
33.213	33.213	47658	7.7048	98.7431
33.204	33.204	47852	7.5495	98.786
33.196	33.196	48047	7.3956	98.8279
33.188	33.188	48242	7.2383	98.869
33.179	33.179	48439	7.0784	98.9092
33.171	33.171	48637	6.9187	98.9485
33.163	33.163	48836	6.7625	98.9868
33.154	33.154	49036	6.6057	99.0243
33.146	33.146	49236	6.4463	99.0609
33.138	33.138	49438	6.2872	99.0966
33.129	33.129	49641	6.1278	99.1314
33.121	33.121	49844	5.9671	99.1652
33.113	33.113	50049	5.8111	99.1982
33.104	33.104	50254	5.6642	99.2303
33.096	33.096	50461	5.5194	99.2617
33.088	33.088	50669	5.3762	99.2922
33.079	33.079	50878	5.2341	99.3219
33.071	33.071	51087	5.0952	99.3508
33.063	33.063	51298	4.9546	99.3789
33.054	33.054	51510	4.8162	99.4062
33.046	33.046	51723	4.6796	99.4328
33.038	33.038	51936	4.5476	99.4586
33.029	33.029	52151	4.4262	99.4837
33.021	33.021	52367	4.3096	99.5082
33.013	33.013	52584	4.1901	99.532
33.004	33.004	52803	4.0686	99.5551
32.996	32.996	53022	3.9405	99.5774
32.988	32.988	53242	3.8105	99.599
32.979	32.979	53463	3.6788	99.6199
32.971	32.971	53686	3.5563	99.6401
32.963	32.963	53910	3.4392	99.6596
32.954	32.954	54134	3.3234	99.6785
32.946	32.946	54360	3.2106	99.6967
32.938	32.938	54587	3.0959	99.7143
32.929	32.929	54815	2.9719	99.7311
32.921	32.921	55044	2.8512	99.7473
32.913	32.913	55275	2.7393	99.7629
32.904	32.904	55506	2.632	99.7778
32.896	32.896	55739	2.5321	99.7922
32.888	32.888	55972	2.4342	99.806
32.879	32.879	56207	2.3308	99.8192
32.871	32.871	56443	2.2329	99.8319
32.863	32.863	56681	2.1397	99.844
32.854	32.854	56919	2.0482	99.8556
32.846	32.846	57159	1.9521	99.8667
32.838	32.838	57400	1.8549	99.8773
32.829	32.829	57642	1.7608	99.8872
32.821	32.821	57885	1.6705	99.8967
32.813	32.813	58130	1.5875	99.9057
32.804	32.804	58375	1.509	99.9143
32.796	32.796	58622	1.434	99.9224
32.788	32.788	58870	1.3548	99.9301
32.779	32.779	59120	1.2788	99.9374
32.771	32.771	59371	1.2012	99.9442
32.763	32.763	59623	1.123	99.9506
32.754	32.754	59876	1.0511	99.9565
32.746	32.746	60130	0.9769	99.9621
32.738	32.738	60386	0.8993	99.9672
32.729	32.729	60643	0.8195	99.9718
32.721	32.721	60901	0.7485	99.9761
32.713	32.713	61161	0.6839	99.98
32.704	32.704	61422	0.6189	99.9835
32.696	32.696	61684	0.5537	99.9866
32.688	32.688	61948	0.4934	99.9894
32.679	32.679	62213	0.4344	99.9919
32.671	32.671	62479	0.3753	99.994
32.663	32.663	62747	0.3188	99.9958
32.654	32.654	63016	0.2547	99.9973
32.646	32.646	63286	0.1943	99.9984
32.638	32.638	63558	0.1444	99.9992
32.629	32.629	63831	0.0947	99.9997
32.621	32.621	64106	0.048	100
[LC	Chromatogram(Detector	A-Ch1)]
Interval(msec)	500
#	of	Points	10201
Start	Time(min)	0
End	Time(min)	85
Intensity	Units	mV
Intensity	Multiplier	0.001
Wavelength(nm)	280nm
R.Time	(min)	Intensity
0	3
0.00833	3
0.01667	1
0.025	2
0.03333	2
0.04167	2
0.05	1
0.05833	2
0.06667	2
0.075	2
0.08333	2
0.09167	1
0.1	1
0.10833	3
0.11667	5
0.125	5
0.13333	6
0.14167	7
0.15	7
0.15833	8
0.16667	10
0.175	11
0.18333	12
0.19167	12
0.2	11
0.20833	9
0.21667	9
0.225	8
0.23333	7
0.24167	7
0.25	9
0.25833	11
0.26667	12
0.275	13
0.28333	14
0.29167	14
0.3	13
0.30833	12
0.31667	13
0.325	15
0.33333	16
0.34167	17
0.35	18
0.35833	19
0.36667	18
0.375	18
0.38333	19
0.39167	21
0.4	23
0.40833	24
0.41667	23
0.425	23
0.43333	24
0.44167	24
0.45	25
0.45833	25
0.46667	25
0.475	24
0.48333	25
0.49167	26
0.5	27
0.50833	29
0.51667	29
0.525	30
0.53333	31
0.54167	32
0.55	34
0.55833	36
0.56667	38
0.575	39
0.58333	40
0.59167	40
0.6	39
0.60833	40
0.61667	41
0.625	42
0.63333	43
0.64167	44
0.65	44
0.65833	45
0.66667	47
0.675	48
0.68333	48
0.69167	50
0.7	51
0.70833	51
0.71667	52
0.725	54
0.73333	55
0.74167	56
0.75	57
0.75833	57
0.76667	58
0.775	58
0.78333	59
0.79167	62
0.8	63
0.80833	64
0.81667	65
0.825	67
0.83333	68
0.84167	70
0.85	71
0.85833	73
0.86667	74
0.875	75
0.88333	77
0.89167	79
0.9	79
0.90833	79
0.91667	80
0.925	82
0.93333	85
0.94167	85
0.95	87
0.95833	89
0.96667	91
0.975	91
0.98333	93
0.99167	95
1	97
1.00833	98
1.01667	99
1.025	100
1.03333	101
1.04167	103
1.05	105
1.05833	107
1.06667	110
1.075	113
1.08333	116
1.09167	118
1.1	119
1.10833	120
1.11667	121
1.125	122
1.13333	123
1.14167	125
1.15	127
1.15833	130
1.16667	132
1.175	133
1.18333	134
1.19167	136
1.2	137
1.20833	139
1.21667	142
1.225	145
1.23333	147
1.24167	148
1.25	150
1.25833	152
1.26667	154
1.275	157
1.28333	160
1.29167	162
1.3	164
1.30833	167
1.31667	170
1.325	172
1.33333	174
1.34167	177
1.35	180
1.35833	182
1.36667	184
1.375	185
1.38333	187
1.39167	190
1.4	192
1.40833	195
1.41667	197
1.425	200
1.43333	202
1.44167	204
1.45	206
1.45833	209
1.46667	211
1.475	215
1.48333	218
1.49167	221
1.5	223
1.50833	226
1.51667	229
1.525	231
1.53333	232
1.54167	234
1.55	237
1.55833	240
1.56667	243
1.575	245
1.58333	247
1.59167	249
1.6	252
1.60833	255
1.61667	258
1.625	261
1.63333	263
1.64167	266
1.65	270
1.65833	272
1.66667	275
1.675	276
1.68333	277
1.69167	280
1.7	282
1.70833	285
1.71667	287
1.725	289
1.73333	292
1.74167	295
1.75	298
1.75833	299
1.76667	302
1.775	305
1.78333	308
1.79167	311
1.8	313
1.80833	315
1.81667	317
1.825	319
1.83333	321
1.84167	322
1.85	324
1.85833	325
1.86667	326
1.875	328
1.88333	329
1.89167	331
1.9	332
1.90833	334
1.91667	336
1.925	339
1.93333	340
1.94167	341
1.95	342
1.95833	344
1.96667	345
1.975	346
1.98333	347
1.99167	349
2	350
2.00833	350
2.01667	352
2.025	354
2.03333	355
2.04167	355
2.05	356
2.05833	357
2.06667	358
2.075	358
2.08333	358
2.09167	357
2.1	357
2.10833	357
2.11667	358
2.125	358
2.13333	358
2.14167	357
2.15	355
2.15833	354
2.16667	353
2.175	353
2.18333	352
2.19167	352
2.2	352
2.20833	351
2.21667	350
2.225	349
2.23333	347
2.24167	345
2.25	344
2.25833	343
2.26667	343
2.275	343
2.28333	341
2.29167	338
2.3	337
2.30833	336
2.31667	335
2.325	333
2.33333	331
2.34167	328
2.35	326
2.35833	325
2.36667	322
2.375	319
2.38333	316
2.39167	315
2.4	313
2.40833	311
2.41667	308
[truncated: 50,775 more rows]

## Sheet: Sheet2
[Header]
Application	Name	LabSolutions
Version	5.92
Data	File	Name	H:\LabSolutions\Data\Project1\200628-Sirong-BSA-blank_2020628_005.lcd
Output	Date	2020-06-29
Output	Time	16:08:21
[File	Information]
Type	Data	File
Generated	2020-06-28	23:50:38
Generated	by	System	Administrator
Modified	2020-06-29	01:16:04
Modified	by	System	Administrator
[Sample	Information]
Operator	Name	System	Administrator
Acquired	2020-06-28	23:51:00
Sample	Type	0:Unknown
Level	0
Sample	Name	BSA-37C-blank-D5-dilute1/4
Sample	ID
ISTD	Amount1	1
ISTD	Amount2	1
ISTD	Amount3	1
ISTD	Amount4	1
ISTD	Amount5	1
ISTD	Amount6	1
ISTD	Amount7	1
ISTD	Amount8	1
ISTD	Amount9	1
ISTD	Amount10	1
ISTD	Amount11	1
ISTD	Amount12	1
ISTD	Amount13	1
ISTD	Amount14	1
ISTD	Amount15	1
ISTD	Amount16	1
ISTD	Amount17	1
ISTD	Amount18	1
ISTD	Amount19	1
ISTD	Amount20	1
ISTD	Amount21	1
ISTD	Amount22	1
ISTD	Amount23	1
ISTD	Amount24	1
ISTD	Amount25	1
ISTD	Amount26	1
ISTD	Amount27	1
ISTD	Amount28	1
ISTD	Amount29	1
ISTD	Amount30	1
ISTD	Amount31	1
ISTD	Amount32	1
Sample	Amount	1
Dilution	Factor	1
Vial#	39
Injection	Volume	5
[Original	Files]
Data	File	H:\LabSolutions\Data\Project1\200628-Sirong-BSA-blank_2020628_005.lcd
Method	File	H:\LabSolutions\Data\Project1\GPC_NH4Ac_40C_UV280_bme190621.lcm
Batch	File	H:\LabSolutions\Data\Project1\200628-Sirong-BSA-blank.lcb
Report	Format	File	H:\LabSolutions\System\DEFAULT.lsr
[File	Description]
[Configuration]
Instrument	Name	UV+RID
Instrument	#	1
Line	#	1
#	of	Detectors	2
Detector	ID	Detector	A	Detector	B
Detector	Name	检测器A	检测器B
#	of	Channels	1	1
[Peak	Table(Detector	A)]
#	of	Peaks	2
Peak#	R.Time	I.Time	F.Time	Area	Height	A/H	Conc.	Mark	ID#	Name	k'	Plate	#	Plate	Ht.	Tailing	Resolution	Sep.Factor	Area	Ratio	Height	Ratio	Conc.	%	Norm	Conc.
1	34.118	31.717	36.667	748930	12765	58.671	0	0	10877	13.79	0.862	0	0	0	0	0	0
2	45.23	44.85	45.817	2564	89	28.801	0	0.326	61377	2.444	1.263	10.901	0	0	0	0	0
[Peak	Table(Detector	B)]
#	of	Peaks	2
Peak#	R.Time	I.Time	F.Time	Area	Height	A/H	Conc.	Mark	ID#	Name	k'	Plate	#	Plate	Ht.	Tailing	Resolution	Sep.Factor	Area	Ratio	Height	Ratio	Conc.	%	Norm	Conc.
1	34.432	32.542	36.267	186739	3209	58.198	0	0	10204	14.7	0.875	0	0	0	0	0	0
2	45.747	45.225	48.008	90660	885	102.406	0	0.329	599	250.359	3.073	2.56	0	0	0	0	0
[Compound	Results(Detector	A)]
#	of	IDs	0
[Compound	Results(Detector	B)]
#	of	IDs	0
[Group	Results(Detector	A)]
#	of	Groups	0
[Group	Results(Detector	B)]
#	of	Groups	0
[GPC	Peak	Table(Detector	B)]
#	of	Peaks	2
Peak#	Start	Time	Top	Time	End	Time	Start	Volume	Top	Volume	End	Volume	Start	M.W.	Top	M.W.	End	M.W.	Start	Height	Top	Height	End	Height
1	32.542	34.432	36.267	32.542	34.432	36.267	66784	27208	13209	48	3209	51
2	45.225	45.747	48.008	45.225	45.747	48.008	1912	1811	1498	-4	885	-596
[Average	Molecular	Weight	Table(Detector	B)]
#	of	Peaks	2
Peak#	Mn	Mw	Mz	Mz1	Mv	Mw/Mn	Mv/Mn	Mz/Mw	I.Visc	%
Total	4564	19856	29468	32153	0	4.35019	0	1.48409	1	100
1	27361	28677	30261	32202	0	1.0481	0	1.05525	1	67.3178
2	1680	1687	1693	1700	0	1.00386	0	1.00383	1	32.6822
[RT/MW	Range	Table(Detector	B)]
#	of	RT/MW	Range	0
[GPC	Calibration	Curve	Table(Detector	B)]
#	of	Points	7
#	Time(min)	M.W.	Weight	Error	Active	Virtual	Data	Name
1	28.677	736000	1	1.1034	ON	OFF	H:\LabSolutions\Data\Project1\20190527STD_NH4Ac_40C_2019528_008.lcd
2	30.518	200000	1	-5.6588	ON	OFF	H:\LabSolutions\Data\Project1\20190527STD_NH4Ac_40C_2019528_007.lcd
3	31.656	113000	1	4.5867	ON	OFF	H:\LabSolutions\Data\Project1\20190527STD_NH4Ac_40C_2019528_006.lcd
4	33.25	48800	1	4.1236	ON	OFF	H:\LabSolutions\Data\Project1\20190527STD_NH4Ac_40C_2019528_005.lcd
5	34.67	23000	1	-6.8854	ON	OFF	H:\LabSolutions\Data\Project1\20190527STD_NH4Ac_40C_2019528_004.lcd
6	37.212	9900	1	3.1632	ON	OFF	H:\LabSolutions\Data\Project1\20190527STD_NH4Ac_40C_2019528_003.lcd
7	38.65	6200	1	-1.0726	ON	OFF	H:\LabSolutions\Data\Project1\20190527STD_NH4Ac_40C_2019528_002.lcd
Calibration	Curve	3rd	Order
Comment
[GPC	Slice	Data	Table(Detector	B)]
#	of	Peaks	2
Peak#	Slice#	R.Time	Volume	M.W.	Height	Sub	Total	%	Area
1	1	32.546	32.546	66640	2	373478	100	1
1	2	32.554	32.554	66352	3	373477	99.9996	2
1	3	32.563	32.563	66067	4	373474	99.9988	2
1	4	32.571	32.571	65782	6	373469	99.9976	3
1	5	32.579	32.579	65499	8	373463	99.996	4
1	6	32.588	32.588	65218	10	373456	99.994	5
1	7	32.596	32.596	64937	12	373446	99.9914	6
1	8	32.604	32.604	64659	14	373434	99.9882	7
1	9	32.613	32.613	64382	16	373420	99.9845	8
1	10	32.621	32.621	64106	18	373404	99.9802	9
1	11	32.629	32.629	63831	20	373386	99.9754	10
1	12	32.638	32.638	63558	21	373367	99.9701	11
1	13	32.646	32.646	63286	23	373345	99.9644	12
1	14	32.654	32.654	63016	25	373322	99.9581	13
1	15	32.663	32.663	62747	27	373297	99.9514	13
1	16	32.671	32.671	62479	29	373270	99.9443	14
1	17	32.679	32.679	62213	31	373242	99.9366	15
1	18	32.688	32.688	61948	33	373211	99.9284	16
1	19	32.696	32.696	61684	35	373178	99.9197	17
1	20	32.704	32.704	61422	37	373144	99.9104	19
1	21	32.713	32.713	61161	39	373107	99.9005	20
1	22	32.721	32.721	60901	41	373067	99.8899	21
1	23	32.729	32.729	60643	43	373026	99.8788	22
1	24	32.738	32.738	60386	45	372982	99.8672	23
1	25	32.746	32.746	60130	48	372937	99.855	24
1	26	32.754	32.754	59876	50	372889	99.8422	25
1	27	32.763	32.763	59623	53	372839	99.8288	27
1	28	32.771	32.771	59371	56	372786	99.8146	28
1	29	32.779	32.779	59120	59	372730	99.7996	29
1	30	32.788	32.788	58870	61	372671	99.7839	31
1	31	32.796	32.796	58622	64	372610	99.7675	32
1	32	32.804	32.804	58375	67	372546	99.7503	34
1	33	32.813	32.813	58130	70	372479	99.7323	35
1	34	32.821	32.821	57885	73	372409	99.7136	37
1	35	32.829	32.829	57642	76	372335	99.694	38
1	36	32.838	32.838	57400	79	372259	99.6735	40
1	37	32.846	32.846	57159	83	372180	99.6522	41
1	38	32.854	32.854	56919	86	372097	99.6301	43
1	39	32.863	32.863	56681	89	372011	99.6071	45
1	40	32.871	32.871	56443	92	371922	99.5832	46
1	41	32.879	32.879	56207	95	371829	99.5584	48
1	42	32.888	32.888	55972	99	371734	99.5329	49
1	43	32.896	32.896	55739	102	371635	99.5064	51
1	44	32.904	32.904	55506	106	371533	99.479	53
1	45	32.913	32.913	55275	110	371427	99.4507	55
1	46	32.921	32.921	55044	113	371317	99.4213	57
1	47	32.929	32.929	54815	117	371203	99.3909	58
1	48	32.938	32.938	54587	121	371086	99.3596	60
1	49	32.946	32.946	54360	124	370966	99.3273	62
1	50	32.954	32.954	54134	128	370842	99.2941	64
1	51	32.963	32.963	53910	132	370714	99.2598	66
1	52	32.971	32.971	53686	136	370582	99.2244	68
1	53	32.979	32.979	53463	140	370446	99.188	70
1	54	32.988	32.988	53242	144	370306	99.1505	72
1	55	32.996	32.996	53022	148	370161	99.1119	74
1	56	33.004	33.004	52803	153	370013	99.0721	76
1	57	33.013	33.013	52584	157	369860	99.0312	79
1	58	33.021	33.021	52367	162	369703	98.9891	81
1	59	33.029	33.029	52151	166	369541	98.9458	83
1	60	33.038	33.038	51936	171	369375	98.9012	86
1	61	33.046	33.046	51723	176	369203	98.8554	88
1	62	33.054	33.054	51510	181	369027	98.8082	90
1	63	33.063	33.063	51298	185	368847	98.7598	93
1	64	33.071	33.071	51087	190	368661	98.7102	95
1	65	33.079	33.079	50878	194	368472	98.6594	97
1	66	33.088	33.088	50669	199	368277	98.6074	99
1	67	33.096	33.096	50461	204	368078	98.5541	102
1	68	33.104	33.104	50254	209	367875	98.4996	104
1	69	33.113	33.113	50049	214	367666	98.4437	107
1	70	33.121	33.121	49844	219	367452	98.3864	109
1	71	33.129	33.129	49641	224	367233	98.3279	112
1	72	33.138	33.138	49438	229	367010	98.268	114
1	73	33.146	33.146	49236	234	366781	98.2068	117
1	74	33.154	33.154	49036	239	366547	98.1441	120
1	75	33.163	33.163	48836	245	366308	98.0801	122
1	76	33.171	33.171	48637	250	366063	98.0145	125
1	77	33.179	33.179	48439	256	365812	97.9474	128
1	78	33.188	33.188	48242	261	365556	97.8789	131
1	79	33.196	33.196	48047	267	365295	97.8088	133
1	80	33.204	33.204	47852	272	365028	97.7374	136
1	81	33.213	33.213	47658	278	364756	97.6644	139
1	82	33.221	33.221	47465	283	364478	97.5901	142
1	83	33.229	33.229	47273	288	364195	97.5143	144
1	84	33.238	33.238	47081	293	363906	97.4371	147
1	85	33.246	33.246	46891	298	363613	97.3586	149
1	86	33.254	33.254	46702	303	363315	97.2788	152
1	87	33.263	33.263	46513	308	363012	97.1976	154
1	88	33.271	33.271	46326	313	362704	97.1152	156
1	89	33.279	33.279	46139	318	362391	97.0314	159
1	90	33.288	33.288	45954	323	362074	96.9463	161
1	91	33.296	33.296	45769	328	361751	96.8599	164
1	92	33.304	33.304	45585	333	361423	96.772	167
1	93	33.313	33.313	45402	339	361089	96.6828	169
1	94	33.321	33.321	45220	344	360751	96.5922	172
1	95	33.329	33.329	45038	349	360407	96.5001	175
1	96	33.338	33.338	44858	355	360058	96.4066	177
1	97	33.346	33.346	44679	360	359703	96.3116	180
1	98	33.354	33.354	44500	365	359343	96.2152	183
1	99	33.363	33.363	44322	371	358978	96.1174	185
1	100	33.371	33.371	44145	376	358607	96.0182	188
1	101	33.379	33.379	43969	381	358231	95.9176	190
1	102	33.388	33.388	43794	386	357851	95.8157	193
1	103	33.396	33.396	43619	390	357465	95.7124	195
1	104	33.404	33.404	43446	395	357075	95.6079	198
1	105	33.413	33.413	43273	400	356680	95.5021	200
1	106	33.421	33.421	43101	405	356280	95.3951	202
1	107	33.429	33.429	42930	409	355875	95.2867	205
1	108	33.438	33.438	42759	414	355466	95.1771	207
1	109	33.446	33.446	42590	419	355051	95.0661	210
1	110	33.454	33.454	42421	424	354632	94.9538	212
1	111	33.463	33.463	42253	429	354208	94.8402	215
1	112	33.471	33.471	42086	434	353778	94.7253	217
1	113	33.479	33.479	41920	439	353344	94.6091	220
1	114	33.488	33.488	41754	444	352905	94.4915	222
1	115	33.496	33.496	41590	450	352461	94.3725	225
1	116	33.504	33.504	41426	455	352011	94.2521	228
1	117	33.513	33.513	41263	460	351556	94.1303	230
1	118	33.521	33.521	41100	466	351096	94.007	233
1	119	33.529	33.529	40939	471	350630	93.8824	235
1	120	33.538	33.538	40778	476	350159	93.7562	238
1	121	33.546	33.546	40618	482	349683	93.6287	241
1	122	33.554	33.554	40458	487	349201	93.4997	244
1	123	33.563	33.563	40300	493	348714	93.3692	247
1	124	33.571	33.571	40142	499	348221	93.2372	249
1	125	33.579	33.579	39985	505	347722	93.1036	253
1	126	33.588	33.588	39828	511	347217	92.9683	256
1	127	33.596	33.596	39673	517	346705	92.8314	259
1	128	33.604	33.604	39518	524	346188	92.6929	262
1	129	33.613	33.613	39364	530	345664	92.5526	265
1	130	33.621	33.621	39210	537	345133	92.4106	269
1	131	33.629	33.629	39058	544	344596	92.2667	272
1	132	33.638	33.638	38906	552	344052	92.121	276
1	133	33.646	33.646	38754	559	343500	91.9733	279
1	134	33.654	33.654	38604	567	342941	91.8236	283
1	135	33.663	33.663	38454	575	342375	91.6719	287
1	136	33.671	33.671	38305	583	341800	91.5181	291
1	137	33.679	33.679	38156	591	341218	91.3621	296
1	138	33.688	33.688	38008	600	340626	91.2038	300
1	139	33.696	33.696	37861	609	340027	91.0432	305
1	140	33.704	33.704	37715	619	339417	90.8801	309
1	141	33.713	33.713	37569	629	338798	90.7143	315
1	142	33.721	33.721	37424	639	338169	90.5459	320
1	143	33.729	33.729	37280	650	337530	90.3747	325
1	144	33.738	33.738	37136	661	336880	90.2006	331
1	145	33.746	33.746	36993	673	336218	90.0235	337
1	146	33.754	33.754	36851	685	335545	89.8432	343
1	147	33.763	33.763	36709	698	334859	89.6597	349
1	148	33.771	33.771	36568	712	334161	89.4727	356
1	149	33.779	33.779	36428	726	333449	89.2821	363
1	150	33.788	33.788	36288	740	332724	89.0878	370
1	151	33.796	33.796	36149	755	331984	88.8897	378
1	152	33.804	33.804	36011	771	331229	88.6875	385
1	153	33.813	33.813	35873	787	330458	88.4812	393
1	154	33.821	33.821	35736	804	329671	88.2704	402
1	155	33.829	33.829	35599	821	328867	88.0553	410
1	156	33.838	33.838	35463	839	328047	87.8355	420
1	157	33.846	33.846	35328	858	327207	87.6108	429
1	158	33.854	33.854	35194	878	326349	87.381	439
1	159	33.863	33.863	35060	899	325471	87.1459	449
1	160	33.871	33.871	34926	920	324572	86.9051	460
1	161	33.879	33.879	34793	943	323651	86.6587	471
1	162	33.888	33.888	34661	966	322709	86.4062	483
1	163	33.896	33.896	34530	990	321743	86.1476	495
1	164	33.904	33.904	34399	1015	320752	85.8825	508
1	165	33.913	33.913	34269	1041	319737	85.6107	521
1	166	33.921	33.921	34139	1069	318696	85.3318	534
1	167	33.929	33.929	34010	1097	317627	85.0457	549
1	168	33.938	33.938	33881	1127	316530	84.7519	563
1	169	33.946	33.946	33753	1157	315404	84.4503	578
1	170	33.954	33.954	33626	1188	314247	84.1406	594
1	171	33.963	33.963	33499	1220	313059	83.8226	610
1	172	33.971	33.971	33373	1254	311839	83.4958	627
1	173	33.979	33.979	33247	1288	310585	83.1601	644
1	174	33.988	33.988	33122	1323	309297	82.8153	662
1	175	33.996	33.996	32998	1359	307974	82.461	680
1	176	34.004	34.004	32874	1396	306615	82.0971	698
1	177	34.013	34.013	32751	1434	305218	81.7232	717
1	178	34.021	34.021	32628	1473	303784	81.3392	737
1	179	34.029	34.029	32506	1513	302311	80.9447	757
1	180	34.038	34.038	32384	1554	300797	80.5394	777
1	181	34.046	34.046	32263	1597	299243	80.1232	798
1	182	34.054	34.054	32142	1639	297646	79.6958	820
1	183	34.063	34.063	32022	1683	296007	79.2568	842
1	184	34.071	34.071	31903	1728	294324	78.8061	864
1	185	34.079	34.079	31784	1773	292596	78.3435	886
1	186	34.088	34.088	31666	1819	290823	77.8688	909
1	187	34.096	34.096	31548	1865	289004	77.3818	933
1	188	34.104	34.104	31430	1912	287139	76.8824	956
1	189	34.113	34.113	31314	1959	285227	76.3704	980
1	190	34.121	34.121	31197	2007	283268	75.8458	1003
1	191	34.129	34.129	31082	2055	281261	75.3085	1027
1	192	34.138	34.138	30967	2103	279206	74.7583	1051
1	193	34.146	34.146	30852	2151	277103	74.1953	1075
1	194	34.154	34.154	30738	2199	274952	73.6194	1100
1	195	34.163	34.163	30624	2248	272753	73.0305	1124
1	196	34.171	34.171	30511	2296	270506	72.4287	1148
1	197	34.179	34.179	30398	2344	268210	71.814	1172
1	198	34.188	34.188	30286	2392	265866	71.1864	1196
1	199	34.196	34.196	30175	2439	263474	70.5461	1219
1	200	34.204	34.204	30064	2485	261036	69.8931	1243
1	201	34.213	34.213	29953	2531	258550	69.2276	1266
1	202	34.221	34.221	29843	2577	256019	68.5498	1288
1	203	34.229	34.229	29733	2621	253442	67.8599	1310
1	204	34.238	34.238	29624	2664	250821	67.1581	1332
1	205	34.246	34.246	29516	2706	248157	66.4447	1353
1	206	34.254	34.254	29408	2747	245450	65.7201	1374
1	207	34.263	34.263	29300	2787	242703	64.9845	1394
1	208	34.271	34.271	29193	2826	239916	64.2382	1413
1	209	34.279	34.279	29086	2863	237090	63.4816	1432
1	210	34.288	34.288	28980	2899	234227	62.715	1449
1	211	34.296	34.296	28874	2933	231328	61.9389	1466
1	212	34.304	34.304	28769	2965	228395	61.1536	1482
1	213	34.313	34.313	28664	2995	225431	60.3598	1498
1	214	34.321	34.321	28560	3024	222435	59.5578	1512
1	215	34.329	34.329	28456	3051	219411	58.7481	1525
1	216	34.338	34.338	28353	3076	216360	57.9312	1538
1	217	34.346	34.346	28250	3099	213284	57.1076	1549
1	218	34.354	34.354	28147	3120	210186	56.2779	1560
1	219	34.363	34.363	28045	3138	207066	55.4426	1569
1	220	34.371	34.371	27944	3155	203928	54.6023	1578
1	221	34.379	34.379	27843	3170	200773	53.7575	1585
1	222	34.388	34.388	27742	3182	197603	52.9089	1591
1	223	34.396	34.396	27642	3192	194422	52.057	1596
1	224	34.404	34.404	27542	3199	191230	51.2024	1600
1	225	34.413	34.413	27443	3205	188031	50.3458	1602
1	226	34.421	34.421	27344	3208	184826	49.4877	1604
1	227	34.429	34.429	27246	3209	181618	48.6288	1604
1	228	34.438	34.438	27148	3207	178409	47.7696	1604
1	229	34.446	34.446	27050	3204	175202	46.9108	1602
1	230	34.454	34.454	26953	3198	171998	46.053	1599
1	231	34.463	34.463	26856	3191	168800	45.1967	1595
1	232	34.471	34.471	26760	3181	165609	44.3424	1590
1	233	34.479	34.479	26664	3169	162429	43.4907	1584
1	234	34.488	34.488	26569	3155	159260	42.6422	1577
1	235	34.496	34.496	26474	3139	156105	41.7975	1569
1	236	34.504	34.504	26379	3121	152966	40.957	1560
1	237	34.513	34.513	26285	3101	149845	40.1214	1551
1	238	34.521	34.521	26191	3079	146744	39.291	1540
1	239	34.529	34.529	26098	3056	143664	38.4665	1528
1	240	34.538	34.538	26005	3031	140608	37.6483	1515
1	241	34.546	34.546	25912	3004	137577	36.8368	1502
1	242	34.554	34.554	25820	2975	134574	36.0325	1488
1	243	34.563	34.563	25729	2945	131599	35.2359	1473
1	244	34.571	34.571	25637	2914	128653	34.4473	1457
1	245	34.579	34.579	25546	2881	125740	33.6672	1441
1	246	34.588	34.588	25456	2847	122859	32.8958	1424
1	247	34.596	34.596	25366	2812	120011	32.1334	1406
1	248	34.604	34.604	25276	2776	117199	31.3805	1388
1	249	34.613	34.613	25187	2739	114423	30.6371	1370
1	250	34.621	34.621	25098	2701	111684	29.9037	1351
1	251	34.629	34.629	25009	2662	108983	29.1805	1331
1	252	34.638	34.638	24921	2621	106321	28.4678	1311
1	253	34.646	34.646	24833	2580	103700	27.7659	1290
1	254	34.654	34.654	24746	2539	101119	27.075	1269
1	255	34.663	34.663	24659	2497	98580	26.3952	1249
1	256	34.671	34.671	24572	2455	96083	25.7266	1227
1	257	34.679	34.679	24486	2412	93628	25.0693	1206
1	258	34.688	34.688	24400	2369	91216	24.4235	1184
1	259	34.696	34.696	24315	2325	88848	23.7893	1163
1	260	34.704	34.704	24230	2282	86523	23.1667	1141
1	261	34.713	34.713	24145	2238	84241	22.5558	1119
1	262	34.721	34.721	24060	2194	82003	21.9566	1097
1	263	34.729	34.729	23976	2150	79810	21.3693	1075
1	264	34.738	34.738	23893	2106	77660	20.7936	1053
1	265	34.746	34.746	23810	2062	75554	20.2298	1031
1	266	34.754	34.754	23727	2018	73492	19.6778	1009
1	267	34.763	34.763	23644	1974	71475	19.1375	987
1	268	34.771	34.771	23562	1930	69500	18.609	965
1	269	34.779	34.779	23480	1886	67570	18.0922	943
1	270	34.788	34.788	23398	1843	65684	17.5871	921
1	271	34.796	34.796	23317	1800	63841	17.0937	900
1	272	34.804	34.804	23236	1757	62041	16.6118	879
1	273	34.813	34.813	23156	1715	60284	16.1412	858
1	274	34.821	34.821	23076	1674	58569	15.6819	837
1	275	34.829	34.829	22996	1632	56895	15.2338	816
1	276	34.838	34.838	22917	1592	55262	14.7967	796
1	277	34.846	34.846	22838	1552	53671	14.3705	776
1	278	34.854	34.854	22759	1513	52119	13.955	756
1	279	34.863	34.863	22680	1474	50606	13.55	737
1	280	34.871	34.871	22602	1436	49132	13.1553	718
1	281	34.879	34.879	22525	1398	47696	12.7709	699
1	282	34.888	34.888	22447	1361	46298	12.3965	680
1	283	34.896	34.896	22370	1325	44937	12.0321	662
1	284	34.904	34.904	22293	1289	43613	11.6774	645
1	285	34.913	34.913	22217	1255	42323	11.3321	627
1	286	34.921	34.921	22141	1220	41069	10.9963	610
1	287	34.929	34.929	22065	1186	39849	10.6696	593
1	288	34.938	34.938	21990	1153	38663	10.352	576
1	289	34.946	34.946	21915	1120	37510	10.0433	560
1	290	34.954	34.954	21840	1089	36389	9.7433	545
1	291	34.963	34.963	21765	1058	35300	9.4517	529
1	292	34.971	34.971	21691	1028	34242	9.1684	514
1	293	34.979	34.979	21617	999	33214	8.893	499
1	294	34.988	34.988	21544	970	32215	8.6256	485
1	295	34.996	34.996	21471	942	31245	8.3658	471
1	296	35.004	35.004	21398	915	30302	8.1136	457
1	297	35.013	35.013	21325	888	29388	7.8686	444
1	298	35.021	35.021	21253	862	28500	7.6308	431
1	299	35.029	35.029	21181	836	27638	7.4001	418
1	300	35.038	35.038	21109	811	26802	7.1763	406
1	301	35.046	35.046	21038	787	25991	6.9591	393
1	302	35.054	35.054	20967	763	25204	6.7485	381
1	303	35.063	35.063	20896	740	24441	6.5442	370
1	304	35.071	35.071	20825	717	23702	6.3462	359
1	305	35.079	35.079	20755	695	22985	6.1542	348
1	306	35.088	35.088	20685	674	22289	5.968	337
1	307	35.096	35.096	20616	654	21615	5.7874	327
1	308	35.104	35.104	20547	634	20961	5.6123	317
1	309	35.113	35.113	20478	615	20326	5.4424	308
1	310	35.121	35.121	20409	597	19711	5.2777	298
1	311	35.129	35.129	20340	579	19114	5.1178	289
1	312	35.138	35.138	20272	561	18535	4.9628	281
1	313	35.146	35.146	20205	544	17974	4.8125	272
1	314	35.154	35.154	20137	528	17429	4.6668	264
1	315	35.163	35.163	20070	512	16901	4.5253	256
1	316	35.171	35.171	20003	497	16389	4.3881	248
1	317	35.179	35.179	19936	482	15892	4.2551	241
1	318	35.188	35.188	19870	467	15410	4.126	234
1	319	35.196	35.196	19803	453	14942	4.0009	227
1	320	35.204	35.204	19738	439	14489	3.8795	220
1	321	35.213	35.213	19672	426	14050	3.7619	213
1	322	35.221	35.221	19607	413	13624	3.6478	206
1	323	35.229	35.229	19542	400	13211	3.5373	200
1	324	35.238	35.238	19477	388	12811	3.4301	194
1	325	35.246	35.246	19412	376	12422	3.3262	188
1	326	35.254	35.254	19348	365	12046	3.2254	183
1	327	35.263	35.263	19284	354	11681	3.1276	177
1	328	35.271	35.271	19220	343	11327	3.0328	172
1	329	35.279	35.279	19157	333	10983	2.9409	167
1	330	35.288	35.288	19094	323	10650	2.8516	162
1	331	35.296	35.296	19031	314	10327	2.7651	157
1	332	35.304	35.304	18968	304	10013	2.6811	152
1	333	35.313	35.313	18906	295	9709	2.5996	148
1	334	35.321	35.321	18844	287	9414	2.5206	143
1	335	35.329	35.329	18782	278	9127	2.4439	139
1	336	35.338	35.338	18720	270	8849	2.3694	135
1	337	35.346	35.346	18659	262	8580	2.2972	131
1	338	35.354	35.354	18598	254	8318	2.2272	127
1	339	35.363	35.363	18537	246	8064	2.1592	123
1	340	35.371	35.371	18476	239	7818	2.0933	120
1	341	35.379	35.379	18416	232	7579	2.0292	116
1	342	35.388	35.388	18356	226	7346	1.967	113
1	343	35.396	35.396	18296	219	7121	1.9066	109
1	344	35.404	35.404	18237	212	6902	1.848	106
1	345	35.413	35.413	18177	206	6690	1.7912	103
1	346	35.421	35.421	18118	200	6484	1.736	100
1	347	35.429	35.429	18059	195	6284	1.6825	97
1	348	35.438	35.438	18001	189	6089	1.6304	95
1	349	35.446	35.446	17942	184	5900	1.5797	92
1	350	35.454	35.454	17884	178	5716	1.5305	89
1	351	35.463	35.463	17826	173	5538	1.4828	87
1	352	35.471	35.471	17769	168	5364	1.4363	84
1	353	35.479	35.479	17711	164	5196	1.3912	82
1	354	35.488	35.488	17654	159	5032	1.3474	80
1	355	35.496	35.496	17597	155	4873	1.3048	77
1	356	35.504	35.504	17540	150	4719	1.2634	75
1	357	35.513	35.513	17484	146	4568	1.2231	73
1	358	35.521	35.521	17427	143	4422	1.1839	71
1	359	35.529	35.529	17371	139	4279	1.1457	69
1	360	35.538	35.538	17316	135	4140	1.1086	68
1	361	35.546	35.546	17260	131	4005	1.0724	66
1	362	35.554	35.554	17205	128	3874	1.0372	64
1	363	35.563	35.563	17150	124	3746	1.003	62
1	364	35.571	35.571	17095	120	3622	0.9698	60
1	365	35.579	35.579	17040	117	3502	0.9376	58
1	366	35.588	35.588	16986	113	3385	0.9064	57
1	367	35.596	35.596	16931	110	3272	0.876	55
1	368	35.604	35.604	16877	107	3162	0.8466	53
1	369	35.613	35.613	16824	104	3055	0.818	52
1	370	35.621	35.621	16770	101	2951	0.7901	51
1	371	35.629	35.629	16717	99	2849	0.7629	49
1	372	35.638	35.638	16663	96	2751	0.7365	48
1	373	35.646	35.646	16611	94	2654	0.7107	47
1	374	35.654	35.654	16558	91	2560	0.6855	46
1	375	35.663	35.663	16505	89	2469	0.6611	44
1	376	35.671	35.671	16453	86	2380	0.6373	43
1	377	35.679	35.679	16401	84	2294	0.6142	42
1	378	35.688	35.688	16349	82	2210	0.5917	41
1	379	35.696	35.696	16298	79	2128	0.5698	40
1	380	35.704	35.704	16246	77	2049	0.5486	39
1	381	35.713	35.713	16195	75	1972	0.5279	38
1	382	35.721	35.721	16144	73	1896	0.5078	37
1	383	35.729	35.729	16093	71	1823	0.4882	36
1	384	35.738	35.738	16042	69	1752	0.4692	35
1	385	35.746	35.746	15992	67	1683	0.4506	34
1	386	35.754	35.754	15942	65	1616	0.4326	33
1	387	35.763	35.763	15892	63	1551	0.4152	32
1	388	35.771	35.771	15842	61	1487	0.3983	31
1	389	35.779	35.779	15792	59	1426	0.3819	29
1	390	35.788	35.788	15743	57	1367	0.3661	29
1	391	35.796	35.796	15694	55	1310	0.3509	28
1	392	35.804	35.804	15645	53	1255	0.3361	27
1	393	35.813	35.813	15596	52	1202	0.3219	26
1	394	35.821	35.821	15547	50	1151	0.3081	25
1	395	35.829	35.829	15499	49	1100	0.2947	24
1	396	35.838	35.838	15451	47	1052	0.2816	24
1	397	35.846	35.846	15403	46	1005	0.269	23
1	398	35.854	35.854	15355	45	959	0.2567	22
1	399	35.863	35.863	15307	44	914	0.2447	22
1	400	35.871	35.871	15260	42	870	0.233	21
1	401	35.879	35.879	15212	41	828	0.2217	21
1	402	35.888	35.888	15165	40	787	0.2107	20
1	403	35.896	35.896	15118	39	747	0.2	19
1	404	35.904	35.904	15072	38	708	0.1896	19
1	405	35.913	35.913	15025	36	671	0.1796	18
1	406	35.921	35.921	14979	35	634	0.1698	18
1	407	35.929	35.929	14933	34	599	0.1604	17
1	408	35.938	35.938	14887	33	565	0.1512	17
1	409	35.946	35.946	14841	32	532	0.1423	16
1	410	35.954	35.954	14795	31	499	0.1337	16
1	411	35.963	35.963	14750	30	468	0.1254	15
1	412	35.971	35.971	14705	28	439	0.1175	14
1	413	35.979	35.979	14660	27	410	0.1098	14
1	414	35.988	35.988	14615	26	383	0.1026	13
1	415	35.996	35.996	14570	25	357	0.0956	12
1	416	36.004	36.004	14525	23	332	0.089	12
1	417	36.013	36.013	14481	22	309	0.0828	11
1	418	36.021	36.021	14437	21	287	0.0768	11
1	419	36.029	36.029	14393	20	265	0.071	10
1	420	36.038	36.038	14349	19	245	0.0656	10
1	421	36.046	36.046	14305	19	225	0.0604	9
1	422	36.054	36.054	14262	18	207	0.0554	9
1	423	36.063	36.063	14219	17	189	0.0506	8
1	424	36.071	36.071	14175	16	172	0.0461	8
1	425	36.079	36.079	14132	15	156	0.0419	7
1	426	36.088	36.088	14090	14	142	0.0379	7
1	427	36.096	36.096	14047	13	128	0.0342	7
1	428	36.104	36.104	14005	13	114	0.0306	6
1	429	36.113	36.113	13962	12	102	0.0272	6
1	430	36.121	36.121	13920	11	90	0.024	6
1	431	36.129	36.129	13878	10	79	0.0211	5
1	432	36.138	36.138	13836	10	68	0.0183	5
1	433	36.146	36.146	13795	9	58	0.0156	5
1	434	36.154	36.154	13753	8	49	0.0132	4
1	435	36.163	36.163	13712	7	41	0.011	4
1	436	36.171	36.171	13671	6	34	0.009	3
1	437	36.179	36.179	13630	5	27	0.0073	3
1	438	36.188	36.188	13589	5	22	0.0059	2
1	439	36.196	36.196	13548	4	17	0.0046	2
1	440	36.204	36.204	13508	4	13	0.0034	2
1	441	36.213	36.213	13467	3	9	0.0024	1
1	442	36.221	36.221	13427	2	6	0.0016	1
1	443	36.229	36.229	13387	2	4	0.0011	1
1	444	36.238	36.238	13347	1	2	0.0006	1
1	445	36.246	36.246	13307	1	1	0.0003	0
1	446	36.254	36.254	13268	0	0	0.0001	0
1	447	36.263	36.263	13228	0	0	0	0
2	1	45.229	45.229	1911	2	181321	100	1
2	2	45.238	45.238	1909	5	181319	99.999	2
2	3	45.246	45.246	1908	8	181314	99.9964	4
2	4	45.254	45.254	1906	11	181307	99.9922	6
2	5	45.263	45.263	1904	15	181295	99.9861	7
2	6	45.271	45.271	1902	19	181281	99.9778	10
2	7	45.279	45.279	1901	24	181261	99.9672	12
2	8	45.288	45.288	1899	29	181237	99.954	15
2	9	45.296	45.296	1897	35	181208	99.9379	18
2	10	45.304	45.304	1896	42	181173	99.9185	21
2	11	45.313	45.313	1894	49	181131	99.8955	25
2	12	45.321	45.321	1892	57	181082	99.8683	29
2	13	45.329	45.329	1891	66	181025	99.8367	33
2	14	45.338	45.338	1889	76	180958	99.8002	38
2	15	45.346	45.346	1887	87	180882	99.7582	43
2	16	45.354	45.354	1886	99	180795	99.7102	49
2	17	45.363	45.363	1884	112	180696	99.6557	56
2	18	45.371	45.371	1882	126	180585	99.5941	63
2	19	45.379	45.379	1881	141	180459	99.5247	71
2	20	45.388	45.388	1879	157	180318	99.4469	79
2	21	45.396	45.396	1877	174	180161	99.3602	87
2	22	45.404	45.404	1876	193	179986	99.2639	96
2	23	45.413	45.413	1874	212	179793	99.1577	106
2	24	45.421	45.421	1872	232	179582	99.0408	116
2	25	45.429	45.429	1871	253	179350	98.9129	126
2	26	45.438	45.438	1869	275	179097	98.7735	137
2	27	45.446	45.446	1868	297	178822	98.6221	149
2	28	45.454	45.454	1866	320	178525	98.4583	160
2	29	45.463	45.463	1864	344	178205	98.2816	172
2	30	45.471	45.471	1863	369	177861	98.0918	184
2	31	45.479	45.479	1861	393	177492	97.8885	197
2	32	45.488	45.488	1860	418	177099	97.6716	209
2	33	45.496	45.496	1858	443	176681	97.441	222
2	34	45.504	45.504	1856	468	176238	97.1966	234
2	35	45.513	45.513	1855	494	175769	96.9382	247
2	36	45.521	45.521	1853	519	175275	96.6659	259
2	37	45.529	45.529	1852	543	174757	96.3799	272
2	38	45.538	45.538	1850	567	174213	96.0803	284
2	39	45.546	45.546	1848	591	173646	95.7674	295
2	40	45.554	45.554	1847	613	173056	95.4417	307
2	41	45.563	45.563	1845	635	172442	95.1035	318
2	42	45.571	45.571	1844	657	171807	94.7532	328
2	43	45.579	45.579	1842	677	171151	94.3911	339
2	44	45.588	45.588	1841	697	170473	94.0176	348
2	45	45.596	45.596	1839	715	169777	93.6333	358
2	46	45.604	45.604	1837	733	169061	93.2388	366
2	47	45.613	45.613	1836	750	168328	92.8346	375
2	48	45.621	45.621	1834	765	167579	92.4212	383
2	49	45.629	45.629	1833	779	166814	91.9993	390
2	50	45.638	45.638	1831	793	166034	91.5694	396
2	51	45.646	45.646	1830	805	165241	91.1322	403
2	52	45.654	45.654	1828	817	164436	90.6879	409
2	53	45.663	45.663	1827	828	163619	90.2373	414
2	54	45.671	45.671	1825	838	162791	89.7807	419
2	55	45.679	45.679	1824	847	161954	89.3188	423
2	56	45.688	45.688	1822	855	161107	88.8519	427
2	57	45.696	45.696	1821	862	160252	88.3806	431
2	58	45.704	45.704	1819	868	159391	87.9055	434
2	59	45.713	45.713	1818	873	158523	87.4269	436
2	60	45.721	45.721	1816	877	157650	86.9456	439
2	61	45.729	45.729	1815	881	156773	86.4618	440
2	62	45.738	45.738	1813	883	155892	85.976	442
2	63	45.746	45.746	1812	885	155009	85.4889	443
2	64	45.754	45.754	1810	886	154124	85.0007	443
2	65	45.763	45.763	1809	887	153238	84.5119	444
2	66	45.771	45.771	1807	887	152350	84.0226	444
2	67	45.779	45.779	1806	887	151463	83.5333	443
2	68	45.788	45.788	1804	886	150576	83.0441	443
2	69	45.796	45.796	1803	884	149690	82.5556	442
2	70	45.804	45.804	1801	882	148806	82.0679	441
2	71	45.813	45.813	1800	880	147924	81.5812	440
2	72	45.821	45.821	1798	878	147043	81.0956	439
2	73	45.829	45.829	1797	875	146165	80.6114	437
2	74	45.838	45.838	1795	872	145290	80.1289	436
2	75	45.846	45.846	1794	868	144419	79.6481	434
2	76	45.854	45.854	1792	864	143550	79.1694	432
2	77	45.863	45.863	1791	860	142687	78.6929	430
2	78	45.871	45.871	1789	855	141827	78.2188	428
2	79	45.879	45.879	1788	850	140972	77.7472	425
2	80	45.888	45.888	1786	845	140121	77.2783	423
2	81	45.896	45.896	1785	840	139276	76.8122	420
2	82	45.904	45.904	1784	834	138437	76.3491	417
2	83	45.913	45.913	1782	829	137603	75.8891	414
2	84	45.921	45.921	1781	823	136774	75.4322	411
2	85	45.929	45.929	1779	817	135951	74.9784	409
2	86	45.938	45.938	1778	811	135134	74.5277	406
2	87	45.946	45.946	1776	806	134323	74.0802	403
2	88	45.954	45.954	1775	801	133517	73.6357	400
2	89	45.963	45.963	1774	795	132716	73.1941	398
2	90	45.971	45.971	1772	789	131921	72.7556	395
2	91	45.979	45.979	1771	784	131132	72.3203	392
2	92	45.988	45.988	1769	778	130348	71.8881	389
2	93	45.996	45.996	1768	772	129570	71.4591	386
2	94	46.004	46.004	1767	766	128798	71.0333	383
2	95	46.013	46.013	1765	761	128032	70.6106	380
2	96	46.021	46.021	1764	755	127271	70.191	377
2	97	46.029	46.029	1762	749	126516	69.7746	375
2	98	46.038	46.038	1761	743	125767	69.3615	372
2	99	46.046	46.046	1760	737	125024	68.9517	368
2	100	46.054	46.054	1758	731	124287	68.5453	365
2	101	46.063	46.063	1757	725	123556	68.1422	362
2	102	46.071	46.071	1755	719	122831	67.7425	359
2	103	46.079	46.079	1754	712	122113	67.3462	356
2	104	46.088	46.088	1753	707	121400	66.9532	353
2	105	46.096	46.096	1751	701	120693	66.5635	350
2	106	46.104	46.104	1750	695	119993	66.177	348
2	107	46.113	46.113	1749	689	119298	65.7937	345
2	108	46.121	46.121	1747	684	118608	65.4135	342
2	109	46.129	46.129	1746	678	117925	65.0365	339
2	110	46.138	46.138	1744	672	117247	64.6626	336
2	111	46.146	46.146	1743	667	116575	64.2919	333
2	112	46.154	46.154	1742	661	115908	63.9243	331
2	113	46.163	46.163	1740	656	115247	63.5597	328
2	114	46.171	46.171	1739	651	114591	63.198	325
2	115	46.179	46.179	1738	645	113941	62.8392	323
2	116	46.188	46.188	1736	640	113295	62.4832	320
2	117	46.196	46.196	1735	635	112655	62.1301	318
2	118	46.204	46.204	1734	630	112020	61.7798	315
2	119	46.213	46.213	1732	624	111390	61.4325	312
2	120	46.221	46.221	1731	619	110765	61.0882	310
2	121	46.229	46.229	1730	614	110146	60.7466	307
2	122	46.238	46.238	1728	610	109532	60.4077	305
2	123	46.246	46.246	1727	605	108922	60.0714	303
2	124	46.254	46.254	1726	601	108317	59.7376	300
2	125	46.263	46.263	1724	596	107716	59.4062	298
2	126	46.271	46.271	1723	592	107119	59.0773	296
2	127	46.279	46.279	1722	588	106527	58.7507	294
2	128	46.288	46.288	1720	584	105939	58.4263	292
2	129	46.296	46.296	1719	580	105355	58.1043	290
2	130	46.304	46.304	1718	576	104775	57.7844	288
2	131	46.313	46.313	1717	573	104199	57.4665	286
2	132	46.321	46.321	1715	569	103626	57.1505	285
2	133	46.329	46.329	1714	566	103056	56.8365	283
2	134	46.338	46.338	1713	563	102490	56.5242	282
2	135	46.346	46.346	1711	560	101927	56.2137	280
2	136	46.354	46.354	1710	557	101367	55.9048	279
2	137	46.363	46.363	1709	555	100810	55.5974	277
2	138	46.371	46.371	1707	553	100255	55.2913	276
2	139	46.379	46.379	1706	551	99702	54.9864	275
2	140	46.388	46.388	1705	549	99151	54.6827	274
2	141	46.396	46.396	1704	547	98602	54.38	274
2	142	46.404	46.404	1702	546	98055	54.0782	273
2	143	46.413	46.413	1701	544	97509	53.7773	272
2	144	46.421	46.421	1700	543	96965	53.4772	271
2	145	46.429	46.429	1699	542	96422	53.1778	271
2	146	46.438	46.438	1697	541	95880	52.8789	271
2	147	46.446	46.446	1696	540	95339	52.5804	270
2	148	46.454	46.454	1695	540	94799	52.2824	270
2	149	46.463	46.463	1694	539	94259	51.9848	269
2	150	46.471	46.471	1692	538	93720	51.6876	269
2	151	46.479	46.479	1691	538	93182	51.3907	269
2	152	46.488	46.488	1690	537	92644	51.0941	269
2	153	46.496	46.496	1689	537	92107	50.7977	269
2	154	46.504	46.504	1687	537	91570	50.5015	269
2	155	46.513	46.513	1686	537	91033	50.2053	269
2	156	46.521	46.521	1685	537	90496	49.9091	269
2	157	46.529	46.529	1684	538	89958	49.6128	269
2	158	46.538	46.538	1682	538	89421	49.3163	269
2	159	46.546	46.546	1681	538	88883	49.0196	269
2	160	46.554	46.554	1680	539	88344	48.7227	270
2	161	46.563	46.563	1679	540	87805	48.4253	270
2	162	46.571	46.571	1677	541	87265	48.1274	270
2	163	46.579	46.579	1676	542	86724	47.8292	271
2	164	46.588	46.588	1675	542	86183	47.5305	271
2	165	46.596	46.596	1674	543	85640	47.2313	272
2	166	46.604	46.604	1673	544	85097	46.9317	272
2	167	46.613	46.613	1671	545	84553	46.6317	272
2	168	46.621	46.621	1670	546	84008	46.3313	273
2	169	46.629	46.629	1669	547	83463	46.0303	273
2	170	46.638	46.638	1668	548	82916	45.7288	274
2	171	46.646	46.646	1667	549	82368	45.4267	274
2	172	46.654	46.654	1665	550	81819	45.124	275
2	173	46.663	46.663	1664	551	81270	44.8209	275
2	174	46.671	46.671	1663	551	80719	44.5172	276
2	175	46.679	46.679	1662	552	80167	44.2131	276
2	176	46.688	46.688	1661	553	79615	43.9086	276
2	177	46.696	46.696	1659	554	79063	43.6037	277
2	178	46.704	46.704	1658	555	78509	43.2984	277
2	179	46.713	46.713	1657	555	77954	42.9926	278
2	180	46.721	46.721	1656	556	77399	42.6863	278
2	181	46.729	46.729	1655	556	76843	42.3797	278
2	182	46.738	46.738	1654	557	76287	42.0729	278
2	183	46.746	46.746	1652	557	75730	41.7658	279
2	184	46.754	46.754	1651	558	75173	41.4584	279
2	185	46.763	46.763	1650	559	74614	41.1505	280
2	186	46.771	46.771	1649	560	74055	40.8422	280
2	187	46.779	46.779	1648	561	73495	40.5334	280
2	188	46.788	46.788	1647	561	72935	40.2243	281
2	189	46.796	46.796	1645	562	72374	39.9148	281
2	190	46.804	46.804	1644	562	71812	39.605	281
2	191	46.813	46.813	1643	563	71250	39.2948	282
2	192	46.821	46.821	1642	564	70686	38.9842	282
2	193	46.829	46.829	1641	565	70122	38.6732	282
2	194	46.838	46.838	1640	565	69558	38.3618	283
2	195	46.846	46.846	1638	566	68993	38.0502	283
2	196	46.854	46.854	1637	567	68427	37.7381	283
2	197	46.863	46.863	1636	567	67860	37.4257	284
2	198	46.871	46.871	1635	568	67293	37.1127	284
2	199	46.879	46.879	1634	569	66725	36.7994	285
2	200	46.888	46.888	1633	570	66156	36.4856	285
2	201	46.896	46.896	1632	571	65586	36.1712	285
2	202	46.904	46.904	1630	572	65015	35.8563	286
2	203	46.913	46.913	1629	572	64443	35.5411	286
2	204	46.921	46.921	1628	573	63871	35.2256	286
2	205	46.929	46.929	1627	573	63299	34.9098	287
2	206	46.938	46.938	1626	573	62725	34.5936	287
2	207	46.946	46.946	1625	574	62152	34.2774	287
2	208	46.954	46.954	1624	574	61578	33.9609	287
2	209	46.963	46.963	1623	575	61004	33.644	288
2	210	46.971	46.971	1622	576	60428	33.3268	288
2	211	46.979	46.979	1620	576	59852	33.0092	288
2	212	46.988	46.988	1619	577	59276	32.6912	288
2	213	46.996	46.996	1618	577	58699	32.3732	289
2	214	47.004	47.004	1617	577	58122	32.0549	289
2	215	47.013	47.013	1616	578	57545	31.7365	289
2	216	47.021	47.021	1615	578	56967	31.418	289
2	217	47.029	47.029	1614	578	56390	31.0993	289
2	218	47.038	47.038	1613	578	55812	30.7806	289
2	219	47.046	47.046	1612	579	55233	30.4617	289
2	220	47.054	47.054	1611	579	54655	30.1426	290
2	221	47.063	47.063	1609	580	54076	29.8232	290
2	222	47.071	47.071	1608	580	53496	29.5036	290
2	223	47.079	47.079	1607	581	52916	29.1836	290
2	224	47.088	47.088	1606	581	52335	28.8635	290
2	225	47.096	47.096	1605	581	51755	28.5432	291
2	226	47.104	47.104	1604	581	51174	28.2228	291
2	227	47.113	47.113	1603	582	50592	27.9021	291
2	228	47.121	47.121	1602	582	50011	27.5812	291
2	229	47.129	47.129	1601	583	49428	27.2601	291
2	230	47.138	47.138	1600	583	48846	26.9388	291
2	231	47.146	47.146	1599	583	48263	26.6174	291
2	232	47.154	47.154	1598	583	47680	26.296	291
2	233	47.163	47.163	1597	583	47097	25.9745	291
2	234	47.171	47.171	1595	583	46514	25.6531	291
2	235	47.179	47.179	1594	583	45931	25.3316	291
2	236	47.188	47.188	1593	583	45349	25.0101	291
2	237	47.196	47.196	1592	583	44766	24.6887	291
2	238	47.204	47.204	1591	583	44183	24.3672	291
2	239	47.213	47.213	1590	583	43600	24.0457	291
2	240	47.221	47.221	1589	583	43017	23.7242	291
2	241	47.229	47.229	1588	582	42434	23.4029	291
2	242	47.238	47.238	1587	582	41852	23.0816	291
2	243	47.246	47.246	1586	582	41269	22.7604	291
2	244	47.254	47.254	1585	582	40687	22.4392	291
2	245	47.263	47.263	1584	582	40105	22.1181	291
2	246	47.271	47.271	1583	582	39522	21.797	291
2	247	47.279	47.279	1582	582	38940	21.476	291
2	248	47.288	47.288	1581	582	38358	21.155	291
2	249	47.296	47.296	1580	582	37777	20.8341	291
2	250	47.304	47.304	1579	582	37195	20.5133	291
2	251	47.313	47.313	1578	582	36613	20.1926	291
2	252	47.321	47.321	1577	581	36032	19.8719	291
2	253	47.329	47.329	1576	580	35451	19.5514	290
2	254	47.338	47.338	1575	580	34870	19.2314	290
2	255	47.346	47.346	1574	579	34291	18.9117	289
2	256	47.354	47.354	1573	578	33712	18.5924	289
2	257	47.363	47.363	1572	578	33134	18.2735	289
2	258	47.371	47.371	1571	577	32556	17.955	288
2	259	47.379	47.379	1570	576	31979	17.6369	288
2	260	47.388	47.388	1569	575	31403	17.3193	287
2	261	47.396	47.396	1568	574	30829	17.0022	287
2	262	47.404	47.404	1567	573	30255	16.6857	287
2	263	47.413	47.413	1566	572	29681	16.3696	286
2	264	47.421	47.421	1565	571	29109	16.0539	286
2	265	47.429	47.429	1564	571	28538	15.7388	285
2	266	47.438	47.438	1563	570	27967	15.4241	285
2	267	47.446	47.446	1562	569	27397	15.1099	284
2	268	47.454	47.454	1561	568	26829	14.7962	284
2	269	47.463	47.463	1560	567	26261	14.4831	283
2	270	47.471	47.471	1559	565	25694	14.1706	283
2	271	47.479	47.479	1558	564	25129	13.8589	282
2	272	47.488	47.488	1557	562	24565	13.548	281
2	273	47.496	47.496	1556	561	24003	13.2379	280
2	274	47.504	47.504	1555	559	23442	12.9286	280
2	275	47.513	47.513	1554	557	22883	12.6203	279
2	276	47.521	47.521	1553	555	22326	12.3129	278
2	277	47.529	47.529	1552	553	21771	12.0067	277
2	278	47.538	47.538	1551	551	21217	11.7015	276
2	279	47.546	47.546	1550	549	20666	11.3976	274
2	280	47.554	47.554	1549	547	20117	11.0949	273
2	281	47.563	47.563	1548	544	19571	10.7935	272
2	282	47.571	47.571	1547	542	19027	10.4934	271
2	283	47.579	47.579	1546	539	18485	10.1947	269
2	284	47.588	47.588	1545	536	17946	9.8975	268
2	285	47.596	47.596	1544	533	17410	9.6019	266
2	286	47.604	47.604	1543	530	16877	9.308	265
2	287	47.613	47.613	1542	526	16348	9.0158	263
2	288	47.621	47.621	1541	523	15821	8.7256	261
2	289	47.629	47.629	1540	519	15299	8.4374	259
2	290	47.638	47.638	1539	515	14780	8.1512	258
2	291	47.646	47.646	1538	511	14265	7.8672	255
2	292	47.654	47.654	1537	506	13754	7.5854	253
2	293	47.663	47.663	1536	502	13247	7.3061	251
2	294	47.671	47.671	1535	497	12746	7.0294	248
2	295	47.679	47.679	1534	492	12249	6.7553	246
2	296	47.688	47.688	1533	487	11757	6.4839	244
2	297	47.696	47.696	1532	482	11269	6.2151	241
2	298	47.704	47.704	1532	476	10787	5.9493	238
2	299	47.713	47.713	1531	470	10311	5.6867	235
2	300	47.721	47.721	1530	464	9841	5.4275	232
2	301	47.729	47.729	1529	457	9377	5.1717	229
2	302	47.738	47.738	1528	451	8920	4.9194	225
2	303	47.746	47.746	1527	444	8469	4.6708	222
2	304	47.754	47.754	1526	437	8025	4.4261	218
2	305	47.763	47.763	1525	429	7589	4.1853	215
2	306	47.771	47.771	1524	421	7160	3.9487	211
2	307	47.779	47.779	1523	413	6739	3.7164	207
2	308	47.788	47.788	1522	405	6325	3.4885	202
2	309	47.796	47.796	1521	396	5921	3.2654	198
2	310	47.804	47.804	1520	386	5525	3.0471	193
2	311	47.813	47.813	1519	376	5139	2.8341	188
2	312	47.821	47.821	1518	366	4762	2.6265	183
2	313	47.829	47.829	1518	355	4396	2.4247	178
2	314	47.838	47.838	1517	344	4041	2.2287	172
2	315	47.846	47.846	1516	333	3697	2.0388	166
2	316	47.854	47.854	1515	321	3364	1.8553	160
2	317	47.863	47.863	1514	308	3043	1.6784	154
2	318	47.871	47.871	1513	295	2735	1.5085	147
2	319	47.879	47.879	1512	281	2440	1.3459	141
2	320	47.888	47.888	1511	267	2159	1.1909	133
2	321	47.896	47.896	1510	252	1892	1.0437	126
2	322	47.904	47.904	1509	237	1640	0.9047	118
2	323	47.913	47.913	1508	221	1403	0.774	111
2	324	47.921	47.921	1508	204	1182	0.6521	102
2	325	47.929	47.929	1507	187	978	0.5394	94
2	326	47.938	47.938	1506	169	791	0.4361	85
2	327	47.946	47.946	1505	151	621	0.3427	75
2	328	47.954	47.954	1504	131	471	0.2596	66
2	329	47.963	47.963	1503	111	339	0.1871	56
2	330	47.971	47.971	1502	90	228	0.1257	45
2	331	47.979	47.979	1501	69	138	0.0759	34
2	332	47.988	47.988	1500	46	69	0.0381	23
2	333	47.996	47.996	1500	23	23	0.0127	12
2	334	48.004	48.004	1499	0	0	0	0
[Molecular	Weight	Distribution	Table(Detector	B)]
#	of	Points	781
R.Time	Volume(mL)	M.W.	M.W.(%)	Cumulative	M.W.(%)
48.004	48.004	1499	0	0
47.996	47.996	1500	0.7169	0.0041
47.988	47.988	1500	1.4371	0.0125
47.979	47.979	1501	2.1362	0.0248
47.971	47.971	1502	2.8135	0.0411
47.963	47.963	1503	3.4664	0.0611
47.954	47.954	1504	4.0979	0.0848
47.946	47.946	1505	4.7004	0.112
47.938	47.938	1506	5.2776	0.1425
47.929	47.929	1507	5.8329	0.1763
47.921	47.921	1508	6.3697	0.2131
47.913	47.913	1508	6.8877	0.253
47.904	47.904	1509	7.3846	0.2957
47.896	47.896	1510	7.8584	0.3411
47.888	47.888	1511	8.3175	0.3892
47.879	47.879	1512	8.7601	0.4399
47.871	47.871	1513	9.1891	0.493
47.863	47.863	1514	9.5999	0.5485
47.854	47.854	1515	9.995	0.6064
47.846	47.846	1516	10.3722	0.6663
47.838	47.838	1517	10.7291	0.7284
47.829	47.829	1518	11.0729	0.7924
47.821	47.821	1518	11.407	0.8584
47.813	47.813	1519	11.7302	0.9262
47.804	47.804	1520	12.0391	0.9959
47.796	47.796	1521	12.3317	1.0672
47.788	47.788	1522	12.611	1.1401
47.779	47.779	1523	12.8757	1.2146
47.771	47.771	1524	13.1267	1.2905
47.763	47.763	1525	13.3714	1.3679
47.754	47.754	1526	13.6054	1.4465
47.746	47.746	1527	13.8308	1.5265
47.738	47.738	1528	14.0478	1.6078
47.729	47.729	1529	14.2539	1.6902
47.721	47.721	1530	14.4545	1.7738
47.713	47.713	1531	14.6509	1.8585
47.704	47.704	1532	14.8407	1.9444
47.696	47.696	1532	15.0198	2.0312
47.688	47.688	1533	15.1861	2.1191
47.679	47.679	1534	15.3394	2.2078
47.671	47.671	1535	15.4878	2.2974
47.663	47.663	1536	15.6362	2.3878
47.654	47.654	1537	15.783	2.4791
47.646	47.646	1538	15.9213	2.5712
47.638	47.638	1539	16.0504	2.664
47.629	47.629	1540	16.1712	2.7575
47.621	47.621	1541	16.2881	2.8517
47.613	47.613	1542	16.4011	2.9466
47.604	47.604	1543	16.5097	3.0421
47.596	47.596	1544	16.6089	3.1381
47.588	47.588	1545	16.7022	3.2347
47.579	47.579	1546	16.794	3.3318
47.571	47.571	1547	16.8812	3.4295
47.563	47.563	1548	16.9589	3.5276
47.554	47.554	1549	17.0322	3.6261
47.546	47.546	1550	17.1044	3.725
47.538	47.538	1551	17.1751	3.8243
47.529	47.529	1552	17.2426	3.924
47.521	47.521	1553	17.307	4.0241
47.513	47.513	1554	17.3674	4.1246
47.504	47.504	1555	17.423	4.2254
47.496	47.496	1556	17.476	4.3264
47.488	47.488	1557	17.5258	4.4278
47.479	47.479	1558	17.5696	4.5294
47.471	47.471	1559	17.6131	4.6313
47.463	47.463	1560	17.6567	4.7334
47.454	47.454	1561	17.6946	4.8357
47.446	47.446	1562	17.728	4.9383
47.438	47.438	1563	17.756	5.0409
47.429	47.429	1564	17.782	5.1438
47.421	47.421	1565	17.8088	5.2468
47.413	47.413	1566	17.8358	5.3499
47.404	47.404	1567	17.8613	5.4532
47.396	47.396	1568	17.8891	5.5567
47.388	47.388	1569	17.9175	5.6603
47.379	47.379	1570	17.9468	5.7641
47.371	47.371	1571	17.975	5.8681
47.363	47.363	1572	18.0003	5.9722
47.354	47.354	1573	18.02	6.0764
47.346	47.346	1574	18.0417	6.1808
47.338	47.338	1575	18.0643	6.2852
47.329	47.329	1576	18.0865	6.3898
47.321	47.321	1577	18.1093	6.4946
47.313	47.313	1578	18.1226	6.5994
47.304	47.304	1579	18.124	6.7042
47.296	47.296	1580	18.1263	6.809
47.288	47.288	1581	18.1329	6.9139
47.279	47.279	1582	18.1385	7.0188
47.271	47.271	1583	18.1413	7.1237
47.263	47.263	1584	18.1443	7.2287
47.254	47.254	1585	18.1467	7.3336
47.246	47.246	1586	18.1493	7.4386
47.238	47.238	1587	18.1524	7.5436
47.229	47.229	1588	18.1534	7.6486
47.221	47.221	1589	18.1598	7.7536
47.213	47.213	1590	18.1651	7.8587
47.204	47.204	1591	18.1671	7.9637
47.196	47.196	1592	18.1676	8.0688
47.188	47.188	1593	18.1665	8.1739
47.179	47.179	1594	18.1658	8.2789
47.171	47.171	1595	18.1652	8.384
47.163	47.163	1597	18.1642	8.489
47.154	47.154	1598	18.1648	8.5941
47.146	47.146	1599	18.165	8.6992
47.138	47.138	1600	18.1628	8.8042
47.129	47.129	1601	18.1568	8.9092
47.121	47.121	1602	18.1459	9.0142
47.113	47.113	1603	18.1324	9.119
47.104	47.104	1604	18.1196	9.2238
47.096	47.096	1605	18.1072	9.3286
47.088	47.088	1606	18.0986	9.4332
47.079	47.079	1607	18.0914	9.5379
47.071	47.071	1608	18.0794	9.6424
47.063	47.063	1609	18.0622	9.7469
47.054	47.054	1611	18.0466	9.8513
47.046	47.046	1612	18.0339	9.9556
47.038	47.038	1613	18.0217	10.0598
47.029	47.029	1614	18.0117	10.164
47.021	47.021	1615	18.0045	10.2681
47.013	47.013	1616	17.9997	10.3722
47.004	47.004	1617	17.994	10.4763
46.996	46.996	1618	17.9837	10.5803
46.988	46.988	1619	17.9742	10.6842
46.979	46.979	1620	17.9666	10.7881
46.971	46.971	1622	17.9498	10.892
46.963	46.963	1623	17.9262	10.9956
46.954	46.954	1624	17.9031	11.0992
46.946	46.946	1625	17.8844	11.2026
46.938	46.938	1626	17.8728	11.306
46.929	46.929	1627	17.8638	11.4093
46.921	46.921	1628	17.8489	11.5125
46.913	46.913	1629	17.8284	11.6156
46.904	46.904	1630	17.8115	11.7186
46.896	46.896	1632	17.7923	11.8215
46.888	46.888	1633	17.7667	11.9243
46.879	46.879	1634	17.734	12.0269
46.871	46.871	1635	17.7066	12.1293
46.863	46.863	1636	17.6825	12.2315
46.854	46.854	1637	17.6569	12.3337
46.846	46.846	1638	17.6326	12.4356
46.838	46.838	1640	17.6123	12.5375
46.829	46.829	1641	17.5928	12.6393
46.821	46.821	1642	17.5744	12.7409
46.813	46.813	1643	17.5527	12.8424
46.804	46.804	1644	17.5292	12.9438
46.796	46.796	1645	17.5068	13.045
46.788	46.788	1647	17.488	13.1462
46.779	46.779	1648	17.4684	13.2472
46.771	46.771	1649	17.4485	13.3481
46.763	46.763	1650	17.4244	13.4489
46.754	46.754	1651	17.3984	13.5495
46.746	46.746	1652	17.3724	13.65
46.738	46.738	1654	17.3529	13.7504
46.729	46.729	1655	17.3384	13.8506
46.721	46.721	1656	17.325	13.9508
46.713	46.713	1657	17.3056	14.0509
46.704	46.704	1658	17.2815	14.1509
46.696	46.696	1659	17.2536	14.2507
46.688	46.688	1661	17.2283	14.3503
46.679	46.679	1662	17.2074	14.4498
46.671	46.671	1663	17.1859	14.5492
46.663	46.663	1664	17.161	14.6485
46.654	46.654	1665	17.131	14.7475
46.646	46.646	1667	17.1042	14.8465
46.638	46.638	1668	17.0711	14.9452
46.629	46.629	1669	17.0369	15.0437
46.621	46.621	1670	17.006	15.1421
46.613	46.613	1671	16.9793	15.2403
46.604	46.604	1673	16.9537	15.3383
46.596	46.596	1674	16.9263	15.4362
46.588	46.588	1675	16.9063	15.534
46.579	46.579	1676	16.8809	15.6316
46.571	46.571	1677	16.8539	15.7291
46.563	46.563	1679	16.8301	15.8265
46.554	46.554	1680	16.8057	15.9237
46.546	46.546	1681	16.7821	16.0207
46.538	46.538	1682	16.7654	16.1177
46.529	46.529	1684	16.7538	16.2146
46.521	46.521	1685	16.7435	16.3114
46.513	46.513	1686	16.7366	16.4082
46.504	46.504	1687	16.7358	16.505
46.496	46.496	1689	16.7411	16.6018
46.488	46.488	1690	16.7491	16.6987
46.479	46.479	1691	16.7624	16.7956
46.471	46.471	1692	16.7767	16.8927
46.463	46.463	1694	16.7943	16.9898
46.454	46.454	1695	16.8163	17.0871
46.446	46.446	1696	16.8415	17.1845
46.438	46.438	1697	16.8645	17.282
46.429	46.429	1699	16.8903	17.3797
46.421	46.421	1700	16.9208	17.4775
46.413	46.413	1701	16.9597	17.5756
46.404	46.404	1702	17.0037	17.674
46.396	46.396	1704	17.0534	17.7726
46.388	46.388	1705	17.1052	17.8715
46.379	46.379	1706	17.1634	17.9708
46.371	46.371	1707	17.2263	18.0704
46.363	46.363	1709	17.2957	18.1705
46.354	46.354	1710	17.371	18.2709
46.346	46.346	1711	17.4568	18.3719
46.338	46.338	1713	17.5497	18.4734
46.329	46.329	1714	17.6464	18.5754
46.321	46.321	1715	17.7449	18.6781
46.313	46.313	1717	17.853	18.7813
46.304	46.304	1718	17.9634	18.8852
46.296	46.296	1719	18.0787	18.9898
46.288	46.288	1720	18.1999	19.095
46.279	46.279	1722	18.3283	19.201
46.271	46.271	1723	18.4561	19.3078
46.263	46.263	1724	18.587	19.4153
46.254	46.254	1726	18.7239	19.5236
46.246	46.246	1727	18.8631	19.6327
46.238	46.238	1728	19.0041	19.7426
46.229	46.229	1730	19.1509	19.8533
46.221	46.221	1731	19.3024	19.965
46.213	46.213	1732	19.4608	20.0775
46.204	46.204	1734	19.6246	20.191
46.196	46.196	1735	19.7931	20.3055
46.188	46.188	1736	19.957	20.4209
46.179	46.179	1738	20.1167	20.5373
46.171	46.171	1739	20.2745	20.6545
46.163	46.163	1740	20.4355	20.7727
46.154	46.154	1742	20.6031	20.8919
46.146	46.146	1743	20.7743	21.012
46.138	46.138	1744	20.9513	21.1332
46.129	46.129	1746	21.1271	21.2554
46.121	46.121	1747	21.3045	21.3786
46.113	46.113	1749	21.4821	21.5028
46.104	46.104	1750	21.6599	21.6281
46.096	46.096	1751	21.8435	21.7544
46.088	46.088	1753	22.0223	21.8818
46.079	46.079	1754	22.2045	22.0102
46.071	46.071	1755	22.3967	22.1398
46.063	46.063	1757	22.5867	22.2704
46.054	46.054	1758	22.7768	22.4021
46.046	46.046	1760	22.9669	22.535
46.038	46.038	1761	23.1571	22.6689
46.029	46.029	1762	23.3434	22.8039
46.021	46.021	1764	23.5292	22.94
46.013	46.013	1765	23.7103	23.0771
46.004	46.004	1767	23.887	23.2153
45.996	45.996	1768	24.0632	23.3544
45.988	45.988	1769	24.2423	23.4946
45.979	45.979	1771	24.4209	23.6359
45.971	45.971	1772	24.6001	23.7782
45.963	45.963	1774	24.7804	23.9215
45.954	45.954	1775	24.9529	24.0658
45.946	45.946	1776	25.1191	24.2111
45.938	45.938	1778	25.2885	24.3573
45.929	45.929	1779	25.4654	24.5046
45.921	45.921	1781	25.6455	24.6529
45.913	45.913	1782	25.8224	24.8023
45.904	45.904	1784	25.9931	24.9526
45.896	45.896	1785	26.1662	25.1039
45.888	45.888	1786	26.3378	25.2563
45.879	45.879	1788	26.501	25.4095
45.871	45.871	1789	26.6501	25.5637
45.863	45.863	1791	26.7888	25.7186
45.854	45.854	1792	26.9258	25.8743
45.846	45.846	1794	27.0517	26.0308
45.838	45.838	1795	27.1677	26.1879
45.829	45.829	1797	27.2696	26.3456
45.821	45.821	1798	27.3618	26.5039
45.813	45.813	1800	27.4394	26.6626
45.804	45.804	1801	27.5025	26.8216
45.796	45.796	1803	27.5576	26.981
45.788	45.788	1804	27.6078	27.1407
45.779	45.779	1806	27.6411	27.3005
45.771	45.771	1807	27.6542	27.4605
45.763	45.763	1809	27.6472	27.6204
45.754	45.754	1810	27.6235	27.7801
45.746	45.746	1812	27.5852	27.9397
45.738	45.738	1813	27.5282	28.0989
45.729	45.729	1815	27.4491	28.2576
45.721	45.721	1816	27.3379	28.4158
45.713	45.713	1818	27.2026	28.5731
45.704	45.704	1819	27.0399	28.7295
45.696	45.696	1821	26.8507	28.8848
45.688	45.688	1822	26.6328	29.0388
45.679	45.679	1824	26.3843	29.1914
45.671	45.671	1825	26.1033	29.3424
45.663	45.663	1827	25.7984	29.4916
45.654	45.654	1828	25.466	29.6388
45.646	45.646	1830	25.1023	29.784
45.638	45.638	1831	24.7109	29.9269
45.629	45.629	1833	24.2897	30.0674
45.621	45.621	1834	23.8426	30.2053
45.613	45.613	1836	23.3606	30.3404
45.604	45.604	1837	22.8423	30.4725
45.596	45.596	1839	22.293	30.6015
45.588	45.588	1841	21.7149	30.7271
45.579	45.579	1842	21.105	30.8491
45.571	45.571	1844	20.4623	30.9675
45.563	45.563	1845	19.7947	31.0819
45.554	45.554	1847	19.1097	31.1925
45.546	45.546	1848	18.4067	31.2989
45.538	45.538	1850	17.6807	31.4012
45.529	45.529	1852	16.9308	31.4991
45.521	45.521	1853	16.1643	31.5926
45.513	45.513	1855	15.3886	31.6816
45.504	45.504	1856	14.5997	31.766
45.496	45.496	1858	13.8118	31.8459
45.488	45.488	1860	13.0287	31.9213
45.479	45.479	1861	12.2553	31.9921
45.471	45.471	1863	11.4877	32.0586
45.463	45.463	1864	10.7293	32.1206
45.454	45.454	1866	9.9841	32.1784
45.446	45.446	1868	9.257	32.2319
45.438	45.438	1869	8.5562	32.2814
45.429	45.429	1871	7.8784	32.327
45.421	45.421	1872	7.2271	32.3688
45.413	45.413	1874	6.6026	32.4069
45.404	45.404	1876	6.0051	32.4417
45.396	45.396	1877	5.4364	32.4731
45.388	45.388	1879	4.9019	32.5015
45.379	45.379	1881	4.3944	32.5269
45.371	45.371	1882	3.9218	32.5496
45.363	45.363	1884	3.4832	32.5697
45.354	45.354	1886	3.0786	32.5875
45.346	45.346	1887	2.711	32.6032
45.338	45.338	1889	2.374	32.6169
45.329	45.329	1891	2.0651	32.6289
45.321	45.321	1892	1.7859	32.6392
45.313	45.313	1894	1.5339	32.6481
45.304	45.304	1896	1.3032	32.6556
45.296	45.296	1897	1.0938	32.6619
45.288	45.288	1899	0.9089	32.6672
45.279	45.279	1901	0.7484	32.6715
45.271	45.271	1902	0.6013	32.675
45.263	45.263	1904	0.4646	32.6777
45.254	45.254	1906	0.3449	32.6797
45.246	45.246	1908	0.2415	32.6811
45.238	45.238	1909	0.1455	32.6819
45.229	45.229	1911	0.0554	32.6822
36.263	36.263	13228	0.0001	32.6822
36.254	36.254	13268	0.0119	32.6823
36.246	36.246	13307	0.0259	32.6825
36.238	36.238	13347	0.0364	32.6827
36.229	36.229	13387	0.0484	32.6829
36.221	36.221	13427	0.0688	32.6833
36.213	36.213	13467	0.0924	32.6839
36.204	36.204	13508	0.1131	32.6845
36.196	36.196	13548	0.1341	32.6853
36.188	36.188	13589	0.1513	32.6862
36.179	36.179	13630	0.1702	32.6872
36.171	36.171	13671	0.1956	32.6883
36.163	36.163	13712	0.2277	32.6896
36.154	36.154	13753	0.2586	32.6911
36.146	36.146	13795	0.2842	32.6928
36.138	36.138	13836	0.3058	32.6945
36.129	36.129	13878	0.3272	32.6964
36.121	36.121	13920	0.3473	32.6984
36.113	36.113	13962	0.3673	32.7005
36.104	36.104	14005	0.3958	32.7028
36.096	36.096	14047	0.4157	32.7052
36.088	36.088	14090	0.4362	32.7078
36.079	36.079	14132	0.463	32.7104
36.071	36.071	14175	0.4933	32.7133
36.063	36.063	14219	0.523	32.7163
36.054	36.054	14262	0.5525	32.7195
36.046	36.046	14305	0.5797	32.7229
36.038	36.038	14349	0.6067	32.7264
36.029	36.029	14393	0.6359	32.7301
36.021	36.021	14437	0.6659	32.7339
36.013	36.013	14481	0.6989	32.7379
36.004	36.004	14525	0.7292	32.7422
35.996	35.996	14570	0.765	32.7466
35.988	35.988	14615	0.8093	32.7513
35.979	35.979	14660	0.8487	32.7562
35.971	35.971	14705	0.8867	32.7613
35.963	35.963	14750	0.9263	32.7667
35.954	35.954	14795	0.9679	32.7723
35.946	35.946	14841	1.0025	32.7781
35.938	35.938	14887	1.0351	32.784
35.929	35.929	14933	1.0659	32.7902
35.921	35.921	14979	1.0972	32.7966
35.913	35.913	15025	1.1344	32.8031
35.904	35.904	15072	1.1731	32.8099
35.896	35.896	15118	1.2063	32.8169
35.888	35.888	15165	1.2424	32.8241
35.879	35.879	15212	1.2822	32.8315
35.871	35.871	15260	1.3203	32.8391
35.863	35.863	15307	1.3572	32.847
35.854	35.854	15355	1.3938	32.855
35.846	35.846	15403	1.4322	32.8633
35.838	35.838	15451	1.4713	32.8718
35.829	35.829	15499	1.5164	32.8806
35.821	35.821	15547	1.5624	32.8896
35.813	35.813	15596	1.6072	32.8989
35.804	35.804	15645	1.6564	32.9085
35.796	35.796	15694	1.7155	32.9184
35.788	35.788	15743	1.7768	32.9287
35.779	35.779	15792	1.8381	32.9393
35.771	35.771	15842	1.9038	32.9503
35.763	35.763	15892	1.9692	32.9617
35.754	35.754	15942	2.031	32.9735
35.746	35.746	15992	2.0941	32.9856
35.738	35.738	16042	2.1572	32.9981
35.729	35.729	16093	2.2185	33.0109
35.721	35.721	16144	2.278	33.0241
35.713	35.713	16195	2.3389	33.0376
35.704	35.704	16246	2.4061	33.0515
35.696	35.696	16298	2.475	33.0658
35.688	35.688	16349	2.545	33.0805
35.679	35.679	16401	2.6165	33.0957
35.671	35.671	16453	2.6894	33.1112
35.663	35.663	16505	2.7691	33.1272
35.654	35.654	16558	2.8479	33.1437
35.646	35.646	16611	2.9257	33.1606
35.638	35.638	16663	3.0031	33.178
35.629	35.629	16717	3.0787	33.1958
35.621	35.621	16770	3.1595	33.2141
35.613	35.613	16824	3.247	33.2329
35.604	35.604	16877	3.3345	33.2522
35.596	35.596	16931	3.4264	33.272
35.588	35.588	16986	3.5293	33.2924
35.579	35.579	17040	3.6348	33.3134
35.571	35.571	17095	3.7461	33.3351
35.563	35.563	17150	3.8626	33.3574
35.554	35.554	17205	3.9814	33.3804
35.546	35.546	17260	4.0968	33.4041
35.538	35.538	17316	4.2116	33.4285
35.529	35.529	17371	4.328	33.4535
35.521	35.521	17427	4.4452	33.4792
35.513	35.513	17484	4.5655	33.5056
35.504	35.504	17540	4.6863	33.5327
35.496	35.496	17597	4.8156	33.5606
35.488	35.488	17654	4.9577	33.5893
35.479	35.479	17711	5.103	33.6188
35.471	35.471	17769	5.2509	33.6491
35.463	35.463	17826	5.4036	33.6804
35.454	35.454	17884	5.5628	33.7126
35.446	35.446	17942	5.725	33.7457
35.438	35.438	18001	5.893	33.7798
35.429	35.429	18059	6.0628	33.8148
35.421	35.421	18118	6.2363	33.8509
35.413	35.413	18177	6.4219	33.888
35.404	35.404	18237	6.6153	33.9263
35.396	35.396	18296	6.8194	33.9657
35.388	35.388	18356	7.0302	34.0064
35.379	35.379	18416	7.2412	34.0483
35.371	35.371	18476	7.4551	34.0914
35.363	35.363	18537	7.6751	34.1358
35.354	35.354	18598	7.907	34.1815
35.346	35.346	18659	8.1519	34.2287
35.338	35.338	18720	8.4042	34.2773
35.329	35.329	18782	8.6658	34.3274
35.321	35.321	18844	8.9313	34.379
35.313	35.313	18906	9.2016	34.4323
35.304	35.304	18968	9.4824	34.4871
35.296	35.296	19031	9.773	34.5436
35.288	35.288	19094	10.0758	34.6019
35.279	35.279	19157	10.3856	34.662
35.271	35.271	19220	10.7031	34.7239
35.263	35.263	19284	11.0352	34.7877
35.254	35.254	19348	11.3782	34.8535
35.246	35.246	19412	11.7294	34.9213
35.238	35.238	19477	12.0972	34.9913
35.229	35.229	19542	12.4763	35.0634
35.221	35.221	19607	12.8679	35.1379
35.213	35.213	19672	13.2756	35.2147
35.204	35.204	19738	13.695	35.2939
35.196	35.196	19803	14.1226	35.3755
35.188	35.188	19870	14.565	35.4598
35.179	35.179	19936	15.021	35.5466
35.171	35.171	20003	15.4884	35.6362
35.163	35.163	20070	15.97	35.7286
35.154	35.154	20137	16.4621	35.8238
35.146	35.146	20205	16.9681	35.9219
35.138	35.138	20272	17.4947	36.0231
35.129	35.129	20340	18.0413	36.1275
35.121	35.121	20409	18.6017	36.235
35.113	35.113	20478	19.1761	36.3459
35.104	35.104	20547	19.7724	36.4603
35.096	35.096	20616	20.3863	36.5782
35.088	35.088	20685	21.0195	36.6998
35.079	35.079	20755	21.6714	36.8251
35.071	35.071	20825	22.3462	36.9544
35.063	35.063	20896	23.0486	37.0877
35.054	35.054	20967	23.773	37.2251
35.046	35.046	21038	24.5178	37.3669
35.038	35.038	21109	25.2771	37.5131
35.029	35.029	21181	26.0542	37.6638
35.021	35.021	21253	26.857	37.8192
35.013	35.013	21325	27.6767	37.9792
35.004	35.004	21398	28.5098	38.1441
34.996	34.996	21471	29.3617	38.3139
34.988	34.988	21544	30.2352	38.4888
34.979	34.979	21617	31.1298	38.6688
34.971	34.971	21691	32.0457	38.8542
34.963	34.963	21765	32.9845	39.0449
34.954	34.954	21840	33.9401	39.2412
34.946	34.946	21915	34.9201	39.4432
34.938	34.938	21990	35.9293	39.651
34.929	34.929	22065	36.9629	39.8648
34.921	34.921	22141	38.0215	40.0847
34.913	34.913	22217	39.0968	40.3108
34.904	34.904	22293	40.1853	40.5432
34.896	34.896	22370	41.2886	40.782
34.888	34.888	22447	42.415	41.0273
34.879	34.879	22525	43.5695	41.2793
34.871	34.871	22602	44.7493	41.5381
34.863	34.863	22680	45.94	41.8038
34.854	34.854	22759	47.1403	42.0764
34.846	34.846	22838	48.3623	42.3561
34.838	34.838	22917	49.6072	42.643
34.829	34.829	22996	50.8752	42.9373
34.821	34.821	23076	52.1613	43.239
34.813	34.813	23156	53.4593	43.5481
34.804	34.804	23236	54.769	43.8649
34.796	34.796	23317	56.0945	44.1893
34.788	34.788	23398	57.4339	44.5215
34.779	34.779	23480	58.7852	44.8615
34.771	34.771	23562	60.1529	45.2094
34.763	34.763	23644	61.5234	45.5652
34.754	34.754	23727	62.8861	45.9289
34.746	34.746	23810	64.2516	46.3005
34.738	34.738	23893	65.6249	46.6801
34.729	34.729	23976	66.9979	47.0675
34.721	34.721	24060	68.3693	47.463
34.713	34.713	24145	69.7389	47.8663
34.704	34.704	24230	71.1049	48.2775
34.696	34.696	24315	72.4638	48.6966
34.688	34.688	24400	73.8189	49.1236
34.679	34.679	24486	75.1693	49.5583
34.671	34.671	24572	76.5066	50.0008
34.663	34.663	24659	77.8242	50.4509
34.654	34.654	24746	79.1274	50.9085
34.646	34.646	24833	80.4201	51.3736
34.638	34.638	24921	81.6975	51.8461
34.629	34.629	25009	82.9531	52.3259
34.621	34.621	25098	84.1779	52.8127
34.613	34.613	25187	85.3676	53.3065
34.604	34.604	25276	86.5199	53.8069
34.596	34.596	25366	87.6419	54.3137
34.588	34.588	25456	88.7339	54.8269
34.579	34.579	25546	89.7874	55.3462
34.571	34.571	25637	90.8061	55.8714
34.563	34.563	25729	91.7887	56.4023
34.554	34.554	25820	92.7224	56.9385
34.546	34.546	25912	93.609	57.4799
34.538	34.538	26005	94.4524	58.0262
34.529	34.529	26098	95.2412	58.577
34.521	34.521	26191	95.9715	59.1321
34.513	34.513	26285	96.6474	59.6911
34.504	34.504	26379	97.2662	60.2536
34.496	34.496	26474	97.8251	60.8194
34.488	34.488	26569	98.3255	61.388
34.479	34.479	26664	98.7618	61.9592
34.471	34.471	26760	99.1303	62.5326
34.463	34.463	26856	99.433	63.1076
34.454	34.454	26953	99.6717	63.6841
34.446	34.446	27050	99.8475	64.2616
34.438	34.438	27148	99.9576	64.8397
34.429	34.429	27246	100	65.418
34.421	34.421	27344	99.9744	65.9962
34.413	34.413	27443	99.8789	66.5739
34.404	34.404	27542	99.7106	67.1506
34.396	34.396	27642	99.4663	67.7258
34.388	34.388	27742	99.1541	68.2993
34.379	34.379	27843	98.7782	68.8706
34.371	34.371	27944	98.3295	69.4393
34.363	34.363	28045	97.8106	70.005
34.354	34.354	28147	97.2225	70.5673
34.346	34.346	28250	96.5727	71.1258
34.338	34.338	28353	95.8608	71.6802
34.329	34.329	28456	95.0832	72.2301
34.321	34.321	28560	94.2456	72.7752
34.313	34.313	28664	93.3485	73.3151
34.304	34.304	28769	92.3997	73.8495
34.296	34.296	28874	91.3991	74.3781
34.288	34.288	28980	90.3413	74.9006
34.279	34.279	29086	89.2267	75.4166
34.271	34.271	29193	88.0639	75.926
34.263	34.263	29300	86.8612	76.4283
34.254	34.254	29408	85.6236	76.9235
34.246	34.246	29516	84.348	77.4114
34.238	34.238	29624	83.0344	77.8916
34.229	34.229	29733	81.684	78.364
34.221	34.221	29843	80.2999	78.8284
34.213	34.213	29953	78.8912	79.2847
34.204	34.204	30064	77.4608	79.7327
34.196	34.196	30175	76.0062	80.1723
34.188	34.188	30286	74.5323	80.6033
34.179	34.179	30398	73.0485	81.0258
34.171	34.171	30511	71.5508	81.4396
34.163	34.163	30624	70.0457	81.8448
34.154	34.154	30738	68.5403	82.2412
34.146	34.146	30852	67.0354	82.6289
34.138	34.138	30967	65.5343	83.0079
34.129	34.129	31082	64.0348	83.3782
34.121	34.121	31197	62.5446	83.74
34.113	34.113	31314	61.0622	84.0931
34.104	34.104	31430	59.5879	84.4377
34.096	34.096	31548	58.1282	84.7739
34.088	34.088	31666	56.6826	85.1018
34.079	34.079	31784	55.254	85.4213
34.071	34.071	31903	53.845	85.7327
34.063	34.063	32022	52.4585	86.0361
34.054	34.054	32142	51.0945	86.3316
34.046	34.046	32263	49.7553	86.6194
34.038	34.038	32384	48.444	86.8996
34.029	34.029	32506	47.167	87.1724
34.021	34.021	32628	45.9183	87.4379
34.013	34.013	32751	44.6994	87.6965
34.004	34.004	32874	43.5166	87.9481
33.996	33.996	32998	42.3617	88.1931
33.988	33.988	33122	41.2365	88.4316
33.979	33.979	33247	40.1397	88.6638
33.971	33.971	33373	39.0734	88.8898
33.963	33.963	33499	38.03	89.1097
33.954	33.954	33626	37.019	89.3238
33.946	33.946	33753	36.0483	89.5323
33.938	33.938	33881	35.1081	89.7354
33.929	33.929	34010	34.1904	89.9331
33.921	33.921	34139	33.3059	90.1257
33.913	33.913	34269	32.4547	90.3134
33.904	33.904	34399	31.6382	90.4964
33.896	33.896	34530	30.8563	90.6749
33.888	33.888	34661	30.107	90.849
33.879	33.879	34793	29.3827	91.0189
33.871	33.871	34926	28.6871	91.1848
33.863	33.863	35060	28.0175	91.3469
33.854	33.854	35194	27.3732	91.5052
33.846	33.846	35328	26.7476	91.6599
33.838	33.838	35463	26.15	91.8111
33.829	33.829	35599	25.5816	91.9591
33.821	33.821	35736	25.0441	92.1039
33.813	33.813	35873	24.5269	92.2458
33.804	33.804	36011	24.0208	92.3847
33.796	33.796	36149	23.5305	92.5208
33.788	33.788	36288	23.0618	92.6542
33.779	33.779	36428	22.6152	92.785
33.771	33.771	36568	22.1821	92.9133
33.763	33.763	36709	21.7638	93.0391
33.754	33.754	36851	21.3637	93.1627
33.746	33.746	36993	20.9829	93.284
33.738	33.738	37136	20.6139	93.4033
33.729	33.729	37280	20.2639	93.5205
33.721	33.721	37424	19.9284	93.6357
33.713	33.713	37569	19.605	93.7491
33.704	33.704	37715	19.2908	93.8607
33.696	33.696	37861	18.987	93.9705
33.688	33.688	38008	18.6954	94.0786
33.679	33.679	38156	18.4196	94.1851
33.671	33.671	38305	18.1587	94.2902
33.663	33.663	38454	17.9061	94.3937
33.654	33.654	38604	17.66	94.4959
33.646	33.646	38754	17.4206	94.5966
33.638	33.638	38906	17.1882	94.696
33.629	33.629	39058	16.9623	94.7941
33.621	33.621	39210	16.7445	94.891
33.613	33.613	39364	16.532	94.9866
33.604	33.604	39518	16.3263	95.081
33.596	33.596	39673	16.1269	95.1743
33.588	33.588	39828	15.9344	95.2664
33.579	33.579	39985	15.7421	95.3575
33.571	33.571	40142	15.549	95.4474
33.563	33.563	40300	15.3659	95.5363
33.554	33.554	40458	15.1894	95.6241
33.546	33.546	40618	15.0172	95.711
33.538	33.538	40778	14.8471	95.7968
33.529	33.529	40939	14.6782	95.8817
33.521	33.521	41100	14.5116	95.9657
33.513	33.513	41263	14.3466	96.0486
33.504	33.504	41426	14.1811	96.1307
33.496	33.496	41590	14.0147	96.2117
33.488	33.488	41754	13.8498	96.2918
33.479	33.479	41920	13.6851	96.371
33.471	33.471	42086	13.5276	96.4492
33.463	33.463	42253	13.375	96.5266
33.454	33.454	42421	13.2241	96.603
33.446	33.446	42590	13.07	96.6786
33.438	33.438	42759	12.9146	96.7533
33.429	33.429	42930	12.7604	96.8271
33.421	33.421	43101	12.611	96.9001
33.413	33.413	43273	12.4635	96.9721
33.404	33.404	43446	12.3159	97.0434
33.396	33.396	43619	12.1641	97.1137
33.388	33.388	43794	12.0145	97.1832
33.379	33.379	43969	11.8601	97.2518
33.371	33.371	44145	11.708	97.3195
33.363	33.363	44322	11.5517	97.3863
33.354	33.354	44500	11.3863	97.4522
33.346	33.346	44679	11.2193	97.5171
33.338	33.338	44858	11.0517	97.581
33.329	33.329	45038	10.8851	97.6439
33.321	33.321	45220	10.7174	97.7059
33.313	33.313	45402	10.5513	97.7669
33.304	33.304	45585	10.3855	97.827
33.296	33.296	45769	10.2237	97.8861
33.288	33.288	45954	10.0635	97.9443
33.279	33.279	46139	9.9042	98.0016
33.271	33.271	46326	9.7495	98.058
33.263	33.263	46513	9.598	98.1135
33.254	33.254	46702	9.4431	98.1681
33.246	33.246	46891	9.2874	98.2218
33.238	33.238	47081	9.1365	98.2747
33.229	33.229	47273	8.9853	98.3267
33.221	33.221	47465	8.824	98.3777
33.213	33.213	47658	8.6573	98.4278
33.204	33.204	47852	8.4879	98.4768
33.196	33.196	48047	8.3193	98.525
33.188	33.188	48242	8.1489	98.5721
33.179	33.179	48439	7.9792	98.6182
33.171	33.171	48637	7.8063	98.6634
33.163	33.163	48836	7.6331	98.7075
33.154	33.154	49036	7.4604	98.7507
33.146	33.146	49236	7.2903	98.7928
33.138	33.138	49438	7.124	98.834
33.129	33.129	49641	6.9681	98.8743
33.121	33.121	49844	6.8153	98.9138
33.113	33.113	50049	6.6634	98.9523
33.104	33.104	50254	6.5078	98.9899
33.096	33.096	50461	6.3497	99.0267
33.088	33.088	50669	6.2	99.0625
33.079	33.079	50878	6.0561	99.0975
33.071	33.071	51087	5.9153	99.1318
33.063	33.063	51298	5.774	99.1652
33.054	33.054	51510	5.6319	99.1977
33.046	33.046	51723	5.4877	99.2295
33.038	33.038	51936	5.3354	99.2603
33.029	33.029	52151	5.1869	99.2903
33.021	33.021	52367	5.044	99.3195
33.013	33.013	52584	4.9024	99.3478
33.004	33.004	52803	4.7621	99.3754
32.996	32.996	53022	4.6262	99.4021
32.988	32.988	53242	4.4935	99.4281
32.979	32.979	53463	4.3653	99.4534
32.971	32.971	53686	4.2396	99.4779
32.963	32.963	53910	4.114	99.5017
32.954	32.954	54134	3.9912	99.5248
32.946	32.946	54360	3.8706	99.5472
32.938	32.938	54587	3.7556	99.5689
32.929	32.929	54815	3.6448	99.59
32.921	32.921	55044	3.5344	99.6104
32.913	32.913	55275	3.4212	99.6302
32.904	32.904	55506	3.3037	99.6493
32.896	32.896	55739	3.1879	99.6677
32.888	32.888	55972	3.0788	99.6855
32.879	32.879	56207	2.976	99.7028
32.871	32.871	56443	2.8804	99.7194
32.863	32.863	56681	2.7828	99.7355
32.854	32.854	56919	2.6791	99.751
32.846	32.846	57159	2.5759	99.7659
32.838	32.838	57400	2.4775	99.7802
32.829	32.829	57642	2.3787	99.794
32.821	32.821	57885	2.2819	99.8072
32.813	32.813	58130	2.185	99.8198
32.804	32.804	58375	2.0894	99.8319
32.796	32.796	58622	1.9999	99.8435
32.788	32.788	58870	1.9154	99.8545
32.779	32.779	59120	1.8281	99.8651
32.771	32.771	59371	1.7392	99.8752
32.763	32.763	59623	1.6519	99.8847
32.754	32.754	59876	1.5678	99.8938
32.746	32.746	60130	1.4895	99.9024
32.738	32.738	60386	1.4176	99.9106
32.729	32.729	60643	1.3522	99.9184
32.721	32.721	60901	1.291	99.9259
32.713	32.713	61161	1.227	99.933
32.704	32.704	61422	1.1566	99.9397
32.696	32.696	61684	1.0829	99.946
32.688	32.688	61948	1.016	99.9518
32.679	32.679	62213	0.9533	99.9573
32.671	32.671	62479	0.8917	99.9625
32.663	32.663	62747	0.8328	99.9673
32.654	32.654	63016	0.7797	99.9718
32.646	32.646	63286	0.7253	99.976
32.638	32.638	63558	0.668	99.9799
32.629	32.629	63831	0.6144	99.9834
32.621	32.621	64106	0.558	99.9867
32.613	32.613	64382	0.4985	99.9895
32.604	32.604	64659	0.436	99.9921
32.596	32.596	64937	0.3701	99.9942
32.588	32.588	65218	0.3005	99.9959
32.579	32.579	65499	0.2375	99.9973
32.571	32.571	65782	0.1844	99.9984
32.563	32.563	66067	0.1347	99.9992
32.554	32.554	66352	0.0954	99.9997
32.546	32.546	66640	0.0491	100
[LC	Chromatogram(Detector	A-Ch1)]
Interval(msec)	500
#	of	Points	10201
Start	Time(min)	0
End	Time(min)	85
Intensity	Units	mV
Intensity	Multiplier	0.001
Wavelength(nm)	280nm
R.Time	(min)	Intensity
0	3
0.00833	3
0.01667	0
0.025	0
0.03333	0
0.04167	0
0.05	0
0.05833	0
0.06667	0
0.075	1
0.08333	1
0.09167	0
0.1	0
0.10833	0
0.11667	-2
0.125	-2
0.13333	-1
0.14167	0
0.15	1
0.15833	1
0.16667	0
0.175	-1
0.18333	0
0.19167	0
0.2	0
0.20833	0
0.21667	0
0.225	0
0.23333	0
0.24167	0
0.25	-1
0.25833	-1
0.26667	-1
0.275	0
0.28333	0
0.29167	0
0.3	-1
0.30833	0
0.31667	-1
0.325	-1
0.33333	-2
0.34167	-3
0.35	-3
0.35833	-2
0.36667	-1
0.375	0
0.38333	0
0.39167	1
0.4	1
0.40833	0
0.41667	-1
0.425	-3
0.43333	-3
0.44167	-3
0.45	-3
0.45833	-3
0.46667	-4
0.475	-3
0.48333	-2
0.49167	-2
0.5	-2
0.50833	-2
0.51667	-2
0.525	-2
0.53333	-2
0.54167	0
0.55	0
0.55833	-1
0.56667	-1
0.575	-1
0.58333	-2
0.59167	-1
0.6	-1
0.60833	-1
0.61667	-1
0.625	-1
0.63333	-2
0.64167	-1
0.65	-1
0.65833	-1
0.66667	-1
0.675	-2
0.68333	-2
0.69167	-2
0.7	-2
0.70833	-1
0.71667	-3
0.725	-5
0.73333	-5
0.74167	-4
0.75	-2
0.75833	-2
0.76667	-2
0.775	-1
0.78333	-1
0.79167	-1
0.8	-2
0.80833	-3
0.81667	-3
0.825	-4
0.83333	-3
0.84167	-3
0.85	-2
0.85833	-2
0.86667	-2
0.875	-3
0.88333	-3
0.89167	-2
0.9	-1
0.90833	-1
0.91667	-2
0.925	-1
0.93333	-1
0.94167	-1
0.95	-3
0.95833	-4
0.96667	-3
0.975	-3
0.98333	-3
0.99167	-3
1	-2
1.00833	-3
1.01667	-2
1.025	-2
1.03333	-1
1.04167	-2
1.05	-2
1.05833	-2
1.06667	-1
1.075	-1
1.08333	-2
1.09167	-2
1.1	-2
1.10833	-1
1.11667	-2
1.125	-2
1.13333	-2
1.14167	-3
1.15	-4
1.15833	-3
1.16667	-2
1.175	-1
1.18333	0
1.19167	-1
1.2	-2
1.20833	-2
1.21667	-3
1.225	-2
1.23333	-1
1.24167	-1
1.25	-1
1.25833	0
1.26667	-1
1.275	-1
1.28333	0
1.29167	1
1.3	0
1.30833	-1
1.31667	-1
1.325	-1
1.33333	-2
1.34167	-2
1.35	-2
1.35833	-2
1.36667	-2
1.375	-2
1.38333	0
1.39167	-1
1.4	-2
1.40833	-2
1.41667	-2
1.425	-3
1.43333	-2
1.44167	0
1.45	2
1.45833	3
1.46667	2
1.475	1
1.48333	1
1.49167	1
1.5	1
1.50833	0
1.51667	-1
1.525	-3
1.53333	-4
1.54167	-4
1.55	-4
1.55833	-3
1.56667	-4
1.575	-3
1.58333	-2
1.59167	-2
1.6	-3
1.60833	-3
1.61667	-3
1.625	-2
1.63333	-1
1.64167	-1
1.65	0
1.65833	1
1.66667	1
1.675	0
1.68333	-1
1.69167	-2
1.7	-3
1.70833	-2
1.71667	-3
1.725	-3
1.73333	-3
1.74167	-3
1.75	-3
1.75833	-3
1.76667	-3
1.775	-3
1.78333	-3
1.79167	-3
1.8	-3
1.80833	-4
1.81667	-4
1.825	-4
1.83333	-4
1.84167	-3
1.85	-2
1.85833	-1
1.86667	0
1.875	0
1.88333	0
1.89167	0
1.9	0
1.90833	0
1.91667	0
1.925	0
1.93333	-1
1.94167	-2
1.95	-3
1.95833	-2
1.96667	-2
1.975	-1
1.98333	-2
1.99167	-1
2	-1
2.00833	-2
2.01667	-3
2.025	-2
2.03333	-1
2.04167	-1
2.05	-2
2.05833	-3
2.06667	-4
2.075	-4
2.08333	-4
2.09167	-3
2.1	-2
2.10833	-1
2.11667	-2
2.125	-2
2.13333	-2
2.14167	-2
2.15	-2
2.15833	-2
2.16667	-2
2.175	-3
2.18333	-3
2.19167	-4
2.2	-4
2.20833	-3
2.21667	-3
2.225	-3
2.23333	-3
2.24167	-1
2.25	-1
2.25833	-1
2.26667	-1
2.275	0
2.28333	-1
2.29167	-2
2.3	-3
2.30833	-4
2.31667	-4
2.325	-3
2.33333	-3
2.34167	-1
2.35	0
2.35833	0
2.36667	-1
2.375	-1
2.38333	-1
2.39167	-1
2.4	-2
2.40833	-2
2.41667	-1
2.425	-1
2.43333	-1
2.44167	-2
2.45	-3
2.45833	-2
2.46667	-1
2.475	0
2.48333	-1
2.49167	-2
2.5	-1
2.50833	-1
2.51667	0
2.525	1
2.53333	2
2.54167	2
2.55	2
2.55833	0
2.56667	-1
2.575	0
2.58333	-2
[truncated: 50,755 more rows]

## Sheet: Sheet3
[Header]
Application	Name	LabSolutions
Version	5.92
Data	File	Name	H:\LabSolutions\Data\Project1\200628-Sirong-BSA-blank_2020628_006.lcd
Output	Date	2020-06-29
Output	Time	16:08:20
[File	Information]
Type	Data	File
Generated	2020-06-29	01:16:11
Generated	by	System	Administrator
Modified	2020-06-29	02:41:35
Modified	by	System	Administrator
[Sample	Information]
Operator	Name	System	Administrator
Acquired	2020-06-29	01:16:34
Sample	Type	0:Unknown
Level	0
Sample	Name	BSA-37C-blank-D3-dilute1/4
Sample	ID
ISTD	Amount1	1
ISTD	Amount2	1
ISTD	Amount3	1
ISTD	Amount4	1
ISTD	Amount5	1
ISTD	Amount6	1
ISTD	Amount7	1
ISTD	Amount8	1
ISTD	Amount9	1
ISTD	Amount10	1
ISTD	Amount11	1
ISTD	Amount12	1
ISTD	Amount13	1
ISTD	Amount14	1
ISTD	Amount15	1
ISTD	Amount16	1
ISTD	Amount17	1
ISTD	Amount18	1
ISTD	Amount19	1
ISTD	Amount20	1
ISTD	Amount21	1
ISTD	Amount22	1
ISTD	Amount23	1
ISTD	Amount24	1
ISTD	Amount25	1
ISTD	Amount26	1
ISTD	Amount27	1
ISTD	Amount28	1
ISTD	Amount29	1
ISTD	Amount30	1
ISTD	Amount31	1
ISTD	Amount32	1
Sample	Amount	1
Dilution	Factor	1
Vial#	40
Injection	Volume	5
[Original	Files]
Data	File	H:\LabSolutions\Data\Project1\200628-Sirong-BSA-blank_2020628_006.lcd
Method	File	H:\LabSolutions\Data\Project1\GPC_NH4Ac_40C_UV280_bme190621.lcm
Batch	File	H:\LabSolutions\Data\Project1\200628-Sirong-BSA-blank.lcb
Report	Format	File	H:\LabSolutions\System\DEFAULT.lsr
[File	Description]
[Configuration]
Instrument	Name	UV+RID
Instrument	#	1
Line	#	1
#	of	Detectors	2
Detector	ID	Detector	A	Detector	B
Detector	Name	检测器A	检测器B
#	of	Channels	1	1
[Peak	Table(Detector	A)]
#	of	Peaks	1
Peak#	R.Time	I.Time	F.Time	Area	Height	A/H	Conc.	Mark	ID#	Name	k'	Plate	#	Plate	Ht.	Tailing	Resolution	Sep.Factor	Area	Ratio	Height	Ratio	Conc.	%	Norm	Conc.
1	34.095	31.658	36.5	757896	13071	57.984	0	0	11195	13.399	0.846	0	0	0	0	0	0
[Peak	Table(Detector	B)]
#	of	Peaks	2
Peak#	R.Time	I.Time	F.Time	Area	Height	A/H	Conc.	Mark	ID#	Name	k'	Plate	#	Plate	Ht.	Tailing	Resolution	Sep.Factor	Area	Ratio	Height	Ratio	Conc.	%	Norm	Conc.
1	34.409	32.5	36.275	189258	3286	57.595	0	0	10537	14.236	0.86	0	0	0	0	0	0
2	45.732	45.192	48.008	94335	911	103.573	0	0.329	12	12027.7	3.011	0.426	0	0	0	0	0
[Compound	Results(Detector	A)]
#	of	IDs	0
[Compound	Results(Detector	B)]
#	of	IDs	0
[Group	Results(Detector	A)]
#	of	Groups	0
[Group	Results(Detector	B)]
#	of	Groups	0
[GPC	Peak	Table(Detector	B)]
#	of	Peaks	2
Peak#	Start	Time	Top	Time	End	Time	Start	Volume	Top	Volume	End	Volume	Start	M.W.	Top	M.W.	End	M.W.	Start	Height	Top	Height	End	Height
1	32.5	34.409	36.275	32.5	34.409	36.275	68247	27482	13169	83	3286	73
2	45.192	45.732	48.008	45.192	45.732	48.008	1919	1814	1498	27	911	-598
[Average	Molecular	Weight	Table(Detector	B)]
#	of	Peaks	2
Peak#	Mn	Mw	Mz	Mz1	Mv	Mw/Mn	Mv/Mn	Mz/Mw	I.Visc	%
Total	4508	19985	29922	32704	0	4.43297	0	1.49721	1	100
1	27761	29105	30738	32753	0	1.04843	0	1.05611	1	66.7356
2	1682	1689	1695	1702	0	1.00395	0	1.00393	1	33.2644
[RT/MW	Range	Table(Detector	B)]
#	of	RT/MW	Range	0
[GPC	Calibration	Curve	Table(Detector	B)]
#	of	Points	7
#	Time(min)	M.W.	Weight	Error	Active	Virtual	Data	Name
1	28.677	736000	1	1.1034	ON	OFF	H:\LabSolutions\Data\Project1\20190527STD_NH4Ac_40C_2019528_008.lcd
2	30.518	200000	1	-5.6588	ON	OFF	H:\LabSolutions\Data\Project1\20190527STD_NH4Ac_40C_2019528_007.lcd
3	31.656	113000	1	4.5867	ON	OFF	H:\LabSolutions\Data\Project1\20190527STD_NH4Ac_40C_2019528_006.lcd
4	33.25	48800	1	4.1236	ON	OFF	H:\LabSolutions\Data\Project1\20190527STD_NH4Ac_40C_2019528_005.lcd
5	34.67	23000	1	-6.8854	ON	OFF	H:\LabSolutions\Data\Project1\20190527STD_NH4Ac_40C_2019528_004.lcd
6	37.212	9900	1	3.1632	ON	OFF	H:\LabSolutions\Data\Project1\20190527STD_NH4Ac_40C_2019528_003.lcd
7	38.65	6200	1	-1.0726	ON	OFF	H:\LabSolutions\Data\Project1\20190527STD_NH4Ac_40C_2019528_002.lcd
Calibration	Curve	3rd	Order
Comment
[GPC	Slice	Data	Table(Detector	B)]
#	of	Peaks	2
Peak#	Slice#	R.Time	Volume	M.W.	Height	Sub	Total	%	Area
1	1	32.504	32.504	68099	1	378516	100	1
1	2	32.513	32.513	67804	3	378514	99.9996	1
1	3	32.521	32.521	67511	4	378511	99.9989	2
1	4	32.529	32.529	67219	5	378507	99.9978	3
1	5	32.538	32.538	66929	7	378502	99.9964	4
1	6	32.546	32.546	66640	9	378495	99.9944	5
1	7	32.554	32.554	66352	11	378485	99.992	6
1	8	32.563	32.563	66067	13	378474	99.9891	6
1	9	32.571	32.571	65782	15	378461	99.9857	7
1	10	32.579	32.579	65499	17	378447	99.9818	8
1	11	32.588	32.588	65218	18	378430	99.9774	9
1	12	32.596	32.596	64937	20	378412	99.9725	10
1	13	32.604	32.604	64659	22	378391	99.9672	11
1	14	32.613	32.613	64382	24	378369	99.9613	12
1	15	32.621	32.621	64106	27	378345	99.9548	13
1	16	32.629	32.629	63831	29	378318	99.9478	15
1	17	32.638	32.638	63558	31	378289	99.9401	16
1	18	32.646	32.646	63286	33	378258	99.9318	17
1	19	32.654	32.654	63016	35	378224	99.923	18
1	20	32.663	32.663	62747	37	378189	99.9137	19
1	21	32.671	32.671	62479	39	378152	99.9039	20
1	22	32.679	32.679	62213	42	378113	99.8936	21
1	23	32.688	32.688	61948	44	378071	99.8826	22
1	24	32.696	32.696	61684	46	378027	99.871	23
1	25	32.704	32.704	61422	49	377981	99.8588	24
1	26	32.713	32.713	61161	51	377933	99.846	25
1	27	32.721	32.721	60901	53	377882	99.8325	27
1	28	32.729	32.729	60643	56	377828	99.8184	28
1	29	32.738	32.738	60386	59	377772	99.8036	29
1	30	32.746	32.746	60130	62	377713	99.7881	31
1	31	32.754	32.754	59876	65	377652	99.7718	32
1	32	32.763	32.763	59623	68	377587	99.7547	34
1	33	32.771	32.771	59371	71	377520	99.7368	35
1	34	32.779	32.779	59120	74	377449	99.7182	37
1	35	32.788	32.788	58870	77	377375	99.6987	38
1	36	32.796	32.796	58622	80	377299	99.6785	40
1	37	32.804	32.804	58375	83	377219	99.6574	41
1	38	32.813	32.813	58130	86	377136	99.6355	43
1	39	32.821	32.821	57885	90	377050	99.6127	45
1	40	32.829	32.829	57642	93	376960	99.589	47
1	41	32.838	32.838	57400	96	376867	99.5644	48
1	42	32.846	32.846	57159	100	376771	99.539	50
1	43	32.854	32.854	56919	103	376671	99.5126	52
1	44	32.863	32.863	56681	107	376567	99.4853	54
1	45	32.871	32.871	56443	111	376460	99.457	55
1	46	32.879	32.879	56207	114	376349	99.4277	57
1	47	32.888	32.888	55972	118	376235	99.3975	59
1	48	32.896	32.896	55739	122	376117	99.3663	61
1	49	32.904	32.904	55506	125	375995	99.3342	63
1	50	32.913	32.913	55275	129	375870	99.3011	65
1	51	32.921	32.921	55044	133	375741	99.267	67
1	52	32.929	32.929	54815	137	375608	99.2318	69
1	53	32.938	32.938	54587	141	375471	99.1956	71
1	54	32.946	32.946	54360	145	375330	99.1584	73
1	55	32.954	32.954	54134	150	375185	99.12	75
1	56	32.963	32.963	53910	154	375035	99.0805	77
1	57	32.971	32.971	53686	158	374881	99.0398	79
1	58	32.979	32.979	53463	163	374723	98.998	81
1	59	32.988	32.988	53242	167	374560	98.955	84
1	60	32.996	32.996	53022	172	374392	98.9107	86
1	61	33.004	33.004	52803	177	374220	98.8652	89
1	62	33.013	33.013	52584	182	374043	98.8184	91
1	63	33.021	33.021	52367	187	373861	98.7704	93
1	64	33.029	33.029	52151	192	373674	98.721	96
1	65	33.038	33.038	51936	197	373483	98.6703	98
1	66	33.046	33.046	51723	202	373286	98.6183	101
1	67	33.054	33.054	51510	207	373084	98.565	104
1	68	33.063	33.063	51298	212	372877	98.5103	106
1	69	33.071	33.071	51087	217	372665	98.4542	109
1	70	33.079	33.079	50878	222	372447	98.3968	111
1	71	33.088	33.088	50669	228	372225	98.3381	114
1	72	33.096	33.096	50461	233	371997	98.2779	116
1	73	33.104	33.104	50254	238	371764	98.2164	119
1	74	33.113	33.113	50049	244	371526	98.1534	122
1	75	33.121	33.121	49844	249	371283	98.0891	124
1	76	33.129	33.129	49641	254	371034	98.0233	127
1	77	33.138	33.138	49438	260	370779	97.9562	130
1	78	33.146	33.146	49236	265	370520	97.8876	133
1	79	33.154	33.154	49036	270	370255	97.8175	135
1	80	33.163	33.163	48836	276	369984	97.7461	138
1	81	33.171	33.171	48637	281	369708	97.6732	141
1	82	33.179	33.179	48439	286	369427	97.599	143
1	83	33.188	33.188	48242	292	369141	97.5233	146
1	84	33.196	33.196	48047	297	368849	97.4463	149
1	85	33.204	33.204	47852	303	368552	97.3678	151
1	86	33.213	33.213	47658	308	368250	97.2878	154
1	87	33.221	33.221	47465	313	367942	97.2065	157
1	88	33.229	33.229	47273	319	367628	97.1237	159
1	89	33.238	33.238	47081	324	367310	97.0395	162
1	90	33.246	33.246	46891	330	366985	96.9538	165
1	91	33.254	33.254	46702	335	366656	96.8668	167
1	92	33.263	33.263	46513	340	366321	96.7783	170
1	93	33.271	33.271	46326	345	365981	96.6885	173
1	94	33.279	33.279	46139	351	365636	96.5972	175
1	95	33.288	33.288	45954	356	365285	96.5046	178
1	96	33.296	33.296	45769	361	364929	96.4105	181
1	97	33.304	33.304	45585	367	364567	96.315	184
1	98	33.313	33.313	45402	372	364200	96.2181	186
1	99	33.321	33.321	45220	378	363828	96.1197	189
1	100	33.329	33.329	45038	383	363450	96.0199	192
1	101	33.338	33.338	44858	388	363067	95.9186	194
1	102	33.346	33.346	44679	394	362679	95.816	197
1	103	33.354	33.354	44500	399	362285	95.712	199
1	104	33.363	33.363	44322	404	361886	95.6067	202
1	105	33.371	33.371	44145	409	361482	95.5	204
1	106	33.379	33.379	43969	414	361073	95.3919	207
1	107	33.388	33.388	43794	419	360660	95.2826	209
1	108	33.396	33.396	43619	424	360241	95.172	212
1	109	33.404	33.404	43446	429	359817	95.06	214
1	110	33.413	33.413	43273	434	359388	94.9467	217
1	111	33.421	33.421	43101	439	358954	94.8321	219
1	112	33.429	33.429	42930	444	358516	94.7163	222
1	113	33.438	33.438	42759	449	358072	94.5991	224
1	114	33.446	33.446	42590	454	357623	94.4804	227
1	115	33.454	33.454	42421	459	357169	94.3605	230
1	116	33.463	33.463	42253	464	356710	94.2391	232
1	117	33.471	33.471	42086	469	356246	94.1165	235
1	118	33.479	33.479	41920	474	355777	93.9926	237
1	119	33.488	33.488	41754	480	355302	93.8673	240
1	120	33.496	33.496	41590	485	354823	93.7406	242
1	121	33.504	33.504	41426	490	354338	93.6125	245
1	122	33.513	33.513	41263	495	353848	93.4831	248
1	123	33.521	33.521	41100	500	353353	93.3522	250
1	124	33.529	33.529	40939	506	352852	93.22	253
1	125	33.538	33.538	40778	511	352347	93.0864	255
1	126	33.546	33.546	40618	516	351836	92.9514	258
1	127	33.554	33.554	40458	522	351319	92.815	261
1	128	33.563	33.563	40300	528	350797	92.6771	264
1	129	33.571	33.571	40142	534	350269	92.5376	267
1	130	33.579	33.579	39985	540	349736	92.3966	270
1	131	33.588	33.588	39828	547	349195	92.2539	273
1	132	33.596	33.596	39673	554	348649	92.1094	277
1	133	33.604	33.604	39518	561	348095	91.9632	280
1	134	33.613	33.613	39364	568	347534	91.815	284
1	135	33.621	33.621	39210	575	346966	91.665	288
1	136	33.629	33.629	39058	582	346391	91.513	291
1	137	33.638	33.638	38906	590	345809	91.3591	295
1	138	33.646	33.646	38754	598	345218	91.2032	299
1	139	33.654	33.654	38604	606	344620	91.0452	303
1	140	33.663	33.663	38454	615	344014	90.8851	308
1	141	33.671	33.671	38305	624	343399	90.7226	312
1	142	33.679	33.679	38156	633	342775	90.5577	317
1	143	33.688	33.688	38008	643	342142	90.3904	321
1	144	33.696	33.696	37861	653	341499	90.2207	326
1	145	33.704	33.704	37715	663	340847	90.0483	331
1	146	33.713	33.713	37569	674	340184	89.8731	337
1	147	33.721	33.721	37424	685	339510	89.6952	343
1	148	33.729	33.729	37280	697	338825	89.5142	348
1	149	33.738	33.738	37136	709	338128	89.3301	355
1	150	33.746	33.746	36993	722	337419	89.1427	361
1	151	33.754	33.754	36851	736	336697	88.9518	368
1	152	33.763	33.763	36709	750	335961	88.7574	375
1	153	33.771	33.771	36568	765	335211	88.5593	382
1	154	33.779	33.779	36428	780	334446	88.3572	390
1	155	33.788	33.788	36288	796	333665	88.151	398
1	156	33.796	33.796	36149	813	332869	87.9407	406
1	157	33.804	33.804	36011	830	332057	87.726	415
1	158	33.813	33.813	35873	848	331227	87.5067	424
1	159	33.821	33.821	35736	867	330378	87.2826	434
1	160	33.829	33.829	35599	887	329511	87.0535	444
1	161	33.838	33.838	35463	908	328624	86.8191	454
1	162	33.846	33.846	35328	929	327716	86.5793	465
1	163	33.854	33.854	35194	952	326787	86.3338	476
1	164	33.863	33.863	35060	975	325835	86.0824	487
1	165	33.871	33.871	34926	999	324861	85.8249	499
1	166	33.879	33.879	34793	1024	323862	85.561	512
1	167	33.888	33.888	34661	1050	322838	85.2905	525
1	168	33.896	33.896	34530	1076	321788	85.0132	538
1	169	33.904	33.904	34399	1104	320712	84.7288	552
1	170	33.913	33.913	34269	1133	319607	84.4371	567
1	171	33.921	33.921	34139	1164	318474	84.1376	582
1	172	33.929	33.929	34010	1195	317310	83.8302	597
1	173	33.938	33.938	33881	1227	316116	83.5146	613
1	174	33.946	33.946	33753	1260	314889	83.1906	630
1	175	33.954	33.954	33626	1294	313629	82.8577	647
1	176	33.963	33.963	33499	1330	312335	82.5158	665
1	177	33.971	33.971	33373	1367	311005	82.1644	683
1	178	33.979	33.979	33247	1405	309638	81.8034	702
1	179	33.988	33.988	33122	1444	308234	81.4323	722
1	180	33.996	33.996	32998	1484	306790	81.0509	742
1	181	34.004	34.004	32874	1525	305307	80.6589	762
1	182	34.013	34.013	32751	1566	303782	80.2562	783
1	183	34.021	34.021	32628	1609	302216	79.8424	805
1	184	34.029	34.029	32506	1653	300607	79.4173	826
1	185	34.038	34.038	32384	1697	298954	78.9807	848
1	186	34.046	34.046	32263	1741	297258	78.5325	871
1	187	34.054	34.054	32142	1787	295516	78.0724	894
1	188	34.063	34.063	32022	1834	293729	77.6002	917
1	189	34.071	34.071	31903	1881	291895	77.1157	941
1	190	34.079	34.079	31784	1929	290014	76.6187	964
1	191	34.088	34.088	31666	1977	288085	76.1092	988
1	192	34.096	34.096	31548	2026	286108	75.5869	1013
1	193	34.104	34.104	31430	2075	284083	75.0517	1037
1	194	34.113	34.113	31314	2124	282008	74.5036	1062
1	195	34.121	34.121	31197	2175	279883	73.9424	1087
1	196	34.129	34.129	31082	2225	277709	73.3678	1112
1	197	34.138	34.138	30967	2275	275484	72.7801	1137
1	198	34.146	34.146	30852	2324	273210	72.1792	1162
1	199	34.154	34.154	30738	2374	270885	71.5651	1187
1	200	34.163	34.163	30624	2424	268511	70.9379	1212
1	201	34.171	34.171	30511	2473	266087	70.2976	1237
1	202	34.179	34.179	30398	2522	263614	69.6442	1261
1	203	34.188	34.188	30286	2570	261092	68.978	1285
1	204	34.196	34.196	30175	2616	258523	68.2991	1308
1	205	34.204	34.204	30064	2662	255907	67.6079	1331
1	206	34.213	34.213	29953	2708	253244	66.9045	1354
1	207	34.221	34.221	29843	2752	250536	66.1891	1376
1	208	34.229	34.229	29733	2796	247784	65.462	1398
1	209	34.238	34.238	29624	2838	244988	64.7234	1419
1	210	34.246	34.246	29516	2878	242150	63.9737	1439
1	211	34.254	34.254	29408	2918	239272	63.2133	1459
1	212	34.263	34.263	29300	2955	236355	62.4425	1478
1	213	34.271	34.271	29193	2991	233400	61.6618	1495
1	214	34.279	34.279	29086	3025	230409	60.8717	1512
1	215	34.288	34.288	28980	3057	227384	60.0725	1529
1	216	34.296	34.296	28874	3088	224327	59.2648	1544
1	217	34.304	34.304	28769	3116	221239	58.4491	1558
1	218	34.313	34.313	28664	3143	218123	57.6258	1571
1	219	34.321	34.321	28560	3167	214980	56.7956	1584
1	220	34.329	34.329	28456	3189	211813	55.9589	1595
1	221	34.338	34.338	28353	3209	208624	55.1163	1605
1	222	34.346	34.346	28250	3227	205415	54.2685	1613
1	223	34.354	34.354	28147	3242	202188	53.416	1621
1	224	34.363	34.363	28045	3256	198945	52.5593	1628
1	225	34.371	34.371	27944	3266	195690	51.6992	1633
1	226	34.379	34.379	27843	3275	192423	50.8363	1637
1	227	34.388	34.388	27742	3281	189148	49.9711	1640
1	228	34.396	34.396	27642	3285	185868	49.1044	1642
1	229	34.404	34.404	27542	3286	182583	48.2366	1643
1	230	34.413	34.413	27443	3285	179297	47.3685	1643
1	231	34.421	34.421	27344	3282	176012	46.5006	1641
1	232	34.429	34.429	27246	3276	172730	45.6336	1638
1	233	34.438	34.438	27148	3269	169454	44.768	1634
1	234	34.446	34.446	27050	3259	166185	43.9044	1629
1	235	34.454	34.454	26953	3247	162926	43.0435	1623
1	236	34.463	34.463	26856	3232	159680	42.1858	1616
1	237	34.471	34.471	26760	3216	156448	41.3319	1608
1	238	34.479	34.479	26664	3197	153232	40.4823	1599
1	239	34.488	34.488	26569	3177	150034	39.6376	1589
1	240	34.496	34.496	26474	3155	146857	38.7982	1577
1	241	34.504	34.504	26379	3131	143702	37.9647	1565
1	242	34.513	34.513	26285	3105	140572	37.1377	1552
1	243	34.521	34.521	26191	3077	137467	36.3175	1538
1	244	34.529	34.529	26098	3047	134391	35.5047	1523
1	245	34.538	34.538	26005	3016	131344	34.6997	1508
1	246	34.546	34.546	25912	2983	128328	33.903	1492
1	247	34.554	34.554	25820	2949	125345	33.1149	1474
1	248	34.563	34.563	25729	2913	122396	32.3359	1456
1	249	34.571	34.571	25637	2876	119483	31.5663	1438
1	250	34.579	34.579	25546	2838	116607	30.8065	1419
1	251	34.588	34.588	25456	2799	113769	30.0567	1400
1	252	34.596	34.596	25366	2759	110970	29.3173	1380
1	253	34.604	34.604	25276	2718	108211	28.5884	1359
1	254	34.613	34.613	25187	2676	105494	27.8703	1338
1	255	34.621	34.621	25098	2633	102818	27.1635	1316
1	256	34.629	34.629	25009	2590	100185	26.4679	1295
1	257	34.638	34.638	24921	2546	97595	25.7837	1273
1	258	34.646	34.646	24833	2502	95049	25.1111	1251
1	259	34.654	34.654	24746	2457	92547	24.4501	1229
1	260	34.663	34.663	24659	2412	90090	23.8009	1206
1	261	34.671	34.671	24572	2366	87679	23.1638	1183
1	262	34.679	34.679	24486	2320	85313	22.5388	1160
1	263	34.688	34.688	24400	2274	82993	21.926	1137
1	264	34.696	34.696	24315	2228	80719	21.3252	1114
1	265	34.704	34.704	24230	2182	78492	20.7367	1091
1	266	34.713	34.713	24145	2135	76310	20.1603	1068
1	267	34.721	34.721	24060	2089	74175	19.5962	1044
1	268	34.729	34.729	23976	2042	72086	19.0444	1021
1	269	34.738	34.738	23893	1996	70043	18.5048	998
1	270	34.746	34.746	23810	1951	68047	17.9774	975
1	271	34.754	34.754	23727	1905	66096	17.462	953
1	272	34.763	34.763	23644	1860	64191	16.9586	930
1	273	34.771	34.771	23562	1815	62331	16.4671	908
1	274	34.779	34.779	23480	1771	60515	15.9875	886
1	275	34.788	34.788	23398	1727	58744	15.5196	864
1	276	34.796	34.796	23317	1684	57017	15.0632	842
1	277	34.804	34.804	23236	1641	55333	14.6183	821
1	278	34.813	34.813	23156	1599	53691	14.1847	800
1	279	34.821	34.821	23076	1557	52092	13.7622	779
1	280	34.829	34.829	22996	1516	50535	13.3508	758
1	281	34.838	34.838	22917	1476	49018	12.9502	738
1	282	34.846	34.846	22838	1437	47542	12.5601	718
1	283	34.854	34.854	22759	1398	46105	12.1805	699
1	284	34.863	34.863	22680	1360	44707	11.8112	680
1	285	34.871	34.871	22602	1322	43348	11.4521	661
1	286	34.879	34.879	22525	1285	42026	11.1029	642
1	287	34.888	34.888	22447	1248	40742	10.7635	624
1	288	34.896	34.896	22370	1212	39493	10.4338	606
1	289	34.904	34.904	22293	1178	38281	10.1134	589
1	290	34.913	34.913	22217	1143	37103	9.8023	572
1	291	34.921	34.921	22141	1110	35960	9.5003	555
1	292	34.929	34.929	22065	1077	34850	9.2071	539
1	293	34.938	34.938	21990	1046	33773	8.9225	523
1	294	34.946	34.946	21915	1015	32727	8.6462	507
1	295	34.954	34.954	21840	985	31712	8.3781	492
1	296	34.963	34.963	21765	955	30728	8.118	477
1	297	34.971	34.971	21691	926	29773	7.8657	463
1	298	34.979	34.979	21617	898	28847	7.621	449
1	299	34.988	34.988	21544	871	27948	7.3837	435
1	300	34.996	34.996	21471	844	27078	7.1536	422
1	301	35.004	35.004	21398	818	26233	6.9306	409
1	302	35.013	35.013	21325	793	25415	6.7145	396
1	303	35.021	35.021	21253	768	24622	6.505	384
1	304	35.029	35.029	21181	744	23855	6.3021	372
1	305	35.038	35.038	21109	720	23111	6.1056	360
1	306	35.046	35.046	21038	698	22390	5.9153	349
1	307	35.054	35.054	20967	676	21693	5.731	338
1	308	35.063	35.063	20896	654	21017	5.5525	327
1	309	35.071	35.071	20825	634	20363	5.3797	317
1	310	35.079	35.079	20755	614	19729	5.2123	307
1	311	35.088	35.088	20685	595	19115	5.0501	297
1	312	35.096	35.096	20616	576	18521	4.893	288
1	313	35.104	35.104	20547	558	17944	4.7408	279
1	314	35.113	35.113	20478	541	17386	4.5933	270
1	315	35.121	35.121	20409	524	16846	4.4505	262
1	316	35.129	35.129	20340	507	16322	4.3122	253
1	317	35.138	35.138	20272	491	15815	4.1782	246
1	318	35.146	35.146	20205	476	15324	4.0485	238
1	319	35.154	35.154	20137	460	14849	3.9229	230
1	320	35.163	35.163	20070	446	14388	3.8012	223
1	321	35.171	35.171	20003	431	13943	3.6835	216
1	322	35.179	35.179	19936	418	13511	3.5696	209
1	323	35.188	35.188	19870	404	13094	3.4593	202
1	324	35.196	35.196	19803	392	12689	3.3524	196
1	325	35.204	35.204	19738	380	12298	3.2489	190
1	326	35.213	35.213	19672	368	11918	3.1486	184
1	327	35.221	35.221	19607	356	11550	3.0515	178
1	328	35.229	35.229	19542	345	11194	2.9575	172
1	329	35.238	35.238	19477	334	10850	2.8664	167
1	330	35.246	35.246	19412	324	10516	2.7782	162
1	331	35.254	35.254	19348	313	10192	2.6927	157
1	332	35.263	35.263	19284	304	9879	2.6099	152
1	333	35.271	35.271	19220	294	9575	2.5297	147
1	334	35.279	35.279	19157	285	9281	2.4519	143
1	335	35.288	35.288	19094	277	8996	2.3766	138
1	336	35.296	35.296	19031	268	8719	2.3035	134
1	337	35.304	35.304	18968	260	8451	2.2325	130
1	338	35.313	35.313	18906	252	8190	2.1638	126
1	339	35.321	35.321	18844	245	7938	2.097	123
1	340	35.329	35.329	18782	238	7693	2.0323	119
1	341	35.338	35.338	18720	231	7455	1.9695	115
1	342	35.346	35.346	18659	224	7224	1.9085	112
1	343	35.354	35.354	18598	217	7000	1.8494	108
1	344	35.363	35.363	18537	210	6783	1.7921	105
1	345	35.371	35.371	18476	204	6573	1.7365	102
1	346	35.379	35.379	18416	197	6369	1.6827	99
1	347	35.388	35.388	18356	192	6172	1.6306	96
1	348	35.396	35.396	18296	186	5980	1.5799	93
1	349	35.404	35.404	18237	181	5794	1.5308	90
1	350	35.413	35.413	18177	175	5614	1.4831	88
1	351	35.421	35.421	18118	170	5438	1.4368	85
1	352	35.429	35.429	18059	165	5269	1.3919	82
1	353	35.438	35.438	18001	159	5104	1.3484	80
1	354	35.446	35.446	17942	155	4945	1.3063	77
1	355	35.454	35.454	17884	150	4790	1.2655	75
1	356	35.463	35.463	17826	146	4640	1.2258	73
1	357	35.471	35.471	17769	142	4494	1.1873	71
1	358	35.479	35.479	17711	138	4353	1.1499	69
1	359	35.488	35.488	17654	134	4215	1.1135	67
1	360	35.496	35.496	17597	131	4080	1.078	65
1	361	35.504	35.504	17540	127	3950	1.0434	64
1	362	35.513	35.513	17484	124	3822	1.0099	62
1	363	35.521	35.521	17427	120	3699	0.9772	60
1	364	35.529	35.529	17371	117	3579	0.9454	59
1	365	35.538	35.538	17316	114	3462	0.9145	57
1	366	35.546	35.546	17260	110	3348	0.8845	55
1	367	35.554	35.554	17205	107	3237	0.8553	54
1	368	35.563	35.563	17150	104	3130	0.827	52
1	369	35.571	35.571	17095	101	3026	0.7995	51
1	370	35.579	35.579	17040	99	2925	0.7727	49
1	371	35.588	35.588	16986	96	2826	0.7467	48
1	372	35.596	35.596	16931	93	2730	0.7213	47
1	373	35.604	35.604	16877	91	2637	0.6967	45
1	374	35.613	35.613	16824	88	2547	0.6728	44
1	375	35.621	35.621	16770	86	2459	0.6495	43
1	376	35.629	35.629	16717	83	2373	0.6269	42
1	377	35.638	35.638	16663	80	2290	0.6049	40
1	378	35.646	35.646	16611	78	2209	0.5837	39
1	379	35.654	35.654	16558	76	2131	0.5631	38
1	380	35.663	35.663	16505	73	2056	0.5431	37
1	381	35.671	35.671	16453	71	1983	0.5238	35
1	382	35.679	35.679	16401	69	1912	0.5051	34
1	383	35.688	35.688	16349	67	1843	0.487	33
1	384	35.696	35.696	16298	65	1777	0.4694	33
1	385	35.704	35.704	16246	63	1711	0.4521	32
1	386	35.713	35.713	16195	62	1648	0.4354	31
1	387	35.721	35.721	16144	60	1586	0.4191	30
1	388	35.729	35.729	16093	58	1526	0.4032	29
1	389	35.738	35.738	16042	57	1468	0.3878	28
1	390	35.746	35.746	15992	55	1411	0.3729	27
1	391	35.754	35.754	15942	53	1357	0.3584	27
1	392	35.763	35.763	15892	52	1303	0.3443	26
1	393	35.771	35.771	15842	51	1251	0.3306	25
1	394	35.779	35.779	15792	49	1201	0.3172	24
1	395	35.788	35.788	15743	47	1152	0.3043	23
1	396	35.796	35.796	15694	45	1105	0.2919	23
1	397	35.804	35.804	15645	44	1060	0.2799	22
1	398	35.813	35.813	15596	43	1016	0.2684	21
1	399	35.821	35.821	15547	42	973	0.257	21
1	400	35.829	35.829	15499	41	931	0.2459	21
1	401	35.838	35.838	15451	40	890	0.2351	20
1	402	35.846	35.846	15403	39	850	0.2245	20
1	403	35.854	35.854	15355	38	811	0.2141	19
1	404	35.863	35.863	15307	37	773	0.2041	18
1	405	35.871	35.871	15260	35	736	0.1945	18
1	406	35.879	35.879	15212	34	701	0.1852	17
1	407	35.888	35.888	15165	32	667	0.1763	16
1	408	35.896	35.896	15118	31	635	0.1677	16
1	409	35.904	35.904	15072	30	603	0.1594	15
1	410	35.913	35.913	15025	30	573	0.1514	15
1	411	35.921	35.921	14979	29	544	0.1436	14
1	412	35.929	35.929	14933	28	515	0.136	14
1	413	35.938	35.938	14887	27	487	0.1286	13
1	414	35.946	35.946	14841	26	460	0.1215	13
1	415	35.954	35.954	14795	25	434	0.1146	13
1	416	35.963	35.963	14750	24	409	0.108	12
1	417	35.971	35.971	14705	24	384	0.1016	12
1	418	35.979	35.979	14660	23	361	0.0953	11
1	419	35.988	35.988	14615	22	338	0.0893	11
1	420	35.996	35.996	14570	21	316	0.0835	10
1	421	36.004	36.004	14525	20	295	0.078	10
1	422	36.013	36.013	14481	19	275	0.0727	9
1	423	36.021	36.021	14437	18	256	0.0677	9
1	424	36.029	36.029	14393	17	238	0.063	9
1	425	36.038	36.038	14349	16	221	0.0584	8
1	426	36.046	36.046	14305	16	205	0.0541	8
1	427	36.054	36.054	14262	15	189	0.05	7
1	428	36.063	36.063	14219	14	174	0.0461	7
1	429	36.071	36.071	14175	13	161	0.0424	7
1	430	36.079	36.079	14132	13	147	0.0389	6
1	431	36.088	36.088	14090	12	135	0.0356	6
1	432	36.096	36.096	14047	12	122	0.0323	6
1	433	36.104	36.104	14005	11	110	0.0292	6
1	434	36.113	36.113	13962	11	99	0.0262	5
1	435	36.121	36.121	13920	10	88	0.0234	5
1	436	36.129	36.129	13878	9	78	0.0207	5
1	437	36.138	36.138	13836	9	69	0.0182	4
1	438	36.146	36.146	13795	8	60	0.0159	4
1	439	36.154	36.154	13753	8	52	0.0137	4
1	440	36.163	36.163	13712	7	44	0.0117	4
1	441	36.171	36.171	13671	6	37	0.0098	3
1	442	36.179	36.179	13630	6	31	0.0081	3
1	443	36.188	36.188	13589	5	25	0.0065	3
1	444	36.196	36.196	13548	5	19	0.0051	2
1	445	36.204	36.204	13508	4	15	0.0039	2
1	446	36.213	36.213	13467	3	11	0.0028	2
1	447	36.221	36.221	13427	3	7	0.002	1
1	448	36.229	36.229	13387	2	5	0.0012	1
1	449	36.238	36.238	13347	1	3	0.0007	1
1	450	36.246	36.246	13307	1	1	0.0003	0
1	451	36.254	36.254	13268	0	1	0.0001	0
1	452	36.263	36.263	13228	0	0	0	0
1	453	36.271	36.271	13189	0	0	0	0
2	1	45.196	45.196	1918	2	188672	100	1
2	2	45.204	45.204	1916	4	188670	99.9991	2
2	3	45.213	45.213	1914	7	188666	99.9968	4
2	4	45.221	45.221	1913	11	188658	99.993	5
2	5	45.229	45.229	1911	14	188648	99.9874	7
2	6	45.238	45.238	1909	18	188634	99.9799	9
2	7	45.246	45.246	1908	22	188616	99.9703	11
2	8	45.254	45.254	1906	27	188593	99.9585	13
2	9	45.263	45.263	1904	32	188566	99.9442	16
2	10	45.271	45.271	1902	39	188534	99.9271	19
2	11	45.279	45.279	1901	45	188496	99.9066	23
2	12	45.288	45.288	1899	53	188450	99.8825	26
2	13	45.296	45.296	1897	61	188397	99.8545	31
2	14	45.304	45.304	1896	70	188336	99.8221	35
2	15	45.313	45.313	1894	80	188266	99.785	40
2	16	45.321	45.321	1892	91	188186	99.7426	45
2	17	45.329	45.329	1891	102	188095	99.6945	51
2	18	45.338	45.338	1889	115	187993	99.6402	58
2	19	45.346	45.346	1887	129	187878	99.5792	64
2	20	45.354	45.354	1886	144	187749	99.5109	72
2	21	45.363	45.363	1884	159	187605	99.4348	80
2	22	45.371	45.371	1882	176	187446	99.3503	88
2	23	45.379	45.379	1881	194	187270	99.2569	97
2	24	45.388	45.388	1879	213	187075	99.154	107
2	25	45.396	45.396	1877	233	186862	99.0409	117
2	26	45.404	45.404	1876	254	186629	98.9172	127
2	27	45.413	45.413	1874	276	186374	98.7823	138
2	28	45.421	45.421	1872	299	186098	98.6358	149
2	29	45.429	45.429	1871	322	185799	98.4774	161
2	30	45.438	45.438	1869	346	185477	98.3067	173
2	31	45.446	45.446	1868	371	185131	98.1232	185
2	32	45.454	45.454	1866	396	184760	97.9268	198
2	33	45.463	45.463	1864	421	184365	97.7172	210
2	34	45.471	45.471	1863	446	183944	97.4942	223
2	35	45.479	45.479	1861	471	183498	97.2577	236
2	36	45.488	45.488	1860	497	183026	97.0079	248
2	37	45.496	45.496	1858	522	182530	96.7446	261
2	38	45.504	45.504	1856	547	182008	96.4679	273
2	39	45.513	45.513	1855	572	181461	96.178	286
2	40	45.521	45.521	1853	596	180889	95.8751	298
2	41	45.529	45.529	1852	619	180294	95.5594	309
2	42	45.538	45.538	1850	642	179675	95.2314	321
2	43	45.546	45.546	1848	664	179033	94.8914	332
2	44	45.554	45.554	1847	685	178370	94.5397	342
2	45	45.563	45.563	1845	705	177685	94.1767	353
2	46	45.571	45.571	1844	724	176980	93.803	362
2	47	45.579	45.579	1842	743	176255	93.4192	371
2	48	45.588	45.588	1841	760	175513	93.0254	380
2	49	45.596	45.596	1839	777	174752	92.6225	388
2	50	45.604	45.604	1837	793	173975	92.2107	396
2	51	45.613	45.613	1836	807	173183	91.7906	404
2	52	45.621	45.621	1834	821	172376	91.3628	410
2	53	45.629	45.629	1833	833	171555	90.9278	417
2	54	45.638	45.638	1831	845	170722	90.4862	422
2	55	45.646	45.646	1830	855	169877	90.0386	428
2	56	45.654	45.654	1828	865	169022	89.5854	432
2	57	45.663	45.663	1827	873	168158	89.1271	437
2	58	45.671	45.671	1825	881	167285	88.6644	440
2	59	45.679	45.679	1824	887	166404	88.1976	444
2	60	45.688	45.688	1822	893	165516	87.7272	447
2	61	45.696	45.696	1821	898	164623	87.2537	449
2	62	45.704	45.704	1819	902	163725	86.7776	451
2	63	45.713	45.713	1818	905	162823	86.2994	453
2	64	45.721	45.721	1816	908	161917	85.8195	454
2	65	45.729	45.729	1815	910	161009	85.3382	455
2	66	45.738	45.738	1813	912	160099	84.8559	456
2	67	45.746	45.746	1812	912	159187	84.3727	456
2	68	45.754	45.754	1810	912	158275	83.8891	456
2	69	45.763	45.763	1809	912	157362	83.4054	456
2	70	45.771	45.771	1807	911	156451	82.9222	455
2	71	45.779	45.779	1806	909	155540	82.4395	455
2	72	45.788	45.788	1804	907	154631	81.9576	454
2	73	45.796	45.796	1803	905	153724	81.4769	452
2	74	45.804	45.804	1801	902	152819	80.9974	451
2	75	45.813	45.813	1800	898	151918	80.5196	449
2	76	45.821	45.821	1798	895	151019	80.0434	448
2	77	45.829	45.829	1797	891	150124	79.569	446
2	78	45.838	45.838	1795	888	149233	79.0965	444
2	79	45.846	45.846	1794	883	148345	78.626	442
2	80	45.854	45.854	1792	879	147462	78.1578	439
2	81	45.863	45.863	1791	874	146583	77.692	437
2	82	45.871	45.871	1789	869	145708	77.2286	435
2	83	45.879	45.879	1788	864	144839	76.7679	432
2	84	45.888	45.888	1786	858	143976	76.3101	429
2	85	45.896	45.896	1785	852	143117	75.8552	426
2	86	45.904	45.904	1784	846	142265	75.4036	423
2	87	45.913	45.913	1782	840	141419	74.9552	420
2	88	45.921	45.921	1781	834	140579	74.5101	417
2	89	45.929	45.929	1779	828	139746	74.0681	414
2	90	45.938	45.938	1778	822	138918	73.6293	411
2	91	45.946	45.946	1776	816	138096	73.1937	408
2	92	45.954	45.954	1775	810	137280	72.7613	405
2	93	45.963	45.963	1774	803	136470	72.3322	402
2	94	45.971	45.971	1772	797	135667	71.9064	399
2	95	45.979	45.979	1771	792	134869	71.4837	396
2	96	45.988	45.988	1769	786	134078	71.0641	393
2	97	45.996	45.996	1768	779	133292	70.6478	390
2	98	46.004	46.004	1767	773	132513	70.2348	386
2	99	46.013	46.013	1765	766	131740	69.8252	383
2	100	46.021	46.021	1764	760	130974	69.4189	380
2	101	46.029	46.029	1762	754	130214	69.0159	377
2	102	46.038	46.038	1761	749	129459	68.6161	374
2	103	46.046	46.046	1760	742	128711	68.2193	371
2	104	46.054	46.054	1758	736	127968	67.8258	368
2	105	46.063	46.063	1757	730	127232	67.4356	365
2	106	46.071	46.071	1755	724	126502	67.0487	362
2	107	46.079	46.079	1754	718	125778	66.6651	359
2	108	46.088	46.088	1753	712	125060	66.2847	356
2	109	46.096	46.096	1751	706	124348	65.9073	353
2	110	46.104	46.104	1750	700	123642	65.5331	350
2	111	46.113	46.113	1749	694	122942	65.162	347
2	112	46.121	46.121	1747	689	122248	64.7939	344
2	113	46.129	46.129	1746	683	121559	64.429	342
2	114	46.138	46.138	1744	678	120876	64.0669	339
2	115	46.146	46.146	1743	672	120198	63.7077	336
2	116	46.154	46.154	1742	667	119526	63.3514	334
2	117	46.163	46.163	1740	662	118859	62.9978	331
2	118	46.171	46.171	1739	656	118197	62.6471	328
2	119	46.179	46.179	1738	651	117541	62.2993	326
2	120	46.188	46.188	1736	646	116890	61.9542	323
2	121	46.196	46.196	1735	641	116244	61.6118	321
2	122	46.204	46.204	1734	636	115603	61.2721	318
2	123	46.213	46.213	1732	631	114967	60.935	315
2	124	46.221	46.221	1731	626	114336	60.6006	313
2	125	46.229	46.229	1730	621	113710	60.2688	311
2	126	46.238	46.238	1728	617	113089	59.9396	308
2	127	46.246	46.246	1727	612	112472	59.6128	306
2	128	46.254	46.254	1726	608	111860	59.2884	304
2	129	46.263	46.263	1724	604	111253	58.9663	302
2	130	46.271	46.271	1723	600	110649	58.6463	300
2	131	46.279	46.279	1722	596	110049	58.3285	298
2	132	46.288	46.288	1720	593	109453	58.0126	296
2	133	46.296	46.296	1719	589	108861	57.6986	295
2	134	46.304	46.304	1718	586	108272	57.3862	293
2	135	46.313	46.313	1717	583	107685	57.0756	291
2	136	46.321	46.321	1715	580	107103	56.7666	290
2	137	46.329	46.329	1714	577	106523	56.4593	288
2	138	46.338	46.338	1713	574	105946	56.1538	287
2	139	46.346	46.346	1711	571	105373	55.8498	286
2	140	46.354	46.354	1710	569	104802	55.5471	284
2	141	46.363	46.363	1709	566	104233	55.2457	283
2	142	46.371	46.371	1707	564	103667	54.9456	282
2	143	46.379	46.379	1706	562	103103	54.6466	281
2	144	46.388	46.388	1705	561	102540	54.3486	280
2	145	46.396	46.396	1704	559	101980	54.0515	280
2	146	46.404	46.404	1702	558	101421	53.7551	279
2	147	46.413	46.413	1701	557	100863	53.4594	278
2	148	46.421	46.421	1700	555	100306	53.1644	278
2	149	46.429	46.429	1699	554	99751	52.87	277
2	150	46.438	46.438	1697	554	99196	52.5762	277
2	151	46.446	46.446	1696	553	98643	52.2828	277
2	152	46.454	46.454	1695	553	98090	51.9896	277
2	153	46.463	46.463	1694	553	97536	51.6963	277
2	154	46.471	46.471	1692	553	96983	51.403	277
2	155	46.479	46.479	1691	553	96430	51.1097	277
2	156	46.488	46.488	1690	554	95876	50.8164	277
2	157	46.496	46.496	1689	554	95323	50.5231	277
2	158	46.504	46.504	1687	554	94769	50.2295	277
2	159	46.513	46.513	1686	555	94214	49.9357	277
2	160	46.521	46.521	1685	555	93660	49.6416	278
2	161	46.529	46.529	1684	556	93104	49.3472	278
2	162	46.538	46.538	1682	556	92548	49.0525	278
2	163	46.546	46.546	1681	557	91992	48.7575	279
2	164	46.554	46.554	1680	558	91435	48.4622	279
2	165	46.563	46.563	1679	559	90877	48.1666	279
2	166	46.571	46.571	1677	559	90318	47.8705	280
2	167	46.579	46.579	1676	560	89759	47.5741	280
2	168	46.588	46.588	1675	561	89199	47.2773	280
2	169	46.596	46.596	1674	562	88638	46.98	281
2	170	46.604	46.604	1673	563	88076	46.6822	281
2	171	46.613	46.613	1671	563	87514	46.384	282
2	172	46.621	46.621	1670	564	86950	46.0855	282
2	173	46.629	46.629	1669	565	86386	45.7865	282
2	174	46.638	46.638	1668	566	85821	45.4871	283
2	175	46.646	46.646	1667	566	85256	45.1873	283
2	176	46.654	46.654	1665	567	84689	44.887	284
2	177	46.663	46.663	1664	568	84122	44.5863	284
2	178	46.671	46.671	1663	569	83554	44.2852	285
2	179	46.679	46.679	1662	570	82984	43.9835	285
2	180	46.688	46.688	1661	571	82414	43.6813	286
2	181	46.696	46.696	1659	572	81843	43.3786	286
2	182	46.704	46.704	1658	572	81271	43.0756	286
2	183	46.713	46.713	1657	573	80699	42.7722	287
2	184	46.721	46.721	1656	574	80126	42.4685	287
2	185	46.729	46.729	1655	575	79552	42.1642	288
2	186	46.738	46.738	1654	576	78977	41.8594	288
2	187	46.746	46.746	1652	577	78401	41.5542	288
2	188	46.754	46.754	1651	578	77824	41.2484	289
2	189	46.763	46.763	1650	579	77246	40.9422	289
2	190	46.771	46.771	1649	580	76667	40.6354	290
2	191	46.779	46.779	1648	581	76088	40.3281	290
2	192	46.788	46.788	1647	582	75507	40.0203	291
2	193	46.796	46.796	1645	582	74925	39.7121	291
2	194	46.804	46.804	1644	583	74343	39.4035	291
2	195	46.813	46.813	1643	584	73760	39.0945	292
2	196	46.821	46.821	1642	584	73177	38.7852	292
2	197	46.829	46.829	1641	584	72592	38.4756	292
2	198	46.838	46.838	1640	585	72008	38.1658	292
2	199	46.846	46.846	1638	585	71423	37.8558	293
2	200	46.854	46.854	1637	586	70838	37.5455	293
2	201	46.863	46.863	1636	587	70252	37.2349	293
2	202	46.871	46.871	1635	587	69665	36.924	293
2	203	46.879	46.879	1634	588	69078	36.6129	294
2	204	46.888	46.888	1633	588	68491	36.3014	294
2	205	46.896	46.896	1632	589	67902	35.9896	295
2	206	46.904	46.904	1630	590	67313	35.6773	295
2	207	46.913	46.913	1629	591	66723	35.3647	295
2	208	46.921	46.921	1628	591	66133	35.0517	296
2	209	46.929	46.929	1627	592	65541	34.7383	296
2	210	46.938	46.938	1626	593	64949	34.4245	296
2	211	46.946	46.946	1625	593	64357	34.1104	297
2	212	46.954	46.954	1624	594	63763	33.7959	297
2	213	46.963	46.963	1623	595	63169	33.4811	297
2	214	46.971	46.971	1622	595	62575	33.1659	298
2	215	46.979	46.979	1620	596	61979	32.8504	298
2	216	46.988	46.988	1619	596	61384	32.5346	298
2	217	46.996	46.996	1618	596	60788	32.2188	298
2	218	47.004	47.004	1617	597	60191	31.9027	298
2	219	47.013	47.013	1616	597	59595	31.5864	299
2	220	47.021	47.021	1615	598	58998	31.2699	299
2	221	47.029	47.029	1614	598	58400	30.9532	299
2	222	47.038	47.038	1613	598	57802	30.6363	299
2	223	47.046	47.046	1612	599	57204	30.3193	299
2	224	47.054	47.054	1611	599	56605	30.0021	300
2	225	47.063	47.063	1609	599	56006	29.6846	300
2	226	47.071	47.071	1608	600	55407	29.3669	300
2	227	47.079	47.079	1607	600	54807	29.0489	300
2	228	47.088	47.088	1606	601	54207	28.7308	300
2	229	47.096	47.096	1605	601	53606	28.4124	301
2	230	47.104	47.104	1604	602	53005	28.0937	301
2	231	47.113	47.113	1603	602	52403	27.7748	301
2	232	47.121	47.121	1602	603	51801	27.4554	302
2	233	47.129	47.129	1601	603	51198	27.1358	302
2	234	47.138	47.138	1600	603	50594	26.8161	302
2	235	47.146	47.146	1599	604	49991	26.4963	302
2	236	47.154	47.154	1598	604	49388	26.1764	302
2	237	47.163	47.163	1597	604	48784	25.8565	302
2	238	47.171	47.171	1595	603	48180	25.5366	302
2	239	47.179	47.179	1594	603	47577	25.2168	302
2	240	47.188	47.188	1593	603	46974	24.8971	302
2	241	47.196	47.196	1592	603	46370	24.5773	302
2	242	47.204	47.204	1591	603	45767	24.2576	302
2	243	47.213	47.213	1590	603	45164	23.938	301
2	244	47.221	47.221	1589	603	44561	23.6184	301
2	245	47.229	47.229	1588	603	43958	23.2989	301
2	246	47.238	47.238	1587	603	43356	22.9794	301
2	247	47.246	47.246	1586	602	42753	22.66	301
2	248	47.254	47.254	1585	602	42151	22.3407	301
2	249	47.263	47.263	1584	602	41548	22.0215	301
2	250	47.271	47.271	1583	602	40946	21.7022	301
2	251	47.279	47.279	1582	602	40344	21.383	301
2	252	47.288	47.288	1581	602	39741	21.0637	301
2	253	47.296	47.296	1580	602	39139	20.7445	301
2	254	47.304	47.304	1579	601	38537	20.4256	301
2	255	47.313	47.313	1578	601	37936	20.1068	301
2	256	47.321	47.321	1577	601	37335	19.7882	300
2	257	47.329	47.329	1576	600	36734	19.4699	300
2	258	47.338	47.338	1575	600	36134	19.1518	300
2	259	47.346	47.346	1574	599	35534	18.8339	300
2	260	47.354	47.354	1573	599	34935	18.5163	299
2	261	47.363	47.363	1572	598	34336	18.199	299
2	262	47.371	47.371	1571	597	33738	17.8821	299
2	263	47.379	47.379	1570	597	33141	17.5654	298
2	264	47.388	47.388	1569	596	32544	17.2492	298
2	265	47.396	47.396	1568	595	31948	16.9333	297
2	266	47.404	47.404	1567	594	31353	16.618	297
2	267	47.413	47.413	1566	593	30760	16.3032	296
2	268	47.421	47.421	1565	592	30167	15.989	296
2	269	47.429	47.429	1564	590	29575	15.6755	295
2	270	47.438	47.438	1563	589	28985	15.3626	295
2	271	47.446	47.446	1562	588	28396	15.0502	294
2	272	47.454	47.454	1561	587	27807	14.7385	293
2	273	47.463	47.463	1560	585	27221	14.4276	293
2	274	47.471	47.471	1559	584	26636	14.1175	292
2	275	47.479	47.479	1558	582	26052	13.8081	291
2	276	47.488	47.488	1557	581	25470	13.4995	290
2	277	47.496	47.496	1556	579	24889	13.1917	289
2	278	47.504	47.504	1555	577	24310	12.8849	289
2	279	47.513	47.513	1554	576	23733	12.5789	288
2	280	47.521	47.521	1553	574	23157	12.2739	287
2	281	47.529	47.529	1552	572	22584	11.9698	286
2	282	47.538	47.538	1551	570	22012	11.6666	285
2	283	47.546	47.546	1550	568	21442	11.3645	284
2	284	47.554	47.554	1549	566	20874	11.0635	283
2	285	47.563	47.563	1548	563	20308	10.7637	282
2	286	47.571	47.571	1547	561	19745	10.465	281
2	287	47.579	47.579	1546	558	19184	10.1677	279
2	288	47.588	47.588	1545	555	18625	9.8718	278
2	289	47.596	47.596	1544	552	18070	9.5774	276
2	290	47.604	47.604	1543	549	17518	9.2847	274
2	291	47.613	47.613	1542	545	16969	8.9939	273
2	292	47.621	47.621	1541	541	16424	8.705	271
2	293	47.629	47.629	1540	538	15882	8.418	269
2	294	47.638	47.638	1539	534	15345	8.1331	267
2	295	47.646	47.646	1538	530	14811	7.8502	265
2	296	47.654	47.654	1537	525	14282	7.5695	263
2	297	47.663	47.663	1536	521	13756	7.2911	260
2	298	47.671	47.671	1535	516	13235	7.015	258
2	299	47.679	47.679	1534	511	12719	6.7414	256
2	300	47.688	47.688	1533	506	12208	6.4705	253
2	301	47.696	47.696	1532	501	11702	6.2023	250
2	302	47.704	47.704	1532	495	11201	5.937	247
2	303	47.713	47.713	1531	489	10706	5.6747	244
2	304	47.721	47.721	1530	482	10218	5.4156	241
2	305	47.729	47.729	1529	476	9735	5.16	238
2	306	47.738	47.738	1528	469	9260	4.9079	234
2	307	47.746	47.746	1527	462	8791	4.6593	231
2	308	47.754	47.754	1526	454	8329	4.4146	227
2	309	47.763	47.763	1525	446	7875	4.1739	223
2	310	47.771	47.771	1524	438	7429	3.9374	219
2	311	47.779	47.779	1523	430	6991	3.7052	215
2	312	47.788	47.788	1522	421	6561	3.4775	210
2	313	47.796	47.796	1521	411	6140	3.2546	206
2	314	47.804	47.804	1520	402	5729	3.0365	201
2	315	47.813	47.813	1519	391	5327	2.8236	196
2	316	47.821	47.821	1518	381	4936	2.6162	190
2	317	47.829	47.829	1518	369	4556	2.4145	185
2	318	47.838	47.838	1517	357	4186	2.2188	179
2	319	47.846	47.846	1516	345	3829	2.0294	172
2	320	47.854	47.854	1515	332	3484	1.8465	166
2	321	47.863	47.863	1514	319	3152	1.6705	159
2	322	47.871	47.871	1513	305	2833	1.5015	152
2	323	47.879	47.879	1512	290	2528	1.34	145
2	324	47.888	47.888	1511	276	2238	1.186	138
2	325	47.896	47.896	1510	261	1962	1.0398	130
2	326	47.904	47.904	1509	245	1701	0.9016	122
2	327	47.913	47.913	1508	229	1456	0.7718	114
2	328	47.921	47.921	1508	212	1227	0.6506	106
2	329	47.929	47.929	1507	194	1016	0.5384	97
2	330	47.938	47.938	1506	175	822	0.4357	88
2	331	47.946	47.946	1505	156	647	0.3428	78
2	332	47.954	47.954	1504	136	491	0.26	68
2	333	47.963	47.963	1503	116	354	0.1876	58
2	334	47.971	47.971	1502	94	238	0.1263	47
2	335	47.979	47.979	1501	72	144	0.0764	36
2	336	47.988	47.988	1500	48	72	0.0384	24
2	337	47.996	47.996	1500	24	24	0.0128	12
2	338	48.004	48.004	1499	0	0	0	0
[Molecular	Weight	Distribution	Table(Detector	B)]
#	of	Points	791
R.Time	Volume(mL)	M.W.	M.W.(%)	Cumulative	M.W.(%)
48.004	48.004	1499	0	0
47.996	47.996	1500	0.7335	0.0042
47.988	47.988	1500	1.4707	0.0128
47.979	47.979	1501	2.1816	0.0254
47.971	47.971	1502	2.8649	0.042
47.963	47.963	1503	3.5235	0.0624
47.954	47.954	1504	4.153	0.0865
47.946	47.946	1505	4.7572	0.114
47.938	47.938	1506	5.3345	0.1449
47.929	47.929	1507	5.8959	0.1791
47.921	47.921	1508	6.4395	0.2164
47.913	47.913	1508	6.9577	0.2567
47.904	47.904	1509	7.4545	0.2999
47.896	47.896	1510	7.9371	0.3459
47.888	47.888	1511	8.3957	0.3945
47.879	47.879	1512	8.8395	0.4457
47.871	47.871	1513	9.2747	0.4995
47.863	47.863	1514	9.7009	0.5557
47.854	47.854	1515	10.1074	0.6142
47.846	47.846	1516	10.4983	0.6751
47.838	47.838	1517	10.8754	0.7381
47.829	47.829	1518	11.2391	0.8032
47.821	47.821	1518	11.5809	0.8703
47.813	47.813	1519	11.9072	0.9393
47.804	47.804	1520	12.223	1.0101
47.796	47.796	1521	12.5206	1.0826
47.788	47.788	1522	12.8028	1.1568
47.779	47.779	1523	13.0724	1.2325
47.771	47.771	1524	13.3309	1.3097
47.763	47.763	1525	13.579	1.3884
47.754	47.754	1526	13.8194	1.4685
47.746	47.746	1527	14.0516	1.5499
47.738	47.738	1528	14.2709	1.6326
47.729	47.729	1529	14.477	1.7164
47.721	47.721	1530	14.677	1.8015
47.713	47.713	1531	14.8744	1.8876
47.704	47.704	1532	15.0602	1.9749
47.696	47.696	1532	15.2333	2.0632
47.688	47.688	1533	15.3996	2.1524
47.679	47.679	1534	15.5571	2.2425
47.671	47.671	1535	15.7088	2.3335
47.663	47.663	1536	15.8526	2.4254
47.654	47.654	1537	15.9856	2.518
47.646	47.646	1538	16.1161	2.6113
47.638	47.638	1539	16.2429	2.7054
47.629	47.629	1540	16.3588	2.8002
47.621	47.621	1541	16.4742	2.8957
47.613	47.613	1542	16.5888	2.9918
47.604	47.604	1543	16.6977	3.0885
47.596	47.596	1544	16.8048	3.1859
47.588	47.588	1545	16.9032	3.2838
47.579	47.579	1546	16.9906	3.3822
47.571	47.571	1547	17.0728	3.4811
47.563	47.563	1548	17.147	3.5805
47.554	47.554	1549	17.2163	3.6802
47.546	47.546	1550	17.2826	3.7803
47.538	47.538	1551	17.3466	3.8808
47.529	47.529	1552	17.4055	3.9817
47.521	47.521	1553	17.4601	4.0828
47.513	47.513	1554	17.5143	4.1843
47.504	47.504	1555	17.5674	4.2861
47.496	47.496	1556	17.6189	4.3882
47.488	47.488	1557	17.6688	4.4905
47.479	47.479	1558	17.7182	4.5932
47.471	47.471	1559	17.7644	4.6961
47.463	47.463	1560	17.807	4.7993
47.454	47.454	1561	17.8539	4.9027
47.446	47.446	1562	17.8954	5.0064
47.438	47.438	1563	17.9334	5.1103
47.429	47.429	1564	17.9678	5.2144
47.421	47.421	1565	18.0014	5.3187
47.413	47.413	1566	18.0388	5.4232
47.404	47.404	1567	18.075	5.5279
47.396	47.396	1568	18.1063	5.6328
47.388	47.388	1569	18.1334	5.7378
47.379	47.379	1570	18.1585	5.843
47.371	47.371	1571	18.1813	5.9484
47.363	47.363	1572	18.1994	6.0538
47.354	47.354	1573	18.218	6.1594
47.346	47.346	1574	18.2349	6.265
47.338	47.338	1575	18.2507	6.3707
47.329	47.329	1576	18.2631	6.4765
47.321	47.321	1577	18.2768	6.5824
47.313	47.313	1578	18.2942	6.6884
47.304	47.304	1579	18.3026	6.7945
47.296	47.296	1580	18.3128	6.9006
47.288	47.288	1581	18.3254	7.0067
47.279	47.279	1582	18.3312	7.1129
47.271	47.271	1583	18.3318	7.2191
47.263	47.263	1584	18.3287	7.3253
47.254	47.254	1585	18.3292	7.4315
47.246	47.246	1586	18.3342	7.5377
47.238	47.238	1587	18.3394	7.644
47.229	47.229	1588	18.3442	7.7503
47.221	47.221	1589	18.3458	7.8565
47.213	47.213	1590	18.348	7.9628
47.204	47.204	1591	18.3525	8.0692
47.196	47.196	1592	18.3569	8.1755
47.188	47.188	1593	18.3575	8.2819
47.179	47.179	1594	18.3602	8.3882
47.171	47.171	1595	18.3628	8.4946
47.163	47.163	1597	18.3663	8.601
47.154	47.154	1598	18.3679	8.7074
47.146	47.146	1599	18.366	8.8138
47.138	47.138	1600	18.3618	8.9202
47.129	47.129	1601	18.3589	9.0266
47.121	47.121	1602	18.3506	9.1329
47.113	47.113	1603	18.3341	9.2391
47.104	47.104	1604	18.3139	9.3452
47.096	47.096	1605	18.2943	9.4512
47.088	47.088	1606	18.2817	9.5571
47.079	47.079	1607	18.2696	9.663
47.071	47.071	1608	18.2555	9.7687
47.063	47.063	1609	18.2416	9.8744
47.054	47.054	1611	18.2293	9.98
47.046	47.046	1612	18.2146	10.0856
47.038	47.038	1613	18.2019	10.191
47.029	47.029	1614	18.1945	10.2964
47.021	47.021	1615	18.1849	10.4018
47.013	47.013	1616	18.1723	10.5071
47.004	47.004	1617	18.1596	10.6123
46.996	46.996	1618	18.1467	10.7174
46.988	46.988	1619	18.1365	10.8225
46.979	46.979	1620	18.128	10.9275
46.971	46.971	1622	18.1157	11.0324
46.963	46.963	1623	18.0995	11.1373
46.954	46.954	1624	18.0761	11.242
46.946	46.946	1625	18.0531	11.3466
46.938	46.938	1626	18.0352	11.4511
46.929	46.929	1627	18.0177	11.5555
46.921	46.921	1628	17.9947	11.6597
46.913	46.913	1629	17.9714	11.7639
46.904	46.904	1630	17.9499	11.8679
46.896	46.896	1632	17.9294	11.9717
46.888	46.888	1633	17.9069	12.0755
46.879	46.879	1634	17.8832	12.1791
46.871	46.871	1635	17.8636	12.2826
46.863	46.863	1636	17.8488	12.386
46.854	46.854	1637	17.8334	12.4893
46.846	46.846	1638	17.816	12.5925
46.838	46.838	1640	17.7983	12.6956
46.829	46.829	1641	17.7873	12.7987
46.821	46.821	1642	17.7757	12.9017
46.813	46.813	1643	17.7598	13.0046
46.804	46.804	1644	17.7411	13.1073
46.796	46.796	1645	17.7203	13.21
46.788	46.788	1647	17.6978	13.3125
46.779	46.779	1648	17.6707	13.4149
46.771	46.771	1649	17.6435	13.5171
46.763	46.763	1650	17.6163	13.6192
46.754	46.754	1651	17.5846	13.7211
46.746	46.746	1652	17.5536	13.8228
46.738	46.738	1654	17.5272	13.9243
46.729	46.729	1655	17.4986	14.0257
46.721	46.721	1656	17.4702	14.1269
46.713	46.713	1657	17.4426	14.2279
46.704	46.704	1658	17.4179	14.3289
46.696	46.696	1659	17.3971	14.4296
46.688	46.688	1661	17.3778	14.5303
46.679	46.679	1662	17.3524	14.6309
46.671	46.671	1663	17.3221	14.7312
46.663	46.663	1664	17.2911	14.8314
46.654	46.654	1665	17.2639	14.9314
46.646	46.646	1667	17.2396	15.0313
46.638	46.638	1668	17.2155	15.131
46.629	46.629	1669	17.1927	15.2306
46.621	46.621	1670	17.1663	15.3301
46.613	46.613	1671	17.1411	15.4294
46.604	46.604	1673	17.1203	15.5286
46.596	46.596	1674	17.0959	15.6276
46.588	46.588	1675	17.0697	15.7265
46.579	46.579	1676	17.0436	15.8253
46.571	46.571	1677	17.0199	15.9239
46.563	46.563	1679	16.9977	16.0223
46.554	46.554	1680	16.9759	16.1207
46.546	46.546	1681	16.9556	16.2189
46.538	46.538	1682	16.9351	16.317
46.529	46.529	1684	16.9189	16.4151
46.521	46.521	1685	16.9032	16.513
46.513	46.513	1686	16.8871	16.6108
46.504	46.504	1687	16.87	16.7086
46.496	46.496	1689	16.8564	16.8062
46.488	46.488	1690	16.8448	16.9038
46.479	46.479	1691	16.8388	17.0014
46.471	46.471	1692	16.8407	17.0989
46.463	46.463	1694	16.84	17.1965
46.454	46.454	1695	16.8366	17.294
46.446	46.446	1696	16.8364	17.3916
46.438	46.438	1697	16.8465	17.4892
46.429	46.429	1699	16.8722	17.5869
46.421	46.421	1700	16.9006	17.6848
46.413	46.413	1701	16.9369	17.783
46.404	46.404	1702	16.9789	17.8813
46.396	46.396	1704	17.0171	17.9799
46.388	46.388	1705	17.0594	18.0788
46.379	46.379	1706	17.1092	18.1779
46.371	46.371	1707	17.1678	18.2773
46.363	46.363	1709	17.2327	18.3772
46.354	46.354	1710	17.3051	18.4774
46.346	46.346	1711	17.3777	18.5781
46.338	46.338	1713	17.4546	18.6792
46.329	46.329	1714	17.5453	18.7809
46.321	46.321	1715	17.6434	18.8831
46.313	46.313	1717	17.7402	18.9859
46.304	46.304	1718	17.8358	19.0892
46.296	46.296	1719	17.9332	19.1931
46.288	46.288	1720	18.0317	19.2976
46.279	46.279	1722	18.1374	19.4027
46.271	46.271	1723	18.2492	19.5084
46.263	46.263	1724	18.3682	19.6148
46.254	46.254	1726	18.495	19.7219
46.246	46.246	1727	18.627	19.8299
46.238	46.238	1728	18.7636	19.9386
46.229	46.229	1730	18.902	20.0481
46.221	46.221	1731	19.0484	20.1584
46.213	46.213	1732	19.2017	20.2697
46.204	46.204	1734	19.3543	20.3818
46.196	46.196	1735	19.5073	20.4948
46.188	46.188	1736	19.6586	20.6087
46.179	46.179	1738	19.8131	20.7235
46.171	46.171	1739	19.9722	20.8392
46.163	46.163	1740	20.1357	20.9559
46.154	46.154	1742	20.2994	21.0735
46.146	46.146	1743	20.4612	21.192
46.138	46.138	1744	20.623	21.3115
46.129	46.129	1746	20.7885	21.4319
46.121	46.121	1747	20.9563	21.5533
46.113	46.113	1749	21.1316	21.6758
46.104	46.104	1750	21.3085	21.7992
46.096	46.096	1751	21.486	21.9237
46.088	46.088	1753	21.6653	22.0492
46.079	46.079	1754	21.8429	22.1758
46.071	46.071	1755	22.0268	22.3034
46.063	46.063	1757	22.2157	22.4321
46.054	46.054	1758	22.4044	22.5619
46.046	46.046	1760	22.5939	22.6928
46.038	46.038	1761	22.7801	22.8248
46.029	46.029	1762	22.958	22.9578
46.021	46.021	1764	23.1387	23.0918
46.013	46.013	1765	23.3261	23.227
46.004	46.004	1767	23.5191	23.3632
45.996	45.996	1768	23.7128	23.5006
45.988	45.988	1769	23.9046	23.6391
45.979	45.979	1771	24.0889	23.7786
45.971	45.971	1772	24.269	23.9193
45.963	45.963	1774	24.4497	24.0609
45.954	45.954	1775	24.6365	24.2036
45.946	45.946	1776	24.8274	24.3475
45.938	45.938	1778	25.0125	24.4924
45.929	45.929	1779	25.1955	24.6384
45.921	45.921	1781	25.3758	24.7854
45.913	45.913	1782	25.5565	24.9334
45.904	45.904	1784	25.7438	25.0826
45.896	45.896	1785	25.933	25.2328
45.888	45.888	1786	26.1164	25.3841
45.879	45.879	1788	26.2868	25.5364
45.871	45.871	1789	26.4506	25.6897
45.863	45.863	1791	26.6053	25.8438
45.854	45.854	1792	26.7472	25.9988
45.846	45.846	1794	26.8834	26.1545
45.838	45.838	1795	27.0121	26.311
45.829	45.829	1797	27.1301	26.4682
45.821	45.821	1798	27.238	26.626
45.813	45.813	1800	27.3405	26.7844
45.804	45.804	1801	27.4391	26.9433
45.796	45.796	1803	27.5264	27.1028
45.788	45.788	1804	27.6044	27.2627
45.779	45.779	1806	27.6662	27.423
45.771	45.771	1807	27.7139	27.5836
45.763	45.763	1809	27.7481	27.7444
45.754	45.754	1810	27.7683	27.9052
45.746	45.746	1812	27.768	28.0661
45.738	45.738	1813	27.7417	28.2268
45.729	45.729	1815	27.6962	28.3873
45.721	45.721	1816	27.6332	28.5474
45.713	45.713	1818	27.5558	28.707
45.704	45.704	1819	27.4577	28.8661
45.696	45.696	1821	27.3356	29.0245
45.688	45.688	1822	27.1873	29.182
45.679	45.679	1824	27.0078	29.3384
45.671	45.671	1825	26.8006	29.4937
45.663	45.663	1827	26.5693	29.6476
45.654	45.654	1828	26.3103	29.8001
45.646	45.646	1830	26.022	29.9508
45.638	45.638	1831	25.7015	30.0997
45.629	45.629	1833	25.3536	30.2466
45.621	45.621	1834	24.9755	30.3913
45.613	45.613	1836	24.5651	30.5336
45.604	45.604	1837	24.1191	30.6734
45.596	45.596	1839	23.6426	30.8103
45.588	45.588	1841	23.1385	30.9444
45.579	45.579	1842	22.6052	31.0754
45.571	45.571	1844	22.042	31.2031
45.563	45.563	1845	21.4547	31.3274
45.554	45.554	1847	20.8396	31.4481
45.546	45.546	1848	20.1932	31.5651
45.538	45.538	1850	19.5229	31.6782
45.529	45.529	1852	18.8343	31.7873
45.521	45.521	1853	18.1253	31.8923
45.513	45.513	1855	17.3944	31.9931
45.504	45.504	1856	16.6447	32.0895
45.496	45.496	1858	15.8831	32.1815
45.488	45.488	1860	15.1173	32.2691
45.479	45.479	1861	14.348	32.3522
45.471	45.471	1863	13.5761	32.4309
45.463	45.463	1864	12.8041	32.5051
45.454	45.454	1866	12.0359	32.5748
45.446	45.446	1868	11.2772	32.6401
45.438	45.438	1869	10.5318	32.7012
45.429	45.429	1871	9.8049	32.758
45.421	45.421	1872	9.0951	32.8107
45.413	45.413	1874	8.409	32.8594
45.404	45.404	1876	7.744	32.9042
45.396	45.396	1877	7.1033	32.9454
45.388	45.388	1879	6.4929	32.983
45.379	45.379	1881	5.9109	33.0173
45.371	45.371	1882	5.3633	33.0483
45.363	45.363	1884	4.8506	33.0764
45.354	45.354	1886	4.3688	33.1017
45.346	45.346	1887	3.9214	33.1245
45.338	45.338	1889	3.5057	33.1448
45.329	45.329	1891	3.1181	33.1628
45.321	45.321	1892	2.7615	33.1788
45.313	45.313	1894	2.4322	33.1929
45.304	45.304	1896	2.1304	33.2053
45.296	45.296	1897	1.8593	33.216
45.288	45.288	1899	1.6108	33.2254
45.279	45.279	1901	1.3839	33.2334
45.271	45.271	1902	1.1731	33.2402
45.263	45.263	1904	0.9851	33.2459
45.254	45.254	1906	0.821	33.2506
45.246	45.246	1908	0.6769	33.2546
45.238	45.238	1909	0.5499	33.2578
45.229	45.229	1911	0.4303	33.2602
45.221	45.221	1913	0.32	33.2621
45.213	45.213	1914	0.2217	33.2634
45.204	45.204	1916	0.1327	33.2642
45.196	45.196	1918	0.0493	33.2644
36.271	36.271	13189	0	33.2644
36.263	36.263	13228	0.0055	33.2645
36.254	36.254	13268	0.0117	33.2645
36.246	36.246	13307	0.0211	33.2647
36.238	36.238	13347	0.0409	33.2649
36.229	36.229	13387	0.0639	33.2653
36.221	36.221	13427	0.0821	33.2657
36.213	36.213	13467	0.1023	33.2663
36.204	36.204	13508	0.1229	33.2671
36.196	36.196	13548	0.1425	33.2679
36.188	36.188	13589	0.1605	33.2688
36.179	36.179	13630	0.1788	33.2698
36.171	36.171	13671	0.1971	33.271
36.163	36.163	13712	0.2135	33.2722
36.154	36.154	13753	0.2312	33.2736
36.146	36.146	13795	0.2537	33.275
36.138	36.138	13836	0.2696	33.2766
36.129	36.129	13878	0.2878	33.2783
36.121	36.121	13920	0.3065	33.28
36.113	36.113	13962	0.3251	33.2819
36.104	36.104	14005	0.3431	33.2839
36.096	36.096	14047	0.3598	33.286
36.088	36.088	14090	0.3753	33.2882
36.079	36.079	14132	0.3907	33.2904
36.071	36.071	14175	0.4018	33.2928
36.063	36.063	14219	0.4217	33.2952
36.054	36.054	14262	0.4495	33.2978
36.046	36.046	14305	0.4721	33.3005
36.038	36.038	14349	0.4973	33.3034
36.029	36.029	14393	0.5239	33.3065
36.021	36.021	14437	0.549	33.3096
36.013	36.013	14481	0.5752	33.313
36.004	36.004	14525	0.6087	33.3165
35.996	35.996	14570	0.6372	33.3202
35.988	35.988	14615	0.6653	33.324
35.979	35.979	14660	0.6926	33.3281
35.971	35.971	14705	0.718	33.3322
35.963	35.963	14750	0.7428	33.3365
35.954	35.954	14795	0.7655	33.341
35.946	35.946	14841	0.7902	33.3455
35.938	35.938	14887	0.8199	33.3503
35.929	35.929	14933	0.8499	33.3552
35.921	35.921	14979	0.8757	33.3603
35.913	35.913	15025	0.8999	33.3655
35.904	35.904	15072	0.9233	33.3708
35.896	35.896	15118	0.9536	33.3764
35.888	35.888	15165	0.9874	33.3821
35.879	35.879	15212	1.0255	33.388
35.871	35.871	15260	1.0675	33.3942
35.863	35.863	15307	1.1119	33.4007
35.854	35.854	15355	1.1551	33.4073
35.846	35.846	15403	1.1889	33.4142
35.838	35.838	15451	1.2221	33.4213
35.829	35.829	15499	1.2517	33.4286
35.821	35.821	15547	1.2782	33.436
35.813	35.813	15596	1.3042	33.4435
35.804	35.804	15645	1.3356	33.4513
35.796	35.796	15694	1.3752	33.4592
35.788	35.788	15743	1.4302	33.4675
35.779	35.779	15792	1.4866	33.4761
35.771	35.771	15842	1.5371	33.485
35.763	35.763	15892	1.5806	33.4942
35.754	35.754	15942	1.6249	33.5036
35.746	35.746	15992	1.6714	33.5133
35.738	35.738	16042	1.7208	33.5233
35.729	35.729	16093	1.772	33.5335
35.721	35.721	16144	1.8259	33.5441
35.713	35.713	16195	1.8784	33.555
35.704	35.704	16246	1.9313	33.5662
35.696	35.696	16298	1.9831	33.5777
35.688	35.688	16349	2.0311	33.5894
35.679	35.679	16401	2.0888	33.6015
35.671	35.671	16453	2.1544	33.614
35.663	35.663	16505	2.2241	33.6269
35.654	35.654	16558	2.2981	33.6402
35.646	35.646	16611	2.3714	33.654
35.638	35.638	16663	2.449	33.6681
35.629	35.629	16717	2.5308	33.6828
35.621	35.621	16770	2.6049	33.6979
35.613	35.613	16824	2.6798	33.7134
35.604	35.604	16877	2.7578	33.7294
35.596	35.596	16931	2.8362	33.7458
35.588	35.588	16986	2.9166	33.7627
35.579	35.579	17040	2.9984	33.7801
35.571	35.571	17095	3.083	33.798
35.563	35.563	17150	3.1706	33.8163
35.554	35.554	17205	3.2638	33.8352
35.546	35.546	17260	3.3595	33.8547
35.538	35.538	17316	3.4586	33.8747
35.529	35.529	17371	3.5607	33.8954
35.521	35.521	17427	3.6605	33.9166
35.513	35.513	17484	3.7623	33.9384
35.504	35.504	17540	3.8688	33.9608
35.496	35.496	17597	3.9786	33.9838
35.488	35.488	17654	4.0886	34.0075
35.479	35.479	17711	4.1975	34.0318
35.471	35.471	17769	4.3117	34.0568
35.463	35.463	17826	4.4339	34.0825
35.454	35.454	17884	4.5646	34.109
35.446	35.446	17942	4.7056	34.1362
35.438	35.438	18001	4.8511	34.1643
35.429	35.429	18059	5.0064	34.1933
35.421	35.421	18118	5.1697	34.2233
35.413	35.413	18177	5.334	34.2542
35.404	35.404	18237	5.4972	34.286
35.396	35.396	18296	5.6619	34.3188
35.388	35.388	18356	5.8323	34.3526
35.379	35.379	18416	6.0087	34.3874
35.371	35.371	18476	6.1968	34.4233
35.363	35.363	18537	6.3955	34.4604
35.354	35.354	18598	6.6025	34.4986
35.346	35.346	18659	6.8117	34.5381
35.338	35.338	18720	7.0219	34.5788
35.329	35.329	18782	7.237	34.6207
35.321	35.321	18844	7.458	34.6639
35.313	35.313	18906	7.6838	34.7084
35.304	35.304	18968	7.924	34.7543
35.296	35.296	19031	8.1692	34.8017
35.288	35.288	19094	8.4196	34.8504
35.279	35.279	19157	8.6812	34.9007
35.271	35.271	19220	8.9559	34.9526
35.263	35.263	19284	9.2426	35.0062
35.254	35.254	19348	9.5393	35.0614
35.246	35.246	19412	9.8461	35.1185
35.238	35.238	19477	10.1617	35.1774
35.229	35.229	19542	10.4881	35.2381
35.221	35.221	19607	10.8313	35.3009
35.213	35.213	19672	11.1857	35.3657
35.204	35.204	19738	11.5514	35.4326
35.196	35.196	19803	11.9242	35.5017
35.188	35.188	19870	12.3094	35.573
35.179	35.179	19936	12.7068	35.6466
35.171	35.171	20003	13.1235	35.7226
35.163	35.163	20070	13.5612	35.8012
35.154	35.154	20137	14.0113	35.8824
35.146	35.146	20205	14.4732	35.9662
35.138	35.138	20272	14.944	36.0528
35.129	35.129	20340	15.4274	36.1422
35.121	35.121	20409	15.9312	36.2345
35.113	35.113	20478	16.4505	36.3298
35.104	35.104	20547	16.9867	36.4282
35.096	35.096	20616	17.5354	36.5298
35.088	35.088	20685	18.0974	36.6346
35.079	35.079	20755	18.68	36.7429
35.071	35.071	20825	19.2825	36.8546
35.063	35.063	20896	19.9089	36.9699
35.054	35.054	20967	20.5584	37.089
35.046	35.046	21038	21.2308	37.212
35.038	35.038	21109	21.9256	37.3391
35.029	35.029	21181	22.6358	37.4702
35.021	35.021	21253	23.3705	37.6056
35.013	35.013	21325	24.1257	37.7454
35.004	35.004	21398	24.8972	37.8896
34.996	34.996	21471	25.69	38.0384
34.988	34.988	21544	26.5044	38.192
34.979	34.979	21617	27.334	38.3504
34.971	34.971	21691	28.1841	38.5136
34.963	34.963	21765	29.0607	38.682
34.954	34.954	21840	29.963	38.8556
34.946	34.946	21915	30.8838	39.0345
34.938	34.938	21990	31.8242	39.2189
34.929	34.929	22065	32.7881	39.4089
34.921	34.921	22141	33.7741	39.6045
34.913	34.913	22217	34.7897	39.8061
34.904	34.904	22293	35.8371	40.0137
34.896	34.896	22370	36.8988	40.2275
34.888	34.888	22447	37.9826	40.4475
34.879	34.879	22525	39.0908	40.674
34.871	34.871	22602	40.2227	40.907
34.863	34.863	22680	41.3725	41.1467
34.854	34.854	22759	42.5399	41.3932
34.846	34.846	22838	43.7273	41.6465
34.838	34.838	22917	44.9281	41.9068
34.829	34.829	22996	46.1487	42.1742
34.821	34.821	23076	47.3929	42.4487
34.813	34.813	23156	48.661	42.7307
34.804	34.804	23236	49.9485	43.02
34.796	34.796	23317	51.2537	43.317
34.788	34.788	23398	52.57	43.6215
34.779	34.779	23480	53.9001	43.9338
34.771	34.771	23562	55.2471	44.2539
34.763	34.763	23644	56.6135	44.5819
34.754	34.754	23727	57.9854	44.9178
34.746	34.746	23810	59.3637	45.2617
34.738	34.738	23893	60.7528	45.6137
34.729	34.729	23976	62.1537	45.9738
34.721	34.721	24060	63.5664	46.3421
34.713	34.713	24145	64.9831	46.7186
34.704	34.704	24230	66.391	47.1032
34.696	34.696	24315	67.7954	47.496
34.688	34.688	24400	69.1964	47.8969
34.679	34.679	24486	70.5963	48.3059
34.671	34.671	24572	71.9939	48.7229
34.663	34.663	24659	73.3875	49.1481
34.654	34.654	24746	74.7746	49.5813
34.646	34.646	24833	76.1393	50.0224
34.638	34.638	24921	77.4837	50.4713
34.629	34.629	25009	78.8086	50.9279
34.621	34.621	25098	80.1248	51.3921
34.613	34.613	25187	81.4268	51.8639
34.604	34.604	25276	82.7078	52.343
34.596	34.596	25366	83.9627	52.8295
34.588	34.588	25456	85.1809	53.323
34.579	34.579	25546	86.3648	53.8233
34.571	34.571	25637	87.5219	54.3304
34.563	34.563	25729	88.6473	54.844
34.554	34.554	25820	89.7357	55.3639
34.546	34.546	25912	90.78	55.8898
34.538	34.538	26005	91.7753	56.4215
34.529	34.529	26098	92.7236	56.9587
34.521	34.521	26191	93.6267	57.5011
34.513	34.513	26285	94.4766	58.0485
34.504	34.504	26379	95.2704	58.6004
34.496	34.496	26474	96.0086	59.1566
34.488	34.488	26569	96.6868	59.7168
34.479	34.479	26664	97.3038	60.2805
34.471	34.471	26760	97.8633	60.8475
34.463	34.463	26856	98.3648	61.4174
34.454	34.454	26953	98.7995	61.9898
34.446	34.446	27050	99.1695	62.5643
34.438	34.438	27148	99.4743	63.1406
34.429	34.429	27246	99.7066	63.7183
34.421	34.421	27344	99.8743	64.2969
34.413	34.413	27443	99.9714	64.8761
34.404	34.404	27542	100	65.4554
34.396	34.396	27642	99.955	66.0345
34.388	34.388	27742	99.8409	66.6129
34.379	34.379	27843	99.6591	67.1903
34.371	34.371	27944	99.4047	67.7662
34.363	34.363	28045	99.0759	68.3402
34.354	34.354	28147	98.6735	68.9119
34.346	34.346	28250	98.2002	69.4808
34.338	34.338	28353	97.6624	70.0466
34.329	34.329	28456	97.0576	70.6089
34.321	34.321	28560	96.3802	71.1673
34.313	34.313	28664	95.6371	71.7214
34.304	34.304	28769	94.8313	72.2708
34.296	34.296	28874	93.9632	72.8152
34.288	34.288	28980	93.0364	73.3542
34.279	34.279	29086	92.0546	73.8875
34.271	34.271	29193	91.0172	74.4148
34.263	34.263	29300	89.9271	74.9358
34.254	34.254	29408	88.7866	75.4502
34.246	34.246	29516	87.5947	75.9576
34.238	34.238	29624	86.3589	76.458
34.229	34.229	29733	85.0813	76.9509
34.221	34.221	29843	83.7571	77.4361
34.213	34.213	29953	82.404	77.9135
34.204	34.204	30064	81.0247	78.383
34.196	34.196	30175	79.6228	78.8443
34.188	34.188	30286	78.1963	79.2973
34.179	34.179	30398	76.7419	79.7419
34.171	34.171	30511	75.2601	80.1779
34.163	34.163	30624	73.761	80.6052
34.154	34.154	30738	72.2503	81.0238
34.146	34.146	30852	70.7351	81.4336
34.138	34.138	30967	69.2186	81.8347
34.129	34.129	31082	67.7005	82.2269
34.121	34.121	31197	66.1794	82.6103
34.113	34.113	31314	64.6527	82.9849
34.104	34.104	31430	63.1385	83.3506
34.096	34.096	31548	61.6418	83.7078
34.088	34.088	31666	60.1616	84.0563
34.079	34.079	31784	58.6958	84.3964
34.071	34.071	31903	57.2458	84.728
34.063	34.063	32022	55.8113	85.0514
34.054	34.054	32142	54.3934	85.3665
34.046	34.046	32263	52.9959	85.6735
34.038	34.038	32384	51.6304	85.9726
34.029	34.029	32506	50.2908	86.264
34.021	34.021	32628	48.9656	86.5477
34.013	34.013	32751	47.6663	86.8238
34.004	34.004	32874	46.3943	87.0926
33.996	33.996	32998	45.1484	87.3542
33.988	33.988	33122	43.9327	87.6087
33.979	33.979	33247	42.7453	87.8564
33.971	33.971	33373	41.5917	88.0973
33.963	33.963	33499	40.4708	88.3318
33.954	33.954	33626	39.387	88.56
33.946	33.946	33753	38.3422	88.7821
33.938	33.938	33881	37.3313	88.9984
33.929	33.929	34010	36.3525	89.209
33.921	33.921	34139	35.4081	89.4141
33.913	33.913	34269	34.4938	89.614
33.904	33.904	34399	33.6093	89.8087
33.896	33.896	34530	32.7596	89.9985
33.888	33.888	34661	31.9433	90.1836
33.879	33.879	34793	31.1574	90.3641
33.871	33.871	34926	30.3939	90.5402
33.863	33.863	35060	29.6621	90.712
33.854	33.854	35194	28.9579	90.8798
33.846	33.846	35328	28.2794	91.0436
33.838	33.838	35463	27.6282	91.2037
33.829	33.829	35599	26.9983	91.3601
33.821	33.821	35736	26.3925	91.513
33.813	33.813	35873	25.8126	91.6625
33.804	33.804	36011	25.2593	91.8089
33.796	33.796	36149	24.7315	91.9522
33.788	33.788	36288	24.2276	92.0925
33.779	33.779	36428	23.7435	92.2301
33.771	33.771	36568	23.2793	92.365
33.763	33.763	36709	22.8274	92.4972
33.754	33.754	36851	22.3934	92.6269
33.746	33.746	36993	21.9815	92.7543
33.738	33.738	37136	21.5875	92.8794
33.729	33.729	37280	21.2092	93.0022
33.721	33.721	37424	20.8463	93.123
33.713	33.713	37569	20.5007	93.2418
33.704	33.704	37715	20.1732	93.3586
33.696	33.696	37861	19.8595	93.4737
33.688	33.688	38008	19.5569	93.587
33.679	33.679	38156	19.2702	93.6987
33.671	33.671	38305	18.9889	93.8087
33.663	33.663	38454	18.7157	93.9171
33.654	33.654	38604	18.4522	94.024
33.646	33.646	38754	18.199	94.1294
33.638	33.638	38906	17.9563	94.2335
33.629	33.629	39058	17.7264	94.3362
33.621	33.621	39210	17.5074	94.4376
33.613	33.613	39364	17.2846	94.5377
33.604	33.604	39518	17.0626	94.6366
33.596	33.596	39673	16.8494	94.7342
33.588	33.588	39828	16.6388	94.8306
33.579	33.579	39985	16.4365	94.9258
33.571	33.571	40142	16.2466	95.0199
33.563	33.563	40300	16.0629	95.113
33.554	33.554	40458	15.8879	95.2051
33.546	33.546	40618	15.7168	95.2961
33.538	33.538	40778	15.5496	95.3862
33.529	33.529	40939	15.3865	95.4753
33.521	33.521	41100	15.2306	95.5636
33.513	33.513	41263	15.0731	95.6509
33.504	33.504	41426	14.9117	95.7373
33.496	33.496	41590	14.7508	95.8227
33.488	33.488	41754	14.5927	95.9073
33.479	33.479	41920	14.4329	95.9909
33.471	33.471	42086	14.2762	96.0736
33.463	33.463	42253	14.1265	96.1555
33.454	33.454	42421	13.9759	96.2364
33.446	33.446	42590	13.8196	96.3165
33.438	33.438	42759	13.6623	96.3956
33.429	33.429	42930	13.5038	96.4739
33.421	33.421	43101	13.3458	96.5512
33.413	33.413	43273	13.1954	96.6276
33.404	33.404	43446	13.0494	96.7032
33.396	33.396	43619	12.8995	96.778
33.388	33.388	43794	12.7465	96.8518
33.379	33.379	43969	12.5938	96.9248
33.371	33.371	44145	12.4415	96.9969
33.363	33.363	44322	12.2907	97.0681
33.354	33.354	44500	12.1359	97.1384
33.346	33.346	44679	11.9809	97.2078
33.338	33.338	44858	11.8206	97.2763
33.329	33.329	45038	11.6598	97.3438
33.321	33.321	45220	11.4976	97.4104
33.313	33.313	45402	11.3342	97.4761
33.304	33.304	45585	11.17	97.5408
33.296	33.296	45769	11.0006	97.6046
33.288	33.288	45954	10.8337	97.6673
33.279	33.279	46139	10.6707	97.7291
33.271	33.271	46326	10.5098	97.79
33.263	33.263	46513	10.3498	97.85
33.254	33.254	46702	10.1893	97.909
33.246	33.246	46891	10.0301	97.9671
33.238	33.238	47081	9.865	98.0243
33.229	33.229	47273	9.7008	98.0805
33.221	33.221	47465	9.5345	98.1357
33.213	33.213	47658	9.3707	98.19
33.204	33.204	47852	9.2086	98.2434
33.196	33.196	48047	9.0435	98.2958
33.188	33.188	48242	8.877	98.3472
33.179	33.179	48439	8.7138	98.3977
33.171	33.171	48637	8.5516	98.4472
33.163	33.163	48836	8.3899	98.4958
33.154	33.154	49036	8.2298	98.5435
33.146	33.146	49236	8.0697	98.5903
33.138	33.138	49438	7.9042	98.636
33.129	33.129	49641	7.7365	98.6809
33.121	33.121	49844	7.5727	98.7247
33.113	33.113	50049	7.4123	98.7677
33.104	33.104	50254	7.2521	98.8097
33.096	33.096	50461	7.0896	98.8508
33.088	33.088	50669	6.926	98.8909
33.079	33.079	50878	6.7686	98.9301
33.071	33.071	51087	6.612	98.9684
33.063	33.063	51298	6.4567	99.0058
33.054	33.054	51510	6.2997	99.0423
33.046	33.046	51723	6.1454	99.0779
33.038	33.038	51936	5.9922	99.1126
33.029	33.029	52151	5.838	99.1465
33.021	33.021	52367	5.686	99.1794
33.013	33.013	52584	5.5367	99.2115
33.004	33.004	52803	5.3881	99.2427
32.996	32.996	53022	5.2399	99.2731
32.988	32.988	53242	5.0959	99.3026
32.979	32.979	53463	4.9564	99.3313
32.971	32.971	53686	4.8225	99.3592
32.963	32.963	53910	4.6875	99.3864
32.954	32.954	54134	4.5501	99.4128
32.946	32.946	54360	4.417	99.4383
32.938	32.938	54587	4.2916	99.4632
32.929	32.929	54815	4.1693	99.4874
32.921	32.921	55044	4.0481	99.5108
32.913	32.913	55275	3.9285	99.5336
32.904	32.904	55506	3.8126	99.5557
32.896	32.896	55739	3.7009	99.5771
32.888	32.888	55972	3.5901	99.5979
32.879	32.879	56207	3.4797	99.6181
32.871	32.871	56443	3.3718	99.6376
32.863	32.863	56681	3.2619	99.6565
32.854	32.854	56919	3.1479	99.6747
32.846	32.846	57159	3.0382	99.6923
32.838	32.838	57400	2.9339	99.7093
32.829	32.829	57642	2.8322	99.7257
32.821	32.821	57885	2.729	99.7416
32.813	32.813	58130	2.6249	99.7568
32.804	32.804	58375	2.5236	99.7714
32.796	32.796	58622	2.427	99.7854
32.788	32.788	58870	2.3335	99.799
32.779	32.779	59120	2.2384	99.8119
32.771	32.771	59371	2.1492	99.8244
32.763	32.763	59623	2.0594	99.8363
32.754	32.754	59876	1.9672	99.8477
32.746	32.746	60130	1.8741	99.8586
32.738	32.738	60386	1.7884	99.8689
32.729	32.729	60643	1.708	99.8788
32.721	32.721	60901	1.6269	99.8882
32.713	32.713	61161	1.5485	99.8972
32.704	32.704	61422	1.4765	99.9058
32.696	32.696	61684	1.4059	99.9139
32.688	32.688	61948	1.3353	99.9217
32.679	32.679	62213	1.2634	99.929
32.671	32.671	62479	1.1937	99.9359
32.663	32.663	62747	1.1295	99.9424
32.654	32.654	63016	1.0703	99.9486
32.646	32.646	63286	1.0128	99.9545
32.638	32.638	63558	0.9526	99.96
32.629	32.629	63831	0.8848	99.9651
32.621	32.621	64106	0.8112	99.9698
32.613	32.613	64382	0.745	99.9742
32.604	32.604	64659	0.6804	99.9781
32.596	32.596	64937	0.6153	99.9817
32.588	32.588	65218	0.5586	99.9849
32.579	32.579	65499	0.5061	99.9878
32.571	32.571	65782	0.4513	99.9904
32.563	32.563	66067	0.3953	99.9927
32.554	32.554	66352	0.3359	99.9947
32.546	32.546	66640	0.2771	99.9963
32.538	32.538	66929	0.2224	99.9976
32.529	32.529	67219	0.1668	99.9985
32.521	32.521	67511	0.1207	99.9992
32.513	32.513	67804	0.085	99.9997
32.504	32.504	68099	0.0453	100
[LC	Chromatogram(Detector	A-Ch1)]
Interval(msec)	500
#	of	Points	10201
Start	Time(min)	0
End	Time(min)	85
Intensity	Units	mV
Intensity	Multiplier	0.001
Wavelength(nm)	280nm
R.Time	(min)	Intensity
0	1
0.00833	1
0.01667	0
0.025	-1
0.03333	0
0.04167	0
0.05	1
0.05833	1
0.06667	2
0.075	2
0.08333	1
0.09167	0
0.1	-1
0.10833	-1
0.11667	-2
0.125	-2
0.13333	-2
0.14167	-2
0.15	-1
0.15833	0
0.16667	1
0.175	2
0.18333	1
0.19167	0
0.2	0
0.20833	0
0.21667	0
0.225	0
0.23333	1
0.24167	1
0.25	1
0.25833	1
0.26667	2
0.275	2
0.28333	1
0.29167	0
0.3	-1
0.30833	-1
0.31667	1
0.325	1
0.33333	1
0.34167	2
0.35	3
0.35833	4
0.36667	5
0.375	5
0.38333	3
0.39167	2
0.4	2
0.40833	3
0.41667	4
0.425	3
0.43333	3
0.44167	3
0.45	3
0.45833	4
0.46667	5
0.475	5
0.48333	5
0.49167	5
0.5	5
0.50833	5
0.51667	5
0.525	6
0.53333	6
0.54167	5
0.55	5
0.55833	5
0.56667	5
0.575	4
0.58333	4
0.59167	5
0.6	5
0.60833	5
0.61667	6
0.625	7
0.63333	7
0.64167	7
0.65	8
0.65833	7
0.66667	7
0.675	7
0.68333	7
0.69167	7
0.7	7
0.70833	7
0.71667	8
0.725	8
0.73333	8
0.74167	8
0.75	9
0.75833	9
0.76667	8
0.775	7
0.78333	6
0.79167	7
0.8	7
0.80833	7
0.81667	8
0.825	8
0.83333	9
0.84167	9
0.85	9
0.85833	9
0.86667	9
0.875	9
0.88333	10
0.89167	11
0.9	11
0.90833	10
0.91667	9
0.925	8
0.93333	8
0.94167	9
0.95	9
0.95833	9
0.96667	9
0.975	9
0.98333	11
0.99167	12
1	12
1.00833	12
1.01667	12
1.025	13
1.03333	13
1.04167	13
1.05	14
1.05833	14
1.06667	14
1.075	15
1.08333	15
1.09167	15
1.1	14
1.10833	14
1.11667	14
1.125	13
1.13333	13
1.14167	13
1.15	14
1.15833	14
1.16667	14
1.175	15
1.18333	15
1.19167	15
1.2	17
1.20833	18
1.21667	18
1.225	18
1.23333	17
1.24167	17
1.25	18
1.25833	18
1.26667	19
1.275	19
1.28333	19
1.29167	19
1.3	20
1.30833	19
1.31667	19
1.325	19
1.33333	19
1.34167	18
1.35	19
1.35833	19
1.36667	20
1.375	21
1.38333	21
1.39167	21
1.4	21
1.40833	23
1.41667	24
1.425	25
1.43333	26
1.44167	26
1.45	27
1.45833	27
1.46667	27
1.475	27
1.48333	27
1.49167	28
1.5	28
1.50833	29
1.51667	28
1.525	28
1.53333	27
1.54167	28
1.55	29
1.55833	30
1.56667	30
1.575	30
1.58333	30
1.59167	32
1.6	33
1.60833	33
1.61667	32
1.625	31
1.63333	31
1.64167	32
1.65	33
1.65833	34
1.66667	33
1.675	32
1.68333	32
1.69167	32
1.7	33
1.70833	34
1.71667	34
1.725	34
1.73333	34
1.74167	35
1.75	34
1.75833	33
1.76667	33
1.775	33
1.78333	34
1.79167	36
1.8	37
1.80833	38
1.81667	39
1.825	39
1.83333	39
1.84167	40
1.85	40
1.85833	40
1.86667	40
1.875	41
1.88333	40
1.89167	40
1.9	39
1.90833	39
1.91667	40
1.925	40
1.93333	41
1.94167	42
1.95	42
1.95833	42
1.96667	41
1.975	40
1.98333	39
1.99167	40
2	41
2.00833	42
2.01667	42
2.025	43
2.03333	43
2.04167	42
2.05	42
2.05833	43
2.06667	44
2.075	43
2.08333	42
2.09167	41
2.1	42
2.10833	43
2.11667	43
2.125	44
2.13333	45
2.14167	45
2.15	44
2.15833	43
2.16667	43
2.175	43
2.18333	42
2.19167	41
2.2	40
2.20833	41
2.21667	40
2.225	41
2.23333	41
2.24167	41
2.25	40
2.25833	41
2.26667	41
2.275	40
2.28333	39
2.29167	40
2.3	40
2.30833	40
2.31667	40
2.325	41
2.33333	40
2.34167	40
2.35	40
2.35833	39
2.36667	38
2.375	38
2.38333	36
2.39167	35
2.4	35
2.40833	35
2.41667	34
2.425	34
[truncated: 50,774 more rows]

## Sheet: Sheet4
[Header]
Application	Name	LabSolutions
Version	5.92
Data	File	Name	H:\LabSolutions\Data\Project1\200628-Sirong-BSA-blank_2020628_007.lcd
Output	Date	2020-06-29
Output	Time	16:08:20
[File	Information]
Type	Data	File
Generated	2020-06-29	02:41:42
Generated	by	System	Administrator
Modified	2020-06-29	04:07:07
Modified	by	System	Administrator
[Sample	Information]
Operator	Name	System	Administrator
Acquired	2020-06-29	02:42:05
Sample	Type	0:Unknown
Level	0
Sample	Name	BSA-37C-blank-D1-dilute1/4
Sample	ID
ISTD	Amount1	1
ISTD	Amount2	1
ISTD	Amount3	1
ISTD	Amount4	1
ISTD	Amount5	1
ISTD	Amount6	1
ISTD	Amount7	1
ISTD	Amount8	1
ISTD	Amount9	1
ISTD	Amount10	1
ISTD	Amount11	1
ISTD	Amount12	1
ISTD	Amount13	1
ISTD	Amount14	1
ISTD	Amount15	1
ISTD	Amount16	1
ISTD	Amount17	1
ISTD	Amount18	1
ISTD	Amount19	1
ISTD	Amount20	1
ISTD	Amount21	1
ISTD	Amount22	1
ISTD	Amount23	1
ISTD	Amount24	1
ISTD	Amount25	1
ISTD	Amount26	1
ISTD	Amount27	1
ISTD	Amount28	1
ISTD	Amount29	1
ISTD	Amount30	1
ISTD	Amount31	1
ISTD	Amount32	1
Sample	Amount	1
Dilution	Factor	1
Vial#	41
Injection	Volume	5
[Original	Files]
Data	File	H:\LabSolutions\Data\Project1\200628-Sirong-BSA-blank_2020628_007.lcd
Method	File	H:\LabSolutions\Data\Project1\GPC_NH4Ac_40C_UV280_bme190621.lcm
Batch	File	H:\LabSolutions\Data\Project1\200628-Sirong-BSA-blank.lcb
Report	Format	File	H:\LabSolutions\System\DEFAULT.lsr
[File	Description]
[Configuration]
Instrument	Name	UV+RID
Instrument	#	1
Line	#	1
#	of	Detectors	2
Detector	ID	Detector	A	Detector	B
Detector	Name	检测器A	检测器B
#	of	Channels	1	1
[Peak	Table(Detector	A)]
#	of	Peaks	1
Peak#	R.Time	I.Time	F.Time	Area	Height	A/H	Conc.	Mark	ID#	Name	k'	Plate	#	Plate	Ht.	Tailing	Resolution	Sep.Factor	Area	Ratio	Height	Ratio	Conc.	%	Norm	Conc.
1	34.092	31.633	36.575	761467	13109	58.087	0	0	11314	13.258	0.838	0	0	0	0	0	0
[Peak	Table(Detector	B)]
#	of	Peaks	2
Peak#	R.Time	I.Time	F.Time	Area	Height	A/H	Conc.	Mark	ID#	Name	k'	Plate	#	Plate	Ht.	Tailing	Resolution	Sep.Factor	Area	Ratio	Height	Ratio	Conc.	%	Norm	Conc.
1	34.406	32.533	36.133	188209	3293	57.163	0	0	10697	14.023	0.853	0	0	0	0	0	0
2	45.725	45.192	48.008	93240	924	100.927	0	0.329	11695	12.826	3.057	7.492	0	0	0	0	0
[Compound	Results(Detector	A)]
#	of	IDs	0
[Compound	Results(Detector	B)]
#	of	IDs	0
[Group	Results(Detector	A)]
#	of	Groups	0
[Group	Results(Detector	B)]
#	of	Groups	0
[GPC	Peak	Table(Detector	B)]
#	of	Peaks	2
Peak#	Start	Time	Top	Time	End	Time	Start	Volume	Top	Volume	End	Volume	Start	M.W.	Top	M.W.	End	M.W.	Start	Height	Top	Height	End	Height
1	32.533	34.406	36.133	32.533	34.406	36.133	67074	27524	13857	84	3293	76
2	45.192	45.725	48.008	45.192	45.725	48.008	1919	1815	1498	10	924	-585
[Average	Molecular	Weight	Table(Detector	B)]
#	of	Peaks	2
Peak#	Mn	Mw	Mz	Mz1	Mv	Mw/Mn	Mv/Mn	Mz/Mw	I.Visc	%
Total	4531	20078	29977	32708	0	4.43152	0	1.49298	1	100
1	27873	29188	30788	32757	0	1.04717	0	1.05483	1	66.8712
2	1684	1691	1697	1704	0	1.00397	0	1.00394	1	33.1288
[RT/MW	Range	Table(Detector	B)]
#	of	RT/MW	Range	0
[GPC	Calibration	Curve	Table(Detector	B)]
#	of	Points	7
#	Time(min)	M.W.	Weight	Error	Active	Virtual	Data	Name
1	28.677	736000	1	1.1034	ON	OFF	H:\LabSolutions\Data\Project1\20190527STD_NH4Ac_40C_2019528_008.lcd
2	30.518	200000	1	-5.6588	ON	OFF	H:\LabSolutions\Data\Project1\20190527STD_NH4Ac_40C_2019528_007.lcd
3	31.656	113000	1	4.5867	ON	OFF	H:\LabSolutions\Data\Project1\20190527STD_NH4Ac_40C_2019528_006.lcd
4	33.25	48800	1	4.1236	ON	OFF	H:\LabSolutions\Data\Project1\20190527STD_NH4Ac_40C_2019528_005.lcd
5	34.67	23000	1	-6.8854	ON	OFF	H:\LabSolutions\Data\Project1\20190527STD_NH4Ac_40C_2019528_004.lcd
6	37.212	9900	1	3.1632	ON	OFF	H:\LabSolutions\Data\Project1\20190527STD_NH4Ac_40C_2019528_003.lcd
7	38.65	6200	1	-1.0726	ON	OFF	H:\LabSolutions\Data\Project1\20190527STD_NH4Ac_40C_2019528_002.lcd
Calibration	Curve	3rd	Order
Comment
[GPC	Slice	Data	Table(Detector	B)]
#	of	Peaks	2
Peak#	Slice#	R.Time	Volume	M.W.	Height	Sub	Total	%	Area
1	1	32.538	32.538	66929	1	376417	100	1
1	2	32.546	32.546	66640	2	376416	99.9997	1
1	3	32.554	32.554	66352	4	376414	99.999	2
1	4	32.563	32.563	66067	6	376410	99.998	3
1	5	32.571	32.571	65782	7	376404	99.9965	4
1	6	32.579	32.579	65499	9	376397	99.9946	5
1	7	32.588	32.588	65218	11	376388	99.9921	6
1	8	32.596	32.596	64937	13	376376	99.9891	7
1	9	32.604	32.604	64659	15	376363	99.9856	8
1	10	32.613	32.613	64382	17	376348	99.9816	9
1	11	32.621	32.621	64106	20	376331	99.9769	10
1	12	32.629	32.629	63831	22	376311	99.9717	11
1	13	32.638	32.638	63558	24	376289	99.9658	12
1	14	32.646	32.646	63286	27	376264	99.9593	13
1	15	32.654	32.654	63016	29	376237	99.9522	14
1	16	32.663	32.663	62747	31	376208	99.9445	16
1	17	32.671	32.671	62479	34	376177	99.9361	17
1	18	32.679	32.679	62213	37	376143	99.9271	18
1	19	32.688	32.688	61948	40	376106	99.9173	20
1	20	32.696	32.696	61684	42	376067	99.9068	21
1	21	32.704	32.704	61422	45	376024	99.8956	22
1	22	32.713	32.713	61161	47	375980	99.8838	24
1	23	32.721	32.721	60901	50	375933	99.8713	25
1	24	32.729	32.729	60643	53	375883	99.8581	26
1	25	32.738	32.738	60386	56	375831	99.8441	28
1	26	32.746	32.746	60130	58	375775	99.8293	29
1	27	32.754	32.754	59876	61	375717	99.8138	31
1	28	32.763	32.763	59623	64	375656	99.7976	32
1	29	32.771	32.771	59371	67	375592	99.7806	33
1	30	32.779	32.779	59120	70	375525	99.7628	35
1	31	32.788	32.788	58870	73	375454	99.7442	37
1	32	32.796	32.796	58622	77	375381	99.7246	38
1	33	32.804	32.804	58375	80	375304	99.7043	40
1	34	32.813	32.813	58130	83	375224	99.6831	42
1	35	32.821	32.821	57885	86	375141	99.661	43
1	36	32.829	32.829	57642	90	375055	99.6381	45
1	37	32.838	32.838	57400	93	374966	99.6143	47
1	38	32.846	32.846	57159	97	374873	99.5896	48
1	39	32.854	32.854	56919	100	374776	99.5639	50
1	40	32.863	32.863	56681	104	374676	99.5374	52
1	41	32.871	32.871	56443	108	374572	99.5098	54
1	42	32.879	32.879	56207	111	374464	99.4812	56
1	43	32.888	32.888	55972	115	374353	99.4516	58
1	44	32.896	32.896	55739	119	374238	99.4209	60
1	45	32.904	32.904	55506	123	374118	99.3893	62
1	46	32.913	32.913	55275	127	373995	99.3565	64
1	47	32.921	32.921	55044	132	373868	99.3227	66
1	48	32.929	32.929	54815	136	373736	99.2876	68
1	49	32.938	32.938	54587	141	373600	99.2514	70
1	50	32.946	32.946	54360	146	373459	99.214	73
1	51	32.954	32.954	54134	150	373313	99.1753	75
1	52	32.963	32.963	53910	155	373163	99.1354	78
1	53	32.971	32.971	53686	160	373008	99.0942	80
1	54	32.979	32.979	53463	165	372848	99.0518	82
1	55	32.988	32.988	53242	170	372683	99.008	85
1	56	32.996	32.996	53022	175	372514	98.9629	87
1	57	33.004	33.004	52803	180	372339	98.9165	90
1	58	33.013	33.013	52584	185	372159	98.8687	92
1	59	33.021	33.021	52367	190	371974	98.8197	95
1	60	33.029	33.029	52151	195	371784	98.7692	97
1	61	33.038	33.038	51936	200	371589	98.7174	100
1	62	33.046	33.046	51723	205	371389	98.6642	103
1	63	33.054	33.054	51510	211	371184	98.6097	105
1	64	33.063	33.063	51298	216	370973	98.5537	108
1	65	33.071	33.071	51087	221	370757	98.4964	111
1	66	33.079	33.079	50878	226	370536	98.4376	113
1	67	33.088	33.088	50669	232	370310	98.3775	116
1	68	33.096	33.096	50461	237	370078	98.3158	119
1	69	33.104	33.104	50254	243	369841	98.2528	121
1	70	33.113	33.113	50049	248	369598	98.1883	124
1	71	33.121	33.121	49844	254	369350	98.1223	127
1	72	33.129	33.129	49641	259	369096	98.0549	130
1	73	33.138	33.138	49438	265	368837	97.9861	132
1	74	33.146	33.146	49236	270	368572	97.9157	135
1	75	33.154	33.154	49036	276	368301	97.8439	138
1	76	33.163	33.163	48836	282	368025	97.7704	141
1	77	33.171	33.171	48637	288	367743	97.6955	144
1	78	33.179	33.179	48439	293	367455	97.619	147
1	79	33.188	33.188	48242	299	367162	97.5411	149
1	80	33.196	33.196	48047	304	366863	97.4617	152
1	81	33.204	33.204	47852	310	366558	97.3808	155
1	82	33.213	33.213	47658	315	366249	97.2986	157
1	83	33.221	33.221	47465	320	365934	97.2149	160
1	84	33.229	33.229	47273	326	365614	97.1298	163
1	85	33.238	33.238	47081	331	365288	97.0433	166
1	86	33.246	33.246	46891	336	364957	96.9554	168
1	87	33.254	33.254	46702	342	364620	96.866	171
1	88	33.263	33.263	46513	347	364279	96.7752	174
1	89	33.271	33.271	46326	353	363932	96.683	176
1	90	33.279	33.279	46139	358	363579	96.5893	179
1	91	33.288	33.288	45954	364	363221	96.4942	182
1	92	33.296	33.296	45769	370	362857	96.3975	185
1	93	33.304	33.304	45585	375	362487	96.2993	188
1	94	33.313	33.313	45402	381	362112	96.1996	191
1	95	33.321	33.321	45220	387	361731	96.0983	193
1	96	33.329	33.329	45038	392	361344	95.9956	196
1	97	33.338	33.338	44858	398	360952	95.8913	199
1	98	33.346	33.346	44679	403	360554	95.7857	202
1	99	33.354	33.354	44500	408	360151	95.6786	204
1	100	33.363	33.363	44322	414	359742	95.57	207
1	101	33.371	33.371	44145	419	359328	95.4601	209
1	102	33.379	33.379	43969	424	358910	95.3488	212
1	103	33.388	33.388	43794	429	358486	95.2362	215
1	104	33.396	33.396	43619	434	358056	95.1222	217
1	105	33.404	33.404	43446	439	357622	95.0068	220
1	106	33.413	33.413	43273	444	357183	94.8901	222
1	107	33.421	33.421	43101	449	356739	94.7722	224
1	108	33.429	33.429	42930	453	356290	94.653	227
1	109	33.438	33.438	42759	458	355837	94.5326	229
1	110	33.446	33.446	42590	462	355379	94.4109	231
1	111	33.454	33.454	42421	467	354917	94.288	233
1	112	33.463	33.463	42253	471	354450	94.164	235
1	113	33.471	33.471	42086	475	353979	94.0389	238
1	114	33.479	33.479	41920	479	353504	93.9127	240
1	115	33.488	33.488	41754	484	353024	93.7853	242
1	116	33.496	33.496	41590	489	352540	93.6567	245
1	117	33.504	33.504	41426	494	352051	93.5267	247
1	118	33.513	33.513	41263	500	351556	93.3953	250
1	119	33.521	33.521	41100	505	351056	93.2626	252
1	120	33.529	33.529	40939	510	350551	93.1284	255
1	121	33.538	33.538	40778	516	350041	92.9929	258
1	122	33.546	33.546	40618	521	349526	92.8559	261
1	123	33.554	33.554	40458	527	349005	92.7175	263
1	124	33.563	33.563	40300	533	348478	92.5775	266
1	125	33.571	33.571	40142	539	347945	92.436	269
1	126	33.579	33.579	39985	545	347407	92.2929	272
1	127	33.588	33.588	39828	551	346862	92.1483	275
1	128	33.596	33.596	39673	557	346311	92.0019	279
1	129	33.604	33.604	39518	564	345754	91.8539	282
1	130	33.613	33.613	39364	571	345190	91.7041	285
1	131	33.621	33.621	39210	578	344619	91.5525	289
1	132	33.629	33.629	39058	585	344042	91.399	292
1	133	33.638	33.638	38906	593	343457	91.2436	296
1	134	33.646	33.646	38754	601	342864	91.0862	300
1	135	33.654	33.654	38604	609	342263	90.9266	305
1	136	33.663	33.663	38454	618	341654	90.7648	309
1	137	33.671	33.671	38305	627	341036	90.6006	313
1	138	33.679	33.679	38156	636	340409	90.434	318
1	139	33.688	33.688	38008	647	339773	90.265	323
1	140	33.696	33.696	37861	657	339126	90.0932	329
1	141	33.704	33.704	37715	668	338469	89.9187	334
1	142	33.713	33.713	37569	679	337802	89.7413	339
1	143	33.721	33.721	37424	690	337123	89.561	345
1	144	33.729	33.729	37280	702	336433	89.3778	351
1	145	33.738	33.738	37136	714	335732	89.1914	357
1	146	33.746	33.746	36993	727	335018	89.0017	363
1	147	33.754	33.754	36851	740	334291	88.8087	370
1	148	33.763	33.763	36709	754	333551	88.612	377
1	149	33.771	33.771	36568	768	332797	88.4117	384
1	150	33.779	33.779	36428	783	332029	88.2076	392
1	151	33.788	33.788	36288	799	331245	87.9995	400
1	152	33.796	33.796	36149	816	330446	87.7872	408
1	153	33.804	33.804	36011	833	329631	87.5705	416
1	154	33.813	33.813	35873	850	328798	87.3493	425
1	155	33.821	33.821	35736	869	327947	87.1234	435
1	156	33.829	33.829	35599	889	327078	86.8925	444
1	157	33.838	33.838	35463	909	326190	86.6564	455
1	158	33.846	33.846	35328	931	325280	86.4148	465
1	159	33.854	33.854	35194	954	324350	86.1675	477
1	160	33.863	33.863	35060	977	323396	85.9142	489
1	161	33.871	33.871	34926	1002	322419	85.6546	501
1	162	33.879	33.879	34793	1027	321417	85.3885	513
1	163	33.888	33.888	34661	1053	320390	85.1157	527
1	164	33.896	33.896	34530	1081	319337	84.8359	540
1	165	33.904	33.904	34399	1109	318257	84.5489	554
1	166	33.913	33.913	34269	1138	317148	84.2543	569
1	167	33.921	33.921	34139	1168	316010	83.9519	584
1	168	33.929	33.929	34010	1199	314841	83.6416	600
1	169	33.938	33.938	33881	1232	313642	83.3229	616
1	170	33.946	33.946	33753	1265	312410	82.9957	633
1	171	33.954	33.954	33626	1300	311145	82.6596	650
1	172	33.963	33.963	33499	1336	309845	82.3142	668
1	173	33.971	33.971	33373	1374	308509	81.9592	687
1	174	33.979	33.979	33247	1412	307135	81.5942	706
1	175	33.988	33.988	33122	1451	305723	81.2191	726
1	176	33.996	33.996	32998	1491	304272	80.8336	746
1	177	34.004	34.004	32874	1533	302780	80.4374	766
1	178	34.013	34.013	32751	1575	301248	80.0302	787
1	179	34.021	34.021	32628	1618	299673	79.6119	809
1	180	34.029	34.029	32506	1662	298055	79.182	831
1	181	34.038	34.038	32384	1707	296393	78.7405	853
1	182	34.046	34.046	32263	1752	294686	78.287	876
1	183	34.054	34.054	32142	1799	292933	77.8215	899
1	184	34.063	34.063	32022	1846	291135	77.3436	923
1	185	34.071	34.071	31903	1894	289289	76.8531	947
1	186	34.079	34.079	31784	1942	287395	76.35	971
1	187	34.088	34.088	31666	1991	285453	75.8341	996
1	188	34.096	34.096	31548	2041	283462	75.3051	1020
1	189	34.104	34.104	31430	2091	281421	74.7629	1046
1	190	34.113	34.113	31314	2141	279330	74.2074	1071
1	191	34.121	34.121	31197	2192	277188	73.6385	1096
1	192	34.129	34.129	31082	2242	274997	73.0563	1121
1	193	34.138	34.138	30967	2292	272755	72.4607	1146
1	194	34.146	34.146	30852	2343	270462	71.8517	1171
1	195	34.154	34.154	30738	2393	268120	71.2293	1196
1	196	34.163	34.163	30624	2442	265727	70.5937	1221
1	197	34.171	34.171	30511	2491	263285	69.9449	1246
1	198	34.179	34.179	30398	2539	260794	69.2831	1270
1	199	34.188	34.188	30286	2587	258254	68.6085	1294
1	200	34.196	34.196	30175	2634	255667	67.9211	1317
1	201	34.204	34.204	30064	2680	253033	67.2213	1340
1	202	34.213	34.213	29953	2726	250352	66.5092	1363
1	203	34.221	34.221	29843	2770	247626	65.785	1385
1	204	34.229	34.229	29733	2813	244856	65.0492	1406
1	205	34.238	34.238	29624	2855	242044	64.3019	1427
1	206	34.246	34.246	29516	2895	239189	63.5435	1448
1	207	34.254	34.254	29408	2934	236294	62.7744	1467
1	208	34.263	34.263	29300	2971	233359	61.9949	1486
1	209	34.271	34.271	29193	3007	230388	61.2055	1503
1	210	34.279	34.279	29086	3040	227381	60.4067	1520
1	211	34.288	34.288	28980	3072	224341	59.599	1536
1	212	34.296	34.296	28874	3102	221269	58.7828	1551
1	213	34.304	34.304	28769	3130	218167	57.9587	1565
1	214	34.313	34.313	28664	3156	215037	57.1272	1578
1	215	34.321	34.321	28560	3180	211881	56.2887	1590
1	216	34.329	34.329	28456	3202	208700	55.4439	1601
1	217	34.338	34.338	28353	3221	205499	54.5933	1611
1	218	34.346	34.346	28250	3239	202277	53.7375	1619
1	219	34.354	34.354	28147	3254	199039	52.8771	1627
1	220	34.363	34.363	28045	3266	195785	52.0127	1633
1	221	34.371	34.371	27944	3276	192518	51.145	1638
1	222	34.379	34.379	27843	3284	189242	50.2745	1642
1	223	34.388	34.388	27742	3289	185958	49.402	1645
1	224	34.396	34.396	27642	3292	182669	48.5282	1646
1	225	34.404	34.404	27542	3293	179376	47.6536	1646
1	226	34.413	34.413	27443	3291	176084	46.7789	1645
1	227	34.421	34.421	27344	3287	172793	45.9047	1643
1	228	34.429	34.429	27246	3280	169507	45.0315	1640
1	229	34.438	34.438	27148	3272	166226	44.1601	1636
1	230	34.446	34.446	27050	3260	162955	43.2909	1630
1	231	34.454	34.454	26953	3247	159694	42.4248	1624
1	232	34.463	34.463	26856	3232	156447	41.562	1616
1	233	34.471	34.471	26760	3215	153214	40.7033	1607
1	234	34.479	34.479	26664	3195	150000	39.8493	1598
1	235	34.488	34.488	26569	3173	146804	39.0004	1587
1	236	34.496	34.496	26474	3150	143631	38.1574	1575
1	237	34.504	34.504	26379	3124	140481	37.3207	1562
1	238	34.513	34.513	26285	3097	137357	36.4907	1549
1	239	34.521	34.521	26191	3069	134260	35.6678	1534
1	240	34.529	34.529	26098	3038	131191	34.8526	1519
1	241	34.538	34.538	26005	3006	128153	34.0455	1503
1	242	34.546	34.546	25912	2972	125147	33.247	1486
1	243	34.554	34.554	25820	2937	122175	32.4574	1468
1	244	34.563	34.563	25729	2900	119239	31.6772	1450
1	245	34.571	34.571	25637	2863	116338	30.9067	1431
1	246	34.579	34.579	25546	2824	113476	30.1462	1412
1	247	34.588	34.588	25456	2784	110652	29.396	1392
1	248	34.596	34.596	25366	2743	107868	28.6565	1371
1	249	34.604	34.604	25276	2701	105125	27.9278	1351
1	250	34.613	34.613	25187	2659	102424	27.2101	1329
1	251	34.621	34.621	25098	2616	99765	26.5038	1308
1	252	34.629	34.629	25009	2572	97149	25.8089	1286
1	253	34.638	34.638	24921	2527	94577	25.1256	1264
1	254	34.646	34.646	24833	2482	92050	24.4542	1241
1	255	34.654	34.654	24746	2436	89568	23.7948	1218
1	256	34.663	34.663	24659	2390	87132	23.1476	1195
1	257	34.671	34.671	24572	2344	84741	22.5125	1172
1	258	34.679	34.679	24486	2297	82397	21.8898	1149
1	259	34.688	34.688	24400	2250	80100	21.2794	1125
1	260	34.696	34.696	24315	2203	77849	20.6816	1102
1	261	34.704	34.704	24230	2156	75646	20.0963	1078
1	262	34.713	34.713	24145	2110	73490	19.5235	1055
1	263	34.721	34.721	24060	2063	71380	18.963	1032
1	264	34.729	34.729	23976	2017	69317	18.415	1008
1	265	34.738	34.738	23893	1970	67301	17.8792	985
1	266	34.746	34.746	23810	1924	65330	17.3558	962
1	267	34.754	34.754	23727	1879	63406	16.8445	939
1	268	34.763	34.763	23644	1834	61527	16.3454	917
1	269	34.771	34.771	23562	1789	59693	15.8583	895
1	270	34.779	34.779	23480	1745	57904	15.383	873
1	271	34.788	34.788	23398	1701	56159	14.9193	851
1	272	34.796	34.796	23317	1658	54458	14.4674	829
1	273	34.804	34.804	23236	1615	52800	14.0269	807
1	274	34.813	34.813	23156	1572	51185	13.598	786
1	275	34.821	34.821	23076	1531	49613	13.1803	765
1	276	34.829	34.829	22996	1490	48082	12.7736	745
1	277	34.838	34.838	22917	1449	46592	12.3777	725
1	278	34.846	34.846	22838	1410	45143	11.9927	705
1	279	34.854	34.854	22759	1371	43733	11.6182	685
1	280	34.863	34.863	22680	1332	42362	11.2541	666
1	281	34.871	34.871	22602	1295	41030	10.9001	647
1	282	34.879	34.879	22525	1258	39735	10.5561	629
1	283	34.888	34.888	22447	1222	38477	10.2218	611
1	284	34.896	34.896	22370	1187	37255	9.8972	593
1	285	34.904	34.904	22293	1152	36068	9.5819	576
1	286	34.913	34.913	22217	1119	34916	9.2758	559
1	287	34.921	34.921	22141	1086	33797	8.9787	543
1	288	34.929	34.929	22065	1053	32712	8.6902	527
1	289	34.938	34.938	21990	1021	31659	8.4105	511
1	290	34.946	34.946	21915	990	30637	8.1392	495
1	291	34.954	34.954	21840	959	29648	7.8763	480
1	292	34.963	34.963	21765	929	28689	7.6215	465
1	293	34.971	34.971	21691	900	27759	7.3746	450
1	294	34.979	34.979	21617	872	26859	7.1354	436
1	295	34.988	34.988	21544	845	25986	6.9036	423
1	296	34.996	34.996	21471	819	25141	6.6791	409
1	297	35.004	35.004	21398	793	24322	6.4615	397
1	298	35.013	35.013	21325	769	23529	6.2507	384
1	299	35.021	35.021	21253	744	22760	6.0466	372
1	300	35.029	35.029	21181	721	22016	5.8488	360
1	301	35.038	35.038	21109	698	21295	5.6573	349
1	302	35.046	35.046	21038	676	20597	5.4718	338
1	303	35.054	35.054	20967	655	19921	5.2921	327
1	304	35.063	35.063	20896	634	19266	5.1182	317
1	305	35.071	35.071	20825	614	18631	4.9497	307
1	306	35.079	35.079	20755	594	18018	4.7866	297
1	307	35.088	35.088	20685	575	17424	4.6288	287
1	308	35.096	35.096	20616	556	16849	4.4762	278
1	309	35.104	35.104	20547	537	16294	4.3286	269
1	310	35.113	35.113	20478	520	15757	4.1859	260
1	311	35.121	35.121	20409	502	15237	4.0479	251
1	312	35.129	35.129	20340	486	14735	3.9144	243
1	313	35.138	35.138	20272	470	14249	3.7853	235
1	314	35.146	35.146	20205	454	13779	3.6604	227
1	315	35.154	35.154	20137	440	13324	3.5397	220
1	316	35.163	35.163	20070	425	12885	3.4229	213
1	317	35.171	35.171	20003	411	12459	3.3099	206
1	318	35.179	35.179	19936	398	12048	3.2006	199
1	319	35.188	35.188	19870	385	11650	3.0948	193
1	320	35.196	35.196	19803	373	11264	2.9925	186
1	321	35.204	35.204	19738	361	10891	2.8934	180
1	322	35.213	35.213	19672	349	10530	2.7975	175
1	323	35.221	35.221	19607	338	10181	2.7047	169
1	324	35.229	35.229	19542	327	9843	2.615	163
1	325	35.238	35.238	19477	316	9516	2.5281	158
1	326	35.246	35.246	19412	306	9200	2.4441	153
1	327	35.254	35.254	19348	296	8894	2.3627	148
1	328	35.263	35.263	19284	287	8597	2.284	143
1	329	35.271	35.271	19220	278	8311	2.2078	139
1	330	35.279	35.279	19157	269	8033	2.134	134
1	331	35.288	35.288	19094	260	7764	2.0626	130
1	332	35.296	35.296	19031	252	7504	1.9935	126
1	333	35.304	35.304	18968	243	7252	1.9266	122
1	334	35.313	35.313	18906	235	7009	1.862	118
1	335	35.321	35.321	18844	228	6774	1.7995	114
1	336	35.329	35.329	18782	220	6546	1.739	110
1	337	35.338	35.338	18720	213	6326	1.6805	107
1	338	35.346	35.346	18659	206	6113	1.6239	103
1	339	35.354	35.354	18598	199	5906	1.5691	100
1	340	35.363	35.363	18537	193	5707	1.5161	96
1	341	35.371	35.371	18476	187	5514	1.4648	93
1	342	35.379	35.379	18416	181	5327	1.4152	90
1	343	35.388	35.388	18356	175	5146	1.3672	88
1	344	35.396	35.396	18296	170	4971	1.3206	85
1	345	35.404	35.404	18237	165	4801	1.2755	82
1	346	35.413	35.413	18177	160	4636	1.2317	80
1	347	35.421	35.421	18118	155	4476	1.1892	78
1	348	35.429	35.429	18059	150	4321	1.148	75
1	349	35.438	35.438	18001	146	4171	1.1081	73
1	350	35.446	35.446	17942	141	4025	1.0694	71
1	351	35.454	35.454	17884	137	3884	1.0319	69
1	352	35.463	35.463	17826	133	3747	0.9955	67
1	353	35.471	35.471	17769	129	3614	0.9601	65
1	354	35.479	35.479	17711	125	3485	0.9258	63
1	355	35.488	35.488	17654	121	3360	0.8925	61
1	356	35.496	35.496	17597	117	3238	0.8603	59
1	357	35.504	35.504	17540	114	3121	0.8291	57
1	358	35.513	35.513	17484	110	3007	0.7988	55
1	359	35.521	35.521	17427	107	2897	0.7695	54
1	360	35.529	35.529	17371	104	2789	0.741	52
1	361	35.538	35.538	17316	101	2685	0.7133	51
1	362	35.546	35.546	17260	98	2584	0.6864	49
1	363	35.554	35.554	17205	95	2485	0.6602	48
1	364	35.563	35.563	17150	92	2390	0.6349	46
1	365	35.571	35.571	17095	90	2297	0.6104	45
1	366	35.579	35.579	17040	87	2208	0.5866	43
1	367	35.588	35.588	16986	84	2121	0.5635	42
1	368	35.596	35.596	16931	82	2037	0.5411	41
1	369	35.604	35.604	16877	79	1955	0.5194	40
1	370	35.613	35.613	16824	77	1876	0.4983	38
1	371	35.621	35.621	16770	75	1799	0.4779	37
1	372	35.629	35.629	16717	72	1724	0.4581	36
1	373	35.638	35.638	16663	70	1652	0.4389	35
1	374	35.646	35.646	16611	68	1582	0.4203	34
1	375	35.654	35.654	16558	66	1514	0.4023	33
1	376	35.663	35.663	16505	64	1448	0.3847	32
1	377	35.671	35.671	16453	62	1384	0.3677	31
1	378	35.679	35.679	16401	60	1322	0.3512	30
1	379	35.688	35.688	16349	59	1261	0.3351	29
1	380	35.696	35.696	16298	57	1203	0.3196	28
1	381	35.704	35.704	16246	55	1146	0.3045	27
1	382	35.713	35.713	16195	53	1091	0.2899	27
1	383	35.721	35.721	16144	52	1038	0.2757	26
1	384	35.729	35.729	16093	50	986	0.2619	25
1	385	35.738	35.738	16042	49	936	0.2485	25
1	386	35.746	35.746	15992	48	887	0.2355	24
1	387	35.754	35.754	15942	46	839	0.2228	23
1	388	35.763	35.763	15892	45	792	0.2105	23
1	389	35.771	35.771	15842	44	747	0.1985	22
1	390	35.779	35.779	15792	42	703	0.1869	21
1	391	35.788	35.788	15743	40	661	0.1757	20
1	392	35.796	35.796	15694	39	621	0.1649	19
1	393	35.804	35.804	15645	37	582	0.1547	19
1	394	35.813	35.813	15596	35	545	0.1448	18
1	395	35.821	35.821	15547	34	510	0.1354	17
1	396	35.829	35.829	15499	32	476	0.1265	16
1	397	35.838	35.838	15451	30	444	0.118	15
1	398	35.846	35.846	15403	29	414	0.11	14
1	399	35.854	35.854	15355	27	386	0.1024	14
1	400	35.863	35.863	15307	26	358	0.0952	13
1	401	35.871	35.871	15260	25	332	0.0883	12
1	402	35.879	35.879	15212	24	308	0.0817	12
1	403	35.888	35.888	15165	23	284	0.0755	11
1	404	35.896	35.896	15118	21	261	0.0695	11
1	405	35.904	35.904	15072	20	240	0.0638	10
1	406	35.913	35.913	15025	19	220	0.0584	10
1	407	35.921	35.921	14979	18	201	0.0533	9
1	408	35.929	35.929	14933	17	182	0.0484	9
1	409	35.938	35.938	14887	16	165	0.0438	8
1	410	35.946	35.946	14841	15	149	0.0396	8
1	411	35.954	35.954	14795	14	134	0.0356	7
1	412	35.963	35.963	14750	13	120	0.0318	7
1	413	35.971	35.971	14705	12	107	0.0283	6
1	414	35.979	35.979	14660	11	94	0.0251	6
1	415	35.988	35.988	14615	10	83	0.0221	5
1	416	35.996	35.996	14570	10	73	0.0193	5
1	417	36.004	36.004	14525	9	63	0.0167	4
1	418	36.013	36.013	14481	8	54	0.0144	4
1	419	36.021	36.021	14437	7	46	0.0122	4
1	420	36.029	36.029	14393	7	39	0.0103	3
1	421	36.038	36.038	14349	6	32	0.0085	3
1	422	36.046	36.046	14305	5	26	0.0068	3
1	423	36.054	36.054	14262	5	20	0.0054	2
1	424	36.063	36.063	14219	4	16	0.0042	2
1	425	36.071	36.071	14175	3	12	0.0031	2
1	426	36.079	36.079	14132	3	8	0.0022	1
1	427	36.088	36.088	14090	2	5	0.0014	1
1	428	36.096	36.096	14047	1	3	0.0009	1
1	429	36.104	36.104	14005	1	2	0.0005	0
1	430	36.113	36.113	13962	1	1	0.0003	0
1	431	36.121	36.121	13920	0	0	0.0001	0
1	432	36.129	36.129	13878	0	0	0	0
2	1	45.196	45.196	1918	2	186482	100	1
2	2	45.204	45.204	1916	4	186480	99.9992	2
2	3	45.213	45.213	1914	7	186476	99.997	4
2	4	45.221	45.221	1913	11	186469	99.9931	5
2	5	45.229	45.229	1911	14	186458	99.9874	7
2	6	45.238	45.238	1909	18	186444	99.9799	9
2	7	45.246	45.246	1908	23	186426	99.9701	11
2	8	45.254	45.254	1906	28	186403	99.9579	14
2	9	45.263	45.263	1904	34	186375	99.9429	17
2	10	45.271	45.271	1902	40	186342	99.9249	20
2	11	45.279	45.279	1901	46	186302	99.9036	23
2	12	45.288	45.288	1899	54	186256	99.8787	27
2	13	45.296	45.296	1897	62	186201	99.8497	31
2	14	45.304	45.304	1896	72	186139	99.8162	36
2	15	45.313	45.313	1894	82	186068	99.7778	41
2	16	45.321	45.321	1892	92	185986	99.7341	46
2	17	45.329	45.329	1891	104	185894	99.6846	52
2	18	45.338	45.338	1889	117	185789	99.6287	58
2	19	45.346	45.346	1887	131	185672	99.566	66
2	20	45.354	45.354	1886	146	185541	99.4957	73
2	21	45.363	45.363	1884	163	185395	99.4172	81
2	22	45.371	45.371	1882	181	185232	99.3299	90
2	23	45.379	45.379	1881	200	185051	99.233	100
2	24	45.388	45.388	1879	220	184852	99.1258	110
2	25	45.396	45.396	1877	241	184632	99.0078	121
2	26	45.404	45.404	1876	263	184391	98.8786	131
2	27	45.413	45.413	1874	285	184128	98.7375	143
2	28	45.421	45.421	1872	309	183842	98.5845	154
2	29	45.429	45.429	1871	333	183533	98.419	166
2	30	45.438	45.438	1869	357	183201	98.2406	179
2	31	45.446	45.446	1868	383	182844	98.049	191
2	32	45.454	45.454	1866	408	182461	97.8438	204
2	33	45.463	45.463	1864	434	182053	97.6249	217
2	34	45.471	45.471	1863	460	181618	97.3921	230
2	35	45.479	45.479	1861	486	181158	97.1453	243
2	36	45.488	45.488	1860	512	180672	96.8847	256
2	37	45.496	45.496	1858	537	180160	96.6102	269
2	38	45.504	45.504	1856	562	179623	96.322	281
2	39	45.513	45.513	1855	587	179061	96.0204	293
2	40	45.521	45.521	1853	611	178474	95.7057	305
2	41	45.529	45.529	1852	634	177863	95.3781	317
2	42	45.538	45.538	1850	657	177229	95.0381	328
2	43	45.546	45.546	1848	679	176572	94.6858	339
2	44	45.554	45.554	1847	700	175893	94.3218	350
2	45	45.563	45.563	1845	720	175193	93.9464	360
2	46	45.571	45.571	1844	740	174473	93.5601	370
2	47	45.579	45.579	1842	758	173733	93.1634	379
2	48	45.588	45.588	1841	776	172975	92.7568	388
2	49	45.596	45.596	1839	792	172199	92.3408	396
2	50	45.604	45.604	1837	808	171407	91.9161	404
2	51	45.613	45.613	1836	822	170599	91.4829	411
2	52	45.621	45.621	1834	836	169777	91.042	418
2	53	45.629	45.629	1833	848	168941	90.5938	424
2	54	45.638	45.638	1831	860	168093	90.1389	430
2	55	45.646	45.646	1830	871	167232	89.6776	435
2	56	45.654	45.654	1828	880	166362	89.2107	440
2	57	45.663	45.663	1827	889	165481	88.7385	445
2	58	45.671	45.671	1825	897	164592	88.2617	448
2	59	45.679	45.679	1824	904	163695	87.7808	452
2	60	45.688	45.688	1822	909	162792	87.2962	455
2	61	45.696	45.696	1821	914	161882	86.8086	457
2	62	45.704	45.704	1819	918	160968	86.3185	459
2	63	45.713	45.713	1818	921	160050	85.8263	460
2	64	45.721	45.721	1816	923	159130	85.3326	461
2	65	45.729	45.729	1815	924	158207	84.8377	462
2	66	45.738	45.738	1813	925	157282	84.342	463
2	67	45.746	45.746	1812	925	156357	83.8459	463
2	68	45.754	45.754	1810	925	155432	83.3497	462
2	69	45.763	45.763	1809	924	154507	82.8537	462
2	70	45.771	45.771	1807	922	153583	82.3583	461
2	71	45.779	45.779	1806	920	152661	81.8637	460
2	72	45.788	45.788	1804	918	151741	81.3701	459
2	73	45.796	45.796	1803	915	150823	80.8779	458
2	74	45.804	45.804	1801	912	149907	80.3871	456
2	75	45.813	45.813	1800	909	148995	79.8978	455
2	76	45.821	45.821	1798	905	148086	79.4103	453
2	77	45.829	45.829	1797	901	147181	78.9249	451
2	78	45.838	45.838	1795	897	146279	78.4415	449
2	79	45.846	45.846	1794	892	145382	77.9605	446
2	80	45.854	45.854	1792	887	144490	77.4819	444
2	81	45.863	45.863	1791	882	143602	77.006	441
2	82	45.871	45.871	1789	877	142720	76.533	438
2	83	45.879	45.879	1788	871	141844	76.0629	436
2	84	45.888	45.888	1786	866	140972	75.5958	433
2	85	45.896	45.896	1785	860	140107	75.1317	430
2	86	45.904	45.904	1784	853	139247	74.6707	427
2	87	45.913	45.913	1782	847	138394	74.2133	423
2	88	45.921	45.921	1781	840	137548	73.7593	420
2	89	45.929	45.929	1779	833	136708	73.3088	417
2	90	45.938	45.938	1778	827	135874	72.862	413
2	91	45.946	45.946	1776	820	135048	72.4187	410
2	92	45.954	45.954	1775	814	134228	71.979	407
2	93	45.963	45.963	1774	807	133414	71.5427	404
2	94	45.971	45.971	1772	801	132607	71.1097	401
2	95	45.979	45.979	1771	795	131806	70.6801	397
2	96	45.988	45.988	1769	789	131011	70.2538	394
2	97	45.996	45.996	1768	783	130222	69.8308	391
2	98	46.004	46.004	1767	777	129439	69.4111	388
2	99	46.013	46.013	1765	770	128662	68.9946	385
2	100	46.021	46.021	1764	764	127892	68.5815	382
2	101	46.029	46.029	1762	758	127128	68.1716	379
2	102	46.038	46.038	1761	752	126370	67.7651	376
2	103	46.046	46.046	1760	745	125618	67.3621	373
2	104	46.054	46.054	1758	739	124873	66.9625	369
2	105	46.063	46.063	1757	732	124134	66.5664	366
2	106	46.071	46.071	1755	726	123402	66.1738	363
2	107	46.079	46.079	1754	719	122676	65.7846	360
2	108	46.088	46.088	1753	713	121957	65.3988	356
2	109	46.096	46.096	1751	707	121244	65.0165	353
2	110	46.104	46.104	1750	701	120537	64.6376	350
2	111	46.113	46.113	1749	694	119837	64.2619	347
2	112	46.121	46.121	1747	688	119142	63.8896	344
2	113	46.129	46.129	1746	682	118454	63.5205	341
2	114	46.138	46.138	1744	677	117772	63.1546	338
2	115	46.146	46.146	1743	671	117095	62.7918	335
2	116	46.154	46.154	1742	665	116425	62.4321	332
2	117	46.163	46.163	1740	659	115760	62.0755	330
2	118	46.171	46.171	1739	653	115100	61.7221	327
2	119	46.179	46.179	1738	648	114447	61.3717	324
2	120	46.188	46.188	1736	642	113799	61.0244	321
2	121	46.196	46.196	1735	637	113157	60.68	319
2	122	46.204	46.204	1734	632	112520	60.3383	316
2	123	46.213	46.213	1732	627	111888	59.9992	314
2	124	46.221	46.221	1731	622	111260	59.6629	311
2	125	46.229	46.229	1730	618	110638	59.3291	309
2	126	46.238	46.238	1728	613	110020	58.9979	307
2	127	46.246	46.246	1727	609	109407	58.669	304
2	128	46.254	46.254	1726	605	108798	58.3425	302
2	129	46.263	46.263	1724	600	108193	58.0182	300
2	130	46.271	46.271	1723	596	107593	57.6962	298
2	131	46.279	46.279	1722	592	106997	57.3764	296
2	132	46.288	46.288	1720	588	106404	57.0588	294
2	133	46.296	46.296	1719	585	105816	56.7432	292
2	134	46.304	46.304	1718	581	105231	56.4297	291
2	135	46.313	46.313	1717	578	104650	56.118	289
2	136	46.321	46.321	1715	575	104072	55.8081	287
2	137	46.329	46.329	1714	572	103497	55.4999	286
2	138	46.338	46.338	1713	569	102925	55.1933	284
2	139	46.346	46.346	1711	566	102357	54.8882	283
2	140	46.354	46.354	1710	564	101790	54.5845	282
2	141	46.363	46.363	1709	561	101226	54.2822	281
2	142	46.371	46.371	1707	559	100665	53.9813	279
2	143	46.379	46.379	1706	556	100107	53.6818	278
2	144	46.388	46.388	1705	554	99550	53.3835	277
2	145	46.396	46.396	1704	552	98996	53.0862	276
2	146	46.404	46.404	1702	551	98444	52.79	275
2	147	46.413	46.413	1701	549	97893	52.4947	275
2	148	46.421	46.421	1700	548	97344	52.2001	274
2	149	46.429	46.429	1699	548	96795	51.906	274
2	150	46.438	46.438	1697	547	96247	51.6122	274
2	151	46.446	46.446	1696	547	95700	51.3187	273
2	152	46.454	46.454	1695	546	95153	51.0255	273
2	153	46.463	46.463	1694	546	94607	50.7326	273
2	154	46.471	46.471	1692	546	94061	50.4399	273
2	155	46.479	46.479	1691	545	93516	50.1474	273
2	156	46.488	46.488	1690	545	92970	49.8549	272
2	157	46.496	46.496	1689	544	92426	49.5628	272
2	158	46.504	46.504	1687	544	91881	49.2708	272
2	159	46.513	46.513	1686	544	91337	48.9789	272
2	160	46.521	46.521	1685	544	90793	48.6871	272
2	161	46.529	46.529	1684	544	90249	48.3954	272
2	162	46.538	46.538	1682	544	89705	48.1038	272
2	163	46.546	46.546	1681	544	89161	47.8124	272
2	164	46.554	46.554	1680	544	88618	47.5208	272
2	165	46.563	46.563	1679	545	88074	47.2291	272
2	166	46.571	46.571	1677	545	87529	46.937	273
2	167	46.579	46.579	1676	546	86984	46.6445	273
2	168	46.588	46.588	1675	547	86437	46.3516	274
2	169	46.596	46.596	1674	548	85890	46.0583	274
2	170	46.604	46.604	1673	549	85343	45.7645	274
2	171	46.613	46.613	1671	549	84794	45.4704	275
2	172	46.621	46.621	1670	550	84245	45.1758	275
2	173	46.629	46.629	1669	551	83694	44.8808	276
2	174	46.638	46.638	1668	552	83143	44.5852	276
2	175	46.646	46.646	1667	554	82591	44.2891	277
2	176	46.654	46.654	1665	555	82038	43.9922	277
2	177	46.663	46.663	1664	555	81483	43.6949	278
2	178	46.671	46.671	1663	556	80928	43.3971	278
2	179	46.679	46.679	1662	557	80372	43.0989	278
2	180	46.688	46.688	1661	557	79815	42.8003	279
2	181	46.696	46.696	1659	558	79257	42.5013	279
2	182	46.704	46.704	1658	559	78699	42.202	280
2	183	46.713	46.713	1657	560	78140	41.9022	280
2	184	46.721	46.721	1656	561	77580	41.6019	280
2	185	46.729	46.729	1655	561	77019	41.3013	281
2	186	46.738	46.738	1654	562	76458	41.0004	281
2	187	46.746	46.746	1652	563	75897	40.6991	281
2	188	46.754	46.754	1651	563	75334	40.3974	282
2	189	46.763	46.763	1650	564	74771	40.0953	282
2	190	46.771	46.771	1649	565	74206	39.7928	283
2	191	46.779	46.779	1648	566	73641	39.4897	283
2	192	46.788	46.788	1647	567	73075	39.186	284
2	193	46.796	46.796	1645	568	72508	38.8818	284
2	194	46.804	46.804	1644	568	71940	38.5773	284
2	195	46.813	46.813	1643	569	71371	38.2726	284
2	196	46.821	46.821	1642	569	70803	37.9676	285
2	197	46.829	46.829	1641	570	70234	37.6624	285
2	198	46.838	46.838	1640	570	69664	37.357	285
2	199	46.846	46.846	1638	570	69094	37.0515	285
2	200	46.854	46.854	1637	570	68525	36.746	285
2	201	46.863	46.863	1636	569	67955	36.4405	285
2	202	46.871	46.871	1635	569	67386	36.1353	284
2	203	46.879	46.879	1634	569	66817	35.8302	284
2	204	46.888	46.888	1633	569	66248	35.5251	284
2	205	46.896	46.896	1632	569	65679	35.22	285
2	206	46.904	46.904	1630	569	65110	34.9148	285
2	207	46.913	46.913	1629	570	64540	34.6095	285
2	208	46.921	46.921	1628	570	63971	34.3039	285
2	209	46.929	46.929	1627	571	63400	33.9981	285
2	210	46.938	46.938	1626	571	62830	33.6921	286
2	211	46.946	46.946	1625	572	62258	33.3857	286
2	212	46.954	46.954	1624	573	61686	33.079	286
2	213	46.963	46.963	1623	574	61114	32.7718	287
2	214	46.971	46.971	1622	574	60540	32.4642	287
2	215	46.979	46.979	1620	575	59966	32.1563	288
2	216	46.988	46.988	1619	576	59391	31.8479	288
2	217	46.996	46.996	1618	576	58815	31.5392	288
2	218	47.004	47.004	1617	577	58239	31.2301	288
2	219	47.013	47.013	1616	577	57662	30.9209	288
2	220	47.021	47.021	1615	577	57085	30.6116	289
2	221	47.029	47.029	1614	577	56508	30.3021	289
2	222	47.038	47.038	1613	578	55930	29.9925	289
2	223	47.046	47.046	1612	579	55352	29.6825	289
2	224	47.054	47.054	1611	579	54774	29.3722	290
2	225	47.063	47.063	1609	579	54195	29.0617	290
2	226	47.071	47.071	1608	580	53616	28.7511	290
2	227	47.079	47.079	1607	580	53036	28.4402	290
2	228	47.088	47.088	1606	581	52455	28.129	290
2	229	47.096	47.096	1605	581	51875	27.8176	291
2	230	47.104	47.104	1604	581	51294	27.5059	291
2	231	47.113	47.113	1603	581	50712	27.1942	291
2	232	47.121	47.121	1602	581	50131	26.8824	291
2	233	47.129	47.129	1601	581	49549	26.5706	291
2	234	47.138	47.138	1600	581	48968	26.2588	291
2	235	47.146	47.146	1599	581	48386	25.947	291
2	236	47.154	47.154	1598	581	47805	25.6352	291
2	237	47.163	47.163	1597	582	47224	25.3234	291
2	238	47.171	47.171	1595	582	46642	25.0115	291
2	239	47.179	47.179	1594	582	46060	24.6994	291
2	240	47.188	47.188	1593	582	45478	24.3871	291
2	241	47.196	47.196	1592	583	44895	24.0748	291
2	242	47.204	47.204	1591	583	44312	23.7624	291
2	243	47.213	47.213	1590	583	43730	23.4498	292
2	244	47.221	47.221	1589	583	43147	23.1371	292
2	245	47.229	47.229	1588	584	42563	22.8243	292
2	246	47.238	47.238	1587	584	41979	22.5112	292
2	247	47.246	47.246	1586	584	41395	22.1981	292
2	248	47.254	47.254	1585	584	40812	21.885	292
2	249	47.263	47.263	1584	583	40228	21.572	292
2	250	47.271	47.271	1583	583	39644	21.2591	291
2	251	47.279	47.279	1582	582	39061	20.9465	291
2	252	47.288	47.288	1581	582	38479	20.6342	291
2	253	47.296	47.296	1580	582	37897	20.3221	291
2	254	47.304	47.304	1579	581	37315	20.0102	290
2	255	47.313	47.313	1578	580	36734	19.6987	290
2	256	47.321	47.321	1577	579	36154	19.3876	290
2	257	47.329	47.329	1576	578	35575	19.077	289
2	258	47.338	47.338	1575	577	34997	18.767	289
2	259	47.346	47.346	1574	576	34420	18.4575	288
2	260	47.354	47.354	1573	575	33844	18.1485	288
2	261	47.363	47.363	1572	575	33268	17.8401	287
2	262	47.371	47.371	1571	574	32694	17.5319	287
2	263	47.379	47.379	1570	574	32120	17.224	287
2	264	47.388	47.388	1569	573	31546	16.9164	286
2	265	47.396	47.396	1568	572	30973	16.6092	286
2	266	47.404	47.404	1567	572	30401	16.3022	286
2	267	47.413	47.413	1566	572	29829	15.9954	286
2	268	47.421	47.421	1565	571	29257	15.6888	286
2	269	47.429	47.429	1564	571	28685	15.3824	285
2	270	47.438	47.438	1563	570	28114	15.0762	285
2	271	47.446	47.446	1562	569	27544	14.7705	285
2	272	47.454	47.454	1561	568	26975	14.4653	284
2	273	47.463	47.463	1560	566	26407	14.1607	283
2	274	47.471	47.471	1559	565	25841	13.857	283
2	275	47.479	47.479	1558	564	25276	13.554	282
2	276	47.488	47.488	1557	562	24712	13.2517	281
2	277	47.496	47.496	1556	561	24150	12.9503	280
2	278	47.504	47.504	1555	559	23589	12.6496	279
2	279	47.513	47.513	1554	557	23030	12.3499	279
2	280	47.521	47.521	1553	555	22473	12.051	278
2	281	47.529	47.529	1552	553	21918	11.7532	277
2	282	47.538	47.538	1551	551	21364	11.4564	276
2	283	47.546	47.546	1550	549	20813	11.1608	275
2	284	47.554	47.554	1549	547	20264	10.8662	274
2	285	47.563	47.563	1548	545	19716	10.5728	272
2	286	47.571	47.571	1547	543	19171	10.2806	271
2	287	47.579	47.579	1546	540	18629	9.9897	270
2	288	47.588	47.588	1545	537	18089	9.7003	268
2	289	47.596	47.596	1544	534	17553	9.4125	267
2	290	47.604	47.604	1543	531	17019	9.1263	265
2	291	47.613	47.613	1542	528	16488	8.8416	264
2	292	47.621	47.621	1541	524	15960	8.5587	262
2	293	47.629	47.629	1540	521	15436	8.2776	260
2	294	47.638	47.638	1539	517	14915	7.9984	259
2	295	47.646	47.646	1538	513	14398	7.7211	257
2	296	47.654	47.654	1537	509	13885	7.446	254
2	297	47.663	47.663	1536	505	13377	7.1731	252
2	298	47.671	47.671	1535	500	12872	6.9025	250
2	299	47.679	47.679	1534	495	12372	6.6343	248
2	300	47.688	47.688	1533	490	11877	6.3688	245
2	301	47.696	47.696	1532	485	11387	6.1061	242
2	302	47.704	47.704	1532	479	10902	5.8461	240
2	303	47.713	47.713	1531	474	10423	5.5891	237
2	304	47.721	47.721	1530	467	9949	5.3352	234
2	305	47.729	47.729	1529	461	9482	5.0845	231
2	306	47.738	47.738	1528	455	9021	4.8373	227
2	307	47.746	47.746	1527	448	8566	4.5935	224
2	308	47.754	47.754	1526	440	8119	4.3536	220
2	309	47.763	47.763	1525	433	7679	4.1176	216
2	310	47.771	47.771	1524	425	7246	3.8856	212
2	311	47.779	47.779	1523	417	6821	3.6579	208
2	312	47.788	47.788	1522	408	6405	3.4345	204
2	313	47.796	47.796	1521	399	5997	3.2157	200
2	314	47.804	47.804	1520	390	5598	3.0017	195
2	315	47.813	47.813	1519	380	5208	2.7927	190
2	316	47.821	47.821	1518	370	4828	2.5889	185
2	317	47.829	47.829	1518	359	4458	2.3907	180
2	318	47.838	47.838	1517	348	4099	2.1981	174
2	319	47.846	47.846	1516	337	3751	2.0113	168
2	320	47.854	47.854	1515	325	3414	1.8308	162
2	321	47.863	47.863	1514	312	3089	1.6567	156
2	322	47.871	47.871	1513	299	2778	1.4895	149
2	323	47.879	47.879	1512	284	2479	1.3294	142
2	324	47.888	47.888	1511	270	2195	1.1769	135
2	325	47.896	47.896	1510	255	1925	1.0321	128
2	326	47.904	47.904	1509	240	1669	0.8952	120
2	327	47.913	47.913	1508	224	1429	0.7665	112
2	328	47.921	47.921	1508	207	1205	0.6464	104
2	329	47.929	47.929	1507	190	998	0.5351	95
2	330	47.938	47.938	1506	172	808	0.4331	86
2	331	47.946	47.946	1505	153	635	0.3407	77
2	332	47.954	47.954	1504	134	482	0.2584	67
2	333	47.963	47.963	1503	114	348	0.1866	57
2	334	47.971	47.971	1502	92	235	0.1258	46
2	335	47.979	47.979	1501	71	142	0.0762	35
2	336	47.988	47.988	1500	48	72	0.0384	24
2	337	47.996	47.996	1500	24	24	0.0128	12
2	338	48.004	48.004	1499	0	0	0	0
[Molecular	Weight	Distribution	Table(Detector	B)]
#	of	Points	770
R.Time	Volume(mL)	M.W.	M.W.(%)	Cumulative	M.W.(%)
48.004	48.004	1499	0	0
47.996	47.996	1500	0.7254	0.0042
47.988	47.988	1500	1.4504	0.0127
47.979	47.979	1501	2.1414	0.0253
47.971	47.971	1502	2.8057	0.0417
47.963	47.963	1503	3.448	0.0618
47.954	47.954	1504	4.067	0.0856
47.946	47.946	1505	4.6615	0.1129
47.938	47.938	1506	5.2313	0.1435
47.929	47.929	1507	5.7776	0.1773
47.921	47.921	1508	6.3008	0.2141
47.913	47.913	1508	6.8066	0.2539
47.904	47.904	1509	7.2871	0.2966
47.896	47.896	1510	7.752	0.3419
47.888	47.888	1511	8.2013	0.3899
47.879	47.879	1512	8.6396	0.4404
47.871	47.871	1513	9.0666	0.4935
47.863	47.863	1514	9.4702	0.5488
47.854	47.854	1515	9.8584	0.6065
47.846	47.846	1516	10.2284	0.6663
47.838	47.838	1517	10.5774	0.7282
47.829	47.829	1518	10.9083	0.792
47.821	47.821	1518	11.2289	0.8577
47.813	47.813	1519	11.5402	0.9252
47.804	47.804	1520	11.838	0.9944
47.796	47.796	1521	12.1201	1.0653
47.788	47.788	1522	12.3921	1.1378
47.779	47.779	1523	12.6517	1.2118
47.771	47.771	1524	12.8999	1.2873
47.763	47.763	1525	13.137	1.3641
47.754	47.754	1526	13.3657	1.4423
47.746	47.746	1527	13.5921	1.5218
47.738	47.738	1528	13.8057	1.6025
47.729	47.729	1529	14.0033	1.6844
47.721	47.721	1530	14.1957	1.7675
47.713	47.713	1531	14.3831	1.8516
47.704	47.704	1532	14.557	1.9368
47.696	47.696	1532	14.7224	2.0229
47.688	47.688	1533	14.8826	2.1099
47.679	47.679	1534	15.0378	2.1979
47.671	47.671	1535	15.1869	2.2867
47.663	47.663	1536	15.3269	2.3764
47.654	47.654	1537	15.4563	2.4668
47.646	47.646	1538	15.5812	2.5579
47.638	47.638	1539	15.7041	2.6498
47.629	47.629	1540	15.8144	2.7423
47.621	47.621	1541	15.921	2.8354
47.613	47.613	1542	16.0253	2.9291
47.604	47.604	1543	16.1214	3.0234
47.596	47.596	1544	16.2107	3.1182
47.588	47.588	1545	16.2996	3.2136
47.579	47.579	1546	16.3917	3.3095
47.571	47.571	1547	16.478	3.4058
47.563	47.563	1548	16.5506	3.5026
47.554	47.554	1549	16.6191	3.5999
47.546	47.546	1550	16.6836	3.6974
47.538	47.538	1551	16.7444	3.7954
47.529	47.529	1552	16.8071	3.8937
47.521	47.521	1553	16.8702	3.9924
47.513	47.513	1554	16.9259	4.0914
47.504	47.504	1555	16.9778	4.1907
47.496	47.496	1556	17.0258	4.2903
47.488	47.488	1557	17.0743	4.3901
47.479	47.479	1558	17.1201	4.4903
47.471	47.471	1559	17.1605	4.5906
47.463	47.463	1560	17.2048	4.6913
47.454	47.454	1561	17.2492	4.7922
47.446	47.446	1562	17.2869	4.8933
47.438	47.438	1563	17.3161	4.9946
47.429	47.429	1564	17.3405	5.096
47.421	47.421	1565	17.3563	5.1975
47.413	47.413	1566	17.3644	5.2991
47.404	47.404	1567	17.3736	5.4007
47.396	47.396	1568	17.3873	5.5024
47.388	47.388	1569	17.4031	5.6042
47.379	47.379	1570	17.4232	5.7061
47.371	47.371	1571	17.4392	5.8081
47.363	47.363	1572	17.4514	5.9102
47.354	47.354	1573	17.472	6.0124
47.346	47.346	1574	17.5	6.1148
47.338	47.338	1575	17.5276	6.2173
47.329	47.329	1576	17.5588	6.32
47.321	47.321	1577	17.5917	6.4229
47.313	47.313	1578	17.6189	6.5259
47.304	47.304	1579	17.644	6.6291
47.296	47.296	1580	17.6636	6.7325
47.288	47.288	1581	17.6794	6.8359
47.279	47.279	1582	17.6896	6.9393
47.271	47.271	1583	17.7042	7.0429
47.263	47.263	1584	17.7202	7.1465
47.254	47.254	1585	17.7299	7.2503
47.246	47.246	1586	17.7337	7.354
47.238	47.238	1587	17.7327	7.4577
47.229	47.229	1588	17.73	7.5614
47.221	47.221	1589	17.72	7.6651
47.213	47.213	1590	17.7104	7.7686
47.204	47.204	1591	17.702	7.8722
47.196	47.196	1592	17.6941	7.9757
47.188	47.188	1593	17.69	8.0792
47.179	47.179	1594	17.6876	8.1826
47.171	47.171	1595	17.6764	8.286
47.163	47.163	1597	17.6655	8.3893
47.154	47.154	1598	17.6612	8.4926
47.146	47.146	1599	17.6603	8.5959
47.138	47.138	1600	17.6597	8.6992
47.129	47.129	1601	17.66	8.8025
47.121	47.121	1602	17.6607	8.9058
47.113	47.113	1603	17.6584	9.0091
47.104	47.104	1604	17.6545	9.1124
47.096	47.096	1605	17.6511	9.2156
47.088	47.088	1606	17.64	9.3188
47.079	47.079	1607	17.6242	9.4219
47.071	47.071	1608	17.6084	9.5249
47.063	47.063	1609	17.596	9.6278
47.054	47.054	1611	17.5861	9.7307
47.046	47.046	1612	17.5719	9.8335
47.038	47.038	1613	17.556	9.9361
47.029	47.029	1614	17.5394	10.0387
47.021	47.021	1615	17.5274	10.1413
47.013	47.013	1616	17.5195	10.2437
47.004	47.004	1617	17.513	10.3462
46.996	46.996	1618	17.5039	10.4486
46.988	46.988	1619	17.4867	10.5508
46.979	46.979	1620	17.4645	10.653
46.971	46.971	1622	17.4437	10.755
46.963	46.963	1623	17.4221	10.8569
46.954	46.954	1624	17.3975	10.9587
46.946	46.946	1625	17.3719	11.0603
46.938	46.938	1626	17.3517	11.1618
46.929	46.929	1627	17.3338	11.2632
46.921	46.921	1628	17.3185	11.3645
46.913	46.913	1629	17.3065	11.4657
46.904	46.904	1630	17.2934	11.5669
46.896	46.896	1632	17.2842	11.668
46.888	46.888	1633	17.2806	11.769
46.879	46.879	1634	17.2802	11.8701
46.871	46.871	1635	17.2811	11.9712
46.863	46.863	1636	17.289	12.0723
46.854	46.854	1637	17.2991	12.1735
46.846	46.846	1638	17.3038	12.2747
46.838	46.838	1640	17.3038	12.3759
46.829	46.829	1641	17.2973	12.4771
46.821	46.821	1642	17.2857	12.5782
46.813	46.813	1643	17.2734	12.6792
46.804	46.804	1644	17.2602	12.7802
46.796	46.796	1645	17.2477	12.8811
46.788	46.788	1647	17.2293	12.9819
46.779	46.779	1648	17.2001	13.0825
46.771	46.771	1649	17.1661	13.1829
46.763	46.763	1650	17.136	13.2831
46.754	46.754	1651	17.1104	13.3832
46.746	46.746	1652	17.0872	13.4831
46.738	46.738	1654	17.0636	13.583
46.729	46.729	1655	17.0421	13.6826
46.721	46.721	1656	17.0264	13.7822
46.713	46.713	1657	17.0056	13.8817
46.704	46.704	1658	16.9808	13.981
46.696	46.696	1659	16.9551	14.0802
46.688	46.688	1661	16.9307	14.1792
46.679	46.679	1662	16.9113	14.2781
46.671	46.671	1663	16.8901	14.3769
46.663	46.663	1664	16.8671	14.4756
46.654	46.654	1665	16.8429	14.5741
46.646	46.646	1667	16.8122	14.6724
46.638	46.638	1668	16.7745	14.7706
46.629	46.629	1669	16.7376	14.8685
46.621	46.621	1670	16.709	14.9662
46.613	46.613	1671	16.6853	15.0638
46.604	46.604	1673	16.6604	15.1612
46.596	46.596	1674	16.6365	15.2586
46.588	46.588	1675	16.6137	15.3557
46.579	46.579	1676	16.591	15.4528
46.571	46.571	1677	16.5678	15.5497
46.563	46.563	1679	16.5432	15.6464
46.554	46.554	1680	16.5234	15.7431
46.546	46.546	1681	16.5113	15.8397
46.538	46.538	1682	16.5082	15.9362
46.529	46.529	1684	16.5121	16.0328
46.521	46.521	1685	16.5215	16.1295
46.513	46.513	1686	16.5292	16.2261
46.504	46.504	1687	16.5334	16.3228
46.496	46.496	1689	16.5373	16.4196
46.488	46.488	1690	16.5462	16.5164
46.479	46.479	1691	16.5615	16.6132
46.471	46.471	1692	16.5701	16.7101
46.463	46.463	1694	16.577	16.8071
46.454	46.454	1695	16.5896	16.9041
46.446	46.446	1696	16.6084	17.0013
46.438	46.438	1697	16.6236	17.0985
46.429	46.429	1699	16.6389	17.1958
46.421	46.421	1700	16.6588	17.2933
46.413	46.413	1701	16.6848	17.3909
46.404	46.404	1702	16.7257	17.4887
46.396	46.396	1704	16.7758	17.5868
46.388	46.388	1705	16.8346	17.6853
46.379	46.379	1706	16.897	17.7841
46.371	46.371	1707	16.9653	17.8834
46.363	46.363	1709	17.0401	17.983
46.354	46.354	1710	17.1227	18.0832
46.346	46.346	1711	17.2018	18.1838
46.338	46.338	1713	17.2803	18.2849
46.329	46.329	1714	17.365	18.3865
46.321	46.321	1715	17.4571	18.4886
46.313	46.313	1717	17.5523	18.5912
46.304	46.304	1718	17.6515	18.6945
46.296	46.296	1719	17.7585	18.7984
46.288	46.288	1720	17.8737	18.9029
46.279	46.279	1722	17.9904	19.0081
46.271	46.271	1723	18.1126	19.1141
46.263	46.263	1724	18.2383	19.2208
46.254	46.254	1726	18.3641	19.3282
46.246	46.246	1727	18.4935	19.4363
46.238	46.238	1728	18.6279	19.5453
46.229	46.229	1730	18.761	19.655
46.221	46.221	1731	18.9022	19.7656
46.213	46.213	1732	19.051	19.877
46.204	46.204	1734	19.2022	19.9893
46.196	46.196	1735	19.3543	20.1026
46.188	46.188	1736	19.5101	20.2167
46.179	46.179	1738	19.6707	20.3317
46.171	46.171	1739	19.8417	20.4478
46.163	46.163	1740	20.0198	20.5649
46.154	46.154	1742	20.1963	20.683
46.146	46.146	1743	20.372	20.8022
46.138	46.138	1744	20.5476	20.9224
46.129	46.129	1746	20.7242	21.0436
46.121	46.121	1747	20.9044	21.1659
46.113	46.113	1749	21.0885	21.2892
46.104	46.104	1750	21.2761	21.4137
46.096	46.096	1751	21.4635	21.5392
46.088	46.088	1753	21.6529	21.6659
46.079	46.079	1754	21.8494	21.7937
46.071	46.071	1755	22.0439	21.9226
46.063	46.063	1757	22.237	22.0527
46.054	46.054	1758	22.434	22.1839
46.046	46.046	1760	22.6311	22.3163
46.038	46.038	1761	22.828	22.4498
46.029	46.029	1762	23.0228	22.5844
46.021	46.021	1764	23.2127	22.7202
46.013	46.013	1765	23.4001	22.8571
46.004	46.004	1767	23.5882	22.9951
45.996	45.996	1768	23.7726	23.1341
45.988	45.988	1769	23.9586	23.2743
45.979	45.979	1771	24.1451	23.4155
45.971	45.971	1772	24.3328	23.5578
45.963	45.963	1774	24.5207	23.7012
45.954	45.954	1775	24.7126	23.8458
45.946	45.946	1776	24.9072	23.9915
45.938	45.938	1778	25.1056	24.1383
45.929	45.929	1779	25.3075	24.2863
45.921	45.921	1781	25.5116	24.4356
45.913	45.913	1782	25.714	24.586
45.904	45.904	1784	25.9109	24.7375
45.896	45.896	1785	26.1069	24.8902
45.888	45.888	1786	26.2874	25.044
45.879	45.879	1788	26.4567	25.1987
45.871	45.871	1789	26.6239	25.3545
45.863	45.863	1791	26.7921	25.5112
45.854	45.854	1792	26.9521	25.6688
45.846	45.846	1794	27.1048	25.8274
45.838	45.838	1795	27.2465	25.9867
45.829	45.829	1797	27.3755	26.1469
45.821	45.821	1798	27.4962	26.3077
45.813	45.813	1800	27.6083	26.4692
45.804	45.804	1801	27.7114	26.6313
45.796	45.796	1803	27.8016	26.7939
45.788	45.788	1804	27.8793	26.957
45.779	45.779	1806	27.9533	27.1205
45.771	45.771	1807	28.0144	27.2843
45.763	45.763	1809	28.0592	27.4485
45.754	45.754	1810	28.0903	27.6128
45.746	45.746	1812	28.1028	27.7771
45.738	45.738	1813	28.0996	27.9415
45.729	45.729	1815	28.0741	28.1057
45.721	45.721	1816	28.0303	28.2697
45.713	45.713	1818	27.9656	28.4332
45.704	45.704	1819	27.8754	28.5963
45.696	45.696	1821	27.7608	28.7587
45.688	45.688	1822	27.6171	28.9202
45.679	45.679	1824	27.4431	29.0807
45.671	45.671	1825	27.2392	29.2401
45.663	45.663	1827	27.0077	29.398
45.654	45.654	1828	26.742	29.5544
45.646	45.646	1830	26.4468	29.7091
45.638	45.638	1831	26.1253	29.8619
45.629	45.629	1833	25.7677	30.0127
45.621	45.621	1834	25.382	30.1611
45.613	45.613	1836	24.9722	30.3072
45.604	45.604	1837	24.5335	30.4507
45.596	45.596	1839	24.0595	30.5914
45.588	45.588	1841	23.5581	30.7292
45.579	45.579	1842	23.0288	30.8639
45.571	45.571	1844	22.4693	30.9954
45.563	45.563	1845	21.8786	31.1233
45.554	45.554	1847	21.2621	31.2477
45.546	45.546	1848	20.6195	31.3683
45.538	45.538	1850	19.9503	31.485
45.529	45.529	1852	19.26	31.5976
45.521	45.521	1853	18.5511	31.7062
45.513	45.513	1855	17.826	31.8104
45.504	45.504	1856	17.0842	31.9104
45.496	45.496	1858	16.3215	32.0058
45.488	45.488	1860	15.5459	32.0967
45.479	45.479	1861	14.7626	32.1831
45.471	45.471	1863	13.9738	32.2648
45.463	45.463	1864	13.1856	32.342
45.454	45.454	1866	12.3987	32.4145
45.446	45.446	1868	11.6225	32.4825
45.438	45.438	1869	10.8543	32.546
45.429	45.429	1871	10.1007	32.605
45.421	45.421	1872	9.3741	32.6599
45.413	45.413	1874	8.6704	32.7106
45.404	45.404	1876	7.9866	32.7573
45.396	45.396	1877	7.3229	32.8001
45.388	45.388	1879	6.6808	32.8392
45.379	45.379	1881	6.0695	32.8747
45.371	45.371	1882	5.4895	32.9068
45.363	45.363	1884	4.9475	32.9358
45.354	45.354	1886	4.4447	32.9618
45.346	45.346	1887	3.9793	32.985
45.338	45.338	1889	3.5534	33.0058
45.329	45.329	1891	3.1632	33.0243
45.321	45.321	1892	2.8071	33.0407
45.313	45.313	1894	2.4757	33.0552
45.304	45.304	1896	2.1717	33.0679
45.296	45.296	1897	1.8969	33.079
45.288	45.288	1899	1.6436	33.0886
45.279	45.279	1901	1.4106	33.0969
45.271	45.271	1902	1.2064	33.1039
45.263	45.263	1904	1.0213	33.1099
45.254	45.254	1906	0.8498	33.1149
45.246	45.246	1908	0.6919	33.1189
45.238	45.238	1909	0.5521	33.1222
45.229	45.229	1911	0.4272	33.1247
45.221	45.221	1913	0.3192	33.1265
45.213	45.213	1914	0.2199	33.1278
45.204	45.204	1916	0.1266	33.1285
45.196	45.196	1918	0.0462	33.1288
36.129	36.129	13878	0	33.1288
36.121	36.121	13920	0.0122	33.1289
36.113	36.113	13962	0.0201	33.129
36.104	36.104	14005	0.0261	33.1292
36.096	36.096	14047	0.0423	33.1294
36.088	36.088	14090	0.0639	33.1298
36.079	36.079	14132	0.0821	33.1303
36.071	36.071	14175	0.1031	33.1309
36.063	36.063	14219	0.1245	33.1316
36.054	36.054	14262	0.1437	33.1324
36.046	36.046	14305	0.1642	33.1334
36.038	36.038	14349	0.1842	33.1345
36.029	36.029	14393	0.2058	33.1357
36.021	36.021	14437	0.2269	33.137
36.013	36.013	14481	0.2472	33.1384
36.004	36.004	14525	0.2679	33.14
35.996	35.996	14570	0.2913	33.1417
35.988	35.988	14615	0.3171	33.1436
35.979	35.979	14660	0.3433	33.1456
35.971	35.971	14705	0.3719	33.1478
35.963	35.963	14750	0.4001	33.1501
35.954	35.954	14795	0.4291	33.1526
35.946	35.946	14841	0.4565	33.1553
35.938	35.938	14887	0.4855	33.1581
35.929	35.929	14933	0.5235	33.1612
35.921	35.921	14979	0.5577	33.1644
35.913	35.913	15025	0.5851	33.1679
35.904	35.904	15072	0.6153	33.1715
35.896	35.896	15118	0.6492	33.1753
35.888	35.888	15165	0.6859	33.1793
35.879	35.879	15212	0.7192	33.1835
35.871	35.871	15260	0.7508	33.1879
35.863	35.863	15307	0.7876	33.1925
35.854	35.854	15355	0.8271	33.1973
35.846	35.846	15403	0.8664	33.2024
35.838	35.838	15451	0.9144	33.2077
35.829	35.829	15499	0.9687	33.2134
35.821	35.821	15547	1.0228	33.2194
35.813	35.813	15596	1.0735	33.2257
35.804	35.804	15645	1.1245	33.2322
35.796	35.796	15694	1.1743	33.2391
35.788	35.788	15743	1.2293	33.2463
35.779	35.779	15792	1.2812	33.2538
35.771	35.771	15842	1.328	33.2616
35.763	35.763	15892	1.37	33.2696
35.754	35.754	15942	1.4097	33.2778
35.746	35.746	15992	1.4517	33.2863
35.738	35.738	16042	1.4897	33.295
35.729	35.729	16093	1.5301	33.304
35.721	35.721	16144	1.5753	33.3132
35.713	35.713	16195	1.6214	33.3227
35.704	35.704	16246	1.6689	33.3324
35.696	35.696	16298	1.7242	33.3425
35.688	35.688	16349	1.7795	33.3529
35.679	35.679	16401	1.8337	33.3636
35.671	35.671	16453	1.8897	33.3747
35.663	35.663	16505	1.9461	33.3861
35.654	35.654	16558	2.0055	33.3978
35.646	35.646	16611	2.0655	33.4099
35.638	35.638	16663	2.1252	33.4223
35.629	35.629	16717	2.1934	33.4352
35.621	35.621	16770	2.265	33.4484
35.613	35.613	16824	2.3348	33.4621
35.604	35.604	16877	2.4067	33.4761
35.596	35.596	16931	2.4804	33.4906
35.588	35.588	16986	2.5596	33.5056
35.579	35.579	17040	2.6393	33.5211
35.571	35.571	17095	2.7204	33.537
35.563	35.563	17150	2.8062	33.5534
35.554	35.554	17205	2.8972	33.5703
35.546	35.546	17260	2.9878	33.5878
35.538	35.538	17316	3.0783	33.6058
35.529	35.529	17371	3.168	33.6243
35.521	35.521	17427	3.2573	33.6434
35.513	35.513	17484	3.3532	33.663
35.504	35.504	17540	3.456	33.6832
35.496	35.496	17597	3.5676	33.7041
35.488	35.488	17654	3.6856	33.7256
35.479	35.479	17711	3.8059	33.7479
35.471	35.471	17769	3.9238	33.7709
35.463	35.463	17826	4.0409	33.7945
35.454	35.454	17884	4.1634	33.8188
35.446	35.446	17942	4.2902	33.8439
35.438	35.438	18001	4.4238	33.8698
35.429	35.429	18059	4.5659	33.8965
35.421	35.421	18118	4.7085	33.9241
35.413	35.413	18177	4.8537	33.9525
35.404	35.404	18237	5.0053	33.9817
35.396	35.396	18296	5.1586	34.0119
35.388	35.388	18356	5.3239	34.043
35.379	35.379	18416	5.4962	34.0752
35.371	35.371	18476	5.6732	34.1084
35.363	35.363	18537	5.8605	34.1427
35.354	35.354	18598	6.0586	34.1781
35.346	35.346	18659	6.2625	34.2147
35.338	35.338	18720	6.473	34.2526
35.329	35.329	18782	6.6905	34.2917
35.321	35.321	18844	6.9145	34.3322
35.313	35.313	18906	7.1472	34.374
35.304	35.304	18968	7.3878	34.4172
35.296	35.296	19031	7.6404	34.4619
35.288	35.288	19094	7.9009	34.5081
35.279	35.279	19157	8.166	34.5559
35.271	35.271	19220	8.4354	34.6052
35.263	35.263	19284	8.7137	34.6562
35.254	35.254	19348	9.0003	34.7088
35.246	35.246	19412	9.2978	34.7632
35.238	35.238	19477	9.6086	34.8194
35.229	35.229	19542	9.9301	34.8775
35.221	35.221	19607	10.2644	34.9375
35.213	35.213	19672	10.6079	34.9996
35.204	35.204	19738	10.9628	35.0637
35.196	35.196	19803	11.3266	35.1299
35.188	35.188	19870	11.7014	35.1984
35.179	35.179	19936	12.0929	35.2691
35.171	35.171	20003	12.4978	35.3422
35.163	35.163	20070	12.9174	35.4178
35.154	35.154	20137	13.3509	35.4959
35.146	35.146	20205	13.8033	35.5766
35.138	35.138	20272	14.2742	35.6601
35.129	35.129	20340	14.7615	35.7464
35.121	35.121	20409	15.2617	35.8357
35.113	35.113	20478	15.7785	35.928
35.104	35.104	20547	16.3117	36.0234
35.096	35.096	20616	16.8722	36.1221
35.088	35.088	20685	17.4497	36.2242
35.079	35.079	20755	18.04	36.3297
35.071	35.071	20825	18.6434	36.4387
35.063	35.063	20896	19.2608	36.5514
35.054	35.054	20967	19.891	36.6677
35.046	35.046	21038	20.5382	36.7879
35.038	35.038	21109	21.2075	36.9119
35.029	35.029	21181	21.895	37.04
35.021	35.021	21253	22.6079	37.1722
35.013	35.013	21325	23.3421	37.3088
35.004	35.004	21398	24.0953	37.4497
34.996	34.996	21471	24.8734	37.5952
34.988	34.988	21544	25.6729	37.7453
34.979	34.979	21617	26.498	37.9003
34.971	34.971	21691	27.3498	38.0603
34.963	34.963	21765	28.2277	38.2254
34.954	34.954	21840	29.1301	38.3958
34.946	34.946	21915	30.0576	38.5716
34.938	34.938	21990	31.0103	38.753
34.929	34.929	22065	31.9835	38.9401
34.921	34.921	22141	32.9732	39.1329
34.913	34.913	22217	33.9746	39.3317
34.904	34.904	22293	34.9955	39.5364
34.896	34.896	22370	36.0421	39.7472
34.888	34.888	22447	37.1149	39.9643
34.879	34.879	22525	38.2104	40.1878
34.871	34.871	22602	39.3307	40.4178
34.863	34.863	22680	40.4686	40.6545
34.854	34.854	22759	41.6293	40.898
34.846	34.846	22838	42.8145	41.1485
34.838	34.838	22917	44.0223	41.406
34.829	34.829	22996	45.2539	41.6707
34.821	34.821	23076	46.4969	41.9426
34.813	34.813	23156	47.7541	42.222
34.804	34.804	23236	49.0397	42.5088
34.796	34.796	23317	50.3516	42.8033
34.788	34.788	23398	51.6741	43.1056
34.779	34.779	23480	53.0062	43.4156
34.771	34.771	23562	54.3413	43.7335
34.763	34.763	23644	55.6908	44.0592
34.754	34.754	23727	57.0611	44.393
34.746	34.746	23810	58.4473	44.7348
34.738	34.738	23893	59.8447	45.0849
34.729	34.729	23976	61.2469	45.4431
34.721	34.721	24060	62.658	45.8096
34.713	34.713	24145	64.0717	46.1844
34.704	34.704	24230	65.4885	46.5674
34.696	34.696	24315	66.9161	46.9588
34.688	34.688	24400	68.3496	47.3586
34.679	34.679	24486	69.777	47.7668
34.671	34.671	24572	71.1955	48.1832
34.663	34.663	24659	72.6036	48.6079
34.654	34.654	24746	73.9972	49.0407
34.646	34.646	24833	75.384	49.4816
34.638	34.638	24921	76.7588	49.9306
34.629	34.629	25009	78.1127	50.3875
34.621	34.621	25098	79.4445	50.8522
34.613	34.613	25187	80.7545	51.3245
34.604	34.604	25276	82.0438	51.8044
34.596	34.596	25366	83.3089	52.2917
34.588	34.588	25456	84.5514	52.7863
34.579	34.579	25546	85.7658	53.2879
34.571	34.571	25637	86.9432	53.7965
34.563	34.563	25729	88.0902	54.3117
34.554	34.554	25820	89.1989	54.8335
34.546	34.546	25912	90.2659	55.3615
34.538	34.538	26005	91.2935	55.8955
34.529	34.529	26098	92.2732	56.4352
34.521	34.521	26191	93.1988	56.9803
34.513	34.513	26285	94.0706	57.5306
34.504	34.504	26379	94.8888	58.0856
34.496	34.496	26474	95.6595	58.6451
34.488	34.488	26569	96.3806	59.2089
34.479	34.479	26664	97.0446	59.7765
34.471	34.471	26760	97.6429	60.3476
34.463	34.463	26856	98.1718	60.9218
34.454	34.454	26953	98.6294	61.4988
34.446	34.446	27050	99.0276	62.078
34.438	34.438	27148	99.3642	62.6592
34.429	34.429	27246	99.6307	63.2419
34.421	34.421	27344	99.8236	63.8258
34.413	34.413	27443	99.9458	64.4104
34.404	34.404	27542	100	64.9953
34.396	34.396	27642	99.9868	65.5802
34.388	34.388	27742	99.904	66.1645
34.379	34.379	27843	99.7461	66.748
34.371	34.371	27944	99.5132	67.3301
34.363	34.363	28045	99.2066	67.9103
34.354	34.354	28147	98.8233	68.4884
34.346	34.346	28250	98.3656	69.0637
34.338	34.338	28353	97.8385	69.636
34.329	34.329	28456	97.2457	70.2048
34.321	34.321	28560	96.5841	70.7697
34.313	34.313	28664	95.8548	71.3304
34.304	34.304	28769	95.0676	71.8865
34.296	34.296	28874	94.2202	72.4376
34.288	34.288	28980	93.3099	72.9834
34.279	34.279	29086	92.3436	73.5235
34.271	34.271	29193	91.3198	74.0577
34.263	34.263	29300	90.2446	74.5855
34.254	34.254	29408	89.115	75.1068
34.246	34.246	29516	87.9328	75.6211
34.238	34.238	29624	86.7057	76.1283
34.229	34.229	29733	85.4326	76.628
34.221	34.221	29843	84.1263	77.1201
34.213	34.213	29953	82.7856	77.6043
34.204	34.204	30064	81.412	78.0805
34.196	34.196	30175	80.0092	78.5485
34.188	34.188	30286	78.5813	79.0081
34.179	34.179	30398	77.1293	79.4592
34.171	34.171	30511	75.6597	79.9018
34.163	34.163	30624	74.1735	80.3356
34.154	34.154	30738	72.6691	80.7607
34.146	34.146	30852	71.1542	81.1769
34.138	34.138	30967	69.6276	81.5842
34.129	34.129	31082	68.0948	81.9825
34.121	34.121	31197	66.5606	82.3718
34.113	34.113	31314	65.0345	82.7522
34.104	34.104	31430	63.5109	83.1237
34.096	34.096	31548	61.9866	83.4862
34.088	34.088	31666	60.4754	83.84
34.079	34.079	31784	58.9856	84.185
34.071	34.071	31903	57.5165	84.5214
34.063	34.063	32022	56.0685	84.8494
34.054	34.054	32142	54.6359	85.1689
34.046	34.046	32263	53.226	85.4803
34.038	34.038	32384	51.8405	85.7835
34.029	34.029	32506	50.4795	86.0788
34.021	34.021	32628	49.1421	86.3662
34.013	34.013	32751	47.831	86.646
34.004	34.004	32874	46.5484	86.9182
33.996	33.996	32998	45.2958	87.1832
33.988	33.988	33122	44.077	87.441
33.979	33.979	33247	42.8858	87.6919
33.971	33.971	33373	41.7197	87.9359
33.963	33.963	33499	40.5852	88.1733
33.954	33.954	33626	39.4878	88.4042
33.946	33.946	33753	38.4305	88.629
33.938	33.938	33881	37.4113	88.8479
33.929	33.929	34010	36.4287	89.0609
33.921	33.921	34139	35.4814	89.2685
33.913	33.913	34269	34.5651	89.4706
33.904	33.904	34399	33.6783	89.6676
33.896	33.896	34530	32.8207	89.8596
33.888	33.888	34661	31.9871	90.0467
33.879	33.879	34793	31.1857	90.2291
33.871	33.871	34926	30.4201	90.4071
33.863	33.863	35060	29.6802	90.5807
33.854	33.854	35194	28.9607	90.7501
33.846	33.846	35328	28.2723	90.9154
33.838	33.838	35463	27.6172	91.077
33.829	33.829	35599	26.9911	91.2348
33.821	33.821	35736	26.3974	91.3892
33.813	33.813	35873	25.8302	91.5403
33.804	33.804	36011	25.2918	91.6883
33.796	33.796	36149	24.7723	91.8332
33.788	33.788	36288	24.2693	91.9751
33.779	33.779	36428	23.7882	92.1143
33.771	33.771	36568	23.3334	92.2507
33.763	33.763	36709	22.9028	92.3847
33.754	33.754	36851	22.4839	92.5162
33.746	33.746	36993	22.0729	92.6453
33.738	33.738	37136	21.6814	92.7721
33.729	33.729	37280	21.3069	92.8968
33.721	33.721	37424	20.9498	93.0193
33.713	33.713	37569	20.6115	93.1399
33.704	33.704	37715	20.278	93.2585
33.696	33.696	37861	19.9551	93.3752
33.688	33.688	38008	19.6363	93.4901
33.679	33.679	38156	19.3306	93.6031
33.671	33.671	38305	19.0405	93.7145
33.663	33.663	38454	18.7685	93.8243
33.654	33.654	38604	18.5021	93.9325
33.646	33.646	38754	18.2444	94.0392
33.638	33.638	38906	17.9964	94.1445
33.629	33.629	39058	17.7653	94.2484
33.621	33.621	39210	17.5462	94.351
33.613	33.613	39364	17.3366	94.4524
33.604	33.604	39518	17.1288	94.5526
33.596	33.596	39673	16.9228	94.6516
33.588	33.588	39828	16.7286	94.7495
33.579	33.579	39985	16.5383	94.8462
33.571	33.571	40142	16.3562	94.9419
33.563	33.563	40300	16.177	95.0365
33.554	33.554	40458	16.001	95.1301
33.546	33.546	40618	15.8311	95.2227
33.538	33.538	40778	15.6582	95.3143
33.529	33.529	40939	15.493	95.4049
33.521	33.521	41100	15.3363	95.4946
33.513	33.513	41263	15.1772	95.5834
33.504	33.504	41426	15.0184	95.6712
33.496	33.496	41590	14.8615	95.7581
33.488	33.488	41754	14.7073	95.8442
33.479	33.479	41920	14.5628	95.9293
33.471	33.471	42086	14.4308	96.0138
33.463	33.463	42253	14.3038	96.0974
33.454	33.454	42421	14.178	96.1803
33.446	33.446	42590	14.0457	96.2625
33.438	33.438	42759	13.9099	96.3439
33.429	33.429	42930	13.7687	96.4244
33.421	33.421	43101	13.6273	96.5041
33.413	33.413	43273	13.4836	96.583
33.404	33.404	43446	13.3382	96.661
33.396	33.396	43619	13.188	96.7381
33.388	33.388	43794	13.0354	96.8144
33.379	33.379	43969	12.8791	96.8897
33.371	33.371	44145	12.723	96.9641
33.363	33.363	44322	12.5666	97.0376
33.354	33.354	44500	12.4069	97.1102
33.346	33.346	44679	12.2443	97.1818
33.338	33.338	44858	12.0807	97.2525
33.329	33.329	45038	11.9149	97.3222
33.321	33.321	45220	11.745	97.3909
33.313	33.313	45402	11.5766	97.4586
33.304	33.304	45585	11.4029	97.5253
33.296	33.296	45769	11.2266	97.591
33.288	33.288	45954	11.054	97.6556
33.279	33.279	46139	10.8789	97.7192
33.271	33.271	46326	10.7093	97.7819
33.263	33.263	46513	10.5417	97.8435
33.254	33.254	46702	10.3782	97.9043
33.246	33.246	46891	10.2164	97.964
33.238	33.238	47081	10.0549	98.0228
33.229	33.229	47273	9.8922	98.0807
33.221	33.221	47465	9.7283	98.1376
33.213	33.213	47658	9.5649	98.1935
33.204	33.204	47852	9.4021	98.2485
33.196	33.196	48047	9.2416	98.3026
33.188	33.188	48242	9.0785	98.3557
33.179	33.179	48439	8.911	98.4078
33.171	33.171	48637	8.7414	98.4589
33.163	33.163	48836	8.5712	98.5091
33.154	33.154	49036	8.394	98.5582
33.146	33.146	49236	8.2155	98.6062
33.138	33.138	49438	8.0418	98.6533
33.129	33.129	49641	7.8742	98.6993
33.121	33.121	49844	7.7047	98.7444
33.113	33.113	50049	7.5386	98.7885
33.104	33.104	50254	7.3742	98.8316
33.096	33.096	50461	7.2101	98.8738
33.088	33.088	50669	7.0449	98.915
33.079	33.079	50878	6.8785	98.9552
33.071	33.071	51087	6.7137	98.9945
33.063	33.063	51298	6.5548	99.0328
33.054	33.054	51510	6.3978	99.0703
33.046	33.046	51723	6.2388	99.1068
33.038	33.038	51936	6.0786	99.1423
33.029	33.029	52151	5.9214	99.1769
33.021	33.021	52367	5.7692	99.2107
33.013	33.013	52584	5.613	99.2435
33.004	33.004	52803	5.459	99.2755
32.996	32.996	53022	5.3087	99.3065
32.988	32.988	53242	5.1549	99.3367
32.979	32.979	53463	5.0006	99.3659
32.971	32.971	53686	4.8523	99.3943
32.963	32.963	53910	4.7102	99.4218
32.954	32.954	54134	4.5662	99.4485
32.946	32.946	54360	4.421	99.4744
32.938	32.938	54587	4.2767	99.4994
32.929	32.929	54815	4.1395	99.5236
32.921	32.921	55044	4.0043	99.5471
32.913	32.913	55275	3.8719	99.5697
32.904	32.904	55506	3.7434	99.5916
32.896	32.896	55739	3.62	99.6128
32.888	32.888	55972	3.5035	99.6333
32.879	32.879	56207	3.3858	99.6531
32.871	32.871	56443	3.2688	99.6722
32.863	32.863	56681	3.1521	99.6906
32.854	32.854	56919	3.0392	99.7084
32.846	32.846	57159	2.9335	99.7256
32.838	32.838	57400	2.8254	99.7421
32.829	32.829	57642	2.722	99.758
32.821	32.821	57885	2.6209	99.7733
32.813	32.813	58130	2.5212	99.7881
32.804	32.804	58375	2.4229	99.8023
32.796	32.796	58622	2.3258	99.8159
32.788	32.788	58870	2.2311	99.8289
32.779	32.779	59120	2.1332	99.8414
32.771	32.771	59371	2.0342	99.8533
32.763	32.763	59623	1.9438	99.8647
32.754	32.754	59876	1.8556	99.8755
32.746	32.746	60130	1.7709	99.8859
32.738	32.738	60386	1.6889	99.8957
32.729	32.729	60643	1.5994	99.9051
32.721	32.721	60901	1.5098	99.9139
32.713	32.713	61161	1.4279	99.9223
32.704	32.704	61422	1.352	99.9302
32.696	32.696	61684	1.2788	99.9377
32.688	32.688	61948	1.1999	99.9447
32.679	32.679	62213	1.1177	99.9512
32.671	32.671	62479	1.0356	99.9573
32.663	32.663	62747	0.9556	99.9629
32.654	32.654	63016	0.8794	99.968
32.646	32.646	63286	0.8098	99.9728
32.638	32.638	63558	0.7438	99.9771
32.629	32.629	63831	0.6729	99.981
32.621	32.621	64106	0.6031	99.9846
32.613	32.613	64382	0.5307	99.9877
32.604	32.604	64659	0.4626	99.9904
32.596	32.596	64937	0.4	99.9927
32.588	32.588	65218	0.3419	99.9947
32.579	32.579	65499	0.2803	99.9964
32.571	32.571	65782	0.2222	99.9977
32.563	32.563	66067	0.1673	99.9986
32.554	32.554	66352	0.1189	99.9993
32.546	32.546	66640	0.0756	99.9998
32.538	32.538	66929	0.0381	100
[LC	Chromatogram(Detector	A-Ch1)]
Interval(msec)	500
#	of	Points	10201
Start	Time(min)	0
End	Time(min)	85
Intensity	Units	mV
Intensity	Multiplier	0.001
Wavelength(nm)	280nm
R.Time	(min)	Intensity
0	4
0.00833	4
0.01667	0
0.025	-1
0.03333	-1
0.04167	-1
0.05	-1
0.05833	-2
0.06667	-2
0.075	-1
0.08333	-1
0.09167	1
0.1	1
0.10833	-1
0.11667	-2
0.125	-4
0.13333	-5
0.14167	-5
0.15	-4
0.15833	-3
0.16667	-2
0.175	-3
0.18333	-4
0.19167	-4
0.2	-3
0.20833	-3
0.21667	-3
0.225	-3
0.23333	-3
0.24167	-3
0.25	-3
0.25833	-2
0.26667	-2
0.275	-3
0.28333	-2
0.29167	-2
0.3	-2
0.30833	0
0.31667	1
0.325	2
0.33333	1
0.34167	0
0.35	0
0.35833	1
0.36667	1
0.375	1
0.38333	1
0.39167	0
0.4	0
0.40833	0
0.41667	-1
0.425	0
0.43333	0
0.44167	0
0.45	1
0.45833	0
0.46667	-1
0.475	-1
0.48333	-1
0.49167	-1
0.5	1
0.50833	2
0.51667	2
0.525	1
0.53333	1
0.54167	1
0.55	2
0.55833	3
0.56667	4
0.575	2
0.58333	2
0.59167	1
0.6	0
0.60833	0
0.61667	1
0.625	2
0.63333	3
0.64167	2
0.65	2
0.65833	3
0.66667	4
0.675	4
0.68333	4
0.69167	4
0.7	6
0.70833	6
0.71667	6
0.725	6
0.73333	6
0.74167	7
0.75	6
0.75833	6
0.76667	5
0.775	5
0.78333	6
0.79167	6
0.8	7
0.80833	7
0.81667	7
0.825	8
0.83333	9
0.84167	9
0.85	8
0.85833	7
0.86667	7
0.875	7
0.88333	7
0.89167	6
0.9	6
0.90833	6
0.91667	6
0.925	6
0.93333	6
0.94167	7
0.95	7
0.95833	7
0.96667	8
0.975	10
0.98333	12
0.99167	13
1	13
1.00833	12
1.01667	12
1.025	12
1.03333	12
1.04167	11
1.05	10
1.05833	10
1.06667	11
1.075	12
1.08333	11
1.09167	11
1.1	12
1.10833	12
1.11667	12
1.125	14
1.13333	16
1.14167	15
1.15	14
1.15833	14
1.16667	13
1.175	12
1.18333	12
1.19167	15
1.2	16
1.20833	17
1.21667	17
1.225	17
1.23333	17
1.24167	16
1.25	15
1.25833	16
1.26667	17
1.275	17
1.28333	17
1.29167	16
1.3	16
1.30833	16
1.31667	17
1.325	17
1.33333	18
1.34167	19
1.35	19
1.35833	20
1.36667	21
1.375	21
1.38333	22
1.39167	23
1.4	22
1.40833	22
1.41667	22
1.425	22
1.43333	23
1.44167	23
1.45	25
1.45833	24
1.46667	24
1.475	24
1.48333	25
1.49167	25
1.5	26
1.50833	26
1.51667	26
1.525	27
1.53333	27
1.54167	27
1.55	26
1.55833	26
1.56667	27
1.575	27
1.58333	28
1.59167	29
1.6	31
1.60833	31
1.61667	30
1.625	31
1.63333	31
1.64167	31
1.65	31
1.65833	32
1.66667	33
1.675	33
1.68333	33
1.69167	33
1.7	34
1.70833	35
1.71667	35
1.725	35
1.73333	35
1.74167	35
1.75	35
1.75833	36
1.76667	37
1.775	38
1.78333	39
1.79167	38
1.8	39
1.80833	39
1.81667	39
1.825	39
1.83333	39
1.84167	39
1.85	39
1.85833	39
1.86667	39
1.875	39
1.88333	40
1.89167	40
1.9	41
1.90833	40
1.91667	40
1.925	40
1.93333	40
1.94167	41
1.95	41
1.95833	41
1.96667	42
1.975	42
1.98333	41
1.99167	41
2	41
2.00833	41
2.01667	42
2.025	42
2.03333	42
2.04167	42
2.05	43
2.05833	43
2.06667	42
2.075	41
2.08333	41
2.09167	40
2.1	39
2.10833	39
2.11667	40
2.125	41
2.13333	42
2.14167	41
2.15	40
2.15833	41
2.16667	41
2.175	41
2.18333	41
2.19167	41
2.2	40
2.20833	40
2.21667	40
2.225	40
2.23333	40
2.24167	40
2.25	40
2.25833	40
2.26667	40
2.275	40
2.28333	39
2.29167	40
2.3	39
2.30833	38
2.31667	37
2.325	36
2.33333	36
2.34167	37
2.35	37
2.35833	38
2.36667	39
2.375	39
2.38333	39
2.39167	38
2.4	37
2.40833	36
2.41667	35
2.425	35
2.43333	36
2.44167	35
2.45	34
2.45833	33
2.46667	32
2.475	32
2.48333	32
2.49167	32
2.5	31
2.50833	30
2.51667	29
2.525	29
2.53333	29
2.54167	27
2.55	26
2.55833	27
2.56667	27
2.575	27
2.58333	28
2.59167	28
2.6	27
2.60833	26
2.61667	25
2.625	24
2.63333	25
2.64167	25
2.65	24
2.65833	25
2.66667	25
2.675	23
2.68333	21
2.69167	21
2.7	21
2.70833	21
2.71667	22
2.725	22
2.73333	20
2.74167	19
2.75	18
2.75833	15
2.76667	15
2.775	15
[truncated: 50,732 more rows]

## Sheet: Sheet5
[Header]
Application	Name	LabSolutions
Version	5.92
Data	File	Name	H:\LabSolutions\Data\Project1\20190725-Sirong-BSA-37C-3rd-20uL_2019725_001.lcd
Output	Date	2019-08-10
Output	Time	09:42:58
[File	Information]
Type	Data	File
Generated	2019-07-25	19:42:35
Generated	by	System	Administrator
Modified	2019-07-25	21:07:59
Modified	by	System	Administrator
[Sample	Information]
Operator	Name	System	Administrator
Acquired	2019-07-25	19:42:58
Sample	Type	0:Unknown
Level	0
Sample	Name	BSA-37C-3rd-D1
Sample	ID	1
ISTD	Amount1	1
ISTD	Amount2	1
ISTD	Amount3	1
ISTD	Amount4	1
ISTD	Amount5	1
ISTD	Amount6	1
ISTD	Amount7	1
ISTD	Amount8	1
ISTD	Amount9	1
ISTD	Amount10	1
ISTD	Amount11	1
ISTD	Amount12	1
ISTD	Amount13	1
ISTD	Amount14	1
ISTD	Amount15	1
ISTD	Amount16	1
ISTD	Amount17	1
ISTD	Amount18	1
ISTD	Amount19	1
ISTD	Amount20	1
ISTD	Amount21	1
ISTD	Amount22	1
ISTD	Amount23	1
ISTD	Amount24	1
ISTD	Amount25	1
ISTD	Amount26	1
ISTD	Amount27	1
ISTD	Amount28	1
ISTD	Amount29	1
ISTD	Amount30	1
ISTD	Amount31	1
ISTD	Amount32	1
Sample	Amount	1
Dilution	Factor	1
Vial#	66
Injection	Volume	20
[Original	Files]
Data	File	H:\LabSolutions\Data\Project1\20190725-Sirong-BSA-37C-3rd-20uL_2019725_001.lcd
Method	File	H:\LabSolutions\Data\Project1\GPC_NH4Ac_40C_UV280_bme190621.lcm
Batch	File	H:\LabSolutions\Data\Project1\20190725-Sirong-BSA-37C-3rd-20uL.lcb
Report	Format	File	H:\LabSolutions\System\DEFAULT.lsr
[File	Description]
[Configuration]
Instrument	Name	UV+RID
Instrument	#	1
Line	#	1
#	of	Detectors	2
Detector	ID	Detector	A	Detector	B
Detector	Name	检测器A	检测器B
#	of	Channels	1	1
[Peak	Table(Detector	A)]
#	of	Peaks	4
Peak#	R.Time	I.Time	F.Time	Area	Height	A/H	Conc.	Mark	ID#	Name	k'	Plate	#	Plate	Ht.	Tailing	Resolution	Sep.Factor	Area	Ratio	Height	Ratio	Conc.	%	Norm	Conc.
1	33.35	32.075	33.55	54630	1355	40.308	0	0	1532	97.898	0	0	0	0	0	0	0
2	34.341	33.55	36.65	677655	13955	48.561	0	V	0.03	12875	11.65	0	0.429	0	0	0	0	0
3	44.867	43.808	46.017	1252172	35107	35.667	0	0.345	36115	4.153	1.018	9.769	11.621	0	0	0	0
4	54.085	53.208	55.158	57754	1324	43.633	0	0.622	33961	4.417	1.105	8.703	1.8	0	0	0	0
[Peak	Table(Detector	B)]
#	of	Peaks	3
Peak#	R.Time	I.Time	F.Time	Area	Height	A/H	Conc.	Mark	ID#	Name	k'	Plate	#	Plate	Ht.	Tailing	Resolution	Sep.Factor	Area	Ratio	Height	Ratio	Conc.	%	Norm	Conc.
1	33.658	32.875	33.875	10661	289	36.883	0	0	203	739.854	0	0	0	0	0	0	0
2	34.658	33.875	36.442	169719	3415	49.704	0	V	0.03	11952	12.551	0	0.186	0	0	0	0	0
3	45.209	44.417	46.142	69881	1925	36.297	0	0.343	35071	4.277	1.027	9.447	11.552	0	0	0	0
[Compound	Results(Detector	A)]
#	of	IDs	0
[Compound	Results(Detector	B)]
#	of	IDs	0
[Group	Results(Detector	A)]
#	of	Groups	0
[Group	Results(Detector	B)]
#	of	Groups	0
[GPC	Peak	Table(Detector	B)]
#	of	Peaks	3
Peak#	Start	Time	Top	Time	End	Time	Start	Volume	Top	Volume	End	Volume	Start	M.W.	Top	M.W.	End	M.W.	Start	Height	Top	Height	End	Height
1	32.875	33.658	33.875	32.875	33.658	33.875	56325	38529	34860	404	289	415
2	33.875	34.658	36.442	33.875	34.658	36.442	34860	24703	12416	415	3415	443
3	44.417	45.209	46.142	44.417	45.209	46.142	2098	1915	1744	469	1925	444
[Average	Molecular	Weight	Table(Detector	B)]
#	of	Peaks	3
Peak#	Mn	Mw	Mz	Mz1	Mv	Mw/Mn	Mv/Mn	Mz/Mw	I.Visc	%
Total	5698	18746	25709	27775	0	3.28975	0	1.37144	1	100
1	40544	40983	41449	41941	0	1.01082	0	1.01138	1	4.2599
2	23725	24279	24813	25331	0	1.02336	0	1.022	1	67.8169
3	1914	1916	1917	1918	0	1.00068	0	1.00068	1	27.9232
[RT/MW	Range	Table(Detector	B)]
#	of	RT/MW	Range	0
[GPC	Calibration	Curve	Table(Detector	B)]
#	of	Points	7
#	Time(min)	M.W.	Weight	Error	Active	Virtual	Data	Name
1	28.677	736000	1	1.1034	ON	OFF	H:\LabSolutions\Data\Project1\20190527STD_NH4Ac_40C_2019528_008.lcd
2	30.518	200000	1	-5.6588	ON	OFF	H:\LabSolutions\Data\Project1\20190527STD_NH4Ac_40C_2019528_007.lcd
3	31.656	113000	1	4.5867	ON	OFF	H:\LabSolutions\Data\Project1\20190527STD_NH4Ac_40C_2019528_006.lcd
4	33.25	48800	1	4.1236	ON	OFF	H:\LabSolutions\Data\Project1\20190527STD_NH4Ac_40C_2019528_005.lcd
5	34.67	23000	1	-6.8854	ON	OFF	H:\LabSolutions\Data\Project1\20190527STD_NH4Ac_40C_2019528_004.lcd
6	37.212	9900	1	3.1632	ON	OFF	H:\LabSolutions\Data\Project1\20190527STD_NH4Ac_40C_2019528_003.lcd
7	38.65	6200	1	-1.0726	ON	OFF	H:\LabSolutions\Data\Project1\20190527STD_NH4Ac_40C_2019528_002.lcd
Calibration	Curve	3rd	Order
Comment
[GPC	Slice	Data	Table(Detector	B)]
#	of	Peaks	3
Peak#	Slice#	R.Time	Volume	M.W.	Height	Sub	Total	%	Area
1	1	32.879	32.879	56207	1	21322	100	1
1	2	32.888	32.888	55972	3	21320	99.9938	1
1	3	32.896	32.896	55739	4	21318	99.9819	2
1	4	32.904	32.904	55506	5	21314	99.9638	3
1	5	32.913	32.913	55275	7	21309	99.9392	3
1	6	32.921	32.921	55044	9	21302	99.9069	4
1	7	32.929	32.929	54815	11	21293	99.866	5
1	8	32.938	32.938	54587	13	21282	99.8158	6
1	9	32.946	32.946	54360	15	21270	99.756	7
1	10	32.954	32.954	54134	17	21255	99.6871	8
1	11	32.963	32.963	53910	19	21238	99.6086	9
1	12	32.971	32.971	53686	21	21219	99.5204	10
1	13	32.979	32.979	53463	23	21199	99.4232	11
1	14	32.988	32.988	53242	25	21176	99.3163	12
1	15	32.996	32.996	53022	27	21151	99.1997	13
1	16	33.004	33.004	52803	29	21124	99.0741	15
1	17	33.013	33.013	52584	31	21095	98.938	16
1	18	33.021	33.021	52367	34	21064	98.7904	17
1	19	33.029	33.029	52151	36	21030	98.6313	18
1	20	33.038	33.038	51936	39	20994	98.4605	19
1	21	33.046	33.046	51723	41	20955	98.2782	21
1	22	33.054	33.054	51510	44	20913	98.084	22
1	23	33.063	33.063	51298	47	20869	97.8766	24
1	24	33.071	33.071	51087	50	20822	97.6557	25
1	25	33.079	33.079	50878	54	20772	97.4201	27
1	26	33.088	33.088	50669	57	20718	97.169	28
1	27	33.096	33.096	50461	61	20661	96.902	30
1	28	33.104	33.104	50254	64	20601	96.6182	32
1	29	33.113	33.113	50049	68	20537	96.3174	34
1	30	33.121	33.121	49844	72	20469	95.999	36
1	31	33.129	33.129	49641	75	20397	95.6626	38
1	32	33.138	33.138	49438	79	20321	95.3086	40
1	33	33.146	33.146	49236	83	20242	94.9375	41
1	34	33.154	33.154	49036	86	20160	94.5492	43
1	35	33.163	33.163	48836	90	20073	94.1438	45
1	36	33.171	33.171	48637	94	19983	93.721	47
1	37	33.179	33.179	48439	98	19889	93.2797	49
1	38	33.188	33.188	48242	102	19791	92.8201	51
1	39	33.196	33.196	48047	106	19689	92.3421	53
1	40	33.204	33.204	47852	110	19583	91.8451	55
1	41	33.213	33.213	47658	114	19473	91.3286	57
1	42	33.221	33.221	47465	119	19359	90.7926	59
1	43	33.229	33.229	47273	123	19240	90.2366	61
1	44	33.238	33.238	47081	127	19117	89.6604	64
1	45	33.246	33.246	46891	132	18990	89.0633	66
1	46	33.254	33.254	46702	137	18858	88.4446	68
1	47	33.263	33.263	46513	141	18721	87.8036	71
1	48	33.271	33.271	46326	146	18580	87.1414	73
1	49	33.279	33.279	46139	151	18434	86.4571	75
1	50	33.288	33.288	45954	155	18284	85.7508	78
1	51	33.296	33.296	45769	160	18128	85.0231	80
1	52	33.304	33.304	45585	164	17969	84.2741	82
1	53	33.313	33.313	45402	169	17804	83.5032	85
1	54	33.321	33.321	45220	174	17635	82.7099	87
1	55	33.329	33.329	45038	179	17461	81.8942	89
1	56	33.338	33.338	44858	183	17283	81.0566	92
1	57	33.346	33.346	44679	188	17100	80.1976	94
1	58	33.354	33.354	44500	192	16912	79.3172	96
1	59	33.363	33.363	44322	197	16720	78.4155	98
1	60	33.371	33.371	44145	201	16523	77.4923	101
1	61	33.379	33.379	43969	206	16321	76.5477	103
1	62	33.388	33.388	43794	210	16116	75.583	105
1	63	33.396	33.396	43619	214	15906	74.5982	107
1	64	33.404	33.404	43446	219	15691	73.5925	109
1	65	33.413	33.413	43273	223	15472	72.5665	111
1	66	33.421	33.421	43101	227	15250	71.5212	113
1	67	33.429	33.429	42930	231	15023	70.4572	115
1	68	33.438	33.438	42759	235	14792	69.3738	117
1	69	33.446	33.446	42590	239	14557	68.2718	119
1	70	33.454	33.454	42421	242	14318	67.1519	121
1	71	33.463	33.463	42253	246	14076	66.0148	123
1	72	33.471	33.471	42086	249	13830	64.8618	125
1	73	33.479	33.479	41920	253	13580	63.6927	126
1	74	33.488	33.488	41754	255	13328	62.5084	128
1	75	33.496	33.496	41590	258	13072	61.3103	129
1	76	33.504	33.504	41426	261	12814	60.0997	130
1	77	33.513	33.513	41263	263	12553	58.8764	132
1	78	33.521	33.521	41100	266	12290	57.6406	133
1	79	33.529	33.529	40939	268	12024	56.3938	134
1	80	33.538	33.538	40778	270	11756	55.1363	135
1	81	33.546	33.546	40618	272	11486	53.8688	136
1	82	33.554	33.554	40458	274	11213	52.5916	137
1	83	33.563	33.563	40300	276	10939	51.3055	138
1	84	33.571	33.571	40142	278	10663	50.0108	139
1	85	33.579	33.579	39985	280	10385	48.7072	140
1	86	33.588	33.588	39828	281	10105	47.3953	141
1	87	33.596	33.596	39673	283	9824	46.0753	141
1	88	33.604	33.604	39518	284	9541	44.7491	142
1	89	33.613	33.613	39364	285	9257	43.4177	143
1	90	33.621	33.621	39210	286	8972	42.0809	143
1	91	33.629	33.629	39058	287	8686	40.7387	144
1	92	33.638	33.638	38906	288	8399	39.3918	144
1	93	33.646	33.646	38754	288	8111	38.0419	144
1	94	33.654	33.654	38604	289	7823	36.6892	145
1	95	33.663	33.663	38454	290	7534	35.3334	145
1	96	33.671	33.671	38305	290	7244	33.9746	145
1	97	33.679	33.679	38156	290	6954	32.6139	145
1	98	33.688	33.688	38008	291	6663	31.2521	145
1	99	33.696	33.696	37861	291	6373	29.8894	145
1	100	33.704	33.704	37715	291	6082	28.5266	145
1	101	33.713	33.713	37569	291	5792	27.1639	145
1	102	33.721	33.721	37424	291	5501	25.8009	145
1	103	33.729	33.729	37280	290	5211	24.4379	145
1	104	33.738	33.738	37136	290	4920	23.0766	145
1	105	33.746	33.746	36993	290	4630	21.7167	145
1	106	33.754	33.754	36851	290	4341	20.3575	145
1	107	33.763	33.763	36709	289	4051	18.9991	145
1	108	33.771	33.771	36568	289	3762	17.6421	144
1	109	33.779	33.779	36428	289	3473	16.2869	144
1	110	33.788	33.788	36288	288	3184	14.9338	144
1	111	33.796	33.796	36149	288	2896	13.5822	144
1	112	33.804	33.804	36011	288	2608	12.2317	144
1	113	33.813	33.813	35873	288	2320	10.8816	144
1	114	33.821	33.821	35736	288	2032	9.5316	144
1	115	33.829	33.829	35599	288	1744	8.1807	144
1	116	33.838	33.838	35463	289	1456	6.828	145
1	117	33.846	33.846	35328	290	1167	5.4719	145
1	118	33.854	33.854	35194	291	877	4.1111	146
1	119	33.863	33.863	35060	292	585	2.7458	146
1	120	33.871	33.871	34926	293	293	1.3758	147
2	1	33.879	33.879	34793	295	339438	100	147
2	2	33.888	33.888	34661	297	339143	99.9131	148
2	3	33.896	33.896	34530	299	338846	99.8256	150
2	4	33.904	33.904	34399	302	338547	99.7375	151
2	5	33.913	33.913	34269	305	338245	99.6485	153
2	6	33.921	33.921	34139	309	337940	99.5585	155
2	7	33.929	33.929	34010	313	337631	99.4674	157
2	8	33.938	33.938	33881	318	337318	99.3752	159
2	9	33.946	33.946	33753	323	337000	99.2816	161
2	10	33.954	33.954	33626	328	336677	99.1866	164
2	11	33.963	33.963	33499	334	336349	99.0899	167
2	12	33.971	33.971	33373	341	336015	98.9914	170
2	13	33.979	33.979	33247	348	335674	98.8911	174
2	14	33.988	33.988	33122	355	335327	98.7887	178
2	15	33.996	33.996	32998	364	334971	98.684	182
2	16	34.004	34.004	32874	374	334607	98.5766	187
2	17	34.013	34.013	32751	385	334232	98.4663	193
2	18	34.021	34.021	32628	397	333847	98.3528	199
2	19	34.029	34.029	32506	410	333450	98.2358	205
2	20	34.038	34.038	32384	424	333040	98.1149	212
2	21	34.046	34.046	32263	439	332616	97.99	219
2	22	34.054	34.054	32142	455	332177	97.8607	227
2	23	34.063	34.063	32022	472	331722	97.7268	236
2	24	34.071	34.071	31903	490	331250	97.5878	245
2	25	34.079	34.079	31784	509	330761	97.4435	254
2	26	34.088	34.088	31666	529	330252	97.2936	265
2	27	34.096	34.096	31548	551	329722	97.1376	276
2	28	34.104	34.104	31430	575	329171	96.9752	287
2	29	34.113	34.113	31314	599	328597	96.8059	300
2	30	34.121	34.121	31197	626	327997	96.6294	313
2	31	34.129	34.129	31082	654	327371	96.445	327
2	32	34.138	34.138	30967	683	326718	96.2525	341
2	33	34.146	34.146	30852	714	326035	96.0513	357
2	34	34.154	34.154	30738	747	325321	95.8409	373
2	35	34.163	34.163	30624	781	324574	95.621	390
2	36	34.171	34.171	30511	817	323793	95.3909	408
2	37	34.179	34.179	30398	855	322976	95.1502	427
2	38	34.188	34.188	30286	894	322122	94.8985	447
2	39	34.196	34.196	30175	934	321228	94.6352	467
2	40	34.204	34.204	30064	976	320294	94.36	488
2	41	34.213	34.213	29953	1020	319318	94.0724	510
2	42	34.221	34.221	29843	1066	318297	93.7717	533
2	43	34.229	34.229	29733	1113	317231	93.4577	557
2	44	34.238	34.238	29624	1162	316118	93.1298	581
2	45	34.246	34.246	29516	1212	314957	92.7876	606
2	46	34.254	34.254	29408	1263	313745	92.4306	632
2	47	34.263	34.263	29300	1316	312482	92.0584	658
2	48	34.271	34.271	29193	1370	311166	91.6708	685
2	49	34.279	34.279	29086	1426	309796	91.2671	713
2	50	34.288	34.288	28980	1482	308370	90.8471	741
2	51	34.296	34.296	28874	1540	306888	90.4105	770
2	52	34.304	34.304	28769	1599	305348	89.9568	799
2	53	34.313	34.313	28664	1658	303749	89.4858	829
2	54	34.321	34.321	28560	1719	302091	88.9973	859
2	55	34.329	34.329	28456	1780	300372	88.491	890
2	56	34.338	34.338	28353	1841	298593	87.9667	921
2	57	34.346	34.346	28250	1903	296752	87.4243	951
2	58	34.354	34.354	28147	1965	294849	86.8637	983
2	59	34.363	34.363	28045	2028	292883	86.2847	1014
2	60	34.371	34.371	27944	2091	290855	85.6872	1046
2	61	34.379	34.379	27843	2154	288764	85.0712	1077
2	62	34.388	34.388	27742	2216	286610	84.4366	1108
2	63	34.396	34.396	27642	2278	284394	83.7838	1139
2	64	34.404	34.404	27542	2340	282116	83.1127	1170
2	65	34.413	34.413	27443	2401	279777	82.4234	1200
2	66	34.421	34.421	27344	2462	277376	81.7161	1231
2	67	34.429	34.429	27246	2521	274914	80.9909	1261
2	68	34.438	34.438	27148	2580	272393	80.2482	1290
2	69	34.446	34.446	27050	2637	269813	79.4882	1319
2	70	34.454	34.454	26953	2693	267176	78.7113	1347
2	71	34.463	34.463	26856	2748	264483	77.9179	1374
2	72	34.471	34.471	26760	2801	261735	77.1083	1401
2	73	34.479	34.479	26664	2852	258934	76.2831	1426
2	74	34.488	34.488	26569	2902	256082	75.4428	1451
2	75	34.496	34.496	26474	2950	253180	74.5879	1475
2	76	34.504	34.504	26379	2996	250230	73.7189	1498
2	77	34.513	34.513	26285	3040	247234	72.8363	1520
2	78	34.521	34.521	26191	3082	244194	71.9406	1541
2	79	34.529	34.529	26098	3121	241112	71.0326	1561
2	80	34.538	34.538	26005	3158	237991	70.1131	1579
2	81	34.546	34.546	25912	3193	234832	69.1826	1597
2	82	34.554	34.554	25820	3226	231639	68.2418	1613
2	83	34.563	34.563	25729	3256	228413	67.2914	1628
2	84	34.571	34.571	25637	3284	225156	66.332	1642
2	85	34.579	34.579	25546	3309	221872	65.3645	1655
2	86	34.588	34.588	25456	3331	218563	64.3897	1666
2	87	34.596	34.596	25366	3351	215232	63.4083	1675
2	88	34.604	34.604	25276	3368	211881	62.4211	1684
2	89	34.613	34.613	25187	3382	208514	61.429	1691
2	90	34.621	34.621	25098	3394	205132	60.4327	1697
2	91	34.629	34.629	25009	3403	201738	59.4328	1702
2	92	34.638	34.638	24921	3410	198335	58.4303	1705
2	93	34.646	34.646	24833	3413	194925	57.4258	1707
2	94	34.654	34.654	24746	3415	191512	56.4202	1707
2	95	34.663	34.663	24659	3413	188097	55.4142	1707
2	96	34.671	34.671	24572	3409	184684	54.4087	1705
2	97	34.679	34.679	24486	3403	181275	53.4044	1701
2	98	34.688	34.688	24400	3394	177872	52.4019	1697
2	99	34.696	34.696	24315	3384	174478	51.4019	1692
2	100	34.704	34.704	24230	3371	171094	50.4051	1685
2	101	34.713	34.713	24145	3355	167723	49.412	1678
2	102	34.721	34.721	24060	3338	164368	48.4235	1669
2	103	34.729	34.729	23976	3318	161030	47.4403	1659
2	104	34.738	34.738	23893	3296	157713	46.4629	1648
2	105	34.746	34.746	23810	3271	154417	45.4919	1636
2	106	34.754	34.754	23727	3245	151146	44.5282	1622
2	107	34.763	34.763	23644	3217	147901	43.5723	1608
2	108	34.771	34.771	23562	3187	144684	42.6245	1594
2	109	34.779	34.779	23480	3156	141497	41.6856	1578
2	110	34.788	34.788	23398	3123	138341	40.7558	1562
2	111	34.796	34.796	23317	3089	135218	39.8357	1544
2	112	34.804	34.804	23236	3053	132129	38.9258	1526
2	113	34.813	34.813	23156	3015	129077	38.0265	1508
2	114	34.821	34.821	23076	2977	126061	37.1382	1489
2	115	34.829	34.829	22996	2938	123084	36.2611	1469
2	116	34.838	34.838	22917	2898	120146	35.3955	1449
2	117	34.846	34.846	22838	2857	117248	34.5417	1429
2	118	34.854	34.854	22759	2815	114390	33.6999	1408
2	119	34.863	34.863	22680	2772	111575	32.8706	1386
2	120	34.871	34.871	22602	2728	108803	32.0539	1364
2	121	34.879	34.879	22525	2684	106075	31.2502	1342
2	122	34.888	34.888	22447	2639	103391	30.4594	1320
2	123	34.896	34.896	22370	2594	100752	29.6819	1297
2	124	34.904	34.904	22293	2548	98158	28.9177	1274
2	125	34.913	34.913	22217	2502	95610	28.167	1251
2	126	34.921	34.921	22141	2456	93108	27.4299	1228
2	127	34.929	34.929	22065	2410	90652	26.7064	1205
2	128	34.938	34.938	21990	2363	88242	25.9965	1181
2	129	34.946	34.946	21915	2316	85879	25.3004	1158
2	130	34.954	34.954	21840	2269	83563	24.618	1135
2	131	34.963	34.963	21765	2222	81294	23.9495	1111
2	132	34.971	34.971	21691	2176	79071	23.2948	1088
2	133	34.979	34.979	21617	2130	76895	22.6537	1065
2	134	34.988	34.988	21544	2084	74766	22.0263	1042
2	135	34.996	34.996	21471	2038	72682	21.4125	1019
2	136	35.004	35.004	21398	1992	70644	20.8121	996
2	137	35.013	35.013	21325	1946	68653	20.2253	973
2	138	35.021	35.021	21253	1901	66706	19.6519	951
2	139	35.029	35.029	21181	1857	64805	19.0918	929
2	140	35.038	35.038	21109	1813	62948	18.5446	907
2	141	35.046	35.046	21038	1769	61134	18.0104	885
2	142	35.054	35.054	20967	1726	59365	17.4891	863
2	143	35.063	35.063	20896	1683	57639	16.9806	842
2	144	35.071	35.071	20825	1641	55956	16.4847	821
2	145	35.079	35.079	20755	1600	54314	16.0013	800
2	146	35.088	35.088	20685	1559	52714	15.5299	780
2	147	35.096	35.096	20616	1519	51155	15.0705	760
2	148	35.104	35.104	20547	1480	49636	14.6229	740
2	149	35.113	35.113	20478	1441	48156	14.1871	720
2	150	35.121	35.121	20409	1403	46715	13.7626	701
2	151	35.129	35.129	20340	1365	45313	13.3493	683
2	152	35.138	35.138	20272	1329	43947	12.9471	664
2	153	35.146	35.146	20205	1292	42619	12.5557	646
2	154	35.154	35.154	20137	1257	41327	12.175	628
2	155	35.163	35.163	20070	1222	40070	11.8047	611
2	156	35.171	35.171	20003	1188	38847	11.4446	594
2	157	35.179	35.179	19936	1155	37659	11.0945	578
2	158	35.188	35.188	19870	1123	36504	10.7542	561
2	159	35.196	35.196	19803	1091	35381	10.4234	545
2	160	35.204	35.204	19738	1060	34290	10.1021	530
2	161	35.213	35.213	19672	1029	33231	9.7899	514
2	162	35.221	35.221	19607	999	32202	9.4868	500
2	163	35.229	35.229	19542	970	31203	9.1924	485
2	164	35.238	35.238	19477	942	30232	8.9065	471
2	165	35.246	35.246	19412	915	29290	8.629	457
2	166	35.254	35.254	19348	888	28376	8.3596	444
2	167	35.263	35.263	19284	861	27488	8.0981	431
2	168	35.271	35.271	19220	836	26627	7.8443	418
2	169	35.279	35.279	19157	811	25791	7.598	406
2	170	35.288	35.288	19094	787	24979	7.359	394
2	171	35.296	35.296	19031	764	24192	7.1271	382
2	172	35.304	35.304	18968	741	23429	6.9021	370
2	173	35.313	35.313	18906	719	22688	6.6839	359
2	174	35.321	35.321	18844	697	21969	6.4722	348
2	175	35.329	35.329	18782	676	21272	6.2669	338
2	176	35.338	35.338	18720	655	20596	6.0678	328
2	177	35.346	35.346	18659	635	19941	5.8747	318
2	178	35.354	35.354	18598	615	19306	5.6876	308
2	179	35.363	35.363	18537	596	18690	5.5063	298
2	180	35.371	35.371	18476	578	18094	5.3306	289
2	181	35.379	35.379	18416	560	17516	5.1604	280
2	182	35.388	35.388	18356	543	16956	4.9954	271
2	183	35.396	35.396	18296	526	16414	4.8355	263
2	184	35.404	35.404	18237	509	15888	4.6807	255
2	185	35.413	35.413	18177	493	15379	4.5306	247
2	186	35.421	35.421	18118	478	14885	4.3852	239
2	187	35.429	35.429	18059	463	14407	4.2444	232
2	188	35.438	35.438	18001	449	13944	4.1079	224
2	189	35.446	35.446	17942	435	13495	3.9757	217
2	190	35.454	35.454	17884	421	13060	3.8475	211
2	191	35.463	35.463	17826	408	12639	3.7234	204
2	192	35.471	35.471	17769	396	12230	3.6032	198
2	193	35.479	35.479	17711	383	11835	3.4866	192
2	194	35.488	35.488	17654	372	11452	3.3737	186
2	195	35.496	35.496	17597	360	11080	3.2642	180
2	196	35.504	35.504	17540	349	10720	3.1581	174
2	197	35.513	35.513	17484	338	10371	3.0553	169
2	198	35.521	35.521	17427	328	10032	2.9556	164
2	199	35.529	35.529	17371	318	9705	2.859	159
2	200	35.538	35.538	17316	308	9387	2.7655	154
2	201	35.546	35.546	17260	299	9079	2.6748	149
2	202	35.554	35.554	17205	289	8781	2.5868	145
2	203	35.563	35.563	17150	280	8491	2.5015	140
2	204	35.571	35.571	17095	272	8211	2.4189	136
2	205	35.579	35.579	17040	263	7939	2.3389	132
2	206	35.588	35.588	16986	255	7676	2.2614	128
2	207	35.596	35.596	16931	248	7421	2.1861	124
2	208	35.604	35.604	16877	240	7173	2.1132	120
2	209	35.613	35.613	16824	232	6933	2.0425	116
2	210	35.621	35.621	16770	225	6701	1.9741	113
2	211	35.629	35.629	16717	218	6476	1.9077	109
2	212	35.638	35.638	16663	212	6257	1.8434	106
2	213	35.646	35.646	16611	205	6045	1.781	103
2	214	35.654	35.654	16558	199	5840	1.7206	99
2	215	35.663	35.663	16505	193	5641	1.662	96
2	216	35.671	35.671	16453	187	5449	1.6052	93
2	217	35.679	35.679	16401	181	5262	1.5502	91
2	218	35.688	35.688	16349	176	5081	1.4968	88
2	219	35.696	35.696	16298	170	4905	1.445	85
2	220	35.704	35.704	16246	165	4735	1.3948	83
2	221	35.713	35.713	16195	160	4570	1.3462	80
2	222	35.721	35.721	16144	155	4410	1.2991	78
2	223	35.729	35.729	16093	150	4255	1.2534	75
2	224	35.738	35.738	16042	146	4104	1.2092	73
2	225	35.746	35.746	15992	141	3959	1.1663	71
2	226	35.754	35.754	15942	137	3818	1.1247	68
2	227	35.763	35.763	15892	132	3681	1.0845	66
2	228	35.771	35.771	15842	128	3549	1.0456	64
2	229	35.779	35.779	15792	124	3421	1.0078	62
2	230	35.788	35.788	15743	120	3297	0.9712	60
2	231	35.796	35.796	15694	117	3176	0.9358	58
2	232	35.804	35.804	15645	113	3060	0.9014	56
2	233	35.813	35.813	15596	109	2947	0.8682	55
2	234	35.821	35.821	15547	106	2838	0.8361	53
2	235	35.829	35.829	15499	103	2732	0.8049	51
2	236	35.838	35.838	15451	99	2630	0.7747	50
2	237	35.846	35.846	15403	96	2530	0.7454	48
2	238	35.854	35.854	15355	94	2434	0.717	47
2	239	35.863	35.863	15307	91	2340	0.6894	45
2	240	35.871	35.871	15260	88	2249	0.6626	44
2	241	35.879	35.879	15212	85	2161	0.6367	43
2	242	35.888	35.888	15165	83	2076	0.6115	41
2	243	35.896	35.896	15118	80	1993	0.5871	40
2	244	35.904	35.904	15072	78	1912	0.5634	39
2	245	35.913	35.913	15025	75	1835	0.5405	38
2	246	35.921	35.921	14979	73	1760	0.5184	36
2	247	35.929	35.929	14933	71	1687	0.4969	35
2	248	35.938	35.938	14887	68	1616	0.4761	34
2	249	35.946	35.946	14841	66	1547	0.4559	33
2	250	35.954	35.954	14795	64	1481	0.4364	32
2	251	35.963	35.963	14750	62	1417	0.4175	31
2	252	35.971	35.971	14705	60	1355	0.3991	30
2	253	35.979	35.979	14660	58	1295	0.3814	29
2	254	35.988	35.988	14615	57	1236	0.3641	28
2	255	35.996	35.996	14570	55	1180	0.3475	27
2	256	36.004	36.004	14525	53	1125	0.3314	26
2	257	36.013	36.013	14481	51	1072	0.3159	25
2	258	36.021	36.021	14437	49	1022	0.301	24
2	259	36.029	36.029	14393	47	973	0.2866	23
2	260	36.038	36.038	14349	45	926	0.2728	23
2	261	36.046	36.046	14305	43	881	0.2595	22
2	262	36.054	36.054	14262	42	838	0.2468	21
2	263	36.063	36.063	14219	40	796	0.2345	20
2	264	36.071	36.071	14175	38	756	0.2227	19
2	265	36.079	36.079	14132	37	718	0.2114	18
2	266	36.088	36.088	14090	36	681	0.2005	18
2	267	36.096	36.096	14047	35	645	0.19	17
2	268	36.104	36.104	14005	33	610	0.1799	17
2	269	36.113	36.113	13962	32	577	0.17	16
2	270	36.121	36.121	13920	31	545	0.1605	16
2	271	36.129	36.129	13878	30	514	0.1513	15
2	272	36.138	36.138	13836	29	484	0.1425	14
2	273	36.146	36.146	13795	28	455	0.1339	14
2	274	36.154	36.154	13753	27	427	0.1257	13
2	275	36.163	36.163	13712	26	400	0.1178	13
2	276	36.171	36.171	13671	25	374	0.1101	12
2	277	36.179	36.179	13630	24	349	0.1028	12
2	278	36.188	36.188	13589	23	325	0.0958	11
2	279	36.196	36.196	13548	22	302	0.089	11
2	280	36.204	36.204	13508	21	280	0.0826	10
2	281	36.213	36.213	13467	20	259	0.0764	10
2	282	36.221	36.221	13427	19	239	0.0705	9
2	283	36.229	36.229	13387	18	221	0.065	9
2	284	36.238	36.238	13347	17	203	0.0597	9
2	285	36.246	36.246	13307	16	185	0.0546	8
2	286	36.254	36.254	13268	16	169	0.0498	8
2	287	36.263	36.263	13228	15	153	0.0452	7
2	288	36.271	36.271	13189	14	139	0.0409	7
2	289	36.279	36.279	13150	13	125	0.0368	6
2	290	36.288	36.288	13111	12	112	0.033	6
2	291	36.296	36.296	13072	12	100	0.0294	6
2	292	36.304	36.304	13033	11	88	0.0259	6
2	293	36.313	36.313	12995	10	77	0.0227	5
2	294	36.321	36.321	12956	10	67	0.0196	5
2	295	36.329	36.329	12918	9	57	0.0167	5
2	296	36.338	36.338	12880	8	48	0.014	4
2	297	36.346	36.346	12842	7	39	0.0116	4
2	298	36.354	36.354	12804	6	32	0.0094	3
2	299	36.363	36.363	12767	5	26	0.0075	3
2	300	36.371	36.371	12729	5	20	0.0059	2
2	301	36.379	36.379	12692	4	15	0.0045	2
2	302	36.388	36.388	12655	4	11	0.0033	2
2	303	36.396	36.396	12618	3	8	0.0022	1
2	304	36.404	36.404	12581	2	5	0.0014	1
2	305	36.413	36.413	12544	1	3	0.0008	1
2	306	36.421	36.421	12507	1	1	0.0004	0
2	307	36.429	36.429	12471	0	0	0.0001	0
2	308	36.438	36.438	12434	0	0	0	0
3	1	44.421	44.421	2096	2	139762	100	1
3	2	44.429	44.429	2094	3	139760	99.9989	2
3	3	44.438	44.438	2092	5	139757	99.9966	2
3	4	44.446	44.446	2090	6	139752	99.9931	3
3	5	44.454	44.454	2088	8	139746	99.9884	4
3	6	44.463	44.463	2086	11	139737	99.9824	5
3	7	44.471	44.471	2084	13	139727	99.9748	6
3	8	44.479	44.479	2082	15	139714	99.9657	8
3	9	44.488	44.488	2080	18	139699	99.9548	9
3	10	44.496	44.496	2078	21	139681	99.9421	10
3	11	44.504	44.504	2075	24	139660	99.9274	12
3	12	44.513	44.513	2073	27	139637	99.9105	13
3	13	44.521	44.521	2071	30	139610	99.8913	15
3	14	44.529	44.529	2069	34	139580	99.8697	17
3	15	44.538	44.538	2067	38	139546	99.8455	19
3	16	44.546	44.546	2065	41	139508	99.8186	21
3	17	44.554	44.554	2063	46	139467	99.789	23
3	18	44.563	44.563	2061	51	139421	99.7563	25
3	19	44.571	44.571	2059	56	139371	99.7201	28
3	20	44.579	44.579	2057	61	139315	99.6802	31
3	21	44.588	44.588	2055	67	139254	99.6364	34
3	22	44.596	44.596	2053	73	139186	99.5883	37
3	23	44.604	44.604	2051	80	139113	99.5357	40
3	24	44.613	44.613	2049	87	139033	99.4784	44
3	25	44.621	44.621	2047	95	138946	99.4159	48
3	26	44.629	44.629	2045	103	138851	99.3479	52
3	27	44.638	44.638	2043	112	138747	99.274	56
3	28	44.646	44.646	2041	121	138635	99.1938	61
3	29	44.654	44.654	2039	131	138514	99.1071	66
3	30	44.663	44.663	2037	142	138383	99.0134	71
3	31	44.671	44.671	2035	153	138241	98.9119	77
3	32	44.679	44.679	2033	166	138088	98.8021	83
3	33	44.688	44.688	2031	179	137922	98.6835	89
3	34	44.696	44.696	2029	193	137743	98.5555	96
3	35	44.704	44.704	2027	207	137550	98.4177	104
3	36	44.713	44.713	2025	223	137343	98.2693	112
3	37	44.721	44.721	2023	240	137120	98.1097	120
3	38	44.729	44.729	2021	257	136880	97.9383	129
3	39	44.738	44.738	2019	275	136623	97.7544	138
3	40	44.746	44.746	2017	295	136348	97.5573	147
3	41	44.754	44.754	2015	315	136053	97.3465	157
3	42	44.763	44.763	2013	336	135739	97.1213	168
3	43	44.771	44.771	2011	358	135403	96.8811	179
3	44	44.779	44.779	2009	382	135045	96.6248	191
3	45	44.788	44.788	2007	406	134663	96.3518	203
3	46	44.796	44.796	2005	432	134257	96.0611	216
3	47	44.804	44.804	2003	459	133825	95.752	229
3	48	44.813	44.813	2002	487	133366	95.4237	243
3	49	44.821	44.821	2000	516	132879	95.0755	258
3	50	44.829	44.829	1998	546	132364	94.7066	273
3	51	44.838	44.838	1996	577	131818	94.3162	288
3	52	44.846	44.846	1994	609	131241	93.9036	304
3	53	44.854	44.854	1992	642	130633	93.4679	321
3	54	44.863	44.863	1990	676	129990	93.0085	338
3	55	44.871	44.871	1988	711	129314	92.5246	356
3	56	44.879	44.879	1986	747	128603	92.0156	374
3	57	44.888	44.888	1984	784	127855	91.4809	392
3	58	44.896	44.896	1983	822	127071	90.9199	411
3	59	44.904	44.904	1981	860	126250	90.3319	430
3	60	44.913	44.913	1979	899	125390	89.7166	449
3	61	44.921	44.921	1977	938	124491	89.0735	469
3	62	44.929	44.929	1975	978	123553	88.4022	489
3	63	44.938	44.938	1973	1018	122575	87.7024	509
3	64	44.946	44.946	1971	1059	121556	86.9738	530
3	65	44.954	44.954	1970	1100	120497	86.2158	550
3	66	44.963	44.963	1968	1141	119397	85.4286	571
3	67	44.971	44.971	1966	1183	118255	84.612	591
3	68	44.979	44.979	1964	1224	117073	83.7658	612
3	69	44.988	44.988	1962	1264	115849	82.8902	632
3	70	44.996	44.996	1960	1305	114584	81.9855	653
3	71	45.004	45.004	1959	1346	113279	81.0515	673
3	72	45.013	45.013	1957	1386	111933	80.0885	693
3	73	45.021	45.021	1955	1425	110547	79.0969	713
3	74	45.029	45.029	1953	1464	109122	78.0772	732
3	75	45.038	45.038	1951	1501	107659	77.03	751
3	76	45.046	45.046	1950	1538	106157	75.9559	769
3	77	45.054	45.054	1948	1574	104619	74.8553	787
3	78	45.063	45.063	1946	1609	103045	73.7291	804
3	79	45.071	45.071	1944	1642	101436	72.578	821
3	80	45.079	45.079	1942	1674	99794	71.403	837
3	81	45.088	45.088	1941	1705	98120	70.2051	852
3	82	45.096	45.096	1939	1733	96415	68.9854	867
3	83	45.104	45.104	1937	1760	94682	67.7452	880
3	84	45.113	45.113	1935	1786	92921	66.4856	893
3	85	45.121	45.121	1934	1809	91136	65.2078	905
3	86	45.129	45.129	1932	1830	89326	63.9133	915
3	87	45.138	45.138	1930	1850	87496	62.6037	925
3	88	45.146	45.146	1928	1867	85646	61.2802	934
3	89	45.154	45.154	1927	1882	83779	59.9443	941
3	90	45.163	45.163	1925	1896	81897	58.5974	948
3	91	45.171	45.171	1923	1906	80001	57.2412	953
3	92	45.179	45.179	1921	1914	78095	55.8773	957
3	93	45.188	45.188	1920	1920	76181	54.5075	960
3	94	45.196	45.196	1918	1924	74260	53.1336	962
3	95	45.204	45.204	1916	1925	72337	51.757	963
3	96	45.213	45.213	1914	1924	70411	50.3795	962
3	97	45.221	45.221	1913	1922	68487	49.0026	961
3	98	45.229	45.229	1911	1916	66565	47.6277	958
3	99	45.238	45.238	1909	1908	64649	46.2568	954
3	100	45.246	45.246	1908	1898	62741	44.8915	949
3	101	45.254	45.254	1906	1886	60843	43.5334	943
3	102	45.263	45.263	1904	1871	58957	42.184	936
3	103	45.271	45.271	1902	1855	57086	40.845	927
3	104	45.279	45.279	1901	1836	55231	39.5179	918
3	105	45.288	45.288	1899	1816	53395	38.2043	908
3	106	45.296	45.296	1897	1793	51579	36.9052	897
3	107	45.304	45.304	1896	1769	49786	35.622	885
3	108	45.313	45.313	1894	1743	48017	34.3562	871
3	109	45.321	45.321	1892	1715	46274	33.1091	857
3	110	45.329	45.329	1891	1685	44559	31.8821	843
3	111	45.338	45.338	1889	1655	42874	30.6762	827
3	112	45.346	45.346	1887	1623	41219	29.4922	811
3	113	45.354	45.354	1886	1590	39596	28.3309	795
3	114	45.363	45.363	1884	1556	38006	27.1933	778
3	115	45.371	45.371	1882	1521	36450	26.0801	760
3	116	45.379	45.379	1881	1485	34929	24.992	742
3	117	45.388	45.388	1879	1448	33445	23.9298	724
3	118	45.396	45.396	1877	1410	31997	22.894	705
3	119	45.404	45.404	1876	1372	30587	21.8851	686
3	120	45.413	45.413	1874	1333	29215	20.9035	667
3	121	45.421	45.421	1872	1294	27882	19.9496	647
3	122	45.429	45.429	1871	1255	26588	19.0237	628
3	123	45.438	45.438	1869	1216	25333	18.1257	608
3	124	45.446	45.446	1868	1176	24117	17.2559	588
3	125	45.454	45.454	1866	1137	22941	16.4143	568
3	126	45.463	45.463	1864	1098	21804	15.6009	549
3	127	45.471	45.471	1863	1059	20706	14.8154	529
3	128	45.479	45.479	1861	1020	19647	14.0577	510
3	129	45.488	45.488	1860	982	18627	13.3278	491
3	130	45.496	45.496	1858	944	17645	12.6251	472
3	131	45.504	45.504	1856	907	16701	11.9493	454
3	132	45.513	45.513	1855	871	15793	11.3002	435
3	133	45.521	45.521	1853	835	14923	10.6771	417
3	134	45.529	45.529	1852	799	14088	10.0799	400
3	135	45.538	45.538	1850	764	13289	9.5082	382
3	136	45.546	45.546	1848	730	12525	8.9615	365
3	137	45.554	45.554	1847	697	11794	8.4389	349
3	138	45.563	45.563	1845	665	11097	7.94	332
3	139	45.571	45.571	1844	633	10433	7.4645	316
3	140	45.579	45.579	1842	602	9800	7.0117	301
3	141	45.588	45.588	1841	573	9197	6.5808	286
3	142	45.596	45.596	1839	544	8625	6.1711	272
3	143	45.604	45.604	1837	516	8081	5.7818	258
3	144	45.613	45.613	1836	489	7565	5.4124	245
3	145	45.621	45.621	1834	463	7075	5.0624	232
3	146	45.629	45.629	1833	438	6612	4.7311	219
3	147	45.638	45.638	1831	414	6174	4.4176	207
3	148	45.646	45.646	1830	391	5760	4.1212	196
3	149	45.654	45.654	1828	369	5369	3.8413	185
3	150	45.663	45.663	1827	348	5000	3.5772	174
3	151	45.671	45.671	1825	328	4651	3.328	164
3	152	45.679	45.679	1824	309	4323	3.0932	154
3	153	45.688	45.688	1822	290	4014	2.8721	145
3	154	45.696	45.696	1821	273	3724	2.6643	136
3	155	45.704	45.704	1819	256	3451	2.469	128
3	156	45.713	45.713	1818	240	3195	2.2857	120
3	157	45.721	45.721	1816	225	2955	2.114	112
3	158	45.729	45.729	1815	211	2730	1.9531	105
3	159	45.738	45.738	1813	197	2519	1.8025	98
3	160	45.746	45.746	1812	183	2323	1.6618	92
3	161	45.754	45.754	1810	171	2139	1.5305	85
3	162	45.763	45.763	1809	159	1968	1.4082	80
3	163	45.771	45.771	1807	148	1809	1.2941	74
3	164	45.779	45.779	1806	138	1660	1.1879	69
3	165	45.788	45.788	1804	129	1522	1.0889	64
3	166	45.796	45.796	1803	120	1393	0.9968	60
3	167	45.804	45.804	1801	111	1274	0.9112	55
3	168	45.813	45.813	1800	102	1163	0.832	51
3	169	45.821	45.821	1798	95	1060	0.7587	47
3	170	45.829	45.829	1797	87	966	0.691	44
3	171	45.838	45.838	1795	81	878	0.6284	40
3	172	45.846	45.846	1794	74	798	0.5706	37
3	173	45.854	45.854	1792	69	723	0.5173	34
3	174	45.863	45.863	1791	63	654	0.4683	32
3	175	45.871	45.871	1789	58	591	0.423	29
3	176	45.879	45.879	1788	53	533	0.3814	27
3	177	45.888	45.888	1786	49	480	0.3431	25
3	178	45.896	45.896	1785	45	430	0.3079	23
3	179	45.904	45.904	1784	41	385	0.2756	21
3	180	45.913	45.913	1782	38	344	0.2459	19
3	181	45.921	45.921	1781	34	306	0.2189	17
3	182	45.929	45.929	1779	31	272	0.1943	16
3	183	45.938	45.938	1778	28	240	0.172	14
3	184	45.946	45.946	1776	25	212	0.1518	13
3	185	45.954	45.954	1775	22	187	0.1337	11
3	186	45.963	45.963	1774	20	164	0.1177	10
3	187	45.971	45.971	1772	18	144	0.1032	9
3	188	45.979	45.979	1771	17	126	0.0902	8
3	189	45.988	45.988	1769	15	109	0.0783	8
3	190	45.996	45.996	1768	14	94	0.0675	7
3	191	46.004	46.004	1767	12	81	0.0577	6
3	192	46.013	46.013	1765	11	68	0.049	5
3	193	46.021	46.021	1764	10	58	0.0412	5
3	194	46.029	46.029	1762	9	48	0.0342	4
3	195	46.038	46.038	1761	8	39	0.0279	4
3	196	46.046	46.046	1760	7	31	0.0224	3
3	197	46.054	46.054	1758	6	24	0.0174	3
3	198	46.063	46.063	1757	5	18	0.0131	3
3	199	46.071	46.071	1755	4	13	0.0095	2
3	200	46.079	46.079	1754	3	9	0.0066	2
3	201	46.088	46.088	1753	2	6	0.0043	1
3	202	46.096	46.096	1751	2	4	0.0027	1
3	203	46.104	46.104	1750	1	2	0.0016	1
3	204	46.113	46.113	1749	1	1	0.0008	0
3	205	46.121	46.121	1747	0	1	0.0004	0
3	206	46.129	46.129	1746	0	0	0.0001	0
3	207	46.138	46.138	1744	0	0	0	0
[Molecular	Weight	Distribution	Table(Detector	B)]
#	of	Points	635
R.Time	Volume(mL)	M.W.	M.W.(%)	Cumulative	M.W.(%)
46.138	46.138	1744	0	0
46.129	46.129	1746	0.0046	0
46.121	46.121	1747	0.0108	0.0001
46.113	46.113	1749	0.0185	0.0002
46.104	46.104	1750	0.0307	0.0004
46.096	46.096	1751	0.0455	0.0008
46.088	46.088	1753	0.066	0.0012
46.079	46.079	1754	0.0925	0.0018
46.071	46.071	1755	0.1211	0.0027
46.063	46.063	1757	0.1482	0.0037
46.054	46.054	1758	0.1763	0.0049
46.046	46.046	1760	0.2018	0.0062
46.038	46.038	1761	0.225	0.0078
46.029	46.029	1762	0.2573	0.0095
46.021	46.021	1764	0.2873	0.0115
46.013	46.013	1765	0.3199	0.0137
46.004	46.004	1767	0.3574	0.0161
45.996	45.996	1768	0.3988	0.0188
45.988	45.988	1769	0.4432	0.0219
45.979	45.979	1771	0.4861	0.0252
45.971	45.971	1772	0.5333	0.0288
45.963	45.963	1774	0.5913	0.0329
45.954	45.954	1775	0.6585	0.0373
45.946	45.946	1776	0.7398	0.0424
45.938	45.938	1778	0.8259	0.048
45.929	45.929	1779	0.9139	0.0543
45.921	45.921	1781	1.0054	0.0611
45.913	45.913	1782	1.1073	0.0687
45.904	45.904	1784	1.2135	0.077
45.896	45.896	1785	1.323	0.086
45.888	45.888	1786	1.4403	0.0958
45.879	45.879	1788	1.5664	0.1065
45.871	45.871	1789	1.7054	0.1181
45.863	45.863	1791	1.851	0.1308
45.854	45.854	1792	2.0079	0.1445
45.846	45.846	1794	2.1816	0.1593
45.838	45.838	1795	2.3652	0.1755
45.829	45.829	1797	2.5616	0.1929
45.821	45.821	1798	2.7727	0.2119
45.813	45.813	1800	2.9992	0.2323
45.804	45.804	1801	3.2431	0.2544
45.796	45.796	1803	3.5024	0.2783
45.788	45.788	1804	3.7712	0.3041
45.779	45.779	1806	4.0509	0.3317
45.771	45.771	1807	4.3481	0.3614
45.763	45.763	1809	4.6678	0.3932
45.754	45.754	1810	5.0075	0.4274
45.746	45.746	1812	5.3711	0.464
45.738	45.738	1813	5.7601	0.5033
45.729	45.729	1815	6.1649	0.5454
45.721	45.721	1816	6.5851	0.5903
45.713	45.713	1818	7.0292	0.6382
45.704	45.704	1819	7.5017	0.6894
45.696	45.696	1821	7.9928	0.744
45.688	45.688	1822	8.5072	0.802
45.679	45.679	1824	9.0478	0.8637
45.671	45.671	1825	9.6117	0.9293
45.663	45.663	1827	10.1979	0.9989
45.654	45.654	1828	10.8118	1.0726
45.646	45.646	1830	11.4568	1.1508
45.638	45.638	1831	12.1298	1.2335
45.629	45.629	1833	12.8313	1.3211
45.621	45.621	1834	13.5625	1.4136
45.613	45.613	1836	14.3257	1.5113
45.604	45.604	1837	15.1179	1.6145
45.596	45.596	1839	15.933	1.7232
45.588	45.588	1841	16.7718	1.8376
45.579	45.579	1842	17.637	1.9579
45.571	45.571	1844	18.5331	2.0843
45.563	45.563	1845	19.4625	2.2171
45.554	45.554	1847	20.4187	2.3564
45.546	45.546	1848	21.3891	2.5023
45.538	45.538	1850	22.3794	2.655
45.529	45.529	1852	23.3999	2.8146
45.521	45.521	1853	24.4436	2.9814
45.513	45.513	1855	25.5003	3.1554
45.504	45.504	1856	26.5692	3.3366
45.496	45.496	1858	27.6597	3.5253
45.488	45.488	1860	28.762	3.7215
45.479	45.479	1861	29.877	3.9254
45.471	45.471	1863	31.0104	4.1369
45.463	45.463	1864	32.1515	4.3563
45.454	45.454	1866	33.2952	4.5834
45.446	45.446	1868	34.4442	4.8184
45.438	45.438	1869	35.6009	5.0613
45.429	45.429	1871	36.7552	5.312
45.421	45.421	1872	37.8999	5.5706
45.413	45.413	1874	39.0425	5.8369
45.404	45.404	1876	40.1767	6.111
45.396	45.396	1877	41.2949	6.3927
45.388	45.388	1879	42.394	6.682
45.379	45.379	1881	43.4758	6.9786
45.371	45.371	1882	44.5376	7.2824
45.363	45.363	1884	45.5658	7.5933
45.354	45.354	1886	46.5605	7.9109
45.346	45.346	1887	47.5304	8.2352
45.338	45.338	1889	48.4624	8.5658
45.329	45.329	1891	49.3599	8.9025
45.321	45.321	1892	50.2222	9.2451
45.313	45.313	1894	51.0444	9.5934
45.304	45.304	1896	51.8085	9.9468
45.296	45.296	1897	52.5189	10.3051
45.288	45.288	1899	53.173	10.6679
45.279	45.279	1901	53.7684	11.0347
45.271	45.271	1902	54.3161	11.4052
45.263	45.263	1904	54.8071	11.7791
45.254	45.254	1906	55.2312	12.1559
45.246	45.246	1908	55.5879	12.5352
45.238	45.238	1909	55.8815	12.9164
45.229	45.229	1911	56.1127	13.2992
45.221	45.221	1913	56.2726	13.6831
45.213	45.213	1914	56.3599	14.0676
45.204	45.204	1916	56.3804	14.4522
45.196	45.196	1918	56.3425	14.8366
45.188	45.188	1920	56.2378	15.2203
45.179	45.179	1921	56.0655	15.6028
45.171	45.171	1923	55.8231	15.9836
45.163	45.163	1925	55.5112	16.3623
45.154	45.154	1927	55.1277	16.7384
45.146	45.146	1928	54.68	17.1114
45.138	45.138	1930	54.1697	17.481
45.129	45.129	1932	53.6026	17.8467
45.121	45.121	1934	52.9841	18.2081
45.113	45.113	1935	52.3005	18.5649
45.104	45.104	1937	51.5575	18.9166
45.096	45.096	1939	50.7627	19.263
45.088	45.088	1941	49.9192	19.6035
45.079	45.079	1942	49.0306	19.938
45.071	45.071	1944	48.0942	20.2661
45.063	45.063	1946	47.1152	20.5875
45.054	45.054	1948	46.0977	20.902
45.046	45.046	1950	45.0455	21.2093
45.038	45.038	1951	43.9649	21.5093
45.029	45.029	1953	42.8631	21.8017
45.021	45.021	1955	41.7367	22.0864
45.013	45.013	1957	40.5853	22.3633
45.004	45.004	1959	39.4149	22.6322
44.996	44.996	1960	38.2282	22.893
44.988	44.988	1962	37.0317	23.1456
44.979	44.979	1964	35.836	23.3901
44.971	44.971	1966	34.6352	23.6264
44.963	44.963	1968	33.4271	23.8544
44.954	44.954	1970	32.2202	24.0742
44.946	44.946	1971	31.0213	24.2859
44.938	44.938	1973	29.8249	24.4893
44.929	44.929	1975	28.6426	24.6848
44.921	44.921	1977	27.4769	24.8722
44.913	44.913	1979	26.3222	25.0518
44.904	44.904	1981	25.1853	25.2236
44.896	44.896	1983	24.0633	25.3878
44.888	44.888	1984	22.9621	25.5444
44.879	44.879	1986	21.8861	25.6937
44.871	44.871	1988	20.8342	25.8359
44.863	44.863	1990	19.8057	25.971
44.854	44.854	1992	18.805	26.0993
44.846	44.846	1994	17.8316	26.2209
44.838	44.838	1996	16.8899	26.3361
44.829	44.829	1998	15.9793	26.4451
44.821	44.821	2000	15.0995	26.5482
44.813	44.813	2002	14.2509	26.6454
44.804	44.804	2003	13.4352	26.737
44.796	44.796	2005	12.6519	26.8233
44.788	44.788	2007	11.8977	26.9045
44.779	44.779	2009	11.1753	26.9808
44.771	44.771	2011	10.4891	27.0523
44.763	44.763	2013	9.8348	27.1194
44.754	44.754	2015	9.2157	27.1823
44.746	44.746	2017	8.6269	27.2411
44.738	44.738	2019	8.0676	27.2962
44.729	44.729	2021	7.5298	27.3475
44.721	44.721	2023	7.0156	27.3954
44.713	44.713	2025	6.5309	27.44
44.704	44.704	2027	6.0737	27.4814
44.696	44.696	2029	5.642	27.5199
44.688	44.688	2031	5.2384	27.5556
44.679	44.679	2033	4.8557	27.5887
44.671	44.671	2035	4.4933	27.6194
44.663	44.663	2037	4.1526	27.6477
44.654	44.654	2039	3.8365	27.6739
44.646	44.646	2041	3.5478	27.6981
44.638	44.638	2043	3.2812	27.7205
44.629	44.629	2045	3.0265	27.7411
44.621	44.621	2047	2.7833	27.7601
44.613	44.613	2049	2.5565	27.7776
44.604	44.604	2051	2.3472	27.7936
44.596	44.596	2053	2.1518	27.8083
44.588	44.588	2055	1.9693	27.8217
44.579	44.579	2057	1.795	27.8339
44.571	44.571	2059	1.6323	27.8451
44.563	44.563	2061	1.4793	27.8552
44.554	44.554	2063	1.3389	27.8643
44.546	44.546	2065	1.2142	27.8726
44.538	44.538	2067	1.0993	27.8801
44.529	44.529	2069	0.9893	27.8868
44.521	44.521	2071	0.8867	27.8929
44.513	44.513	2073	0.7857	27.8982
44.504	44.504	2075	0.6899	27.903
44.496	44.496	2078	0.6022	27.9071
44.488	44.488	2080	0.5215	27.9106
44.479	44.479	2082	0.4446	27.9137
44.471	44.471	2084	0.3735	27.9162
44.463	44.463	2086	0.3083	27.9183
44.454	44.454	2088	0.2489	27.92
44.446	44.446	2090	0.1901	27.9213
44.438	44.438	2092	0.1419	27.9223
44.429	44.429	2094	0.0951	27.9229
44.421	44.421	2096	0.0459	27.9232
36.438	36.438	12434	0.0013	27.9232
36.429	36.429	12471	0.0121	27.9233
36.421	36.421	12507	0.0236	27.9235
36.413	36.413	12544	0.04	27.9238
36.404	36.404	12581	0.0617	27.9242
36.396	36.396	12618	0.0818	27.9247
36.388	36.388	12655	0.1046	27.9254
36.379	36.379	12692	0.1227	27.9263
36.371	36.371	12729	0.1399	27.9272
36.363	36.363	12767	0.1605	27.9283
36.354	36.354	12804	0.19	27.9296
36.346	36.346	12842	0.2162	27.9311
36.338	36.338	12880	0.2407	27.9327
36.329	36.329	12918	0.2656	27.9346
36.321	36.321	12956	0.2872	27.9365
36.313	36.313	12995	0.3057	27.9386
36.304	36.304	13033	0.3241	27.9408
36.296	36.296	13072	0.3443	27.9432
36.288	36.288	13111	0.3603	27.9456
36.279	36.279	13150	0.3796	27.9482
36.271	36.271	13189	0.4012	27.9509
36.263	36.263	13228	0.4288	27.9539
36.254	36.254	13268	0.4587	27.957
36.246	36.246	13307	0.481	27.9603
36.238	36.238	13347	0.5014	27.9637
36.229	36.229	13387	0.5253	27.9673
36.221	36.221	13427	0.5543	27.9711
36.213	36.213	13467	0.5841	27.9751
36.204	36.204	13508	0.6116	27.9792
36.196	36.196	13548	0.6414	27.9836
36.188	36.188	13589	0.6693	27.9882
36.179	36.179	13630	0.6981	27.9929
36.171	36.171	13671	0.7295	27.9979
36.163	36.163	13712	0.7584	28.0031
36.154	36.154	13753	0.7887	28.0085
36.146	36.146	13795	0.8202	28.0141
36.138	36.138	13836	0.8489	28.0198
36.129	36.129	13878	0.8788	28.0258
36.121	36.121	13920	0.9135	28.0321
36.113	36.113	13962	0.9469	28.0385
36.104	36.104	14005	0.9761	28.0452
36.096	36.096	14047	1.0104	28.0521
36.088	36.088	14090	1.0463	28.0592
36.079	36.079	14132	1.082	28.0666
36.071	36.071	14175	1.1243	28.0743
36.063	36.063	14219	1.1702	28.0823
36.054	36.054	14262	1.2198	28.0906
36.046	36.046	14305	1.2695	28.0992
36.038	36.038	14349	1.3192	28.1082
36.029	36.029	14393	1.372	28.1176
36.021	36.021	14437	1.4288	28.1274
36.013	36.013	14481	1.4845	28.1375
36.004	36.004	14525	1.5395	28.148
35.996	35.996	14570	1.5982	28.1589
35.988	35.988	14615	1.6556	28.1702
35.979	35.979	14660	1.7117	28.1819
35.971	35.971	14705	1.766	28.1939
35.963	35.963	14750	1.8224	28.2063
35.954	35.954	14795	1.8796	28.2192
35.946	35.946	14841	1.9411	28.2324
35.938	35.938	14887	2.006	28.2461
35.929	35.929	14933	2.0697	28.2602
35.921	35.921	14979	2.1344	28.2748
35.913	35.913	15025	2.2025	28.2898
35.904	35.904	15072	2.2762	28.3053
35.896	35.896	15118	2.3539	28.3214
35.888	35.888	15165	2.4291	28.338
35.879	35.879	15212	2.5005	28.355
35.871	35.871	15260	2.5772	28.3726
35.863	35.863	15307	2.6606	28.3907
35.854	35.854	15355	2.7418	28.4095
35.846	35.846	15403	2.8234	28.4287
35.838	35.838	15451	2.9137	28.4486
35.829	35.829	15499	3.0046	28.4691
35.821	35.821	15547	3.0982	28.4902
35.813	35.813	15596	3.1955	28.512
35.804	35.804	15645	3.3019	28.5346
35.796	35.796	15694	3.4144	28.5578
35.788	35.788	15743	3.5242	28.5819
35.779	35.779	15792	3.6354	28.6067
35.771	35.771	15842	3.7523	28.6323
35.763	35.763	15892	3.8724	28.6587
35.754	35.754	15942	3.9995	28.686
35.746	35.746	15992	4.1319	28.7142
35.738	35.738	16042	4.2629	28.7433
35.729	35.729	16093	4.3985	28.7733
35.721	35.721	16144	4.5402	28.8042
35.713	35.713	16195	4.6828	28.8362
35.704	35.704	16246	4.8336	28.8692
35.696	35.696	16298	4.9908	28.9032
35.688	35.688	16349	5.1467	28.9383
35.679	35.679	16401	5.3032	28.9745
35.671	35.671	16453	5.4732	29.0118
35.663	35.663	16505	5.6442	29.0503
35.654	35.654	16558	5.8208	29.0901
35.646	35.646	16611	6.0079	29.131
35.638	35.638	16663	6.2011	29.1733
35.629	35.629	16717	6.3956	29.217
35.621	35.621	16770	6.5947	29.262
35.613	35.613	16824	6.8062	29.3084
35.604	35.604	16877	7.0261	29.3563
35.596	35.596	16931	7.2504	29.4058
35.588	35.588	16986	7.4775	29.4568
35.579	35.579	17040	7.7104	29.5094
35.571	35.571	17095	7.9534	29.5637
35.563	35.563	17150	8.2123	29.6197
35.554	35.554	17205	8.476	29.6775
35.546	35.546	17260	8.7441	29.7372
35.538	35.538	17316	9.0173	29.7987
35.529	35.529	17371	9.3009	29.8621
35.521	35.521	17427	9.5993	29.9276
35.513	35.513	17484	9.9052	29.9952
35.504	35.504	17540	10.2205	30.0649
35.496	35.496	17597	10.548	30.1369
35.488	35.488	17654	10.8832	30.2111
35.479	35.479	17711	11.2285	30.2877
35.471	35.471	17769	11.5846	30.3668
35.463	35.463	17826	11.9544	30.4483
35.454	35.454	17884	12.3385	30.5325
35.446	35.446	17942	12.737	30.6194
35.438	35.438	18001	13.1476	30.7091
35.429	35.429	18059	13.5662	30.8016
35.421	35.421	18118	14.0012	30.8972
35.413	35.413	18177	14.4511	30.9957
35.404	35.404	18237	14.9147	31.0975
35.396	35.396	18296	15.3969	31.2025
35.388	35.388	18356	15.8911	31.3109
35.379	35.379	18416	16.3988	31.4228
35.371	35.371	18476	16.9212	31.5383
35.363	35.363	18537	17.4625	31.6574
35.354	35.354	18598	18.0242	31.7804
35.346	35.346	18659	18.6016	31.9073
35.338	35.338	18720	19.192	32.0382
35.329	35.329	18782	19.7941	32.1732
35.321	35.321	18844	20.4114	32.3125
35.313	35.313	18906	21.0437	32.456
35.304	35.304	18968	21.6951	32.604
35.296	35.296	19031	22.3631	32.7566
35.288	35.288	19094	23.0512	32.9139
35.279	35.279	19157	23.759	33.076
35.271	35.271	19220	24.4835	33.243
35.263	35.263	19284	25.2284	33.4151
35.254	35.254	19348	25.9951	33.5924
35.246	35.246	19412	26.782	33.7752
35.238	35.238	19477	27.5888	33.9634
35.229	35.229	19542	28.415	34.1572
35.221	35.221	19607	29.2633	34.3569
35.213	35.213	19672	30.1335	34.5624
35.204	35.204	19738	31.0301	34.7741
35.196	35.196	19803	31.9456	34.9921
35.188	35.188	19870	32.8774	35.2164
35.179	35.179	19936	33.8299	35.4471
35.171	35.171	20003	34.8056	35.6846
35.163	35.163	20070	35.7994	35.9288
35.154	35.154	20137	36.8097	36.1799
35.146	35.146	20205	37.8441	36.4381
35.138	35.138	20272	38.9064	36.7035
35.129	35.129	20340	39.9814	36.9763
35.121	35.121	20409	41.0809	37.2566
35.113	35.113	20478	42.1972	37.5444
35.104	35.104	20547	43.3307	37.8401
35.096	35.096	20616	44.4894	38.1436
35.088	35.088	20685	45.6674	38.4551
35.079	35.079	20755	46.8563	38.7748
35.071	35.071	20825	48.0616	39.1027
35.063	35.063	20896	49.2957	39.439
35.054	35.054	20967	50.5501	39.7838
35.046	35.046	21038	51.8196	40.1373
35.038	35.038	21109	53.1025	40.4996
35.029	35.029	21181	54.3882	40.8707
35.021	35.021	21253	55.6854	41.2506
35.013	35.013	21325	57.0009	41.6394
35.004	35.004	21398	58.3322	42.0374
34.996	34.996	21471	59.677	42.4445
34.988	34.988	21544	61.0212	42.8608
34.979	34.979	21617	62.3686	43.2863
34.971	34.971	21691	63.7256	43.721
34.963	34.963	21765	65.0862	44.165
34.954	34.954	21840	66.4546	44.6184
34.946	34.946	21915	67.8285	45.0811
34.938	34.938	21990	69.1997	45.5532
34.929	34.929	22065	70.5651	46.0346
34.921	34.921	22141	71.9233	46.5253
34.913	34.913	22217	73.2767	47.0252
34.904	34.904	22293	74.6244	47.5343
34.896	34.896	22370	75.9628	48.0525
34.888	34.888	22447	77.292	48.5798
34.879	34.879	22525	78.6063	49.1161
34.871	34.871	22602	79.8999	49.6612
34.863	34.863	22680	81.1791	50.215
34.854	34.854	22759	82.4427	50.7774
34.846	34.846	22838	83.6782	51.3483
34.838	34.838	22917	84.8801	51.9274
34.829	34.829	22996	86.0459	52.5144
34.821	34.821	23076	87.1865	53.1092
34.813	34.813	23156	88.3038	53.7116
34.804	34.804	23236	89.3964	54.3215
34.796	34.796	23317	90.4507	54.9386
34.788	34.788	23398	91.4626	55.5625
34.779	34.779	23480	92.4269	56.1931
34.771	34.771	23562	93.3412	56.8299
34.763	34.763	23644	94.2091	57.4726
34.754	34.754	23727	95.0305	58.1209
34.746	34.746	23810	95.8007	58.7744
34.738	34.738	23893	96.515	59.4329
34.729	34.729	23976	97.1621	60.0957
34.721	34.721	24060	97.7435	60.7626
34.713	34.713	24145	98.2636	61.4329
34.704	34.704	24230	98.7143	62.1064
34.696	34.696	24315	99.094	62.7824
34.688	34.688	24400	99.4075	63.4606
34.679	34.679	24486	99.6529	64.1404
34.671	34.671	24572	99.8357	64.8215
34.663	34.663	24659	99.9565	65.5034
34.654	34.654	24746	100	66.1856
34.646	34.646	24833	99.9629	66.8676
34.638	34.638	24921	99.8514	67.5488
34.629	34.629	25009	99.6631	68.2287
34.621	34.621	25098	99.3916	68.9068
34.613	34.613	25187	99.0423	69.5825
34.604	34.604	25276	98.6223	70.2553
34.596	34.596	25366	98.1295	70.9247
34.588	34.588	25456	97.5597	71.5903
34.579	34.579	25546	96.9081	72.2514
34.571	34.571	25637	96.1751	72.9075
34.563	34.563	25729	95.3635	73.5581
34.554	34.554	25820	94.4797	74.2027
34.546	34.546	25912	93.5235	74.8407
34.538	34.538	26005	92.4963	75.4717
34.529	34.529	26098	91.4075	76.0953
34.521	34.521	26191	90.2584	76.7111
34.513	34.513	26285	89.0397	77.3185
34.504	34.504	26379	87.7419	77.9171
34.496	34.496	26474	86.3835	78.5064
34.488	34.488	26569	84.9812	79.0862
34.479	34.479	26664	83.5326	79.6561
34.471	34.471	26760	82.0295	80.2157
34.463	34.463	26856	80.4757	80.7647
34.454	34.454	26953	78.8737	81.3028
34.446	34.446	27050	77.2286	81.8296
34.438	34.438	27148	75.545	82.345
34.429	34.429	27246	73.8337	82.8487
34.421	34.421	27344	72.087	83.3405
34.413	34.413	27443	70.3122	83.8202
34.404	34.404	27542	68.5187	84.2876
34.396	34.396	27642	66.7134	84.7428
34.388	34.388	27742	64.8998	85.1855
34.379	34.379	27843	63.0758	85.6158
34.371	34.371	27944	61.2401	86.0336
34.363	34.363	28045	59.3964	86.4388
34.354	34.354	28147	57.5559	86.8315
34.346	34.346	28250	55.7281	87.2117
34.338	34.338	28353	53.9161	87.5795
34.329	34.329	28456	52.1171	87.935
34.321	34.321	28560	50.3334	88.2784
34.313	34.313	28664	48.5624	88.6097
34.304	34.304	28769	46.8156	88.9291
34.296	34.296	28874	45.0987	89.2368
34.288	34.288	28980	43.4073	89.5329
34.279	34.279	29086	41.7477	89.8177
34.271	34.271	29193	40.1267	90.0915
34.263	34.263	29300	38.539	90.3544
34.254	34.254	29408	36.9924	90.6068
34.246	34.246	29516	35.4884	90.8489
34.238	34.238	29624	34.0202	91.0809
34.229	34.229	29733	32.5963	91.3033
34.221	34.221	29843	31.2168	91.5163
34.213	34.213	29953	29.8831	91.7202
34.204	34.204	30064	28.5968	91.9152
34.196	34.196	30175	27.3564	92.1019
34.188	34.188	30286	26.1686	92.2804
34.179	34.179	30398	25.0277	92.4511
34.171	34.171	30511	23.9264	92.6144
34.163	34.163	30624	22.8701	92.7704
34.154	34.154	30738	21.8634	92.9196
34.146	34.146	30852	20.9078	93.0622
34.138	34.138	30967	20.0015	93.1986
34.129	34.129	31082	19.1417	93.3292
34.121	34.121	31197	18.3248	93.4542
34.113	34.113	31314	17.5521	93.574
34.104	34.104	31430	16.8251	93.6888
34.096	34.096	31548	16.1458	93.7989
34.088	34.088	31666	15.5052	93.9047
34.079	34.079	31784	14.9036	94.0064
34.071	34.071	31903	14.3413	94.1042
34.063	34.063	32022	13.8147	94.1985
34.054	34.054	32142	13.3181	94.2893
34.046	34.046	32263	12.8528	94.377
34.038	34.038	32384	12.4178	94.4617
34.029	34.029	32506	12.0112	94.5437
34.021	34.021	32628	11.6332	94.623
34.013	34.013	32751	11.2836	94.7
34.004	34.004	32874	10.9634	94.7748
33.996	33.996	32998	10.6717	94.8476
33.988	33.988	33122	10.4102	94.9186
33.979	33.979	33247	10.1805	94.9881
33.971	33.971	33373	9.9751	95.0561
33.963	33.963	33499	9.7867	95.1229
33.954	33.954	33626	9.6115	95.1885
33.946	33.946	33753	9.45	95.2529
33.938	33.938	33881	9.301	95.3164
33.929	33.929	34010	9.1678	95.3789
33.921	33.921	34139	9.052	95.4407
33.913	33.913	34269	8.9447	95.5017
33.904	33.904	34399	8.8467	95.5621
33.896	33.896	34530	8.7632	95.6218
33.888	33.888	34661	8.6959	95.6812
33.879	33.879	34793	8.639	95.7401
33.871	33.871	34926	8.591	95.7987
33.863	33.863	35060	8.5543	95.8571
33.854	33.854	35194	8.5256	95.9152
33.846	33.846	35328	8.4971	95.9732
33.838	33.838	35463	8.4679	96.031
33.829	33.829	35599	8.4462	96.0886
33.821	33.821	35736	8.4352	96.1461
33.813	33.813	35873	8.4301	96.2036
33.804	33.804	36011	8.4303	96.2612
33.796	33.796	36149	8.433	96.3187
33.788	33.788	36288	8.4392	96.3763
33.779	33.779	36428	8.4495	96.4339
33.771	33.771	36568	8.4619	96.4916
33.763	33.763	36709	8.4734	96.5494
33.754	33.754	36851	8.4826	96.6073
33.746	33.746	36993	8.4866	96.6652
33.738	33.738	37136	8.4915	96.7231
33.729	33.729	37280	8.5008	96.7811
33.721	33.721	37424	8.5104	96.8392
33.713	33.713	37569	8.5112	96.8973
33.704	33.704	37715	8.5092	96.9553
33.696	33.696	37861	8.5095	97.0134
33.688	33.688	38008	8.5089	97.0714
33.679	33.679	38156	8.5034	97.1294
33.671	33.671	38305	8.4963	97.1874
33.663	33.663	38454	8.4849	97.2453
33.654	33.654	38604	8.4662	97.303
33.646	33.646	38754	8.4461	97.3606
33.638	33.638	38906	8.4294	97.4182
33.629	33.629	39058	8.4099	97.4755
33.621	33.621	39210	8.3812	97.5327
33.613	33.613	39364	8.3477	97.5897
33.604	33.604	39518	8.3133	97.6464
33.596	33.596	39673	8.2813	97.7029
33.588	33.588	39828	8.2418	97.7591
33.579	33.579	39985	8.1924	97.815
33.571	33.571	40142	8.1399	97.8705
33.563	33.563	40300	8.0841	97.9257
33.554	33.554	40458	8.0309	97.9804
33.546	33.546	40618	7.975	98.0349
33.538	33.538	40778	7.9145	98.0889
33.529	33.529	40939	7.852	98.1424
33.521	33.521	41100	7.7856	98.1955
33.513	33.513	41263	7.7168	98.2482
33.504	33.504	41426	7.6385	98.3003
33.496	33.496	41590	7.5592	98.3519
33.488	33.488	41754	7.481	98.4029
33.479	33.479	41920	7.3949	98.4533
33.471	33.471	42086	7.3003	98.5031
33.463	33.463	42253	7.1998	98.5523
33.454	33.454	42421	7.0999	98.6007
33.446	33.446	42590	6.9932	98.6484
33.438	33.438	42759	6.8811	98.6954
33.429	33.429	42930	6.7647	98.7415
33.421	33.421	43101	6.6443	98.7868
33.413	33.413	43273	6.5266	98.8314
33.404	33.404	43446	6.4066	98.8751
33.396	33.396	43619	6.2798	98.9179
33.388	33.388	43794	6.1498	98.9599
33.379	33.379	43969	6.0239	99.001
33.371	33.371	44145	5.8978	99.0412
33.363	33.363	44322	5.7648	99.0805
33.354	33.354	44500	5.6304	99.1189
33.346	33.346	44679	5.4976	99.1564
33.338	33.338	44858	5.3639	99.193
33.329	33.329	45038	5.2298	99.2287
33.321	33.321	45220	5.0934	99.2635
33.313	33.313	45402	4.9537	99.2973
33.304	33.304	45585	4.8138	99.3301
33.296	33.296	45769	4.6769	99.362
33.288	33.288	45954	4.5437	99.393
33.279	33.279	46139	4.4107	99.4231
33.271	33.271	46326	4.2724	99.4522
33.263	33.263	46513	4.1352	99.4804
33.254	33.254	46702	4.0026	99.5078
33.246	33.246	46891	3.8635	99.5341
33.238	33.238	47081	3.728	99.5595
33.229	33.229	47273	3.5982	99.5841
33.221	33.221	47465	3.4717	99.6078
33.213	33.213	47658	3.347	99.6306
33.204	33.204	47852	3.2252	99.6526
33.196	33.196	48047	3.1034	99.6738
33.188	33.188	48242	2.9848	99.6941
33.179	33.179	48439	2.8695	99.7137
33.171	33.171	48637	2.7555	99.7325
33.163	33.163	48836	2.6402	99.7505
33.154	33.154	49036	2.5316	99.7678
33.146	33.146	49236	2.4245	99.7843
33.138	33.138	49438	2.317	99.8002
33.129	33.129	49641	2.2103	99.8152
33.121	33.121	49844	2.101	99.8296
33.113	33.113	50049	1.9879	99.8431
33.104	33.104	50254	1.878	99.8559
33.096	33.096	50461	1.7723	99.868
33.088	33.088	50669	1.6673	99.8794
33.079	33.079	50878	1.5678	99.8901
33.071	33.071	51087	1.4714	99.9001
33.063	33.063	51298	1.3794	99.9095
33.054	33.054	51510	1.2946	99.9184
33.046	33.046	51723	1.2127	99.9267
33.038	33.038	51936	1.1387	99.9344
33.029	33.029	52151	1.0665	99.9417
33.021	33.021	52367	0.9931	99.9485
33.013	33.013	52584	0.9217	99.9548
33.004	33.004	52803	0.8498	99.9606
32.996	32.996	53022	0.7848	99.9659
32.988	32.988	53242	0.7282	99.9709
32.979	32.979	53463	0.667	99.9754
32.971	32.971	53686	0.6073	99.9796
32.963	32.963	53910	0.5506	99.9833
32.954	32.954	54134	0.49	99.9867
32.946	32.946	54360	0.4304	99.9896
32.938	32.938	54587	0.3736	99.9922
32.929	32.929	54815	0.3132	99.9943
32.921	32.921	55044	0.2557	99.996
32.913	32.913	55275	0.2017	99.9974
32.904	32.904	55506	0.1531	99.9985
32.896	32.896	55739	0.1133	99.9992
32.888	32.888	55972	0.0745	99.9997
32.879	32.879	56207	0.0385	100
[LC	Chromatogram(Detector	A-Ch1)]
Interval(msec)	500
#	of	Points	10201
Start	Time(min)	0
End	Time(min)	85
Intensity	Units	mV
Intensity	Multiplier	0.001
Wavelength(nm)	280nm
R.Time	(min)	Intensity
0	-3
0.00833	-3
0.01667	0
0.025	0
0.03333	0
0.04167	0
0.05	-1
0.05833	-2
0.06667	0
0.075	1
0.08333	1
0.09167	1
0.1	1
0.10833	0
0.11667	-1
0.125	0
0.13333	1
0.14167	1
0.15	1
0.15833	1
0.16667	1
0.175	0
0.18333	1
0.19167	1
0.2	1
0.20833	0
0.21667	0
0.225	0
0.23333	-1
0.24167	-1
0.25	-1
0.25833	-1
0.26667	-2
0.275	-2
0.28333	-2
0.29167	-1
0.3	-1
0.30833	0
0.31667	1
0.325	1
0.33333	0
0.34167	-1
0.35	-2
0.35833	-3
0.36667	-3
0.375	-3
0.38333	-2
0.39167	-3
0.4	-4
0.40833	-4
0.41667	-4
0.425	-3
0.43333	-2
0.44167	-2
0.45	-3
0.45833	-4
0.46667	-5
0.475	-4
0.48333	-4
0.49167	-5
0.5	-4
0.50833	-3
0.51667	-2
0.525	-2
0.53333	-3
0.54167	-2
0.55	-3
0.55833	-4
0.56667	-4
0.575	-4
0.58333	-4
0.59167	-4
0.6	-3
0.60833	-3
0.61667	-4
0.625	-4
0.63333	-4
0.64167	-3
0.65	-3
0.65833	-2
0.66667	-2
0.675	-1
0.68333	-1
0.69167	-1
0.7	-1
0.70833	-1
0.71667	0
0.725	0
0.73333	0
0.74167	0
0.75	0
0.75833	0
0.76667	-1
0.775	-3
0.78333	-3
0.79167	-3
0.8	-2
0.80833	-2
0.81667	-1
0.825	0
0.83333	1
0.84167	1
0.85	2
0.85833	2
0.86667	2
0.875	2
0.88333	1
0.89167	1
0.9	0
0.90833	0
0.91667	0
0.925	-1
0.93333	-1
0.94167	-1
0.95	-2
0.95833	-2
0.96667	-3
0.975	-3
0.98333	-3
0.99167	-4
1	-4
1.00833	-3
1.01667	-2
1.025	-3
1.03333	-2
1.04167	-2
1.05	-2
1.05833	-1
1.06667	-2
1.075	-3
1.08333	-3
1.09167	-3
1.1	-3
1.10833	-3
1.11667	-3
1.125	-2
1.13333	-3
1.14167	-2
1.15	-1
1.15833	0
1.16667	0
1.175	0
1.18333	0
1.19167	-1
1.2	-1
1.20833	0
1.21667	0
1.225	-1
1.23333	0
1.24167	0
1.25	0
1.25833	0
1.26667	0
1.275	0
1.28333	-1
1.29167	-1
1.3	-1
1.30833	-1
1.31667	0
1.325	0
1.33333	0
1.34167	1
1.35	0
1.35833	-1
1.36667	-2
1.375	-2
1.38333	-2
1.39167	-2
1.4	-3
1.40833	-3
1.41667	-3
1.425	-2
1.43333	-1
1.44167	0
1.45	0
1.45833	0
1.46667	0
1.475	1
1.48333	2
1.49167	2
1.5	2
1.50833	1
1.51667	0
1.525	0
1.53333	1
1.54167	1
1.55	0
1.55833	1
1.56667	1
1.575	0
1.58333	0
1.59167	1
1.6	2
1.60833	2
1.61667	3
1.625	3
1.63333	3
1.64167	2
1.65	2
1.65833	2
1.66667	2
1.675	1
1.68333	1
1.69167	0
1.7	0
1.70833	-1
1.71667	-1
1.725	-1
1.73333	-1
1.74167	-1
1.75	0
1.75833	0
1.76667	0
1.775	-1
1.78333	0
1.79167	0
1.8	0
1.80833	0
1.81667	0
1.825	1
1.83333	1
1.84167	0
1.85	0
1.85833	1
1.86667	1
1.875	1
1.88333	0
1.89167	2
1.9	2
1.90833	1
1.91667	1
1.925	0
1.93333	-1
1.94167	-1
1.95	-2
1.95833	-2
1.96667	-1
1.975	0
1.98333	-1
1.99167	-1
2	-2
2.00833	-2
2.01667	-2
2.025	-2
2.03333	-2
2.04167	-1
2.05	0
2.05833	1
2.06667	1
2.075	1
2.08333	0
2.09167	0
2.1	1
2.10833	2
2.11667	2
2.125	1
2.13333	0
2.14167	1
2.15	1
2.15833	2
2.16667	3
2.175	3
2.18333	3
2.19167	2
2.2	1
2.20833	1
2.21667	2
2.225	3
2.23333	3
2.24167	2
2.25	1
2.25833	0
2.26667	0
2.275	1
2.28333	2
2.29167	3
2.3	3
2.30833	2
2.31667	1
2.325	0
2.33333	1
2.34167	2
2.35	1
2.35833	1
2.36667	1
2.375	0
2.38333	-1
2.39167	-1
2.4	-1
2.40833	-1
2.41667	-2
2.425	-2
2.43333	-1
2.44167	-1
2.45	-1
2.45833	-1
2.46667	0
2.475	0
2.48333	1
2.49167	0
2.5	2
2.50833	3
2.51667	3
2.525	3
2.53333	3
2.54167	3
2.55	3
2.55833	4
2.56667	4
2.575	3
2.58333	2
2.59167	2
2.6	1
2.60833	1
2.61667	2
2.625	3
2.63333	2
2.64167	1
2.65	0
2.65833	0
2.66667	-1
2.675	-1
2.68333	0
2.69167	-1
2.7	-1
2.70833	-1
2.71667	-1
2.725	-2
2.73333	-1
2.74167	-1
2.75	0
2.75833	0
2.76667	-1
2.775	-1
2.78333	0
2.79167	1
2.8	2
2.80833	3
2.81667	3
2.825	3
2.83333	3
2.84167	3
2.85	2
2.85833	1
2.86667	-1
2.875	-3
2.88333	-3
2.89167	-3
2.9	-3
2.90833	-2
2.91667	-1
2.925	-1
2.93333	0
2.94167	0
2.95	1
2.95833	1
2.96667	1
2.975	0
2.98333	0
2.99167	-1
3	0
3.00833	-1
3.01667	1
3.025	1
3.03333	1
3.04167	1
3.05	1
3.05833	0
3.06667	1
3.075	1
3.08333	1
3.09167	1
3.1	1
3.10833	1
3.11667	0
3.125	-1
3.13333	0
3.14167	1
3.15	1
3.15833	2
3.16667	2
3.175	3
3.18333	3
3.19167	1
3.2	1
3.20833	2
3.21667	2
3.225	2
3.23333	1
3.24167	1
3.25	1
3.25833	2
3.26667	3
3.275	3
3.28333	1
3.29167	0
3.3	1
3.30833	1
3.31667	1
3.325	1
3.33333	2
3.34167	2
3.35	2
3.35833	2
3.36667	2
3.375	2
3.38333	2
3.39167	2
3.4	2
3.40833	2
3.41667	3
3.425	3
3.43333	2
3.44167	1
3.45	0
3.45833	0
3.46667	0
3.475	0
3.48333	1
3.49167	1
3.5	1
3.50833	2
3.51667	3
3.525	4
3.53333	5
3.54167	5
3.55	4
3.55833	3
3.56667	2
3.575	1
3.58333	0
3.59167	0
3.6	2
3.60833	2
3.61667	1
3.625	1
3.63333	0
3.64167	0
3.65	1
3.65833	3
3.66667	4
3.675	3
3.68333	3
3.69167	4
3.7	5
3.70833	5
3.71667	3
3.725	3
3.73333	3
3.74167	2
3.75	2
3.75833	1
3.76667	1
3.775	1
3.78333	1
3.79167	2
3.8	2
3.80833	1
3.81667	1
3.825	0
3.83333	1
3.84167	0
3.85	0
3.85833	0
3.86667	2
3.875	3
3.88333	4
3.89167	4
3.9	4
3.90833	4
3.91667	3
3.925	3
3.93333	3
3.94167	4
3.95	5
3.95833	5
3.96667	6
3.975	5
3.98333	3
3.99167	1
4	2
4.00833	2
4.01667	2
4.025	3
4.03333	4
4.04167	3
4.05	2
4.05833	1
4.06667	0
4.075	0
4.08333	0
4.09167	1
4.1	2
4.10833	4
4.11667	3
4.125	1
4.13333	0
4.14167	-1
4.15	-1
4.15833	0
4.16667	1
4.175	2
4.18333	2
4.19167	2
4.2	1
4.20833	1
4.21667	1
4.225	2
4.23333	1
4.24167	1
4.25	2
4.25833	3
4.26667	3
4.275	4
4.28333	4
4.29167	3
4.3	2
4.30833	2
4.31667	3
4.325	2
4.33333	3
4.34167	4
4.35	6
4.35833	6
4.36667	5
4.375	4
4.38333	5
4.39167	5
4.4	4
4.40833	3
4.41667	3
4.425	3
4.43333	4
4.44167	4
4.45	5
4.45833	5
4.46667	5
4.475	5
4.48333	4
4.49167	3
4.5	2
4.50833	2
4.51667	3
4.525	4
4.53333	4
4.54167	4
4.55	4
4.55833	3
4.56667	2
4.575	3
4.58333	3
4.59167	3
4.6	3
4.60833	3
4.61667	4
4.625	3
4.63333	3
4.64167	2
4.65	2
4.65833	2
4.66667	3
4.675	3
4.68333	3
4.69167	3
4.7	3
4.70833	4
4.71667	4
4.725	3
4.73333	2
4.74167	2
4.75	2
4.75833	3
4.76667	3
4.775	4
4.78333	5
4.79167	6
4.8	5
4.80833	4
4.81667	4
4.825	3
4.83333	3
4.84167	3
4.85	3
4.85833	3
4.86667	2
4.875	2
4.88333	2
4.89167	2
4.9	1
4.90833	2
4.91667	3
4.925	4
4.93333	4
4.94167	4
4.95	4
4.95833	3
4.96667	3
4.975	3
[truncated: 50,468 more rows]

## Sheet: Sheet6
[Header]
Application	Name	LabSolutions
Version	5.92
Data	File	Name	H:\LabSolutions\Data\Project1\20190725-Sirong-BSA-37C-3rd-20uL_2019726_003.lcd
Output	Date	2019-08-10
Output	Time	09:42:58
[File	Information]
Type	Data	File
Generated	2019-07-26	13:02:54
Generated	by	System	Administrator
Modified	2019-07-26	14:28:18
Modified	by	System	Administrator
[Sample	Information]
Operator	Name	System	Administrator
Acquired	2019-07-26	13:03:16
Sample	Type	0:Unknown
Level	0
Sample	Name	BSA-37C-3rd-D3
Sample	ID	1
ISTD	Amount1	1
ISTD	Amount2	1
ISTD	Amount3	1
ISTD	Amount4	1
ISTD	Amount5	1
ISTD	Amount6	1
ISTD	Amount7	1
ISTD	Amount8	1
ISTD	Amount9	1
ISTD	Amount10	1
ISTD	Amount11	1
ISTD	Amount12	1
ISTD	Amount13	1
ISTD	Amount14	1
ISTD	Amount15	1
ISTD	Amount16	1
ISTD	Amount17	1
ISTD	Amount18	1
ISTD	Amount19	1
ISTD	Amount20	1
ISTD	Amount21	1
ISTD	Amount22	1
ISTD	Amount23	1
ISTD	Amount24	1
ISTD	Amount25	1
ISTD	Amount26	1
ISTD	Amount27	1
ISTD	Amount28	1
ISTD	Amount29	1
ISTD	Amount30	1
ISTD	Amount31	1
ISTD	Amount32	1
Sample	Amount	1
Dilution	Factor	1
Vial#	66
Injection	Volume	20
[Original	Files]
Data	File	H:\LabSolutions\Data\Project1\20190725-Sirong-BSA-37C-3rd-20uL_2019726_003.lcd
Method	File	H:\LabSolutions\Data\Project1\GPC_NH4Ac_40C_UV280_bme190621.lcm
Batch	File	H:\LabSolutions\Data\Project1\20190725-Sirong-BSA-37C-3rd-20uL.lcb
Report	Format	File	H:\LabSolutions\System\DEFAULT.lsr
[File	Description]
[Configuration]
Instrument	Name	UV+RID
Instrument	#	1
Line	#	1
#	of	Detectors	2
Detector	ID	Detector	A	Detector	B
Detector	Name	检测器A	检测器B
#	of	Channels	1	1
[Peak	Table(Detector	A)]
#	of	Peaks	4
Peak#	R.Time	I.Time	F.Time	Area	Height	A/H	Conc.	Mark	ID#	Name	k'	Plate	#	Plate	Ht.	Tailing	Resolution	Sep.Factor	Area	Ratio	Height	Ratio	Conc.	%	Norm	Conc.
1	33.408	32.058	33.608	51890	1270	40.864	0	0	1430	104.863	0	0	0	0	0	0	0
2	34.407	33.608	36.95	584877	11760	49.735	0	V	0.03	12512	11.988	0	0.419	0	0	0	0	0
3	44.959	43.925	46.092	981748	27136	36.179	0	0.346	35427	4.234	1.033	9.655	11.561	0	0	0	0
4	54.16	53.3	55.183	48207	1126	42.794	0	0.621	36683	4.089	1.097	8.82	1.797	0	0	0	0
[Peak	Table(Detector	B)]
#	of	Peaks	3
Peak#	R.Time	I.Time	F.Time	Area	Height	A/H	Conc.	Mark	ID#	Name	k'	Plate	#	Plate	Ht.	Tailing	Resolution	Sep.Factor	Area	Ratio	Height	Ratio	Conc.	%	Norm	Conc.
1	33.717	32.917	33.942	10278	272	37.813	0	0	181	828.424	0	0	0	0	0	0	0
2	34.725	33.942	36.508	143962	2842	50.653	0	V	0.03	11656	12.869	0	0.178	0	0	0	0	0
3	45.275	44.233	46.2	72492	1662	43.609	0	0.343	25295	5.93	0.895	8.701	11.465	0	0	0	0
[Compound	Results(Detector	A)]
#	of	IDs	0
[Compound	Results(Detector	B)]
#	of	IDs	0
[Group	Results(Detector	A)]
#	of	Groups	0
[Group	Results(Detector	B)]
#	of	Groups	0
[GPC	Peak	Table(Detector	B)]
#	of	Peaks	3
Peak#	Start	Time	Top	Time	End	Time	Start	Volume	Top	Volume	End	Volume	Start	M.W.	Top	M.W.	End	M.W.	Start	Height	Top	Height	End	Height
1	32.917	33.717	33.942	32.917	33.717	33.942	55159	37497	33817	597	272	618
2	33.942	34.725	36.508	33.942	34.725	36.508	33817	24020	12131	618	2842	668
3	44.233	45.275	46.2	44.233	45.275	46.2	2146	1902	1734	764	1662	830
[Average	Molecular	Weight	Table(Detector	B)]
#	of	Peaks	3
Peak#	Mn	Mw	Mz	Mz1	Mv	Mw/Mn	Mv/Mn	Mz/Mw	I.Visc	%
Total	5108	17407	25044	27312	0	3.40769	0	1.43871	1	100
1	39440	39886	40362	40865	0	1.01132	0	1.01193	1	4.5332
2	23043	23603	24141	24661	0	1.02434	0	1.02279	1	63.4942
3	1914	1916	1918	1920	0	1.00106	0	1.00107	1	31.9726
[RT/MW	Range	Table(Detector	B)]
#	of	RT/MW	Range	0
[GPC	Calibration	Curve	Table(Detector	B)]
#	of	Points	7
#	Time(min)	M.W.	Weight	Error	Active	Virtual	Data	Name
1	28.677	736000	1	1.1034	ON	OFF	H:\LabSolutions\Data\Project1\20190527STD_NH4Ac_40C_2019528_008.lcd
2	30.518	200000	1	-5.6588	ON	OFF	H:\LabSolutions\Data\Project1\20190527STD_NH4Ac_40C_2019528_007.lcd
3	31.656	113000	1	4.5867	ON	OFF	H:\LabSolutions\Data\Project1\20190527STD_NH4Ac_40C_2019528_006.lcd
4	33.25	48800	1	4.1236	ON	OFF	H:\LabSolutions\Data\Project1\20190527STD_NH4Ac_40C_2019528_005.lcd
5	34.67	23000	1	-6.8854	ON	OFF	H:\LabSolutions\Data\Project1\20190527STD_NH4Ac_40C_2019528_004.lcd
6	37.212	9900	1	3.1632	ON	OFF	H:\LabSolutions\Data\Project1\20190527STD_NH4Ac_40C_2019528_003.lcd
7	38.65	6200	1	-1.0726	ON	OFF	H:\LabSolutions\Data\Project1\20190527STD_NH4Ac_40C_2019528_002.lcd
Calibration	Curve	3rd	Order
Comment
[GPC	Slice	Data	Table(Detector	B)]
#	of	Peaks	3
Peak#	Slice#	R.Time	Volume	M.W.	Height	Sub	Total	%	Area
1	1	32.921	32.921	55044	1	20557	100	1
1	2	32.929	32.929	54815	3	20555	99.9933	1
1	3	32.938	32.938	54587	4	20553	99.9804	2
1	4	32.946	32.946	54360	6	20549	99.9602	3
1	5	32.954	32.954	54134	7	20543	99.933	4
1	6	32.963	32.963	53910	9	20536	99.898	4
1	7	32.971	32.971	53686	11	20527	99.8543	5
1	8	32.979	32.979	53463	12	20516	99.8021	6
1	9	32.988	32.988	53242	14	20504	99.7421	7
1	10	32.996	32.996	53022	16	20490	99.6743	8
1	11	33.004	33.004	52803	17	20474	99.5983	9
1	12	33.013	33.013	52584	19	20457	99.5137	10
1	13	33.021	33.021	52367	22	20437	99.4195	11
1	14	33.029	33.029	52151	24	20416	99.3146	12
1	15	33.038	33.038	51936	26	20392	99.1985	13
1	16	33.046	33.046	51723	28	20366	99.0712	14
1	17	33.054	33.054	51510	30	20338	98.9336	15
1	18	33.063	33.063	51298	32	20307	98.7858	16
1	19	33.071	33.071	51087	35	20275	98.6283	17
1	20	33.079	33.079	50878	37	20240	98.4598	18
1	21	33.088	33.088	50669	39	20203	98.2802	20
1	22	33.096	33.096	50461	42	20164	98.0892	21
1	23	33.104	33.104	50254	44	20122	97.8866	22
1	24	33.113	33.113	50049	47	20078	97.672	23
1	25	33.121	33.121	49844	49	20031	97.4447	25
1	26	33.129	33.129	49641	52	19982	97.2044	26
1	27	33.138	33.138	49438	55	19930	96.9507	27
1	28	33.146	33.146	49236	58	19875	96.6832	29
1	29	33.154	33.154	49036	61	19817	96.4015	31
1	30	33.163	33.163	48836	64	19756	96.1045	32
1	31	33.171	33.171	48637	68	19692	95.7915	34
1	32	33.179	33.179	48439	71	19624	95.4627	35
1	33	33.188	33.188	48242	74	19553	95.1175	37
1	34	33.196	33.196	48047	77	19479	94.7568	39
1	35	33.204	33.204	47852	81	19402	94.3805	40
1	36	33.213	33.213	47658	84	19321	93.9877	42
1	37	33.221	33.221	47465	88	19237	93.5782	44
1	38	33.229	33.229	47273	92	19149	93.151	46
1	39	33.238	33.238	47081	95	19057	92.7053	48
1	40	33.246	33.246	46891	99	18962	92.241	50
1	41	33.254	33.254	46702	104	18862	91.7576	52
1	42	33.263	33.263	46513	108	18759	91.2541	54
1	43	33.271	33.271	46326	112	18651	90.7305	56
1	44	33.279	33.279	46139	115	18540	90.1875	58
1	45	33.288	33.288	45954	119	18424	89.6259	60
1	46	33.296	33.296	45769	123	18305	89.046	62
1	47	33.304	33.304	45585	127	18182	88.4465	64
1	48	33.313	33.313	45402	132	18054	87.8269	66
1	49	33.321	33.321	45220	136	17923	87.1869	68
1	50	33.329	33.329	45038	140	17787	86.5264	70
1	51	33.338	33.338	44858	144	17647	85.8459	72
1	52	33.346	33.346	44679	148	17503	85.1446	74
1	53	33.354	33.354	44500	152	17355	84.423	76
1	54	33.363	33.363	44322	157	17202	83.6812	78
1	55	33.371	33.371	44145	161	17045	82.9191	80
1	56	33.379	33.379	43969	165	16885	82.1364	83
1	57	33.388	33.388	43794	169	16719	81.3335	85
1	58	33.396	33.396	43619	173	16550	80.5099	87
1	59	33.404	33.404	43446	178	16377	79.666	89
1	60	33.413	33.413	43273	182	16199	78.8018	91
1	61	33.421	33.421	43101	186	16017	77.9173	93
1	62	33.429	33.429	42930	190	15831	77.0125	95
1	63	33.438	33.438	42759	194	15641	76.0877	97
1	64	33.446	33.446	42590	198	15447	75.1438	99
1	65	33.454	33.454	42421	202	15249	74.1806	101
1	66	33.463	33.463	42253	206	15047	73.1975	103
1	67	33.471	33.471	42086	210	14841	72.1942	105
1	68	33.479	33.479	41920	214	14631	71.1719	107
1	69	33.488	33.488	41754	218	14417	70.1314	109
1	70	33.496	33.496	41590	221	14199	69.073	111
1	71	33.504	33.504	41426	225	13978	67.9968	112
1	72	33.513	33.513	41263	228	13753	66.9033	114
1	73	33.521	33.521	41100	232	13525	65.7925	116
1	74	33.529	33.529	40939	234	13293	64.6664	117
1	75	33.538	33.538	40778	237	13059	63.5259	119
1	76	33.546	33.546	40618	240	12822	62.3716	120
1	77	33.554	33.554	40458	243	12581	61.2038	121
1	78	33.563	33.563	40300	245	12339	60.0232	123
1	79	33.571	33.571	40142	248	12094	58.8303	124
1	80	33.579	33.579	39985	250	11846	57.6259	125
1	81	33.588	33.588	39828	252	11596	56.41	126
1	82	33.596	33.596	39673	254	11344	55.1829	127
1	83	33.604	33.604	39518	257	11089	53.945	128
1	84	33.613	33.613	39364	258	10833	52.6967	129
1	85	33.621	33.621	39210	260	10574	51.4399	130
1	86	33.629	33.629	39058	261	10315	50.1761	131
1	87	33.638	33.638	38906	263	10053	48.9043	132
1	88	33.646	33.646	38754	265	9790	47.6249	132
1	89	33.654	33.654	38604	266	9526	46.3378	133
1	90	33.663	33.663	38454	267	9259	45.0434	134
1	91	33.671	33.671	38305	268	8992	43.7431	134
1	92	33.679	33.679	38156	269	8724	42.4384	134
1	93	33.688	33.688	38008	270	8455	41.1301	135
1	94	33.696	33.696	37861	271	8185	39.8174	135
1	95	33.704	33.704	37715	271	7915	38.5011	136
1	96	33.713	33.713	37569	272	7643	37.1811	136
1	97	33.721	33.721	37424	272	7371	35.8584	136
1	98	33.729	33.729	37280	272	7099	34.5338	136
1	99	33.738	33.738	37136	273	6827	33.2084	136
1	100	33.746	33.746	36993	273	6554	31.8819	136
1	101	33.754	33.754	36851	273	6281	30.5542	137
1	102	33.763	33.763	36709	273	6008	29.2259	137
1	103	33.771	33.771	36568	273	5735	27.8964	137
1	104	33.779	33.779	36428	273	5461	26.5661	137
1	105	33.788	33.788	36288	273	5188	25.2361	137
1	106	33.796	33.796	36149	273	4914	23.9063	137
1	107	33.804	33.804	36011	273	4641	22.5767	137
1	108	33.813	33.813	35873	273	4368	21.2486	136
1	109	33.821	33.821	35736	272	4095	19.9221	136
1	110	33.829	33.829	35599	272	3823	18.5968	136
1	111	33.838	33.838	35463	272	3551	17.2729	136
1	112	33.846	33.846	35328	272	3279	15.9508	136
1	113	33.854	33.854	35194	271	3007	14.6299	136
1	114	33.863	33.863	35060	272	2736	13.3093	136
1	115	33.871	33.871	34926	272	2464	11.9884	136
1	116	33.879	33.879	34793	272	2193	10.6665	136
1	117	33.888	33.888	34661	272	1921	9.3428	136
1	118	33.896	33.896	34530	273	1648	8.0176	136
1	119	33.904	33.904	34399	273	1375	6.6906	137
1	120	33.913	33.913	34269	274	1102	5.3609	137
1	121	33.921	33.921	34139	275	828	4.0278	137
1	122	33.929	33.929	34010	276	553	2.6906	138
1	123	33.938	33.938	33881	277	277	1.3485	139
2	1	33.946	33.946	33753	279	287924	100	140
2	2	33.954	33.954	33626	281	287645	99.9031	140
2	3	33.963	33.963	33499	283	287364	99.8055	141
2	4	33.971	33.971	33373	285	287081	99.7072	143
2	5	33.979	33.979	33247	288	286796	99.6081	144
2	6	33.988	33.988	33122	291	286508	99.5079	146
2	7	33.996	33.996	32998	295	286216	99.4067	147
2	8	34.004	34.004	32874	299	285921	99.3043	149
2	9	34.013	34.013	32751	303	285623	99.2006	151
2	10	34.021	34.021	32628	308	285320	99.0955	154
2	11	34.029	34.029	32506	313	285012	98.9886	157
2	12	34.038	34.038	32384	319	284699	98.8798	159
2	13	34.046	34.046	32263	325	284380	98.7691	163
2	14	34.054	34.054	32142	333	284055	98.656	166
2	15	34.063	34.063	32022	341	283722	98.5405	170
2	16	34.071	34.071	31903	349	283382	98.4222	175
2	17	34.079	34.079	31784	359	283032	98.3009	179
2	18	34.088	34.088	31666	369	282674	98.1763	184
2	19	34.096	34.096	31548	380	282305	98.0482	190
2	20	34.104	34.104	31430	391	281925	97.9164	196
2	21	34.113	34.113	31314	404	281534	97.7804	202
2	22	34.121	34.121	31197	418	281129	97.64	209
2	23	34.129	34.129	31082	433	280711	97.4948	216
2	24	34.138	34.138	30967	448	280279	97.3445	224
2	25	34.146	34.146	30852	464	279831	97.1889	232
2	26	34.154	34.154	30738	482	279366	97.0276	241
2	27	34.163	34.163	30624	501	278884	96.8602	250
2	28	34.171	34.171	30511	521	278383	96.6863	260
2	29	34.179	34.179	30398	542	277863	96.5054	271
2	30	34.188	34.188	30286	564	277321	96.3174	282
2	31	34.196	34.196	30175	587	276758	96.1216	293
2	32	34.204	34.204	30064	611	276171	95.9178	306
2	33	34.213	34.213	29953	637	275559	95.7054	319
2	34	34.221	34.221	29843	665	274922	95.4841	332
2	35	34.229	34.229	29733	693	274257	95.2532	347
2	36	34.238	34.238	29624	723	273564	95.0125	361
2	37	34.246	34.246	29516	754	272842	94.7615	377
2	38	34.254	34.254	29408	786	272088	94.4997	393
2	39	34.263	34.263	29300	820	271301	94.2266	410
2	40	34.271	34.271	29193	855	270482	93.9418	427
2	41	34.279	34.279	29086	891	269627	93.6449	446
2	42	34.288	34.288	28980	928	268736	93.3354	464
2	43	34.296	34.296	28874	967	267807	93.013	484
2	44	34.304	34.304	28769	1007	266840	92.6771	503
2	45	34.313	34.313	28664	1048	265833	92.3274	524
2	46	34.321	34.321	28560	1091	264785	91.9633	545
2	47	34.329	34.329	28456	1134	263694	91.5845	567
2	48	34.338	34.338	28353	1179	262560	91.1905	590
2	49	34.346	34.346	28250	1225	261381	90.781	612
2	50	34.354	34.354	28147	1271	260156	90.3557	635
2	51	34.363	34.363	28045	1318	258885	89.9143	659
2	52	34.371	34.371	27944	1366	257567	89.4564	683
2	53	34.379	34.379	27843	1415	256201	88.982	707
2	54	34.388	34.388	27742	1464	254786	88.4906	732
2	55	34.396	34.396	27642	1514	253322	87.9822	757
2	56	34.404	34.404	27542	1564	251809	87.4565	782
2	57	34.413	34.413	27443	1614	250245	86.9134	807
2	58	34.421	34.421	27344	1665	248631	86.3528	833
2	59	34.429	34.429	27246	1716	246966	85.7744	858
2	60	34.438	34.438	27148	1768	245249	85.1783	884
2	61	34.446	34.446	27050	1819	243482	84.5644	909
2	62	34.454	34.454	26953	1869	241663	83.9328	935
2	63	34.463	34.463	26856	1920	239794	83.2835	960
2	64	34.471	34.471	26760	1970	237874	82.6167	985
2	65	34.479	34.479	26664	2020	235903	81.9324	1010
2	66	34.488	34.488	26569	2069	233883	81.2308	1035
2	67	34.496	34.496	26474	2117	231814	80.5121	1059
2	68	34.504	34.504	26379	2165	229697	79.7767	1083
2	69	34.513	34.513	26285	2212	227532	79.0248	1106
2	70	34.521	34.521	26191	2257	225320	78.2566	1129
2	71	34.529	34.529	26098	2302	223062	77.4725	1151
2	72	34.538	34.538	26005	2345	220761	76.6731	1172
2	73	34.546	34.546	25912	2386	218416	75.8587	1193
2	74	34.554	34.554	25820	2427	216029	75.0299	1213
2	75	34.563	34.563	25729	2466	213602	74.187	1233
2	76	34.571	34.571	25637	2504	211136	73.3305	1252
2	77	34.579	34.579	25546	2540	208633	72.4609	1270
2	78	34.588	34.588	25456	2574	206093	71.5787	1287
2	79	34.596	34.596	25366	2606	203519	70.6848	1303
2	80	34.604	34.604	25276	2636	200913	69.7797	1318
2	81	34.613	34.613	25187	2664	198277	68.8642	1332
2	82	34.621	34.621	25098	2690	195613	67.9389	1345
2	83	34.629	34.629	25009	2715	192922	67.0045	1357
2	84	34.638	34.638	24921	2737	190208	66.0617	1369
2	85	34.646	34.646	24833	2757	187471	65.1111	1379
2	86	34.654	34.654	24746	2775	184713	64.1535	1388
2	87	34.663	34.663	24659	2791	181938	63.1896	1396
2	88	34.671	34.671	24572	2805	179147	62.2201	1403
2	89	34.679	34.679	24486	2817	176342	61.2459	1408
2	90	34.688	34.688	24400	2826	173525	60.2676	1413
2	91	34.696	34.696	24315	2833	170699	59.286	1417
2	92	34.704	34.704	24230	2838	167865	58.3019	1419
2	93	34.713	34.713	24145	2841	165027	57.3161	1421
2	94	34.721	34.721	24060	2842	162186	56.3292	1421
2	95	34.729	34.729	23976	2841	159343	55.3421	1420
2	96	34.738	34.738	23893	2838	156502	54.3554	1419
2	97	34.746	34.746	23810	2833	153665	53.3698	1416
2	98	34.754	34.754	23727	2825	150832	52.386	1413
2	99	34.763	34.763	23644	2816	148007	51.4048	1408
2	100	34.771	34.771	23562	2805	145191	50.4266	1403
2	101	34.779	34.779	23480	2792	142386	49.4524	1396
2	102	34.788	34.788	23398	2777	139594	48.4827	1389
2	103	34.796	34.796	23317	2761	136816	47.518	1381
2	104	34.804	34.804	23236	2743	134055	46.5591	1371
2	105	34.813	34.813	23156	2723	131312	45.6064	1362
2	106	34.821	34.821	23076	2702	128589	44.6607	1351
2	107	34.829	34.829	22996	2679	125887	43.7224	1339
2	108	34.838	34.838	22917	2655	123209	42.792	1327
2	109	34.846	34.846	22838	2629	120554	41.87	1315
2	110	34.854	34.854	22759	2602	117925	40.9568	1301
2	111	34.863	34.863	22680	2575	115322	40.053	1287
2	112	34.871	34.871	22602	2545	112748	39.1588	1273
2	113	34.879	34.879	22525	2515	110202	38.2748	1258
2	114	34.888	34.888	22447	2484	107687	37.4013	1242
2	115	34.896	34.896	22370	2452	105204	36.5386	1226
2	116	34.904	34.904	22293	2419	102752	35.687	1210
2	117	34.913	34.913	22217	2386	100332	34.8468	1193
2	118	34.921	34.921	22141	2351	97947	34.0183	1175
2	119	34.929	34.929	22065	2316	95596	33.2017	1158
2	120	34.938	34.938	21990	2280	93280	32.3975	1140
2	121	34.946	34.946	21915	2244	91000	31.6056	1122
2	122	34.954	34.954	21840	2207	88757	30.8264	1103
2	123	34.963	34.963	21765	2169	86550	30.06	1085
2	124	34.971	34.971	21691	2132	84381	29.3065	1066
2	125	34.979	34.979	21617	2094	82249	28.5661	1047
2	126	34.988	34.988	21544	2055	80155	27.8389	1028
2	127	34.996	34.996	21471	2017	78100	27.125	1009
2	128	35.004	35.004	21398	1979	76082	26.4244	989
2	129	35.013	35.013	21325	1941	74104	25.7372	970
2	130	35.021	35.021	21253	1902	72163	25.0632	951
2	131	35.029	35.029	21181	1864	70261	24.4025	932
2	132	35.038	35.038	21109	1826	68397	23.7552	913
2	133	35.046	35.046	21038	1787	66571	23.1211	894
2	134	35.054	35.054	20967	1749	64784	22.5003	875
2	135	35.063	35.063	20896	1711	63035	21.8928	856
2	136	35.071	35.071	20825	1673	61323	21.2984	837
2	137	35.079	35.079	20755	1636	59650	20.7173	818
2	138	35.088	35.088	20685	1599	58014	20.1491	799
2	139	35.096	35.096	20616	1562	56415	19.5938	781
2	140	35.104	35.104	20547	1526	54853	19.0512	763
2	141	35.113	35.113	20478	1490	53327	18.5213	745
2	142	35.121	35.121	20409	1454	51837	18.0037	727
2	143	35.129	35.129	20340	1419	50383	17.4986	710
2	144	35.138	35.138	20272	1385	48964	17.0057	692
2	145	35.146	35.146	20205	1351	47579	16.5247	675
2	146	35.154	35.154	20137	1317	46228	16.0557	658
2	147	35.163	35.163	20070	1283	44911	15.5983	642
2	148	35.171	35.171	20003	1251	43628	15.1526	625
2	149	35.179	35.179	19936	1219	42377	14.7182	609
2	150	35.188	35.188	19870	1187	41159	14.295	594
2	151	35.196	35.196	19803	1156	39972	13.8827	578
2	152	35.204	35.204	19738	1126	38815	13.4811	563
2	153	35.213	35.213	19672	1096	37689	13.09	548
2	154	35.221	35.221	19607	1066	36594	12.7095	533
2	155	35.229	35.229	19542	1037	35527	12.3392	519
2	156	35.238	35.238	19477	1009	34490	11.9789	505
2	157	35.246	35.246	19412	982	33481	11.6284	491
2	158	35.254	35.254	19348	955	32499	11.2874	477
2	159	35.263	35.263	19284	928	31544	10.9557	464
2	160	35.271	35.271	19220	902	30616	10.6333	451
2	161	35.279	35.279	19157	877	29713	10.3198	439
2	162	35.288	35.288	19094	853	28836	10.0151	426
2	163	35.296	35.296	19031	829	27983	9.719	414
2	164	35.304	35.304	18968	805	27155	9.4312	403
2	165	35.313	35.313	18906	783	26349	9.1515	391
2	166	35.321	35.321	18844	760	25567	8.8797	380
2	167	35.329	35.329	18782	738	24806	8.6156	369
2	168	35.338	35.338	18720	717	24068	8.3592	359
2	169	35.346	35.346	18659	696	23351	8.1101	348
2	170	35.354	35.354	18598	676	22654	7.8682	338
2	171	35.363	35.363	18537	656	21978	7.6333	328
2	172	35.371	35.371	18476	637	21322	7.4053	319
2	173	35.379	35.379	18416	618	20685	7.184	309
2	174	35.388	35.388	18356	601	20066	6.9693	300
2	175	35.396	35.396	18296	583	19466	6.7607	291
2	176	35.404	35.404	18237	566	18883	6.5582	283
2	177	35.413	35.413	18177	549	18317	6.3617	275
2	178	35.421	35.421	18118	533	17768	6.171	266
2	179	35.429	35.429	18059	517	17235	5.9858	259
2	180	35.438	35.438	18001	502	16718	5.8063	251
2	181	35.446	35.446	17942	487	16216	5.632	244
2	182	35.454	35.454	17884	473	15729	5.4628	236
2	183	35.463	35.463	17826	459	15256	5.2987	229
2	184	35.471	35.471	17769	445	14797	5.1393	223
2	185	35.479	35.479	17711	432	14352	4.9847	216
2	186	35.488	35.488	17654	419	13920	4.8347	210
2	187	35.496	35.496	17597	407	13501	4.6891	203
2	188	35.504	35.504	17540	395	13094	4.5478	197
2	189	35.513	35.513	17484	383	12699	4.4107	191
2	190	35.521	35.521	17427	371	12317	4.2777	186
2	191	35.529	35.529	17371	360	11945	4.1487	180
2	192	35.538	35.538	17316	350	11585	4.0235	175
2	193	35.546	35.546	17260	339	11235	3.902	170
2	194	35.554	35.554	17205	329	10896	3.7843	164
2	195	35.563	35.563	17150	319	10567	3.67	160
2	196	35.571	35.571	17095	310	10248	3.5591	155
2	197	35.579	35.579	17040	301	9937	3.4513	151
2	198	35.588	35.588	16986	293	9636	3.3466	146
2	199	35.596	35.596	16931	285	9343	3.2449	142
2	200	35.604	35.604	16877	277	9058	3.146	138
2	201	35.613	35.613	16824	268	8782	3.05	134
2	202	35.621	35.621	16770	261	8513	2.9568	130
2	203	35.629	35.629	16717	253	8253	2.8662	126
2	204	35.638	35.638	16663	246	8000	2.7784	123
2	205	35.646	35.646	16611	239	7754	2.693	119
2	206	35.654	35.654	16558	232	7515	2.6102	116
2	207	35.663	35.663	16505	225	7283	2.5296	113
2	208	35.671	35.671	16453	218	7058	2.4515	109
2	209	35.679	35.679	16401	212	6840	2.3756	106
2	210	35.688	35.688	16349	206	6628	2.3019	103
2	211	35.696	35.696	16298	201	6421	2.2302	100
2	212	35.704	35.704	16246	195	6221	2.1605	97
2	213	35.713	35.713	16195	189	6026	2.0928	95
2	214	35.721	35.721	16144	184	5836	2.0271	92
2	215	35.729	35.729	16093	178	5653	1.9632	89
2	216	35.738	35.738	16042	173	5474	1.9013	87
2	217	35.746	35.746	15992	168	5301	1.8411	84
2	218	35.754	35.754	15942	164	5132	1.7826	82
2	219	35.763	35.763	15892	159	4969	1.7257	80
2	220	35.771	35.771	15842	155	4810	1.6705	77
2	221	35.779	35.779	15792	150	4655	1.6168	75
2	222	35.788	35.788	15743	146	4505	1.5647	73
2	223	35.796	35.796	15694	142	4359	1.514	71
2	224	35.804	35.804	15645	138	4217	1.4647	69
2	225	35.813	35.813	15596	134	4079	1.4168	67
2	226	35.821	35.821	15547	130	3946	1.3703	65
2	227	35.829	35.829	15499	126	3816	1.3252	63
2	228	35.838	35.838	15451	123	3689	1.2813	61
2	229	35.846	35.846	15403	119	3566	1.2386	60
2	230	35.854	35.854	15355	116	3447	1.1971	58
2	231	35.863	35.863	15307	113	3331	1.1568	56
2	232	35.871	35.871	15260	109	3218	1.1177	55
2	233	35.879	35.879	15212	106	3109	1.0797	53
2	234	35.888	35.888	15165	104	3002	1.0427	52
2	235	35.896	35.896	15118	101	2899	1.0067	50
2	236	35.904	35.904	15072	99	2798	0.9717	49
2	237	35.913	35.913	15025	96	2699	0.9374	48
2	238	35.921	35.921	14979	93	2603	0.9041	47
2	239	35.929	35.929	14933	90	2510	0.8718	45
2	240	35.938	35.938	14887	87	2420	0.8404	44
2	241	35.946	35.946	14841	85	2332	0.81	42
2	242	35.954	35.954	14795	83	2247	0.7805	41
2	243	35.963	35.963	14750	80	2165	0.7518	40
2	244	35.971	35.971	14705	78	2084	0.724	39
2	245	35.979	35.979	14660	76	2006	0.6968	38
2	246	35.988	35.988	14615	74	1930	0.6703	37
2	247	35.996	35.996	14570	72	1856	0.6445	36
2	248	36.004	36.004	14525	70	1784	0.6195	35
2	249	36.013	36.013	14481	68	1714	0.5952	34
2	250	36.021	36.021	14437	67	1645	0.5714	33
2	251	36.029	36.029	14393	65	1579	0.5483	33
2	252	36.038	36.038	14349	63	1514	0.5257	32
2	253	36.046	36.046	14305	62	1450	0.5037	31
2	254	36.054	36.054	14262	60	1389	0.4823	30
2	255	36.063	36.063	14219	58	1329	0.4616	29
2	256	36.071	36.071	14175	56	1271	0.4416	28
2	257	36.079	36.079	14132	54	1216	0.4222	27
2	258	36.088	36.088	14090	52	1162	0.4035	26
2	259	36.096	36.096	14047	51	1109	0.3853	25
2	260	36.104	36.104	14005	49	1059	0.3676	25
2	261	36.113	36.113	13962	48	1009	0.3506	24
2	262	36.121	36.121	13920	47	962	0.334	23
2	263	36.129	36.129	13878	46	915	0.3178	23
2	264	36.138	36.138	13836	44	869	0.302	22
2	265	36.146	36.146	13795	43	825	0.2866	21
2	266	36.154	36.154	13753	41	782	0.2717	21
2	267	36.163	36.163	13712	40	741	0.2574	20
2	268	36.171	36.171	13671	39	701	0.2434	19
2	269	36.179	36.179	13630	37	662	0.2299	19
2	270	36.188	36.188	13589	36	625	0.2169	18
2	271	36.196	36.196	13548	34	589	0.2045	17
2	272	36.204	36.204	13508	33	554	0.1925	17
2	273	36.213	36.213	13467	32	521	0.1811	16
2	274	36.221	36.221	13427	30	490	0.17	15
2	275	36.229	36.229	13387	29	459	0.1595	15
2	276	36.238	36.238	13347	28	430	0.1493	14
2	277	36.246	36.246	13307	27	402	0.1396	13
2	278	36.254	36.254	13268	26	375	0.1304	13
2	279	36.263	36.263	13228	25	350	0.1214	12
2	280	36.271	36.271	13189	24	325	0.1128	12
2	281	36.279	36.279	13150	23	301	0.1046	11
2	282	36.288	36.288	13111	22	278	0.0966	11
2	283	36.296	36.296	13072	21	256	0.089	10
2	284	36.304	36.304	13033	20	235	0.0818	10
2	285	36.313	36.313	12995	19	216	0.0749	9
2	286	36.321	36.321	12956	18	197	0.0684	9
2	287	36.329	36.329	12918	17	179	0.0622	8
2	288	36.338	36.338	12880	16	162	0.0563	8
2	289	36.346	36.346	12842	15	146	0.0508	8
2	290	36.354	36.354	12804	14	131	0.0456	7
2	291	36.363	36.363	12767	14	117	0.0406	7
2	292	36.371	36.371	12729	13	103	0.0358	6
2	293	36.379	36.379	12692	12	90	0.0314	6
2	294	36.388	36.388	12655	11	79	0.0273	5
2	295	36.396	36.396	12618	10	68	0.0235	5
2	296	36.404	36.404	12581	9	58	0.02	5
2	297	36.413	36.413	12544	9	48	0.0168	4
2	298	36.421	36.421	12507	8	40	0.0138	4
2	299	36.429	36.429	12471	7	32	0.0111	3
2	300	36.438	36.438	12434	6	25	0.0087	3
2	301	36.446	36.446	12398	5	19	0.0066	3
2	302	36.454	36.454	12362	4	14	0.0048	2
2	303	36.463	36.463	12326	3	9	0.0033	2
2	304	36.471	36.471	12290	2	6	0.0021	1
2	305	36.479	36.479	12255	2	4	0.0012	1
2	306	36.488	36.488	12219	1	2	0.0006	1
2	307	36.496	36.496	12184	1	1	0.0002	0
2	308	36.504	36.504	12148	0	0	0	0
3	1	44.238	44.238	2145	1	144985	100	1
3	2	44.246	44.246	2142	2	144983	99.9991	1
3	3	44.254	44.254	2140	4	144981	99.9974	2
3	4	44.263	44.263	2138	5	144977	99.9949	2
3	5	44.271	44.271	2136	6	144972	99.9917	3
3	6	44.279	44.279	2133	8	144966	99.9874	4
3	7	44.288	44.288	2131	9	144959	99.982	5
3	8	44.296	44.296	2129	11	144949	99.9755	6
3	9	44.304	44.304	2127	13	144938	99.9678	7
3	10	44.313	44.313	2125	15	144925	99.9587	8
3	11	44.321	44.321	2122	18	144909	99.9481	9
3	12	44.329	44.329	2120	20	144891	99.9358	10
3	13	44.338	44.338	2118	23	144871	99.9219	11
3	14	44.346	44.346	2116	25	144849	99.9062	13
3	15	44.354	44.354	2114	28	144823	99.8887	14
3	16	44.363	44.363	2112	31	144795	99.8692	16
3	17	44.371	44.371	2109	35	144764	99.8476	17
3	18	44.379	44.379	2107	39	144729	99.8234	19
3	19	44.388	44.388	2105	43	144690	99.7967	21
3	20	44.396	44.396	2103	47	144647	99.7671	24
3	21	44.404	44.404	2101	52	144600	99.7346	26
3	22	44.413	44.413	2099	57	144548	99.6989	28
3	23	44.421	44.421	2096	62	144491	99.6597	31
3	24	44.429	44.429	2094	68	144429	99.6169	34
3	25	44.438	44.438	2092	74	144361	99.5701	37
3	26	44.446	44.446	2090	80	144288	99.5193	40
3	27	44.454	44.454	2088	87	144208	99.4641	43
3	28	44.463	44.463	2086	93	144121	99.4044	47
3	29	44.471	44.471	2084	101	144028	99.34	50
3	30	44.479	44.479	2082	108	143927	99.2706	54
3	31	44.488	44.488	2080	117	143819	99.1958	58
3	32	44.496	44.496	2078	125	143702	99.1154	62
3	33	44.504	44.504	2075	134	143577	99.0293	67
3	34	44.513	44.513	2073	143	143444	98.9371	71
3	35	44.521	44.521	2071	152	143301	98.8386	76
3	36	44.529	44.529	2069	163	143148	98.7334	81
3	37	44.538	44.538	2067	173	142986	98.6213	86
3	38	44.546	44.546	2065	184	142813	98.502	92
3	39	44.554	44.554	2063	195	142629	98.3753	97
3	40	44.563	44.563	2061	206	142434	98.241	103
3	41	44.571	44.571	2059	217	142228	98.099	109
3	42	44.579	44.579	2057	229	142011	97.9493	114
3	43	44.588	44.588	2055	241	141783	97.7916	120
3	44	44.596	44.596	2053	253	141542	97.6256	126
3	45	44.604	44.604	2051	265	141289	97.4513	132
3	46	44.613	44.613	2049	277	141024	97.2686	139
3	47	44.621	44.621	2047	290	140747	97.0774	145
3	48	44.629	44.629	2045	303	140457	96.8771	152
3	49	44.638	44.638	2043	316	140154	96.6679	158
3	50	44.646	44.646	2041	330	139837	96.4496	165
3	51	44.654	44.654	2039	343	139507	96.2222	172
3	52	44.663	44.663	2037	357	139164	95.9855	178
3	53	44.671	44.671	2035	370	138807	95.7394	185
3	54	44.679	44.679	2033	384	138437	95.484	192
3	55	44.688	44.688	2031	398	138053	95.219	199
3	56	44.696	44.696	2029	412	137655	94.9446	206
3	57	44.704	44.704	2027	425	137244	94.6608	213
3	58	44.713	44.713	2025	439	136818	94.3674	220
3	59	44.721	44.721	2023	453	136379	94.0643	227
3	60	44.729	44.729	2021	468	135925	93.7515	234
3	61	44.738	44.738	2019	482	135458	93.429	241
3	62	44.746	44.746	2017	497	134976	93.0966	248
3	63	44.754	44.754	2015	511	134479	92.7541	256
3	64	44.763	44.763	2013	526	133968	92.4014	263
3	65	44.771	44.771	2011	541	133442	92.0387	270
3	66	44.779	44.779	2009	556	132901	91.6657	278
3	67	44.788	44.788	2007	571	132345	91.2824	285
3	68	44.796	44.796	2005	586	131775	90.8886	293
3	69	44.804	44.804	2003	602	131188	90.4842	301
3	70	44.813	44.813	2002	618	130586	90.0689	309
3	71	44.821	44.821	2000	634	129968	89.6427	317
3	72	44.829	44.829	1998	651	129334	89.2055	325
3	73	44.838	44.838	1996	667	128684	88.7567	334
3	74	44.846	44.846	1994	684	128016	88.2965	342
3	75	44.854	44.854	1992	701	127332	87.8246	351
3	76	44.863	44.863	1990	719	126631	87.3409	359
3	77	44.871	44.871	1988	737	125912	86.845	369
3	78	44.879	44.879	1986	756	125175	86.3365	378
3	79	44.888	44.888	1984	775	124418	85.815	388
3	80	44.896	44.896	1983	794	123643	85.2804	397
3	81	44.904	44.904	1981	814	122849	84.7326	407
3	82	44.913	44.913	1979	834	122035	84.1712	417
3	83	44.921	44.921	1977	855	121201	83.5958	428
3	84	44.929	44.929	1975	876	120346	83.006	438
3	85	44.938	44.938	1973	898	119470	82.4015	449
3	86	44.946	44.946	1971	920	118571	81.782	460
3	87	44.954	44.954	1970	943	117651	81.1473	471
3	88	44.963	44.963	1968	966	116708	80.4969	483
3	89	44.971	44.971	1966	990	115742	79.8306	495
3	90	44.979	44.979	1964	1013	114752	79.1481	507
3	91	44.988	44.988	1962	1037	113739	78.4491	519
3	92	44.996	44.996	1960	1062	112702	77.7336	531
3	93	45.004	45.004	1959	1086	111640	77.0013	543
3	94	45.013	45.013	1957	1111	110554	76.252	556
3	95	45.021	45.021	1955	1137	109442	75.4855	568
3	96	45.029	45.029	1953	1162	108306	74.7016	581
3	97	45.038	45.038	1951	1188	107144	73.9002	594
3	98	45.046	45.046	1950	1213	105956	73.081	607
3	99	45.054	45.054	1948	1239	104743	72.2442	619
3	100	45.063	45.063	1946	1264	103504	71.3897	632
3	101	45.071	45.071	1944	1289	102240	70.5178	645
3	102	45.079	45.079	1942	1314	100951	69.6285	657
3	103	45.088	45.088	1941	1339	99636	68.7221	669
3	104	45.096	45.096	1939	1363	98298	67.7987	682
3	105	45.104	45.104	1937	1387	96934	66.8585	694
3	106	45.113	45.113	1935	1411	95547	65.9016	705
3	107	45.121	45.121	1934	1434	94136	64.9284	717
3	108	45.129	45.129	1932	1456	92702	63.9393	728
3	109	45.138	45.138	1930	1478	91246	62.9349	739
3	110	45.146	45.146	1928	1499	89768	61.9156	749
3	111	45.154	45.154	1927	1519	88269	60.8819	759
3	112	45.163	45.163	1925	1538	86751	59.8344	769
3	113	45.171	45.171	1923	1556	85213	58.7738	778
3	114	45.179	45.179	1921	1572	83657	57.7008	786
3	115	45.188	45.188	1920	1587	82085	56.6165	794
3	116	45.196	45.196	1918	1601	80498	55.5216	801
3	117	45.204	45.204	1916	1614	78896	54.4172	807
3	118	45.213	45.213	1914	1626	77282	53.3039	813
3	119	45.221	45.221	1913	1636	75657	52.1827	818
3	120	45.229	45.229	1911	1644	74021	51.0546	822
3	121	45.238	45.238	1909	1651	72377	49.9206	826
3	122	45.246	45.246	1908	1656	70726	48.7818	828
3	123	45.254	45.254	1906	1660	69070	47.6395	830
3	124	45.263	45.263	1904	1662	67410	46.4946	831
3	125	45.271	45.271	1902	1662	65748	45.3483	831
3	126	45.279	45.279	1901	1661	64086	44.2016	831
3	127	45.288	45.288	1899	1659	62424	43.0557	829
3	128	45.296	45.296	1897	1654	60765	41.9117	827
3	129	45.304	45.304	1896	1647	59112	40.7709	824
3	130	45.313	45.313	1894	1639	57464	39.6347	820
3	131	45.321	45.321	1892	1630	55825	38.5041	815
3	132	45.329	45.329	1891	1619	54195	37.3799	809
3	133	45.338	45.338	1889	1606	52576	36.2633	803
3	134	45.346	45.346	1887	1592	50970	35.1556	796
3	135	45.354	45.354	1886	1576	49379	34.0578	788
3	136	45.363	45.363	1884	1559	47803	32.9709	779
3	137	45.371	45.371	1882	1540	46244	31.8959	770
3	138	45.379	45.379	1881	1520	44704	30.8338	760
3	139	45.388	45.388	1879	1498	43185	29.7856	749
3	140	45.396	45.396	1877	1476	41686	28.7522	738
3	141	45.404	45.404	1876	1452	40211	27.7345	726
3	142	45.413	45.413	1874	1426	38759	26.7333	713
3	143	45.421	45.421	1872	1400	37333	25.7494	700
3	144	45.429	45.429	1871	1373	35932	24.7837	687
3	145	45.438	45.438	1869	1345	34559	23.8366	673
3	146	45.446	45.446	1868	1316	33214	22.9088	658
3	147	45.454	45.454	1866	1287	31898	22.0009	644
3	148	45.463	45.463	1864	1257	30611	21.1131	628
3	149	45.471	45.471	1863	1226	29354	20.2462	613
3	150	45.479	45.479	1861	1195	28128	19.4005	598
3	151	45.488	45.488	1860	1164	26933	18.5761	582
3	152	45.496	45.496	1858	1132	25769	17.7734	566
3	153	45.504	45.504	1856	1100	24636	16.9925	550
3	154	45.513	45.513	1855	1068	23536	16.2337	534
3	155	45.521	45.521	1853	1035	22468	15.4971	518
3	156	45.529	45.529	1852	1003	21433	14.783	501
3	157	45.538	45.538	1850	970	20430	14.0914	485
3	158	45.546	45.546	1848	938	19460	13.4222	469
3	159	45.554	45.554	1847	906	18522	12.7754	453
3	160	45.563	45.563	1845	874	17617	12.1508	437
3	161	45.571	45.571	1844	842	16743	11.5482	421
3	162	45.579	45.579	1842	811	15901	10.9673	406
3	163	45.588	45.588	1841	780	15090	10.4079	390
3	164	45.596	45.596	1839	750	14309	9.8697	375
3	165	45.604	45.604	1837	721	13559	9.3522	360
3	166	45.613	45.613	1836	692	12839	8.8551	346
3	167	45.621	45.621	1834	663	12147	8.3781	331
3	168	45.629	45.629	1833	635	11484	7.9209	317
3	169	45.638	45.638	1831	607	10849	7.4831	304
3	170	45.646	45.646	1830	580	10242	7.0642	290
3	171	45.654	45.654	1828	554	9662	6.6639	277
3	172	45.663	45.663	1827	529	9107	6.2816	264
3	173	45.671	45.671	1825	504	8579	5.917	252
3	174	45.679	45.679	1824	480	8075	5.5695	240
3	175	45.688	45.688	1822	457	7595	5.2385	228
3	176	45.696	45.696	1821	435	7138	4.9233	217
3	177	45.704	45.704	1819	413	6703	4.6234	207
3	178	45.713	45.713	1818	392	6290	4.3384	196
3	179	45.721	45.721	1816	372	5898	4.0679	186
3	180	45.729	45.729	1815	352	5526	3.8113	176
3	181	45.738	45.738	1813	334	5173	3.5682	167
3	182	45.746	45.746	1812	316	4840	3.338	158
3	183	45.754	45.754	1810	299	4523	3.1199	149
3	184	45.763	45.763	1809	282	4224	2.9137	141
3	185	45.771	45.771	1807	266	3942	2.719	133
3	186	45.779	45.779	1806	251	3676	2.5352	126
3	187	45.788	45.788	1804	237	3424	2.3619	118
3	188	45.796	45.796	1803	223	3188	2.1986	111
3	189	45.804	45.804	1801	209	2965	2.045	105
3	190	45.813	45.813	1800	197	2756	1.9006	98
3	191	45.821	45.821	1798	185	2559	1.7651	92
3	192	45.829	45.829	1797	173	2374	1.6377	87
3	193	45.838	45.838	1795	163	2201	1.5181	81
3	194	45.846	45.846	1794	153	2038	1.4058	76
3	195	45.854	45.854	1792	143	1885	1.3004	72
3	196	45.863	45.863	1791	134	1742	1.2017	67
3	197	45.871	45.871	1789	125	1608	1.1093	63
3	198	45.879	45.879	1788	117	1483	1.0228	58
3	199	45.888	45.888	1786	109	1366	0.9422	54
3	200	45.896	45.896	1785	102	1257	0.867	51
3	201	45.904	45.904	1784	95	1155	0.7968	47
3	202	45.913	45.913	1782	88	1060	0.7313	44
3	203	45.921	45.921	1781	82	972	0.6703	41
3	204	45.929	45.929	1779	77	889	0.6134	38
3	205	45.938	45.938	1778	72	813	0.5604	36
3	206	45.946	45.946	1776	66	741	0.5111	33
3	207	45.954	45.954	1775	62	675	0.4652	31
3	208	45.963	45.963	1774	57	613	0.4226	29
3	209	45.971	45.971	1772	53	556	0.3832	27
3	210	45.979	45.979	1771	49	503	0.3466	25
3	211	45.988	45.988	1769	46	453	0.3127	23
3	212	45.996	45.996	1768	42	408	0.2813	21
3	213	46.004	46.004	1767	39	366	0.2522	19
3	214	46.013	46.013	1765	36	327	0.2253	18
3	215	46.021	46.021	1764	33	291	0.2006	17
3	216	46.029	46.029	1762	31	258	0.1777	15
3	217	46.038	46.038	1761	28	227	0.1566	14
3	218	46.046	46.046	1760	25	199	0.1374	13
3	219	46.054	46.054	1758	23	174	0.1201	11
3	220	46.063	46.063	1757	21	151	0.1043	10
3	221	46.071	46.071	1755	19	130	0.09	9
3	222	46.079	46.079	1754	17	112	0.077	9
3	223	46.088	46.088	1753	15	95	0.0652	8
3	224	46.096	46.096	1751	14	79	0.0546	7
3	225	46.104	46.104	1750	13	65	0.045	6
3	226	46.113	46.113	1749	11	53	0.0364	6
3	227	46.121	46.121	1747	10	42	0.0287	5
3	228	46.129	46.129	1746	8	32	0.022	4
3	229	46.138	46.138	1744	7	24	0.0163	3
3	230	46.146	46.146	1743	5	17	0.0116	3
3	231	46.154	46.154	1742	4	12	0.0079	2
3	232	46.163	46.163	1740	3	7	0.0052	2
3	233	46.171	46.171	1739	2	4	0.003	1
3	234	46.179	46.179	1738	1	2	0.0015	1
3	235	46.188	46.188	1736	1	1	0.0006	0
3	236	46.196	46.196	1735	0	0	0.0001	0
[Molecular	Weight	Distribution	Table(Detector	B)]
#	of	Points	667
R.Time	Volume(mL)	M.W.	M.W.(%)	Cumulative	M.W.(%)
46.196	46.196	1735	0.005	0
46.188	46.188	1736	0.0236	0.0002
46.179	46.179	1738	0.0472	0.0005
46.171	46.171	1739	0.0782	0.001
46.163	46.163	1740	0.1089	0.0016
46.154	46.154	1742	0.1422	0.0025
46.146	46.146	1743	0.1852	0.0037
46.138	46.138	1744	0.2388	0.0052
46.129	46.129	1746	0.2928	0.007
46.121	46.121	1747	0.3406	0.0092
46.113	46.113	1749	0.392	0.0116
46.104	46.104	1750	0.4401	0.0144
46.096	46.096	1751	0.4891	0.0174
46.088	46.088	1753	0.5438	0.0209
46.079	46.079	1754	0.5992	0.0246
46.071	46.071	1755	0.6624	0.0288
46.063	46.063	1757	0.7312	0.0333
46.054	46.054	1758	0.8046	0.0384
46.046	46.046	1760	0.8863	0.0439
46.038	46.038	1761	0.9777	0.0501
46.029	46.029	1762	1.0733	0.0568
46.021	46.021	1764	1.1679	0.0641
46.013	46.013	1765	1.2647	0.072
46.004	46.004	1767	1.3695	0.0806
45.996	45.996	1768	1.4826	0.0899
45.988	45.988	1769	1.6032	0.1
45.979	45.979	1771	1.7315	0.1108
45.971	45.971	1772	1.8668	0.1225
45.963	45.963	1774	2.0109	0.1351
45.954	45.954	1775	2.1729	0.1488
45.946	45.946	1776	2.3397	0.1634
45.938	45.938	1778	2.5165	0.1792
45.929	45.929	1779	2.7039	0.1961
45.921	45.921	1781	2.9012	0.2143
45.913	45.913	1782	3.1127	0.2338
45.904	45.904	1784	3.3398	0.2548
45.896	45.896	1785	3.5797	0.2772
45.888	45.888	1786	3.8345	0.3012
45.879	45.879	1788	4.1129	0.327
45.871	45.871	1789	4.4105	0.3547
45.863	45.863	1791	4.7165	0.3842
45.854	45.854	1792	5.0356	0.4158
45.846	45.846	1794	5.3752	0.4495
45.838	45.838	1795	5.7307	0.4854
45.829	45.829	1797	6.1012	0.5236
45.821	45.821	1798	6.4949	0.5643
45.813	45.813	1800	6.9156	0.6077
45.804	45.804	1801	7.3627	0.6538
45.796	45.796	1803	7.8365	0.7029
45.788	45.788	1804	8.3283	0.7551
45.779	45.779	1806	8.8405	0.8106
45.771	45.771	1807	9.3762	0.8693
45.763	45.763	1809	9.9347	0.9316
45.754	45.754	1810	10.5176	0.9975
45.746	45.746	1812	11.1219	1.0672
45.738	45.738	1813	11.7468	1.1409
45.729	45.729	1815	12.4014	1.2186
45.721	45.721	1816	13.0848	1.3006
45.713	45.713	1818	13.7992	1.3871
45.704	45.704	1819	14.539	1.4782
45.696	45.696	1821	15.2982	1.5741
45.688	45.688	1822	16.078	1.6749
45.679	45.679	1824	16.8865	1.7807
45.671	45.671	1825	17.728	1.8918
45.663	45.663	1827	18.5986	2.0084
45.654	45.654	1828	19.4975	2.1306
45.646	45.646	1830	20.4223	2.2586
45.638	45.638	1831	21.3662	2.3925
45.629	45.629	1833	22.335	2.5325
45.621	45.621	1834	23.3239	2.6787
45.613	45.613	1836	24.332	2.8312
45.604	45.604	1837	25.3557	2.9901
45.596	45.596	1839	26.3955	3.1556
45.588	45.588	1841	27.4549	3.3277
45.579	45.579	1842	28.5351	3.5065
45.571	45.571	1844	29.6325	3.6922
45.563	45.563	1845	30.7408	3.8849
45.554	45.554	1847	31.8616	4.0846
45.546	45.546	1848	32.9936	4.2914
45.538	45.538	1850	34.1367	4.5054
45.529	45.529	1852	35.2818	4.7265
45.521	45.521	1853	36.4257	4.9548
45.513	45.513	1855	37.5716	5.1903
45.504	45.504	1856	38.7064	5.4329
45.496	45.496	1858	39.8346	5.6826
45.488	45.488	1860	40.9497	5.9393
45.479	45.479	1861	42.0525	6.2028
45.471	45.471	1863	43.1425	6.4732
45.463	45.463	1864	44.2214	6.7504
45.454	45.454	1866	45.2828	7.0342
45.446	45.446	1868	46.3165	7.3245
45.438	45.438	1869	47.3262	7.6212
45.429	45.429	1871	48.3113	7.924
45.421	45.421	1872	49.2636	8.2327
45.413	45.413	1874	50.1863	8.5473
45.404	45.404	1876	51.0726	8.8674
45.396	45.396	1877	51.9157	9.1928
45.388	45.388	1879	52.7158	9.5232
45.379	45.379	1881	53.4705	9.8584
45.371	45.371	1882	54.1795	10.1979
45.363	45.363	1884	54.8365	10.5417
45.354	45.354	1886	55.441	10.8891
45.346	45.346	1887	55.9991	11.2401
45.338	45.338	1889	56.5076	11.5943
45.329	45.329	1891	56.9564	11.9513
45.321	45.321	1892	57.3455	12.3107
45.313	45.313	1894	57.6767	12.6722
45.304	45.304	1896	57.9584	13.0355
45.296	45.296	1897	58.1914	13.4002
45.288	45.288	1899	58.3571	13.766
45.279	45.279	1901	58.4558	14.1324
45.271	45.271	1902	58.4913	14.499
45.263	45.263	1904	58.473	14.8655
45.254	45.254	1906	58.4018	15.2316
45.246	45.246	1908	58.2734	15.5968
45.238	45.238	1909	58.0887	15.9609
45.229	45.229	1911	57.8451	16.3234
45.221	45.221	1913	57.5478	16.6841
45.213	45.213	1914	57.194	17.0426
45.204	45.204	1916	56.7884	17.3986
45.196	45.196	1918	56.3392	17.7517
45.188	45.188	1920	55.8487	18.1017
45.179	45.179	1921	55.3142	18.4484
45.171	45.171	1923	54.7312	18.7915
45.163	45.163	1925	54.1051	19.1306
45.154	45.154	1927	53.4328	19.4655
45.146	45.146	1928	52.7283	19.796
45.138	45.138	1930	51.9979	20.1219
45.129	45.129	1932	51.2369	20.443
45.121	45.121	1934	50.4542	20.7593
45.113	45.113	1935	49.6437	21.0704
45.104	45.104	1937	48.8114	21.3764
45.096	45.096	1939	47.9619	21.677
45.088	45.088	1941	47.1034	21.9722
45.079	45.079	1942	46.2364	22.262
45.071	45.071	1944	45.3626	22.5463
45.063	45.063	1946	44.4792	22.8251
45.054	45.054	1948	43.5853	23.0983
45.046	45.046	1950	42.6864	23.3659
45.038	45.038	1951	41.7866	23.6278
45.029	45.029	1953	40.8849	23.884
45.021	45.021	1955	39.9874	24.1347
45.013	45.013	1957	39.0984	24.3797
45.004	45.004	1959	38.2203	24.6193
44.996	44.996	1960	37.3572	24.8534
44.988	44.988	1962	36.5002	25.0822
44.979	44.979	1964	35.6534	25.3057
44.971	44.971	1966	34.8162	25.5239
44.963	44.963	1968	33.9884	25.7369
44.954	44.954	1970	33.1768	25.9449
44.946	44.946	1971	32.3795	26.1478
44.938	44.938	1973	31.6009	26.3459
44.929	44.929	1975	30.8354	26.5391
44.921	44.921	1977	30.0847	26.7277
44.913	44.913	1979	29.3529	26.9117
44.904	44.904	1981	28.6367	27.0912
44.896	44.896	1983	27.9432	27.2663
44.888	44.888	1984	27.2692	27.4372
44.879	44.879	1986	26.6018	27.604
44.871	44.871	1988	25.9425	27.7666
44.863	44.863	1990	25.2966	27.9251
44.854	44.854	1992	24.6742	28.0798
44.846	44.846	1994	24.0697	28.2306
44.838	44.838	1996	23.4775	28.3778
44.829	44.829	1998	22.8906	28.5213
44.821	44.821	2000	22.3062	28.6611
44.813	44.813	2002	21.7396	28.7973
44.804	44.804	2003	21.1828	28.9301
44.796	44.796	2005	20.6319	29.0594
44.788	44.788	2007	20.0869	29.1853
44.779	44.779	2009	19.5537	29.3079
44.771	44.771	2011	19.026	29.4271
44.763	44.763	2013	18.5023	29.5431
44.754	44.754	2015	17.9878	29.6558
44.746	44.746	2017	17.4722	29.7654
44.738	44.738	2019	16.9582	29.8716
44.729	44.729	2021	16.4516	29.9748
44.721	44.721	2023	15.9529	30.0747
44.713	44.713	2025	15.4617	30.1717
44.704	44.704	2027	14.9671	30.2655
44.696	44.696	2029	14.4781	30.3562
44.688	44.688	2031	13.9974	30.4439
44.679	44.679	2033	13.516	30.5287
44.671	44.671	2035	13.0314	30.6103
44.663	44.663	2037	12.5506	30.689
44.654	44.654	2039	12.0745	30.7647
44.646	44.646	2041	11.6034	30.8374
44.638	44.638	2043	11.1351	30.9072
44.629	44.629	2045	10.6723	30.9741
44.621	44.621	2047	10.2127	31.0381
44.613	44.613	2049	9.757	31.0993
44.604	44.604	2051	9.3183	31.1577
44.596	44.596	2053	8.889	31.2134
44.588	44.588	2055	8.4685	31.2665
44.579	44.579	2057	8.0474	31.3169
44.571	44.571	2059	7.6362	31.3648
44.563	44.563	2061	7.2404	31.4101
44.554	44.554	2063	6.852	31.4531
44.546	44.546	2065	6.4655	31.4936
44.538	44.538	2067	6.0861	31.5318
44.529	44.529	2069	5.7177	31.5676
44.521	44.521	2071	5.3647	31.6012
44.513	44.513	2073	5.0263	31.6327
44.504	44.504	2075	4.7019	31.6622
44.496	44.496	2078	4.3928	31.6897
44.488	44.488	2080	4.1008	31.7154
44.479	44.479	2082	3.815	31.7393
44.471	44.471	2084	3.5397	31.7615
44.463	44.463	2086	3.2859	31.7821
44.454	44.454	2088	3.0456	31.8012
44.446	44.446	2090	2.8151	31.8189
44.438	44.438	2092	2.594	31.8351
44.429	44.429	2094	2.3849	31.8501
44.421	44.421	2096	2.1851	31.8638
44.413	44.413	2099	1.9959	31.8763
44.404	44.404	2101	1.8216	31.8877
44.396	44.396	2103	1.6595	31.8981
44.388	44.388	2105	1.5077	31.9075
44.379	44.379	2107	1.3657	31.9161
44.371	44.371	2109	1.2305	31.9238
44.363	44.363	2112	1.1055	31.9307
44.354	44.354	2114	0.9928	31.937
44.346	44.346	2116	0.8941	31.9426
44.338	44.338	2118	0.7974	31.9476
44.329	44.329	2120	0.7105	31.952
44.321	44.321	2122	0.6278	31.956
44.313	44.313	2125	0.5424	31.9594
44.304	44.304	2127	0.4618	31.9622
44.296	44.296	2129	0.3941	31.9647
44.288	44.288	2131	0.3335	31.9668
44.279	44.279	2133	0.2742	31.9685
44.271	44.271	2136	0.2167	31.9699
44.263	44.263	2138	0.1672	31.9709
44.254	44.254	2140	0.1268	31.9717
44.246	44.246	2142	0.0866	31.9723
44.238	44.238	2145	0.0448	31.9726
36.504	36.504	12148	0.0029	31.9726
36.496	36.496	12184	0.02	31.9727
36.488	36.488	12219	0.0398	31.9729
36.479	36.479	12255	0.0624	31.9733
36.471	36.471	12290	0.0877	31.9739
36.463	36.463	12326	0.1183	31.9746
36.454	36.454	12362	0.1536	31.9756
36.446	36.446	12398	0.1841	31.9767
36.438	36.438	12434	0.2102	31.9781
36.429	36.429	12471	0.2423	31.9796
36.421	36.421	12507	0.275	31.9813
36.413	36.413	12544	0.3033	31.9832
36.404	36.404	12581	0.3291	31.9853
36.396	36.396	12618	0.3542	31.9875
36.388	36.388	12655	0.3823	31.9899
36.379	36.379	12692	0.4163	31.9925
36.371	36.371	12729	0.4498	31.9953
36.363	36.363	12767	0.4781	31.9983
36.354	36.354	12804	0.5054	32.0015
36.346	36.346	12842	0.5304	32.0048
36.338	36.338	12880	0.5621	32.0083
36.329	36.329	12918	0.594	32.012
36.321	36.321	12956	0.6262	32.016
36.313	36.313	12995	0.6604	32.0201
36.304	36.304	13033	0.6972	32.0245
36.296	36.296	13072	0.7339	32.0291
36.288	36.288	13111	0.7696	32.0339
36.279	36.279	13150	0.8062	32.039
36.271	36.271	13189	0.8356	32.0442
36.263	36.263	13228	0.8698	32.0496
36.254	36.254	13268	0.9046	32.0553
36.246	36.246	13307	0.9398	32.0612
36.238	36.238	13347	0.9812	32.0674
36.229	36.229	13387	1.0279	32.0738
36.221	36.221	13427	1.0713	32.0805
36.213	36.213	13467	1.1173	32.0875
36.204	36.204	13508	1.163	32.0948
36.196	36.196	13548	1.2068	32.1024
36.188	36.188	13589	1.2628	32.1103
36.179	36.179	13630	1.3179	32.1185
36.171	36.171	13671	1.3651	32.1271
36.163	36.163	13712	1.4126	32.136
36.154	36.154	13753	1.4574	32.1451
36.146	36.146	13795	1.506	32.1545
36.138	36.138	13836	1.5563	32.1643
36.129	36.129	13878	1.6011	32.1743
36.121	36.121	13920	1.6404	32.1846
36.113	36.113	13962	1.6816	32.1951
36.104	36.104	14005	1.7297	32.206
36.096	36.096	14047	1.7846	32.2172
36.088	36.088	14090	1.8444	32.2287
36.079	36.079	14132	1.9001	32.2406
36.071	36.071	14175	1.9604	32.2529
36.063	36.063	14219	2.0301	32.2657
36.054	36.054	14262	2.0998	32.2788
36.046	36.046	14305	2.1653	32.2924
36.038	36.038	14349	2.2281	32.3063
36.029	36.029	14393	2.2881	32.3207
36.021	36.021	14437	2.3449	32.3354
36.013	36.013	14481	2.4021	32.3504
36.004	36.004	14525	2.4639	32.3659
35.996	35.996	14570	2.5359	32.3818
35.988	35.988	14615	2.6113	32.3981
35.979	35.979	14660	2.6847	32.415
35.971	35.971	14705	2.753	32.4322
35.963	35.963	14750	2.8236	32.4499
35.954	35.954	14795	2.9061	32.4681
35.946	35.946	14841	2.9866	32.4869
35.938	35.938	14887	3.0773	32.5062
35.929	35.929	14933	3.1783	32.5261
35.921	35.921	14979	3.2788	32.5466
35.913	35.913	15025	3.3746	32.5678
35.904	35.904	15072	3.4662	32.5895
35.896	35.896	15118	3.5527	32.6118
35.888	35.888	15165	3.643	32.6346
35.879	35.879	15212	3.7463	32.6581
35.871	35.871	15260	3.8521	32.6822
35.863	35.863	15307	3.9623	32.7071
35.854	35.854	15355	4.0809	32.7326
35.846	35.846	15403	4.2023	32.759
35.838	35.838	15451	4.3253	32.7861
35.829	35.829	15499	4.449	32.814
35.821	35.821	15547	4.5737	32.8426
35.813	35.813	15596	4.7087	32.8722
35.804	35.804	15645	4.8507	32.9026
35.796	35.796	15694	4.9919	32.9338
35.788	35.788	15743	5.1337	32.966
35.779	35.779	15792	5.2812	32.9991
35.771	35.771	15842	5.4362	33.0332
35.763	35.763	15892	5.5954	33.0683
35.754	35.754	15942	5.7606	33.1044
35.746	35.746	15992	5.9268	33.1415
35.738	35.738	16042	6.0979	33.1797
35.729	35.729	16093	6.2797	33.2191
35.721	35.721	16144	6.4676	33.2596
35.713	35.713	16195	6.6599	33.3014
35.704	35.704	16246	6.8574	33.3444
35.696	35.696	16298	7.0584	33.3886
35.688	35.688	16349	7.2594	33.4341
35.679	35.679	16401	7.4684	33.4809
35.671	35.671	16453	7.6874	33.5291
35.663	35.663	16505	7.9188	33.5787
35.654	35.654	16558	8.1568	33.6299
35.646	35.646	16611	8.3965	33.6825
35.638	35.638	16663	8.6417	33.7366
35.629	35.629	16717	8.9012	33.7924
35.621	35.621	16770	9.1713	33.8499
35.613	35.613	16824	9.4462	33.9091
35.604	35.604	16877	9.7299	33.9701
35.596	35.596	16931	10.0157	34.0329
35.588	35.588	16986	10.3056	34.0975
35.579	35.579	17040	10.6064	34.164
35.571	35.571	17095	10.915	34.2324
35.563	35.563	17150	11.2339	34.3028
35.554	35.554	17205	11.5751	34.3753
35.546	35.546	17260	11.9326	34.4501
35.538	35.538	17316	12.3043	34.5272
35.529	35.529	17371	12.6807	34.6067
35.521	35.521	17427	13.0701	34.6886
35.513	35.513	17484	13.4728	34.7731
35.504	35.504	17540	13.8887	34.8601
35.496	35.496	17597	14.3138	34.9499
35.488	35.488	17654	14.7491	35.0423
35.479	35.479	17711	15.2012	35.1376
35.471	35.471	17769	15.6604	35.2357
35.463	35.463	17826	16.1389	35.3369
35.454	35.454	17884	16.6315	35.4411
35.446	35.446	17942	17.1345	35.5485
35.438	35.438	18001	17.655	35.6592
35.429	35.429	18059	18.1938	35.7732
35.421	35.421	18118	18.7513	35.8907
35.413	35.413	18177	19.323	36.0119
35.404	35.404	18237	19.9086	36.1366
35.396	35.396	18296	20.5105	36.2652
35.388	35.388	18356	21.1288	36.3976
35.379	35.379	18416	21.7582	36.534
35.371	35.371	18476	22.4138	36.6745
35.363	35.363	18537	23.0961	36.8193
35.354	35.354	18598	23.7945	36.9684
35.346	35.346	18659	24.5039	37.122
35.338	35.338	18720	25.2331	37.2801
35.329	35.329	18782	25.9814	37.443
35.321	35.321	18844	26.7493	37.6106
35.313	35.313	18906	27.5353	37.7832
35.304	35.304	18968	28.3334	37.9608
35.296	35.296	19031	29.1551	38.1435
35.288	35.288	19094	29.9996	38.3316
35.279	35.279	19157	30.8656	38.525
35.271	35.271	19220	31.7528	38.7241
35.263	35.263	19284	32.6679	38.9288
35.254	35.254	19348	33.5995	39.1394
35.246	35.246	19412	34.5442	39.3559
35.238	35.238	19477	35.5063	39.5785
35.229	35.229	19542	36.4951	39.8072
35.221	35.221	19607	37.5114	40.0423
35.213	35.213	19672	38.5537	40.284
35.204	35.204	19738	39.611	40.5322
35.196	35.196	19803	40.6831	40.7872
35.188	35.188	19870	41.7667	41.049
35.179	35.179	19936	42.8729	41.3177
35.171	35.171	20003	44.0047	41.5936
35.163	35.163	20070	45.1572	41.8766
35.154	35.154	20137	46.3284	42.167
35.146	35.146	20205	47.5197	42.4648
35.138	35.138	20272	48.7208	42.7702
[truncated: 51,341 more rows]

## Sheet: Sheet7
[Header]
[truncated: 52,260 more rows]

[truncated: 1 more sheets: Sheet8]
