# Supplementary material for: Data-informed discovery of hydrolytic nanozymes
Source: Nat Commun. 2022 Feb 11;13:827. doi: 10.1038/s41467-022-28344-2 (PMC8837776; doi:10.1038/s41467-022-28344-2)
Supplement: Supplementary file 4 — Source Data [file 41467_2022_28344_MOESM4_ESM.zip › Source Data_NCOMMS-21-01890A/Fig. 4/Fig. 4c, 4f, 4g, 4i/BSA_DIGEST_Solution.xlsx]

## Sheet: 1
Checked	Confidence	Annotated Sequence	Modifications	Modifications in Master Proteins	# Protein Groups	# Proteins	# PSMs	Master Protein Accessions	Positions in Master Proteins	# Missed Cleavages	Theo. MH+ [Da]	Found in Sample: [S3] F3: Sample	XCorr Sequest HT	Confidence Sequest HT
FALSE	High	[D].THKSEIAHRFKDLGEEHFKGLVLIAFSQYLQQ.[C]			1	1	2	P02769	P02769 [26-57]	0	3769.98	High	4.5	High
FALSE	High	[G].PKLVVSTQ.[T]			1	1	1	P02769	P02769 [596-603]	0	871.525	High	1.76	High
FALSE	High	[G].PKLVVSTQTALA.[-]			1	1	1	P02769	P02769 [596-607]	0	1227.73	High	1.41	High
FALSE	High	[K].KQTALVELLK.[H]			1	1	1	P02769	P02769 [548-557]	0	1142.71	High	1.67	High
FALSE	High	[K].LVNELTEFAK.[T]			1	1	1	P02769	P02769 [66-75]	0	1163.63	High	1.17	High
FALSE	High	[K].LVTDLTK.[V]			1	1	1	P02769	P02769 [257-263]	0	789.472	High	1.55	High
FALSE	High	[K].TVMENFVAFVDK.[C]			1	1	1	P02769	P02769 [569-580]	0	1399.69	High	1.71	High
FALSE	High	[R].DTHKSEIAHRFKDLGEEHFKGLVL.[I]			1	1	1	P02769	P02769 [25-48]	0	2806.46	High	1.15	High
FALSE	High	[R].DTHKSEIAHRFKDLGEEHFKGLVLIAFSQY.[L]			1	1	1	P02769	P02769 [25-54]	0	3515.81	High	2.44	High
FALSE	High	[R].DTHKSEIAHRFKDLGEEHFKGLVLIAFSQYLQQ.[C]			1	1	1	P02769	P02769 [25-57]	0	3885.01	High	9.2	High
FALSE	High	[R].FKDLGEEHFK.[G]			1	1	1	P02769	P02769 [35-44]	0	1249.62	High	2.04	High
FALSE	High	[R].RHPEYAVSVLLR.[L]			1	1	1	P02769	P02769 [360-371]	0	1439.81	High	1.55	High
FALSE	High	[R].RHPYFYAPELLYYANK.[Y]			1	1	1	P02769	P02769 [168-183]	0	2045.03	High	3.45	High
FALSE	High	[T].HKSEIAHRFKDLGEEHFKGLVLIAFSQYLQQ.[C]			1	1	2	P02769	P02769 [27-57]	0	3668.93	High	4.01	High
FALSE	High	[Y].GFQNALIVR.[Y]			1	1	1	P02769	P02769 [425-433]	0	1017.58	High	1.55	High

## Sheet: 2
Checked	Confidence	Annotated Sequence	Modifications	Modifications in Master Proteins	# Protein Groups	# Proteins	# PSMs	Master Protein Accessions	Positions in Master Proteins	# Missed Cleavages	Theo. MH+ [Da]	Found in Sample: [S4] F4: Sample	XCorr Sequest HT	Confidence Sequest HT
FALSE	High	[R].DTHKSEIAHRFKDLGEEHFKGLVLIAFSQYLQQ.[C]			1	1	1	P02769	P02769 [25-57]	0	3885.01	High	6.83	High
FALSE	High	[T].HKSEIAHRFKDLGEEHFKGLVLIAFSQYLQQ.[C]			1	1	2	P02769	P02769 [27-57]	0	3668.93	High	6.07	High
FALSE	High	[R].RHPYFYAPELLYYANK.[Y]			1	1	1	P02769	P02769 [168-183]	0	2045.03	High	3.82	High
FALSE	High	[R].DTHKSEIAHRFKDL.[G]			1	1	1	P02769	P02769 [25-38]	0	1696.88	High	2.63	High
FALSE	High	[R].FKDLGEEHFK.[G]			1	1	1	P02769	P02769 [35-44]	0	1249.62	High	2.51	High
FALSE	High	[K].KQTALVELLK.[H]			1	1	1	P02769	P02769 [548-557]	0	1142.71	High	1.89	High
FALSE	High	[K].LVNELTEFAK.[T]			1	1	1	P02769	P02769 [66-75]	0	1163.63	High	1.86	High
FALSE	High	[Y].GFQNALIVR.[Y]			1	1	1	P02769	P02769 [425-433]	0	1017.58	High	1.76	High
FALSE	High	[R].DTHKSEIAHRFKDLGEEHFKGLVL.[I]			1	1	1	P02769	P02769 [25-48]	0	2806.46	High	1.6	High
FALSE	High	[P].KLVVSTQTALA.[-]			1	1	1	P02769	P02769 [597-607]	0	1130.68	High	1.38	High
FALSE	High	[K].LVTDLTK.[V]			1	1	1	P02769	P02769 [257-263]	0	789.472	High	1.35	High
FALSE	High	[K].QTALVELLK.[H]			1	1	1	P02769	P02769 [549-557]	0	1014.62	High	1.28	High
FALSE	High	[E].GPKLVVS.[T]			1	1	1	P02769	P02769 [595-601]	0	699.44	High	1.24	High
FALSE	High	[R].DTHKSEIAHRFKDLG.[E]			1	1	1	P02769	P02769 [25-39]	0	1753.9	High	1.24	High
FALSE	High	[K].TVMENFVAFVDK.[C]			1	1	1	P02769	P02769 [569-580]	0	1399.69	High	1.21	High
FALSE	High	[G].PKLVVSTQTALA.[-]			1	1	1	P02769	P02769 [596-607]	0	1227.73	High	1.16	High
FALSE	High	[T].LVEVSR.[S]			1	1	1	P02769	P02769 [446-451]	0	702.414	High	1.06	High
FALSE	High	[R].KVPQVSTPTLVEVSR.[S]			1	1	1	P02769	P02769 [437-451]	0	1639.94	High	1.02	High

## Sheet: 3
Checked	Confidence	Annotated Sequence	Modifications	Modifications in Master Proteins	# Protein Groups	# Proteins	# PSMs	Master Protein Accessions	Positions in Master Proteins	# Missed Cleavages	Theo. MH+ [Da]	Found in Sample: [S5] F5: Sample	XCorr Sequest HT	Confidence Sequest HT
FALSE	High	[D].THKSEIAHRFKDLGEEHFKGLVLIAFSQYLQQ.[C]			1	1	3	P02769	P02769 [26-57]	0	3769.98	High	5.81	High
FALSE	High	[T].HKSEIAHRFKDLGEEHFKGLVLIAFSQYLQQ.[C]			1	1	2	P02769	P02769 [27-57]	0	3668.93	High	5.16	High
FALSE	High	[L].IVRYTRKVPQVSTPTLVEVSR.[S]			1	1	1	P02769	P02769 [431-451]	0	2428.4	High	3.54	High
FALSE	High	[R].RHPYFYAPELLYYANK.[Y]			1	1	1	P02769	P02769 [168-183]	0	2045.03	High	3.35	High
FALSE	High	[K].KQTALVELLK.[H]			1	1	2	P02769	P02769 [548-557]	0	1142.71	High	2.83	High
FALSE	High	[K].LVNELTEFAK.[T]			1	1	1	P02769	P02769 [66-75]	0	1163.63	High	2.58	High
FALSE	High	[G].PKLVVSTQ.[T]			1	1	1	P02769	P02769 [596-603]	0	871.525	High	1.86	High
FALSE	High	[R].FKDLGEEHFK.[G]			1	1	1	P02769	P02769 [35-44]	0	1249.62	High	1.85	High
FALSE	High	[Y].GFQNALIVR.[Y]			1	1	1	P02769	P02769 [425-433]	0	1017.58	High	1.66	High
FALSE	High	[R].DTHKSEIAHRFKDLGEEHFKGLVL.[I]			1	1	1	P02769	P02769 [25-48]	0	2806.46	High	1.63	High
FALSE	High	[R].DTHKSEIAHRFKDLG.[E]			1	1	1	P02769	P02769 [25-39]	0	1753.9	High	1.5	High
FALSE	High	[G].FQNALIVR.[Y]			1	1	1	P02769	P02769 [426-433]	0	960.563	High	1.42	High
FALSE	High	[K].LVTDLTK.[V]			1	1	1	P02769	P02769 [257-263]	0	789.472	High	1.36	High
FALSE	High	[L].IAFSQYLQQ.[C]			1	1	1	P02769	P02769 [49-57]	0	1097.56	High	1.3	High
FALSE	High	[G].PKLVVSTQTALA.[-]			1	1	1	P02769	P02769 [596-607]	0	1227.73	High	1.18	High
FALSE	High	[E].GPKLVVS.[T]			1	1	1	P02769	P02769 [595-601]	0	699.44	High	1.07	High
FALSE	High	[K].QTALVELLK.[H]			1	1	1	P02769	P02769 [549-557]	0	1014.62	High	1.06	High
FALSE	High	[F].KDLGEEHFK.[G]			1	1	1	P02769	P02769 [36-44]	0	1102.55	High	0.91	High
FALSE	High	[E].LLYYANK.[Y]			1	1	1	P02769	P02769 [177-183]	0	884.488	High	0.89	High
FALSE	High	[K].HLVDEPQNLIK.[Q]			1	1	1	P02769	P02769 [402-412]	0	1305.72	High	0.81	High
FALSE	High	[K].LGEYGFQNALIVR.[Y]			1	1	1	P02769	P02769 [421-433]	0	1479.8	High	0.8	High

## Sheet: 4
Checked	Confidence	Annotated Sequence	Modifications	Modifications in Master Proteins	# Protein Groups	# Proteins	# PSMs	Master Protein Accessions	Positions in Master Proteins	# Missed Cleavages	Theo. MH+ [Da]	Found in Sample: [S6] F6: Sample	XCorr Sequest HT	Confidence Sequest HT
FALSE	High	[C].FAVEGPKLVVS.[T]			1	1	1	P02769	P02769 [591-601]	0	1145.66	High	0.89	High
FALSE	High	[E].GPKLVVS.[T]			1	1	1	P02769	P02769 [595-601]	0	699.44	High	1.69	High
FALSE	High	[E].RMPCTEDYLSLILNRLCVLHEKTPVSEKVTKCCTE.[S]			1	1	1	P02769	P02769 [468-502]	0	4052.01	High	1.32	High
FALSE	High	[F].KDLGEEHFK.[G]			1	1	1	P02769	P02769 [36-44]	0	1102.55	High	0.99	High
FALSE	High	[G].FQNALIVR.[Y]			1	1	2	P02769	P02769 [426-433]	0	960.563	High	1.83	High
FALSE	High	[G].PKLVVSTQ.[T]			1	1	1	P02769	P02769 [596-603]	0	871.525	High	1.92	High
FALSE	High	[G].PKLVVSTQTALA.[-]			1	1	1	P02769	P02769 [596-607]	0	1227.73	High	1.84	High
FALSE	High	[K].HLVDEPQNLIK.[Q]			1	1	1	P02769	P02769 [402-412]	0	1305.72	High	1.34	High
FALSE	High	[K].KQTALVELLK.[H]			1	1	1	P02769	P02769 [548-557]	0	1142.71	High	1.63	High
FALSE	High	[K].LVNELTEFAK.[T]			1	1	1	P02769	P02769 [66-75]	0	1163.63	High	2.32	High
FALSE	High	[K].LVTDLTK.[V]			1	1	1	P02769	P02769 [257-263]	0	789.472	High	1.27	High
FALSE	High	[K].QTALVELLK.[H]			1	1	1	P02769	P02769 [549-557]	0	1014.62	High	0.92	High
FALSE	High	[L].IAFSQYLQQ.[C]			1	1	1	P02769	P02769 [49-57]	0	1097.56	High	0.92	High
FALSE	High	[L].IVRYTRKVPQVSTPTLVEVSR.[S]			1	1	1	P02769	P02769 [431-451]	0	2428.4	High	1.19	High
FALSE	High	[P].KLVVSTQTALA.[-]			1	1	1	P02769	P02769 [597-607]	0	1130.68	High	1.87	High
FALSE	High	[Q].FEKLGEYGFQNALIVRYTRKVPQVSTPTLVEVS.[R]			1	1	1	P02769	P02769 [418-450]	0	3769.03	High	0.84	High
FALSE	High	[R].DTHKSEIAHRFKDL.[G]			1	1	1	P02769	P02769 [25-38]	0	1696.88	High	2.92	High
FALSE	High	[R].DTHKSEIAHRFKDLG.[E]			1	1	1	P02769	P02769 [25-39]	0	1753.9	High	1.4	High
FALSE	High	[R].DTHKSEIAHRFKDLGE.[E]			1	1	1	P02769	P02769 [25-40]	0	1882.94	High	1.51	High
FALSE	High	[R].DTHKSEIAHRFKDLGEEHFKGLVL.[I]			1	1	4	P02769	P02769 [25-48]	0	2806.46	High	2.12	High
FALSE	High	[R].FKDLGEEHFK.[G]			1	1	1	P02769	P02769 [35-44]	0	1249.62	High	1.99	High
FALSE	High	[R].KVPQVSTPT.[L]			1	1	1	P02769	P02769 [437-445]	0	956.541	High	0.91	High
FALSE	High	[R].RHPYFYAPELLYYANK.[Y]			1	1	1	P02769	P02769 [168-183]	0	2045.03	High	3.81	High
FALSE	High	[Y].FYAPELL.[Y]			1	1	1	P02769	P02769 [172-178]	0	852.45	High	1.02	High
FALSE	High	[Y].GFQNALIVR.[Y]			1	1	1	P02769	P02769 [425-433]	0	1017.58	High	1.59	High

## Sheet: 5
Checked	Confidence	Annotated Sequence	Modifications	Modifications in Master Proteins	# Protein Groups	# Proteins	# PSMs	Master Protein Accessions	Positions in Master Proteins	# Missed Cleavages	Theo. MH+ [Da]	Found in Sample: [S7] F7: Sample	XCorr Sequest HT	Confidence Sequest HT
FALSE	High	[A].LIVRYTRKVPQVSTPTL.[V]			1	1	1	P02769	P02769 [430-446]	0	1971.17	High	1.53	High
FALSE	High	[A].VEGPKLVVSTQ.[T]			1	1	1	P02769	P02769 [593-603]	0	1156.66	High	1.06	High
FALSE	High	[D].THKSEIAHRFKDLGEEHFKGLVLIAFSQYLQQ.[C]			1	1	2	P02769	P02769 [26-57]	0	3769.98	High	5.86	High
FALSE	High	[E].GPKLVVS.[T]			1	1	1	P02769	P02769 [595-601]	0	699.44	High	1.3	High
FALSE	High	[F].AVEGPKLVVSTQTALA.[-]			1	1	2	P02769	P02769 [592-607]	0	1583.9	High	2.76	High
FALSE	High	[F].KDLGEEHFK.[G]			1	1	1	P02769	P02769 [36-44]	0	1102.55	High	1.25	High
FALSE	High	[F].KDLGEEHFKGLVLIAFSQYLQQCPFDEHVKLVNELTEFAKT.[C]			1	1	1	P02769	P02769 [36-76]	0	4764.44	High	0.29	High
FALSE	High	[G].FQNALIVR.[Y]			1	1	1	P02769	P02769 [426-433]	0	960.563	High	1.8	High
FALSE	High	[G].PKLVVSTQ.[T]			1	1	1	P02769	P02769 [596-603]	0	871.525	High	2.48	High
FALSE	High	[G].PKLVVSTQTALA.[-]			1	1	1	P02769	P02769 [596-607]	0	1227.73	High	1.26	High
FALSE	High	[K].KQTALVELLK.[H]			1	1	2	P02769	P02769 [548-557]	0	1142.71	High	1.98	High
FALSE	High	[K].LVNELTEFAK.[T]			1	1	1	P02769	P02769 [66-75]	0	1163.63	High	2.27	High
FALSE	High	[K].LVTDLTK.[V]			1	1	1	P02769	P02769 [257-263]	0	789.472	High	1	High
FALSE	High	[K].LVVSTQTALA.[-]			1	1	1	P02769	P02769 [598-607]	0	1002.58	High	1.07	High
FALSE	High	[L].IVRYTRKVPQ.[V]			1	1	1	P02769	P02769 [431-440]	0	1259.76	High	1.22	High
FALSE	High	[L].IVRYTRKVPQVSTPTLVEVSR.[S]			1	1	1	P02769	P02769 [431-451]	0	2428.4	High	3.79	High
FALSE	High	[P].KLVVSTQ.[T]			1	1	1	P02769	P02769 [597-603]	0	774.472	High	1.17	High
FALSE	High	[P].KLVVSTQTALA.[-]			1	1	1	P02769	P02769 [597-607]	0	1130.68	High	1.84	High
FALSE	High	[R].DTHKSEIAHRFKDL.[G]			1	1	1	P02769	P02769 [25-38]	0	1696.88	High	2.34	High
FALSE	High	[R].DTHKSEIAHRFKDLGEEHFKGLVL.[I]			1	1	1	P02769	P02769 [25-48]	0	2806.46	High	0.78	High
FALSE	High	[R].FKDLGEEHFK.[G]			1	1	1	P02769	P02769 [35-44]	0	1249.62	High	1.54	High
FALSE	High	[R].RHPEYAVSVLLR.[L]			1	1	1	P02769	P02769 [360-371]	0	1439.81	High	2.11	High
FALSE	High	[R].RHPYFYAPELLYYANK.[Y]			1	1	1	P02769	P02769 [168-183]	0	2045.03	High	3.14	High
FALSE	High	[T].HKSEIAHRFKDLGEEHFKGLVLIAFSQYLQQ.[C]			1	1	2	P02769	P02769 [27-57]	0	3668.93	High	5.93	High
FALSE	High	[V].EGPKLVVSTQTALA.[-]			1	1	1	P02769	P02769 [594-607]	0	1413.79	High	1.03	High
FALSE	High	[Y].GFQNALIVR.[Y]			1	1	1	P02769	P02769 [425-433]	0	1017.58	High	1.68	High
FALSE	High	[Y].GFQNALIVRY.[T]			1	1	1	P02769	P02769 [425-434]	0	1180.65	High	1.28	High

## Sheet: 6
Checked	Confidence	Annotated Sequence	Modifications	Modifications in Master Proteins	# Protein Groups	# Proteins	# PSMs	Master Protein Accessions	Positions in Master Proteins	# Missed Cleavages	Theo. MH+ [Da]	Found in Sample: [S8] F8: Sample	XCorr Sequest HT	Confidence Sequest HT
FALSE	High	[A].SIQKFGERALKA.[W]			1	1	1	P02769	P02769 [225-236]	0	1347.77	High	1.57	High
FALSE	High	[D].THKSEIAHRFKDLGEEHFKGLVLIAFSQYLQQ.[C]			1	1	1	P02769	P02769 [26-57]	0	3769.98	High	5.13	High
FALSE	High	[F].AVEGPKLVVSTQ.[T]			1	1	1	P02769	P02769 [592-603]	0	1227.69	High	1.31	High
FALSE	High	[F].AVEGPKLVVSTQTALA.[-]			1	1	1	P02769	P02769 [592-607]	0	1583.9	High	2.04	High
FALSE	High	[G].EYGFQNALIVR.[Y]			1	1	1	P02769	P02769 [423-433]	0	1309.69	High	1.52	High
FALSE	High	[G].FQNALIVR.[Y]			1	1	1	P02769	P02769 [426-433]	0	960.563	High	1.51	High
FALSE	High	[G].PKLVVSTQ.[T]			1	1	1	P02769	P02769 [596-603]	0	871.525	High	2.06	High
FALSE	High	[G].PKLVVSTQTALA.[-]			1	1	1	P02769	P02769 [596-607]	0	1227.73	High	1.97	High
FALSE	High	[K].LVNELTEFAK.[T]			1	1	1	P02769	P02769 [66-75]	0	1163.63	High	2.02	High
FALSE	High	[K].LVTDLTK.[V]			1	1	1	P02769	P02769 [257-263]	0	789.472	High	1.66	High
FALSE	High	[K].PLLEKSHCIAEVEKDAIPENLPPLT.[A]			1	1	1	P02769	P02769 [305-329]	0	2756.45	High	1.09	High
FALSE	High	[L].FSSAYSRGVFRRDTHKSEIAH.[R]			1	1	1	P02769	P02769 [13-33]	0	2451.23	High	0.38	High
FALSE	High	[L].IVRYTRKVPQVSTPTLVEVSRSL.[G]			1	1	1	P02769	P02769 [431-453]	0	2628.52	High	1.08	High
FALSE	High	[P].KLVVSTQTALA.[-]			1	1	2	P02769	P02769 [597-607]	0	1130.68	High	2.19	High
FALSE	High	[R].DTHKSEIAHRFKDLGE.[E]			1	1	1	P02769	P02769 [25-40]	0	1882.94	High	1.9	High
FALSE	High	[R].DTHKSEIAHRFKDLGEEHFK.[G]			1	1	2	P02769	P02769 [25-44]	0	2424.21	High	4.33	High
FALSE	High	[R].DTHKSEIAHRFKDLGEEHFKGLVLIAFSQ.[Y]			1	1	1	P02769	P02769 [25-53]	0	3352.74	High	2.36	High
FALSE	High	[R].DTHKSEIAHRFKDLGEEHFKGLVLIAFSQYLQQ.[C]			1	1	2	P02769	P02769 [25-57]	0	3885.01	High	7.21	High
FALSE	High	[R].FKDLGEEHFK.[G]			1	1	1	P02769	P02769 [35-44]	0	1249.62	High	2.33	High
FALSE	High	[R].RHPEYAVSVLLR.[L]			1	1	1	P02769	P02769 [360-371]	0	1439.81	High	3.37	High
FALSE	High	[R].RHPYFYAPELLYYANK.[Y]			1	1	1	P02769	P02769 [168-183]	0	2045.03	High	3.49	High
FALSE	High	[S].PDLPKLKPD.[P]			1	1	1	P02769	P02769 [134-142]	0	1022.59	High	1.31	High
FALSE	High	[T].HKSEIAHRFKDLGEEHFKGLVLIAFSQYLQQ.[C]			1	1	1	P02769	P02769 [27-57]	0	3668.93	High	3.78	High
FALSE	High	[V].EGPKLVVSTQTALA.[-]			1	1	1	P02769	P02769 [594-607]	0	1413.79	High	1.7	High
FALSE	High	[Y].FYAPELLYYANKYNGVFQECCQAEDKGACLLPKIETMREKVLA.[S]			1	1	1	P02769	P02769 [172-214]	0	4959.42	High	0.11	High
FALSE	High	[Y].GFQNALIVR.[Y]			1	1	1	P02769	P02769 [425-433]	0	1017.58	High	2.19	High

## Sheet: 7
Checked	Confidence	Annotated Sequence	Modifications	Modifications in Master Proteins	# Protein Groups	# Proteins	# PSMs	Master Protein Accessions	Positions in Master Proteins	# Missed Cleavages	Theo. MH+ [Da]	Found in Sample: [S9] F9: Sample	XCorr Sequest HT	Confidence Sequest HT
FALSE	High	[R].DTHKSEIAHRFKDLGEEHFKGLVLIAFSQYLQQ.[C]			1	1	1	P02769	P02769 [25-57]	0	3885.01	High	4.39	High
FALSE	High	[R].RHPYFYAPELLYYANK.[Y]			1	1	2	P02769	P02769 [168-183]	0	2045.03	High	3.6	High
FALSE	High	[Y].AVSVLLRLAKE.[Y]			1	1	2	P02769	P02769 [365-375]	0	1198.75	High	2.88	High
FALSE	High	[K].LGEYGFQNALIVR.[Y]			1	1	1	P02769	P02769 [421-433]	0	1479.8	High	2.85	High
FALSE	High	[F].AVEGPKLVVSTQTALA.[-]			1	1	1	P02769	P02769 [592-607]	0	1583.9	High	2.54	High
FALSE	High	[Y].GFQNALIVR.[Y]			1	1	1	P02769	P02769 [425-433]	0	1017.58	High	2.38	High
FALSE	High	[R].DTHKSEIAHRFKDL.[G]			1	1	1	P02769	P02769 [25-38]	0	1696.88	High	2.37	High
FALSE	High	[K].HLVDEPQNLIK.[Q]			1	1	1	P02769	P02769 [402-412]	0	1305.72	High	2.3	High
FALSE	High	[V].SVLLRLAKE.[Y]			1	1	2	P02769	P02769 [367-375]	0	1028.65	High	2.28	High
FALSE	High	[G].PKLVVSTQ.[T]			1	1	1	P02769	P02769 [596-603]	0	871.525	High	2.27	High
FALSE	High	[D].SPDLPKLKPD.[P]			1	1	1	P02769	P02769 [133-142]	0	1109.62	High	2.05	High
FALSE	High	[D].DSPDLPKLKPD.[P]			1	1	1	P02769	P02769 [132-142]	0	1224.65	High	1.97	High
FALSE	High	[G].FQNALIVR.[Y]			1	1	1	P02769	P02769 [426-433]	0	960.563	High	1.97	High
FALSE	High	[S].PDLPKLKPD.[P]			1	1	2	P02769	P02769 [134-142]	0	1022.59	High	1.95	High
FALSE	High	[R].FKDLGEEHFK.[G]			1	1	1	P02769	P02769 [35-44]	0	1249.62	High	1.91	High
FALSE	High	[K].LVNELTEFAK.[T]			1	1	1	P02769	P02769 [66-75]	0	1163.63	High	1.81	High
FALSE	High	[R].KVPQVSTPTLVEVSR.[S]			1	1	1	P02769	P02769 [437-451]	0	1639.94	High	1.37	High
FALSE	High	[D].EFKADEKKF.[W]			1	1	1	P02769	P02769 [149-157]	0	1141.59	High	1.37	High
FALSE	High	[R].DTHKSEIAHRFKDLGEEHFKGLVL.[I]			1	1	1	P02769	P02769 [25-48]	0	2806.46	High	1.02	High

## Sheet: 8
Checked	Confidence	Annotated Sequence	Modifications	Modifications in Master Proteins	# Protein Groups	# Proteins	# PSMs	Master Protein Accessions	Positions in Master Proteins	# Missed Cleavages	Theo. MH+ [Da]	Found in Sample: [S10] F10: Sample	XCorr Sequest HT	Confidence Sequest HT
FALSE	High	[D].AIPENLPPLTAD.[F]			1	1	1	P02769	P02769 [320-331]	0	1250.66	High	1.94	High
FALSE	High	[D].DSPDLPKLKPD.[P]			1	1	1	P02769	P02769 [132-142]	0	1224.65	High	2.16	High
FALSE	High	[D].LPKLKPDPNTL.[C]			1	1	1	P02769	P02769 [136-146]	0	1235.74	High	1.5	High
FALSE	High	[E].GPKLVVSTQTAL.[A]			1	1	1	P02769	P02769 [595-606]	0	1213.72	High	1.99	High
FALSE	High	[F].AVEGPKLVVSTQTALA.[-]			1	1	2	P02769	P02769 [592-607]	0	1583.9	High	1.93	High
FALSE	High	[G].FQNALIVR.[Y]			1	1	1	P02769	P02769 [426-433]	0	960.563	High	2.39	High
FALSE	High	[G].PKLVVSTQ.[T]			1	1	1	P02769	P02769 [596-603]	0	871.525	High	2.53	High
FALSE	High	[K].DAFLGSFLYEYSR.[R]			1	1	1	P02769	P02769 [347-359]	0	1567.74	High	3.22	High
FALSE	High	[K].HLVDEPQNLIK.[Q]			1	1	1	P02769	P02769 [402-412]	0	1305.72	High	2.05	High
FALSE	High	[K].LVNELTEFAK.[T]			1	1	1	P02769	P02769 [66-75]	0	1163.63	High	1.93	High
FALSE	High	[L].VNELTEFAKT.[C]			1	1	1	P02769	P02769 [67-76]	0	1151.59	High	1.53	High
FALSE	High	[R].RHPYFYAPELLYYANK.[Y]			1	1	2	P02769	P02769 [168-183]	0	2045.03	High	2.18	High
FALSE	High	[S].PDLPKLKPD.[P]			1	1	1	P02769	P02769 [134-142]	0	1022.59	High	1.74	High
FALSE	High	[V].ARLSQKF.[P]			1	1	1	P02769	P02769 [240-246]	0	849.494	High	1.56	High
FALSE	High	[V].LLRLAKE.[Y]			1	1	1	P02769	P02769 [369-375]	0	842.546	High	1.62	High
FALSE	High	[V].SVLLRLAKE.[Y]			1	1	1	P02769	P02769 [367-375]	0	1028.65	High	1.78	High
FALSE	High	[W].SVARLSQKFPK.[A]			1	1	1	P02769	P02769 [238-248]	0	1260.74	High	0.97	High
FALSE	High	[Y].AVSVLLRLA.[K]			1	1	1	P02769	P02769 [365-373]	0	941.614	High	1.66	High
FALSE	High	[Y].AVSVLLRLAKE.[Y]			1	1	2	P02769	P02769 [365-375]	0	1198.75	High	2.77	High
FALSE	High	[Y].GFQNALIVR.[Y]			1	1	1	P02769	P02769 [425-433]	0	1017.58	High	2.01	High
