# Supplementary material for: Data-informed discovery of hydrolytic nanozymes
Source: Nat Commun. 2022 Feb 11;13:827. doi: 10.1038/s41467-022-28344-2 (PMC8837776; doi:10.1038/s41467-022-28344-2)
Supplement: Supplementary file 4 — Source Data [file 41467_2022_28344_MOESM4_ESM.zip › Source Data_NCOMMS-21-01890A/Fig. 5/Fig. 5c/beta-NH2-8h-pH.xlsx]

## Sheet: Sheet10
Application: Tecan i-control				Tecan i-control , 1.11.1.0
Device: infinite 200Pro				Serial number: 1512001148				Serial number of connected stacker:
Firmware: V_3.40_01/15_Infinite (Dec 23 2014/12.45.11)				MAI, V_3.40_01/15_Infinite (Dec 23 2014/12.45.11)
Date:	2020-11-18
Time:	1:40:32
System				DELL-PC
User				dell-PC\dell
Plate				Costar 96 Flat Bottom Transparent Polystyrene Cat. No.: 3690/3695/3697/3696 [COS96ft_half area.pdfx]
Plate-ID (Stacker)
Label: Label1
Mode				Absorbance
Wavelength				420	nm
Bandwidth				9	nm
Number of Flashes				25
Settle Time				0	ms
Part of Plate				F1-H2
Start Time:	2020/11/18 1:40:32
	Temperature: 22.6 °C
<>	1	2
F	0.1525	0.2732
G	0.1604	0.2822
H	0.1572	0.2728
End Time:	2020/11/18 1:40:42
Movement				Move Plate Out

## Sheet: Sheet7
Application: Tecan i-control				Tecan i-control , 1.11.1.0
Device: infinite 200Pro				Serial number: 1512001148				Serial number of connected stacker:
Firmware: V_3.40_01/15_Infinite (Dec 23 2014/12.45.11)				MAI, V_3.40_01/15_Infinite (Dec 23 2014/12.45.11)
Date:	2020-10-26
Time:	22:59:36
System				DELL-PC
User				dell-PC\dell
Plate				Costar 96 Flat Bottom Transparent Polystyrene Cat. No.: 3690/3695/3697/3696 [COS96ft_half area.pdfx]
Plate-ID (Stacker)
Label: Label1
Mode				Absorbance
Wavelength				405	nm
Bandwidth				9	nm
Number of Flashes				25
Settle Time				0	ms
Part of Plate				D1-H12
Start Time:	2020/10/26 22:59:36
						8h
	Temperature: 22.3 °C
<>	1	2	3	4	5	6	7	8	9	10	11	12
D	1.2385	1.4307	3.5674	3.4974	2.5376	2.4113	2.3125	1.943	1.3312	1.2586	1.1557	1.2469
E	1.0835	1.1977	3.5648	3.5601	2.5621	2.6041	2.3768	1.9603	1.083	1.3032	1.1977	1.1835
F	1.0807	1.4168	3.5416	3.6678	2.3713	2.3816	2.3166	1.8354	1.3252	1.3069	1.2117	1.2257
G	1.1723	0.7485	1.6922	1.7	1.6793	1.6125	1.5681	1.3218	1.2467	0.5837	0.079	0.0789	ctrl
H	1.3292	1.1514	0.8533	0.7794	0.7544	1.3291	1.1409	0.8563	1.3499	0.8734	1.287	1.0295	catalyst only
	Tris 7.5	Tris 7.0	10	9.5	9	8.5	8	HEPES 7.5	PBS	HEPES 7.0	4	water
End Time:	2020/10/26 23:00:27
Movement				Move Plate Out
