# Supplementary material for: Data-informed discovery of hydrolytic nanozymes
Source: Nat Commun. 2022 Feb 11;13:827. doi: 10.1038/s41467-022-28344-2 (PMC8837776; doi:10.1038/s41467-022-28344-2)
Supplement: Supplementary file 4 — Source Data [file 41467_2022_28344_MOESM4_ESM.zip › Source Data_NCOMMS-21-01890A/Fig. 5/Fig. 5d/beta-NH2-60C.xlsx]

## Sheet: Sheet10
Application: Tecan i-control				Tecan i-control , 1.11.1.0
Device: infinite 200Pro				Serial number: 1512001148				Serial number of connected stacker:
Firmware: V_3.40_01/15_Infinite (Dec 23 2014/12.45.11)				MAI, V_3.40_01/15_Infinite (Dec 23 2014/12.45.11)
Date:	2020-07-27
Time:	18:04:32
System				DELL-PC
User				dell-PC\dell
Plate				Costar 96 Flat Bottom Transparent Polystyrene Cat. No.: 3361/3590/9018/3591/9017/3641/3628/3370/2507/2509/2503/9017/9018/3641/3598/3599/3585/3595/3300/3474 [COS96ft.pdfx]
Plate-ID (Stacker)
Label: Label1
Mode				Absorbance
Wavelength				405	nm
Bandwidth				9	nm
Number of Flashes				25
Settle Time				0	ms
Part of Plate				E9-H12
Start Time:	2020/7/27 18:04:32
	Temperature: 30.6 °C
<>	9	10	11	12
E	0.0815	2.0369	2.2915	0.1667
F	1.1804	2.7651	3.6472	1.0923		5h
G	1.2583	2.8295	3.739	1.0445
H	1.199	2.7856	3.5919	0.9442
End Time:	2020/7/27 18:04:50
Movement				Move Plate Out

## Sheet: Sheet9
Application: Tecan i-control				Tecan i-control , 1.11.1.0
Device: infinite 200Pro				Serial number: 1512001148				Serial number of connected stacker:
Firmware: V_3.40_01/15_Infinite (Dec 23 2014/12.45.11)				MAI, V_3.40_01/15_Infinite (Dec 23 2014/12.45.11)
Date:	2020-07-27
Time:	16:59:48
System				DELL-PC
User				dell-PC\dell
Plate				Costar 96 Flat Bottom Transparent Polystyrene Cat. No.: 3361/3590/9018/3591/9017/3641/3628/3370/2507/2509/2503/9017/9018/3641/3598/3599/3585/3595/3300/3474 [COS96ft.pdfx]
Plate-ID (Stacker)
Label: Label1
Mode				Absorbance
Wavelength				405	nm
Bandwidth				9	nm
Number of Flashes				25
Settle Time				0	ms
Part of Plate				E5-H8
Start Time:	2020/7/27 16:59:48
	Temperature: 30.1 °C
<>	5	6	7	8
E	0.0805	1.8661	2.1365	0.1526
F	1.2377	2.6104	3.4335	1.1631		4h
G	1.3517	2.5683	3.6233	0.9234
H	1.2582	2.5904	3.4458	1.0505
End Time:	2020/7/27 17:00:06
Movement				Move Plate Out

## Sheet: Sheet8
Application: Tecan i-control				Tecan i-control , 1.11.1.0
Device: infinite 200Pro				Serial number: 1512001148				Serial number of connected stacker:
Firmware: V_3.40_01/15_Infinite (Dec 23 2014/12.45.11)				MAI, V_3.40_01/15_Infinite (Dec 23 2014/12.45.11)
Date:	2020-07-27
Time:	16:01:03
System				DELL-PC
User				dell-PC\dell
Plate				Costar 96 Flat Bottom Transparent Polystyrene Cat. No.: 3361/3590/9018/3591/9017/3641/3628/3370/2507/2509/2503/9017/9018/3641/3598/3599/3585/3595/3300/3474 [COS96ft.pdfx]
Plate-ID (Stacker)
Label: Label1
Mode				Absorbance
Wavelength				405	nm
Bandwidth				9	nm
Number of Flashes				25
Settle Time				0	ms
Part of Plate				E1-H4
Start Time:	2020/7/27 16:01:03
	Temperature: 30.1 °C
<>	1	2	3	4
E	0.0786	1.6248	1.8621	0.1332
F	1.1697	1.8694	3.2332	1.043		3h
G	1.2119	2.5668	3.3181	0.9178
H	1.1836	2.6363	3.282	1.1109
End Time:	2020/7/27 16:01:20
Movement				Move Plate Out

## Sheet: Sheet7
Application: Tecan i-control				Tecan i-control , 1.11.1.0
Device: infinite 200Pro				Serial number: 1512001148				Serial number of connected stacker:
Firmware: V_3.40_01/15_Infinite (Dec 23 2014/12.45.11)				MAI, V_3.40_01/15_Infinite (Dec 23 2014/12.45.11)
Date:	2020-07-27
Time:	15:59:43
System				DELL-PC
User				dell-PC\dell
Plate				Costar 96 Flat Bottom Transparent Polystyrene Cat. No.: 3361/3590/9018/3591/9017/3641/3628/3370/2507/2509/2503/9017/9018/3641/3598/3599/3585/3595/3300/3474 [COS96ft.pdfx]
Plate-ID (Stacker)
Label: Label1
Mode				Absorbance
Wavelength				405	nm
Bandwidth				9	nm
Number of Flashes				25
Settle Time				0	ms
Part of Plate				E1-H4
Start Time:	2020/7/27 15:59:43
	Temperature: 30 °C
<>	1	2	3	4
E	0.0788	1.6268	1.8718	0.1344
F	1.179	2.1269	3.2477	1.0518		3h
G	1.2232	2.5815	3.3053	0.9365
H	1.2138	2.6646	3.3029	1.119
End Time:	2020/7/27 16:00:00
Movement				Move Plate Out

## Sheet: Sheet5
Application: Tecan i-control				Tecan i-control , 1.11.1.0
Device: infinite 200Pro				Serial number: 1512001148				Serial number of connected stacker:
Firmware: V_3.40_01/15_Infinite (Dec 23 2014/12.45.11)				MAI, V_3.40_01/15_Infinite (Dec 23 2014/12.45.11)
Date:	2020-07-27
Time:	15:55:25
System				DELL-PC
User				dell-PC\dell
Plate				Costar 96 Flat Bottom Transparent Polystyrene Cat. No.: 3361/3590/9018/3591/9017/3641/3628/3370/2507/2509/2503/9017/9018/3641/3598/3599/3585/3595/3300/3474 [COS96ft.pdfx]
Plate-ID (Stacker)
Label: Label1
Mode				Absorbance
Wavelength				405	nm
Bandwidth				9	nm
Number of Flashes				25
Settle Time				0	ms
Part of Plate				E1-H4
Start Time:	2020/7/27 15:55:25
	Temperature: 29.9 °C
<>	1	2	3	4
E	0.0797	1.6438	1.8986	0.1387
F	1.1705	2.0421	3.2036	1.1106		3h
G	1.2231	2.4397	3.2701	0.9842
H	1.2493	2.5317	3.2516	1.13
End Time:	2020/7/27 15:55:43
Movement				Move Plate Out

## Sheet: Sheet4
Application: Tecan i-control				Tecan i-control , 1.11.1.0
Device: infinite 200Pro				Serial number: 1512001148				Serial number of connected stacker:
Firmware: V_3.40_01/15_Infinite (Dec 23 2014/12.45.11)				MAI, V_3.40_01/15_Infinite (Dec 23 2014/12.45.11)
Date:	2020-07-27
Time:	14:51:43
System				DELL-PC
User				dell-PC\dell
Plate				Costar 96 Flat Bottom Transparent Polystyrene Cat. No.: 3361/3590/9018/3591/9017/3641/3628/3370/2507/2509/2503/9017/9018/3641/3598/3599/3585/3595/3300/3474 [COS96ft.pdfx]
Plate-ID (Stacker)
Label: Label1
Mode				Absorbance
Wavelength				405	nm
Bandwidth				9	nm
Number of Flashes				25
Settle Time				0	ms
Part of Plate				A9-D12
Start Time:	2020/7/27 14:51:43
	Temperature: 29.7 °C
<>	9	10	11	12
A	0.0778	1.4489	1.6482	0.1195
B	1.1856	2.4943	3.0046	1.2061		2h
C	1.3458	2.4647	2.9293	1.1557
D	1.2591	2.5964	2.9768	0.9541
End Time:	2020/7/27 14:52:01
Movement				Move Plate Out

## Sheet: Sheet3
Application: Tecan i-control				Tecan i-control , 1.11.1.0
Device: infinite 200Pro				Serial number: 1512001148				Serial number of connected stacker:
Firmware: V_3.40_01/15_Infinite (Dec 23 2014/12.45.11)				MAI, V_3.40_01/15_Infinite (Dec 23 2014/12.45.11)
Date:	2020-07-27
Time:	13:49:08
System				DELL-PC
User				dell-PC\dell
Plate				Costar 96 Flat Bottom Transparent Polystyrene Cat. No.: 3361/3590/9018/3591/9017/3641/3628/3370/2507/2509/2503/9017/9018/3641/3598/3599/3585/3595/3300/3474 [COS96ft.pdfx]
Plate-ID (Stacker)
Label: Label1
Mode				Absorbance
Wavelength				405	nm
Bandwidth				9	nm
Number of Flashes				25
Settle Time				0	ms
Part of Plate				A5-D8
Start Time:	2020/7/27 13:49:08
	Temperature: 28.1 °C
<>	5	6	7	8
A	0.0783	1.291	1.4503	0.1075
B	1.2852	2.5323	2.6627	1.1489		1h
C	1.3673	2.5436	2.7212	1.1973
D	1.345	2.6715	2.7696	1.0759
End Time:	2020/7/27 13:49:26
Movement				Move Plate Out

## Sheet: Sheet2
Application: Tecan i-control				Tecan i-control , 1.11.1.0
Device: infinite 200Pro				Serial number: 1512001148				Serial number of connected stacker:
Firmware: V_3.40_01/15_Infinite (Dec 23 2014/12.45.11)				MAI, V_3.40_01/15_Infinite (Dec 23 2014/12.45.11)
Date:	2020-07-27
Time:	12:41:33
System				DELL-PC
User				dell-PC\dell
Plate				Costar 96 Flat Bottom Transparent Polystyrene Cat. No.: 3361/3590/9018/3591/9017/3641/3628/3370/2507/2509/2503/9017/9018/3641/3598/3599/3585/3595/3300/3474 [COS96ft.pdfx]
Plate-ID (Stacker)
Label: Label1
Mode				Absorbance
Wavelength				405	nm
Bandwidth				9	nm
Number of Flashes				25
Settle Time				0	ms
Part of Plate				A1-D4
Start Time:	2020/7/27 12:41:33
	Temperature: 25.3 °C
<>	1	2	3	4
A	0.074	1.1676	1.2832	0.0925	ctrl
B	1.2438	2.3984	2.2557	1.0242	treated	0h
C	1.2968	2.3573	2.225	1.2077
D	1.2474	2.4255	2.2965	1.3098
	pH4	pH8	pH10	water
End Time:	2020/7/27 12:41:51
Movement				Move Plate Out
