# Supplementary material for: Data-informed discovery of hydrolytic nanozymes
Source: Nat Commun. 2022 Feb 11;13:827. doi: 10.1038/s41467-022-28344-2 (PMC8837776; doi:10.1038/s41467-022-28344-2)
Supplement: Supplementary file 4 — Source Data [file 41467_2022_28344_MOESM4_ESM.zip › Source Data_NCOMMS-21-01890A/Fig. 5/Fig. 5e/chitosan-pH8.xlsx]

## Sheet: Sheet1
[Header]
Application	Name	LabSolutions
Version	5.92
Data	File	Name	H:\LabSolutions\Data\Project1\20201028-chitosan-pH8_20201029_004.lcd
Output	Date	2020-11-17
Output	Time	22:55:28
[File	Information]
Type	Data	File
Generated	2020-10-29	13:04:12
Generated	by	System	Administrator
Modified	2020-10-29	15:09:37
Modified	by	System	Administrator
[Sample	Information]
Operator	Name	System	Administrator
Acquired	2020-10-29	13:04:35
Sample	Type	0:Unknown
Level	0
Sample	Name	chitosan-pH-8-treated-60C-1D
Sample	ID
ISTD	Amount1	1
ISTD	Amount2	1
ISTD	Amount3	1
ISTD	Amount4	1
ISTD	Amount5	1
ISTD	Amount6	1
ISTD	Amount7	1
ISTD	Amount8	1
ISTD	Amount9	1
ISTD	Amount10	1
ISTD	Amount11	1
ISTD	Amount12	1
ISTD	Amount13	1
ISTD	Amount14	1
ISTD	Amount15	1
ISTD	Amount16	1
ISTD	Amount17	1
ISTD	Amount18	1
ISTD	Amount19	1
ISTD	Amount20	1
ISTD	Amount21	1
ISTD	Amount22	1
ISTD	Amount23	1
ISTD	Amount24	1
ISTD	Amount25	1
ISTD	Amount26	1
ISTD	Amount27	1
ISTD	Amount28	1
ISTD	Amount29	1
ISTD	Amount30	1
ISTD	Amount31	1
ISTD	Amount32	1
Sample	Amount	1
Dilution	Factor	1
Vial#	78
Injection	Volume	20
[Original	Files]
Data	File	H:\LabSolutions\Data\Project1\20201028-chitosan-pH8_20201029_004.lcd
Method	File	H:\LabSolutions\Data\Project1\GPC_Tris8.0_40C_bme190613.lcm
Batch	File	H:\LabSolutions\Data\Project1\20201028-chitosan-pH8.lcb
Report	Format	File	H:\LabSolutions\System\DEFAULT.lsr
[File	Description]
[Configuration]
Instrument	Name	UV+RID
Instrument	#	1
Line	#	1
#	of	Detectors	2
Detector	ID	Detector	A	Detector	B
Detector	Name	检测器A	检测器B
#	of	Channels	1	1
[Peak	Table(Detector	A)]
#	of	Peaks	3
Peak#	R.Time	I.Time	F.Time	Area	Height	A/H	Conc.	Mark	ID#	Name	k'	Plate	#	Plate	Ht.	Tailing	Resolution	Sep.Factor	Area	Ratio	Height	Ratio	Conc.	%	Norm	Conc.
1	41.921	39.308	43.742	8505538	171703	49.536	0	0	19188	7.817	0.837	0	0	0	0	0	0
2	44.793	43.867	45.508	35704	867	41.194	0	0.069	26883	5.58	0.89	2.494	0	0	0	0	0
3	47.664	47.05	48.7	18610	452	41.153	0	0.137	30092	4.985	1.257	2.619	1.999	0	0	0	0
[Peak	Table(Detector	B)]
#	of	Peaks	3
Peak#	R.Time	I.Time	F.Time	Area	Height	A/H	Conc.	Mark	ID#	Name	k'	Plate	#	Plate	Ht.	Tailing	Resolution	Sep.Factor	Area	Ratio	Height	Ratio	Conc.	%	Norm	Conc.
1	29.266	25.267	35.917	2650914	11317	234.234	0	0	418	358.895	1.305	0	0	0	0	0	0
2	42.237	40.567	43.608	226127	4382	51.607	0	0.443	16847	8.904	0.852	3.691	0	0	0	0	0
3	50.674	49.092	51.708	1825666	13643	133.821	0	0.731	6561	22.863	0.824	4.436	1.65	0	0	0	0
[Compound	Results(Detector	A)]
#	of	IDs	0
[Compound	Results(Detector	B)]
#	of	IDs	0
[Group	Results(Detector	A)]
#	of	Groups	0
[Group	Results(Detector	B)]
#	of	Groups	0
[GPC	Peak	Table(Detector	B)]
#	of	Peaks	3
Peak#	Start	Time	Top	Time	End	Time	Start	Volume	Top	Volume	End	Volume	Start	M.W.	Top	M.W.	End	M.W.	Start	Height	Top	Height	End	Height
1	25.267	29.266	35.917	25.267	29.266	35.917	5465243568	189146597	2186420	154	11317	75
2	40.567	42.237	43.608	40.567	42.237	43.608	205409	100698	58971	106	4382	63
3	49.092	50.674	51.708	49.092	50.674	51.708	10570	7219	5770	-32993	13643	-21
[Average	Molecular	Weight	Table(Detector	B)]
#	of	Peaks	3
Peak#	Mn	Mw	Mz	Mz1	Mv	Mw/Mn	Mv/Mn	Mz/Mw	I.Visc	%
Total	20267	168557315	770471746	1446227187	0	8316.83	0	4.57098	1	100
1	68030173	299005177	770509272	1446227193	0	4.39518	0	2.57691	1	56.37
2	102865	105542	108553	111972	0	1.02603	0	1.02853	1	4.8084
3	7945	8075	8203	8326	0	1.01645	0	1.01579	1	38.8216
[RT/MW	Range	Table(Detector	B)]
#	of	RT/MW	Range	0
[GPC	Calibration	Curve	Table(Detector	B)]
#	of	Points	8
#	Time(min)	M.W.	Weight	Error	Active	Virtual	Data	Name
1	37.982	736000	1	3.2563	ON	OFF	H:\LabSolutions\Data\Project1\201904016STD-Tris	8.0-40C_2019418_009.lcd
2	39.316	348000	1	-5.4204	ON	OFF	H:\LabSolutions\Data\Project1\201904016STD-Tris	8.0-40C_2019418_008.lcd
3	40.555	200000	1	-3.2562	ON	OFF	H:\LabSolutions\Data\Project1\201904016STD-Tris	8.0-40C_2019418_007.lcd
4	42.107	113000	1	6.0367	ON	OFF	H:\LabSolutions\Data\Project1\201904016STD-Tris	8.0-40C_2019418_006.lcd
5	44.227	48800	1	3.6893	ON	OFF	H:\LabSolutions\Data\Project1\201904016STD-Tris	8.0-40C_2019418_005.lcd
6	46.137	23000	1	-7.0994	ON	OFF	H:\LabSolutions\Data\Project1\201904016STD-Tris	8.0-40C_2019418_004.lcd
7	49.462	9900	1	2.7697	ON	OFF	H:\LabSolutions\Data\Project1\201904016STD-Tris	8.0-40C_2019418_003.lcd
8	51.331	6200	1	-0.7662	ON	OFF	H:\LabSolutions\Data\Project1\201904016STD-Tris	8.0-40C_2019418_002.lcd
Calibration	Curve	3rd	Order
Comment
[GPC	Slice	Data	Table(Detector	B)]
#	of	Peaks	3
Peak#	Slice#	R.Time	Volume	M.W.	Height	Sub	Total	%	Area
1	1	25.271	25.271	5444569843	1	5301829	100	1
1	2	25.279	25.279	5403466608	3	5301827	100	2
1	3	25.288	25.288	5362686775	5	5301824	99.9999	2
1	4	25.296	25.296	5322227703	6	5301819	99.9998	3
1	5	25.304	25.304	5282086775	8	5301813	99.9997	4
1	6	25.313	25.313	5242261392	10	5301805	99.9995	5
1	7	25.321	25.321	5202748981	12	5301795	99.9994	6
1	8	25.329	25.329	5163546988	14	5301783	99.9991	7
1	9	25.338	25.338	5124652881	15	5301769	99.9989	8
1	10	25.346	25.346	5086064151	18	5301754	99.9986	9
1	11	25.354	25.354	5047778308	20	5301736	99.9983	10
1	12	25.363	25.363	5009792884	22	5301716	99.9979	11
1	13	25.371	25.371	4972105433	24	5301694	99.9975	12
1	14	25.379	25.379	4934713528	27	5301669	99.997	13
1	15	25.388	25.388	4897614762	29	5301643	99.9965	14
1	16	25.396	25.396	4860806750	31	5301614	99.996	15
1	17	25.404	25.404	4824287127	33	5301583	99.9954	16
1	18	25.413	25.413	4788053545	35	5301551	99.9948	18
1	19	25.421	25.421	4752103679	37	5301515	99.9941	19
1	20	25.429	25.429	4716435223	39	5301478	99.9934	20
1	21	25.438	25.438	4681045890	42	5301439	99.9926	21
1	22	25.446	25.446	4645933411	44	5301397	99.9919	22
1	23	25.454	25.454	4611095539	47	5301353	99.991	23
1	24	25.463	25.463	4576530042	49	5301306	99.9901	25
1	25	25.471	25.471	4542234710	52	5301257	99.9892	26
1	26	25.479	25.479	4508207350	54	5301205	99.9882	27
1	27	25.488	25.488	4474445788	57	5301151	99.9872	29
1	28	25.496	25.496	4440947868	60	5301094	99.9861	30
1	29	25.504	25.504	4407711453	62	5301034	99.985	31
1	30	25.513	25.513	4374734422	65	5300972	99.9838	32
1	31	25.521	25.521	4342014674	67	5300907	99.9826	34
1	32	25.529	25.529	4309550124	70	5300840	99.9813	35
1	33	25.538	25.538	4277338704	73	5300770	99.98	36
1	34	25.546	25.546	4245378366	76	5300697	99.9787	38
1	35	25.554	25.554	4213667077	79	5300621	99.9772	40
1	36	25.563	25.563	4182202821	82	5300542	99.9757	41
1	37	25.571	25.571	4150983601	85	5300460	99.9742	43
1	38	25.579	25.579	4120007433	88	5300375	99.9726	44
1	39	25.588	25.588	4089272353	92	5300286	99.9709	46
1	40	25.596	25.596	4058776412	95	5300194	99.9692	48
1	41	25.604	25.604	4028517678	99	5300099	99.9674	49
1	42	25.613	25.613	3998494234	102	5300000	99.9655	51
1	43	25.621	25.621	3968704180	106	5299898	99.9636	53
1	44	25.629	25.629	3939145631	110	5299792	99.9616	55
1	45	25.638	25.638	3909816720	113	5299682	99.9595	57
1	46	25.646	25.646	3880715592	117	5299569	99.9574	59
1	47	25.654	25.654	3851840411	121	5299452	99.9552	60
1	48	25.663	25.663	3823189354	125	5299331	99.9529	62
1	49	25.671	25.671	3794760614	128	5299206	99.9505	64
1	50	25.679	25.679	3766552400	132	5299078	99.9481	66
1	51	25.688	25.688	3738562933	136	5298945	99.9456	68
1	52	25.696	25.696	3710790453	141	5298809	99.943	70
1	53	25.704	25.704	3683233212	145	5298668	99.9404	73
1	54	25.713	25.713	3655889476	150	5298523	99.9376	75
1	55	25.721	25.721	3628757528	154	5298373	99.9348	77
1	56	25.729	25.729	3601835663	159	5298219	99.9319	79
1	57	25.738	25.738	3575122191	163	5298061	99.9289	82
1	58	25.746	25.746	3548615437	167	5297898	99.9259	84
1	59	25.754	25.754	3522313738	172	5297730	99.9227	86
1	60	25.763	25.763	3496215447	177	5297558	99.9195	88
1	61	25.771	25.771	3470318930	181	5297382	99.9161	91
1	62	25.779	25.779	3444622565	186	5297200	99.9127	93
1	63	25.788	25.788	3419124745	191	5297014	99.9092	96
1	64	25.796	25.796	3393823877	196	5296823	99.9056	98
1	65	25.804	25.804	3368718379	202	5296626	99.9019	101
1	66	25.813	25.813	3343806685	207	5296425	99.8981	104
1	67	25.821	25.821	3319087239	213	5296218	99.8942	106
1	68	25.829	25.829	3294558500	218	5296005	99.8902	109
1	69	25.838	25.838	3270218940	224	5295787	99.886	112
1	70	25.846	25.846	3246067042	230	5295563	99.8818	115
1	71	25.854	25.854	3222101303	236	5295333	99.8775	118
1	72	25.863	25.863	3198320232	241	5295097	99.873	121
1	73	25.871	25.871	3174722349	247	5294856	99.8685	124
1	74	25.879	25.879	3151306190	254	5294608	99.8638	127
1	75	25.888	25.888	3128070298	260	5294355	99.859	130
1	76	25.896	25.896	3105013233	266	5294095	99.8541	133
1	77	25.904	25.904	3082133564	273	5293829	99.8491	136
1	78	25.913	25.913	3059429873	280	5293556	99.844	140
1	79	25.921	25.921	3036900753	286	5293276	99.8387	143
1	80	25.929	25.929	3014544808	293	5292990	99.8333	147
1	81	25.938	25.938	2992360656	300	5292696	99.8278	150
1	82	25.946	25.946	2970346925	307	5292396	99.8221	154
1	83	25.954	25.954	2948502253	315	5292089	99.8163	157
1	84	25.963	25.963	2926825292	322	5291774	99.8104	161
1	85	25.971	25.971	2905314702	329	5291452	99.8043	165
1	86	25.979	25.979	2883969158	337	5291123	99.7981	168
1	87	25.988	25.988	2862787342	345	5290786	99.7917	172
1	88	25.996	25.996	2841767950	353	5290442	99.7852	176
1	89	26.004	26.004	2820909687	361	5290089	99.7786	180
1	90	26.013	26.013	2800211268	369	5289728	99.7718	184
1	91	26.021	26.021	2779671421	377	5289360	99.7648	188
1	92	26.029	26.029	2759288883	385	5288983	99.7577	193
1	93	26.038	26.038	2739062401	394	5288597	99.7504	197
1	94	26.046	26.046	2718990733	402	5288203	99.743	201
1	95	26.054	26.054	2699072648	411	5287801	99.7354	205
1	96	26.063	26.063	2679306924	419	5287390	99.7277	210
1	97	26.071	26.071	2659692349	428	5286971	99.7198	214
1	98	26.079	26.079	2640227722	436	5286543	99.7117	218
1	99	26.088	26.088	2620911851	445	5286107	99.7035	222
1	100	26.096	26.096	2601743555	454	5285662	99.6951	227
1	101	26.104	26.104	2582721660	463	5285209	99.6865	232
1	102	26.113	26.113	2563845004	473	5284745	99.6778	237
1	103	26.121	26.121	2545112435	483	5284272	99.6689	242
1	104	26.129	26.129	2526522809	494	5283788	99.6597	247
1	105	26.138	26.138	2508074992	504	5283295	99.6504	252
1	106	26.146	26.146	2489767859	515	5282791	99.6409	257
1	107	26.154	26.154	2471600295	525	5282276	99.6312	263
1	108	26.163	26.163	2453571193	536	5281751	99.6213	268
1	109	26.171	26.171	2435679456	548	5281215	99.6112	274
1	110	26.179	26.179	2417923996	559	5280667	99.6009	280
1	111	26.188	26.188	2400303734	571	5280108	99.5903	285
1	112	26.196	26.196	2382817598	583	5279537	99.5795	291
1	113	26.204	26.204	2365464528	594	5278954	99.5685	297
1	114	26.213	26.213	2348243471	606	5278359	99.5573	303
1	115	26.221	26.221	2331153381	618	5277753	99.5459	309
1	116	26.229	26.229	2314193223	631	5277135	99.5342	315
1	117	26.238	26.238	2297361971	643	5276504	99.5223	321
1	118	26.246	26.246	2280658605	655	5275861	99.5102	328
1	119	26.254	26.254	2264082114	668	5275206	99.4979	334
1	120	26.263	26.263	2247631497	682	5274538	99.4853	341
1	121	26.271	26.271	2231305759	695	5273856	99.4724	348
1	122	26.279	26.279	2215103914	709	5273161	99.4593	354
1	123	26.288	26.288	2199024985	723	5272452	99.4459	361
1	124	26.296	26.296	2183068001	737	5271730	99.4323	368
1	125	26.304	26.304	2167232002	751	5270993	99.4184	375
1	126	26.313	26.313	2151516032	765	5270242	99.4042	382
1	127	26.321	26.321	2135919145	779	5269477	99.3898	390
1	128	26.329	26.329	2120440404	794	5268698	99.3751	397
1	129	26.338	26.338	2105078876	808	5267905	99.3601	404
1	130	26.346	26.346	2089833639	824	5267096	99.3449	412
1	131	26.354	26.354	2074703778	839	5266273	99.3294	420
1	132	26.363	26.363	2059688383	855	5265433	99.3135	427
1	133	26.371	26.371	2044786554	871	5264579	99.2974	435
1	134	26.379	26.379	2029997398	887	5263708	99.281	443
1	135	26.388	26.388	2015320028	903	5262821	99.2643	452
1	136	26.396	26.396	2000753566	920	5261918	99.2472	460
1	137	26.404	26.404	1986297139	937	5260998	99.2299	468
1	138	26.413	26.413	1971949882	954	5260062	99.2122	477
1	139	26.421	26.421	1957710939	971	5259108	99.1942	485
1	140	26.429	26.429	1943579459	989	5258137	99.1759	494
1	141	26.438	26.438	1929554597	1006	5257149	99.1573	503
1	142	26.446	26.446	1915635517	1024	5256142	99.1383	512
1	143	26.454	26.454	1901821388	1042	5255118	99.119	521
1	144	26.463	26.463	1888111388	1061	5254076	99.0993	530
1	145	26.471	26.471	1874504700	1079	5253015	99.0793	540
1	146	26.479	26.479	1861000514	1098	5251936	99.059	549
1	147	26.488	26.488	1847598026	1118	5250838	99.0382	559
1	148	26.496	26.496	1834296439	1139	5249719	99.0171	569
1	149	26.504	26.504	1821094963	1159	5248581	98.9957	580
1	150	26.513	26.513	1807992815	1180	5247421	98.9738	590
1	151	26.521	26.521	1794989216	1201	5246241	98.9515	600
1	152	26.529	26.529	1782083395	1222	5245040	98.9289	611
1	153	26.538	26.538	1769274587	1243	5243818	98.9058	621
1	154	26.546	26.546	1756562034	1265	5242575	98.8824	632
1	155	26.554	26.554	1743944982	1286	5241311	98.8585	643
1	156	26.563	26.563	1731422685	1308	5240024	98.8343	654
1	157	26.571	26.571	1718994402	1330	5238716	98.8096	665
1	158	26.579	26.579	1706659399	1353	5237386	98.7845	676
1	159	26.588	26.588	1694416948	1375	5236033	98.759	688
1	160	26.596	26.596	1682266325	1398	5234658	98.7331	699
1	161	26.604	26.604	1670206813	1422	5233260	98.7067	711
1	162	26.613	26.613	1658237703	1445	5231839	98.6799	723
1	163	26.621	26.621	1646358288	1469	5230393	98.6526	735
1	164	26.629	26.629	1634567868	1493	5228924	98.6249	747
1	165	26.638	26.638	1622865751	1518	5227431	98.5968	759
1	166	26.646	26.646	1611251247	1543	5225913	98.5681	772
1	167	26.654	26.654	1599723675	1569	5224370	98.539	784
1	168	26.663	26.663	1588282355	1594	5222801	98.5094	797
1	169	26.671	26.671	1576926618	1620	5221207	98.4794	810
1	170	26.679	26.679	1565655796	1647	5219586	98.4488	823
1	171	26.688	26.688	1554469229	1674	5217940	98.4177	837
1	172	26.696	26.696	1543366261	1701	5216266	98.3862	850
1	173	26.704	26.704	1532346241	1728	5214565	98.3541	864
1	174	26.713	26.713	1521408525	1756	5212837	98.3215	878
1	175	26.721	26.721	1510552473	1784	5211081	98.2884	892
1	176	26.729	26.729	1499777450	1813	5209296	98.2547	907
1	177	26.738	26.738	1489082826	1842	5207483	98.2205	921
1	178	26.746	26.746	1478467977	1871	5205641	98.1858	936
1	179	26.754	26.754	1467932283	1900	5203770	98.1505	950
1	180	26.763	26.763	1457475130	1930	5201869	98.1146	965
1	181	26.771	26.771	1447095909	1959	5199940	98.0782	980
1	182	26.779	26.779	1436794014	1989	5197980	98.0413	995
1	183	26.788	26.788	1426568846	2020	5195991	98.0038	1010
1	184	26.796	26.796	1416419810	2051	5193971	97.9657	1026
1	185	26.804	26.804	1406346315	2083	5191920	97.927	1041
1	186	26.813	26.813	1396347777	2115	5189837	97.8877	1057
1	187	26.821	26.821	1386423615	2147	5187722	97.8478	1074
1	188	26.829	26.829	1376573252	2180	5185575	97.8073	1090
1	189	26.838	26.838	1366796117	2214	5183395	97.7662	1107
1	190	26.846	26.846	1357091643	2248	5181181	97.7244	1124
1	191	26.854	26.854	1347459268	2283	5178933	97.682	1141
1	192	26.863	26.863	1337898434	2317	5176650	97.639	1159
1	193	26.871	26.871	1328408589	2353	5174333	97.5953	1176
1	194	26.879	26.879	1318989182	2388	5171980	97.5509	1194
1	195	26.888	26.888	1309639670	2424	5169592	97.5058	1212
1	196	26.896	26.896	1300359512	2461	5167168	97.4601	1230
1	197	26.904	26.904	1291148173	2498	5164708	97.4137	1249
1	198	26.913	26.913	1282005121	2535	5162210	97.3666	1267
1	199	26.921	26.921	1272929829	2572	5159675	97.3188	1286
1	200	26.929	26.929	1263921775	2610	5157103	97.2703	1305
1	201	26.938	26.938	1254980438	2648	5154493	97.221	1324
1	202	26.946	26.946	1246105305	2687	5151845	97.1711	1343
1	203	26.954	26.954	1237295866	2726	5149158	97.1204	1363
1	204	26.963	26.963	1228551612	2766	5146432	97.069	1383
1	205	26.971	26.971	1219872043	2805	5143667	97.0168	1403
1	206	26.979	26.979	1211256660	2846	5140861	96.9639	1423
1	207	26.988	26.988	1202704969	2887	5138016	96.9103	1443
1	208	26.996	26.996	1194216478	2928	5135129	96.8558	1464
1	209	27.004	27.004	1185790702	2969	5132201	96.8006	1485
1	210	27.013	27.013	1177427158	3011	5129232	96.7446	1506
1	211	27.021	27.021	1169125367	3054	5126220	96.6878	1527
1	212	27.029	27.029	1160884854	3097	5123166	96.6302	1548
1	213	27.038	27.038	1152705148	3140	5120070	96.5718	1570
1	214	27.046	27.046	1144585781	3184	5116929	96.5125	1592
1	215	27.054	27.054	1136526291	3229	5113745	96.4525	1614
1	216	27.063	27.063	1128526216	3273	5110517	96.3916	1636
1	217	27.071	27.071	1120585101	3318	5107244	96.3299	1659
1	218	27.079	27.079	1112702493	3363	5103926	96.2673	1681
1	219	27.088	27.088	1104877942	3409	5100563	96.2038	1705
1	220	27.096	27.096	1097111004	3455	5097154	96.1395	1728
1	221	27.104	27.104	1089401236	3502	5093699	96.0744	1751
1	222	27.113	27.113	1081748201	3549	5090196	96.0083	1775
1	223	27.121	27.121	1074151462	3597	5086647	95.9414	1799
1	224	27.129	27.129	1066610589	3645	5083050	95.8735	1823
1	225	27.138	27.138	1059125153	3694	5079405	95.8048	1847
1	226	27.146	27.146	1051694730	3743	5075711	95.7351	1871
1	227	27.154	27.154	1044318899	3792	5071968	95.6645	1896
1	228	27.163	27.163	1036997241	3842	5068176	95.593	1921
1	229	27.171	27.171	1029729342	3892	5064334	95.5205	1946
1	230	27.179	27.179	1022514791	3942	5060443	95.4471	1971
1	231	27.188	27.188	1015353180	3992	5056501	95.3728	1996
1	232	27.196	27.196	1008244104	4043	5052508	95.2975	2022
1	233	27.204	27.204	1001187161	4095	5048465	95.2212	2047
1	234	27.213	27.213	994181953	4146	5044370	95.144	2073
1	235	27.221	27.221	987228085	4198	5040224	95.0658	2099
1	236	27.229	27.229	980325164	4251	5036026	94.9866	2125
1	237	27.238	27.238	973472802	4304	5031775	94.9064	2152
1	238	27.246	27.246	966670612	4357	5027471	94.8252	2179
1	239	27.254	27.254	959918212	4411	5023113	94.743	2206
1	240	27.263	27.263	953215223	4465	5018702	94.6598	2232
1	241	27.271	27.271	946561266	4519	5014237	94.5756	2260
1	242	27.279	27.279	939955969	4574	5009718	94.4904	2287
1	243	27.288	27.288	933398960	4629	5005144	94.4041	2315
1	244	27.296	27.296	926889872	4684	5000515	94.3168	2342
1	245	27.304	27.304	920428339	4740	4995831	94.2284	2370
1	246	27.313	27.313	914013999	4795	4991091	94.139	2398
1	247	27.321	27.321	907646494	4851	4986296	94.0486	2425
1	248	27.329	27.329	901325466	4907	4981445	93.9571	2453
1	249	27.338	27.338	895050562	4963	4976538	93.8646	2482
1	250	27.346	27.346	888821431	5020	4971575	93.771	2510
1	251	27.354	27.354	882637726	5076	4966556	93.6763	2538
1	252	27.363	27.363	876499100	5133	4961479	93.5805	2566
1	253	27.371	27.371	870405212	5190	4956346	93.4837	2595
1	254	27.379	27.379	864355721	5247	4951157	93.3858	2623
1	255	27.388	27.388	858350290	5304	4945910	93.2869	2652
1	256	27.396	27.396	852388584	5361	4940606	93.1868	2681
1	257	27.404	27.404	846470272	5419	4935244	93.0857	2709
1	258	27.413	27.413	840595025	5476	4929826	92.9835	2738
1	259	27.421	27.421	834762515	5534	4924350	92.8802	2767
1	260	27.429	27.429	828972419	5592	4918816	92.7758	2796
1	261	27.438	27.438	823224415	5649	4913224	92.6704	2825
1	262	27.446	27.446	817518184	5708	4907575	92.5638	2854
1	263	27.454	27.454	811853409	5766	4901867	92.4562	2883
1	264	27.463	27.463	806229777	5825	4896101	92.3474	2912
1	265	27.471	27.471	800646975	5883	4890276	92.2375	2941
1	266	27.479	27.479	795104696	5941	4884394	92.1266	2970
1	267	27.488	27.488	789602631	5999	4878453	92.0145	2999
1	268	27.496	27.496	784140477	6057	4872454	91.9014	3028
1	269	27.504	27.504	778717932	6115	4866397	91.7871	3057
1	270	27.513	27.513	773334697	6173	4860282	91.6718	3087
1	271	27.521	27.521	767990473	6231	4854109	91.5554	3116
1	272	27.529	27.529	762684967	6290	4847878	91.4378	3145
1	273	27.538	27.538	757417886	6348	4841589	91.3192	3174
1	274	27.546	27.546	752188940	6406	4835241	91.1995	3203
1	275	27.554	27.554	746997840	6463	4828835	91.0787	3232
1	276	27.563	27.563	741844302	6521	4822372	90.9568	3260
1	277	27.571	27.571	736728040	6579	4815851	90.8338	3289
1	278	27.579	27.579	731648776	6636	4809273	90.7097	3318
1	279	27.588	27.588	726606229	6694	4802636	90.5845	3347
1	280	27.596	27.596	721600122	6751	4795943	90.4583	3376
1	281	27.604	27.604	716630181	6809	4789191	90.3309	3404
1	282	27.613	27.613	711696133	6866	4782382	90.2025	3433
1	283	27.621	27.621	706797709	6923	4775516	90.073	3461
1	284	27.629	27.629	701934639	6980	4768593	89.9424	3490
1	285	27.638	27.638	697106658	7037	4761613	89.8108	3518
1	286	27.646	27.646	692313501	7094	4754577	89.6781	3547
1	287	27.654	27.654	687554907	7150	4747483	89.5443	3575
1	288	27.663	27.663	682830615	7207	4740333	89.4094	3603
1	289	27.671	27.671	678140367	7264	4733126	89.2735	3632
1	290	27.679	27.679	673483909	7320	4725862	89.1365	3660
1	291	27.688	27.688	668860985	7376	4718543	88.9984	3688
1	292	27.696	27.696	664271343	7431	4711167	88.8593	3716
1	293	27.704	27.704	659714735	7487	4703735	88.7191	3744
1	294	27.713	27.713	655190911	7542	4696248	88.5779	3771
1	295	27.721	27.721	650699626	7597	4688706	88.4356	3799
1	296	27.729	27.729	646240635	7652	4681109	88.2923	3826
1	297	27.738	27.738	641813697	7707	4673457	88.148	3853
1	298	27.746	27.746	637418570	7761	4665750	88.0027	3880
1	299	27.754	27.754	633055017	7815	4657989	87.8563	3907
1	300	27.763	27.763	628722800	7868	4650174	87.7089	3934
1	301	27.771	27.771	624421685	7921	4642306	87.5605	3961
1	302	27.779	27.779	620151439	7973	4634385	87.4111	3987
1	303	27.788	27.788	615911831	8025	4626411	87.2607	4013
1	304	27.796	27.796	611702631	8076	4618386	87.1093	4038
1	305	27.804	27.804	607523612	8127	4610310	86.957	4063
1	306	27.813	27.813	603374548	8176	4602183	86.8037	4088
1	307	27.821	27.821	599255214	8226	4594007	86.6495	4113
1	308	27.829	27.829	595165390	8274	4585781	86.4943	4137
1	309	27.838	27.838	591104853	8322	4577507	86.3383	4161
1	310	27.846	27.846	587073385	8368	4569186	86.1813	4184
1	311	27.854	27.854	583070770	8413	4560818	86.0235	4207
1	312	27.863	27.863	579096791	8458	4552404	85.8648	4229
1	313	27.871	27.871	575151234	8501	4543947	85.7053	4251
1	314	27.879	27.879	571233888	8544	4535445	85.5449	4272
1	315	27.888	27.888	567344542	8585	4526902	85.3838	4293
1	316	27.896	27.896	563482987	8625	4518317	85.2219	4313
1	317	27.904	27.904	559649016	8664	4509691	85.0592	4332
1	318	27.913	27.913	555842423	8702	4501027	84.8958	4351
1	319	27.921	27.921	552063004	8738	4492326	84.7316	4369
1	320	27.929	27.929	548310557	8773	4483588	84.5668	4387
1	321	27.938	27.938	544584881	8807	4474815	84.4013	4404
1	322	27.946	27.946	540885776	8840	4466008	84.2352	4420
1	323	27.954	27.954	537213044	8872	4457168	84.0685	4436
1	324	27.963	27.963	533566490	8902	4448296	83.9012	4451
1	325	27.971	27.971	529945919	8932	4439394	83.7333	4466
1	326	27.979	27.979	526351136	8961	4430462	83.5648	4480
1	327	27.988	27.988	522781952	8989	4421501	83.3958	4494
1	328	27.996	27.996	519238174	9015	4412513	83.2262	4508
1	329	28.004	28.004	515719615	9041	4403497	83.0562	4520
1	330	28.013	28.013	512226087	9065	4394457	82.8857	4532
1	331	28.021	28.021	508757404	9088	4385392	82.7147	4544
1	332	28.029	28.029	505313382	9111	4376304	82.5433	4555
1	333	28.038	28.038	501893837	9133	4367193	82.3714	4567
1	334	28.046	28.046	498498589	9155	4358059	82.1992	4578
1	335	28.054	28.054	495127456	9177	4348904	82.0265	4588
1	336	28.063	28.063	491780260	9197	4339727	81.8534	4599
1	337	28.071	28.071	488456824	9217	4330530	81.6799	4609
1	338	28.079	28.079	485156971	9237	4321313	81.5061	4618
1	339	28.088	28.088	481880527	9257	4312076	81.3319	4628
1	340	28.096	28.096	478627318	9276	4302819	81.1573	4638
1	341	28.104	28.104	475397173	9295	4293543	80.9823	4648
1	342	28.113	28.113	472189919	9315	4284247	80.807	4657
1	343	28.121	28.121	469005389	9334	4274933	80.6313	4667
1	344	28.129	28.129	465843414	9353	4265599	80.4552	4676
1	345	28.138	28.138	462703827	9372	4256246	80.2788	4686
1	346	28.146	28.146	459586462	9391	4246874	80.1021	4695
1	347	28.154	28.154	456491156	9410	4237483	79.9249	4705
1	348	28.163	28.163	453417745	9429	4228073	79.7475	4714
1	349	28.171	28.171	450366068	9448	4218644	79.5696	4724
1	350	28.179	28.179	447335964	9468	4209196	79.3914	4734
1	351	28.188	28.188	444327274	9487	4199728	79.2128	4744
1	352	28.196	28.196	441339839	9507	4190241	79.0339	4754
1	353	28.204	28.204	438373503	9528	4180734	78.8546	4764
1	354	28.213	28.213	435428111	9548	4171206	78.6749	4774
1	355	28.221	28.221	432503507	9568	4161658	78.4948	4784
1	356	28.229	28.229	429599539	9589	4152090	78.3143	4795
1	357	28.238	28.238	426716054	9611	4142500	78.1334	4805
1	358	28.246	28.246	423852902	9632	4132890	77.9522	4816
1	359	28.254	28.254	421009933	9654	4123258	77.7705	4827
1	360	28.263	28.263	418186998	9676	4113603	77.5884	4838
1	361	28.271	28.271	415383949	9699	4103927	77.4059	4849
1	362	28.279	28.279	412600641	9722	4094228	77.2229	4861
1	363	28.288	28.288	409836928	9746	4084506	77.0396	4873
1	364	28.296	28.296	407092667	9770	4074760	76.8557	4885
1	365	28.304	28.304	404367713	9794	4064990	76.6715	4897
1	366	28.313	28.313	401661925	9818	4055196	76.4867	4909
1	367	28.321	28.321	398975163	9842	4045379	76.3016	4921
1	368	28.329	28.329	396307286	9867	4035537	76.1159	4933
1	369	28.338	28.338	393658156	9892	4025670	75.9298	4946
1	370	28.346	28.346	391027635	9917	4015778	75.7433	4959
1	371	28.354	28.354	388415586	9943	4005861	75.5562	4971
1	372	28.363	28.363	385821875	9969	3995918	75.3687	4984
1	373	28.371	28.371	383246366	9995	3985949	75.1807	4997
1	374	28.379	28.379	380688927	10022	3975955	74.9921	5011
1	375	28.388	28.388	378149424	10049	3965933	74.8031	5024
1	376	28.396	28.396	375627726	10076	3955884	74.6136	5038
1	377	28.404	28.404	373123703	10103	3945808	74.4235	5051
1	378	28.413	28.413	370637225	10130	3935705	74.233	5065
1	379	28.421	28.421	368168164	10157	3925575	74.0419	5078
1	380	28.429	28.429	365716392	10184	3915418	73.8503	5092
1	381	28.438	28.438	363281783	10212	3905234	73.6582	5106
1	382	28.446	28.446	360864212	10239	3895022	73.4656	5120
1	383	28.454	28.454	358463553	10267	3884783	73.2725	5133
1	384	28.463	28.463	356079683	10294	3874516	73.0789	5147
1	385	28.471	28.471	353712480	10321	3864222	72.8847	5161
1	386	28.479	28.479	351361821	10348	3853901	72.69	5174
1	387	28.488	28.488	349027585	10375	3843553	72.4948	5187
1	388	28.496	28.496	346709654	10402	3833178	72.2992	5201
1	389	28.504	28.504	344407907	10428	3822776	72.103	5214
1	390	28.513	28.513	342122227	10455	3812348	71.9063	5227
1	391	28.521	28.521	339852496	10481	3801893	71.7091	5240
1	392	28.529	28.529	337598599	10506	3791412	71.5114	5253
1	393	28.538	28.538	335360418	10531	3780906	71.3132	5266
1	394	28.546	28.546	333137842	10556	3770375	71.1146	5278
1	395	28.554	28.554	330930754	10579	3759820	70.9155	5290
1	396	28.563	28.563	328739043	10602	3749240	70.716	5301
1	397	28.571	28.571	326562596	10625	3738638	70.516	5312
1	398	28.579	28.579	324401303	10646	3728014	70.3156	5323
1	399	28.588	28.588	322255053	10668	3717367	70.1148	5334
1	400	28.596	28.596	320123737	10688	3706699	69.9136	5344
1	401	28.604	28.604	318007245	10708	3696011	69.712	5354
1	402	28.613	28.613	315905471	10727	3685303	69.51	5363
1	403	28.621	28.621	313818307	10745	3674577	69.3077	5372
1	404	28.629	28.629	311745647	10762	3663832	69.1051	5381
1	405	28.638	28.638	309687386	10778	3653070	68.9021	5389
1	406	28.646	28.646	307643419	10794	3642292	68.6988	5397
1	407	28.654	28.654	305613642	10809	3631498	68.4952	5404
1	408	28.663	28.663	303597952	10823	3620690	68.2913	5411
1	409	28.671	28.671	301596248	10836	3609867	68.0872	5418
1	410	28.679	28.679	299608427	10848	3599031	67.8828	5424
1	411	28.688	28.688	297634389	10860	3588182	67.6782	5430
1	412	28.696	28.696	295674034	10871	3577322	67.4734	5436
1	413	28.704	28.704	293727263	10881	3566451	67.2683	5441
1	414	28.713	28.713	291793977	10890	3555570	67.0631	5445
1	415	28.721	28.721	289874079	10899	3544680	66.8577	5449
1	416	28.729	28.729	287967472	10907	3533781	66.6521	5454
1	417	28.738	28.738	286074059	10915	3522874	66.4464	5457
1	418	28.746	28.746	284193745	10922	3511959	66.2405	5461
1	419	28.754	28.754	282326436	10929	3501037	66.0345	5465
1	420	28.763	28.763	280472037	10936	3490108	65.8284	5468
1	421	28.771	28.771	278630454	10942	3479172	65.6221	5471
1	422	28.779	28.779	276801596	10948	3468230	65.4157	5474
1	423	28.788	28.788	274985370	10954	3457282	65.2092	5477
1	424	28.796	28.796	273181685	10959	3446328	65.0026	5480
1	425	28.804	28.804	271390451	10965	3435369	64.7959	5482
1	426	28.813	28.813	269611577	10970	3424404	64.5891	5485
1	427	28.821	28.821	267844974	10975	3413434	64.3822	5487
1	428	28.829	28.829	266090554	10980	3402459	64.1752	5490
1	429	28.838	28.838	264348229	10985	3391479	63.9681	5493
1	430	28.846	28.846	262617912	10990	3380494	63.7609	5495
1	431	28.854	28.854	260899516	10995	3369504	63.5536	5498
1	432	28.863	28.863	259192955	11000	3358509	63.3462	5500
1	433	28.871	28.871	257498144	11006	3347508	63.1388	5503
1	434	28.879	28.879	255814998	11012	3336502	62.9312	5506
1	435	28.888	28.888	254143434	11018	3325491	62.7235	5509
1	436	28.896	28.896	252483367	11024	3314473	62.5157	5512
1	437	28.904	28.904	250834716	11030	3303449	62.3077	5515
1	438	28.913	28.913	249197398	11036	3292419	62.0997	5518
1	439	28.921	28.921	247571331	11043	3281383	61.8915	5521
1	440	28.929	28.929	245956435	11050	3270340	61.6833	5525
1	441	28.938	28.938	244352629	11057	3259291	61.4748	5528
1	442	28.946	28.946	242759834	11064	3248234	61.2663	5532
1	443	28.954	28.954	241177971	11071	3237170	61.0576	5536
1	444	28.963	28.963	239606961	11079	3226099	60.8488	5540
1	445	28.971	28.971	238046726	11087	3215020	60.6398	5544
1	446	28.979	28.979	236497188	11095	3203932	60.4307	5548
1	447	28.988	28.988	234958272	11104	3192837	60.2214	5552
1	448	28.996	28.996	233429901	11112	3181733	60.012	5556
1	449	29.004	29.004	231911999	11121	3170621	59.8024	5560
1	450	29.013	29.013	230404491	11129	3159500	59.5926	5565
1	451	29.021	29.021	228907303	11138	3148370	59.3827	5569
1	452	29.029	29.029	227420361	11146	3137232	59.1726	5573
1	453	29.038	29.038	225943591	11155	3126086	58.9624	5577
1	454	29.046	29.046	224476921	11163	3114932	58.752	5581
1	455	29.054	29.054	223020279	11171	3103769	58.5415	5586
1	456	29.063	29.063	221573592	11180	3092598	58.3308	5590
1	457	29.071	29.071	220136789	11189	3081418	58.1199	5594
1	458	29.079	29.079	218709800	11197	3070229	57.9089	5599
1	459	29.088	29.088	217292554	11205	3059032	57.6977	5603
1	460	29.096	29.096	215884983	11214	3047826	57.4863	5607
1	461	29.104	29.104	214487016	11222	3036613	57.2748	5611
1	462	29.113	29.113	213098585	11230	3025390	57.0632	5615
1	463	29.121	29.121	211719622	11238	3014160	56.8513	5619
1	464	29.129	29.129	210350060	11246	3002922	56.6394	5623
1	465	29.138	29.138	208989832	11253	2991677	56.4273	5627
1	466	29.146	29.146	207638870	11260	2980424	56.215	5630
1	467	29.154	29.154	206297109	11268	2969163	56.0026	5634
1	468	29.163	29.163	204964483	11274	2957896	55.7901	5637
1	469	29.171	29.171	203640927	11280	2946622	55.5775	5640
1	470	29.179	29.179	202326376	11286	2935341	55.3647	5643
1	471	29.188	29.188	201020767	11291	2924055	55.1518	5646
1	472	29.196	29.196	199724036	11296	2912764	54.9389	5648
1	473	29.204	29.204	198436118	11300	2901469	54.7258	5650
1	474	29.213	29.213	197156953	11304	2890169	54.5127	5652
1	475	29.221	29.221	195886476	11307	2878865	54.2995	5654
1	476	29.229	29.229	194624628	11310	2867558	54.0862	5655
1	477	29.238	29.238	193371346	11313	2856248	53.8729	5656
1	478	29.246	29.246	192126569	11315	2844935	53.6595	5658
1	479	29.254	29.254	190890237	11317	2833620	53.4461	5658
1	480	29.263	29.263	189662289	11317	2822303	53.2326	5659
1	481	29.271	29.271	188442668	11317	2810986	53.0192	5659
1	482	29.279	29.279	187231312	11317	2799669	52.8057	5658
1	483	29.288	29.288	186028164	11315	2788352	52.5923	5658
1	484	29.296	29.296	184833166	11313	2777037	52.3788	5657
1	485	29.304	29.304	183646259	11311	2765723	52.1655	5655
1	486	29.313	29.313	182467386	11307	2754413	51.9521	5654
1	487	29.321	29.321	181296490	11303	2743106	51.7389	5652
1	488	29.329	29.329	180133516	11299	2731802	51.5257	5649
1	489	29.338	29.338	178978405	11293	2720504	51.3126	5647
1	490	29.346	29.346	177831104	11287	2709210	51.0995	5644
1	491	29.354	29.354	176691556	11281	2697923	50.8866	5640
1	492	29.363	29.363	175559707	11273	2686642	50.6739	5637
1	493	29.371	29.371	174435502	11265	2675369	50.4613	5632
1	494	29.379	29.379	173318887	11256	2664105	50.2488	5628
1	495	29.388	29.388	172209809	11246	2652849	50.0365	5623
1	496	29.396	29.396	171108214	11235	2641603	49.8244	5617
1	497	29.404	29.404	170014049	11224	2630368	49.6125	5612
1	498	29.413	29.413	168927262	11212	2619145	49.4008	5606
1	499	29.421	29.421	167847801	11199	2607933	49.1893	5600
1	500	29.429	29.429	166775614	11186	2596734	48.9781	5593
1	501	29.438	29.438	165710649	11172	2585548	48.7671	5586
1	502	29.446	29.446	164652856	11157	2574376	48.5564	5579
1	503	29.454	29.454	163602184	11143	2563219	48.3459	5571
1	504	29.463	29.463	162558583	11128	2552076	48.1358	5564
1	505	29.471	29.471	161522003	11112	2540949	47.9259	5556
1	506	29.479	29.479	160492394	11095	2529837	47.7163	5548
1	507	29.488	29.488	159469708	11078	2518742	47.507	5539
1	508	29.496	29.496	158453895	11061	2507664	47.2981	5530
1	509	29.504	29.504	157444907	11043	2496603	47.0895	5522
1	510	29.513	29.513	156442697	11025	2485560	46.8812	5513
1	511	29.521	29.521	155447216	11006	2474535	46.6732	5503
1	512	29.529	29.529	154458417	10987	2463529	46.4656	5494
1	513	29.538	29.538	153476253	10968	2452541	46.2584	5484
1	514	29.546	29.546	152500678	10949	2441573	46.0515	5475
1	515	29.554	29.554	151531645	10930	2430624	45.845	5465
1	516	29.563	29.563	150569108	10910	2419694	45.6389	5455
1	517	29.571	29.571	149613021	10890	2408784	45.4331	5445
1	518	29.579	29.579	148663340	10870	2397893	45.2277	5435
1	519	29.588	29.588	147720019	10850	2387023	45.0226	5425
1	520	29.596	29.596	146783014	10829	2376174	44.818	5415
1	521	29.604	29.604	145852280	10809	2365344	44.6137	5404
1	522	29.613	29.613	144927773	10788	2354536	44.4099	5394
1	523	29.621	29.621	144009450	10767	2343747	44.2064	5384
1	524	29.629	29.629	143097267	10746	2332980	44.0033	5373
1	525	29.638	29.638	142191181	10725	2322234	43.8006	5363
1	526	29.646	29.646	141291150	10704	2311508	43.5983	5352
1	527	29.654	29.654	140397131	10683	2300804	43.3964	5341
1	528	29.663	29.663	139509083	10661	2290122	43.1949	5331
1	529	29.671	29.671	138626962	10640	2279460	42.9939	5320
1	530	29.679	29.679	137750728	10618	2268821	42.7932	5309
1	531	29.688	29.688	136880340	10596	2258203	42.5929	5298
1	532	29.696	29.696	136015756	10574	2247607	42.393	5287
1	533	29.704	29.704	135156937	10552	2237033	42.1936	5276
1	534	29.713	29.713	134303841	10530	2226481	41.9946	5265
1	535	29.721	29.721	133456430	10508	2215950	41.796	5254
1	536	29.729	29.729	132614662	10486	2205442	41.5978	5243
1	537	29.738	29.738	131778499	10463	2194956	41.4	5232
1	538	29.746	29.746	130947902	10440	2184493	41.2026	5220
1	539	29.754	29.754	130122831	10418	2174053	41.0057	5209
1	540	29.763	29.763	129303249	10394	2163635	40.8092	5197
1	541	29.771	29.771	128489117	10371	2153241	40.6132	5186
1	542	29.779	29.779	127680397	10348	2142870	40.4176	5174
1	543	29.788	29.788	126877050	10324	2132522	40.2224	5162
1	544	29.796	29.796	126079041	10301	2122198	40.0277	5150
1	545	29.804	29.804	125286331	10277	2111898	39.8334	5139
1	546	29.813	29.813	124498884	10253	2101620	39.6395	5127
1	547	29.821	29.821	123716663	10229	2091367	39.4461	5115
1	548	29.829	29.829	122939632	10205	2081138	39.2532	5102
1	549	29.838	29.838	122167754	10180	2070933	39.0607	5090
1	550	29.846	29.846	121400994	10155	2060753	38.8687	5078
1	551	29.854	29.854	120639316	10130	2050598	38.6772	5065
1	552	29.863	29.863	119882685	10106	2040468	38.4861	5053
1	553	29.871	29.871	119131066	10080	2030362	38.2955	5040
1	554	29.879	29.879	118384423	10055	2020282	38.1054	5027
1	555	29.888	29.888	117642723	10029	2010227	37.9157	5014
1	556	29.896	29.896	116905931	10003	2000198	37.7266	5001
1	557	29.904	29.904	116174013	9977	1990196	37.5379	4988
1	558	29.913	29.913	115446935	9951	1980219	37.3497	4975
1	559	29.921	29.921	114724664	9924	1970269	37.1621	4962
1	560	29.929	29.929	114007166	9897	1960344	36.9749	4949
1	561	29.938	29.938	113294409	9871	1950447	36.7882	4935
1	562	29.946	29.946	112586358	9844	1940576	36.602	4922
1	563	29.954	29.954	111882983	9817	1930733	36.4164	4908
1	564	29.963	29.963	111184249	9789	1920916	36.2312	4895
1	565	29.971	29.971	110490126	9761	1911127	36.0466	4881
1	566	29.979	29.979	109800581	9733	1901366	35.8624	4867
1	567	29.988	29.988	109115583	9705	1891632	35.6789	4853
1	568	29.996	29.996	108435100	9677	1881927	35.4958	4838
1	569	30.004	30.004	107759101	9648	1872250	35.3133	4824
1	570	30.013	30.013	107087555	9620	1862602	35.1313	4810
1	571	30.021	30.021	106420431	9591	1852982	34.9499	4795
1	572	30.029	30.029	105757699	9562	1843391	34.769	4781
1	573	30.038	30.038	105099327	9532	1833829	34.5886	4766
1	574	30.046	30.046	104445288	9503	1824297	34.4088	4752
1	575	30.054	30.054	103795549	9473	1814794	34.2296	4737
1	576	30.063	30.063	103150082	9443	1805320	34.0509	4722
1	577	30.071	30.071	102508857	9413	1795877	33.8728	4706
1	578	30.079	30.079	101871845	9382	1786464	33.6952	4691
1	579	30.088	30.088	101239017	9352	1777082	33.5183	4676
1	580	30.096	30.096	100610343	9322	1767730	33.3419	4661
1	581	30.104	30.104	99985797	9292	1758408	33.1661	4646
1	582	30.113	30.113	99365348	9261	1749116	32.9908	4631
1	583	30.121	30.121	98748968	9230	1739855	32.8161	4615
1	584	30.129	30.129	98136631	9198	1730625	32.642	4599
1	585	30.138	30.138	97528307	9166	1721427	32.4685	4583
1	586	30.146	30.146	96923970	9135	1712260	32.2957	4567
1	587	30.154	30.154	96323591	9103	1703126	32.1234	4552
1	588	30.163	30.163	95727145	9071	1694023	31.9517	4536
1	589	30.171	30.171	95134602	9039	1684951	31.7806	4520
1	590	30.179	30.179	94545938	9007	1675912	31.6101	4504
1	591	30.188	30.188	93961125	8974	1666905	31.4402	4487
1	592	30.196	30.196	93380136	8942	1657930	31.2709	4471
1	593	30.204	30.204	92802946	8909	1648988	31.1023	4455
1	594	30.213	30.213	92229528	8877	1640079	30.9342	4438
1	595	30.221	30.221	91659857	8844	1631202	30.7668	4422
1	596	30.229	30.229	91093907	8811	1622358	30.6	4405
1	597	30.238	30.238	90531651	8778	1613548	30.4338	4389
1	598	30.246	30.246	89973066	8745	1604770	30.2682	4372
1	599	30.254	30.254	89418126	8712	1596025	30.1033	4356
1	600	30.263	30.263	88866805	8678	1587314	29.939	4339
1	601	30.271	30.271	88319080	8644	1578636	29.7753	4322
1	602	30.279	30.279	87774925	8610	1569992	29.6123	4305
1	603	30.288	30.288	87234316	8576	1561382	29.4499	4288
1	604	30.296	30.296	86697229	8542	1552805	29.2881	4271
1	605	30.304	30.304	86163639	8508	1544263	29.127	4254
1	606	30.313	30.313	85633523	8474	1535755	28.9665	4237
1	607	30.321	30.321	85106857	8440	1527282	28.8067	4220
1	608	30.329	30.329	84583618	8405	1518842	28.6475	4203
1	609	30.338	30.338	84063782	8371	1510437	28.489	4185
1	610	30.346	30.346	83547325	8337	1502066	28.3311	4168
1	611	30.354	30.354	83034225	8302	1493729	28.1738	4151
1	612	30.363	30.363	82524459	8268	1485427	28.0173	4134
1	613	30.371	30.371	82018004	8233	1477159	27.8613	4116
1	614	30.379	30.379	81514837	8198	1468926	27.706	4099
1	615	30.388	30.388	81014937	8163	1460729	27.5514	4081
1	616	30.396	30.396	80518280	8128	1452566	27.3974	4064
1	617	30.404	30.404	80024844	8093	1444438	27.2441	4047
1	618	30.413	30.413	79534609	8059	1436344	27.0915	4029
1	619	30.421	30.421	79047551	8024	1428286	26.9395	4012
1	620	30.429	30.429	78563650	7989	1420262	26.7882	3994
1	621	30.438	30.438	78082884	7953	1412273	26.6375	3977
1	622	30.446	30.446	77605231	7918	1404320	26.4875	3959
1	623	30.454	30.454	77130670	7883	1396402	26.3381	3942
1	624	30.463	30.463	76659181	7848	1388519	26.1894	3924
1	625	30.471	30.471	76190742	7813	1380671	26.0414	3906
1	626	30.479	30.479	75725332	7777	1372858	25.894	3889
1	627	30.488	30.488	75262932	7742	1365080	25.7473	3871
1	628	30.496	30.496	74803520	7707	1357338	25.6013	3854
1	629	30.504	30.504	74347077	7672	1349631	25.4559	3836
1	630	30.513	30.513	73893582	7637	1341959	25.3112	3819
1	631	30.521	30.521	73443015	7602	1334321	25.1672	3801
1	632	30.529	30.529	72995356	7566	1326720	25.0238	3783
1	633	30.538	30.538	72550586	7531	1319154	24.8811	3765
1	634	30.546	30.546	72108685	7496	1311623	24.7391	3748
1	635	30.554	30.554	71669633	7461	1304127	24.5977	3730
1	636	30.563	30.563	71233412	7426	1296666	24.457	3713
1	637	30.571	30.571	70800002	7391	1289240	24.3169	3695
1	638	30.579	30.579	70369384	7355	1281849	24.1775	3678
1	639	30.588	30.588	69941539	7320	1274494	24.0388	3660
1	640	30.596	30.596	69516449	7285	1267174	23.9007	3643
1	641	30.604	30.604	69094094	7250	1259889	23.7633	3625
1	642	30.613	30.613	68674456	7216	1252639	23.6265	3608
1	643	30.621	30.621	68257518	7181	1245423	23.4904	3590
1	644	30.629	30.629	67843260	7146	1238242	23.355	3573
1	645	30.638	30.638	67431664	7111	1231096	23.2202	3556
1	646	30.646	30.646	67022714	7077	1223985	23.0861	3538
1	647	30.654	30.654	66616389	7042	1216908	22.9526	3521
1	648	30.663	30.663	66212674	7008	1209866	22.8198	3504
1	649	30.671	30.671	65811550	6973	1202858	22.6876	3487
1	650	30.679	30.679	65413000	6938	1195884	22.5561	3469
1	651	30.688	30.688	65017007	6904	1188946	22.4252	3452
1	652	30.696	30.696	64623553	6870	1182042	22.295	3435
1	653	30.704	30.704	64232621	6836	1175172	22.1654	3418
1	654	30.713	30.713	63844194	6802	1168336	22.0365	3401
1	655	30.721	30.721	63458255	6768	1161533	21.9082	3384
1	656	30.729	30.729	63074788	6734	1154765	21.7805	3367
1	657	30.738	30.738	62693776	6700	1148031	21.6535	3350
1	658	30.746	30.746	62315202	6666	1141331	21.5271	3333
1	659	30.754	30.754	61939050	6633	1134665	21.4014	3316
1	660	30.763	30.763	61565304	6599	1128032	21.2763	3299
1	661	30.771	30.771	61193948	6565	1121433	21.1518	3283
1	662	30.779	30.779	60824965	6532	1114868	21.028	3266
1	663	30.788	30.788	60458339	6498	1108337	20.9048	3249
1	664	30.796	30.796	60094055	6465	1101839	20.7822	3232
1	665	30.804	30.804	59732097	6432	1095374	20.6603	3216
1	666	30.813	30.813	59372449	6399	1088942	20.539	3199
1	667	30.821	30.821	59015096	6366	1082543	20.4183	3183
1	668	30.829	30.829	58660023	6332	1076178	20.2982	3166
1	669	30.838	30.838	58307213	6299	1069845	20.1788	3150
1	670	30.846	30.846	57956653	6266	1063546	20.06	3133
1	671	30.854	30.854	57608326	6234	1057280	19.9418	3117
1	672	30.863	30.863	57262219	6201	1051046	19.8242	3101
1	673	30.871	30.871	56918315	6169	1044844	19.7072	3084
1	674	30.879	30.879	56576601	6136	1038676	19.5909	3068
1	675	30.888	30.888	56237061	6104	1032540	19.4752	3052
1	676	30.896	30.896	55899682	6072	1026436	19.36	3036
1	677	30.904	30.904	55564448	6040	1020364	19.2455	3020
1	678	30.913	30.913	55231345	6009	1014323	19.1316	3004
1	679	30.921	30.921	54900359	5977	1008315	19.0182	2988
1	680	30.929	30.929	54571476	5945	1002338	18.9055	2973
1	681	30.938	30.938	54244682	5914	996393	18.7934	2957
1	682	30.946	30.946	53919963	5883	990479	18.6818	2941
1	683	30.954	30.954	53597305	5852	984596	18.5709	2926
1	684	30.963	30.963	53276694	5821	978744	18.4605	2910
1	685	30.971	30.971	52958117	5790	972924	18.3507	2895
1	686	30.979	30.979	52641560	5759	967134	18.2415	2879
1	687	30.988	30.988	52327009	5728	961375	18.1329	2864
1	688	30.996	30.996	52014451	5697	955647	18.0249	2849
1	689	31.004	31.004	51703874	5667	949949	17.9174	2834
1	690	31.013	31.013	51395263	5637	944282	17.8105	2818
1	691	31.021	31.021	51088605	5606	938646	17.7042	2803
1	692	31.029	31.029	50783888	5576	933040	17.5984	2788
1	693	31.038	31.038	50481099	5546	927464	17.4933	2773
1	694	31.046	31.046	50180225	5517	921918	17.3887	2758
1	695	31.054	31.054	49881252	5488	916401	17.2846	2744
1	696	31.063	31.063	49584169	5459	910913	17.1811	2729
1	697	31.071	31.071	49288963	5429	905455	17.0782	2714
1	698	31.079	31.079	48995622	5400	900026	16.9758	2700
1	699	31.088	31.088	48704132	5370	894626	16.8739	2685
1	700	31.096	31.096	48414482	5342	889256	16.7726	2671
1	701	31.104	31.104	48126659	5313	883914	16.6719	2656
1	702	31.113	31.113	47840652	5284	878601	16.5717	2642
1	703	31.121	31.121	47556448	5255	873317	16.472	2628
1	704	31.129	31.129	47274036	5227	868062	16.3729	2613
1	705	31.138	31.138	46993403	5199	862835	16.2743	2599
1	706	31.146	31.146	46714537	5171	857636	16.1762	2585
1	707	31.154	31.154	46437428	5143	852465	16.0787	2572
1	708	31.163	31.163	46162062	5115	847322	15.9817	2558
1	709	31.171	31.171	45888430	5088	842207	15.8852	2544
1	710	31.179	31.179	45616519	5060	837119	15.7893	2530
1	711	31.188	31.188	45346317	5033	832059	15.6938	2517
1	712	31.196	31.196	45077814	5007	827026	15.5989	2503
1	713	31.204	31.204	44810999	4980	822019	15.5044	2490
1	714	31.213	31.213	44545860	4954	817039	15.4105	2477
1	715	31.221	31.221	44282385	4927	812085	15.3171	2463
1	716	31.229	31.229	44020565	4900	807158	15.2241	2450
1	717	31.238	31.238	43760388	4873	802258	15.1317	2437
1	718	31.246	31.246	43501843	4847	797385	15.0398	2423
1	719	31.254	31.254	43244920	4821	792538	14.9484	2410
1	720	31.263	31.263	42989607	4795	787717	14.8575	2397
1	721	31.271	31.271	42735895	4769	782922	14.767	2384
1	722	31.279	31.279	42483772	4743	778154	14.6771	2371
1	723	31.288	31.288	42233228	4718	773411	14.5876	2359
1	724	31.296	31.296	41984253	4692	768693	14.4986	2346
1	725	31.304	31.304	41736836	4667	764001	14.4101	2334
1	726	31.313	31.313	41490968	4642	759334	14.3221	2321
1	727	31.321	31.321	41246637	4616	754692	14.2346	2308
1	728	31.329	31.329	41003834	4591	750076	14.1475	2295
1	729	31.338	31.338	40762549	4566	745485	14.0609	2283
1	730	31.346	31.346	40522771	4541	740919	13.9748	2271
1	731	31.354	31.354	40284491	4517	736378	13.8891	2258
1	732	31.363	31.363	40047699	4492	731861	13.8039	2246
1	733	31.371	31.371	39812386	4467	727369	13.7192	2234
1	734	31.379	31.379	39578540	4443	722902	13.635	2221
1	735	31.388	31.388	39346154	4418	718459	13.5512	2209
1	736	31.396	31.396	39115216	4394	714040	13.4678	2197
1	737	31.404	31.404	38885719	4371	709646	13.3849	2185
1	738	31.413	31.413	38657651	4347	705275	13.3025	2174
1	739	31.421	31.421	38431005	4324	700928	13.2205	2162
1	740	31.429	31.429	38205770	4300	696605	13.139	2150
1	741	31.438	31.438	37981937	4277	692305	13.0578	2139
1	742	31.446	31.446	37759497	4254	688028	12.9772	2127
1	743	31.454	31.454	37538441	4231	683773	12.8969	2115
1	744	31.463	31.463	37318760	4208	679543	12.8171	2104
1	745	31.471	31.471	37100445	4185	675335	12.7378	2092
1	746	31.479	31.479	36883487	4162	671150	12.6588	2081
1	747	31.488	31.488	36667877	4139	666989	12.5803	2070
1	748	31.496	31.496	36453606	4117	662849	12.5023	2058
1	749	31.504	31.504	36240665	4094	658733	12.4246	2047
1	750	31.513	31.513	36029047	4072	654639	12.3474	2036
1	751	31.521	31.521	35818741	4050	650567	12.2706	2025
1	752	31.529	31.529	35609740	4028	646517	12.1942	2014
1	753	31.538	31.538	35402034	4006	642489	12.1183	2003
1	754	31.546	31.546	35195617	3985	638483	12.0427	1992
1	755	31.554	31.554	34990478	3963	634498	11.9675	1982
1	756	31.563	31.563	34786610	3941	630535	11.8928	1971
1	757	31.571	31.571	34584005	3920	626593	11.8184	1960
1	758	31.579	31.579	34382653	3899	622673	11.7445	1950
1	759	31.588	31.588	34182548	3878	618774	11.671	1939
1	760	31.596	31.596	33983681	3858	614896	11.5978	1929
1	761	31.604	31.604	33786043	3837	611038	11.525	1919
1	762	31.613	31.613	33589628	3816	607201	11.4527	1908
1	763	31.621	31.621	33394426	3795	603385	11.3807	1898
1	764	31.629	31.629	33200430	3775	599589	11.3091	1887
1	765	31.638	31.638	33007633	3755	595814	11.2379	1877
1	766	31.646	31.646	32816025	3735	592060	11.1671	1867
1	767	31.654	31.654	32625600	3715	588325	11.0967	1857
1	768	31.663	31.663	32436350	3695	584611	11.0266	1847
1	769	31.671	31.671	32248268	3675	580916	10.9569	1838
1	770	31.679	31.679	32061345	3655	577241	10.8876	1828
1	771	31.688	31.688	31875574	3635	573586	10.8186	1818
1	772	31.696	31.696	31690947	3616	569950	10.7501	1808
1	773	31.704	31.704	31507458	3596	566334	10.6819	1798
1	774	31.713	31.713	31325099	3577	562738	10.614	1788
1	775	31.721	31.721	31143862	3557	559162	10.5466	1779
1	776	31.729	31.729	30963740	3538	555604	10.4795	1769
1	777	31.738	31.738	30784727	3519	552066	10.4128	1759
1	778	31.746	31.746	30606814	3500	548547	10.3464	1750
1	779	31.754	31.754	30429994	3481	545047	10.2804	1741
1	780	31.763	31.763	30254261	3463	541566	10.2147	1731
1	781	31.771	31.771	30079608	3444	538103	10.1494	1722
1	782	31.779	31.779	29906027	3425	534659	10.0844	1713
1	783	31.788	31.788	29733512	3407	531234	10.0198	1703
1	784	31.796	31.796	29562055	3388	527828	9.9556	1694
1	785	31.804	31.804	29391651	3370	524439	9.8917	1685
1	786	31.813	31.813	29222291	3352	521069	9.8281	1676
1	787	31.821	31.821	29053970	3334	517717	9.7649	1667
1	788	31.829	31.829	28886680	3316	514383	9.702	1658
1	789	31.838	31.838	28720415	3299	511067	9.6394	1649
1	790	31.846	31.846	28555168	3281	507768	9.5772	1641
1	791	31.854	31.854	28390933	3264	504486	9.5153	1632
1	792	31.863	31.863	28227703	3246	501222	9.4538	1623
1	793	31.871	31.871	28065471	3229	497976	9.3925	1614
1	794	31.879	31.879	27904232	3211	494747	9.3316	1606
1	795	31.888	31.888	27743979	3194	491536	9.2711	1597
1	796	31.896	31.896	27584705	3177	488342	9.2108	1589
1	797	31.904	31.904	27426405	3160	485165	9.1509	1580
1	798	31.913	31.913	27269071	3143	482004	9.0913	1572
1	799	31.921	31.921	27112698	3126	478861	9.032	1563
1	800	31.929	31.929	26957279	3110	475734	8.973	1555
1	801	31.938	31.938	26802809	3093	472625	8.9144	1546
1	802	31.946	31.946	26649281	3076	469532	8.856	1538
1	803	31.954	31.954	26496689	3060	466456	8.798	1530
1	804	31.963	31.963	26345027	3043	463396	8.7403	1522
1	805	31.971	31.971	26194289	3026	460353	8.6829	1513
1	806	31.979	31.979	26044470	3010	457326	8.6258	1505
1	807	31.988	31.988	25895562	2994	454316	8.569	1497
1	808	31.996	31.996	25747562	2977	451323	8.5126	1489
1	809	32.004	32.004	25600461	2961	448345	8.4564	1481
1	810	32.013	32.013	25454256	2945	445384	8.4006	1473
1	811	32.021	32.021	25308940	2929	442439	8.345	1465
1	812	32.029	32.029	25164507	2913	439510	8.2898	1457
1	813	32.038	32.038	25020952	2897	436597	8.2348	1449
1	814	32.046	32.046	24878269	2882	433699	8.1802	1441
1	815	32.054	32.054	24736452	2867	430817	8.1258	1433
1	816	32.063	32.063	24595497	2851	427950	8.0717	1426
1	817	32.071	32.071	24455397	2836	425099	8.018	1418
1	818	32.079	32.079	24316147	2821	422263	7.9645	1410
1	819	32.088	32.088	24177741	2805	419442	7.9113	1403
1	820	32.096	32.096	24040174	2790	416637	7.8584	1395
1	821	32.104	32.104	23903442	2775	413847	7.8057	1387
1	822	32.113	32.113	23767537	2760	411072	7.7534	1380
1	823	32.121	32.121	23632456	2745	408312	7.7013	1373
1	824	32.129	32.129	23498193	2731	405566	7.6496	1365
1	825	32.138	32.138	23364742	2716	402836	7.598	1358
1	826	32.146	32.146	23232098	2702	400119	7.5468	1351
1	827	32.154	32.154	23100257	2687	397418	7.4959	1343
1	828	32.163	32.163	22969213	2672	394731	7.4452	1336
1	829	32.171	32.171	22838961	2658	392058	7.3948	1329
1	830	32.179	32.179	22709496	2643	389400	7.3446	1322
1	831	32.188	32.188	22580814	2629	386757	7.2948	1315
1	832	32.196	32.196	22452908	2615	384128	7.2452	1307
1	833	32.204	32.204	22325774	2601	381513	7.1959	1300
1	834	32.213	32.213	22199407	2587	378912	7.1468	1293
1	835	32.221	32.221	22073803	2573	376325	7.098	1286
1	836	32.229	32.229	21948956	2559	373752	7.0495	1280
1	837	32.238	32.238	21824861	2545	371193	7.0012	1273
1	838	32.246	32.246	21701514	2532	368648	6.9532	1266
1	839	32.254	32.254	21578911	2518	366116	6.9055	1259
1	840	32.263	32.263	21457045	2505	363598	6.858	1252
1	841	32.271	32.271	21335914	2491	361093	6.8107	1246
1	842	32.279	32.279	21215511	2478	358602	6.7637	1239
1	843	32.288	32.288	21095832	2465	356124	6.717	1232
1	844	32.296	32.296	20976873	2452	353660	6.6705	1226
1	845	32.304	32.304	20858630	2438	351208	6.6243	1219
1	846	32.313	32.313	20741096	2425	348770	6.5783	1213
1	847	32.321	32.321	20624269	2412	346345	6.5325	1206
1	848	32.329	32.329	20508144	2399	343933	6.4871	1199
1	849	32.338	32.338	20392716	2386	341534	6.4418	1193
1	850	32.346	32.346	20277980	2373	339148	6.3968	1186
1	851	32.354	32.354	20163933	2360	336775	6.3521	1180
1	852	32.363	32.363	20050570	2347	334415	6.3075	1174
1	853	32.371	32.371	19937886	2334	332068	6.2633	1167
1	854	32.379	32.379	19825878	2322	329734	6.2192	1161
1	855	32.388	32.388	19714541	2309	327412	6.1755	1155
1	856	32.396	32.396	19603870	2296	325103	6.1319	1148
1	857	32.404	32.404	19493863	2283	322807	6.0886	1142
1	858	32.413	32.413	19384513	2270	320523	6.0455	1135
1	859	32.421	32.421	19275818	2258	318253	6.0027	1129
1	860	32.429	32.429	19167773	2246	315995	5.9601	1123
1	861	32.438	32.438	19060374	2234	313749	5.9178	1117
1	862	32.446	32.446	18953617	2222	311515	5.8756	1111
1	863	32.454	32.454	18847498	2210	309294	5.8337	1105
1	864	32.463	32.463	18742013	2198	307084	5.792	1099
1	865	32.471	32.471	18637157	2185	304887	5.7506	1093
1	866	32.479	32.479	18532928	2173	302701	5.7094	1087
1	867	32.488	32.488	18429320	2161	300528	5.6684	1081
1	868	32.496	32.496	18326330	2150	298366	5.6276	1075
1	869	32.504	32.504	18223955	2138	296217	5.5871	1069
1	870	32.513	32.513	18122189	2126	294079	5.5467	1063
1	871	32.521	32.521	18021030	2115	291952	5.5066	1057
1	872	32.529	32.529	17920474	2103	289838	5.4667	1052
1	873	32.538	32.538	17820516	2092	287735	5.4271	1046
1	874	32.546	32.546	17721154	2080	285643	5.3876	1040
1	875	32.554	32.554	17622383	2069	283563	5.3484	1034
1	876	32.563	32.563	17524199	2057	281494	5.3094	1029
1	877	32.571	32.571	17426599	2046	279437	5.2706	1023
1	878	32.579	32.579	17329579	2034	277391	5.232	1017
1	879	32.588	32.588	17233136	2023	275356	5.1936	1012
1	880	32.596	32.596	17137266	2012	273333	5.1555	1006
1	881	32.604	32.604	17041965	2001	271321	5.1175	1000
1	882	32.613	32.613	16947230	1990	269320	5.0798	995
1	883	32.621	32.621	16853057	1979	267331	5.0422	989
1	884	32.629	32.629	16759442	1968	265352	5.0049	984
1	885	32.638	32.638	16666383	1957	263385	4.9678	978
1	886	32.646	32.646	16573876	1946	261428	4.9309	973
1	887	32.654	32.654	16481917	1935	259482	4.8942	967
1	888	32.663	32.663	16390502	1924	257548	4.8577	962
1	889	32.671	32.671	16299629	1914	255623	4.8214	957
1	890	32.679	32.679	16209294	1903	253710	4.7853	952
1	891	32.688	32.688	16119494	1893	251806	4.7494	947
1	892	32.696	32.696	16030225	1883	249913	4.7137	941
1	893	32.704	32.704	15941484	1872	248030	4.6782	936
1	894	32.713	32.713	15853267	1861	246158	4.6429	931
1	895	32.721	32.721	15765572	1851	244297	4.6078	925
1	896	32.729	32.729	15678395	1840	242446	4.5729	920
1	897	32.738	32.738	15591733	1830	240606	4.5382	915
1	898	32.746	32.746	15505582	1820	238776	4.5037	910
1	899	32.754	32.754	15419940	1809	236957	4.4693	905
1	900	32.763	32.763	15334804	1799	235147	4.4352	900
1	901	32.771	32.771	15250169	1789	233348	4.4013	894
1	902	32.779	32.779	15166034	1779	231559	4.3675	890
1	903	32.788	32.788	15082394	1769	229780	4.334	885
1	904	32.796	32.796	14999247	1760	228011	4.3006	880
1	905	32.804	32.804	14916590	1750	226251	4.2674	875
1	906	32.813	32.813	14834420	1740	224501	4.2344	870
1	907	32.821	32.821	14752733	1730	222762	4.2016	865
1	908	32.829	32.829	14671527	1720	221032	4.169	860
1	909	32.838	32.838	14590798	1710	219312	4.1365	855
1	910	32.846	32.846	14510545	1701	217602	4.1043	850
1	911	32.854	32.854	14430763	1691	215901	4.0722	846
1	912	32.863	32.863	14351449	1682	214210	4.0403	841
1	913	32.871	32.871	14272602	1672	212528	4.0086	836
1	914	32.879	32.879	14194218	1663	210856	3.977	831
1	915	32.888	32.888	14116293	1654	209193	3.9457	827
1	916	32.896	32.896	14038826	1645	207539	3.9145	822
1	917	32.904	32.904	13961814	1635	205895	3.8835	818
1	918	32.913	32.913	13885253	1626	204259	3.8526	813
1	919	32.921	32.921	13809141	1617	202633	3.8219	809
1	920	32.929	32.929	13733474	1608	201016	3.7914	804
1	921	32.938	32.938	13658251	1599	199408	3.7611	799
1	922	32.946	32.946	13583469	1589	197809	3.731	795
1	923	32.954	32.954	13509124	1580	196220	3.701	790
1	924	32.963	32.963	13435215	1570	194640	3.6712	785
1	925	32.971	32.971	13361737	1561	193070	3.6416	780
1	926	32.979	32.979	13288690	1552	191509	3.6121	776
1	927	32.988	32.988	13216069	1543	189958	3.5829	771
1	928	32.996	32.996	13143873	1534	188415	3.5538	767
1	929	33.004	33.004	13072098	1524	186881	3.5248	762
1	930	33.013	33.013	13000743	1516	185357	3.4961	758
1	931	33.021	33.021	12929804	1507	183841	3.4675	753
1	932	33.029	33.029	12859280	1498	182334	3.4391	749
1	933	33.038	33.038	12789166	1490	180836	3.4108	745
1	934	33.046	33.046	12719462	1481	179346	3.3827	740
1	935	33.054	33.054	12650164	1472	177865	3.3548	736
1	936	33.063	33.063	12581270	1463	176393	3.327	732
1	937	33.071	33.071	12512777	1455	174930	3.2994	727
1	938	33.079	33.079	12444683	1447	173475	3.272	723
1	939	33.088	33.088	12376985	1438	172028	3.2447	719
1	940	33.096	33.096	12309682	1430	170590	3.2176	715
1	941	33.104	33.104	12242770	1422	169161	3.1906	711
1	942	33.113	33.113	12176247	1413	167739	3.1638	707
1	943	33.121	33.121	12110111	1405	166326	3.1371	703
1	944	33.129	33.129	12044359	1397	164921	3.1106	698
1	945	33.138	33.138	11978989	1389	163524	3.0843	694
1	946	33.146	33.146	11913999	1381	162135	3.0581	690
1	947	33.154	33.154	11849386	1373	160754	3.0321	686
1	948	33.163	33.163	11785149	1365	159382	3.0062	682
1	949	33.171	33.171	11721284	1357	158017	2.9804	679
1	950	33.179	33.179	11657789	1349	156660	2.9548	675
1	951	33.188	33.188	11594662	1341	155310	2.9294	671
1	952	33.196	33.196	11531902	1333	153969	2.9041	667
1	953	33.204	33.204	11469505	1325	152636	2.8789	662
1	954	33.213	33.213	11407469	1317	151312	2.8539	658
1	955	33.221	33.221	11345793	1309	149995	2.8291	654
1	956	33.229	33.229	11284473	1301	148686	2.8044	650
1	957	33.238	33.238	11223508	1293	147386	2.7799	646
1	958	33.246	33.246	11162896	1285	146093	2.7555	642
1	959	33.254	33.254	11102635	1277	144808	2.7313	638
1	960	33.263	33.263	11042721	1269	143531	2.7072	634
1	961	33.271	33.271	10983154	1261	142262	2.6833	631
1	962	33.279	33.279	10923931	1253	141001	2.6595	627
1	963	33.288	33.288	10865050	1246	139748	2.6358	623
1	964	33.296	33.296	10806509	1239	138502	2.6123	619
1	965	33.304	33.304	10748305	1231	137263	2.589	616
1	966	33.313	33.313	10690437	1223	136032	2.5658	612
1	967	33.321	33.321	10632903	1216	134809	2.5427	608
1	968	33.329	33.329	10575701	1209	133592	2.5197	605
1	969	33.338	33.338	10518828	1202	132383	2.4969	601
1	970	33.346	33.346	10462282	1194	131181	2.4743	597
1	971	33.354	33.354	10406062	1187	129987	2.4517	593
1	972	33.363	33.363	10350166	1180	128800	2.4294	590
1	973	33.371	33.371	10294592	1172	127621	2.4071	586
1	974	33.379	33.379	10239337	1165	126448	2.385	582
1	975	33.388	33.388	10184400	1158	125284	2.363	579
1	976	33.396	33.396	10129778	1151	124126	2.3412	575
1	977	33.404	33.404	10075471	1144	122975	2.3195	572
1	978	33.413	33.413	10021475	1137	121831	2.2979	569
1	979	33.421	33.421	9967790	1130	120693	2.2764	565
1	980	33.429	33.429	9914412	1123	119563	2.2551	562
1	981	33.438	33.438	9861341	1116	118440	2.2339	558
1	982	33.446	33.446	9808575	1109	117324	2.2129	554
1	983	33.454	33.454	9756111	1102	116215	2.192	551
1	984	33.463	33.463	9703947	1095	115113	2.1712	547
1	985	33.471	33.471	9652083	1088	114018	2.1505	544
1	986	33.479	33.479	9600516	1081	112931	2.13	540
1	987	33.488	33.488	9549244	1074	111850	2.1096	537
1	988	33.496	33.496	9498265	1067	110775	2.0894	534
1	989	33.504	33.504	9447578	1060	109708	2.0692	530
1	990	33.513	33.513	9397181	1053	108648	2.0493	526
1	991	33.521	33.521	9347073	1046	107595	2.0294	523
1	992	33.529	33.529	9297250	1039	106549	2.0097	520
1	993	33.538	33.538	9247713	1032	105510	1.9901	516
1	994	33.546	33.546	9198458	1026	104478	1.9706	513
1	995	33.554	33.554	9149485	1019	103452	1.9512	510
1	996	33.563	33.563	9100791	1013	102432	1.932	507
1	997	33.571	33.571	9052375	1007	101419	1.9129	503
1	998	33.579	33.579	9004235	1000	100412	1.8939	500
1	999	33.588	33.588	8956370	994	99412	1.8751	497
1	1000	33.596	33.596	8908778	987	98418	1.8563	494
1	1001	33.604	33.604	8861457	981	97431	1.8377	490
1	1002	33.613	33.613	8814405	974	96450	1.8192	487
1	1003	33.621	33.621	8767622	968	95476	1.8008	484
1	1004	33.629	33.629	8721104	961	94508	1.7826	481
1	1005	33.638	33.638	8674852	955	93547	1.7644	477
1	1006	33.646	33.646	8628862	948	92592	1.7464	474
1	1007	33.654	33.654	8583134	942	91643	1.7285	471
1	1008	33.663	33.663	8537666	935	90701	1.7108	468
1	1009	33.671	33.671	8492457	929	89766	1.6931	464
1	1010	33.679	33.679	8447504	922	88837	1.6756	461
1	1011	33.688	33.688	8402806	916	87915	1.6582	458
1	1012	33.696	33.696	8358363	910	86999	1.6409	455
1	1013	33.704	33.704	8314171	903	86089	1.6238	452
1	1014	33.713	33.713	8270230	897	85186	1.6067	449
1	1015	33.721	33.721	8226538	891	84288	1.5898	446
1	1016	33.729	33.729	8183094	885	83397	1.573	443
1	1017	33.738	33.738	8139897	879	82512	1.5563	440
1	1018	33.746	33.746	8096944	873	81633	1.5397	436
1	1019	33.754	33.754	8054234	867	80760	1.5232	433
1	1020	33.763	33.763	8011766	861	79893	1.5069	430
1	1021	33.771	33.771	7969538	855	79032	1.4907	427
1	1022	33.779	33.779	7927549	849	78177	1.4745	425
1	1023	33.788	33.788	7885798	844	77328	1.4585	422
1	1024	33.796	33.796	7844282	838	76484	1.4426	419
1	1025	33.804	33.804	7803002	832	75647	1.4268	416
1	1026	33.813	33.813	7761954	826	74815	1.4111	413
1	1027	33.821	33.821	7721138	820	73989	1.3955	410
1	1028	33.829	33.829	7680553	815	73169	1.3801	407
1	1029	33.838	33.838	7640197	809	72354	1.3647	405
1	1030	33.846	33.846	7600068	803	71545	1.3494	402
1	1031	33.854	33.854	7560166	797	70742	1.3343	399
1	1032	33.863	33.863	7520489	792	69944	1.3192	396
1	1033	33.871	33.871	7481035	786	69153	1.3043	393
1	1034	33.879	33.879	7441804	780	68367	1.2895	390
1	1035	33.888	33.888	7402793	774	67587	1.2748	387
1	1036	33.896	33.896	7364002	768	66813	1.2602	384
1	1037	33.904	33.904	7325429	762	66045	1.2457	381
1	1038	33.913	33.913	7287074	756	65282	1.2313	378
1	1039	33.921	33.921	7248934	750	64526	1.2171	375
1	1040	33.929	33.929	7211008	744	63776	1.2029	372
1	1041	33.938	33.938	7173296	738	63032	1.1889	369
1	1042	33.946	33.946	7135796	733	62294	1.1749	366
1	1043	33.954	33.954	7098506	727	61561	1.1611	364
1	1044	33.963	33.963	7061425	722	60834	1.1474	361
1	1045	33.971	33.971	7024553	717	60112	1.1338	358
1	1046	33.979	33.979	6987887	711	59395	1.1203	356
1	1047	33.988	33.988	6951427	706	58684	1.1069	353
1	1048	33.996	33.996	6915172	701	57978	1.0935	350
1	1049	34.004	34.004	6879119	696	57277	1.0803	348
1	1050	34.013	34.013	6843269	691	56582	1.0672	345
1	1051	34.021	34.021	6807619	685	55891	1.0542	343
1	1052	34.029	34.029	6772169	681	55206	1.0413	340
1	1053	34.038	34.038	6736917	676	54525	1.0284	338
1	1054	34.046	34.046	6701863	671	53849	1.0157	335
1	1055	34.054	34.054	6667005	666	53178	1.003	333
1	1056	34.063	34.063	6632341	661	52513	0.9905	330
1	1057	34.071	34.071	6597871	656	51852	0.978	328
1	1058	34.079	34.079	6563594	651	51196	0.9656	326
1	1059	34.088	34.088	6529508	646	50545	0.9533	323
1	1060	34.096	34.096	6495613	641	49899	0.9412	320
1	1061	34.104	34.104	6461906	635	49258	0.9291	318
1	1062	34.113	34.113	6428388	630	48623	0.9171	315
1	1063	34.121	34.121	6395056	625	47992	0.9052	312
1	1064	34.129	34.129	6361911	620	47367	0.8934	310
1	1065	34.138	34.138	6328950	614	46748	0.8817	307
1	1066	34.146	34.146	6296173	609	46133	0.8701	305
1	1067	34.154	34.154	6263578	604	45524	0.8587	302
1	1068	34.163	34.163	6231165	599	44920	0.8473	299
1	1069	34.171	34.171	6198932	594	44322	0.836	297
1	1070	34.179	34.179	6166878	589	43728	0.8248	294
1	1071	34.188	34.188	6135003	584	43139	0.8137	292
1	1072	34.196	34.196	6103305	579	42555	0.8026	290
1	1073	34.204	34.204	6071783	574	41976	0.7917	287
1	1074	34.213	34.213	6040436	570	41401	0.7809	285
1	1075	34.221	34.221	6009264	565	40832	0.7701	282
1	1076	34.229	34.229	5978264	559	40267	0.7595	280
1	1077	34.238	34.238	5947436	554	39708	0.7489	277
1	1078	34.246	34.246	5916780	549	39153	0.7385	275
1	1079	34.254	34.254	5886293	544	38604	0.7281	272
1	1080	34.263	34.263	5855976	539	38060	0.7179	270
1	1081	34.271	34.271	5825826	535	37521	0.7077	267
1	1082	34.279	34.279	5795844	530	36986	0.6976	265
1	1083	34.288	34.288	5766027	526	36456	0.6876	263
1	1084	34.296	34.296	5736376	521	35930	0.6777	260
1	1085	34.304	34.304	5706888	516	35410	0.6679	258
1	1086	34.313	34.313	5677564	511	34894	0.6581	256
1	1087	34.321	34.321	5648402	507	34382	0.6485	253
1	1088	34.329	34.329	5619401	502	33876	0.6389	251
1	1089	34.338	34.338	5590561	496	33374	0.6295	248
1	1090	34.346	34.346	5561879	492	32878	0.6201	246
1	1091	34.354	34.354	5533356	487	32386	0.6108	243
1	1092	34.363	34.363	5504991	482	31899	0.6017	241
1	1093	34.371	34.371	5476782	477	31417	0.5926	239
1	1094	34.379	34.379	5448729	472	30940	0.5836	236
1	1095	34.388	34.388	5420830	468	30468	0.5747	234
1	1096	34.396	34.396	5393086	463	30000	0.5658	232
1	1097	34.404	34.404	5365494	459	29537	0.5571	229
1	1098	34.413	34.413	5338054	454	29078	0.5485	227
1	1099	34.421	34.421	5310765	449	28625	0.5399	225
1	1100	34.429	34.429	5283627	445	28175	0.5314	223
1	1101	34.438	34.438	5256638	441	27730	0.523	220
1	1102	34.446	34.446	5229797	436	27290	0.5147	218
1	1103	34.454	34.454	5203104	432	26853	0.5065	216
1	1104	34.463	34.463	5176557	428	26421	0.4983	214
1	1105	34.471	34.471	5150157	423	25994	0.4903	212
1	1106	34.479	34.479	5123902	419	25570	0.4823	210
1	1107	34.488	34.488	5097790	415	25151	0.4744	208
1	1108	34.496	34.496	5071822	411	24736	0.4665	206
1	1109	34.504	34.504	5045997	407	24325	0.4588	203
1	1110	34.513	34.513	5020313	403	23918	0.4511	201
1	1111	34.521	34.521	4994770	398	23515	0.4435	199
1	1112	34.529	34.529	4969367	394	23116	0.436	197
1	1113	34.538	34.538	4944104	390	22722	0.4286	195
1	1114	34.546	34.546	4918978	385	22333	0.4212	193
1	1115	34.554	34.554	4893991	381	21947	0.414	191
1	1116	34.563	34.563	4869140	377	21566	0.4068	189
1	1117	34.571	34.571	4844425	373	21189	0.3996	187
1	1118	34.579	34.579	4819845	369	20816	0.3926	184
1	1119	34.588	34.588	4795400	365	20447	0.3857	182
1	1120	34.596	34.596	4771088	360	20082	0.3788	180
1	1121	34.604	34.604	4746909	356	19721	0.372	178
1	1122	34.613	34.613	4722862	352	19365	0.3653	176
1	1123	34.621	34.621	4698947	347	19013	0.3586	174
1	1124	34.629	34.629	4675162	343	18666	0.3521	172
1	1125	34.638	34.638	4651507	339	18323	0.3456	170
1	1126	34.646	34.646	4627981	335	17984	0.3392	168
1	1127	34.654	34.654	4604583	331	17648	0.3329	166
1	1128	34.663	34.663	4581313	327	17317	0.3266	164
1	1129	34.671	34.671	4558169	323	16990	0.3204	162
1	1130	34.679	34.679	4535152	320	16666	0.3143	160
1	1131	34.688	34.688	4512260	316	16347	0.3083	158
1	1132	34.696	34.696	4489492	312	16031	0.3024	156
1	1133	34.704	34.704	4466849	308	15719	0.2965	154
1	1134	34.713	34.713	4444328	305	15410	0.2907	152
1	1135	34.721	34.721	4421930	301	15106	0.2849	150
1	1136	34.729	34.729	4399654	297	14805	0.2792	149
1	1137	34.738	34.738	4377499	293	14508	0.2736	147
1	1138	34.746	34.746	4355464	290	14214	0.2681	145
1	1139	34.754	34.754	4333549	286	13925	0.2626	143
1	1140	34.763	34.763	4311752	282	13639	0.2573	141
1	1141	34.771	34.771	4290075	278	13357	0.2519	139
1	1142	34.779	34.779	4268514	274	13079	0.2467	137
1	1143	34.788	34.788	4247071	271	12804	0.2415	135
1	1144	34.796	34.796	4225743	267	12534	0.2364	133
1	1145	34.804	34.804	4204532	263	12267	0.2314	132
1	1146	34.813	34.813	4183435	259	12004	0.2264	130
1	1147	34.821	34.821	4162452	255	11744	0.2215	128
1	1148	34.829	34.829	4141583	252	11489	0.2167	126
1	1149	34.838	34.838	4120827	248	11237	0.212	124
1	1150	34.846	34.846	4100183	245	10989	0.2073	122
1	1151	34.854	34.854	4079651	241	10744	0.2027	121
1	1152	34.863	34.863	4059230	238	10503	0.1981	119
1	1153	34.871	34.871	4038919	234	10265	0.1936	117
1	1154	34.879	34.879	4018718	230	10031	0.1892	115
1	1155	34.888	34.888	3998626	227	9801	0.1849	113
1	1156	34.896	34.896	3978642	223	9574	0.1806	112
1	1157	34.904	34.904	3958766	220	9350	0.1764	110
1	1158	34.913	34.913	3938997	216	9130	0.1722	108
1	1159	34.921	34.921	3919335	213	8914	0.1681	107
1	1160	34.929	34.929	3899779	210	8701	0.1641	105
1	1161	34.938	34.938	3880328	207	8491	0.1602	103
1	1162	34.946	34.946	3860982	203	8284	0.1563	102
1	1163	34.954	34.954	3841741	200	8081	0.1524	100
1	1164	34.963	34.963	3822602	197	7881	0.1486	98
1	1165	34.971	34.971	3803567	193	7684	0.1449	97
1	1166	34.979	34.979	3784634	190	7491	0.1413	95
1	1167	34.988	34.988	3765803	186	7301	0.1377	93
1	1168	34.996	34.996	3747073	183	7115	0.1342	91
1	1169	35.004	35.004	3728444	179	6933	0.1308	90
1	1170	35.013	35.013	3709914	176	6753	0.1274	88
1	1171	35.021	35.021	3691485	173	6577	0.1241	87
1	1172	35.029	35.029	3673154	170	6404	0.1208	85
1	1173	35.038	35.038	3654921	167	6234	0.1176	84
1	1174	35.046	35.046	3636786	164	6067	0.1144	82
1	1175	35.054	35.054	3618749	161	5902	0.1113	81
1	1176	35.063	35.063	3600808	158	5741	0.1083	79
1	1177	35.071	35.071	3582963	155	5583	0.1053	77
1	1178	35.079	35.079	3565214	152	5429	0.1024	76
1	1179	35.088	35.088	3547560	149	5277	0.0995	75
1	1180	35.096	35.096	3530000	146	5128	0.0967	73
1	1181	35.104	35.104	3512534	143	4981	0.094	72
1	1182	35.113	35.113	3495162	141	4838	0.0912	70
1	1183	35.121	35.121	3477882	138	4697	0.0886	69
1	1184	35.129	35.129	3460695	135	4559	0.086	68
1	1185	35.138	35.138	3443600	133	4424	0.0834	66
1	1186	35.146	35.146	3426596	130	4291	0.0809	65
1	1187	35.154	35.154	3409682	128	4161	0.0785	64
1	1188	35.163	35.163	3392859	125	4033	0.0761	62
1	1189	35.171	35.171	3376126	122	3908	0.0737	61
1	1190	35.179	35.179	3359482	119	3786	0.0714	60
1	1191	35.188	35.188	3342927	117	3667	0.0692	58
1	1192	35.196	35.196	3326460	114	3550	0.067	57
1	1193	35.204	35.204	3310080	112	3436	0.0648	56
1	1194	35.213	35.213	3293788	109	3324	0.0627	55
1	1195	35.221	35.221	3277583	107	3215	0.0606	53
1	1196	35.229	35.229	3261463	104	3108	0.0586	52
1	1197	35.238	35.238	3245430	102	3004	0.0567	51
1	1198	35.246	35.246	3229482	99	2902	0.0547	50
1	1199	35.254	35.254	3213618	97	2803	0.0529	48
1	1200	35.263	35.263	3197839	94	2707	0.051	47
1	1201	35.271	35.271	3182144	92	2612	0.0493	46
1	1202	35.279	35.279	3166531	90	2520	0.0475	45
1	1203	35.288	35.288	3151002	87	2431	0.0458	44
1	1204	35.296	35.296	3135556	85	2343	0.0442	43
1	1205	35.304	35.304	3120191	83	2258	0.0426	42
1	1206	35.313	35.313	3104907	81	2174	0.041	41
1	1207	35.321	35.321	3089705	79	2093	0.0395	40
1	1208	35.329	35.329	3074583	77	2014	0.038	38
1	1209	35.338	35.338	3059541	74	1937	0.0365	37
1	1210	35.346	35.346	3044579	72	1863	0.0351	36
1	1211	35.354	35.354	3029696	70	1791	0.0338	35
1	1212	35.363	35.363	3014892	68	1720	0.0324	34
1	1213	35.371	35.371	3000166	67	1652	0.0312	33
1	1214	35.379	35.379	2985518	65	1586	0.0299	32
1	1215	35.388	35.388	2970948	63	1521	0.0287	31
1	1216	35.396	35.396	2956454	61	1458	0.0275	30
1	1217	35.404	35.404	2942037	59	1397	0.0263	30
1	1218	35.413	35.413	2927696	57	1338	0.0252	29
1	1219	35.421	35.421	2913431	55	1281	0.0242	28
1	1220	35.429	35.429	2899241	54	1225	0.0231	27
1	1221	35.438	35.438	2885126	52	1172	0.0221	26
1	1222	35.446	35.446	2871085	51	1119	0.0211	25
1	1223	35.454	35.454	2857118	50	1069	0.0202	25
1	1224	35.463	35.463	2843225	48	1019	0.0192	24
1	1225	35.471	35.471	2829405	47	971	0.0183	23
1	1226	35.479	35.479	2815658	45	924	0.0174	23
1	1227	35.488	35.488	2801983	44	879	0.0166	22
1	1228	35.496	35.496	2788380	42	836	0.0158	21
1	1229	35.504	35.504	2774849	40	794	0.015	20
1	1230	35.513	35.513	2761388	39	753	0.0142	19
1	1231	35.521	35.521	2747999	38	714	0.0135	19
1	1232	35.529	35.529	2734680	36	677	0.0128	18
1	1233	35.538	35.538	2721430	35	640	0.0121	18
1	1234	35.546	35.546	2708250	34	605	0.0114	17
1	1235	35.554	35.554	2695140	32	571	0.0108	16
1	1236	35.563	35.563	2682098	31	539	0.0102	16
1	1237	35.571	35.571	2669125	30	508	0.0096	15
1	1238	35.579	35.579	2656219	29	478	0.009	14
1	1239	35.588	35.588	2643381	28	449	0.0085	14
1	1240	35.596	35.596	2630611	27	422	0.008	13
1	1241	35.604	35.604	2617907	26	395	0.0074	13
1	1242	35.613	35.613	2605270	25	369	0.007	12
1	1243	35.621	35.621	2592699	24	344	0.0065	12
1	1244	35.629	35.629	2580194	23	320	0.006	11
1	1245	35.638	35.638	2567754	22	297	0.0056	11
1	1246	35.646	35.646	2555379	20	276	0.0052	10
1	1247	35.654	35.654	2543069	19	256	0.0048	10
1	1248	35.663	35.663	2530823	18	236	0.0045	9
1	1249	35.671	35.671	2518641	17	218	0.0041	9
1	1250	35.679	35.679	2506522	16	201	0.0038	8
1	1251	35.688	35.688	2494467	15	185	0.0035	8
1	1252	35.696	35.696	2482475	15	169	0.0032	7
1	1253	35.704	35.704	2470545	14	154	0.0029	7
1	1254	35.713	35.713	2458677	13	141	0.0027	6
1	1255	35.721	35.721	2446872	12	128	0.0024	6
1	1256	35.729	35.729	2435127	11	116	0.0022	6
1	1257	35.738	35.738	2423444	10	105	0.002	5
1	1258	35.746	35.746	2411822	10	95	0.0018	5
1	1259	35.754	35.754	2400260	9	85	0.0016	5
1	1260	35.763	35.763	2388758	9	76	0.0014	4
1	1261	35.771	35.771	2377316	8	67	0.0013	4
1	1262	35.779	35.779	2365934	7	59	0.0011	4
1	1263	35.788	35.788	2354610	7	52	0.001	3
1	1264	35.796	35.796	2343346	6	45	0.0008	3
1	1265	35.804	35.804	2332140	6	38	0.0007	3
1	1266	35.813	35.813	2320992	5	33	0.0006	3
1	1267	35.821	35.821	2309902	5	27	0.0005	3
1	1268	35.829	35.829	2298869	5	22	0.0004	2
1	1269	35.838	35.838	2287894	4	18	0.0003	2
1	1270	35.846	35.846	2276975	3	13	0.0003	2
1	1271	35.854	35.854	2266113	3	10	0.0002	1
1	1272	35.863	35.863	2255307	2	7	0.0001	1
1	1273	35.871	35.871	2244558	2	5	0.0001	1
1	1274	35.879	35.879	2233863	1	3	0.0001	1
1	1275	35.888	35.888	2223224	1	1	0	0
1	1276	35.896	35.896	2212641	0	1	0	0
1	1277	35.904	35.904	2202112	0	0	0	0
1	1278	35.913	35.913	2191637	0	0	0	0
2	1	40.571	40.571	205026	1	452254	100	1
2	2	40.579	40.579	204263	2	452253	99.9997	1
2	3	40.588	40.588	203503	4	452251	99.9992	2
2	4	40.596	40.596	202747	6	452247	99.9983	3
2	5	40.604	40.604	201993	7	452241	99.9971	4
2	6	40.613	40.613	201243	9	452234	99.9955	5
2	7	40.621	40.621	200496	11	452225	99.9935	5
2	8	40.629	40.629	199752	13	452214	99.991	6
2	9	40.638	40.638	199011	15	452201	99.9882	7
2	10	40.646	40.646	198273	16	452186	99.985	8
2	11	40.654	40.654	197538	18	452170	99.9814	9
2	12	40.663	40.663	196806	20	452152	99.9773	10
2	13	40.671	40.671	196078	22	452132	99.9729	11
2	14	40.679	40.679	195352	24	452110	99.968	12
2	15	40.688	40.688	194629	26	452086	99.9627	13
2	16	40.696	40.696	193910	29	452059	99.9569	14
2	17	40.704	40.704	193193	31	452031	99.9506	15
2	18	40.713	40.713	192480	33	452000	99.9437	17
2	19	40.721	40.721	191769	36	451967	99.9364	18
2	20	40.729	40.729	191061	38	451931	99.9285	19
2	21	40.738	40.738	190357	40	451893	99.9202	20
2	22	40.746	40.746	189655	43	451853	99.9112	22
2	23	40.754	40.754	188956	46	451810	99.9016	23
2	24	40.763	40.763	188260	49	451763	99.8914	24
2	25	40.771	40.771	187567	52	451715	99.8807	26
2	26	40.779	40.779	186877	54	451663	99.8692	27
2	27	40.788	40.788	186189	57	451609	99.8572	29
2	28	40.796	40.796	185505	60	451552	99.8446	30
2	29	40.804	40.804	184823	63	451492	99.8314	31
2	30	40.813	40.813	184144	66	451429	99.8175	33
2	31	40.821	40.821	183468	69	451363	99.8029	34
2	32	40.829	40.829	182795	72	451294	99.7877	36
2	33	40.838	40.838	182125	75	451222	99.7718	38
2	34	40.846	40.846	181457	78	451147	99.7552	39
2	35	40.854	40.854	180792	82	451069	99.7378	41
2	36	40.863	40.863	180130	86	450987	99.7197	43
2	37	40.871	40.871	179471	89	450901	99.7008	45
2	38	40.879	40.879	178814	93	450812	99.6811	46
2	39	40.888	40.888	178160	96	450719	99.6606	48
2	40	40.896	40.896	177509	100	450623	99.6393	50
2	41	40.904	40.904	176860	104	450523	99.6172	52
2	42	40.913	40.913	176214	108	450419	99.5942	54
2	43	40.921	40.921	175571	111	450312	99.5704	56
2	44	40.929	40.929	174930	115	450200	99.5458	58
2	45	40.938	40.938	174292	120	450085	99.5203	60
2	46	40.946	40.946	173657	124	449965	99.4938	62
2	47	40.954	40.954	173024	128	449842	99.4665	64
2	48	40.963	40.963	172394	132	449714	99.4383	66
2	49	40.971	40.971	171767	136	449582	99.4091	68
2	50	40.979	40.979	171142	141	449446	99.3789	70
2	51	40.988	40.988	170519	145	449305	99.3478	73
2	52	40.996	40.996	169900	150	449160	99.3157	75
2	53	41.004	41.004	169282	154	449010	99.2826	77
2	54	41.013	41.013	168668	159	448856	99.2485	79
2	55	41.021	41.021	168055	164	448697	99.2133	82
2	56	41.029	41.029	167446	169	448533	99.1771	84
2	57	41.038	41.038	166838	174	448364	99.1398	87
2	58	41.046	41.046	166234	179	448190	99.1014	89
2	59	41.054	41.054	165632	184	448012	99.0619	92
2	60	41.063	41.063	165032	189	447828	99.0212	95
2	61	41.071	41.071	164434	195	447638	98.9793	97
2	62	41.079	41.079	163840	201	447444	98.9363	100
2	63	41.088	41.088	163247	207	447243	98.8919	103
2	64	41.096	41.096	162657	213	447036	98.8462	107
2	65	41.104	41.104	162070	219	446823	98.799	110
2	66	41.113	41.113	161484	226	446604	98.7505	113
2	67	41.121	41.121	160902	233	446378	98.7006	116
2	68	41.129	41.129	160321	239	446145	98.6492	120
2	69	41.138	41.138	159743	246	445906	98.5963	123
2	70	41.146	41.146	159168	253	445660	98.5419	126
2	71	41.154	41.154	158594	260	445407	98.486	130
2	72	41.163	41.163	158023	267	445147	98.4285	134
2	73	41.171	41.171	157455	274	444880	98.3694	137
2	74	41.179	41.179	156888	282	444606	98.3088	141
2	75	41.188	41.188	156324	290	444324	98.2465	145
2	76	41.196	41.196	155762	298	444034	98.1824	149
2	77	41.204	41.204	155203	306	443737	98.1166	153
2	78	41.213	41.213	154646	314	443431	98.049	157
2	79	41.221	41.221	154091	322	443117	97.9797	161
2	80	41.229	41.229	153538	331	442795	97.9085	165
2	81	41.238	41.238	152988	339	442465	97.8354	170
2	82	41.246	41.246	152439	348	442126	97.7604	174
2	83	41.254	41.254	151894	358	441777	97.6833	179
2	84	41.263	41.263	151350	367	441419	97.6042	184
2	85	41.271	41.271	150808	377	441052	97.5231	188
2	86	41.279	41.279	150269	387	440676	97.4398	193
2	87	41.288	41.288	149732	397	440289	97.3542	199
2	88	41.296	41.296	149197	408	439892	97.2664	204
2	89	41.304	41.304	148664	418	439484	97.1763	209
2	90	41.313	41.313	148133	429	439066	97.0838	215
2	91	41.321	41.321	147605	441	438636	96.9889	220
2	92	41.329	41.329	147078	453	438196	96.8914	226
2	93	41.338	41.338	146554	465	437743	96.7913	232
2	94	41.346	41.346	146032	477	437278	96.6885	239
2	95	41.354	41.354	145512	490	436801	96.583	245
2	96	41.363	41.363	144994	503	436311	96.4746	251
2	97	41.371	41.371	144478	516	435808	96.3635	258
2	98	41.379	41.379	143965	530	435292	96.2493	265
2	99	41.388	41.388	143453	544	434762	96.1321	272
2	100	41.396	41.396	142943	559	434217	96.0117	280
2	101	41.404	41.404	142436	575	433658	95.888	287
2	102	41.413	41.413	141930	590	433083	95.761	295
2	103	41.421	41.421	141427	606	432493	95.6305	303
2	104	41.429	41.429	140925	622	431887	95.4965	311
2	105	41.438	41.438	140426	639	431265	95.3589	320
2	106	41.446	41.446	139928	656	430626	95.2176	328
2	107	41.454	41.454	139433	674	429969	95.0724	337
2	108	41.463	41.463	138940	692	429295	94.9234	346
2	109	41.471	41.471	138448	711	428603	94.7703	356
2	110	41.479	41.479	137959	730	427892	94.6131	365
2	111	41.488	41.488	137471	750	427162	94.4516	375
2	112	41.496	41.496	136986	770	426412	94.2858	385
2	113	41.504	41.504	136502	791	425641	94.1155	396
2	114	41.513	41.513	136020	813	424850	93.9405	406
2	115	41.521	41.521	135541	835	424037	93.7608	417
2	116	41.529	41.529	135063	857	423203	93.5762	429
2	117	41.538	41.538	134587	880	422345	93.3867	440
2	118	41.546	41.546	134113	904	421465	93.192	452
2	119	41.554	41.554	133641	929	420561	92.992	464
2	120	41.563	41.563	133171	954	419632	92.7866	477
2	121	41.571	41.571	132702	979	418678	92.5757	490
2	122	41.579	41.579	132236	1006	417698	92.3591	503
2	123	41.588	41.588	131771	1033	416692	92.1367	516
2	124	41.596	41.596	131309	1061	415660	91.9084	530
2	125	41.604	41.604	130848	1089	414599	91.6738	545
2	126	41.613	41.613	130389	1119	413510	91.433	559
2	127	41.621	41.621	129932	1149	412391	91.1856	574
2	128	41.629	41.629	129476	1180	411242	90.9316	590
2	129	41.638	41.638	129023	1211	410063	90.6708	606
2	130	41.646	41.646	128571	1244	408852	90.403	622
2	131	41.654	41.654	128121	1278	407608	90.128	639
2	132	41.663	41.663	127673	1312	406330	89.8455	656
2	133	41.671	41.671	127226	1347	405018	89.5553	674
2	134	41.679	41.679	126782	1383	403671	89.2574	692
2	135	41.688	41.688	126339	1420	402288	88.9516	710
2	136	41.696	41.696	125898	1458	400868	88.6376	729
2	137	41.704	41.704	125459	1496	399410	88.3153	748
2	138	41.713	41.713	125021	1536	397914	87.9845	768
2	139	41.721	41.721	124585	1576	396378	87.6449	788
2	140	41.729	41.729	124151	1617	394802	87.2965	808
2	141	41.738	41.738	123719	1658	393186	86.9391	829
2	142	41.746	41.746	123288	1701	391527	86.5724	851
2	143	41.754	41.754	122859	1745	389826	86.1962	873
2	144	41.763	41.763	122432	1790	388081	85.8103	895
2	145	41.771	41.771	122006	1835	386291	85.4146	918
2	146	41.779	41.779	121582	1881	384456	85.0088	941
2	147	41.788	41.788	121160	1929	382575	84.5928	964
2	148	41.796	41.796	120740	1977	380646	84.1663	989
2	149	41.804	41.804	120321	2027	378668	83.7291	1013
2	150	41.813	41.813	119904	2076	376642	83.281	1038
2	151	41.821	41.821	119488	2127	374566	82.8219	1064
2	152	41.829	41.829	119074	2178	372438	82.3515	1089
2	153	41.838	41.838	118662	2231	370260	81.8699	1115
2	154	41.846	41.846	118251	2283	368030	81.3767	1142
2	155	41.854	41.854	117842	2337	365746	80.8718	1169
2	156	41.863	41.863	117435	2392	363409	80.3549	1196
2	157	41.871	41.871	117029	2447	361017	79.826	1224
2	158	41.879	41.879	116625	2503	358570	79.2849	1251
2	159	41.888	41.888	116222	2559	356067	78.7315	1280
2	160	41.896	41.896	115821	2616	353507	78.1656	1308
2	161	41.904	41.904	115422	2674	350891	77.5871	1337
2	162	41.913	41.913	115024	2732	348218	76.996	1366
2	163	41.921	41.921	114627	2790	345486	76.392	1395
2	164	41.929	41.929	114233	2849	342696	75.7751	1424
2	165	41.938	41.938	113839	2907	339848	75.1452	1454
2	166	41.946	41.946	113448	2967	336940	74.5023	1483
2	167	41.954	41.954	113058	3026	333973	73.8464	1513
2	168	41.963	41.963	112669	3085	330947	73.1773	1543
2	169	41.971	41.971	112282	3144	327862	72.4951	1572
2	170	41.979	41.979	111896	3203	324718	71.7999	1602
2	171	41.988	41.988	111512	3262	321515	71.0916	1631
2	172	41.996	41.996	111130	3321	318253	70.3703	1660
2	173	42.004	42.004	110749	3379	314932	69.636	1689
2	174	42.013	42.013	110369	3437	311553	68.8889	1718
2	175	42.021	42.021	109991	3494	308117	68.1291	1747
2	176	42.029	42.029	109615	3550	304623	67.3566	1775
2	177	42.038	42.038	109239	3606	301073	66.5716	1803
2	178	42.046	42.046	108866	3660	297467	65.7743	1830
2	179	42.054	42.054	108494	3713	293807	64.965	1857
2	180	42.063	42.063	108123	3765	290094	64.1439	1883
2	181	42.071	42.071	107754	3816	286328	63.3113	1908
2	182	42.079	42.079	107386	3866	282512	62.4675	1933
2	183	42.088	42.088	107019	3914	278646	61.6126	1957
2	184	42.096	42.096	106654	3960	274732	60.7472	1980
2	185	42.104	42.104	106291	4005	270771	59.8715	2003
2	186	42.113	42.113	105929	4048	266766	58.9859	2024
2	187	42.121	42.121	105568	4088	262719	58.0909	2044
2	188	42.129	42.129	105209	4126	258631	57.187	2063
2	189	42.138	42.138	104851	4163	254504	56.2746	2081
2	190	42.146	42.146	104494	4196	250342	55.3542	2098
2	191	42.154	42.154	104139	4227	246145	54.4263	2114
2	192	42.163	42.163	103785	4256	241918	53.4916	2128
2	193	42.171	42.171	103433	4282	237662	52.5505	2141
2	194	42.179	42.179	103082	4305	233380	51.6037	2153
2	195	42.188	42.188	102732	4326	229075	50.6517	2163
2	196	42.196	42.196	102384	4343	224749	49.6952	2171
2	197	42.204	42.204	102037	4357	220406	48.735	2178
2	198	42.213	42.213	101692	4368	216049	47.7716	2184
2	199	42.221	42.221	101347	4376	211681	46.8058	2188
2	200	42.229	42.229	101004	4380	207306	45.8383	2190
2	201	42.238	42.238	100663	4382	202925	44.8697	2191
2	202	42.246	42.246	100323	4380	198544	43.9009	2190
2	203	42.254	42.254	99984	4375	194164	42.9324	2187
2	204	42.263	42.263	99646	4366	189789	41.9651	2183
2	205	42.271	42.271	99310	4355	185423	40.9996	2177
2	206	42.279	42.279	98975	4339	181068	40.0368	2170
2	207	42.288	42.288	98641	4321	176729	39.0773	2160
2	208	42.296	42.296	98309	4299	172408	38.122	2149
2	209	42.304	42.304	97977	4273	168110	37.1715	2137
2	210	42.313	42.313	97648	4244	163836	36.2266	2122
2	211	42.321	42.321	97319	4212	159592	35.2881	2106
2	212	42.329	42.329	96992	4177	155380	34.3567	2089
2	213	42.338	42.338	96666	4139	151202	33.433	2070
2	214	42.346	42.346	96341	4098	147063	32.5177	2049
2	215	42.354	42.354	96017	4054	142965	31.6116	2027
2	216	42.363	42.363	95695	4007	138911	30.7151	2004
2	217	42.371	42.371	95374	3958	134903	29.8291	1979
2	218	42.379	42.379	95054	3906	130946	28.954	1953
2	219	42.388	42.388	94735	3851	127040	28.0904	1925
2	220	42.396	42.396	94418	3794	123189	27.239	1897
2	221	42.404	42.404	94102	3734	119396	26.4001	1867
2	222	42.413	42.413	93787	3672	115662	25.5745	1836
2	223	42.421	42.421	93473	3609	111989	24.7624	1805
2	224	42.429	42.429	93161	3544	108380	23.9644	1772
2	225	42.438	42.438	92849	3478	104836	23.1806	1739
2	226	42.446	42.446	92539	3410	101358	22.4116	1705
2	227	42.454	42.454	92230	3340	97948	21.6577	1670
2	228	42.463	42.463	91922	3270	94608	20.9191	1635
2	229	42.471	42.471	91616	3198	91338	20.1961	1599
2	230	42.479	42.479	91310	3125	88140	19.489	1563
2	231	42.488	42.488	91006	3052	85015	18.798	1526
2	232	42.496	42.496	90703	2978	81963	18.1231	1489
2	233	42.504	42.504	90401	2904	78984	17.4646	1452
2	234	42.513	42.513	90100	2829	76080	16.8225	1415
2	235	42.521	42.521	89801	2754	73251	16.1969	1377
2	236	42.529	42.529	89502	2680	70497	15.5878	1340
2	237	42.538	42.538	89205	2605	67817	14.9953	1303
2	238	42.546	42.546	88909	2531	65212	14.4192	1265
2	239	42.554	42.554	88614	2457	62681	13.8596	1229
2	240	42.563	42.563	88320	2384	60223	13.3163	1192
2	241	42.571	42.571	88027	2311	57839	12.7891	1156
2	242	42.579	42.579	87735	2239	55528	12.278	1120
2	243	42.588	42.588	87445	2168	53289	11.7829	1084
2	244	42.596	42.596	87155	2098	51120	11.3034	1049
2	245	42.604	42.604	86867	2029	49022	10.8396	1014
2	246	42.613	42.613	86580	1961	46994	10.391	980
2	247	42.621	42.621	86294	1894	45033	9.9575	947
2	248	42.629	42.629	86008	1828	43139	9.5387	914
2	249	42.638	42.638	85724	1763	41311	9.1345	882
2	250	42.646	42.646	85441	1700	39548	8.7446	850
2	251	42.654	42.654	85160	1638	37848	8.3687	819
2	252	42.663	42.663	84879	1578	36209	8.0064	789
2	253	42.671	42.671	84599	1519	34631	7.6575	760
2	254	42.679	42.679	84320	1462	33112	7.3216	731
2	255	42.688	42.688	84043	1406	31651	6.9984	703
2	256	42.696	42.696	83766	1351	30245	6.6876	676
2	257	42.704	42.704	83491	1298	28894	6.3888	649
2	258	42.713	42.713	83216	1247	27595	6.1017	623
2	259	42.721	42.721	82943	1197	26348	5.826	598
2	260	42.729	42.729	82671	1149	25151	5.5613	574
2	261	42.738	42.738	82399	1101	24003	5.3074	551
2	262	42.746	42.746	82129	1056	22901	5.0638	528
2	263	42.754	42.754	81860	1012	21846	4.8304	506
2	264	42.763	42.763	81591	969	20834	4.6067	485
2	265	42.771	42.771	81324	928	19865	4.3924	464
2	266	42.779	42.779	81058	888	18937	4.1872	444
2	267	42.788	42.788	80793	850	18049	3.9908	425
2	268	42.796	42.796	80528	813	17199	3.8029	407
2	269	42.804	42.804	80265	778	16386	3.6231	389
2	270	42.813	42.813	80003	743	15608	3.4511	372
2	271	42.821	42.821	79741	710	14864	3.2867	355
2	272	42.829	42.829	79481	679	14154	3.1296	339
2	273	42.838	42.838	79222	649	13475	2.9795	324
2	274	42.846	42.846	78964	620	12826	2.8361	310
2	275	42.854	42.854	78706	592	12207	2.6991	296
2	276	42.863	42.863	78450	565	11615	2.5683	282
2	277	42.871	42.871	78194	539	11050	2.4434	270
2	278	42.879	42.879	77940	515	10511	2.3241	257
2	279	42.888	42.888	77686	491	9996	2.2103	246
2	280	42.896	42.896	77434	468	9505	2.1018	234
2	281	42.904	42.904	77182	447	9037	1.9982	223
2	282	42.913	42.913	76932	426	8590	1.8993	213
2	283	42.921	42.921	76682	407	8163	1.8051	203
2	284	42.929	42.929	76433	388	7757	1.7151	194
2	285	42.938	42.938	76185	370	7369	1.6293	185
2	286	42.946	42.946	75938	353	6998	1.5475	176
2	287	42.954	42.954	75692	337	6645	1.4694	168
2	288	42.963	42.963	75447	321	6309	1.395	160
2	289	42.971	42.971	75203	305	5988	1.3241	153
2	290	42.979	42.979	74960	291	5683	1.2566	145
2	291	42.988	42.988	74717	277	5392	1.1923	139
2	292	42.996	42.996	74476	264	5115	1.1309	132
2	293	43.004	43.004	74235	252	4850	1.0725	126
2	294	43.013	43.013	73996	240	4598	1.0167	120
2	295	43.021	43.021	73757	229	4358	0.9637	114
2	296	43.029	43.029	73519	218	4130	0.9131	109
2	297	43.038	43.038	73282	208	3912	0.865	104
2	298	43.046	43.046	73046	198	3704	0.8191	99
2	299	43.054	43.054	72811	189	3506	0.7753	94
2	300	43.063	43.063	72577	180	3318	0.7336	90
2	301	43.071	43.071	72343	171	3138	0.6939	85
2	302	43.079	43.079	72110	163	2967	0.6561	81
2	303	43.088	43.088	71879	155	2804	0.6201	78
2	304	43.096	43.096	71648	148	2649	0.5858	74
2	305	43.104	43.104	71418	140	2502	0.5532	70
2	306	43.113	43.113	71189	133	2362	0.5222	67
2	307	43.121	43.121	70960	127	2229	0.4928	63
2	308	43.129	43.129	70733	121	2102	0.4648	60
2	309	43.138	43.138	70506	115	1981	0.4381	58
2	310	43.146	43.146	70281	109	1866	0.4127	55
2	311	43.154	43.154	70056	104	1757	0.3885	52
2	312	43.163	43.163	69832	99	1653	0.3655	49
2	313	43.171	43.171	69608	94	1554	0.3436	47
2	314	43.179	43.179	69386	89	1460	0.3229	44
2	315	43.188	43.188	69164	84	1371	0.3033	42
2	316	43.196	43.196	68944	80	1287	0.2846	40
2	317	43.204	43.204	68724	76	1207	0.267	38
2	318	43.213	43.213	68504	72	1132	0.2502	36
2	319	43.221	43.221	68286	68	1060	0.2343	34
2	320	43.229	43.229	68069	65	991	0.2192	33
2	321	43.238	43.238	67852	62	926	0.2048	31
2	322	43.246	43.246	67636	58	865	0.1912	29
2	323	43.254	43.254	67421	55	806	0.1783	28
2	324	43.263	43.263	67206	52	751	0.1661	26
2	325	43.271	43.271	66993	49	699	0.1546	25
2	326	43.279	43.279	66780	47	650	0.1436	23
2	327	43.288	43.288	66568	44	603	0.1333	22
2	328	43.296	43.296	66357	42	559	0.1235	21
2	329	43.304	43.304	66146	39	517	0.1143	20
2	330	43.313	43.313	65937	37	478	0.1056	18
2	331	43.321	43.321	65728	35	441	0.0975	17
2	332	43.329	43.329	65520	33	406	0.0898	17
2	333	43.338	43.338	65312	31	373	0.0825	16
2	334	43.346	43.346	65106	30	342	0.0755	15
2	335	43.354	43.354	64900	28	312	0.069	14
2	336	43.363	43.363	64695	26	284	0.0629	13
2	337	43.371	43.371	64491	24	258	0.0571	12
2	338	43.379	43.379	64287	23	234	0.0518	11
2	339	43.388	43.388	64084	21	211	0.0468	10
2	340	43.396	43.396	63882	19	191	0.0422	10
2	341	43.404	43.404	63681	18	172	0.0379	9
2	342	43.413	43.413	63480	16	154	0.034	8
2	343	43.421	43.421	63280	15	138	0.0304	8
2	344	43.429	43.429	63081	14	123	0.0271	7
2	345	43.438	43.438	62883	13	109	0.024	7
2	346	43.446	43.446	62685	12	95	0.0211	6
2	347	43.454	43.454	62488	11	83	0.0184	6
2	348	43.463	43.463	62292	10	72	0.0159	5
2	349	43.471	43.471	62096	9	62	0.0137	4
2	350	43.479	43.479	61902	8	53	0.0117	4
2	351	43.488	43.488	61708	7	45	0.01	4
2	352	43.496	43.496	61514	6	38	0.0084	3
2	353	43.504	43.504	61322	6	31	0.0069	3
2	354	43.513	43.513	61130	5	26	0.0057	3
2	355	43.521	43.521	60938	5	21	0.0046	2
2	356	43.529	43.529	60748	4	16	0.0036	2
2	357	43.538	43.538	60558	4	12	0.0026	2
2	358	43.546	43.546	60369	3	8	0.0019	1
2	359	43.554	43.554	60180	2	6	0.0013	1
2	360	43.563	43.563	59992	1	4	0.0008	1
2	361	43.571	43.571	59805	1	2	0.0005	1
2	362	43.579	43.579	59619	1	1	0.0003	0
2	363	43.588	43.588	59433	0	1	0.0001	0
2	364	43.596	43.596	59248	0	0	0.0001	0
2	365	43.604	43.604	59063	0	0	0	0
3	1	49.096	49.096	10559	70	3651332	100	35
3	2	49.104	49.104	10536	107	3651262	99.9981	53
3	3	49.113	49.113	10514	163	3651155	99.9952	82
3	4	49.121	49.121	10491	239	3650992	99.9907	120
3	5	49.129	49.129	10469	334	3650752	99.9841	167
3	6	49.138	49.138	10447	446	3650419	99.975	223
3	7	49.146	49.146	10425	577	3649973	99.9628	288
3	8	49.154	49.154	10402	724	3649396	99.947	362
3	9	49.163	49.163	10380	889	3648672	99.9271	444
3	10	49.171	49.171	10358	1068	3647783	99.9028	534
3	11	49.179	49.179	10336	1264	3646715	99.8736	632
3	12	49.188	49.188	10314	1473	3645451	99.8389	737
3	13	49.196	49.196	10293	1697	3643978	99.7986	849
3	14	49.204	49.204	10271	1934	3642280	99.7521	967
3	15	49.213	49.213	10249	2183	3640346	99.6991	1092
3	16	49.221	49.221	10227	2444	3638163	99.6393	1222
3	17	49.229	49.229	10206	2717	3635719	99.5724	1358
3	18	49.238	49.238	10184	3000	3633002	99.498	1500
3	19	49.246	49.246	10163	3292	3630002	99.4158	1646
3	20	49.254	49.254	10141	3594	3626710	99.3257	1797
3	21	49.263	49.263	10120	3904	3623116	99.2273	1952
3	22	49.271	49.271	10099	4221	3619213	99.1203	2111
3	23	49.279	49.279	10078	4546	3614991	99.0047	2273
3	24	49.288	49.288	10056	4878	3610445	98.8802	2439
3	25	49.296	49.296	10035	5215	3605567	98.7466	2607
3	26	49.304	49.304	10014	5557	3600353	98.6038	2778
3	27	49.313	49.313	9993	5903	3594796	98.4516	2952
3	28	49.321	49.321	9972	6254	3588892	98.29	3127
3	29	49.329	49.329	9951	6607	3582638	98.1187	3304
3	30	49.338	49.338	9930	6964	3576031	97.9377	3482
3	31	49.346	49.346	9910	7322	3569067	97.747	3661
3	32	49.354	49.354	9889	7682	3561744	97.5465	3841
3	33	49.363	49.363	9868	8043	3554062	97.3361	4022
3	34	49.371	49.371	9848	8404	3546019	97.1158	4202
3	35	49.379	49.379	9827	8765	3537615	96.8856	4383
3	36	49.388	49.388	9807	9125	3528850	96.6456	4563
3	37	49.396	49.396	9786	9485	3519724	96.3956	4742
3	38	49.404	49.404	9766	9843	3510240	96.1359	4921
3	39	49.413	49.413	9745	10198	3500397	95.8663	5099
3	40	49.421	49.421	9725	10551	3490199	95.587	5275
3	41	49.429	49.429	9705	10901	3479648	95.2981	5450
3	42	49.438	49.438	9685	11247	3468747	94.9995	5623
3	43	49.446	49.446	9665	11590	3457501	94.6915	5795
3	44	49.454	49.454	9645	11929	3445911	94.3741	5964
3	45	49.463	49.463	9625	12263	3433982	94.0474	6132
3	46	49.471	49.471	9605	12593	3421719	93.7115	6297
3	47	49.479	49.479	9585	12918	3409125	93.3666	6459
3	48	49.488	49.488	9565	13237	3396207	93.0128	6619
3	49	49.496	49.496	9545	13551	3382970	92.6503	6776
3	50	49.504	49.504	9525	13860	3369418	92.2792	6930
3	51	49.513	49.513	9506	14162	3355559	91.8996	7081
3	52	49.521	49.521	9486	14457	3341397	91.5117	7229
3	53	49.529	49.529	9466	14746	3326940	91.1158	7373
3	54	49.538	49.538	9447	15029	3312193	90.7119	7515
3	55	49.546	49.546	9427	15305	3297164	90.3003	7653
3	56	49.554	49.554	9408	15574	3281859	89.8812	7787
3	57	49.563	49.563	9389	15836	3266285	89.4546	7918
3	58	49.571	49.571	9369	16090	3250449	89.0209	8045
3	59	49.579	49.579	9350	16337	3234360	88.5803	8168
3	60	49.588	49.588	9331	16576	3218023	88.1329	8288
3	61	49.596	49.596	9312	16808	3201447	87.6789	8404
3	62	49.604	49.604	9293	17033	3184639	87.2186	8517
3	63	49.613	49.613	9274	17250	3167605	86.7521	8625
3	64	49.621	49.621	9255	17460	3150355	86.2796	8730
3	65	49.629	49.629	9236	17661	3132896	85.8015	8831
3	66	49.638	49.638	9217	17855	3115234	85.3178	8928
3	67	49.646	49.646	9198	18042	3097379	84.8287	9021
3	68	49.654	49.654	9179	18221	3079337	84.3346	9110
3	69	49.663	49.663	9160	18391	3061117	83.8356	9196
3	70	49.671	49.671	9142	18555	3042725	83.3319	9277
3	71	49.679	49.679	9123	18711	3024170	82.8238	9355
3	72	49.688	49.688	9104	18859	3005459	82.3113	9430
3	73	49.696	49.696	9086	19001	2986600	81.7948	9500
3	74	49.704	49.704	9067	19135	2967599	81.2744	9568
3	75	49.713	49.713	9049	19262	2948464	80.7504	9631
3	76	49.721	49.721	9031	19382	2929202	80.2228	9691
3	77	49.729	49.729	9012	19496	2909819	79.692	9748
3	78	49.738	49.738	8994	19602	2890324	79.1581	9801
3	79	49.746	49.746	8976	19702	2870722	78.6212	9851
3	80	49.754	49.754	8958	19795	2851020	78.0817	9898
3	81	49.763	49.763	8939	19882	2831225	77.5395	9941
3	82	49.771	49.771	8921	19962	2811343	76.995	9981
3	83	49.779	49.779	8903	20036	2791381	76.4483	10018
3	84	49.788	49.788	8885	20104	2771345	75.8996	10052
3	85	49.796	49.796	8867	20167	2751240	75.349	10083
3	86	49.804	49.804	8849	20223	2731074	74.7966	10112
3	87	49.813	49.813	8832	20274	2710850	74.2428	10137
3	88	49.821	49.821	8814	20320	2690576	73.6875	10160
3	89	49.829	49.829	8796	20360	2670256	73.131	10180
3	90	49.838	49.838	8778	20395	2649897	72.5734	10197
3	91	49.846	49.846	8761	20425	2629502	72.0149	10212
3	92	49.854	49.854	8743	20450	2609077	71.4555	10225
3	93	49.863	49.863	8725	20470	2588627	70.8954	10235
3	94	49.871	49.871	8708	20486	2568156	70.3348	10243
3	95	49.879	49.879	8690	20497	2547670	69.7737	10249
3	96	49.888	49.888	8673	20505	2527173	69.2124	10252
3	97	49.896	49.896	8656	20508	2506668	68.6508	10254
3	98	49.904	49.904	8638	20506	2486161	68.0892	10253
3	99	49.913	49.913	8621	20501	2465654	67.5275	10251
3	100	49.921	49.921	8604	20493	2445153	66.9661	10246
3	101	49.929	49.929	8586	20480	2424660	66.4048	10240
3	102	49.938	49.938	8569	20465	2404180	65.8439	10233
3	103	49.946	49.946	8552	20446	2383715	65.2834	10223
3	104	49.954	49.954	8535	20425	2363269	64.7235	10212
3	105	49.963	49.963	8518	20400	2342844	64.1641	10200
3	106	49.971	49.971	8501	20372	2322444	63.6054	10186
3	107	49.979	49.979	8484	20341	2302073	63.0475	10170
3	108	49.988	49.988	8467	20307	2281732	62.4904	10153
3	109	49.996	49.996	8450	20271	2261425	61.9343	10135
3	110	50.004	50.004	8434	20232	2241154	61.3791	10116
3	111	50.013	50.013	8417	20192	2220922	60.825	10096
3	112	50.021	50.021	8400	20149	2200731	60.272	10074
3	113	50.029	50.029	8384	20103	2180582	59.7202	10052
3	114	50.038	50.038	8367	20056	2160479	59.1696	10028
3	115	50.046	50.046	8350	20007	2140423	58.6203	10003
3	116	50.054	50.054	8334	19955	2120416	58.0724	9978
3	117	50.063	50.063	8317	19902	2100460	57.5259	9951
3	118	50.071	50.071	8301	19847	2080558	56.9808	9924
3	119	50.079	50.079	8285	19790	2060711	56.4373	9895
3	120	50.088	50.088	8268	19732	2040921	55.8952	9866
3	121	50.096	50.096	8252	19672	2021189	55.3548	9836
3	122	50.104	50.104	8236	19610	2001517	54.8161	9805
3	123	50.113	50.113	8219	19548	1981907	54.279	9774
3	124	50.121	50.121	8203	19483	1962359	53.7437	9742
3	125	50.129	50.129	8187	19418	1942876	53.2101	9709
3	126	50.138	50.138	8171	19351	1923458	52.6782	9676
3	127	50.146	50.146	8155	19283	1904106	52.1483	9642
3	128	50.154	50.154	8139	19214	1884823	51.6201	9607
3	129	50.163	50.163	8123	19144	1865608	51.0939	9572
3	130	50.171	50.171	8107	19073	1846464	50.5696	9537
3	131	50.179	50.179	8091	19001	1827391	50.0472	9501
3	132	50.188	50.188	8075	18928	1808389	49.5268	9464
3	133	50.196	50.196	8059	18854	1789461	49.0085	9427
3	134	50.204	50.204	8044	18779	1770607	48.4921	9390
3	135	50.213	50.213	8028	18704	1751828	47.9778	9352
3	136	50.221	50.221	8012	18627	1733124	47.4655	9314
3	137	50.229	50.229	7997	18550	1714497	46.9554	9275
3	138	50.238	50.238	7981	18472	1695947	46.4474	9236
3	139	50.246	50.246	7965	18394	1677475	45.9415	9197
3	140	50.254	50.254	7950	18314	1659081	45.4377	9157
3	141	50.263	50.263	7934	18235	1640767	44.9361	9117
3	142	50.271	50.271	7919	18154	1622532	44.4367	9077
3	143	50.279	50.279	7904	18073	1604378	43.9395	9037
3	144	50.288	50.288	7888	17991	1586305	43.4446	8996
3	145	50.296	50.296	7873	17909	1568313	42.9518	8954
3	146	50.304	50.304	7858	17826	1550404	42.4613	8913
3	147	50.313	50.313	7842	17743	1532578	41.9731	8871
3	148	50.321	50.321	7827	17659	1514836	41.4872	8829
3	149	50.329	50.329	7812	17574	1497177	41.0036	8787
3	150	50.338	50.338	7797	17489	1479603	40.5223	8745
3	151	50.346	50.346	7782	17404	1462113	40.0433	8702
3	152	50.354	50.354	7767	17318	1444709	39.5666	8659
3	153	50.363	50.363	7752	17231	1427391	39.0923	8616
3	154	50.371	50.371	7737	17144	1410160	38.6204	8572
3	155	50.379	50.379	7722	17056	1393016	38.1509	8528
3	156	50.388	50.388	7707	16968	1375960	37.6838	8484
3	157	50.396	50.396	7692	16879	1358992	37.2191	8440
3	158	50.404	50.404	7678	16790	1342112	36.7568	8395
3	159	50.413	50.413	7663	16700	1325322	36.297	8350
3	160	50.421	50.421	7648	16610	1308622	35.8396	8305
3	161	50.429	50.429	7633	16520	1292011	35.3847	8260
3	162	50.438	50.438	7619	16429	1275492	34.9322	8214
3	163	50.446	50.446	7604	16337	1259063	34.4823	8169
3	164	50.454	50.454	7590	16246	1242725	34.0348	8123
3	165	50.463	50.463	7575	16153	1226480	33.5899	8077
3	166	50.471	50.471	7560	16060	1210326	33.1475	8030
3	167	50.479	50.479	7546	15967	1194266	32.7077	7983
3	168	50.488	50.488	7532	15873	1178299	32.2704	7937
3	169	50.496	50.496	7517	15779	1162426	31.8357	7889
3	170	50.504	50.504	7503	15684	1146647	31.4035	7842
3	171	50.513	50.513	7489	15588	1130963	30.974	7794
3	172	50.521	50.521	7474	15492	1115375	30.5471	7746
3	173	50.529	50.529	7460	15395	1099883	30.1228	7698
3	174	50.538	50.538	7446	15298	1084487	29.7011	7649
3	175	50.546	50.546	7432	15201	1069189	29.2822	7601
3	176	50.554	50.554	7418	15103	1053988	28.8658	7552
3	177	50.563	50.563	7403	15005	1038885	28.4522	7502
3	178	50.571	50.571	7389	14906	1023880	28.0413	7453
3	179	50.579	50.579	7375	14807	1008973	27.633	7404
3	180	50.588	50.588	7361	14707	994166	27.2275	7354
3	181	50.596	50.596	7347	14607	979459	26.8247	7303
3	182	50.604	50.604	7334	14506	964852	26.4247	7253
3	183	50.613	50.613	7320	14404	950346	26.0274	7202
3	184	50.621	50.621	7306	14302	935942	25.6329	7151
3	185	50.629	50.629	7292	14200	921639	25.2412	7100
3	186	50.638	50.638	7278	14097	907439	24.8523	7048
3	187	50.646	50.646	7265	13994	893342	24.4662	6997
3	188	50.654	50.654	7251	13890	879349	24.083	6945
3	189	50.663	50.663	7237	13785	865459	23.7026	6893
3	190	50.671	50.671	7224	13681	851674	23.325	6840
3	191	50.679	50.679	7210	13576	837993	22.9503	6788
3	192	50.688	50.688	7196	13470	824417	22.5785	6735
3	193	50.696	50.696	7183	13364	810947	22.2096	6682
3	194	50.704	50.704	7169	13258	797582	21.8436	6629
3	195	50.713	50.713	7156	13151	784324	21.4805	6575
3	196	50.721	50.721	7143	13044	771173	21.1203	6522
3	197	50.729	50.729	7129	12936	758130	20.7631	6468
3	198	50.738	50.738	7116	12828	745194	20.4088	6414
3	199	50.746	50.746	7102	12719	732366	20.0575	6360
3	200	50.754	50.754	7089	12610	719647	19.7092	6305
3	201	50.763	50.763	7076	12501	707036	19.3638	6251
3	202	50.771	50.771	7063	12392	694535	19.0214	6196
3	203	50.779	50.779	7050	12282	682143	18.682	6141
3	204	50.788	50.788	7036	12172	669861	18.3457	6086
3	205	50.796	50.796	7023	12062	657689	18.0123	6031
3	206	50.804	50.804	7010	11951	645627	17.682	5976
3	207	50.813	50.813	6997	11840	633676	17.3547	5920
3	208	50.821	50.821	6984	11729	621836	17.0304	5864
3	209	50.829	50.829	6971	11617	610107	16.7092	5809
3	210	50.838	50.838	6958	11505	598490	16.391	5753
3	211	50.846	50.846	6945	11394	586984	16.0759	5697
3	212	50.854	50.854	6932	11281	575591	15.7639	5641
3	213	50.863	50.863	6920	11169	564310	15.4549	5584
3	214	50.871	50.871	6907	11056	553141	15.149	5528
3	215	50.879	50.879	6894	10943	542085	14.8462	5472
3	216	50.888	50.888	6881	10831	531141	14.5465	5415
3	217	50.896	50.896	6869	10718	520311	14.2499	5359
3	218	50.904	50.904	6856	10604	509593	13.9564	5302
3	219	50.913	50.913	6843	10491	498989	13.6659	5245
3	220	50.921	50.921	6831	10377	488498	13.3786	5189
3	221	50.929	50.929	6818	10264	478120	13.0944	5132
3	222	50.938	50.938	6805	10150	467856	12.8133	5075
3	223	50.946	50.946	6793	10037	457706	12.5353	5018
3	224	50.954	50.954	6780	9923	447670	12.2604	4962
3	225	50.963	50.963	6768	9810	437746	11.9887	4905
3	226	50.971	50.971	6755	9696	427937	11.72	4848
3	227	50.979	50.979	6743	9583	418241	11.4545	4791
3	228	50.988	50.988	6731	9469	408658	11.192	4735
3	229	50.996	50.996	6718	9356	399188	10.9327	4678
3	230	51.004	51.004	6706	9243	389832	10.6764	4621
3	231	51.013	51.013	6694	9129	380590	10.4233	4565
3	232	51.021	51.021	6682	9016	371460	10.1733	4508
3	233	51.029	51.029	6669	8903	362444	9.9264	4452
3	234	51.038	51.038	6657	8790	353541	9.6825	4395
3	235	51.046	51.046	6645	8677	344751	9.4418	4338
3	236	51.054	51.054	6633	8563	336075	9.2042	4282
3	237	51.063	51.063	6621	8450	327511	8.9696	4225
[truncated: 77,112 more rows]

## Sheet: Sheet2
[Header]
Application	Name	LabSolutions
Version	5.92
Data	File	Name	H:\LabSolutions\Data\Project1\20201028-chitosan-pH8_20201029_009.lcd
Output	Date	2020-11-17
Output	Time	22:55:24
[File	Information]
Type	Data	File
Generated	2020-10-30	00:05:00
Generated	by	System	Administrator
Modified	2020-10-30	02:10:25
Modified	by	System	Administrator
[Sample	Information]
Operator	Name	System	Administrator
Acquired	2020-10-30	00:05:23
Sample	Type	0:Unknown
Level	0
Sample	Name	chitosan-pH-8-treated-37C-3D
Sample	ID
ISTD	Amount1	1
ISTD	Amount2	1
ISTD	Amount3	1
ISTD	Amount4	1
ISTD	Amount5	1
ISTD	Amount6	1
ISTD	Amount7	1
ISTD	Amount8	1
ISTD	Amount9	1
ISTD	Amount10	1
ISTD	Amount11	1
ISTD	Amount12	1
ISTD	Amount13	1
ISTD	Amount14	1
ISTD	Amount15	1
ISTD	Amount16	1
ISTD	Amount17	1
ISTD	Amount18	1
ISTD	Amount19	1
ISTD	Amount20	1
ISTD	Amount21	1
ISTD	Amount22	1
ISTD	Amount23	1
ISTD	Amount24	1
ISTD	Amount25	1
ISTD	Amount26	1
ISTD	Amount27	1
ISTD	Amount28	1
ISTD	Amount29	1
ISTD	Amount30	1
ISTD	Amount31	1
ISTD	Amount32	1
Sample	Amount	1
Dilution	Factor	1
Vial#	79
Injection	Volume	20
[Original	Files]
Data	File	H:\LabSolutions\Data\Project1\20201028-chitosan-pH8_20201029_009.lcd
Method	File	H:\LabSolutions\Data\Project1\GPC_Tris8.0_40C_bme190613.lcm
Batch	File	H:\LabSolutions\Data\Project1\20201028-chitosan-pH8.lcb
Report	Format	File	H:\LabSolutions\System\DEFAULT.lsr
[File	Description]
[Configuration]
Instrument	Name	UV+RID
Instrument	#	1
Line	#	1
#	of	Detectors	2
Detector	ID	Detector	A	Detector	B
Detector	Name	检测器A	检测器B
#	of	Channels	1	1
[Peak	Table(Detector	A)]
#	of	Peaks	4
Peak#	R.Time	I.Time	F.Time	Area	Height	A/H	Conc.	Mark	ID#	Name	k'	Plate	#	Plate	Ht.	Tailing	Resolution	Sep.Factor	Area	Ratio	Height	Ratio	Conc.	%	Norm	Conc.
1	27.618	26.083	28.042	26588	360	73.912	0	0	4717	31.798	0.648	0	0	0	0	0	0
2	41.441	39.075	43.308	3311245	62258	53.186	0	0.5	16522	9.079	0.949	9.539	0	0	0	0	0
3	44.315	43.4	45.333	40271	887	45.386	0	0.605	22913	6.547	1.095	2.336	1.208	0	0	0	0
4	46.933	46.358	48.108	14880	362	41.115	0	0.699	29319	5.116	1.332	2.31	1.157	0	0	0	0
[Peak	Table(Detector	B)]
#	of	Peaks	3
Peak#	R.Time	I.Time	F.Time	Area	Height	A/H	Conc.	Mark	ID#	Name	k'	Plate	#	Plate	Ht.	Tailing	Resolution	Sep.Factor	Area	Ratio	Height	Ratio	Conc.	%	Norm	Conc.
1	29.188	25.15	36.242	2444265	10162	240.533	0	0	399	376.316	1.307	0	0	0	0	0	0
2	41.666	40.242	43.233	131097	2184	60.022	0	0.428	11635	12.892	0.977	3.376	0	0	0	0	0
3	50.214	48.6	51.283	1360611	10306	132.016	0	0.72	6088	24.637	0.83	4.15	1.685	0	0	0	0
[Compound	Results(Detector	A)]
#	of	IDs	0
[Compound	Results(Detector	B)]
#	of	IDs	0
[Group	Results(Detector	A)]
#	of	Groups	0
[Group	Results(Detector	B)]
#	of	Groups	0
[GPC	Peak	Table(Detector	B)]
#	of	Peaks	3
Peak#	Start	Time	Top	Time	End	Time	Start	Volume	Top	Volume	End	Volume	Start	M.W.	Top	M.W.	End	M.W.	Start	Height	Top	Height	End	Height
1	25.15	29.188	36.242	25.15	29.188	36.242	6078603899	200919304	1818254	-27	10162	-79
2	40.242	41.666	43.233	40.242	41.666	43.233	237892	127467	67960	-35	2184	-96
3	48.6	50.214	51.283	48.6	50.214	51.283	12018	8025	6311	-25108	10306	-166
[Average	Molecular	Weight	Table(Detector	B)]
#	of	Peaks	3
Peak#	Mn	Mw	Mz	Mz1	Mv	Mw/Mn	Mv/Mn	Mz/Mw	I.Visc	%
Total	25354	203357330	864692864	1613948295	0	8020.88	0	4.25209	1	100
1	67360991	327452022	864724582	1613948301	0	4.86115	0	2.64077	1	62.1007
2	126637	130678	134928	139417	0	1.03191	0	1.03252	1	3.3307
3	8825	8989	9149	9304	0	1.01853	0	1.01782	1	34.5686
[RT/MW	Range	Table(Detector	B)]
#	of	RT/MW	Range	0
[GPC	Calibration	Curve	Table(Detector	B)]
#	of	Points	8
#	Time(min)	M.W.	Weight	Error	Active	Virtual	Data	Name
1	37.982	736000	1	3.2563	ON	OFF	H:\LabSolutions\Data\Project1\201904016STD-Tris	8.0-40C_2019418_009.lcd
2	39.316	348000	1	-5.4204	ON	OFF	H:\LabSolutions\Data\Project1\201904016STD-Tris	8.0-40C_2019418_008.lcd
3	40.555	200000	1	-3.2562	ON	OFF	H:\LabSolutions\Data\Project1\201904016STD-Tris	8.0-40C_2019418_007.lcd
4	42.107	113000	1	6.0367	ON	OFF	H:\LabSolutions\Data\Project1\201904016STD-Tris	8.0-40C_2019418_006.lcd
5	44.227	48800	1	3.6893	ON	OFF	H:\LabSolutions\Data\Project1\201904016STD-Tris	8.0-40C_2019418_005.lcd
6	46.137	23000	1	-7.0994	ON	OFF	H:\LabSolutions\Data\Project1\201904016STD-Tris	8.0-40C_2019418_004.lcd
7	49.462	9900	1	2.7697	ON	OFF	H:\LabSolutions\Data\Project1\201904016STD-Tris	8.0-40C_2019418_003.lcd
8	51.331	6200	1	-0.7662	ON	OFF	H:\LabSolutions\Data\Project1\201904016STD-Tris	8.0-40C_2019418_002.lcd
Calibration	Curve	3rd	Order
Comment
[GPC	Slice	Data	Table(Detector	B)]
#	of	Peaks	3
Peak#	Slice#	R.Time	Volume	M.W.	Height	Sub	Total	%	Area
1	1	25.154	25.154	6055506312	1	4888530	100	1
1	2	25.163	25.163	6009585140	3	4888529	100	1
1	3	25.171	25.171	5964026803	4	4888526	99.9999	2
1	4	25.179	25.179	5918828327	6	4888522	99.9998	3
1	5	25.188	25.188	5873986761	7	4888516	99.9997	4
1	6	25.196	25.196	5829499182	9	4888508	99.9996	5
1	7	25.204	25.204	5785362688	11	4888499	99.9994	5
1	8	25.213	25.213	5741574405	13	4888488	99.9991	6
1	9	25.221	25.221	5698131481	14	4888476	99.9989	7
1	10	25.229	25.229	5655031090	16	4888461	99.9986	8
1	11	25.238	25.238	5612270428	18	4888445	99.9983	9
1	12	25.246	25.246	5569846717	20	4888428	99.9979	10
1	13	25.254	25.254	5527757200	22	4888408	99.9975	11
1	14	25.263	25.263	5485999145	23	4888386	99.9971	12
1	15	25.271	25.271	5444569843	25	4888363	99.9966	12
1	16	25.279	25.279	5403466608	27	4888338	99.9961	13
1	17	25.288	25.288	5362686775	29	4888311	99.9955	15
1	18	25.296	25.296	5322227703	32	4888282	99.9949	16
1	19	25.304	25.304	5282086775	34	4888250	99.9943	17
1	20	25.313	25.313	5242261392	36	4888216	99.9936	18
1	21	25.321	25.321	5202748981	38	4888180	99.9928	19
1	22	25.329	25.329	5163546988	40	4888142	99.9921	20
1	23	25.338	25.338	5124652881	43	4888101	99.9912	21
1	24	25.346	25.346	5086064151	45	4888059	99.9904	22
1	25	25.354	25.354	5047778308	47	4888014	99.9895	23
1	26	25.363	25.363	5009792884	49	4887968	99.9885	25
1	27	25.371	25.371	4972105433	52	4887918	99.9875	26
1	28	25.379	25.379	4934713528	54	4887867	99.9864	27
1	29	25.388	25.388	4897614762	57	4887813	99.9853	28
1	30	25.396	25.396	4860806750	60	4887756	99.9842	30
1	31	25.404	25.404	4824287127	62	4887696	99.9829	31
1	32	25.413	25.413	4788053545	65	4887634	99.9817	32
1	33	25.421	25.421	4752103679	67	4887569	99.9803	33
1	34	25.429	25.429	4716435223	70	4887502	99.979	35
1	35	25.438	25.438	4681045890	72	4887433	99.9776	36
1	36	25.446	25.446	4645933411	76	4887360	99.9761	38
1	37	25.454	25.454	4611095539	79	4887285	99.9745	39
1	38	25.463	25.463	4576530042	82	4887206	99.9729	41
1	39	25.471	25.471	4542234710	85	4887124	99.9712	43
1	40	25.479	25.479	4508207350	89	4887038	99.9695	44
1	41	25.488	25.488	4474445788	92	4886949	99.9677	46
1	42	25.496	25.496	4440947868	95	4886857	99.9658	47
1	43	25.504	25.504	4407711453	98	4886762	99.9638	49
1	44	25.513	25.513	4374734422	101	4886665	99.9618	50
1	45	25.521	25.521	4342014674	104	4886564	99.9598	52
1	46	25.529	25.529	4309550124	108	4886460	99.9577	54
1	47	25.538	25.538	4277338704	111	4886352	99.9555	56
1	48	25.546	25.546	4245378366	115	4886241	99.9532	58
1	49	25.554	25.554	4213667077	119	4886126	99.9508	59
1	50	25.563	25.563	4182202821	123	4886007	99.9484	61
1	51	25.571	25.571	4150983601	126	4885884	99.9459	63
1	52	25.579	25.579	4120007433	130	4885758	99.9433	65
1	53	25.588	25.588	4089272353	134	4885628	99.9406	67
1	54	25.596	25.596	4058776412	138	4885494	99.9379	69
1	55	25.604	25.604	4028517678	142	4885356	99.9351	71
1	56	25.613	25.613	3998494234	146	4885215	99.9322	73
1	57	25.621	25.621	3968704180	150	4885069	99.9292	75
1	58	25.629	25.629	3939145631	154	4884919	99.9261	77
1	59	25.638	25.638	3909816720	159	4884765	99.923	80
1	60	25.646	25.646	3880715592	164	4884605	99.9197	82
1	61	25.654	25.654	3851840411	169	4884441	99.9164	84
1	62	25.663	25.663	3823189354	174	4884272	99.9129	87
1	63	25.671	25.671	3794760614	178	4884099	99.9094	89
1	64	25.679	25.679	3766552400	183	4883920	99.9057	92
1	65	25.688	25.688	3738562933	188	4883737	99.902	94
1	66	25.696	25.696	3710790453	194	4883548	99.8981	97
1	67	25.704	25.704	3683233212	199	4883355	99.8941	99
1	68	25.713	25.713	3655889476	204	4883156	99.8901	102
1	69	25.721	25.721	3628757528	209	4882953	99.8859	104
1	70	25.729	25.729	3601835663	214	4882744	99.8816	107
1	71	25.738	25.738	3575122191	219	4882530	99.8773	109
1	72	25.746	25.746	3548615437	224	4882311	99.8728	112
1	73	25.754	25.754	3522313738	230	4882087	99.8682	115
1	74	25.763	25.763	3496215447	236	4881857	99.8635	118
1	75	25.771	25.771	3470318930	242	4881621	99.8587	121
1	76	25.779	25.779	3444622565	248	4881380	99.8537	124
1	77	25.788	25.788	3419124745	254	4881132	99.8487	127
1	78	25.796	25.796	3393823877	260	4880878	99.8435	130
1	79	25.804	25.804	3368718379	266	4880618	99.8382	133
1	80	25.813	25.813	3343806685	272	4880352	99.8327	136
1	81	25.821	25.821	3319087239	279	4880080	99.8271	140
1	82	25.829	25.829	3294558500	286	4879800	99.8214	143
1	83	25.838	25.838	3270218940	293	4879514	99.8156	146
1	84	25.846	25.846	3246067042	300	4879222	99.8096	150
1	85	25.854	25.854	3222101303	307	4878922	99.8035	153
1	86	25.863	25.863	3198320232	314	4878615	99.7972	157
1	87	25.871	25.871	3174722349	321	4878301	99.7908	161
1	88	25.879	25.879	3151306190	328	4877980	99.7842	164
1	89	25.888	25.888	3128070298	336	4877652	99.7775	168
1	90	25.896	25.896	3105013233	344	4877316	99.7706	172
1	91	25.904	25.904	3082133564	351	4876972	99.7636	176
1	92	25.913	25.913	3059429873	359	4876621	99.7564	180
1	93	25.921	25.921	3036900753	367	4876262	99.749	184
1	94	25.929	25.929	3014544808	375	4875895	99.7415	188
1	95	25.938	25.938	2992360656	383	4875519	99.7339	192
1	96	25.946	25.946	2970346925	392	4875136	99.726	196
1	97	25.954	25.954	2948502253	400	4874745	99.718	200
1	98	25.963	25.963	2926825292	409	4874344	99.7098	204
1	99	25.971	25.971	2905314702	417	4873936	99.7015	209
1	100	25.979	25.979	2883969158	426	4873518	99.6929	213
1	101	25.988	25.988	2862787342	436	4873092	99.6842	218
1	102	25.996	25.996	2841767950	445	4872656	99.6753	223
1	103	26.004	26.004	2820909687	455	4872211	99.6662	227
1	104	26.013	26.013	2800211268	464	4871757	99.6569	232
1	105	26.021	26.021	2779671421	474	4871292	99.6474	237
1	106	26.029	26.029	2759288883	484	4870818	99.6377	242
1	107	26.038	26.038	2739062401	494	4870334	99.6278	247
1	108	26.046	26.046	2718990733	504	4869840	99.6177	252
1	109	26.054	26.054	2699072648	514	4869336	99.6074	257
1	110	26.063	26.063	2679306924	524	4868822	99.5969	262
1	111	26.071	26.071	2659692349	535	4868298	99.5861	267
1	112	26.079	26.079	2640227722	545	4867763	99.5752	273
1	113	26.088	26.088	2620911851	557	4867218	99.564	278
1	114	26.096	26.096	2601743555	568	4866661	99.5527	284
1	115	26.104	26.104	2582721660	579	4866093	99.541	290
1	116	26.113	26.113	2563845004	591	4865514	99.5292	295
1	117	26.121	26.121	2545112435	602	4864924	99.5171	301
1	118	26.129	26.129	2526522809	614	4864321	99.5048	307
1	119	26.138	26.138	2508074992	627	4863707	99.4922	313
1	120	26.146	26.146	2489767859	639	4863080	99.4794	320
1	121	26.154	26.154	2471600295	651	4862441	99.4663	326
1	122	26.163	26.163	2453571193	664	4861790	99.453	332
1	123	26.171	26.171	2435679456	677	4861126	99.4394	339
1	124	26.179	26.179	2417923996	691	4860448	99.4256	345
1	125	26.188	26.188	2400303734	704	4859758	99.4114	352
1	126	26.196	26.196	2382817598	718	4859054	99.397	359
1	127	26.204	26.204	2365464528	731	4858336	99.3824	366
1	128	26.213	26.213	2348243471	745	4857605	99.3674	372
1	129	26.221	26.221	2331153381	759	4856860	99.3522	379
1	130	26.229	26.229	2314193223	773	4856101	99.3366	386
1	131	26.238	26.238	2297361971	788	4855328	99.3208	394
1	132	26.246	26.246	2280658605	802	4854541	99.3047	401
1	133	26.254	26.254	2264082114	817	4853738	99.2883	409
1	134	26.263	26.263	2247631497	832	4852921	99.2716	416
1	135	26.271	26.271	2231305759	848	4852089	99.2546	424
1	136	26.279	26.279	2215103914	864	4851241	99.2372	432
1	137	26.288	26.288	2199024985	880	4850377	99.2195	440
1	138	26.296	26.296	2183068001	896	4849497	99.2015	448
1	139	26.304	26.304	2167232002	912	4848602	99.1832	456
1	140	26.313	26.313	2151516032	928	4847690	99.1646	464
1	141	26.321	26.321	2135919145	945	4846762	99.1456	473
1	142	26.329	26.329	2120440404	962	4845817	99.1263	481
1	143	26.338	26.338	2105078876	980	4844855	99.1066	490
1	144	26.346	26.346	2089833639	997	4843875	99.0865	499
1	145	26.354	26.354	2074703778	1015	4842877	99.0661	508
1	146	26.363	26.363	2059688383	1033	4841862	99.0454	517
1	147	26.371	26.371	2044786554	1052	4840829	99.0242	526
1	148	26.379	26.379	2029997398	1070	4839777	99.0027	535
1	149	26.388	26.388	2015320028	1089	4838707	98.9808	545
1	150	26.396	26.396	2000753566	1108	4837618	98.9585	554
1	151	26.404	26.404	1986297139	1127	4836510	98.9359	564
1	152	26.413	26.413	1971949882	1147	4835382	98.9128	573
1	153	26.421	26.421	1957710939	1167	4834236	98.8893	583
1	154	26.429	26.429	1943579459	1187	4833069	98.8655	594
1	155	26.438	26.438	1929554597	1208	4831881	98.8412	604
1	156	26.446	26.446	1915635517	1229	4830673	98.8165	614
1	157	26.454	26.454	1901821388	1249	4829445	98.7913	625
1	158	26.463	26.463	1888111388	1271	4828195	98.7658	635
1	159	26.471	26.471	1874504700	1292	4826924	98.7398	646
1	160	26.479	26.479	1861000514	1314	4825632	98.7134	657
1	161	26.488	26.488	1847598026	1337	4824318	98.6865	668
1	162	26.496	26.496	1834296439	1359	4822981	98.6591	680
1	163	26.504	26.504	1821094963	1382	4821622	98.6313	691
1	164	26.513	26.513	1807992815	1405	4820239	98.603	703
1	165	26.521	26.521	1794989216	1429	4818834	98.5743	714
1	166	26.529	26.529	1782083395	1453	4817405	98.5451	726
1	167	26.538	26.538	1769274587	1477	4815953	98.5154	738
1	168	26.546	26.546	1756562034	1501	4814476	98.4851	751
1	169	26.554	26.554	1743944982	1526	4812975	98.4544	763
1	170	26.563	26.563	1731422685	1550	4811449	98.4232	775
1	171	26.571	26.571	1718994402	1576	4809899	98.3915	788
1	172	26.579	26.579	1706659399	1602	4808323	98.3593	801
1	173	26.588	26.588	1694416948	1628	4806721	98.3265	814
1	174	26.596	26.596	1682266325	1654	4805094	98.2932	827
1	175	26.604	26.604	1670206813	1680	4803440	98.2594	840
1	176	26.613	26.613	1658237703	1707	4801760	98.225	853
1	177	26.621	26.621	1646358288	1734	4800053	98.1901	867
1	178	26.629	26.629	1634567868	1762	4798319	98.1546	881
1	179	26.638	26.638	1622865751	1790	4796557	98.1186	895
1	180	26.646	26.646	1611251247	1819	4794766	98.082	909
1	181	26.654	26.654	1599723675	1847	4792948	98.0448	924
1	182	26.663	26.663	1588282355	1877	4791101	98.007	938
1	183	26.671	26.671	1576926618	1906	4789224	97.9686	953
1	184	26.679	26.679	1565655796	1937	4787318	97.9296	968
1	185	26.688	26.688	1554469229	1967	4785381	97.89	984
1	186	26.696	26.696	1543366261	1998	4783414	97.8497	999
1	187	26.704	26.704	1532346241	2028	4781416	97.8089	1014
1	188	26.713	26.713	1521408525	2060	4779388	97.7674	1030
1	189	26.721	26.721	1510552473	2092	4777328	97.7252	1046
1	190	26.729	26.729	1499777450	2124	4775236	97.6825	1062
1	191	26.738	26.738	1489082826	2157	4773112	97.639	1078
1	192	26.746	26.746	1478467977	2189	4770955	97.5949	1095
1	193	26.754	26.754	1467932283	2222	4768766	97.5501	1111
1	194	26.763	26.763	1457475130	2255	4766543	97.5046	1128
1	195	26.771	26.771	1447095909	2289	4764288	97.4585	1145
1	196	26.779	26.779	1436794014	2324	4761999	97.4117	1162
1	197	26.788	26.788	1426568846	2358	4759675	97.3641	1179
1	198	26.796	26.796	1416419810	2393	4757317	97.3159	1197
1	199	26.804	26.804	1406346315	2428	4754924	97.267	1214
1	200	26.813	26.813	1396347777	2464	4752496	97.2173	1232
1	201	26.821	26.821	1386423615	2501	4750031	97.1669	1251
1	202	26.829	26.829	1376573252	2538	4747530	97.1157	1269
1	203	26.838	26.838	1366796117	2576	4744992	97.0638	1288
1	204	26.846	26.846	1357091643	2613	4742416	97.0111	1307
1	205	26.854	26.854	1347459268	2651	4739803	96.9576	1326
1	206	26.863	26.863	1337898434	2689	4737151	96.9034	1345
1	207	26.871	26.871	1328408589	2728	4734462	96.8484	1364
1	208	26.879	26.879	1318989182	2767	4731734	96.7926	1383
1	209	26.888	26.888	1309639670	2806	4728968	96.736	1403
1	210	26.896	26.896	1300359512	2845	4726162	96.6786	1422
1	211	26.904	26.904	1291148173	2885	4723318	96.6204	1442
1	212	26.913	26.913	1282005121	2925	4720433	96.5614	1463
1	213	26.921	26.921	1272929829	2966	4717508	96.5016	1483
1	214	26.929	26.929	1263921775	3008	4714542	96.4409	1504
1	215	26.938	26.938	1254980438	3049	4711534	96.3794	1525
1	216	26.946	26.946	1246105305	3092	4708485	96.317	1546
1	217	26.954	26.954	1237295866	3134	4705393	96.2537	1567
1	218	26.963	26.963	1228551612	3177	4702259	96.1896	1589
1	219	26.971	26.971	1219872043	3221	4699082	96.1246	1611
1	220	26.979	26.979	1211256660	3266	4695860	96.0587	1633
1	221	26.988	26.988	1202704969	3310	4692595	95.9919	1655
1	222	26.996	26.996	1194216478	3354	4689285	95.9242	1677
1	223	27.004	27.004	1185790702	3400	4685930	95.8556	1700
1	224	27.013	27.013	1177427158	3445	4682531	95.7861	1723
1	225	27.021	27.021	1169125367	3491	4679086	95.7156	1746
1	226	27.029	27.029	1160884854	3538	4675594	95.6442	1769
1	227	27.038	27.038	1152705148	3584	4672057	95.5718	1792
1	228	27.046	27.046	1144585781	3631	4668472	95.4985	1815
1	229	27.054	27.054	1136526291	3678	4664841	95.4242	1839
1	230	27.063	27.063	1128526216	3725	4661163	95.349	1863
1	231	27.071	27.071	1120585101	3773	4657438	95.2728	1887
1	232	27.079	27.079	1112702493	3821	4653665	95.1956	1911
1	233	27.088	27.088	1104877942	3869	4649844	95.1174	1935
1	234	27.096	27.096	1097111004	3918	4645975	95.0383	1959
1	235	27.104	27.104	1089401236	3967	4642057	94.9581	1983
1	236	27.113	27.113	1081748201	4016	4638090	94.877	2008
1	237	27.121	27.121	1074151462	4066	4634074	94.7948	2033
1	238	27.129	27.129	1066610589	4116	4630009	94.7117	2058
1	239	27.138	27.138	1059125153	4166	4625893	94.6275	2083
1	240	27.146	27.146	1051694730	4216	4621727	94.5423	2108
1	241	27.154	27.154	1044318899	4267	4617511	94.456	2133
1	242	27.163	27.163	1036997241	4318	4613244	94.3687	2159
1	243	27.171	27.171	1029729342	4370	4608926	94.2804	2185
1	244	27.179	27.179	1022514791	4422	4604556	94.191	2211
1	245	27.188	27.188	1015353180	4474	4600134	94.1006	2237
1	246	27.196	27.196	1008244104	4526	4595660	94.009	2263
1	247	27.204	27.204	1001187161	4578	4591134	93.9165	2289
1	248	27.213	27.213	994181953	4631	4586556	93.8228	2316
1	249	27.221	27.221	987228085	4684	4581924	93.7281	2342
1	250	27.229	27.229	980325164	4738	4577240	93.6322	2369
1	251	27.238	27.238	973472802	4791	4572502	93.5353	2396
1	252	27.246	27.246	966670612	4844	4567711	93.4373	2422
1	253	27.254	27.254	959918212	4898	4562866	93.3382	2449
1	254	27.263	27.263	953215223	4952	4557969	93.238	2476
1	255	27.271	27.271	946561266	5006	4553017	93.1367	2503
1	256	27.279	27.279	939955969	5060	4548011	93.0343	2530
1	257	27.288	27.288	933398960	5115	4542950	92.9308	2557
1	258	27.296	27.296	926889872	5169	4537836	92.8262	2584
1	259	27.304	27.304	920428339	5223	4532667	92.7204	2612
1	260	27.313	27.313	914013999	5278	4527444	92.6136	2639
1	261	27.321	27.321	907646494	5332	4522166	92.5056	2666
1	262	27.329	27.329	901325466	5386	4516834	92.3966	2693
1	263	27.338	27.338	895050562	5441	4511448	92.2864	2720
1	264	27.346	27.346	888821431	5495	4506007	92.1751	2747
1	265	27.354	27.354	882637726	5549	4500513	92.0627	2774
1	266	27.363	27.363	876499100	5603	4494964	91.9492	2802
1	267	27.371	27.371	870405212	5658	4489361	91.8346	2829
1	268	27.379	27.379	864355721	5712	4483703	91.7188	2856
1	269	27.388	27.388	858350290	5766	4477991	91.602	2883
1	270	27.396	27.396	852388584	5820	4472225	91.484	2910
1	271	27.404	27.404	846470272	5874	4466405	91.365	2937
1	272	27.413	27.413	840595025	5927	4460531	91.2448	2964
1	273	27.421	27.421	834762515	5981	4454604	91.1236	2990
1	274	27.429	27.429	828972419	6034	4448623	91.0012	3017
1	275	27.438	27.438	823224415	6087	4442589	90.8778	3043
1	276	27.446	27.446	817518184	6140	4436502	90.7533	3070
1	277	27.454	27.454	811853409	6192	4430363	90.6277	3096
1	278	27.463	27.463	806229777	6244	4424171	90.501	3122
1	279	27.471	27.471	800646975	6297	4417926	90.3733	3148
1	280	27.479	27.479	795104696	6348	4411630	90.2445	3174
1	281	27.488	27.488	789602631	6400	4405281	90.1146	3200
1	282	27.496	27.496	784140477	6451	4398882	89.9837	3225
1	283	27.504	27.504	778717932	6502	4392431	89.8518	3251
1	284	27.513	27.513	773334697	6553	4385930	89.7188	3276
1	285	27.521	27.521	767990473	6603	4379377	89.5847	3302
1	286	27.529	27.529	762684967	6654	4372774	89.4497	3327
1	287	27.538	27.538	757417886	6703	4366120	89.3136	3352
1	288	27.546	27.546	752188940	6752	4359417	89.1764	3376
1	289	27.554	27.554	746997840	6801	4352665	89.0383	3401
1	290	27.563	27.563	741844302	6850	4345863	88.8992	3425
1	291	27.571	27.571	736728040	6898	4339013	88.7591	3449
1	292	27.579	27.579	731648776	6946	4332115	88.618	3473
1	293	27.588	27.588	726606229	6993	4325170	88.4759	3496
1	294	27.596	27.596	721600122	7039	4318177	88.3328	3519
1	295	27.604	27.604	716630181	7085	4311138	88.1888	3542
1	296	27.613	27.613	711696133	7130	4304054	88.0439	3565
1	297	27.621	27.621	706797709	7175	4296924	87.8981	3588
1	298	27.629	27.629	701934639	7220	4289748	87.7513	3610
1	299	27.638	27.638	697106658	7264	4282528	87.6036	3632
1	300	27.646	27.646	692313501	7307	4275264	87.455	3654
1	301	27.654	27.654	687554907	7350	4267956	87.3055	3675
1	302	27.663	27.663	682830615	7393	4260606	87.1552	3697
1	303	27.671	27.671	678140367	7435	4253213	87.0039	3718
1	304	27.679	27.679	673483909	7477	4245778	86.8518	3738
1	305	27.688	27.688	668860985	7517	4238301	86.6989	3759
1	306	27.696	27.696	664271343	7557	4230784	86.5451	3779
1	307	27.704	27.704	659714735	7596	4223227	86.3905	3798
1	308	27.713	27.713	655190911	7635	4215631	86.2351	3817
1	309	27.721	27.721	650699626	7673	4207996	86.079	3836
1	310	27.729	27.729	646240635	7710	4200323	85.922	3855
1	311	27.738	27.738	641813697	7747	4192613	85.7643	3873
1	312	27.746	27.746	637418570	7783	4184866	85.6058	3891
1	313	27.754	27.754	633055017	7818	4177084	85.4466	3909
1	314	27.763	27.763	628722800	7852	4169266	85.2867	3926
1	315	27.771	27.771	624421685	7886	4161414	85.1261	3943
1	316	27.779	27.779	620151439	7919	4153528	84.9648	3960
1	317	27.788	27.788	615911831	7951	4145609	84.8028	3975
1	318	27.796	27.796	611702631	7982	4137658	84.6401	3991
1	319	27.804	27.804	607523612	8013	4129676	84.4768	4006
1	320	27.813	27.813	603374548	8043	4121663	84.3129	4021
1	321	27.821	27.821	599255214	8072	4113620	84.1484	4036
1	322	27.829	27.829	595165390	8101	4105548	83.9833	4050
1	323	27.838	27.838	591104853	8128	4097448	83.8176	4064
1	324	27.846	27.846	587073385	8155	4089320	83.6513	4077
1	325	27.854	27.854	583070770	8181	4081165	83.4845	4090
1	326	27.863	27.863	579096791	8206	4072985	83.3172	4103
1	327	27.871	27.871	575151234	8230	4064779	83.1493	4115
1	328	27.879	27.879	571233888	8253	4056549	82.981	4127
1	329	27.888	27.888	567344542	8276	4048295	82.8121	4138
1	330	27.896	27.896	563482987	8297	4040020	82.6428	4149
1	331	27.904	27.904	559649016	8318	4031722	82.4731	4159
1	332	27.913	27.913	555842423	8338	4023405	82.303	4169
1	333	27.921	27.921	552063004	8358	4015067	82.1324	4179
1	334	27.929	27.929	548310557	8376	4006709	81.9614	4188
1	335	27.938	27.938	544584881	8394	3998333	81.7901	4197
1	336	27.946	27.946	540885776	8411	3989939	81.6184	4205
1	337	27.954	27.954	537213044	8427	3981528	81.4463	4213
1	338	27.963	27.963	533566490	8443	3973101	81.2739	4221
1	339	27.971	27.971	529945919	8458	3964658	81.1012	4229
1	340	27.979	27.979	526351136	8473	3956200	80.9282	4237
1	341	27.988	27.988	522781952	8487	3947727	80.7549	4244
1	342	27.996	27.996	519238174	8500	3939239	80.5813	4250
1	343	28.004	28.004	515719615	8513	3930739	80.4074	4257
1	344	28.013	28.013	512226087	8526	3922226	80.2332	4263
1	345	28.021	28.021	508757404	8538	3913700	80.0588	4269
1	346	28.029	28.029	505313382	8551	3905161	79.8842	4275
1	347	28.038	28.038	501893837	8562	3896610	79.7092	4281
1	348	28.046	28.046	498498589	8574	3888048	79.5341	4287
1	349	28.054	28.054	495127456	8585	3879474	79.3587	4293
1	350	28.063	28.063	491780260	8597	3870889	79.1831	4298
1	351	28.071	28.071	488456824	8608	3862292	79.0072	4304
1	352	28.079	28.079	485156971	8619	3853685	78.8312	4309
1	353	28.088	28.088	481880527	8630	3845066	78.6548	4315
1	354	28.096	28.096	478627318	8640	3836436	78.4783	4320
1	355	28.104	28.104	475397173	8651	3827796	78.3016	4326
1	356	28.113	28.113	472189919	8662	3819145	78.1246	4331
1	357	28.121	28.121	469005389	8673	3810482	77.9474	4337
1	358	28.129	28.129	465843414	8684	3801809	77.77	4342
1	359	28.138	28.138	462703827	8695	3793124	77.5923	4348
1	360	28.146	28.146	459586462	8706	3784429	77.4145	4353
1	361	28.154	28.154	456491156	8718	3775723	77.2364	4359
1	362	28.163	28.163	453417745	8729	3767005	77.058	4365
1	363	28.171	28.171	450366068	8741	3758275	76.8795	4370
1	364	28.179	28.179	447335964	8752	3749535	76.7007	4376
1	365	28.188	28.188	444327274	8763	3740782	76.5216	4382
1	366	28.196	28.196	441339839	8774	3732019	76.3424	4387
1	367	28.204	28.204	438373503	8786	3723244	76.1629	4393
1	368	28.213	28.213	435428111	8797	3714459	75.9831	4398
1	369	28.221	28.221	432503507	8808	3705662	75.8032	4404
1	370	28.229	28.229	429599539	8819	3696854	75.623	4410
1	371	28.238	28.238	426716054	8830	3688035	75.4426	4415
1	372	28.246	28.246	423852902	8842	3679204	75.262	4421
1	373	28.254	28.254	421009933	8853	3670363	75.0811	4426
1	374	28.263	28.263	418186998	8864	3661510	74.9	4432
1	375	28.271	28.271	415383949	8875	3652646	74.7187	4438
1	376	28.279	28.279	412600641	8886	3643771	74.5371	4443
1	377	28.288	28.288	409836928	8897	3634885	74.3554	4448
1	378	28.296	28.296	407092667	8907	3625988	74.1734	4454
1	379	28.304	28.304	404367713	8918	3617081	73.9912	4459
1	380	28.313	28.313	401661925	8929	3608162	73.8087	4465
1	381	28.321	28.321	398975163	8940	3599233	73.6261	4470
1	382	28.329	28.329	396307286	8952	3590292	73.4432	4476
1	383	28.338	28.338	393658156	8963	3581341	73.2601	4481
1	384	28.346	28.346	391027635	8974	3572378	73.0767	4487
1	385	28.354	28.354	388415586	8985	3563404	72.8932	4492
1	386	28.363	28.363	385821875	8996	3554420	72.7094	4498
1	387	28.371	28.371	383246366	9007	3545424	72.5254	4504
1	388	28.379	28.379	380688927	9018	3536416	72.3411	4509
1	389	28.388	28.388	378149424	9029	3527398	72.1566	4515
1	390	28.396	28.396	375627726	9040	3518369	71.9719	4520
1	391	28.404	28.404	373123703	9052	3509328	71.787	4526
1	392	28.413	28.413	370637225	9063	3500277	71.6018	4532
1	393	28.421	28.421	368168164	9075	3491214	71.4164	4537
1	394	28.429	28.429	365716392	9086	3482139	71.2308	4543
1	395	28.438	28.438	363281783	9097	3473053	71.0449	4549
1	396	28.446	28.446	360864212	9108	3463956	70.8588	4554
1	397	28.454	28.454	358463553	9120	3454847	70.6725	4560
1	398	28.463	28.463	356079683	9132	3445727	70.486	4566
1	399	28.471	28.471	353712480	9144	3436595	70.2991	4572
1	400	28.479	28.479	351361821	9156	3427451	70.1121	4578
1	401	28.488	28.488	349027585	9168	3418294	69.9248	4584
1	402	28.496	28.496	346709654	9181	3409126	69.7372	4590
1	403	28.504	28.504	344407907	9193	3399945	69.5494	4597
1	404	28.513	28.513	342122227	9205	3390752	69.3614	4603
1	405	28.521	28.521	339852496	9218	3381547	69.1731	4609
1	406	28.529	28.529	337598599	9231	3372329	68.9845	4615
1	407	28.538	28.538	335360418	9243	3363098	68.7957	4622
1	408	28.546	28.546	333137842	9256	3353854	68.6066	4628
1	409	28.554	28.554	330930754	9269	3344598	68.4173	4635
1	410	28.563	28.563	328739043	9282	3335329	68.2276	4641
1	411	28.571	28.571	326562596	9296	3326046	68.0378	4648
1	412	28.579	28.579	324401303	9309	3316751	67.8476	4654
1	413	28.588	28.588	322255053	9322	3307442	67.6572	4661
1	414	28.596	28.596	320123737	9335	3298120	67.4665	4668
1	415	28.604	28.604	318007245	9349	3288785	67.2755	4674
1	416	28.613	28.613	315905471	9362	3279436	67.0843	4681
1	417	28.621	28.621	313818307	9376	3270074	66.8928	4688
1	418	28.629	28.629	311745647	9390	3260698	66.701	4695
1	419	28.638	28.638	309687386	9403	3251308	66.5089	4702
1	420	28.646	28.646	307643419	9417	3241905	66.3166	4708
1	421	28.654	28.654	305613642	9430	3232488	66.1239	4715
1	422	28.663	28.663	303597952	9444	3223058	65.931	4722
1	423	28.671	28.671	301596248	9458	3213614	65.7378	4729
1	424	28.679	28.679	299608427	9472	3204156	65.5444	4736
1	425	28.688	28.688	297634389	9486	3194685	65.3506	4743
1	426	28.696	28.696	295674034	9500	3185199	65.1566	4750
1	427	28.704	28.704	293727263	9514	3175699	64.9623	4757
1	428	28.713	28.713	291793977	9528	3166186	64.7676	4764
1	429	28.721	28.721	289874079	9542	3156658	64.5727	4771
1	430	28.729	28.729	287967472	9556	3147116	64.3775	4778
1	431	28.738	28.738	286074059	9570	3137560	64.1821	4785
1	432	28.746	28.746	284193745	9584	3127990	63.9863	4792
1	433	28.754	28.754	282326436	9598	3118406	63.7903	4799
1	434	28.763	28.763	280472037	9613	3108807	63.5939	4806
1	435	28.771	28.771	278630454	9627	3099195	63.3973	4814
1	436	28.779	28.779	276801596	9642	3089567	63.2003	4821
1	437	28.788	28.788	274985370	9657	3079925	63.0031	4828
1	438	28.796	28.796	273181685	9671	3070269	62.8056	4836
1	439	28.804	28.804	271390451	9686	3060598	62.6077	4843
1	440	28.813	28.813	269611577	9701	3050911	62.4096	4851
1	441	28.821	28.821	267844974	9716	3041210	62.2111	4858
1	442	28.829	28.829	266090554	9731	3031494	62.0124	4865
1	443	28.838	28.838	264348229	9745	3021764	61.8133	4873
1	444	28.846	28.846	262617912	9760	3012019	61.614	4880
1	445	28.854	28.854	260899516	9774	3002259	61.4144	4887
1	446	28.863	28.863	259192955	9788	2992485	61.2144	4894
1	447	28.871	28.871	257498144	9803	2982697	61.0142	4901
1	448	28.879	28.879	255814998	9817	2972894	60.8137	4909
1	449	28.888	28.888	254143434	9832	2963077	60.6128	4916
1	450	28.896	28.896	252483367	9846	2953245	60.4117	4923
1	451	28.904	28.904	250834716	9860	2943399	60.2103	4930
1	452	28.913	28.913	249197398	9873	2933540	60.0086	4937
1	453	28.921	28.921	247571331	9887	2923667	59.8067	4943
1	454	28.929	28.929	245956435	9900	2913780	59.6044	4950
1	455	28.938	28.938	244352629	9912	2903880	59.4019	4956
1	456	28.946	28.946	242759834	9925	2893968	59.1992	4962
1	457	28.954	28.954	241177971	9937	2884043	58.9961	4969
1	458	28.963	28.963	239606961	9950	2874106	58.7928	4975
1	459	28.971	28.971	238046726	9963	2864155	58.5893	4982
1	460	28.979	28.979	236497188	9975	2854192	58.3855	4988
1	461	28.988	28.988	234958272	9987	2844217	58.1814	4994
1	462	28.996	28.996	233429901	9999	2834230	57.9771	5000
1	463	29.004	29.004	231911999	10011	2824230	57.7726	5006
1	464	29.013	29.013	230404491	10022	2814219	57.5678	5011
1	465	29.021	29.021	228907303	10033	2804197	57.3628	5017
1	466	29.029	29.029	227420361	10044	2794164	57.1575	5022
1	467	29.038	29.038	225943591	10054	2784120	56.9521	5027
1	468	29.046	29.046	224476921	10064	2774066	56.7464	5032
1	469	29.054	29.054	223020279	10073	2764002	56.5406	5037
1	470	29.063	29.063	221573592	10083	2753928	56.3345	5041
1	471	29.071	29.071	220136789	10091	2743846	56.1282	5046
1	472	29.079	29.079	218709800	10100	2733754	55.9218	5050
1	473	29.088	29.088	217292554	10108	2723655	55.7152	5054
1	474	29.096	29.096	215884983	10116	2713546	55.5084	5058
1	475	29.104	29.104	214487016	10124	2703430	55.3015	5062
1	476	29.113	29.113	213098585	10131	2693307	55.0944	5065
1	477	29.121	29.121	211719622	10137	2683176	54.8872	5068
1	478	29.129	29.129	210350060	10143	2673039	54.6798	5071
1	479	29.138	29.138	208989832	10148	2662896	54.4723	5074
1	480	29.146	29.146	207638870	10152	2652749	54.2648	5076
1	481	29.154	29.154	206297109	10155	2642597	54.0571	5077
1	482	29.163	29.163	204964483	10158	2632442	53.8494	5079
1	483	29.171	29.171	203640927	10160	2622285	53.6416	5080
1	484	29.179	29.179	202326376	10161	2612125	53.4338	5081
1	485	29.188	29.188	201020767	10162	2601964	53.2259	5081
1	486	29.196	29.196	199724036	10161	2591802	53.018	5081
1	487	29.204	29.204	198436118	10160	2581640	52.8102	5080
1	488	29.213	29.213	197156953	10158	2571480	52.6023	5079
1	489	29.221	29.221	195886476	10155	2561322	52.3945	5078
1	490	29.229	29.229	194624628	10151	2551167	52.1868	5076
1	491	29.238	29.238	193371346	10147	2541015	51.9791	5073
1	492	29.246	29.246	192126569	10142	2530868	51.7716	5071
1	493	29.254	29.254	190890237	10135	2520727	51.5641	5068
1	494	29.263	29.263	189662289	10129	2510591	51.3568	5064
1	495	29.271	29.271	188442668	10121	2500463	51.1496	5060
1	496	29.279	29.279	187231312	10112	2490342	50.9426	5056
1	497	29.288	29.288	186028164	10103	2480230	50.7357	5052
1	498	29.296	29.296	184833166	10093	2470126	50.529	5047
1	499	29.304	29.304	183646259	10083	2460033	50.3226	5041
1	500	29.313	29.313	182467386	10072	2449950	50.1163	5036
1	501	29.321	29.321	181296490	10060	2439878	49.9103	5030
1	502	29.329	29.329	180133516	10048	2429818	49.7045	5024
1	503	29.338	29.338	178978405	10035	2419770	49.4989	5018
1	504	29.346	29.346	177831104	10022	2409734	49.2936	5011
1	505	29.354	29.354	176691556	10008	2399713	49.0886	5004
1	506	29.363	29.363	175559707	9993	2389705	48.8839	4996
1	507	29.371	29.371	174435502	9978	2379712	48.6795	4989
1	508	29.379	29.379	173318887	9963	2369734	48.4754	4982
1	509	29.388	29.388	172209809	9948	2359771	48.2716	4974
1	510	29.396	29.396	171108214	9932	2349823	48.0681	4966
1	511	29.404	29.404	170014049	9917	2339891	47.8649	4958
1	512	29.413	29.413	168927262	9901	2329974	47.6621	4950
1	513	29.421	29.421	167847801	9885	2320074	47.4595	4942
1	514	29.429	29.429	166775614	9869	2310189	47.2573	4935
1	515	29.438	29.438	165710649	9853	2300319	47.0554	4927
1	516	29.446	29.446	164652856	9837	2290466	46.8539	4918
1	517	29.454	29.454	163602184	9821	2280629	46.6527	4910
1	518	29.463	29.463	162558583	9804	2270809	46.4518	4902
1	519	29.471	29.471	161522003	9788	2261005	46.2512	4894
1	520	29.479	29.479	160492394	9771	2251217	46.051	4885
1	521	29.488	29.488	159469708	9754	2241446	45.8511	4877
1	522	29.496	29.496	158453895	9738	2231692	45.6516	4869
1	523	29.504	29.504	157444907	9721	2221954	45.4524	4861
1	524	29.513	29.513	156442697	9705	2212232	45.2535	4853
1	525	29.521	29.521	155447216	9689	2202527	45.055	4844
1	526	29.529	29.529	154458417	9673	2192839	44.8568	4836
1	527	29.538	29.538	153476253	9656	2183166	44.6589	4828
1	528	29.546	29.546	152500678	9640	2173510	44.4614	4820
1	529	29.554	29.554	151531645	9623	2163870	44.2642	4811
1	530	29.563	29.563	150569108	9606	2154248	44.0674	4803
1	531	29.571	29.571	149613021	9589	2144642	43.8709	4795
1	532	29.579	29.579	148663340	9572	2135052	43.6747	4786
1	533	29.588	29.588	147720019	9555	2125480	43.4789	4778
1	534	29.596	29.596	146783014	9538	2115925	43.2835	4769
1	535	29.604	29.604	145852280	9521	2106387	43.0883	4760
1	536	29.613	29.613	144927773	9504	2096866	42.8936	4752
1	537	29.621	29.621	144009450	9486	2087362	42.6992	4743
1	538	29.629	29.629	143097267	9469	2077876	42.5051	4735
1	539	29.638	29.638	142191181	9452	2068407	42.3114	4726
1	540	29.646	29.646	141291150	9434	2058955	42.1181	4717
1	541	29.654	29.654	140397131	9416	2049521	41.9251	4708
1	542	29.663	29.663	139509083	9398	2040105	41.7325	4699
1	543	29.671	29.671	138626962	9380	2030707	41.5402	4690
1	544	29.679	29.679	137750728	9362	2021327	41.3484	4681
1	545	29.688	29.688	136880340	9344	2011965	41.1568	4672
1	546	29.696	29.696	136015756	9326	2002621	40.9657	4663
1	547	29.704	29.704	135156937	9307	1993296	40.7749	4653
1	548	29.713	29.713	134303841	9288	1983989	40.5846	4644
1	549	29.721	29.721	133456430	9269	1974701	40.3946	4634
1	550	29.729	29.729	132614662	9250	1965432	40.205	4625
1	551	29.738	29.738	131778499	9230	1956183	40.0158	4615
1	552	29.746	29.746	130947902	9211	1946952	39.8269	4605
1	553	29.754	29.754	130122831	9191	1937741	39.6385	4596
1	554	29.763	29.763	129303249	9171	1928550	39.4505	4586
1	555	29.771	29.771	128489117	9151	1919379	39.2629	4576
1	556	29.779	29.779	127680397	9131	1910228	39.0757	4566
1	557	29.788	29.788	126877050	9111	1901097	38.8889	4555
1	558	29.796	29.796	126079041	9091	1891986	38.7026	4545
1	559	29.804	29.804	125286331	9070	1882895	38.5166	4535
1	560	29.813	29.813	124498884	9049	1873825	38.3311	4524
1	561	29.821	29.821	123716663	9028	1864776	38.146	4514
1	562	29.829	29.829	122939632	9007	1855749	37.9613	4503
1	563	29.838	29.838	122167754	8986	1846742	37.777	4493
1	564	29.846	29.846	121400994	8964	1837756	37.5932	4482
1	565	29.854	29.854	120639316	8942	1828792	37.4099	4471
1	566	29.863	29.863	119882685	8919	1819851	37.227	4460
1	567	29.871	29.871	119131066	8897	1810931	37.0445	4449
1	568	29.879	29.879	118384423	8874	1802034	36.8625	4437
1	569	29.888	29.888	117642723	8851	1793160	36.681	4426
1	570	29.896	29.896	116905931	8828	1784309	36.4999	4414
1	571	29.904	29.904	116174013	8805	1775480	36.3193	4402
1	572	29.913	29.913	115446935	8781	1766676	36.1392	4390
1	573	29.921	29.921	114724664	8757	1757895	35.9596	4378
1	574	29.929	29.929	114007166	8733	1749138	35.7805	4367
1	575	29.938	29.938	113294409	8709	1740405	35.6018	4355
1	576	29.946	29.946	112586358	8685	1731696	35.4236	4343
1	577	29.954	29.954	111882983	8660	1723011	35.246	4330
1	578	29.963	29.963	111184249	8636	1714350	35.0688	4318
1	579	29.971	29.971	110490126	8611	1705714	34.8922	4305
1	580	29.979	29.979	109800581	8586	1697103	34.716	4293
1	581	29.988	29.988	109115583	8561	1688517	34.5404	4281
1	582	29.996	29.996	108435100	8536	1679956	34.3653	4268
1	583	30.004	30.004	107759101	8510	1671420	34.1907	4255
1	584	30.013	30.013	107087555	8484	1662910	34.0166	4242
1	585	30.021	30.021	106420431	8458	1654426	33.843	4229
1	586	30.029	30.029	105757699	8432	1645968	33.67	4216
1	587	30.038	30.038	105099327	8406	1637536	33.4975	4203
1	588	30.046	30.046	104445288	8379	1629131	33.3256	4190
1	589	30.054	30.054	103795549	8353	1620751	33.1542	4176
1	590	30.063	30.063	103150082	8326	1612398	32.9833	4163
1	591	30.071	30.071	102508857	8299	1604072	32.813	4150
1	592	30.079	30.079	101871845	8272	1595773	32.6432	4136
1	593	30.088	30.088	101239017	8245	1587500	32.474	4123
1	594	30.096	30.096	100610343	8218	1579255	32.3053	4109
1	595	30.104	30.104	99985797	8190	1571037	32.1372	4095
1	596	30.113	30.113	99365348	8163	1562847	31.9697	4081
1	597	30.121	30.121	98748968	8135	1554684	31.8027	4067
1	598	30.129	30.129	98136631	8107	1546550	31.6363	4054
1	599	30.138	30.138	97528307	8079	1538443	31.4705	4040
1	600	30.146	30.146	96923970	8051	1530364	31.3052	4025
1	601	30.154	30.154	96323591	8022	1522313	31.1405	4011
1	602	30.163	30.163	95727145	7993	1514291	30.9764	3997
1	603	30.171	30.171	95134602	7965	1506297	30.8129	3982
1	604	30.179	30.179	94545938	7936	1498333	30.65	3968
1	605	30.188	30.188	93961125	7907	1490397	30.4876	3954
1	606	30.196	30.196	93380136	7878	1482490	30.3259	3939
1	607	30.204	30.204	92802946	7849	1474612	30.1647	3924
1	608	30.213	30.213	92229528	7820	1466763	30.0042	3910
1	609	30.221	30.221	91659857	7791	1458944	29.8442	3895
1	610	30.229	30.229	91093907	7762	1451153	29.6849	3881
1	611	30.238	30.238	90531651	7732	1443392	29.5261	3866
1	612	30.246	30.246	89973066	7703	1435659	29.3679	3852
1	613	30.254	30.254	89418126	7673	1427956	29.2103	3837
1	614	30.263	30.263	88866805	7644	1420283	29.0534	3822
1	615	30.271	30.271	88319080	7614	1412639	28.897	3807
1	616	30.279	30.279	87774925	7584	1405026	28.7413	3792
1	617	30.288	30.288	87234316	7554	1397442	28.5861	3777
1	618	30.296	30.296	86697229	7524	1389888	28.4316	3762
1	619	30.304	30.304	86163639	7494	1382364	28.2777	3747
1	620	30.313	30.313	85633523	7464	1374870	28.1244	3732
1	621	30.321	30.321	85106857	7434	1367406	27.9717	3717
1	622	30.329	30.329	84583618	7404	1359972	27.8197	3702
1	623	30.338	30.338	84063782	7374	1352568	27.6682	3687
1	624	30.346	30.346	83547325	7343	1345195	27.5174	3672
1	625	30.354	30.354	83034225	7313	1337851	27.3671	3657
1	626	30.363	30.363	82524459	7283	1330538	27.2175	3641
1	627	30.371	30.371	82018004	7252	1323255	27.0686	3626
1	628	30.379	30.379	81514837	7222	1316003	26.9202	3611
1	629	30.388	30.388	81014937	7192	1308781	26.7725	3596
1	630	30.396	30.396	80518280	7161	1301589	26.6254	3581
1	631	30.404	30.404	80024844	7130	1294428	26.4789	3565
1	632	30.413	30.413	79534609	7100	1287298	26.333	3550
1	633	30.421	30.421	79047551	7069	1280198	26.1878	3535
1	634	30.429	30.429	78563650	7039	1273129	26.0432	3519
1	635	30.438	30.438	78082884	7008	1266090	25.8992	3504
1	636	30.446	30.446	77605231	6977	1259083	25.7559	3488
1	637	30.454	30.454	77130670	6946	1252106	25.6131	3473
1	638	30.463	30.463	76659181	6915	1245160	25.4711	3457
1	639	30.471	30.471	76190742	6884	1238245	25.3296	3442
1	640	30.479	30.479	75725332	6853	1231361	25.1888	3427
1	641	30.488	30.488	75262932	6823	1224508	25.0486	3411
1	642	30.496	30.496	74803520	6792	1217685	24.909	3396
1	643	30.504	30.504	74347077	6761	1210893	24.7701	3380
1	644	30.513	30.513	73893582	6730	1204133	24.6318	3365
1	645	30.521	30.521	73443015	6700	1197402	24.4941	3350
1	646	30.529	30.529	72995356	6669	1190702	24.3571	3335
1	647	30.538	30.538	72550586	6639	1184033	24.2206	3320
1	648	30.546	30.546	72108685	6609	1177394	24.0848	3304
1	649	30.554	30.554	71669633	6578	1170785	23.9496	3289
1	650	30.563	30.563	71233412	6548	1164207	23.8151	3274
1	651	30.571	30.571	70800002	6518	1157659	23.6811	3259
1	652	30.579	30.579	70369384	6488	1151142	23.5478	3244
1	653	30.588	30.588	69941539	6457	1144654	23.4151	3228
1	654	30.596	30.596	69516449	6426	1138197	23.283	3213
1	655	30.604	30.604	69094094	6395	1131771	23.1516	3198
1	656	30.613	30.613	68674456	6365	1125376	23.0207	3182
1	657	30.621	30.621	68257518	6334	1119011	22.8905	3167
1	658	30.629	30.629	67843260	6304	1112677	22.761	3152
1	659	30.638	30.638	67431664	6274	1106373	22.632	3137
1	660	30.646	30.646	67022714	6244	1100099	22.5037	3122
1	661	30.654	30.654	66616389	6213	1093855	22.376	3107
1	662	30.663	30.663	66212674	6183	1087642	22.2489	3091
1	663	30.671	30.671	65811550	6153	1081459	22.1224	3076
1	664	30.679	30.679	65413000	6123	1075306	21.9965	3061
1	665	30.688	30.688	65017007	6093	1069183	21.8713	3046
1	666	30.696	30.696	64623553	6063	1063091	21.7466	3031
1	667	30.704	30.704	64232621	6033	1057028	21.6226	3016
1	668	30.713	30.713	63844194	6003	1050995	21.4992	3002
1	669	30.721	30.721	63458255	5974	1044992	21.3764	2987
1	670	30.729	30.729	63074788	5944	1039018	21.2542	2972
1	671	30.738	30.738	62693776	5915	1033074	21.1326	2957
1	672	30.746	30.746	62315202	5885	1027159	21.0116	2943
1	673	30.754	30.754	61939050	5856	1021273	20.8912	2928
1	674	30.763	30.763	61565304	5826	1015418	20.7714	2913
1	675	30.771	30.771	61193948	5797	1009591	20.6522	2899
1	676	30.779	30.779	60824965	5769	1003794	20.5337	2884
1	677	30.788	30.788	60458339	5740	998025	20.4157	2870
1	678	30.796	30.796	60094055	5711	992286	20.2982	2855
1	679	30.804	30.804	59732097	5682	986575	20.1814	2841
1	680	30.813	30.813	59372449	5653	980893	20.0652	2827
1	681	30.821	30.821	59015096	5624	975240	19.9495	2812
1	682	30.829	30.829	58660023	5596	969615	19.8345	2798
1	683	30.838	30.838	58307213	5567	964019	19.72	2784
1	684	30.846	30.846	57956653	5539	958452	19.6061	2770
1	685	30.854	30.854	57608326	5511	952913	19.4928	2755
1	686	30.863	30.863	57262219	5483	947402	19.3801	2741
1	687	30.871	30.871	56918315	5455	941920	19.268	2727
1	688	30.879	30.879	56576601	5427	936465	19.1564	2713
1	689	30.888	30.888	56237061	5399	931038	19.0454	2699
1	690	30.896	30.896	55899682	5371	925639	18.9349	2686
1	691	30.904	30.904	55564448	5344	920268	18.825	2672
1	692	30.913	30.913	55231345	5316	914924	18.7157	2658
1	693	30.921	30.921	54900359	5289	909608	18.607	2645
1	694	30.929	30.929	54571476	5262	904319	18.4988	2631
1	695	30.938	30.938	54244682	5235	899057	18.3911	2618
1	696	30.946	30.946	53919963	5208	893821	18.2841	2604
1	697	30.954	30.954	53597305	5181	888613	18.1775	2591
1	698	30.963	30.963	53276694	5155	883432	18.0715	2577
1	699	30.971	30.971	52958117	5128	878278	17.9661	2564
1	700	30.979	30.979	52641560	5102	873149	17.8612	2551
1	701	30.988	30.988	52327009	5075	868048	17.7568	2537
1	702	30.996	30.996	52014451	5048	862973	17.653	2524
1	703	31.004	31.004	51703874	5021	857925	17.5498	2511
1	704	31.013	31.013	51395263	4995	852904	17.447	2497
1	705	31.021	31.021	51088605	4969	847909	17.3449	2484
1	706	31.029	31.029	50783888	4943	842940	17.2432	2472
1	707	31.038	31.038	50481099	4917	837997	17.1421	2459
1	708	31.046	31.046	50180225	4892	833080	17.0415	2446
1	709	31.054	31.054	49881252	4866	828188	16.9415	2433
1	710	31.063	31.063	49584169	4840	823322	16.8419	2420
1	711	31.071	31.071	49288963	4815	818482	16.7429	2407
1	712	31.079	31.079	48995622	4789	813667	16.6444	2395
1	713	31.088	31.088	48704132	4764	808878	16.5464	2382
1	714	31.096	31.096	48414482	4739	804113	16.449	2369
1	715	31.104	31.104	48126659	4714	799374	16.352	2357
1	716	31.113	31.113	47840652	4689	794661	16.2556	2345
1	717	31.121	31.121	47556448	4665	789972	16.1597	2332
1	718	31.129	31.129	47274036	4640	785307	16.0643	2320
1	719	31.138	31.138	46993403	4616	780667	15.9694	2308
1	720	31.146	31.146	46714537	4592	776051	15.8749	2296
1	721	31.154	31.154	46437428	4567	771459	15.781	2284
1	722	31.163	31.163	46162062	4543	766892	15.6876	2271
1	723	31.171	31.171	45888430	4519	762349	15.5947	2260
1	724	31.179	31.179	45616519	4496	757830	15.5022	2248
1	725	31.188	31.188	45346317	4472	753334	15.4102	2236
1	726	31.196	31.196	45077814	4448	748862	15.3188	2224
1	727	31.204	31.204	44810999	4425	744414	15.2278	2213
1	728	31.213	31.213	44545860	4402	739989	15.1372	2201
1	729	31.221	31.221	44282385	4378	735587	15.0472	2189
1	730	31.229	31.229	44020565	4355	731209	14.9576	2177
1	731	31.238	31.238	43760388	4332	726854	14.8686	2166
1	732	31.246	31.246	43501843	4308	722522	14.78	2154
1	733	31.254	31.254	43244920	4285	718214	14.6918	2143
1	734	31.263	31.263	42989607	4262	713929	14.6042	2131
1	735	31.271	31.271	42735895	4240	709667	14.517	2120
1	736	31.279	31.279	42483772	4217	705427	14.4303	2109
1	737	31.288	31.288	42233228	4195	701210	14.344	2098
1	738	31.296	31.296	41984253	4173	697014	14.2582	2087
1	739	31.304	31.304	41736836	4151	692841	14.1728	2075
1	740	31.313	31.313	41490968	4129	688690	14.0879	2064
1	741	31.321	31.321	41246637	4107	684561	14.0034	2054
1	742	31.329	31.329	41003834	4086	680454	13.9194	2043
1	743	31.338	31.338	40762549	4064	676369	13.8358	2032
1	744	31.346	31.346	40522771	4042	672305	13.7527	2021
1	745	31.354	31.354	40284491	4021	668263	13.67	2010
1	746	31.363	31.363	40047699	4000	664242	13.5878	2000
1	747	31.371	31.371	39812386	3978	660243	13.506	1989
1	748	31.379	31.379	39578540	3957	656264	13.4246	1979
1	749	31.388	31.388	39346154	3936	652307	13.3436	1968
1	750	31.396	31.396	39115216	3915	648371	13.2631	1957
1	751	31.404	31.404	38885719	3894	644456	13.183	1947
1	752	31.413	31.413	38657651	3873	640563	13.1034	1937
1	753	31.421	31.421	38431005	3852	636690	13.0242	1926
1	754	31.429	31.429	38205770	3832	632837	12.9453	1916
1	755	31.438	31.438	37981937	3811	629005	12.867	1906
1	756	31.446	31.446	37759497	3791	625194	12.789	1896
1	757	31.454	31.454	37538441	3771	621403	12.7114	1886
1	758	31.463	31.463	37318760	3751	617632	12.6343	1876
1	759	31.471	31.471	37100445	3731	613881	12.5576	1866
1	760	31.479	31.479	36883487	3711	610150	12.4812	1856
1	761	31.488	31.488	36667877	3692	606438	12.4053	1846
1	762	31.496	31.496	36453606	3672	602746	12.3298	1836
1	763	31.504	31.504	36240665	3653	599074	12.2547	1826
1	764	31.513	31.513	36029047	3633	595421	12.18	1817
1	765	31.521	31.521	35818741	3614	591788	12.1056	1807
1	766	31.529	31.529	35609740	3594	588175	12.0317	1797
1	767	31.538	31.538	35402034	3575	584580	11.9582	1787
1	768	31.546	31.546	35195617	3556	581006	11.8851	1778
1	769	31.554	31.554	34990478	3536	577450	11.8123	1768
1	770	31.563	31.563	34786610	3517	573914	11.74	1759
1	771	31.571	31.571	34584005	3499	570397	11.6681	1749
1	772	31.579	31.579	34382653	3480	566898	11.5965	1740
1	773	31.588	31.588	34182548	3461	563418	11.5253	1731
1	774	31.596	31.596	33983681	3443	559956	11.4545	1721
1	775	31.604	31.604	33786043	3424	556514	11.3841	1712
1	776	31.613	31.613	33589628	3406	553089	11.314	1703
1	777	31.621	31.621	33394426	3388	549683	11.2443	1694
1	778	31.629	31.629	33200430	3370	546295	11.175	1685
1	779	31.638	31.638	33007633	3352	542925	11.1061	1676
1	780	31.646	31.646	32816025	3334	539573	11.0375	1667
1	781	31.654	31.654	32625600	3316	536239	10.9693	1658
1	782	31.663	31.663	32436350	3299	532922	10.9015	1649
1	783	31.671	31.671	32248268	3281	529624	10.834	1641
1	784	31.679	31.679	32061345	3264	526342	10.7669	1632
1	785	31.688	31.688	31875574	3247	523078	10.7001	1623
1	786	31.696	31.696	31690947	3230	519831	10.6337	1615
1	787	31.704	31.704	31507458	3213	516601	10.5676	1606
1	788	31.713	31.713	31325099	3196	513389	10.5019	1598
1	789	31.721	31.721	31143862	3179	510193	10.4365	1589
1	790	31.729	31.729	30963740	3162	507015	10.3715	1581
1	791	31.738	31.738	30784727	3145	503853	10.3068	1573
1	792	31.746	31.746	30606814	3128	500707	10.2425	1564
1	793	31.754	31.754	30429994	3112	497579	10.1785	1556
1	794	31.763	31.763	30254261	3095	494467	10.1148	1547
1	795	31.771	31.771	30079608	3079	491372	10.0515	1539
1	796	31.779	31.779	29906027	3062	488294	9.9886	1531
1	797	31.788	31.788	29733512	3046	485231	9.9259	1523
1	798	31.796	31.796	29562055	3029	482186	9.8636	1515
1	799	31.804	31.804	29391651	3013	479156	9.8016	1507
1	800	31.813	31.813	29222291	2997	476143	9.74	1499
1	801	31.821	31.821	29053970	2982	473145	9.6787	1491
1	802	31.829	31.829	28886680	2966	470164	9.6177	1483
1	803	31.838	31.838	28720415	2950	467198	9.557	1475
1	804	31.846	31.846	28555168	2934	464248	9.4967	1467
1	805	31.854	31.854	28390933	2919	461314	9.4367	1459
1	806	31.863	31.863	28227703	2903	458395	9.377	1452
1	807	31.871	31.871	28065471	2888	455492	9.3176	1444
1	808	31.879	31.879	27904232	2872	452604	9.2585	1436
1	809	31.888	31.888	27743979	2857	449732	9.1997	1429
1	810	31.896	31.896	27584705	2842	446875	9.1413	1421
1	811	31.904	31.904	27426405	2826	444033	9.0832	1413
1	812	31.913	31.913	27269071	2811	441207	9.0253	1405
1	813	31.921	31.921	27112698	2795	438396	8.9679	1398
1	814	31.929	31.929	26957279	2781	435601	8.9107	1390
1	815	31.938	31.938	26802809	2766	432820	8.8538	1383
1	816	31.946	31.946	26649281	2751	430054	8.7972	1375
1	817	31.954	31.954	26496689	2736	427303	8.7409	1368
1	818	31.963	31.963	26345027	2722	424567	8.685	1361
1	819	31.971	31.971	26194289	2707	421846	8.6293	1353
1	820	31.979	31.979	26044470	2692	419139	8.5739	1346
1	821	31.988	31.988	25895562	2678	416446	8.5188	1339
1	822	31.996	31.996	25747562	2664	413768	8.4641	1332
1	823	32.004	32.004	25600461	2650	411104	8.4096	1325
1	824	32.013	32.013	25454256	2636	408455	8.3554	1318
1	825	32.021	32.021	25308940	2622	405818	8.3014	1311
1	826	32.029	32.029	25164507	2608	403196	8.2478	1304
1	827	32.038	32.038	25020952	2594	400588	8.1944	1297
1	828	32.046	32.046	24878269	2580	397993	8.1414	1290
1	829	32.054	32.054	24736452	2566	395413	8.0886	1283
1	830	32.063	32.063	24595497	2553	392846	8.0361	1276
1	831	32.071	32.071	24455397	2539	390294	7.9839	1269
1	832	32.079	32.079	24316147	2525	387755	7.9319	1263
1	833	32.088	32.088	24177741	2512	385229	7.8803	1256
1	834	32.096	32.096	24040174	2498	382718	7.8289	1249
1	835	32.104	32.104	23903442	2484	380220	7.7778	1242
1	836	32.113	32.113	23767537	2471	377735	7.727	1235
1	837	32.121	32.121	23632456	2457	375264	7.6764	1229
1	838	32.129	32.129	23498193	2443	372807	7.6262	1222
1	839	32.138	32.138	23364742	2430	370364	7.5762	1215
1	840	32.146	32.146	23232098	2417	367934	7.5265	1208
1	841	32.154	32.154	23100257	2404	365517	7.477	1202
1	842	32.163	32.163	22969213	2391	363113	7.4279	1196
1	843	32.171	32.171	22838961	2379	360722	7.3789	1189
1	844	32.179	32.179	22709496	2366	358343	7.3303	1183
1	845	32.188	32.188	22580814	2353	355977	7.2819	1177
1	846	32.196	32.196	22452908	2340	353624	7.2337	1170
1	847	32.204	32.204	22325774	2328	351283	7.1859	1164
1	848	32.213	32.213	22199407	2315	348956	7.1383	1157
1	849	32.221	32.221	22073803	2303	346641	7.0909	1151
1	850	32.229	32.229	21948956	2290	344338	7.0438	1145
1	851	32.238	32.238	21824861	2278	342048	6.9969	1139
1	852	32.246	32.246	21701514	2266	339770	6.9503	1133
1	853	32.254	32.254	21578911	2254	337504	6.904	1127
1	854	32.263	32.263	21457045	2242	335249	6.8579	1121
1	855	32.271	32.271	21335914	2231	333007	6.812	1115
1	856	32.279	32.279	21215511	2219	330776	6.7664	1109
1	857	32.288	32.288	21095832	2207	328558	6.721	1103
1	858	32.296	32.296	20976873	2195	326351	6.6758	1097
1	859	32.304	32.304	20858630	2183	324156	6.6309	1092
1	860	32.313	32.313	20741096	2171	321973	6.5863	1086
1	861	32.321	32.321	20624269	2160	319801	6.5419	1080
1	862	32.329	32.329	20508144	2148	317642	6.4977	1074
1	863	32.338	32.338	20392716	2136	315494	6.4538	1068
1	864	32.346	32.346	20277980	2125	313357	6.4101	1062
1	865	32.354	32.354	20163933	2113	311233	6.3666	1056
1	866	32.363	32.363	20050570	2101	309120	6.3234	1051
1	867	32.371	32.371	19937886	2089	307019	6.2804	1045
1	868	32.379	32.379	19825878	2078	304929	6.2376	1039
1	869	32.388	32.388	19714541	2067	302851	6.1951	1033
1	870	32.396	32.396	19603870	2056	300784	6.1529	1028
1	871	32.404	32.404	19493863	2044	298729	6.1108	1022
1	872	32.413	32.413	19384513	2033	296684	6.069	1017
1	873	32.421	32.421	19275818	2022	294651	6.0274	1011
1	874	32.429	32.429	19167773	2011	292629	5.986	1005
1	875	32.438	32.438	19060374	2000	290618	5.9449	1000
1	876	32.446	32.446	18953617	1989	288619	5.904	994
1	877	32.454	32.454	18847498	1978	286630	5.8633	989
1	878	32.463	32.463	18742013	1967	284652	5.8229	983
1	879	32.471	32.471	18637157	1956	282686	5.7826	978
1	880	32.479	32.479	18532928	1946	280729	5.7426	973
1	881	32.488	32.488	18429320	1935	278784	5.7028	968
1	882	32.496	32.496	18326330	1925	276848	5.6632	962
1	883	32.504	32.504	18223955	1914	274924	5.6239	957
1	884	32.513	32.513	18122189	1903	273010	5.5847	952
1	885	32.521	32.521	18021030	1893	271107	5.5458	946
1	886	32.529	32.529	17920474	1883	269214	5.507	941
1	887	32.538	32.538	17820516	1872	267331	5.4685	936
1	888	32.546	32.546	17721154	1862	265459	5.4302	931
1	889	32.554	32.554	17622383	1851	263598	5.3922	926
1	890	32.563	32.563	17524199	1841	261747	5.3543	920
1	891	32.571	32.571	17426599	1831	259906	5.3166	915
1	892	32.579	32.579	17329579	1820	258075	5.2792	910
1	893	32.588	32.588	17233136	1810	256255	5.242	905
1	894	32.596	32.596	17137266	1800	254445	5.2049	900
1	895	32.604	32.604	17041965	1790	252645	5.1681	895
1	896	32.613	32.613	16947230	1780	250855	5.1315	890
1	897	32.621	32.621	16853057	1770	249075	5.0951	885
1	898	32.629	32.629	16759442	1761	247304	5.0589	880
1	899	32.638	32.638	16666383	1751	245544	5.0229	876
1	900	32.646	32.646	16573876	1742	243793	4.987	871
1	901	32.654	32.654	16481917	1732	242051	4.9514	866
1	902	32.663	32.663	16390502	1722	240319	4.916	861
1	903	32.671	32.671	16299629	1713	238597	4.8807	856
1	904	32.679	32.679	16209294	1703	236884	4.8457	852
1	905	32.688	32.688	16119494	1693	235181	4.8109	847
1	906	32.696	32.696	16030225	1684	233487	4.7762	842
1	907	32.704	32.704	15941484	1674	231804	4.7418	837
1	908	32.713	32.713	15853267	1665	230129	4.7075	833
1	909	32.721	32.721	15765572	1656	228464	4.6735	828
1	910	32.729	32.729	15678395	1647	226808	4.6396	824
1	911	32.738	32.738	15591733	1638	225161	4.6059	819
1	912	32.746	32.746	15505582	1629	223523	4.5724	814
1	913	32.754	32.754	15419940	1620	221894	4.5391	810
1	914	32.763	32.763	15334804	1610	220274	4.5059	805
1	915	32.771	32.771	15250169	1601	218664	4.473	801
1	916	32.779	32.779	15166034	1592	217063	4.4402	796
1	917	32.788	32.788	15082394	1583	215470	4.4077	792
1	918	32.796	32.796	14999247	1574	213887	4.3753	787
1	919	32.804	32.804	14916590	1565	212313	4.3431	783
1	920	32.813	32.813	14834420	1556	210748	4.3111	778
1	921	32.821	32.821	14752733	1548	209191	4.2792	774
1	922	32.829	32.829	14671527	1539	207643	4.2476	769
1	923	32.838	32.838	14590798	1530	206105	4.2161	765
1	924	32.846	32.846	14510545	1521	204575	4.1848	761
1	925	32.854	32.854	14430763	1513	203053	4.1537	756
1	926	32.863	32.863	14351449	1504	201541	4.1227	752
1	927	32.871	32.871	14272602	1496	200037	4.092	748
1	928	32.879	32.879	14194218	1487	198541	4.0614	744
1	929	32.888	32.888	14116293	1479	197054	4.0309	739
1	930	32.896	32.896	14038826	1471	195575	4.0007	735
1	931	32.904	32.904	13961814	1462	194104	3.9706	731
1	932	32.913	32.913	13885253	1454	192642	3.9407	727
1	933	32.921	32.921	13809141	1446	191188	3.911	723
1	934	32.929	32.929	13733474	1438	189742	3.8814	719
1	935	32.938	32.938	13658251	1430	188305	3.852	715
1	936	32.946	32.946	13583469	1421	186875	3.8227	711
1	937	32.954	32.954	13509124	1414	185454	3.7936	707
1	938	32.963	32.963	13435215	1406	184040	3.7647	703
1	939	32.971	32.971	13361737	1398	182634	3.736	699
1	940	32.979	32.979	13288690	1390	181236	3.7074	695
1	941	32.988	32.988	13216069	1382	179847	3.6789	691
1	942	32.996	32.996	13143873	1374	178465	3.6507	687
1	943	33.004	33.004	13072098	1365	177091	3.6226	683
1	944	33.013	33.013	13000743	1357	175726	3.5947	679
1	945	33.021	33.021	12929804	1349	174369	3.5669	675
1	946	33.029	33.029	12859280	1341	173020	3.5393	670
1	947	33.038	33.038	12789166	1333	171679	3.5119	667
1	948	33.046	33.046	12719462	1326	170346	3.4846	663
1	949	33.054	33.054	12650164	1318	169020	3.4575	659
1	950	33.063	33.063	12581270	1310	167702	3.4305	655
1	951	33.071	33.071	12512777	1303	166392	3.4037	651
1	952	33.079	33.079	12444683	1295	165089	3.3771	648
1	953	33.088	33.088	12376985	1288	163793	3.3506	644
1	954	33.096	33.096	12309682	1281	162505	3.3242	640
1	955	33.104	33.104	12242770	1273	161224	3.298	637
1	956	33.113	33.113	12176247	1266	159951	3.272	633
1	957	33.121	33.121	12110111	1258	158686	3.2461	629
1	958	33.129	33.129	12044359	1251	157428	3.2203	625
1	959	33.138	33.138	11978989	1243	156177	3.1948	622
1	960	33.146	33.146	11913999	1236	154934	3.1693	618
1	961	33.154	33.154	11849386	1229	153698	3.144	614
1	962	33.163	33.163	11785149	1221	152469	3.1189	611
1	963	33.171	33.171	11721284	1214	151248	3.0939	607
1	964	33.179	33.179	11657789	1206	150034	3.0691	603
1	965	33.188	33.188	11594662	1199	148828	3.0444	600
1	966	33.196	33.196	11531902	1192	147629	3.0199	596
1	967	33.204	33.204	11469505	1185	146436	2.9955	593
1	968	33.213	33.213	11407469	1178	145251	2.9713	589
1	969	33.221	33.221	11345793	1171	144073	2.9472	586
1	970	33.229	33.229	11284473	1164	142902	2.9232	582
1	971	33.238	33.238	11223508	1157	141738	2.8994	578
1	972	33.246	33.246	11162896	1150	140581	2.8757	575
1	973	33.254	33.254	11102635	1143	139431	2.8522	571
1	974	33.263	33.263	11042721	1136	138288	2.8288	568
1	975	33.271	33.271	10983154	1129	137152	2.8056	565
1	976	33.279	33.279	10923931	1123	136022	2.7825	561
1	977	33.288	33.288	10865050	1116	134900	2.7595	558
1	978	33.296	33.296	10806509	1109	133784	2.7367	554
1	979	33.304	33.304	10748305	1102	132675	2.714	551
1	980	33.313	33.313	10690437	1095	131573	2.6915	548
1	981	33.321	33.321	10632903	1088	130478	2.6691	544
1	982	33.329	33.329	10575701	1082	129389	2.6468	541
1	983	33.338	33.338	10518828	1075	128308	2.6247	538
1	984	33.346	33.346	10462282	1068	127233	2.6027	534
1	985	33.354	33.354	10406062	1062	126164	2.5808	531
1	986	33.363	33.363	10350166	1056	125102	2.5591	528
1	987	33.371	33.371	10294592	1049	124047	2.5375	525
1	988	33.379	33.379	10239337	1043	122997	2.516	521
1	989	33.388	33.388	10184400	1037	121954	2.4947	518
1	990	33.396	33.396	10129778	1030	120918	2.4735	515
1	991	33.404	33.404	10075471	1024	119888	2.4524	512
1	992	33.413	33.413	10021475	1017	118864	2.4315	509
1	993	33.421	33.421	9967790	1011	117847	2.4107	505
1	994	33.429	33.429	9914412	1004	116836	2.39	502
1	995	33.438	33.438	9861341	998	115831	2.3695	499
1	996	33.446	33.446	9808575	992	114833	2.349	496
1	997	33.454	33.454	9756111	986	113841	2.3287	493
1	998	33.463	33.463	9703947	980	112855	2.3086	490
1	999	33.471	33.471	9652083	974	111875	2.2885	487
1	1000	33.479	33.479	9600516	967	110902	2.2686	484
1	1001	33.488	33.488	9549244	961	109935	2.2488	481
1	1002	33.496	33.496	9498265	955	108974	2.2292	478
1	1003	33.504	33.504	9447578	949	108018	2.2096	475
1	1004	33.513	33.513	9397181	943	107069	2.1902	472
1	1005	33.521	33.521	9347073	937	106126	2.1709	469
1	1006	33.529	33.529	9297250	931	105188	2.1517	466
1	1007	33.538	33.538	9247713	925	104257	2.1327	463
1	1008	33.546	33.546	9198458	920	103331	2.1138	460
1	1009	33.554	33.554	9149485	914	102412	2.0949	457
1	1010	33.563	33.563	9100791	908	101498	2.0762	454
1	1011	33.571	33.571	9052375	901	100591	2.0577	451
1	1012	33.579	33.579	9004235	896	99689	2.0392	448
1	1013	33.588	33.588	8956370	890	98793	2.0209	445
1	1014	33.596	33.596	8908778	884	97903	2.0027	442
1	1015	33.604	33.604	8861457	879	97019	1.9846	439
1	1016	33.613	33.613	8814405	873	96140	1.9666	437
1	1017	33.621	33.621	8767622	868	95267	1.9488	434
1	1018	33.629	33.629	8721104	862	94399	1.931	431
1	1019	33.638	33.638	8674852	856	93538	1.9134	428
1	1020	33.646	33.646	8628862	850	92682	1.8959	425
1	1021	33.654	33.654	8583134	844	91832	1.8785	422
1	1022	33.663	33.663	8537666	839	90987	1.8612	419
1	1023	33.671	33.671	8492457	833	90149	1.8441	417
1	1024	33.679	33.679	8447504	827	89315	1.827	414
1	1025	33.688	33.688	8402806	822	88488	1.8101	411
1	1026	33.696	33.696	8358363	816	87666	1.7933	408
1	1027	33.704	33.704	8314171	811	86850	1.7766	405
1	1028	33.713	33.713	8270230	805	86039	1.76	403
1	1029	33.721	33.721	8226538	800	85234	1.7436	400
1	1030	33.729	33.729	8183094	794	84435	1.7272	397
1	1031	33.738	33.738	8139897	789	83641	1.711	394
1	1032	33.746	33.746	8096944	784	82852	1.6948	392
1	1033	33.754	33.754	8054234	779	82068	1.6788	389
1	1034	33.763	33.763	8011766	774	81289	1.6628	387
1	1035	33.771	33.771	7969538	769	80515	1.647	385
1	1036	33.779	33.779	7927549	764	79746	1.6313	382
1	1037	33.788	33.788	7885798	759	78982	1.6157	380
1	1038	33.796	33.796	7844282	754	78222	1.6001	377
1	1039	33.804	33.804	7803002	749	77468	1.5847	374
1	1040	33.813	33.813	7761954	744	76719	1.5694	372
1	1041	33.821	33.821	7721138	739	75976	1.5542	369
1	1042	33.829	33.829	7680553	733	75237	1.5391	367
1	1043	33.838	33.838	7640197	728	74504	1.5241	364
1	1044	33.846	33.846	7600068	723	73776	1.5092	362
1	1045	33.854	33.854	7560166	719	73052	1.4944	359
1	1046	33.863	33.863	7520489	714	72334	1.4797	357
1	1047	33.871	33.871	7481035	709	71620	1.4651	354
1	1048	33.879	33.879	7441804	704	70911	1.4506	352
1	1049	33.888	33.888	7402793	698	70207	1.4362	349
1	1050	33.896	33.896	7364002	693	69509	1.4219	347
1	1051	33.904	33.904	7325429	688	68816	1.4077	344
1	1052	33.913	33.913	7287074	683	68128	1.3936	342
1	1053	33.921	33.921	7248934	678	67445	1.3797	339
1	1054	33.929	33.929	7211008	674	66766	1.3658	337
1	1055	33.938	33.938	7173296	669	66093	1.352	334
1	1056	33.946	33.946	7135796	664	65424	1.3383	332
1	1057	33.954	33.954	7098506	660	64760	1.3247	330
1	1058	33.963	33.963	7061425	655	64100	1.3112	328
1	1059	33.971	33.971	7024553	650	63445	1.2978	325
1	1060	33.979	33.979	6987887	646	62794	1.2845	323
1	1061	33.988	33.988	6951427	641	62149	1.2713	320
1	1062	33.996	33.996	6915172	636	61508	1.2582	318
1	1063	34.004	34.004	6879119	632	60872	1.2452	316
1	1064	34.013	34.013	6843269	627	60240	1.2323	314
1	1065	34.021	34.021	6807619	623	59613	1.2194	311
1	1066	34.029	34.029	6772169	618	58990	1.2067	309
1	1067	34.038	34.038	6736917	613	58372	1.1941	307
1	1068	34.046	34.046	6701863	609	57759	1.1815	304
1	1069	34.054	34.054	6667005	604	57150	1.1691	302
1	1070	34.063	34.063	6632341	599	56546	1.1567	300
1	1071	34.071	34.071	6597871	595	55947	1.1444	297
1	1072	34.079	34.079	6563594	590	55352	1.1323	295
1	1073	34.088	34.088	6529508	586	54762	1.1202	293
1	1074	34.096	34.096	6495613	582	54176	1.1082	291
1	1075	34.104	34.104	6461906	578	53594	1.0963	289
1	1076	34.113	34.113	6428388	574	53016	1.0845	287
1	1077	34.121	34.121	6395056	569	52443	1.0728	285
1	1078	34.129	34.129	6361911	565	51873	1.0611	283
1	1079	34.138	34.138	6328950	561	51308	1.0496	280
1	1080	34.146	34.146	6296173	557	50747	1.0381	278
1	1081	34.154	34.154	6263578	553	50191	1.0267	276
1	1082	34.163	34.163	6231165	549	49638	1.0154	274
1	1083	34.171	34.171	6198932	545	49089	1.0042	272
1	1084	34.179	34.179	6166878	540	48545	0.993	270
1	1085	34.188	34.188	6135003	536	48004	0.982	268
1	1086	34.196	34.196	6103305	532	47468	0.971	266
1	1087	34.204	34.204	6071783	528	46935	0.9601	264
1	1088	34.213	34.213	6040436	524	46407	0.9493	262
1	1089	34.221	34.221	6009264	520	45883	0.9386	260
1	1090	34.229	34.229	5978264	515	45364	0.928	258
1	1091	34.238	34.238	5947436	511	44848	0.9174	256
1	1092	34.246	34.246	5916780	507	44337	0.907	254
1	1093	34.254	34.254	5886293	503	43829	0.8966	252
1	1094	34.263	34.263	5855976	500	43326	0.8863	250
1	1095	34.271	34.271	5825826	496	42826	0.8761	248
1	1096	34.279	34.279	5795844	492	42331	0.8659	246
1	1097	34.288	34.288	5766027	488	41839	0.8559	244
1	1098	34.296	34.296	5736376	484	41351	0.8459	242
1	1099	34.304	34.304	5706888	480	40867	0.836	240
1	1100	34.313	34.313	5677564	477	40386	0.8261	238
1	1101	34.321	34.321	5648402	473	39910	0.8164	236
1	1102	34.329	34.329	5619401	469	39437	0.8067	234
1	1103	34.338	34.338	5590561	465	38968	0.7971	232
1	1104	34.346	34.346	5561879	461	38503	0.7876	231
1	1105	34.354	34.354	5533356	457	38042	0.7782	229
1	1106	34.363	34.363	5504991	454	37585	0.7688	227
1	1107	34.371	34.371	5476782	450	37131	0.7596	225
1	1108	34.379	34.379	5448729	446	36681	0.7503	223
1	1109	34.388	34.388	5420830	443	36234	0.7412	221
1	1110	34.396	34.396	5393086	439	35792	0.7322	220
1	1111	34.404	34.404	5365494	436	35352	0.7232	218
1	1112	34.413	34.413	5338054	432	34917	0.7143	216
1	1113	34.421	34.421	5310765	428	34485	0.7054	214
1	1114	34.429	34.429	5283627	425	34057	0.6967	212
1	1115	34.438	34.438	5256638	421	33632	0.688	211
1	1116	34.446	34.446	5229797	418	33211	0.6794	209
1	1117	34.454	34.454	5203104	414	32793	0.6708	207
1	1118	34.463	34.463	5176557	410	32379	0.6623	205
1	1119	34.471	34.471	5150157	407	31969	0.654	203
1	1120	34.479	34.479	5123902	404	31562	0.6456	202
1	1121	34.488	34.488	5097790	400	31158	0.6374	200
1	1122	34.496	34.496	5071822	397	30758	0.6292	199
1	1123	34.504	34.504	5045997	394	30361	0.6211	197
1	1124	34.513	34.513	5020313	391	29967	0.613	195
1	1125	34.521	34.521	4994770	387	29576	0.605	194
1	1126	34.529	34.529	4969367	384	29189	0.5971	192
1	1127	34.538	34.538	4944104	380	28805	0.5892	190
1	1128	34.546	34.546	4918978	377	28425	0.5815	189
1	1129	34.554	34.554	4893991	374	28047	0.5737	187
1	1130	34.563	34.563	4869140	371	27674	0.5661	185
1	1131	34.571	34.571	4844425	368	27303	0.5585	184
1	1132	34.579	34.579	4819845	365	26935	0.551	182
1	1133	34.588	34.588	4795400	361	26570	0.5435	181
1	1134	34.596	34.596	4771088	358	26209	0.5361	179
1	1135	34.604	34.604	4746909	355	25851	0.5288	177
1	1136	34.613	34.613	4722862	352	25496	0.5215	176
1	1137	34.621	34.621	4698947	349	25144	0.5143	174
1	1138	34.629	34.629	4675162	346	24795	0.5072	173
1	1139	34.638	34.638	4651507	343	24450	0.5001	171
1	1140	34.646	34.646	4627981	340	24107	0.4931	170
1	1141	34.654	34.654	4604583	336	23767	0.4862	168
1	1142	34.663	34.663	4581313	333	23431	0.4793	166
1	1143	34.671	34.671	4558169	329	23098	0.4725	164
1	1144	34.679	34.679	4535152	325	22769	0.4658	163
1	1145	34.688	34.688	4512260	322	22444	0.4591	161
1	1146	34.696	34.696	4489492	319	22122	0.4525	159
1	1147	34.704	34.704	4466849	316	21803	0.446	158
1	1148	34.713	34.713	4444328	313	21487	0.4395	156
1	1149	34.721	34.721	4421930	310	21174	0.4331	155
1	1150	34.729	34.729	4399654	307	20865	0.4268	153
1	1151	34.738	34.738	4377499	304	20558	0.4205	152
1	1152	34.746	34.746	4355464	301	20254	0.4143	150
1	1153	34.754	34.754	4333549	298	19953	0.4082	149
1	1154	34.763	34.763	4311752	295	19655	0.4021	148
1	1155	34.771	34.771	4290075	292	19360	0.396	146
1	1156	34.779	34.779	4268514	289	19068	0.3901	145
1	1157	34.788	34.788	4247071	286	18779	0.3841	143
1	1158	34.796	34.796	4225743	284	18493	0.3783	142
1	1159	34.804	34.804	4204532	281	18209	0.3725	141
1	1160	34.813	34.813	4183435	278	17928	0.3667	139
1	1161	34.821	34.821	4162452	276	17649	0.361	138
1	1162	34.829	34.829	4141583	273	17374	0.3554	137
1	1163	34.838	34.838	4120827	270	17101	0.3498	135
1	1164	34.846	34.846	4100183	267	16830	0.3443	134
1	1165	34.854	34.854	4079651	265	16563	0.3388	132
1	1166	34.863	34.863	4059230	262	16298	0.3334	131
1	1167	34.871	34.871	4038919	260	16036	0.328	130
1	1168	34.879	34.879	4018718	257	15776	0.3227	129
1	1169	34.888	34.888	3998626	254	15519	0.3175	127
1	1170	34.896	34.896	3978642	252	15265	0.3123	126
1	1171	34.904	34.904	3958766	249	15013	0.3071	124
1	1172	34.913	34.913	3938997	246	14765	0.302	123
1	1173	34.921	34.921	3919335	243	14519	0.297	122
1	1174	34.929	34.929	3899779	241	14275	0.292	120
1	1175	34.938	34.938	3880328	238	14034	0.2871	119
1	1176	34.946	34.946	3860982	235	13796	0.2822	118
1	1177	34.954	34.954	3841741	233	13561	0.2774	116
1	1178	34.963	34.963	3822602	230	13328	0.2726	115
1	1179	34.971	34.971	3803567	227	13098	0.2679	114
1	1180	34.979	34.979	3784634	225	12871	0.2633	112
1	1181	34.988	34.988	3765803	222	12646	0.2587	111
1	1182	34.996	34.996	3747073	219	12424	0.2542	110
1	1183	35.004	35.004	3728444	217	12205	0.2497	108
1	1184	35.013	35.013	3709914	214	11988	0.2452	107
1	1185	35.021	35.021	3691485	212	11774	0.2408	106
1	1186	35.029	35.029	3673154	209	11562	0.2365	105
1	1187	35.038	35.038	3654921	207	11353	0.2322	103
1	1188	35.046	35.046	3636786	204	11146	0.228	102
1	1189	35.054	35.054	3618749	202	10942	0.2238	101
1	1190	35.063	35.063	3600808	199	10740	0.2197	100
1	1191	35.071	35.071	3582963	197	10541	0.2156	99
1	1192	35.079	35.079	3565214	195	10344	0.2116	97
1	1193	35.088	35.088	3547560	192	10149	0.2076	96
1	1194	35.096	35.096	3530000	190	9956	0.2037	95
1	1195	35.104	35.104	3512534	188	9766	0.1998	94
1	1196	35.113	35.113	3495162	186	9578	0.1959	93
1	1197	35.121	35.121	3477882	183	9393	0.1921	92
1	1198	35.129	35.129	3460695	181	9209	0.1884	90
1	1199	35.138	35.138	3443600	179	9028	0.1847	89
1	1200	35.146	35.146	3426596	177	8849	0.181	88
1	1201	35.154	35.154	3409682	174	8673	0.1774	87
1	1202	35.163	35.163	3392859	172	8499	0.1739	86
1	1203	35.171	35.171	3376126	169	8327	0.1703	84
1	1204	35.179	35.179	3359482	166	8158	0.1669	83
1	1205	35.188	35.188	3342927	164	7992	0.1635	82
1	1206	35.196	35.196	3326460	162	7828	0.1601	81
1	1207	35.204	35.204	3310080	159	7666	0.1568	80
1	1208	35.213	35.213	3293788	157	7507	0.1536	78
1	1209	35.221	35.221	3277583	155	7350	0.1504	77
1	1210	35.229	35.229	3261463	153	7195	0.1472	76
1	1211	35.238	35.238	3245430	151	7042	0.1441	75
1	1212	35.246	35.246	3229482	149	6892	0.141	74
1	1213	35.254	35.254	3213618	147	6743	0.1379	73
1	1214	35.263	35.263	3197839	145	6597	0.1349	72
1	1215	35.271	35.271	3182144	143	6452	0.132	71
1	1216	35.279	35.279	3166531	141	6309	0.1291	71
1	1217	35.288	35.288	3151002	139	6168	0.1262	70
1	1218	35.296	35.296	3135556	137	6029	0.1233	69
1	1219	35.304	35.304	3120191	135	5891	0.1205	68
1	1220	35.313	35.313	3104907	133	5756	0.1177	67
1	1221	35.321	35.321	3089705	131	5622	0.115	66
1	1222	35.329	35.329	3074583	130	5491	0.1123	65
1	1223	35.338	35.338	3059541	128	5361	0.1097	64
1	1224	35.346	35.346	3044579	126	5234	0.1071	63
1	1225	35.354	35.354	3029696	124	5108	0.1045	62
1	1226	35.363	35.363	3014892	122	4984	0.102	61
1	1227	35.371	35.371	3000166	120	4862	0.0995	60
1	1228	35.379	35.379	2985518	118	4742	0.097	59
1	1229	35.388	35.388	2970948	116	4623	0.0946	58
1	1230	35.396	35.396	2956454	114	4507	0.0922	57
1	1231	35.404	35.404	2942037	112	4393	0.0899	56
1	1232	35.413	35.413	2927696	111	4281	0.0876	55
1	1233	35.421	35.421	2913431	109	4170	0.0853	54
1	1234	35.429	35.429	2899241	107	4061	0.0831	54
1	1235	35.438	35.438	2885126	105	3954	0.0809	53
1	1236	35.446	35.446	2871085	104	3849	0.0787	52
1	1237	35.454	35.454	2857118	102	3745	0.0766	51
1	1238	35.463	35.463	2843225	100	3643	0.0745	50
1	1239	35.471	35.471	2829405	97	3544	0.0725	49
1	1240	35.479	35.479	2815658	95	3447	0.0705	48
1	1241	35.488	35.488	2801983	93	3351	0.0686	47
1	1242	35.496	35.496	2788380	91	3258	0.0666	46
1	1243	35.504	35.504	2774849	89	3167	0.0648	45
1	1244	35.513	35.513	2761388	88	3077	0.0629	44
1	1245	35.521	35.521	2747999	86	2990	0.0612	43
1	1246	35.529	35.529	2734680	84	2904	0.0594	42
1	1247	35.538	35.538	2721430	83	2820	0.0577	41
1	1248	35.546	35.546	2708250	81	2737	0.056	41
1	1249	35.554	35.554	2695140	80	2656	0.0543	40
1	1250	35.563	35.563	2682098	79	2576	0.0527	39
1	1251	35.571	35.571	2669125	77	2497	0.0511	39
1	1252	35.579	35.579	2656219	76	2420	0.0495	38
1	1253	35.588	35.588	2643381	75	2344	0.0479	37
1	1254	35.596	35.596	2630611	73	2269	0.0464	37
1	1255	35.604	35.604	2617907	71	2196	0.0449	36
1	1256	35.613	35.613	2605270	70	2125	0.0435	35
1	1257	35.621	35.621	2592699	68	2055	0.042	34
1	1258	35.629	35.629	2580194	67	1987	0.0406	33
1	1259	35.638	35.638	2567754	65	1920	0.0393	33
1	1260	35.646	35.646	2555379	64	1855	0.0379	32
1	1261	35.654	35.654	2543069	62	1791	0.0366	31
1	1262	35.663	35.663	2530823	61	1729	0.0354	30
1	1263	35.671	35.671	2518641	59	1669	0.0341	30
1	1264	35.679	35.679	2506522	58	1609	0.0329	29
1	1265	35.688	35.688	2494467	57	1551	0.0317	28
1	1266	35.696	35.696	2482475	55	1495	0.0306	28
1	1267	35.704	35.704	2470545	54	1439	0.0294	27
1	1268	35.713	35.713	2458677	53	1385	0.0283	26
1	1269	35.721	35.721	2446872	52	1332	0.0273	26
1	1270	35.729	35.729	2435127	50	1281	0.0262	25
1	1271	35.738	35.738	2423444	49	1230	0.0252	24
1	1272	35.746	35.746	2411822	48	1181	0.0242	24
1	1273	35.754	35.754	2400260	46	1134	0.0232	23
1	1274	35.763	35.763	2388758	45	1087	0.0222	23
1	1275	35.771	35.771	2377316	44	1042	0.0213	22
1	1276	35.779	35.779	2365934	43	998	0.0204	21
1	1277	35.788	35.788	2354610	42	955	0.0195	21
1	1278	35.796	35.796	2343346	40	914	0.0187	20
1	1279	35.804	35.804	2332140	39	873	0.0179	20
1	1280	35.813	35.813	2320992	38	834	0.0171	19
1	1281	35.821	35.821	2309902	37	796	0.0163	19
1	1282	35.829	35.829	2298869	36	758	0.0155	18
1	1283	35.838	35.838	2287894	35	722	0.0148	18
1	1284	35.846	35.846	2276975	34	687	0.014	17
1	1285	35.854	35.854	2266113	33	652	0.0133	16
1	1286	35.863	35.863	2255307	32	620	0.0127	16
1	1287	35.871	35.871	2244558	31	588	0.012	15
1	1288	35.879	35.879	2233863	30	557	0.0114	15
1	1289	35.888	35.888	2223224	29	527	0.0108	14
1	1290	35.896	35.896	2212641	28	499	0.0102	14
1	1291	35.904	35.904	2202112	26	471	0.0096	13
1	1292	35.913	35.913	2191637	25	445	0.0091	13
1	1293	35.921	35.921	2181216	24	420	0.0086	12
1	1294	35.929	35.929	2170849	24	395	0.0081	12
1	1295	35.938	35.938	2160536	23	371	0.0076	11
1	1296	35.946	35.946	2150276	22	349	0.0071	11
1	1297	35.954	35.954	2140069	21	327	0.0067	10
1	1298	35.963	35.963	2129914	20	306	0.0063	10
1	1299	35.971	35.971	2119812	19	286	0.0059	9
1	1300	35.979	35.979	2109762	18	267	0.0055	9
1	1301	35.988	35.988	2099763	18	249	0.0051	9
1	1302	35.996	35.996	2089816	17	232	0.0047	8
1	1303	36.004	36.004	2079921	16	215	0.0044	8
1	1304	36.013	36.013	2070076	15	199	0.0041	8
1	1305	36.021	36.021	2060282	15	183	0.0038	7
1	1306	36.029	36.029	2050538	14	169	0.0035	7
1	1307	36.038	36.038	2040844	13	155	0.0032	7
1	1308	36.046	36.046	2031200	13	141	0.0029	6
1	1309	36.054	36.054	2021606	13	129	0.0026	6
1	1310	36.063	36.063	2012060	12	116	0.0024	6
1	1311	36.071	36.071	2002564	11	104	0.0021	6
1	1312	36.079	36.079	1993117	11	93	0.0019	5
1	1313	36.088	36.088	1983718	10	82	0.0017	5
1	1314	36.096	36.096	1974367	9	72	0.0015	5
1	1315	36.104	36.104	1965064	8	63	0.0013	4
1	1316	36.113	36.113	1955808	8	55	0.0011	4
1	1317	36.121	36.121	1946601	7	47	0.001	3
1	1318	36.129	36.129	1937440	6	40	0.0008	3
1	1319	36.138	36.138	1928326	6	34	0.0007	3
1	1320	36.146	36.146	1919259	5	28	0.0006	3
1	1321	36.154	36.154	1910238	5	23	0.0005	2
1	1322	36.163	36.163	1901263	4	19	0.0004	2
1	1323	36.171	36.171	1892334	3	15	0.0003	2
1	1324	36.179	36.179	1883450	3	11	0.0002	2
1	1325	36.188	36.188	1874612	3	8	0.0002	1
1	1326	36.196	36.196	1865820	2	5	0.0001	1
1	1327	36.204	36.204	1857072	1	3	0.0001	1
1	1328	36.213	36.213	1848368	1	2	0	0
1	1329	36.221	36.221	1839709	1	1	0	0
1	1330	36.229	36.229	1831094	0	0	0	0
1	1331	36.238	36.238	1822523	0	0	0	0
2	1	40.246	40.246	237441	1	262194	100	1
2	2	40.254	40.254	236541	3	262192	99.9995	2
2	3	40.263	40.263	235645	5	262189	99.9983	2
2	4	40.271	40.271	234753	7	262184	99.9963	3
2	5	40.279	40.279	233864	9	262177	99.9938	4
2	6	40.288	40.288	232980	11	262169	99.9905	5
2	7	40.296	40.296	232099	13	262158	99.9863	7
2	8	40.304	40.304	231221	15	262145	99.9813	8
2	9	40.313	40.313	230348	18	262129	99.9754	9
2	10	40.321	40.321	229478	20	262112	99.9687	10
2	11	40.329	40.329	228612	22	262092	99.9612	11
2	12	40.338	40.338	227750	24	262070	99.9529	12
2	13	40.346	40.346	226891	26	262046	99.9438	13
2	14	40.354	40.354	226036	28	262020	99.934	14
2	15	40.363	40.363	225184	30	261992	99.9232	15
2	16	40.371	40.371	224337	33	261962	99.9116	16
2	17	40.379	40.379	223492	35	261929	99.8991	18
2	18	40.388	40.388	222652	38	261894	99.8856	19
2	19	40.396	40.396	221814	40	261856	99.8713	20
2	20	40.404	40.404	220981	43	261816	99.8559	21
2	21	40.413	40.413	220151	46	261773	99.8395	23
2	22	40.421	40.421	219324	49	261727	99.8221	24
2	23	40.429	40.429	218501	52	261679	99.8036	26
2	24	40.438	40.438	217681	54	261627	99.784	27
2	25	40.446	40.446	216865	57	261573	99.7632	29
2	26	40.454	40.454	216052	60	261515	99.7413	30
2	27	40.463	40.463	215243	64	261455	99.7182	32
2	28	40.471	40.471	214437	67	261391	99.694	33
2	29	40.479	40.479	213634	70	261325	99.6686	35
2	30	40.488	40.488	212835	73	261255	99.6421	36
2	31	40.496	40.496	212039	76	261182	99.6144	38
2	32	40.504	40.504	211247	79	261107	99.5855	39
2	33	40.513	40.513	210458	82	261028	99.5555	41
2	34	40.521	40.521	209672	85	260946	99.5241	43
2	35	40.529	40.529	208890	89	260860	99.4915	44
2	36	40.538	40.538	208110	92	260772	99.4577	46
2	37	40.546	40.546	207334	96	260679	99.4225	48
2	38	40.554	40.554	206562	100	260583	99.3859	50
2	39	40.563	40.563	205792	103	260484	99.3479	52
2	40	40.571	40.571	205026	108	260380	99.3085	54
2	41	40.579	40.579	204263	112	260273	99.2674	56
2	42	40.588	40.588	203503	116	260161	99.2249	58
2	43	40.596	40.596	202747	120	260045	99.1807	60
2	44	40.604	40.604	201993	125	259925	99.1349	62
2	45	40.613	40.613	201243	129	259801	99.0875	65
2	46	40.621	40.621	200496	134	259672	99.0382	67
2	47	40.629	40.629	199752	139	259538	98.9871	69
2	48	40.638	40.638	199011	144	259399	98.9341	72
2	49	40.646	40.646	198273	149	259255	98.8793	74
2	50	40.654	40.654	197538	154	259106	98.8226	77
2	51	40.663	40.663	196806	159	258953	98.7639	80
2	52	40.671	40.671	196078	165	258793	98.7031	82
2	53	40.679	40.679	195352	170	258629	98.6403	85
2	54	40.688	40.688	194629	176	258458	98.5754	88
2	55	40.696	40.696	193910	182	258282	98.5083	91
2	56	40.704	40.704	193193	188	258100	98.4389	94
2	57	40.713	40.713	192480	194	257912	98.3672	97
2	58	40.721	40.721	191769	201	257718	98.2931	100
2	59	40.729	40.729	191061	208	257517	98.2165	104
2	60	40.738	40.738	190357	215	257310	98.1373	107
2	61	40.746	40.746	189655	222	257095	98.0555	111
2	62	40.754	40.754	188956	229	256873	97.9709	114
2	63	40.763	40.763	188260	236	256645	97.8836	118
2	64	40.771	40.771	187567	244	256408	97.7936	122
2	65	40.779	40.779	186877	252	256165	97.7006	126
2	66	40.788	40.788	186189	260	255913	97.6046	130
2	67	40.796	40.796	185505	268	255653	97.5054	134
2	68	40.804	40.804	184823	277	255385	97.4031	139
2	69	40.813	40.813	184144	286	255108	97.2974	143
2	70	40.821	40.821	183468	295	254822	97.1884	148
2	71	40.829	40.829	182795	304	254527	97.0758	152
2	72	40.838	40.838	182125	314	254222	96.9597	157
2	73	40.846	40.846	181457	324	253908	96.8399	162
2	74	40.854	40.854	180792	334	253584	96.7164	167
2	75	40.863	40.863	180130	344	253250	96.589	172
2	76	40.871	40.871	179471	355	252906	96.4577	177
2	77	40.879	40.879	178814	365	252551	96.3225	183
2	78	40.888	40.888	178160	376	252186	96.1831	188
2	79	40.896	40.896	177509	388	251809	96.0395	194
2	80	40.904	40.904	176860	400	251421	95.8915	200
2	81	40.913	40.913	176214	413	251021	95.7388	206
2	82	40.921	40.921	175571	426	250608	95.5814	213
2	83	40.929	40.929	174930	439	250183	95.4191	219
2	84	40.938	40.938	174292	453	249744	95.2517	226
2	85	40.946	40.946	173657	467	249291	95.079	233
2	86	40.954	40.954	173024	481	248824	94.9009	241
2	87	40.963	40.963	172394	497	248343	94.7173	248
2	88	40.971	40.971	171767	512	247846	94.5279	256
2	89	40.979	40.979	171142	528	247334	94.3327	264
2	90	40.988	40.988	170519	544	246806	94.1314	272
2	91	40.996	40.996	169900	560	246263	93.924	280
2	92	41.004	41.004	169282	577	245703	93.7104	289
2	93	41.013	41.013	168668	595	245125	93.4903	297
2	94	41.021	41.021	168055	613	244531	93.2634	306
2	95	41.029	41.029	167446	631	243918	93.0297	316
2	96	41.038	41.038	166838	650	243287	92.7889	325
2	97	41.046	41.046	166234	669	242637	92.541	335
2	98	41.054	41.054	165632	689	241968	92.2858	344
2	99	41.063	41.063	165032	709	241279	92.0232	354
2	100	41.071	41.071	164434	729	240570	91.7529	364
2	101	41.079	41.079	163840	750	239841	91.4749	375
2	102	41.088	41.088	163247	771	239092	91.1891	385
2	103	41.096	41.096	162657	792	238321	90.8951	396
2	104	41.104	41.104	162070	814	237529	90.5929	407
2	105	41.113	41.113	161484	837	236714	90.2822	418
2	106	41.121	41.121	160902	860	235877	89.963	430
2	107	41.129	41.129	160321	883	235018	89.6351	441
2	108	41.138	41.138	159743	907	234135	89.2984	453
2	109	41.146	41.146	159168	931	233228	88.9526	465
2	110	41.154	41.154	158594	955	232297	88.5976	478
2	111	41.163	41.163	158023	980	231342	88.2332	490
2	112	41.171	41.171	157455	1005	230361	87.8593	503
2	113	41.179	41.179	156888	1031	229356	87.4758	515
2	114	41.188	41.188	156324	1056	228325	87.0827	528
2	115	41.196	41.196	155762	1082	227269	86.6798	541
2	116	41.204	41.204	155203	1108	226187	86.2672	554
2	117	41.213	41.213	154646	1134	225080	85.8448	567
2	118	41.221	41.221	154091	1160	223946	85.4125	580
2	119	41.229	41.229	153538	1186	222786	84.9701	593
2	120	41.238	41.238	152988	1213	221600	84.5176	607
2	121	41.246	41.246	152439	1240	220387	84.0549	620
2	122	41.254	41.254	151894	1267	219147	83.5821	633
2	123	41.263	41.263	151350	1294	217880	83.099	647
2	124	41.271	41.271	150808	1321	216586	82.6055	661
2	125	41.279	41.279	150269	1348	215265	82.1016	674
2	126	41.288	41.288	149732	1375	213917	81.5873	688
2	127	41.296	41.296	149197	1402	212541	81.0628	701
2	128	41.304	41.304	148664	1429	211139	80.528	715
2	129	41.313	41.313	148133	1456	209710	79.9828	728
2	130	41.321	41.321	147605	1483	208253	79.4274	742
2	131	41.329	41.329	147078	1510	206770	78.8616	755
2	132	41.338	41.338	146554	1537	205260	78.2856	768
2	133	41.346	41.346	146032	1563	203723	77.6994	781
2	134	41.354	41.354	145512	1589	202160	77.1033	794
2	135	41.363	41.363	144994	1615	200571	76.4974	807
2	136	41.371	41.371	144478	1640	198957	75.8816	820
2	137	41.379	41.379	143965	1665	197317	75.2561	833
2	138	41.388	41.388	143453	1690	195651	74.621	845
2	139	41.396	41.396	142943	1715	193961	73.9763	858
2	140	41.404	41.404	142436	1739	192246	73.3222	870
2	141	41.413	41.413	141930	1763	190507	72.6588	882
2	142	41.421	41.421	141427	1787	188743	71.9863	893
2	143	41.429	41.429	140925	1809	186957	71.3049	905
2	144	41.438	41.438	140426	1832	185148	70.6149	916
2	145	41.446	41.446	139928	1854	183316	69.9163	927
2	146	41.454	41.454	139433	1875	181462	69.2093	938
2	147	41.463	41.463	138940	1896	179587	68.4942	948
2	148	41.471	41.471	138448	1916	177692	67.7712	958
2	149	41.479	41.479	137959	1936	175776	67.0404	968
2	150	41.488	41.488	137471	1956	173840	66.302	978
2	151	41.496	41.496	136986	1975	171884	65.5561	987
2	152	41.504	41.504	136502	1993	169909	64.803	996
2	153	41.513	41.513	136020	2010	167917	64.043	1005
2	154	41.521	41.521	135541	2027	165906	63.2763	1014
2	155	41.529	41.529	135063	2043	163879	62.5032	1022
2	156	41.538	41.538	134587	2058	161836	61.724	1029
2	157	41.546	41.546	134113	2073	159778	60.9389	1037
2	158	41.554	41.554	133641	2087	157705	60.1482	1044
2	159	41.563	41.563	133171	2100	155617	59.3521	1050
2	160	41.571	41.571	132702	2112	153517	58.5511	1056
2	161	41.579	41.579	132236	2124	151405	57.7454	1062
2	162	41.588	41.588	131771	2134	149281	56.9355	1067
2	163	41.596	41.596	131309	2143	147147	56.1216	1072
2	164	41.604	41.604	130848	2152	145004	55.3041	1076
2	165	41.613	41.613	130389	2159	142852	54.4834	1080
2	166	41.621	41.621	129932	2166	140693	53.6598	1083
2	167	41.629	41.629	129476	2172	138526	52.8337	1086
2	168	41.638	41.638	129023	2176	136355	52.0054	1088
2	169	41.646	41.646	128571	2180	134178	51.1753	1090
2	170	41.654	41.654	128121	2183	131998	50.3438	1091
2	171	41.663	41.663	127673	2184	129816	49.5114	1092
2	172	41.671	41.671	127226	2184	127632	48.6784	1092
2	173	41.679	41.679	126782	2183	125447	47.8453	1092
2	174	41.688	41.688	126339	2181	123264	47.0127	1091
2	175	41.696	41.696	125898	2178	121083	46.1807	1089
2	176	41.704	41.704	125459	2174	118904	45.3499	1087
2	177	41.713	41.713	125021	2170	116730	44.5205	1085
2	178	41.721	41.721	124585	2164	114560	43.6931	1082
2	179	41.729	41.729	124151	2157	112397	42.8679	1078
2	180	41.738	41.738	123719	2149	110240	42.0453	1074
2	181	41.746	41.746	123288	2139	108092	41.2258	1070
2	182	41.754	41.754	122859	2129	105952	40.4099	1065
2	183	41.763	41.763	122432	2118	103823	39.5978	1059
2	184	41.771	41.771	122006	2105	101705	38.7902	1053
2	185	41.779	41.779	121582	2092	99600	37.9873	1046
2	186	41.788	41.788	121160	2077	97509	37.1896	1039
2	187	41.796	41.796	120740	2061	95432	36.3974	1031
2	188	41.804	41.804	120321	2045	93370	35.6112	1022
2	189	41.813	41.813	119904	2028	91325	34.8313	1014
2	190	41.821	41.821	119488	2009	89298	34.0579	1005
2	191	41.829	41.829	119074	1990	87288	33.2916	995
2	192	41.838	41.838	118662	1969	85299	32.5327	985
2	193	41.846	41.846	118251	1948	83329	31.7816	974
2	194	41.854	41.854	117842	1927	81381	31.0384	963
2	195	41.863	41.863	117435	1904	79454	30.3037	952
2	196	41.871	41.871	117029	1881	77550	29.5775	940
2	197	41.879	41.879	116625	1856	75670	28.8603	928
2	198	41.888	41.888	116222	1831	73814	28.1523	916
2	199	41.896	41.896	115821	1806	71982	27.4539	903
2	200	41.904	41.904	115422	1779	70177	26.7652	890
2	201	41.913	41.913	115024	1753	68397	26.0865	876
2	202	41.921	41.921	114627	1726	66644	25.418	863
2	203	41.929	41.929	114233	1699	64919	24.7598	849
2	204	41.938	41.938	113839	1671	63220	24.112	835
2	205	41.946	41.946	113448	1642	61549	23.4748	821
2	206	41.954	41.954	113058	1614	59907	22.8484	807
2	207	41.963	41.963	112669	1585	58293	22.2329	792
2	208	41.971	41.971	112282	1556	56708	21.6284	778
2	209	41.979	41.979	111896	1526	55152	21.035	763
2	210	41.988	41.988	111512	1497	53626	20.4528	748
2	211	41.996	41.996	111130	1467	52129	19.8819	734
2	212	42.004	42.004	110749	1438	50662	19.3223	719
2	213	42.013	42.013	110369	1408	49224	18.7739	704
2	214	42.021	42.021	109991	1378	47816	18.2368	689
2	215	42.029	42.029	109615	1349	46437	17.7111	674
2	216	42.038	42.038	109239	1319	45089	17.1968	660
2	217	42.046	42.046	108866	1290	43770	16.6937	645
2	218	42.054	42.054	108494	1261	42480	16.2018	630
2	219	42.063	42.063	108123	1232	41219	15.721	616
2	220	42.071	42.071	107754	1203	39988	15.2512	601
2	221	42.079	42.079	107386	1174	38785	14.7924	587
2	222	42.088	42.088	107019	1146	37610	14.3445	573
2	223	42.096	42.096	106654	1118	36465	13.9075	559
2	224	42.104	42.104	106291	1090	35347	13.4812	545
2	225	42.113	42.113	105929	1063	34256	13.0653	531
2	226	42.121	42.121	105568	1036	33193	12.6599	518
2	227	42.129	42.129	105209	1010	32157	12.2647	505
2	228	42.138	42.138	104851	983	31148	11.8797	492
2	229	42.146	42.146	104494	957	30165	11.5047	479
2	230	42.154	42.154	104139	932	29207	11.1396	466
2	231	42.163	42.163	103785	907	28276	10.7842	453
2	232	42.171	42.171	103433	883	27369	10.4383	441
2	233	42.179	42.179	103082	859	26486	10.1017	429
2	234	42.188	42.188	102732	835	25627	9.7742	418
2	235	42.196	42.196	102384	812	24792	9.4556	406
2	236	42.204	42.204	102037	790	23980	9.1458	395
2	237	42.213	42.213	101692	768	23190	8.8446	384
2	238	42.221	42.221	101347	746	22422	8.5519	373
2	239	42.229	42.229	101004	724	21677	8.2674	362
2	240	42.238	42.238	100663	704	20952	7.9912	352
2	241	42.246	42.246	100323	683	20249	7.7228	342
2	242	42.254	42.254	99984	664	19565	7.4621	332
2	243	42.263	42.263	99646	645	18901	7.2089	322
2	244	42.271	42.271	99310	626	18257	6.9631	313
2	245	42.279	42.279	98975	608	17631	6.7244	304
2	246	42.288	42.288	98641	590	17023	6.4926	295
2	247	42.296	42.296	98309	572	16433	6.2677	286
2	248	42.304	42.304	97977	555	15861	6.0494	278
2	249	42.313	42.313	97648	538	15306	5.8377	269
2	250	42.321	42.321	97319	522	14768	5.6324	261
2	251	42.329	42.329	96992	507	14246	5.4333	253
2	252	42.338	42.338	96666	491	13739	5.2401	246
2	253	42.346	42.346	96341	477	13248	5.0526	238
2	254	42.354	42.354	96017	462	12771	4.8708	231
2	255	42.363	42.363	95695	448	12309	4.6946	224
2	256	42.371	42.371	95374	433	11861	4.5239	217
2	257	42.379	42.379	95054	419	11428	4.3586	210
2	258	42.388	42.388	94735	406	11009	4.1986	203
2	259	42.396	42.396	94418	393	10602	4.0437	197
2	260	42.404	42.404	94102	381	10209	3.8937	190
2	261	42.413	42.413	93787	368	9828	3.7485	184
2	262	42.421	42.421	93473	356	9460	3.608	178
2	263	42.429	42.429	93161	345	9104	3.4721	172
2	264	42.438	42.438	92849	333	8759	3.3407	167
2	265	42.446	42.446	92539	322	8426	3.2136	161
2	266	42.454	42.454	92230	312	8103	3.0906	156
2	267	42.463	42.463	91922	302	7791	2.9716	151
2	268	42.471	42.471	91616	292	7489	2.8563	146
2	269	42.479	42.479	91310	283	7197	2.7449	141
2	270	42.488	42.488	91006	273	6914	2.637	137
2	271	42.496	42.496	90703	264	6641	2.5327	132
2	272	42.504	42.504	90401	256	6376	2.4319	128
2	273	42.513	42.513	90100	247	6120	2.3343	124
2	274	42.521	42.521	89801	239	5873	2.24	120
2	275	42.529	42.529	89502	231	5634	2.1487	116
2	276	42.538	42.538	89205	223	5403	2.0605	112
2	277	42.546	42.546	88909	216	5179	1.9753	108
2	278	42.554	42.554	88614	208	4963	1.893	104
2	279	42.563	42.563	88320	201	4755	1.8137	100
2	280	42.571	42.571	88027	194	4555	1.7371	97
2	281	42.579	42.579	87735	187	4361	1.6632	93
2	282	42.588	42.588	87445	180	4174	1.592	90
2	283	42.596	42.596	87155	174	3994	1.5234	87
2	284	42.604	42.604	86867	168	3821	1.4572	84
2	285	42.613	42.613	86580	162	3653	1.3933	81
2	286	42.621	42.621	86294	156	3492	1.3317	78
2	287	42.629	42.629	86008	150	3336	1.2722	75
2	288	42.638	42.638	85724	145	3186	1.215	72
2	289	42.646	42.646	85441	139	3041	1.1599	70
2	290	42.654	42.654	85160	134	2902	1.1067	67
2	291	42.663	42.663	84879	129	2768	1.0556	65
2	292	42.671	42.671	84599	125	2638	1.0063	62
2	293	42.679	42.679	84320	120	2514	0.9588	60
2	294	42.688	42.688	84043	116	2394	0.913	58
2	295	42.696	42.696	83766	112	2278	0.8688	56
2	296	42.704	42.704	83491	107	2166	0.8263	54
2	297	42.713	42.713	83216	103	2059	0.7854	52
2	298	42.721	42.721	82943	99	1956	0.746	50
2	299	42.729	42.729	82671	95	1857	0.7083	48
2	300	42.738	42.738	82399	91	1762	0.672	46
2	301	42.746	42.746	82129	87	1671	0.6372	44
2	302	42.754	42.754	81860	83	1584	0.604	42
2	303	42.763	42.763	81591	79	1500	0.5722	40
2	304	42.771	42.771	81324	76	1421	0.5419	38
2	305	42.779	42.779	81058	73	1345	0.513	36
2	306	42.788	42.788	80793	70	1272	0.4853	35
2	307	42.796	42.796	80528	67	1203	0.4587	33
2	308	42.804	42.804	80265	64	1136	0.4333	32
2	309	42.813	42.813	80003	61	1072	0.4089	30
2	310	42.821	42.821	79741	58	1011	0.3857	29
2	311	42.829	42.829	79481	56	953	0.3636	28
2	312	42.838	42.838	79222	53	898	0.3424	27
2	313	42.846	42.846	78964	51	844	0.322	26
2	314	42.854	42.854	78706	49	793	0.3025	25
2	315	42.863	42.863	78450	47	744	0.2838	23
2	316	42.871	42.871	78194	45	697	0.266	22
2	317	42.879	42.879	77940	42	653	0.249	21
2	318	42.888	42.888	77686	40	611	0.2329	20
2	319	42.896	42.896	77434	38	571	0.2176	19
2	320	42.904	42.904	77182	36	533	0.2032	18
2	321	42.913	42.913	76932	35	496	0.1893	17
2	322	42.921	42.921	76682	33	462	0.1761	16
2	323	42.929	42.929	76433	31	429	0.1636	16
2	324	42.938	42.938	76185	29	398	0.1518	15
2	325	42.946	42.946	75938	28	369	0.1406	14
2	326	42.954	42.954	75692	26	341	0.1299	13
2	327	42.963	42.963	75447	25	314	0.1198	12
2	328	42.971	42.971	75203	23	289	0.1104	12
2	329	42.979	42.979	74960	22	266	0.1015	11
2	330	42.988	42.988	74717	20	244	0.0932	10
2	331	42.996	42.996	74476	19	224	0.0854	10
2	332	43.004	43.004	74235	18	205	0.078	9
2	333	43.013	43.013	73996	17	186	0.0711	8
2	334	43.021	43.021	73757	16	169	0.0646	8
2	335	43.029	43.029	73519	15	154	0.0586	7
2	336	43.038	43.038	73282	14	139	0.0531	7
2	337	43.046	43.046	73046	13	126	0.0479	6
2	338	43.054	43.054	72811	12	113	0.043	6
2	339	43.063	43.063	72577	11	101	0.0385	6
2	340	43.071	43.071	72343	11	90	0.0342	5
2	341	43.079	43.079	72110	10	79	0.0301	5
2	342	43.088	43.088	71879	9	69	0.0264	5
2	343	43.096	43.096	71648	8	60	0.0229	4
2	344	43.104	43.104	71418	8	52	0.0197	4
2	345	43.113	43.113	71189	7	44	0.0168	3
2	346	43.121	43.121	70960	6	37	0.0141	3
2	347	43.129	43.129	70733	6	31	0.0117	3
2	348	43.138	43.138	70506	5	25	0.0096	2
2	349	43.146	43.146	70281	4	20	0.0077	2
2	350	43.154	43.154	70056	4	16	0.006	2
2	351	43.163	43.163	69832	3	12	0.0045	2
2	352	43.171	43.171	69608	3	9	0.0033	1
2	353	43.179	43.179	69386	2	6	0.0022	1
2	354	43.188	43.188	69164	2	4	0.0014	1
2	355	43.196	43.196	68944	1	2	0.0008	1
2	356	43.204	43.204	68724	1	1	0.0003	0
2	357	43.213	43.213	68504	0	0	0.0001	0
2	358	43.221	43.221	68286	0	0	0	0
2	359	43.229	43.229	68069	0	0	0	0
3	1	48.604	48.604	12005	43	2721222	100	22
3	2	48.613	48.613	11979	62	2721178	99.9984	31
3	3	48.621	48.621	11952	94	2721116	99.9961	47
3	4	48.629	48.629	11926	139	2721022	99.9927	70
3	5	48.638	48.638	11899	198	2720883	99.9876	99
3	6	48.646	48.646	11873	268	2720685	99.9803	134
3	7	48.654	48.654	11847	351	2720417	99.9704	176
3	8	48.663	48.663	11821	446	2720066	99.9575	223
3	9	48.671	48.671	11795	552	2719620	99.9411	276
3	10	48.679	48.679	11769	668	2719068	99.9209	334
3	11	48.688	48.688	11743	796	2718400	99.8963	398
3	12	48.696	48.696	11717	933	2717604	99.8671	466
3	13	48.704	48.704	11691	1079	2716672	99.8328	540
3	14	48.713	48.713	11665	1235	2715593	99.7931	617
3	15	48.721	48.721	11640	1399	2714358	99.7478	699
3	16	48.729	48.729	11614	1571	2712959	99.6964	785
3	17	48.738	48.738	11589	1751	2711388	99.6386	875
3	18	48.746	48.746	11563	1937	2709638	99.5743	969
3	19	48.754	48.754	11538	2131	2707700	99.5031	1065
3	20	48.763	48.763	11513	2330	2705570	99.4248	1165
3	21	48.771	48.771	11488	2535	2703240	99.3392	1268
3	22	48.779	48.779	11463	2745	2700704	99.246	1373
3	23	48.788	48.788	11438	2960	2697959	99.1451	1480
3	24	48.796	48.796	11413	3180	2694999	99.0364	1590
3	25	48.804	48.804	11388	3404	2691819	98.9195	1702
3	26	48.813	48.813	11363	3631	2688415	98.7944	1816
3	27	48.821	48.821	11338	3862	2684783	98.661	1931
3	28	48.829	48.829	11313	4095	2680921	98.519	2047
3	29	48.838	48.838	11289	4330	2676827	98.3686	2165
3	30	48.846	48.846	11264	4567	2672497	98.2095	2283
3	31	48.854	48.854	11240	4805	2667930	98.0416	2403
3	32	48.863	48.863	11215	5045	2663125	97.865	2523
3	33	48.871	48.871	11191	5286	2658079	97.6796	2643
3	34	48.879	48.879	11167	5527	2652793	97.4854	2764
3	35	48.888	48.888	11143	5769	2647266	97.2823	2885
3	36	48.896	48.896	11118	6011	2641497	97.0702	3005
3	37	48.904	48.904	11094	6251	2635486	96.8494	3126
3	38	48.913	48.913	11070	6491	2629235	96.6196	3246
3	39	48.921	48.921	11046	6730	2622743	96.3811	3365
3	40	48.929	48.929	11022	6968	2616013	96.1338	3484
3	41	48.938	48.938	10999	7204	2609045	95.8777	3602
3	42	48.946	48.946	10975	7438	2601840	95.613	3719
3	43	48.954	48.954	10951	7671	2594402	95.3396	3835
3	44	48.963	48.963	10928	7900	2586731	95.0577	3950
3	45	48.971	48.971	10904	8128	2578831	94.7674	4064
3	46	48.979	48.979	10881	8353	2570703	94.4687	4176
3	47	48.988	48.988	10857	8575	2562350	94.1618	4287
3	48	48.996	48.996	10834	8793	2553776	93.8467	4397
3	49	49.004	49.004	10811	9009	2544983	93.5235	4504
3	50	49.013	49.013	10787	9221	2535974	93.1925	4610
3	51	49.021	49.021	10764	9429	2526754	92.8537	4715
3	52	49.029	49.029	10741	9634	2517324	92.5071	4817
3	53	49.038	49.038	10718	9836	2507690	92.1531	4918
3	54	49.046	49.046	10695	10033	2497854	91.7916	5017
3	55	49.054	49.054	10672	10227	2487821	91.4229	5114
3	56	49.063	49.063	10649	10417	2477594	91.0471	5208
3	57	49.071	49.071	10627	10602	2467177	90.6643	5301
3	58	49.079	49.079	10604	10784	2456575	90.2747	5392
3	59	49.088	49.088	10581	10961	2445791	89.8784	5480
3	60	49.096	49.096	10559	11134	2434830	89.4756	5567
3	61	49.104	49.104	10536	11302	2423696	89.0665	5651
3	62	49.113	49.113	10514	11467	2412394	88.6511	5733
3	63	49.121	49.121	10491	11626	2400928	88.2298	5813
3	64	49.129	49.129	10469	11782	2389301	87.8025	5891
3	65	49.138	49.138	10447	11933	2377519	87.3695	5967
3	66	49.146	49.146	10425	12079	2365586	86.931	6040
3	67	49.154	49.154	10402	12221	2353507	86.4871	6111
3	68	49.163	49.163	10380	12359	2341285	86.038	6180
3	69	49.171	49.171	10358	12493	2328926	85.5838	6246
3	70	49.179	49.179	10336	12621	2316434	85.1248	6311
3	71	49.188	49.188	10314	12745	2303812	84.661	6373
3	72	49.196	49.196	10293	12865	2291067	84.1926	6432
3	73	49.204	49.204	10271	12980	2278202	83.7198	6490
3	74	49.213	49.213	10249	13090	2265222	83.2428	6545
3	75	49.221	49.221	10227	13197	2252132	82.7618	6598
3	76	49.229	49.229	10206	13299	2238935	82.2768	6649
3	77	49.238	49.238	10184	13397	2225636	81.7881	6699
3	78	49.246	49.246	10163	13491	2212239	81.2958	6746
3	79	49.254	49.254	10141	13581	2198748	80.8	6790
3	80	49.263	49.263	10120	13667	2185167	80.3009	6833
3	81	49.271	49.271	10099	13748	2171500	79.7987	6874
3	82	49.279	49.279	10078	13826	2157752	79.2935	6913
3	83	49.288	49.288	10056	13899	2143926	78.7854	6950
3	84	49.296	49.296	10035	13969	2130027	78.2747	6985
3	85	49.304	49.304	10014	14035	2116058	77.7613	7018
3	86	49.313	49.313	9993	14098	2102023	77.2456	7049
3	87	49.321	49.321	9972	14156	2087925	76.7275	7078
3	88	49.329	49.329	9951	14211	2073769	76.2073	7105
3	89	49.338	49.338	9930	14262	2059558	75.6851	7131
3	90	49.346	49.346	9910	14310	2045296	75.161	7155
3	91	49.354	49.354	9889	14354	2030987	74.6351	7177
3	92	49.363	49.363	9868	14396	2016632	74.1076	7198
3	93	49.371	49.371	9848	14434	2002237	73.5786	7217
3	94	49.379	49.379	9827	14469	1987803	73.0482	7234
3	95	49.388	49.388	9807	14501	1973334	72.5165	7250
3	96	49.396	49.396	9786	14529	1958833	71.9836	7265
3	97	49.404	49.404	9766	14555	1944304	71.4497	7278
3	98	49.413	49.413	9745	14578	1929748	70.9148	7289
3	99	49.421	49.421	9725	14599	1915170	70.3791	7299
3	100	49.429	49.429	9705	14617	1900571	69.8426	7308
3	101	49.438	49.438	9685	14632	1885955	69.3054	7316
3	102	49.446	49.446	9665	14644	1871323	68.7677	7322
3	103	49.454	49.454	9645	14654	1856679	68.2296	7327
3	104	49.463	49.463	9625	14662	1842025	67.6911	7331
3	105	49.471	49.471	9605	14667	1827363	67.1523	7333
3	106	49.479	49.479	9585	14670	1812696	66.6133	7335
3	107	49.488	49.488	9565	14670	1798026	66.0742	7335
3	108	49.496	49.496	9545	14668	1783357	65.5351	7334
3	109	49.504	49.504	9525	14664	1768688	64.9961	7332
3	110	49.513	49.513	9506	14658	1754024	64.4572	7329
3	111	49.521	49.521	9486	14650	1739367	63.9186	7325
3	112	49.529	49.529	9466	14640	1724717	63.3802	7320
3	113	49.538	49.538	9447	14628	1710077	62.8423	7314
3	114	49.546	49.546	9427	14615	1695449	62.3047	7307
3	115	49.554	49.554	9408	14599	1680834	61.7676	7300
3	116	49.563	49.563	9389	14582	1666235	61.2311	7291
3	117	49.571	49.571	9369	14563	1651652	60.6953	7282
3	118	49.579	49.579	9350	14543	1637089	60.1601	7271
3	119	49.588	49.588	9331	14521	1622546	59.6256	7260
3	120	49.596	49.596	9312	14497	1608025	59.092	7249
3	121	49.604	49.604	9293	14472	1593528	58.5593	7236
3	122	49.613	49.613	9274	14446	1579056	58.0275	7223
3	123	49.621	49.621	9255	14418	1564610	57.4966	7209
3	124	49.629	49.629	9236	14389	1550192	56.9668	7194
3	125	49.638	49.638	9217	14358	1535803	56.438	7179
3	126	49.646	49.646	9198	14327	1521444	55.9103	7163
3	127	49.654	49.654	9179	14294	1507118	55.3839	7147
3	128	49.663	49.663	9160	14260	1492824	54.8586	7130
3	129	49.671	49.671	9142	14225	1478564	54.3346	7112
3	130	49.679	49.679	9123	14189	1464339	53.8118	7094
3	131	49.688	49.688	9104	14152	1450150	53.2904	7076
3	132	49.696	49.696	9086	14113	1435999	52.7704	7057
3	133	49.704	49.704	9067	14074	1421886	52.2517	7037
3	134	49.713	49.713	9049	14033	1407812	51.7346	7017
3	135	49.721	49.721	9031	13992	1393779	51.2189	6996
3	136	49.729	49.729	9012	13949	1379787	50.7047	6975
3	137	49.738	49.738	8994	13906	1365838	50.1921	6953
3	138	49.746	49.746	8976	13861	1351933	49.6811	6931
3	139	49.754	49.754	8958	13816	1338071	49.1717	6908
3	140	49.763	49.763	8939	13770	1324256	48.664	6885
3	141	49.771	49.771	8921	13723	1310486	48.158	6861
3	142	49.779	49.779	8903	13675	1296763	47.6537	6838
3	143	49.788	49.788	8885	13627	1283087	47.1512	6814
3	144	49.796	49.796	8867	13578	1269460	46.6504	6789
3	145	49.804	49.804	8849	13527	1255883	46.1514	6764
3	146	49.813	49.813	8832	13477	1242355	45.6543	6738
3	147	49.821	49.821	8814	13426	1228879	45.1591	6713
3	148	49.829	49.829	8796	13374	1215453	44.6657	6687
3	149	49.838	49.838	8778	13321	1202079	44.1742	6660
3	150	49.846	49.846	8761	13267	1188758	43.6847	6634
3	151	49.854	49.854	8743	13213	1175491	43.1972	6607
3	152	49.863	49.863	8725	13158	1162278	42.7116	6579
3	153	49.871	49.871	8708	13103	1149120	42.2281	6551
3	154	49.879	49.879	8690	13047	1136017	41.7466	6523
3	155	49.888	49.888	8673	12990	1122970	41.2671	6495
3	156	49.896	49.896	8656	12932	1109981	40.7898	6466
3	157	49.904	49.904	8638	12874	1097049	40.3146	6437
3	158	49.913	49.913	8621	12815	1084175	39.8415	6407
3	159	49.921	49.921	8604	12755	1071360	39.3706	6378
3	160	49.929	49.929	8586	12695	1058605	38.9018	6348
3	161	49.938	49.938	8569	12634	1045909	38.4353	6317
3	162	49.946	49.946	8552	12572	1033275	37.971	6286
3	163	49.954	49.954	8535	12510	1020703	37.509	6255
3	164	49.963	49.963	8518	12447	1008193	37.0493	6224
3	165	49.971	49.971	8501	12384	995746	36.5919	6192
3	166	49.979	49.979	8484	12320	983362	36.1368	6160
3	167	49.988	49.988	8467	12256	971042	35.684	6128
3	168	49.996	49.996	8450	12191	958787	35.2337	6095
3	169	50.004	50.004	8434	12125	946596	34.7857	6062
3	170	50.013	50.013	8417	12059	934471	34.3401	6029
3	171	50.021	50.021	8400	11992	922413	33.897	5996
3	172	50.029	50.029	8384	11924	910421	33.4563	5962
3	173	50.038	50.038	8367	11856	898496	33.0181	5928
3	174	50.046	50.046	8350	11788	886640	32.5824	5894
3	175	50.054	50.054	8334	11719	874852	32.1492	5859
3	176	50.063	50.063	8317	11649	863133	31.7186	5825
3	177	50.071	50.071	8301	11580	851484	31.2905	5790
3	178	50.079	50.079	8285	11509	839904	30.865	5755
3	179	50.088	50.088	8268	11439	828395	30.442	5719
3	180	50.096	50.096	8252	11367	816956	30.0217	5684
3	181	50.104	50.104	8236	11295	805589	29.6039	5648
3	182	50.113	50.113	8219	11223	794293	29.1889	5611
3	183	50.121	50.121	8203	11150	783071	28.7764	5575
3	184	50.129	50.129	8187	11076	771921	28.3667	5538
3	185	50.138	50.138	8171	11002	760845	27.9597	5501
3	186	50.146	50.146	8155	10928	749842	27.5554	5464
3	187	50.154	50.154	8139	10853	738914	27.1538	5427
3	188	50.163	50.163	8123	10778	728061	26.7549	5389
3	189	50.171	50.171	8107	10703	717282	26.3588	5351
[truncated: 77,223 more rows]

## Sheet: Sheet3
[Header]
Application	Name	LabSolutions
Version	5.92
Data	File	Name	H:\LabSolutions\Data\Project1\20201028-chitosan-pH8_20201029_013.lcd
Output	Date	2020-11-17
Output	Time	22:55:20
[File	Information]
Type	Data	File
Generated	2020-10-30	08:27:06
Generated	by	System	Administrator
Modified	2020-10-30	10:32:31
Modified	by	System	Administrator
[Sample	Information]
Operator	Name	System	Administrator
Acquired	2020-10-30	08:27:28
Sample	Type	0:Unknown
Level	0
Sample	Name	chitosan-pH-8-blank-37C-3D
Sample	ID
ISTD	Amount1	1
ISTD	Amount2	1
ISTD	Amount3	1
ISTD	Amount4	1
ISTD	Amount5	1
ISTD	Amount6	1
ISTD	Amount7	1
ISTD	Amount8	1
ISTD	Amount9	1
ISTD	Amount10	1
ISTD	Amount11	1
ISTD	Amount12	1
ISTD	Amount13	1
ISTD	Amount14	1
ISTD	Amount15	1
ISTD	Amount16	1
ISTD	Amount17	1
ISTD	Amount18	1
ISTD	Amount19	1
ISTD	Amount20	1
ISTD	Amount21	1
ISTD	Amount22	1
ISTD	Amount23	1
ISTD	Amount24	1
ISTD	Amount25	1
ISTD	Amount26	1
ISTD	Amount27	1
ISTD	Amount28	1
ISTD	Amount29	1
ISTD	Amount30	1
ISTD	Amount31	1
ISTD	Amount32	1
Sample	Amount	1
Dilution	Factor	1
Vial#	83
Injection	Volume	20
[Original	Files]
Data	File	H:\LabSolutions\Data\Project1\20201028-chitosan-pH8_20201029_013.lcd
Method	File	H:\LabSolutions\Data\Project1\GPC_Tris8.0_40C_bme190613.lcm
Batch	File	H:\LabSolutions\Data\Project1\20201028-chitosan-pH8.lcb
Report	Format	File	H:\LabSolutions\System\DEFAULT.lsr
[File	Description]
[Configuration]
Instrument	Name	UV+RID
Instrument	#	1
Line	#	1
#	of	Detectors	2
Detector	ID	Detector	A	Detector	B
Detector	Name	检测器A	检测器B
#	of	Channels	1	1
[Peak	Table(Detector	A)]
#	of	Peaks	3
Peak#	R.Time	I.Time	F.Time	Area	Height	A/H	Conc.	Mark	ID#	Name	k'	Plate	#	Plate	Ht.	Tailing	Resolution	Sep.Factor	Area	Ratio	Height	Ratio	Conc.	%	Norm	Conc.
1	41.323	40.5	42.517	18426	351	52.545	0	0	13912	10.782	1.182	0	0	0	0	0	0
2	45.552	44.317	46.875	24508	337	72.792	0	0.102	9212	16.283	0.97	2.563	0	0	0	0	0
3	61.85	60.975	62.942	13506	234	57.683	0	0.497	24902	6.024	1.089	9.404	4.854	0	0	0	0
[Peak	Table(Detector	B)]
#	of	Peaks	2
Peak#	R.Time	I.Time	F.Time	Area	Height	A/H	Conc.	Mark	ID#	Name	k'	Plate	#	Plate	Ht.	Tailing	Resolution	Sep.Factor	Area	Ratio	Height	Ratio	Conc.	%	Norm	Conc.
1	28.993	25.158	36.25	2433151	9697	250.926	0	0	370	405.778	1.388	0	0	0	0	0	0
2	41.405	40.933	42.333	4754	121	39.32	0	0.428	25189	5.955	1.371	3.509	0	0	0	0	0
[Compound	Results(Detector	A)]
#	of	IDs	0
[Compound	Results(Detector	B)]
#	of	IDs	0
[Group	Results(Detector	A)]
#	of	Groups	0
[Group	Results(Detector	B)]
#	of	Groups	0
[GPC	Peak	Table(Detector	B)]
#	of	Peaks	2
Peak#	Start	Time	Top	Time	End	Time	Start	Volume	Top	Volume	End	Volume	Start	M.W.	Top	M.W.	End	M.W.	Start	Height	Top	Height	End	Height
1	25.158	28.993	36.25	25.158	28.993	36.25	6032500185	234039989	1809748	16	9697	10
2	40.933	41.405	42.333	40.933	41.405	42.333	174611	142371	96828	5	121	-43
[Average	Molecular	Weight	Table(Detector	B)]
#	of	Peaks	2
Peak#	Mn	Mw	Mz	Mz1	Mv	Mw/Mn	Mv/Mn	Mz/Mw	I.Visc	%
Total	34255738	337793721	894047221	1642639027	0	9.86094	0	2.64673	1	100
1	66895937	338453488	894047934	1642639027	0	5.0594	0	2.64157	1	99.805
2	136635	138197	139720	141198	0	1.01143	0	1.01102	1	0.195
[RT/MW	Range	Table(Detector	B)]
#	of	RT/MW	Range	0
[GPC	Calibration	Curve	Table(Detector	B)]
#	of	Points	8
#	Time(min)	M.W.	Weight	Error	Active	Virtual	Data	Name
1	37.982	736000	1	3.2563	ON	OFF	H:\LabSolutions\Data\Project1\201904016STD-Tris	8.0-40C_2019418_009.lcd
2	39.316	348000	1	-5.4204	ON	OFF	H:\LabSolutions\Data\Project1\201904016STD-Tris	8.0-40C_2019418_008.lcd
3	40.555	200000	1	-3.2562	ON	OFF	H:\LabSolutions\Data\Project1\201904016STD-Tris	8.0-40C_2019418_007.lcd
4	42.107	113000	1	6.0367	ON	OFF	H:\LabSolutions\Data\Project1\201904016STD-Tris	8.0-40C_2019418_006.lcd
5	44.227	48800	1	3.6893	ON	OFF	H:\LabSolutions\Data\Project1\201904016STD-Tris	8.0-40C_2019418_005.lcd
6	46.137	23000	1	-7.0994	ON	OFF	H:\LabSolutions\Data\Project1\201904016STD-Tris	8.0-40C_2019418_004.lcd
7	49.462	9900	1	2.7697	ON	OFF	H:\LabSolutions\Data\Project1\201904016STD-Tris	8.0-40C_2019418_003.lcd
8	51.331	6200	1	-0.7662	ON	OFF	H:\LabSolutions\Data\Project1\201904016STD-Tris	8.0-40C_2019418_002.lcd
Calibration	Curve	3rd	Order
Comment
[GPC	Slice	Data	Table(Detector	B)]
#	of	Peaks	2
Peak#	Slice#	R.Time	Volume	M.W.	Height	Sub	Total	%	Area
1	1	25.163	25.163	6009585140	2	4866302	100	1
1	2	25.171	25.171	5964026803	3	4866300	100	2
1	3	25.179	25.179	5918828327	5	4866297	99.9999	2
1	4	25.188	25.188	5873986761	7	4866292	99.9998	3
1	5	25.196	25.196	5829499182	8	4866285	99.9997	4
1	6	25.204	25.204	5785362688	10	4866277	99.9995	5
1	7	25.213	25.213	5741574405	12	4866267	99.9993	6
1	8	25.221	25.221	5698131481	14	4866255	99.999	7
1	9	25.229	25.229	5655031090	16	4866241	99.9988	8
1	10	25.238	25.238	5612270428	18	4866225	99.9984	9
1	11	25.246	25.246	5569846717	20	4866207	99.998	10
1	12	25.254	25.254	5527757200	22	4866187	99.9976	11
1	13	25.263	25.263	5485999145	24	4866165	99.9972	12
1	14	25.271	25.271	5444569843	27	4866140	99.9967	13
1	15	25.279	25.279	5403466608	29	4866114	99.9961	14
1	16	25.288	25.288	5362686775	31	4866085	99.9955	15
1	17	25.296	25.296	5322227703	33	4866054	99.9949	16
1	18	25.304	25.304	5282086775	35	4866021	99.9942	17
1	19	25.313	25.313	5242261392	37	4865987	99.9935	19
1	20	25.321	25.321	5202748981	39	4865950	99.9928	20
1	21	25.329	25.329	5163546988	42	4865910	99.992	21
1	22	25.338	25.338	5124652881	45	4865868	99.9911	22
1	23	25.346	25.346	5086064151	47	4865823	99.9902	24
1	24	25.354	25.354	5047778308	50	4865776	99.9892	25
1	25	25.363	25.363	5009792884	53	4865727	99.9882	26
1	26	25.371	25.371	4972105433	55	4865674	99.9871	28
1	27	25.379	25.379	4934713528	58	4865619	99.986	29
1	28	25.388	25.388	4897614762	61	4865561	99.9848	30
1	29	25.396	25.396	4860806750	63	4865500	99.9835	32
1	30	25.404	25.404	4824287127	66	4865437	99.9822	33
1	31	25.413	25.413	4788053545	69	4865370	99.9809	35
1	32	25.421	25.421	4752103679	72	4865301	99.9794	36
1	33	25.429	25.429	4716435223	75	4865229	99.978	38
1	34	25.438	25.438	4681045890	79	4865154	99.9764	39
1	35	25.446	25.446	4645933411	82	4865075	99.9748	41
1	36	25.454	25.454	4611095539	86	4864993	99.9731	43
1	37	25.463	25.463	4576530042	89	4864907	99.9713	45
1	38	25.471	25.471	4542234710	93	4864818	99.9695	46
1	39	25.479	25.479	4508207350	96	4864725	99.9676	48
1	40	25.488	25.488	4474445788	100	4864629	99.9656	50
1	41	25.496	25.496	4440947868	103	4864529	99.9636	52
1	42	25.504	25.504	4407711453	107	4864426	99.9614	53
1	43	25.513	25.513	4374734422	111	4864319	99.9592	55
1	44	25.521	25.521	4342014674	114	4864208	99.957	57
1	45	25.529	25.529	4309550124	118	4864093	99.9546	59
1	46	25.538	25.538	4277338704	122	4863975	99.9522	61
1	47	25.546	25.546	4245378366	126	4863853	99.9497	63
1	48	25.554	25.554	4213667077	130	4863727	99.9471	65
1	49	25.563	25.563	4182202821	135	4863597	99.9444	67
1	50	25.571	25.571	4150983601	139	4863462	99.9416	69
1	51	25.579	25.579	4120007433	143	4863323	99.9388	72
1	52	25.588	25.588	4089272353	148	4863180	99.9359	74
1	53	25.596	25.596	4058776412	152	4863033	99.9328	76
1	54	25.604	25.604	4028517678	156	4862881	99.9297	78
1	55	25.613	25.613	3998494234	160	4862725	99.9265	80
1	56	25.621	25.621	3968704180	165	4862565	99.9232	82
1	57	25.629	25.629	3939145631	170	4862400	99.9198	85
1	58	25.638	25.638	3909816720	175	4862230	99.9163	88
1	59	25.646	25.646	3880715592	180	4862054	99.9127	90
1	60	25.654	25.654	3851840411	185	4861874	99.909	92
1	61	25.663	25.663	3823189354	190	4861689	99.9052	95
1	62	25.671	25.671	3794760614	195	4861499	99.9013	98
1	63	25.679	25.679	3766552400	201	4861304	99.8973	100
1	64	25.688	25.688	3738562933	206	4861104	99.8932	103
1	65	25.696	25.696	3710790453	212	4860898	99.8889	106
1	66	25.704	25.704	3683233212	218	4860685	99.8846	109
1	67	25.713	25.713	3655889476	224	4860467	99.8801	112
1	68	25.721	25.721	3628757528	230	4860244	99.8755	115
1	69	25.729	25.729	3601835663	236	4860014	99.8708	118
1	70	25.738	25.738	3575122191	242	4859777	99.8659	121
1	71	25.746	25.746	3548615437	249	4859535	99.861	124
1	72	25.754	25.754	3522313738	255	4859287	99.8558	128
1	73	25.763	25.763	3496215447	261	4859032	99.8506	131
1	74	25.771	25.771	3470318930	268	4858770	99.8452	134
1	75	25.779	25.779	3444622565	275	4858502	99.8397	137
1	76	25.788	25.788	3419124745	281	4858228	99.8341	141
1	77	25.796	25.796	3393823877	288	4857946	99.8283	144
1	78	25.804	25.804	3368718379	295	4857658	99.8224	147
1	79	25.813	25.813	3343806685	302	4857364	99.8163	151
1	80	25.821	25.821	3319087239	309	4857062	99.8101	155
1	81	25.829	25.829	3294558500	317	4856752	99.8038	158
1	82	25.838	25.838	3270218940	324	4856436	99.7973	162
1	83	25.846	25.846	3246067042	331	4856112	99.7906	166
1	84	25.854	25.854	3222101303	339	4855780	99.7838	169
1	85	25.863	25.863	3198320232	347	4855442	99.7768	173
1	86	25.871	25.871	3174722349	355	4855095	99.7697	177
1	87	25.879	25.879	3151306190	363	4854741	99.7624	181
1	88	25.888	25.888	3128070298	371	4854378	99.755	185
1	89	25.896	25.896	3105013233	379	4854007	99.7474	189
1	90	25.904	25.904	3082133564	387	4853628	99.7396	194
1	91	25.913	25.913	3059429873	396	4853241	99.7316	198
1	92	25.921	25.921	3036900753	405	4852845	99.7235	203
1	93	25.929	25.929	3014544808	414	4852439	99.7151	207
1	94	25.938	25.938	2992360656	424	4852025	99.7066	212
1	95	25.946	25.946	2970346925	433	4851601	99.6979	217
1	96	25.954	25.954	2948502253	443	4851168	99.689	221
1	97	25.963	25.963	2926825292	452	4850725	99.6799	226
1	98	25.971	25.971	2905314702	462	4850273	99.6706	231
1	99	25.979	25.979	2883969158	472	4849811	99.6611	236
1	100	25.988	25.988	2862787342	482	4849338	99.6514	241
1	101	25.996	25.996	2841767950	492	4848856	99.6415	246
1	102	26.004	26.004	2820909687	503	4848364	99.6314	251
1	103	26.013	26.013	2800211268	514	4847861	99.6211	257
1	104	26.021	26.021	2779671421	525	4847347	99.6105	262
1	105	26.029	26.029	2759288883	536	4846823	99.5997	268
1	106	26.038	26.038	2739062401	547	4846287	99.5887	274
1	107	26.046	26.046	2718990733	559	4845739	99.5775	279
1	108	26.054	26.054	2699072648	570	4845180	99.566	285
1	109	26.063	26.063	2679306924	582	4844610	99.5543	291
1	110	26.071	26.071	2659692349	594	4844029	99.5423	297
1	111	26.079	26.079	2640227722	606	4843435	99.5301	303
1	112	26.088	26.088	2620911851	618	4842830	99.5177	309
1	113	26.096	26.096	2601743555	630	4842212	99.505	315
1	114	26.104	26.104	2582721660	642	4841582	99.492	321
1	115	26.113	26.113	2563845004	655	4840940	99.4788	327
1	116	26.121	26.121	2545112435	668	4840285	99.4654	334
1	117	26.129	26.129	2526522809	681	4839618	99.4517	341
1	118	26.138	26.138	2508074992	694	4838936	99.4377	347
1	119	26.146	26.146	2489767859	707	4838242	99.4234	354
1	120	26.154	26.154	2471600295	721	4837535	99.4089	361
1	121	26.163	26.163	2453571193	735	4836814	99.394	368
1	122	26.171	26.171	2435679456	749	4836079	99.3789	375
1	123	26.179	26.179	2417923996	764	4835329	99.3635	382
1	124	26.188	26.188	2400303734	778	4834566	99.3478	389
1	125	26.196	26.196	2382817598	793	4833787	99.3318	397
1	126	26.204	26.204	2365464528	809	4832994	99.3155	404
1	127	26.213	26.213	2348243471	824	4832185	99.2989	412
1	128	26.221	26.221	2331153381	839	4831362	99.282	420
1	129	26.229	26.229	2314193223	855	4830522	99.2648	428
1	130	26.238	26.238	2297361971	871	4829667	99.2472	435
1	131	26.246	26.246	2280658605	887	4828796	99.2293	443
1	132	26.254	26.254	2264082114	903	4827909	99.2111	452
1	133	26.263	26.263	2247631497	920	4827006	99.1925	460
1	134	26.271	26.271	2231305759	937	4826087	99.1736	468
1	135	26.279	26.279	2215103914	954	4825150	99.1544	477
1	136	26.288	26.288	2199024985	971	4824196	99.1348	485
1	137	26.296	26.296	2183068001	988	4823225	99.1148	494
1	138	26.304	26.304	2167232002	1006	4822237	99.0945	503
1	139	26.313	26.313	2151516032	1025	4821231	99.0738	512
1	140	26.321	26.321	2135919145	1043	4820206	99.0528	522
1	141	26.329	26.329	2120440404	1062	4819163	99.0313	531
1	142	26.338	26.338	2105078876	1081	4818100	99.0095	540
1	143	26.346	26.346	2089833639	1100	4817019	98.9873	550
1	144	26.354	26.354	2074703778	1119	4815919	98.9647	560
1	145	26.363	26.363	2059688383	1139	4814800	98.9417	570
1	146	26.371	26.371	2044786554	1160	4813661	98.9183	580
1	147	26.379	26.379	2029997398	1180	4812501	98.8944	590
1	148	26.388	26.388	2015320028	1200	4811321	98.8702	600
1	149	26.396	26.396	2000753566	1221	4810121	98.8455	610
1	150	26.404	26.404	1986297139	1242	4808900	98.8204	621
1	151	26.413	26.413	1971949882	1263	4807659	98.7949	631
1	152	26.421	26.421	1957710939	1285	4806396	98.769	642
1	153	26.429	26.429	1943579459	1307	4805111	98.7426	653
1	154	26.438	26.438	1929554597	1329	4803804	98.7157	665
1	155	26.446	26.446	1915635517	1352	4802475	98.6884	676
1	156	26.454	26.454	1901821388	1375	4801124	98.6606	687
1	157	26.463	26.463	1888111388	1398	4799749	98.6324	699
1	158	26.471	26.471	1874504700	1421	4798351	98.6037	711
1	159	26.479	26.479	1861000514	1445	4796930	98.5744	722
1	160	26.488	26.488	1847598026	1469	4795485	98.5448	734
1	161	26.496	26.496	1834296439	1493	4794017	98.5146	746
1	162	26.504	26.504	1821094963	1517	4792524	98.4839	759
1	163	26.513	26.513	1807992815	1542	4791007	98.4527	771
1	164	26.521	26.521	1794989216	1568	4789465	98.421	784
1	165	26.529	26.529	1782083395	1593	4787897	98.3888	797
1	166	26.538	26.538	1769274587	1619	4786303	98.3561	810
1	167	26.546	26.546	1756562034	1646	4784684	98.3228	823
1	168	26.554	26.554	1743944982	1672	4783039	98.289	836
1	169	26.563	26.563	1731422685	1699	4781366	98.2546	850
1	170	26.571	26.571	1718994402	1727	4779667	98.2197	863
1	171	26.579	26.579	1706659399	1754	4777941	98.1842	877
1	172	26.588	26.588	1694416948	1782	4776187	98.1482	891
1	173	26.596	26.596	1682266325	1811	4774405	98.1116	905
1	174	26.604	26.604	1670206813	1839	4772594	98.0744	920
1	175	26.613	26.613	1658237703	1869	4770755	98.0366	934
1	176	26.621	26.621	1646358288	1898	4768886	97.9982	949
1	177	26.629	26.629	1634567868	1928	4766988	97.9592	964
1	178	26.638	26.638	1622865751	1958	4765060	97.9195	979
1	179	26.646	26.646	1611251247	1988	4763102	97.8793	994
1	180	26.654	26.654	1599723675	2019	4761114	97.8384	1010
1	181	26.663	26.663	1588282355	2050	4759095	97.797	1025
1	182	26.671	26.671	1576926618	2082	4757044	97.7548	1041
1	183	26.679	26.679	1565655796	2114	4754962	97.712	1057
1	184	26.688	26.688	1554469229	2145	4752849	97.6686	1073
1	185	26.696	26.696	1543366261	2177	4750703	97.6245	1089
1	186	26.704	26.704	1532346241	2210	4748526	97.5798	1105
1	187	26.713	26.713	1521408525	2243	4746316	97.5344	1122
1	188	26.721	26.721	1510552473	2277	4744073	97.4883	1138
1	189	26.729	26.729	1499777450	2311	4741796	97.4415	1155
1	190	26.738	26.738	1489082826	2345	4739485	97.394	1172
1	191	26.746	26.746	1478467977	2379	4737140	97.3458	1189
1	192	26.754	26.754	1467932283	2413	4734761	97.2969	1207
1	193	26.763	26.763	1457475130	2449	4732348	97.2473	1224
1	194	26.771	26.771	1447095909	2485	4729899	97.197	1242
1	195	26.779	26.779	1436794014	2521	4727414	97.1459	1261
1	196	26.788	26.788	1426568846	2558	4724893	97.0941	1279
1	197	26.796	26.796	1416419810	2594	4722336	97.0416	1297
1	198	26.804	26.804	1406346315	2632	4719741	96.9883	1316
1	199	26.813	26.813	1396347777	2669	4717109	96.9342	1335
1	200	26.821	26.821	1386423615	2707	4714440	96.8793	1354
1	201	26.829	26.829	1376573252	2745	4711733	96.8237	1373
1	202	26.838	26.838	1366796117	2784	4708987	96.7673	1392
1	203	26.846	26.846	1357091643	2822	4706204	96.7101	1411
1	204	26.854	26.854	1347459268	2862	4703381	96.6521	1431
1	205	26.863	26.863	1337898434	2902	4700519	96.5933	1451
1	206	26.871	26.871	1328408589	2942	4697618	96.5336	1471
1	207	26.879	26.879	1318989182	2982	4694676	96.4732	1491
1	208	26.888	26.888	1309639670	3023	4691694	96.4119	1511
1	209	26.896	26.896	1300359512	3064	4688671	96.3498	1532
1	210	26.904	26.904	1291148173	3105	4685607	96.2868	1553
1	211	26.913	26.913	1282005121	3147	4682502	96.223	1574
1	212	26.921	26.921	1272929829	3190	4679355	96.1583	1595
1	213	26.929	26.929	1263921775	3232	4676165	96.0928	1616
1	214	26.938	26.938	1254980438	3275	4672933	96.0264	1638
1	215	26.946	26.946	1246105305	3318	4669658	95.9591	1659
1	216	26.954	26.954	1237295866	3362	4666340	95.8909	1681
1	217	26.963	26.963	1228551612	3406	4662977	95.8218	1703
1	218	26.971	26.971	1219872043	3451	4659571	95.7518	1725
1	219	26.979	26.979	1211256660	3496	4656120	95.6809	1748
1	220	26.988	26.988	1202704969	3540	4652625	95.609	1770
1	221	26.996	26.996	1194216478	3586	4649084	95.5363	1793
1	222	27.004	27.004	1185790702	3632	4645498	95.4626	1816
1	223	27.013	27.013	1177427158	3678	4641867	95.388	1839
1	224	27.021	27.021	1169125367	3724	4638189	95.3124	1862
1	225	27.029	27.029	1160884854	3771	4634465	95.2359	1886
1	226	27.038	27.038	1152705148	3818	4630693	95.1584	1909
1	227	27.046	27.046	1144585781	3866	4626875	95.0799	1933
1	228	27.054	27.054	1136526291	3914	4623009	95.0005	1957
1	229	27.063	27.063	1128526216	3963	4619095	94.92	1981
1	230	27.071	27.071	1120585101	4011	4615133	94.8386	2006
1	231	27.079	27.079	1112702493	4060	4611121	94.7562	2030
1	232	27.088	27.088	1104877942	4109	4607061	94.6727	2055
1	233	27.096	27.096	1097111004	4158	4602952	94.5883	2079
1	234	27.104	27.104	1089401236	4207	4598794	94.5029	2104
1	235	27.113	27.113	1081748201	4257	4594587	94.4164	2129
1	236	27.121	27.121	1074151462	4307	4590330	94.3289	2154
1	237	27.129	27.129	1066610589	4358	4586022	94.2404	2179
1	238	27.138	27.138	1059125153	4408	4581665	94.1509	2204
1	239	27.146	27.146	1051694730	4459	4577257	94.0603	2229
1	240	27.154	27.154	1044318899	4509	4572798	93.9686	2255
1	241	27.163	27.163	1036997241	4560	4568289	93.876	2280
1	242	27.171	27.171	1029729342	4612	4563728	93.7823	2306
1	243	27.179	27.179	1022514791	4663	4559116	93.6875	2332
1	244	27.188	27.188	1015353180	4715	4554453	93.5917	2358
1	245	27.196	27.196	1008244104	4768	4549738	93.4948	2384
1	246	27.204	27.204	1001187161	4820	4544970	93.3968	2410
1	247	27.213	27.213	994181953	4873	4540150	93.2977	2437
1	248	27.221	27.221	987228085	4926	4535276	93.1976	2463
1	249	27.229	27.229	980325164	4979	4530350	93.0964	2489
1	250	27.238	27.238	973472802	5032	4525372	92.9941	2516
1	251	27.246	27.246	966670612	5085	4520340	92.8907	2542
1	252	27.254	27.254	959918212	5138	4515256	92.7862	2569
1	253	27.263	27.263	953215223	5191	4510118	92.6806	2595
1	254	27.271	27.271	946561266	5244	4504927	92.5739	2622
1	255	27.279	27.279	939955969	5298	4499683	92.4662	2649
1	256	27.288	27.288	933398960	5351	4494385	92.3573	2676
1	257	27.296	27.296	926889872	5405	4489034	92.2473	2702
1	258	27.304	27.304	920428339	5459	4483629	92.1363	2729
1	259	27.313	27.313	914013999	5513	4478170	92.0241	2756
1	260	27.321	27.321	907646494	5566	4472657	91.9108	2783
1	261	27.329	27.329	901325466	5620	4467091	91.7964	2810
1	262	27.338	27.338	895050562	5673	4461471	91.6809	2837
1	263	27.346	27.346	888821431	5727	4455798	91.5644	2864
1	264	27.354	27.354	882637726	5781	4450071	91.4467	2891
1	265	27.363	27.363	876499100	5835	4444290	91.3279	2918
1	266	27.371	27.371	870405212	5889	4438455	91.208	2944
1	267	27.379	27.379	864355721	5942	4432566	91.0869	2971
1	268	27.388	27.388	858350290	5996	4426623	90.9648	2998
1	269	27.396	27.396	852388584	6049	4420628	90.8416	3024
1	270	27.404	27.404	846470272	6102	4414579	90.7173	3051
1	271	27.413	27.413	840595025	6155	4408477	90.5919	3078
1	272	27.421	27.421	834762515	6208	4402322	90.4654	3104
1	273	27.429	27.429	828972419	6261	4396113	90.3379	3131
1	274	27.438	27.438	823224415	6314	4389852	90.2092	3157
1	275	27.446	27.446	817518184	6366	4383538	90.0795	3183
1	276	27.454	27.454	811853409	6419	4377172	89.9486	3209
1	277	27.463	27.463	806229777	6471	4370754	89.8167	3235
1	278	27.471	27.471	800646975	6522	4364283	89.6838	3261
1	279	27.479	27.479	795104696	6574	4357760	89.5497	3287
1	280	27.488	27.488	789602631	6625	4351187	89.4147	3312
1	281	27.496	27.496	784140477	6676	4344562	89.2785	3338
1	282	27.504	27.504	778717932	6726	4337886	89.1413	3363
1	283	27.513	27.513	773334697	6776	4331160	89.0031	3388
1	284	27.521	27.521	767990473	6826	4324384	88.8639	3413
1	285	27.529	27.529	762684967	6875	4317558	88.7236	3438
1	286	27.538	27.538	757417886	6924	4310683	88.5823	3462
1	287	27.546	27.546	752188940	6972	4303759	88.44	3486
1	288	27.554	27.554	746997840	7020	4296787	88.2968	3510
1	289	27.563	27.563	741844302	7068	4289766	88.1525	3534
1	290	27.571	27.571	736728040	7115	4282698	88.0072	3558
1	291	27.579	27.579	731648776	7162	4275583	87.861	3581
1	292	27.588	27.588	726606229	7208	4268421	87.7139	3604
1	293	27.596	27.596	721600122	7254	4261213	87.5657	3627
1	294	27.604	27.604	716630181	7299	4253960	87.4167	3650
1	295	27.613	27.613	711696133	7344	4246660	87.2667	3672
1	296	27.621	27.621	706797709	7389	4239316	87.1158	3694
1	297	27.629	27.629	701934639	7432	4231927	86.9639	3716
1	298	27.638	27.638	697106658	7476	4224494	86.8112	3738
1	299	27.646	27.646	692313501	7518	4217019	86.6576	3759
1	300	27.654	27.654	687554907	7561	4209500	86.5031	3780
1	301	27.663	27.663	682830615	7602	4201939	86.3477	3801
1	302	27.671	27.671	678140367	7642	4194338	86.1915	3821
1	303	27.679	27.679	673483909	7682	4186696	86.0344	3841
1	304	27.688	27.688	668860985	7721	4179014	85.8766	3860
1	305	27.696	27.696	664271343	7759	4171293	85.7179	3880
1	306	27.704	27.704	659714735	7797	4163534	85.5585	3899
1	307	27.713	27.713	655190911	7834	4155737	85.3983	3917
1	308	27.721	27.721	650699626	7871	4147902	85.2373	3936
1	309	27.729	27.729	646240635	7907	4140031	85.0755	3953
1	310	27.738	27.738	641813697	7942	4132124	84.913	3971
1	311	27.746	27.746	637418570	7977	4124182	84.7498	3989
1	312	27.754	27.754	633055017	8011	4116205	84.5859	4006
1	313	27.763	27.763	628722800	8044	4108194	84.4213	4022
1	314	27.771	27.771	624421685	8077	4100149	84.256	4038
1	315	27.779	27.779	620151439	8108	4092073	84.09	4054
1	316	27.788	27.788	615911831	8140	4083965	83.9234	4070
1	317	27.796	27.796	611702631	8170	4075825	83.7561	4085
1	318	27.804	27.804	607523612	8200	4067655	83.5882	4100
1	319	27.813	27.813	603374548	8229	4059455	83.4197	4115
1	320	27.821	27.821	599255214	8258	4051225	83.2506	4129
1	321	27.829	27.829	595165390	8285	4042967	83.0809	4142
1	322	27.838	27.838	591104853	8312	4034683	82.9107	4156
1	323	27.846	27.846	587073385	8338	4026371	82.7399	4169
1	324	27.854	27.854	583070770	8364	4018033	82.5685	4182
1	325	27.863	27.863	579096791	8389	4009669	82.3966	4195
1	326	27.871	27.871	575151234	8413	4001280	82.2242	4207
1	327	27.879	27.879	571233888	8437	3992867	82.0514	4218
1	328	27.888	27.888	567344542	8459	3984430	81.878	4230
1	329	27.896	27.896	563482987	8482	3975971	81.7042	4241
1	330	27.904	27.904	559649016	8503	3967489	81.5299	4252
1	331	27.913	27.913	555842423	8524	3958986	81.3551	4262
1	332	27.921	27.921	552063004	8545	3950462	81.18	4272
1	333	27.929	27.929	548310557	8564	3941917	81.0044	4282
1	334	27.938	27.938	544584881	8584	3933353	80.8284	4292
1	335	27.946	27.946	540885776	8603	3924769	80.652	4301
1	336	27.954	27.954	537213044	8621	3916166	80.4752	4311
1	337	27.963	27.963	533566490	8639	3907545	80.298	4320
1	338	27.971	27.971	529945919	8657	3898906	80.1205	4328
1	339	27.979	27.979	526351136	8674	3890249	79.9426	4337
1	340	27.988	27.988	522781952	8690	3881575	79.7644	4345
1	341	27.996	27.996	519238174	8706	3872886	79.5858	4353
1	342	28.004	28.004	515719615	8721	3864180	79.4069	4361
1	343	28.013	28.013	512226087	8736	3855459	79.2277	4368
1	344	28.021	28.021	508757404	8751	3846723	79.0482	4375
1	345	28.029	28.029	505313382	8765	3837972	78.8684	4382
1	346	28.038	28.038	501893837	8778	3829207	78.6882	4389
1	347	28.046	28.046	498498589	8792	3820429	78.5078	4396
1	348	28.054	28.054	495127456	8805	3811637	78.3272	4402
1	349	28.063	28.063	491780260	8817	3802832	78.1463	4409
1	350	28.071	28.071	488456824	8829	3794015	77.9651	4415
1	351	28.079	28.079	485156971	8841	3785185	77.7836	4420
1	352	28.088	28.088	481880527	8852	3776345	77.6019	4426
1	353	28.096	28.096	478627318	8863	3767493	77.42	4431
1	354	28.104	28.104	475397173	8874	3758630	77.2379	4437
1	355	28.113	28.113	472189919	8884	3749756	77.0556	4442
1	356	28.121	28.121	469005389	8894	3740872	76.873	4447
1	357	28.129	28.129	465843414	8903	3731978	76.6902	4452
1	358	28.138	28.138	462703827	8912	3723075	76.5073	4456
1	359	28.146	28.146	459586462	8921	3714162	76.3241	4461
1	360	28.154	28.154	456491156	8930	3705241	76.1408	4465
1	361	28.163	28.163	453417745	8938	3696311	75.9573	4469
1	362	28.171	28.171	450366068	8946	3687372	75.7736	4473
1	363	28.179	28.179	447335964	8954	3678426	75.5898	4477
1	364	28.188	28.188	444327274	8961	3669472	75.4058	4481
1	365	28.196	28.196	441339839	8968	3660511	75.2216	4484
1	366	28.204	28.204	438373503	8976	3651543	75.0373	4488
1	367	28.213	28.213	435428111	8982	3642567	74.8529	4491
1	368	28.221	28.221	432503507	8989	3633585	74.6683	4495
1	369	28.229	28.229	429599539	8995	3624596	74.4836	4498
1	370	28.238	28.238	426716054	9001	3615601	74.2987	4501
1	371	28.246	28.246	423852902	9007	3606599	74.1138	4504
1	372	28.254	28.254	421009933	9014	3597592	73.9287	4507
1	373	28.263	28.263	418186998	9020	3588578	73.7434	4510
1	374	28.271	28.271	415383949	9025	3579559	73.5581	4513
1	375	28.279	28.279	412600641	9031	3570533	73.3726	4515
1	376	28.288	28.288	409836928	9036	3561503	73.1871	4518
1	377	28.296	28.296	407092667	9041	3552467	73.0014	4521
1	378	28.304	28.304	404367713	9046	3543426	72.8156	4523
1	379	28.313	28.313	401661925	9051	3534380	72.6297	4525
1	380	28.321	28.321	398975163	9056	3525329	72.4437	4528
1	381	28.329	28.329	396307286	9060	3516273	72.2576	4530
1	382	28.338	28.338	393658156	9065	3507213	72.0714	4533
1	383	28.346	28.346	391027635	9070	3498148	71.8851	4535
1	384	28.354	28.354	388415586	9075	3489078	71.6988	4538
1	385	28.363	28.363	385821875	9080	3480002	71.5123	4540
1	386	28.371	28.371	383246366	9085	3470922	71.3257	4543
1	387	28.379	28.379	380688927	9090	3461837	71.139	4545
1	388	28.388	28.388	378149424	9095	3452747	70.9522	4547
1	389	28.396	28.396	375627726	9100	3443652	70.7653	4550
1	390	28.404	28.404	373123703	9106	3434552	70.5783	4553
1	391	28.413	28.413	370637225	9111	3425447	70.3912	4556
1	392	28.421	28.421	368168164	9117	3416335	70.2039	4559
1	393	28.429	28.429	365716392	9123	3407218	70.0166	4561
1	394	28.438	28.438	363281783	9129	3398095	69.8291	4565
1	395	28.446	28.446	360864212	9136	3388966	69.6415	4568
1	396	28.454	28.454	358463553	9142	3379831	69.4538	4571
1	397	28.463	28.463	356079683	9149	3370689	69.2659	4575
1	398	28.471	28.471	353712480	9156	3361539	69.0779	4578
1	399	28.479	28.479	351361821	9164	3352383	68.8897	4582
1	400	28.488	28.488	349027585	9172	3343219	68.7014	4586
1	401	28.496	28.496	346709654	9180	3334047	68.513	4590
1	402	28.504	28.504	344407907	9187	3324868	68.3243	4594
1	403	28.513	28.513	342122227	9195	3315680	68.1355	4598
1	404	28.521	28.521	339852496	9204	3306485	67.9466	4602
1	405	28.529	28.529	337598599	9212	3297281	67.7574	4606
1	406	28.538	28.538	335360418	9221	3288070	67.5681	4610
1	407	28.546	28.546	333137842	9230	3278849	67.3787	4615
1	408	28.554	28.554	330930754	9239	3269619	67.189	4620
1	409	28.563	28.563	328739043	9249	3260380	66.9991	4625
1	410	28.571	28.571	326562596	9259	3251130	66.8091	4629
1	411	28.579	28.579	324401303	9269	3241871	66.6188	4634
1	412	28.588	28.588	322255053	9279	3232603	66.4283	4639
1	413	28.596	28.596	320123737	9289	3223324	66.2376	4645
1	414	28.604	28.604	318007245	9300	3214034	66.0468	4650
1	415	28.613	28.613	315905471	9310	3204735	65.8557	4655
1	416	28.621	28.621	313818307	9321	3195425	65.6643	4660
1	417	28.629	28.629	311745647	9332	3186104	65.4728	4666
1	418	28.638	28.638	309687386	9342	3176772	65.281	4671
1	419	28.646	28.646	307643419	9353	3167430	65.0891	4677
1	420	28.654	28.654	305613642	9365	3158076	64.8968	4682
1	421	28.663	28.663	303597952	9376	3148712	64.7044	4688
1	422	28.671	28.671	301596248	9387	3139336	64.5117	4694
1	423	28.679	28.679	299608427	9399	3129949	64.3188	4699
1	424	28.688	28.688	297634389	9410	3120551	64.1257	4705
1	425	28.696	28.696	295674034	9422	3111140	63.9323	4711
1	426	28.704	28.704	293727263	9434	3101719	63.7387	4717
1	427	28.713	28.713	291793977	9445	3092285	63.5449	4722
1	428	28.721	28.721	289874079	9456	3082840	63.3508	4728
1	429	28.729	28.729	287967472	9467	3073384	63.1565	4734
1	430	28.738	28.738	286074059	9479	3063917	62.9619	4739
1	431	28.746	28.746	284193745	9490	3054438	62.7671	4745
1	432	28.754	28.754	282326436	9502	3044948	62.5721	4751
1	433	28.763	28.763	280472037	9513	3035446	62.3769	4756
1	434	28.771	28.771	278630454	9523	3025934	62.1814	4762
1	435	28.779	28.779	276801596	9533	3016410	61.9857	4767
1	436	28.788	28.788	274985370	9544	3006877	61.7898	4772
1	437	28.796	28.796	273181685	9554	2997333	61.5937	4777
1	438	28.804	28.804	271390451	9565	2987779	61.3973	4782
1	439	28.813	28.813	269611577	9575	2978214	61.2008	4788
1	440	28.821	28.821	267844974	9585	2968638	61.004	4793
1	441	28.829	28.829	266090554	9595	2959053	60.807	4797
1	442	28.838	28.838	264348229	9604	2949458	60.6099	4802
1	443	28.846	28.846	262617912	9613	2939854	60.4125	4807
1	444	28.854	28.854	260899516	9622	2930241	60.2149	4811
1	445	28.863	28.863	259192955	9631	2920619	60.0172	4815
1	446	28.871	28.871	257498144	9638	2910988	59.8193	4819
1	447	28.879	28.879	255814998	9646	2901350	59.6213	4823
1	448	28.888	28.888	254143434	9653	2891704	59.423	4826
1	449	28.896	28.896	252483367	9659	2882052	59.2247	4830
1	450	28.904	28.904	250834716	9666	2872392	59.0262	4833
1	451	28.913	28.913	249197398	9671	2862727	58.8276	4836
1	452	28.921	28.921	247571331	9676	2853056	58.6288	4838
1	453	28.929	28.929	245956435	9680	2843380	58.43	4840
1	454	28.938	28.938	244352629	9684	2833700	58.2311	4842
1	455	28.946	28.946	242759834	9687	2824016	58.0321	4844
1	456	28.954	28.954	241177971	9690	2814328	57.833	4845
1	457	28.963	28.963	239606961	9693	2804638	57.6339	4846
1	458	28.971	28.971	238046726	9694	2794945	57.4347	4847
1	459	28.979	28.979	236497188	9696	2785251	57.2355	4848
1	460	28.988	28.988	234958272	9697	2775555	57.0362	4848
1	461	28.996	28.996	233429901	9697	2765858	56.837	4848
1	462	29.004	29.004	231911999	9696	2756162	56.6377	4848
1	463	29.013	29.013	230404491	9695	2746466	56.4385	4847
1	464	29.021	29.021	228907303	9693	2736771	56.2392	4846
1	465	29.029	29.029	227420361	9691	2727078	56.0401	4845
1	466	29.038	29.038	225943591	9688	2717387	55.8409	4844
1	467	29.046	29.046	224476921	9684	2707700	55.6418	4842
1	468	29.054	29.054	223020279	9681	2698015	55.4428	4840
1	469	29.063	29.063	221573592	9676	2688335	55.2439	4838
1	470	29.071	29.071	220136789	9672	2678658	55.0451	4836
1	471	29.079	29.079	218709800	9666	2668987	54.8463	4833
1	472	29.088	29.088	217292554	9660	2659321	54.6477	4830
1	473	29.096	29.096	215884983	9654	2649661	54.4492	4827
1	474	29.104	29.104	214487016	9648	2640006	54.2508	4824
1	475	29.113	29.113	213098585	9640	2630359	54.0525	4820
1	476	29.121	29.121	211719622	9633	2620718	53.8544	4817
1	477	29.129	29.129	210350060	9625	2611085	53.6565	4813
1	478	29.138	29.138	208989832	9617	2601460	53.4587	4809
1	479	29.146	29.146	207638870	9609	2591843	53.261	4805
1	480	29.154	29.154	206297109	9601	2582233	53.0636	4801
1	481	29.163	29.163	204964483	9593	2572632	52.8663	4796
1	482	29.171	29.171	203640927	9584	2563039	52.6691	4792
1	483	29.179	29.179	202326376	9576	2553455	52.4722	4788
1	484	29.188	29.188	201020767	9567	2543879	52.2754	4783
1	485	29.196	29.196	199724036	9558	2534312	52.0788	4779
1	486	29.204	29.204	198436118	9549	2524754	51.8824	4775
1	487	29.213	29.213	197156953	9540	2515205	51.6862	4770
1	488	29.221	29.221	195886476	9532	2505664	51.4901	4766
1	489	29.229	29.229	194624628	9523	2496133	51.2942	4762
1	490	29.238	29.238	193371346	9514	2486610	51.0985	4757
1	491	29.246	29.246	192126569	9506	2477095	50.903	4753
1	492	29.254	29.254	190890237	9497	2467589	50.7077	4749
1	493	29.263	29.263	189662289	9488	2458092	50.5125	4744
1	494	29.271	29.271	188442668	9479	2448604	50.3176	4740
1	495	29.279	29.279	187231312	9471	2439124	50.1228	4735
1	496	29.288	29.288	186028164	9462	2429654	49.9281	4731
1	497	29.296	29.296	184833166	9453	2420192	49.7337	4726
1	498	29.304	29.304	183646259	9444	2410739	49.5394	4722
1	499	29.313	29.313	182467386	9435	2401295	49.3454	4718
1	500	29.321	29.321	181296490	9426	2391860	49.1515	4713
1	501	29.329	29.329	180133516	9418	2382433	48.9578	4709
1	502	29.338	29.338	178978405	9409	2373016	48.7642	4705
1	503	29.346	29.346	177831104	9400	2363606	48.5709	4700
1	504	29.354	29.354	176691556	9392	2354206	48.3777	4696
1	505	29.363	29.363	175559707	9383	2344814	48.1847	4691
1	506	29.371	29.371	174435502	9374	2335432	47.9919	4687
1	507	29.379	29.379	173318887	9365	2326058	47.7993	4682
1	508	29.388	29.388	172209809	9356	2316693	47.6069	4678
1	509	29.396	29.396	171108214	9347	2307338	47.4146	4673
1	510	29.404	29.404	170014049	9337	2297991	47.2225	4669
1	511	29.413	29.413	168927262	9328	2288654	47.0307	4664
1	512	29.421	29.421	167847801	9319	2279325	46.839	4660
1	513	29.429	29.429	166775614	9310	2270006	46.6475	4655
1	514	29.438	29.438	165710649	9300	2260696	46.4562	4650
1	515	29.446	29.446	164652856	9290	2251396	46.265	4645
1	516	29.454	29.454	163602184	9280	2242106	46.0741	4640
1	517	29.463	29.463	162558583	9270	2232826	45.8834	4635
1	518	29.471	29.471	161522003	9260	2223556	45.6929	4630
1	519	29.479	29.479	160492394	9250	2214295	45.5026	4625
1	520	29.488	29.488	159469708	9240	2205045	45.3125	4620
1	521	29.496	29.496	158453895	9229	2195805	45.1227	4614
1	522	29.504	29.504	157444907	9218	2186576	44.933	4609
1	523	29.513	29.513	156442697	9207	2177358	44.7436	4604
1	524	29.521	29.521	155447216	9196	2168151	44.5544	4598
1	525	29.529	29.529	154458417	9185	2158955	44.3654	4592
1	526	29.538	29.538	153476253	9173	2149770	44.1767	4587
1	527	29.546	29.546	152500678	9162	2140596	43.9882	4581
1	528	29.554	29.554	151531645	9150	2131435	43.7999	4575
1	529	29.563	29.563	150569108	9137	2122285	43.6119	4569
1	530	29.571	29.571	149613021	9125	2113148	43.4241	4563
1	531	29.579	29.579	148663340	9113	2104023	43.2366	4556
1	532	29.588	29.588	147720019	9100	2094910	43.0493	4550
1	533	29.596	29.596	146783014	9087	2085810	42.8623	4544
1	534	29.604	29.604	145852280	9074	2076723	42.6756	4537
1	535	29.613	29.613	144927773	9061	2067649	42.4891	4530
1	536	29.621	29.621	144009450	9047	2058588	42.3029	4524
1	537	29.629	29.629	143097267	9034	2049541	42.117	4517
1	538	29.638	29.638	142191181	9019	2040507	41.9314	4510
1	539	29.646	29.646	141291150	9005	2031487	41.746	4503
1	540	29.654	29.654	140397131	8991	2022482	41.561	4495
1	541	29.663	29.663	139509083	8976	2013492	41.3762	4488
1	542	29.671	29.671	138626962	8961	2004515	41.1918	4481
1	543	29.679	29.679	137750728	8947	1995554	41.0076	4473
1	544	29.688	29.688	136880340	8932	1986607	40.8238	4466
1	545	29.696	29.696	136015756	8916	1977676	40.6402	4458
1	546	29.704	29.704	135156937	8900	1968759	40.457	4450
1	547	29.713	29.713	134303841	8884	1959859	40.2741	4442
1	548	29.721	29.721	133456430	8868	1950974	40.0915	4434
1	549	29.729	29.729	132614662	8852	1942106	39.9093	4426
1	550	29.738	29.738	131778499	8836	1933254	39.7274	4418
1	551	29.746	29.746	130947902	8819	1924418	39.5458	4409
1	552	29.754	29.754	130122831	8802	1915600	39.3646	4401
1	553	29.763	29.763	129303249	8784	1906798	39.1837	4392
1	554	29.771	29.771	128489117	8767	1898014	39.0032	4383
1	555	29.779	29.779	127680397	8749	1889247	38.8231	4375
1	556	29.788	29.788	126877050	8731	1880498	38.6433	4366
1	557	29.796	29.796	126079041	8713	1871767	38.4638	4357
1	558	29.804	29.804	125286331	8695	1863054	38.2848	4347
1	559	29.813	29.813	124498884	8677	1854359	38.1061	4338
1	560	29.821	29.821	123716663	8658	1845682	37.9278	4329
1	561	29.829	29.829	122939632	8640	1837024	37.7499	4320
1	562	29.838	29.838	122167754	8620	1828385	37.5724	4310
1	563	29.846	29.846	121400994	8601	1819764	37.3952	4300
1	564	29.854	29.854	120639316	8581	1811163	37.2185	4291
1	565	29.863	29.863	119882685	8562	1802582	37.0421	4281
1	566	29.871	29.871	119131066	8542	1794020	36.8662	4271
1	567	29.879	29.879	118384423	8522	1785479	36.6907	4261
1	568	29.888	29.888	117642723	8501	1776957	36.5155	4251
1	569	29.896	29.896	116905931	8481	1768455	36.3408	4241
1	570	29.904	29.904	116174013	8461	1759974	36.1666	4230
1	571	29.913	29.913	115446935	8440	1751514	35.9927	4220
1	572	29.921	29.921	114724664	8419	1743074	35.8193	4210
1	573	29.929	29.929	114007166	8398	1734655	35.6463	4199
1	574	29.938	29.938	113294409	8376	1726257	35.4737	4188
1	575	29.946	29.946	112586358	8354	1717881	35.3016	4177
1	576	29.954	29.954	111882983	8332	1709526	35.1299	4166
1	577	29.963	29.963	111184249	8310	1701194	34.9587	4155
1	578	29.971	29.971	110490126	8288	1692884	34.7879	4144
1	579	29.979	29.979	109800581	8266	1684596	34.6176	4133
1	580	29.988	29.988	109115583	8243	1676330	34.4477	4122
1	581	29.996	29.996	108435100	8220	1668087	34.2783	4110
1	582	30.004	30.004	107759101	8197	1659867	34.1094	4099
1	583	30.013	30.013	107087555	8174	1651669	33.941	4087
1	584	30.021	30.021	106420431	8151	1643495	33.773	4076
1	585	30.029	30.029	105757699	8128	1635344	33.6055	4064
1	586	30.038	30.038	105099327	8104	1627216	33.4385	4052
1	587	30.046	30.046	104445288	8080	1619112	33.2719	4040
1	588	30.054	30.054	103795549	8056	1611032	33.1059	4028
1	589	30.063	30.063	103150082	8032	1602976	32.9403	4016
1	590	30.071	30.071	102508857	8008	1594944	32.7753	4004
1	591	30.079	30.079	101871845	7983	1586936	32.6107	3992
1	592	30.088	30.088	101239017	7959	1578953	32.4467	3979
1	593	30.096	30.096	100610343	7934	1570994	32.2831	3967
1	594	30.104	30.104	99985797	7909	1563060	32.1201	3954
1	595	30.113	30.113	99365348	7884	1555151	31.9576	3942
1	596	30.121	30.121	98748968	7859	1547267	31.7955	3929
1	597	30.129	30.129	98136631	7833	1539409	31.6341	3917
1	598	30.138	30.138	97528307	7808	1531575	31.4731	3904
1	599	30.146	30.146	96923970	7782	1523767	31.3126	3891
1	600	30.154	30.154	96323591	7756	1515985	31.1527	3878
1	601	30.163	30.163	95727145	7730	1508229	30.9933	3865
1	602	30.171	30.171	95134602	7705	1500499	30.8345	3852
1	603	30.179	30.179	94545938	7679	1492794	30.6762	3839
1	604	30.188	30.188	93961125	7653	1485115	30.5184	3826
1	605	30.196	30.196	93380136	7627	1477462	30.3611	3813
1	606	30.204	30.204	92802946	7600	1469836	30.2044	3800
1	607	30.213	30.213	92229528	7574	1462235	30.0482	3787
1	608	30.221	30.221	91659857	7548	1454661	29.8925	3774
1	609	30.229	30.229	91093907	7522	1447113	29.7374	3761
1	610	30.238	30.238	90531651	7496	1439591	29.5829	3748
1	611	30.246	30.246	89973066	7469	1432096	29.4288	3735
1	612	30.254	30.254	89418126	7443	1424626	29.2753	3721
1	613	30.263	30.263	88866805	7416	1417184	29.1224	3708
1	614	30.271	30.271	88319080	7389	1409768	28.97	3694
1	615	30.279	30.279	87774925	7362	1402379	28.8182	3681
1	616	30.288	30.288	87234316	7334	1395018	28.6669	3667
1	617	30.296	30.296	86697229	7307	1387683	28.5162	3653
1	618	30.304	30.304	86163639	7280	1380376	28.366	3640
1	619	30.313	30.313	85633523	7253	1373097	28.2164	3626
1	620	30.321	30.321	85106857	7225	1365844	28.0674	3613
1	621	30.329	30.329	84583618	7198	1358619	27.9189	3599
1	622	30.338	30.338	84063782	7170	1351421	27.771	3585
1	623	30.346	30.346	83547325	7143	1344250	27.6237	3571
1	624	30.354	30.354	83034225	7115	1337108	27.4769	3557
1	625	30.363	30.363	82524459	7087	1329993	27.3307	3543
1	626	30.371	30.371	82018004	7059	1322906	27.185	3529
1	627	30.379	30.379	81514837	7031	1315848	27.04	3515
1	628	30.388	30.388	81014937	7003	1308817	26.8955	3501
1	629	30.396	30.396	80518280	6974	1301814	26.7516	3487
1	630	30.404	30.404	80024844	6946	1294840	26.6083	3473
1	631	30.413	30.413	79534609	6918	1287893	26.4655	3459
1	632	30.421	30.421	79047551	6891	1280975	26.3234	3445
1	633	30.429	30.429	78563650	6862	1274084	26.1818	3431
1	634	30.438	30.438	78082884	6834	1267222	26.0408	3417
1	635	30.446	30.446	77605231	6806	1260387	25.9003	3403
1	636	30.454	30.454	77130670	6778	1253581	25.7605	3389
1	637	30.463	30.463	76659181	6751	1246803	25.6212	3375
1	638	30.471	30.471	76190742	6723	1240052	25.4824	3361
1	639	30.479	30.479	75725332	6695	1233329	25.3443	3347
1	640	30.488	30.488	75262932	6667	1226635	25.2067	3333
1	641	30.496	30.496	74803520	6639	1219968	25.0697	3319
1	642	30.504	30.504	74347077	6611	1213329	24.9333	3306
1	643	30.513	30.513	73893582	6583	1206718	24.7974	3292
1	644	30.521	30.521	73443015	6555	1200134	24.6621	3278
1	645	30.529	30.529	72995356	6527	1193579	24.5274	3264
1	646	30.538	30.538	72550586	6499	1187052	24.3933	3250
1	647	30.546	30.546	72108685	6471	1180553	24.2597	3236
1	648	30.554	30.554	71669633	6443	1174081	24.1268	3222
1	649	30.563	30.563	71233412	6415	1167638	23.9944	3208
1	650	30.571	30.571	70800002	6387	1161223	23.8625	3194
1	651	30.579	30.579	70369384	6359	1154836	23.7313	3180
1	652	30.588	30.588	69941539	6331	1148477	23.6006	3165
1	653	30.596	30.596	69516449	6303	1142146	23.4705	3151
1	654	30.604	30.604	69094094	6275	1135843	23.341	3137
1	655	30.613	30.613	68674456	6247	1129569	23.2121	3123
1	656	30.621	30.621	68257518	6219	1123322	23.0837	3109
1	657	30.629	30.629	67843260	6191	1117103	22.9559	3095
1	658	30.638	30.638	67431664	6163	1110913	22.8287	3081
1	659	30.646	30.646	67022714	6135	1104750	22.702	3068
1	660	30.654	30.654	66616389	6107	1098615	22.576	3054
1	661	30.663	30.663	66212674	6080	1092507	22.4505	3040
1	662	30.671	30.671	65811550	6052	1086427	22.3255	3026
1	663	30.679	30.679	65413000	6025	1080375	22.2012	3012
1	664	30.688	30.688	65017007	5997	1074350	22.0773	2998
1	665	30.696	30.696	64623553	5969	1068353	21.9541	2984
1	666	30.704	30.704	64232621	5941	1062385	21.8315	2970
1	667	30.713	30.713	63844194	5913	1056444	21.7094	2957
1	668	30.721	30.721	63458255	5886	1050531	21.5879	2943
1	669	30.729	30.729	63074788	5859	1044644	21.4669	2929
1	670	30.738	30.738	62693776	5831	1038786	21.3465	2916
1	671	30.746	30.746	62315202	5804	1032954	21.2267	2902
1	672	30.754	30.754	61939050	5777	1027150	21.1074	2888
1	673	30.763	30.763	61565304	5750	1021374	20.9887	2875
1	674	30.771	30.771	61193948	5723	1015624	20.8706	2861
1	675	30.779	30.779	60824965	5696	1009901	20.753	2848
1	676	30.788	30.788	60458339	5668	1004206	20.6359	2834
1	677	30.796	30.796	60094055	5641	998537	20.5194	2820
1	678	30.804	30.804	59732097	5614	992896	20.4035	2807
1	679	30.813	30.813	59372449	5587	987282	20.2881	2794
1	680	30.821	30.821	59015096	5561	981695	20.1733	2780
1	681	30.829	30.829	58660023	5534	976134	20.0591	2767
1	682	30.838	30.838	58307213	5508	970600	19.9453	2754
1	683	30.846	30.846	57956653	5481	965093	19.8322	2741
1	684	30.854	30.854	57608326	5455	959611	19.7195	2728
1	685	30.863	30.863	57262219	5429	954156	19.6074	2715
1	686	30.871	30.871	56918315	5403	948727	19.4959	2702
1	687	30.879	30.879	56576601	5377	943324	19.3848	2689
1	688	30.888	30.888	56237061	5351	937946	19.2743	2676
1	689	30.896	30.896	55899682	5325	932595	19.1643	2662
1	690	30.904	30.904	55564448	5299	927270	19.0549	2650
1	691	30.913	30.913	55231345	5273	921971	18.946	2637
1	692	30.921	30.921	54900359	5247	916698	18.8377	2624
1	693	30.929	30.929	54571476	5222	911450	18.7298	2611
1	694	30.938	30.938	54244682	5196	906229	18.6225	2598
1	695	30.946	30.946	53919963	5170	901033	18.5158	2585
1	696	30.954	30.954	53597305	5144	895864	18.4095	2572
1	697	30.963	30.963	53276694	5118	890720	18.3038	2559
1	698	30.971	30.971	52958117	5093	885601	18.1987	2546
1	699	30.979	30.979	52641560	5068	880509	18.094	2534
1	700	30.988	30.988	52327009	5042	875441	17.9899	2521
1	701	30.996	30.996	52014451	5017	870399	17.8862	2509
1	702	31.004	31.004	51703874	4992	865382	17.7831	2496
1	703	31.013	31.013	51395263	4967	860390	17.6806	2484
1	704	31.021	31.021	51088605	4943	855422	17.5785	2471
1	705	31.029	31.029	50783888	4918	850480	17.4769	2459
1	706	31.038	31.038	50481099	4893	845562	17.3759	2446
1	707	31.046	31.046	50180225	4868	840669	17.2753	2434
1	708	31.054	31.054	49881252	4843	835801	17.1753	2422
1	709	31.063	31.063	49584169	4819	830958	17.0758	2410
1	710	31.071	31.071	49288963	4795	826138	16.9767	2398
1	711	31.079	31.079	48995622	4771	821343	16.8782	2386
1	712	31.088	31.088	48704132	4747	816572	16.7801	2373
1	713	31.096	31.096	48414482	4723	811825	16.6826	2362
1	714	31.104	31.104	48126659	4699	807102	16.5855	2350
1	715	31.113	31.113	47840652	4676	802403	16.489	2338
1	716	31.121	31.121	47556448	4652	797727	16.3929	2326
1	717	31.129	31.129	47274036	4629	793074	16.2973	2314
1	718	31.138	31.138	46993403	4605	788445	16.2021	2303
1	719	31.146	31.146	46714537	4582	783840	16.1075	2291
1	720	31.154	31.154	46437428	4559	779258	16.0133	2279
1	721	31.163	31.163	46162062	4536	774699	15.9197	2268
1	722	31.171	31.171	45888430	4513	770163	15.8265	2256
1	723	31.179	31.179	45616519	4490	765650	15.7337	2245
1	724	31.188	31.188	45346317	4467	761160	15.6414	2234
1	725	31.196	31.196	45077814	4445	756692	15.5496	2222
1	726	31.204	31.204	44810999	4422	752248	15.4583	2211
1	727	31.213	31.213	44545860	4400	747825	15.3674	2200
1	728	31.221	31.221	44282385	4377	743426	15.277	2189
1	729	31.229	31.229	44020565	4355	739049	15.1871	2177
1	730	31.238	31.238	43760388	4332	734694	15.0976	2166
1	731	31.246	31.246	43501843	4310	730361	15.0085	2155
1	732	31.254	31.254	43244920	4288	726051	14.92	2144
1	733	31.263	31.263	42989607	4266	721763	14.8319	2133
1	734	31.271	31.271	42735895	4244	717497	14.7442	2122
1	735	31.279	31.279	42483772	4223	713252	14.657	2111
1	736	31.288	31.288	42233228	4201	709030	14.5702	2100
1	737	31.296	31.296	41984253	4179	704829	14.4839	2090
1	738	31.304	31.304	41736836	4158	700650	14.398	2079
1	739	31.313	31.313	41490968	4136	696492	14.3125	2068
1	740	31.321	31.321	41246637	4115	692356	14.2276	2058
1	741	31.329	31.329	41003834	4094	688240	14.143	2047
1	742	31.338	31.338	40762549	4072	684147	14.0589	2036
1	743	31.346	31.346	40522771	4051	680074	13.9752	2026
1	744	31.354	31.354	40284491	4030	676023	13.8919	2015
1	745	31.363	31.363	40047699	4010	671993	13.8091	2005
1	746	31.371	31.371	39812386	3989	667983	13.7267	1995
1	747	31.379	31.379	39578540	3968	663994	13.6447	1984
1	748	31.388	31.388	39346154	3948	660026	13.5632	1974
1	749	31.396	31.396	39115216	3927	656078	13.4821	1964
1	750	31.404	31.404	38885719	3907	652151	13.4014	1953
1	751	31.413	31.413	38657651	3886	648244	13.3211	1943
1	752	31.421	31.421	38431005	3866	644358	13.2412	1933
1	753	31.429	31.429	38205770	3846	640492	13.1618	1923
1	754	31.438	31.438	37981937	3826	636646	13.0827	1913
1	755	31.446	31.446	37759497	3806	632820	13.0041	1903
1	756	31.454	31.454	37538441	3787	629014	12.9259	1893
1	757	31.463	31.463	37318760	3767	625227	12.8481	1884
1	758	31.471	31.471	37100445	3748	621460	12.7707	1874
1	759	31.479	31.479	36883487	3728	617712	12.6937	1864
1	760	31.488	31.488	36667877	3709	613984	12.6171	1854
1	761	31.496	31.496	36453606	3689	610276	12.5408	1845
1	762	31.504	31.504	36240665	3670	606586	12.465	1835
1	763	31.513	31.513	36029047	3652	602916	12.3896	1826
1	764	31.521	31.521	35818741	3633	599264	12.3146	1816
1	765	31.529	31.529	35609740	3614	595631	12.2399	1807
1	766	31.538	31.538	35402034	3595	592018	12.1657	1797
1	767	31.546	31.546	35195617	3576	588423	12.0918	1788
1	768	31.554	31.554	34990478	3557	584847	12.0183	1779
1	769	31.563	31.563	34786610	3538	581290	11.9452	1769
1	770	31.571	31.571	34584005	3520	577752	11.8725	1760
1	771	31.579	31.579	34382653	3501	574232	11.8002	1751
1	772	31.588	31.588	34182548	3483	570731	11.7282	1741
1	773	31.596	31.596	33983681	3465	567248	11.6567	1732
1	774	31.604	31.604	33786043	3447	563784	11.5855	1723
1	775	31.613	31.613	33589628	3429	560337	11.5146	1714
1	776	31.621	31.621	33394426	3411	556908	11.4442	1706
1	777	31.629	31.629	33200430	3393	553497	11.3741	1697
1	778	31.638	31.638	33007633	3376	550104	11.3043	1688
1	779	31.646	31.646	32816025	3358	546728	11.235	1679
1	780	31.654	31.654	32625600	3341	543370	11.166	1670
1	781	31.663	31.663	32436350	3323	540030	11.0973	1662
1	782	31.671	31.671	32248268	3306	536706	11.029	1653
1	783	31.679	31.679	32061345	3288	533401	10.9611	1644
1	784	31.688	31.688	31875574	3271	530112	10.8935	1636
1	785	31.696	31.696	31690947	3254	526841	10.8263	1627
1	786	31.704	31.704	31507458	3237	523587	10.7594	1618
1	787	31.713	31.713	31325099	3220	520350	10.6929	1610
1	788	31.721	31.721	31143862	3203	517130	10.6268	1601
1	789	31.729	31.729	30963740	3186	513928	10.5609	1593
1	790	31.738	31.738	30784727	3169	510742	10.4955	1584
1	791	31.746	31.746	30606814	3152	507573	10.4304	1576
1	792	31.754	31.754	30429994	3135	504422	10.3656	1568
1	793	31.763	31.763	30254261	3119	501287	10.3012	1559
1	794	31.771	31.771	30079608	3102	498168	10.2371	1551
1	795	31.779	31.779	29906027	3086	495065	10.1733	1543
1	796	31.788	31.788	29733512	3070	491979	10.1099	1535
1	797	31.796	31.796	29562055	3054	488909	10.0468	1527
1	798	31.804	31.804	29391651	3038	485855	9.9841	1519
1	799	31.813	31.813	29222291	3022	482817	9.9216	1511
1	800	31.821	31.821	29053970	3007	479795	9.8595	1503
1	801	31.829	31.829	28886680	2991	476788	9.7977	1496
1	802	31.838	31.838	28720415	2976	473797	9.7363	1488
1	803	31.846	31.846	28555168	2960	470821	9.6751	1480
1	804	31.854	31.854	28390933	2945	467860	9.6143	1472
1	805	31.863	31.863	28227703	2930	464916	9.5538	1465
1	806	31.871	31.871	28065471	2914	461986	9.4936	1457
1	807	31.879	31.879	27904232	2899	459071	9.4337	1450
1	808	31.888	31.888	27743979	2884	456172	9.3741	1442
1	809	31.896	31.896	27584705	2868	453288	9.3148	1434
1	810	31.904	31.904	27426405	2853	450420	9.2559	1427
1	811	31.913	31.913	27269071	2838	447567	9.1973	1419
1	812	31.921	31.921	27112698	2823	444729	9.1389	1412
1	813	31.929	31.929	26957279	2808	441905	9.0809	1404
1	814	31.938	31.938	26802809	2793	439097	9.0232	1397
1	815	31.946	31.946	26649281	2778	436304	8.9658	1389
1	816	31.954	31.954	26496689	2764	433526	8.9087	1382
1	817	31.963	31.963	26345027	2749	430762	8.8519	1375
1	818	31.971	31.971	26194289	2735	428013	8.7954	1368
1	819	31.979	31.979	26044470	2721	425278	8.7392	1360
1	820	31.988	31.988	25895562	2706	422557	8.6833	1353
1	821	31.996	31.996	25747562	2692	419851	8.6277	1346
1	822	32.004	32.004	25600461	2678	417159	8.5724	1339
1	823	32.013	32.013	25454256	2664	414481	8.5174	1332
1	824	32.021	32.021	25308940	2650	411818	8.4626	1325
1	825	32.029	32.029	25164507	2636	409168	8.4082	1318
1	826	32.038	32.038	25020952	2622	406532	8.354	1311
1	827	32.046	32.046	24878269	2608	403910	8.3001	1304
1	828	32.054	32.054	24736452	2595	401302	8.2465	1297
1	829	32.063	32.063	24595497	2581	398707	8.1932	1291
1	830	32.071	32.071	24455397	2568	396126	8.1402	1284
1	831	32.079	32.079	24316147	2554	393558	8.0874	1277
1	832	32.088	32.088	24177741	2541	391004	8.0349	1270
1	833	32.096	32.096	24040174	2527	388464	7.9827	1264
1	834	32.104	32.104	23903442	2514	385936	7.9308	1257
1	835	32.113	32.113	23767537	2501	383423	7.8791	1250
1	836	32.121	32.121	23632456	2487	380922	7.8278	1244
1	837	32.129	32.129	23498193	2474	378435	7.7766	1237
1	838	32.138	32.138	23364742	2461	375961	7.7258	1230
1	839	32.146	32.146	23232098	2448	373500	7.6752	1224
1	840	32.154	32.154	23100257	2435	371052	7.6249	1217
1	841	32.163	32.163	22969213	2422	368617	7.5749	1211
1	842	32.171	32.171	22838961	2409	366195	7.5251	1205
1	843	32.179	32.179	22709496	2397	363786	7.4756	1198
1	844	32.188	32.188	22580814	2384	361389	7.4264	1192
1	845	32.196	32.196	22452908	2371	359005	7.3774	1186
1	846	32.204	32.204	22325774	2358	356634	7.3287	1179
1	847	32.213	32.213	22199407	2346	354276	7.2802	1173
1	848	32.221	32.221	22073803	2333	351930	7.232	1167
1	849	32.229	32.229	21948956	2321	349597	7.184	1160
1	850	32.238	32.238	21824861	2308	347277	7.1364	1154
1	851	32.246	32.246	21701514	2296	344968	7.0889	1148
1	852	32.254	32.254	21578911	2284	342672	7.0417	1142
1	853	32.263	32.263	21457045	2272	340388	6.9948	1136
1	854	32.271	32.271	21335914	2260	338116	6.9481	1130
1	855	32.279	32.279	21215511	2248	335856	6.9017	1124
1	856	32.288	32.288	21095832	2236	333608	6.8555	1118
1	857	32.296	32.296	20976873	2224	331372	6.8095	1112
1	858	32.304	32.304	20858630	2212	329148	6.7638	1106
1	859	32.313	32.313	20741096	2200	326936	6.7184	1100
1	860	32.321	32.321	20624269	2187	324737	6.6732	1094
1	861	32.329	32.329	20508144	2175	322549	6.6282	1088
1	862	32.338	32.338	20392716	2163	320374	6.5835	1082
1	863	32.346	32.346	20277980	2152	318211	6.5391	1076
1	864	32.354	32.354	20163933	2141	316059	6.4948	1070
1	865	32.363	32.363	20050570	2129	313918	6.4509	1065
1	866	32.371	32.371	19937886	2118	311789	6.4071	1059
1	867	32.379	32.379	19825878	2107	309671	6.3636	1053
1	868	32.388	32.388	19714541	2095	307564	6.3203	1048
1	869	32.396	32.396	19603870	2084	305468	6.2772	1042
1	870	32.404	32.404	19493863	2073	303384	6.2344	1036
1	871	32.413	32.413	19384513	2062	301311	6.1918	1031
1	872	32.421	32.421	19275818	2050	299250	6.1494	1025
1	873	32.429	32.429	19167773	2039	297199	6.1073	1020
1	874	32.438	32.438	19060374	2028	295160	6.0654	1014
1	875	32.446	32.446	18953617	2017	293132	6.0237	1009
1	876	32.454	32.454	18847498	2006	291115	5.9823	1003
1	877	32.463	32.463	18742013	1996	289108	5.941	998
1	878	32.471	32.471	18637157	1985	287113	5.9	992
1	879	32.479	32.479	18532928	1974	285128	5.8592	987
1	880	32.488	32.488	18429320	1963	283154	5.8187	981
1	881	32.496	32.496	18326330	1952	281191	5.7783	976
1	882	32.504	32.504	18223955	1941	279239	5.7382	971
1	883	32.513	32.513	18122189	1931	277298	5.6983	965
1	884	32.521	32.521	18021030	1920	275367	5.6587	960
1	885	32.529	32.529	17920474	1910	273447	5.6192	955
1	886	32.538	32.538	17820516	1900	271536	5.5799	950
1	887	32.546	32.546	17721154	1890	269636	5.5409	945
1	888	32.554	32.554	17622383	1880	267747	5.5021	940
1	889	32.563	32.563	17524199	1870	265867	5.4634	935
1	890	32.571	32.571	17426599	1859	263997	5.425	930
1	891	32.579	32.579	17329579	1849	262138	5.3868	924
1	892	32.588	32.588	17233136	1839	260289	5.3488	919
1	893	32.596	32.596	17137266	1829	258451	5.311	914
1	894	32.604	32.604	17041965	1819	256622	5.2735	909
1	895	32.613	32.613	16947230	1809	254803	5.2361	904
1	896	32.621	32.621	16853057	1799	252995	5.1989	899
1	897	32.629	32.629	16759442	1789	251196	5.162	894
1	898	32.638	32.638	16666383	1779	249407	5.1252	890
1	899	32.646	32.646	16573876	1769	247628	5.0886	885
1	900	32.654	32.654	16481917	1760	245859	5.0523	880
1	901	32.663	32.663	16390502	1750	244099	5.0161	875
1	902	32.671	32.671	16299629	1740	242350	4.9802	870
1	903	32.679	32.679	16209294	1730	240609	4.9444	865
1	904	32.688	32.688	16119494	1721	238879	4.9088	860
1	905	32.696	32.696	16030225	1711	237158	4.8735	856
1	906	32.704	32.704	15941484	1702	235447	4.8383	851
1	907	32.713	32.713	15853267	1692	233746	4.8034	846
1	908	32.721	32.721	15765572	1683	232053	4.7686	841
1	909	32.729	32.729	15678395	1673	230371	4.734	837
1	910	32.738	32.738	15591733	1664	228698	4.6996	832
1	911	32.746	32.746	15505582	1654	227034	4.6654	827
1	912	32.754	32.754	15419940	1645	225379	4.6314	823
1	913	32.763	32.763	15334804	1636	223734	4.5976	818
1	914	32.771	32.771	15250169	1626	222098	4.564	813
1	915	32.779	32.779	15166034	1617	220472	4.5306	809
1	916	32.788	32.788	15082394	1608	218855	4.4974	804
1	917	32.796	32.796	14999247	1600	217247	4.4643	800
1	918	32.804	32.804	14916590	1591	215647	4.4314	795
1	919	32.813	32.813	14834420	1582	214056	4.3987	791
1	920	32.821	32.821	14752733	1573	212474	4.3662	787
1	921	32.829	32.829	14671527	1564	210901	4.3339	782
1	922	32.838	32.838	14590798	1555	209337	4.3018	778
1	923	32.846	32.846	14510545	1547	207782	4.2698	773
1	924	32.854	32.854	14430763	1538	206235	4.238	769
1	925	32.863	32.863	14351449	1529	204697	4.2064	765
1	926	32.871	32.871	14272602	1520	203167	4.175	760
1	927	32.879	32.879	14194218	1511	201647	4.1437	756
1	928	32.888	32.888	14116293	1502	200136	4.1127	751
1	929	32.896	32.896	14038826	1494	198634	4.0818	747
1	930	32.904	32.904	13961814	1485	197140	4.0511	742
1	931	32.913	32.913	13885253	1477	195655	4.0206	738
1	932	32.921	32.921	13809141	1468	194179	3.9903	734
1	933	32.929	32.929	13733474	1460	192710	3.9601	730
1	934	32.938	32.938	13658251	1452	191250	3.9301	726
1	935	32.946	32.946	13583469	1444	189798	3.9002	722
1	936	32.954	32.954	13509124	1436	188354	3.8706	718
1	937	32.963	32.963	13435215	1428	186918	3.8411	714
1	938	32.971	32.971	13361737	1419	185491	3.8117	710
1	939	32.979	32.979	13288690	1411	184071	3.7826	705
1	940	32.988	32.988	13216069	1402	182660	3.7536	701
1	941	32.996	32.996	13143873	1394	181258	3.7248	697
1	942	33.004	33.004	13072098	1385	179865	3.6961	693
1	943	33.013	33.013	13000743	1377	178480	3.6677	688
1	944	33.021	33.021	12929804	1369	177103	3.6394	685
1	945	33.029	33.029	12859280	1361	175734	3.6112	681
1	946	33.038	33.038	12789166	1353	174372	3.5833	677
1	947	33.046	33.046	12719462	1346	173019	3.5554	673
1	948	33.054	33.054	12650164	1338	171673	3.5278	669
1	949	33.063	33.063	12581270	1330	170336	3.5003	665
1	950	33.071	33.071	12512777	1322	169006	3.473	661
1	951	33.079	33.079	12444683	1314	167684	3.4458	657
1	952	33.088	33.088	12376985	1306	166370	3.4188	653
1	953	33.096	33.096	12309682	1298	165063	3.392	649
1	954	33.104	33.104	12242770	1290	163765	3.3653	645
1	955	33.113	33.113	12176247	1283	162475	3.3388	641
1	956	33.121	33.121	12110111	1275	161192	3.3124	638
1	957	33.129	33.129	12044359	1268	159916	3.2862	634
1	958	33.138	33.138	11978989	1261	158648	3.2601	630
1	959	33.146	33.146	11913999	1253	157387	3.2342	627
1	960	33.154	33.154	11849386	1245	156134	3.2085	623
1	961	33.163	33.163	11785149	1238	154889	3.1829	619
1	962	33.171	33.171	11721284	1230	153651	3.1575	615
1	963	33.179	33.179	11657789	1223	152421	3.1322	612
1	964	33.188	33.188	11594662	1216	151198	3.107	608
1	965	33.196	33.196	11531902	1209	149982	3.0821	604
1	966	33.204	33.204	11469505	1201	148773	3.0572	601
1	967	33.213	33.213	11407469	1194	147572	3.0325	597
1	968	33.221	33.221	11345793	1187	146378	3.008	593
1	969	33.229	33.229	11284473	1180	145191	2.9836	590
1	970	33.238	33.238	11223508	1172	144012	2.9594	586
1	971	33.246	33.246	11162896	1165	142840	2.9353	582
1	972	33.254	33.254	11102635	1158	141675	2.9113	579
1	973	33.263	33.263	11042721	1151	140517	2.8875	575
1	974	33.271	33.271	10983154	1144	139366	2.8639	572
1	975	33.279	33.279	10923931	1137	138222	2.8404	569
1	976	33.288	33.288	10865050	1130	137085	2.817	565
1	977	33.296	33.296	10806509	1123	135955	2.7938	562
1	978	33.304	33.304	10748305	1116	134832	2.7707	558
1	979	33.313	33.313	10690437	1109	133715	2.7478	555
1	980	33.321	33.321	10632903	1102	132606	2.725	551
1	981	33.329	33.329	10575701	1095	131504	2.7023	548
1	982	33.338	33.338	10518828	1089	130408	2.6798	544
1	983	33.346	33.346	10462282	1082	129320	2.6574	541
1	984	33.354	33.354	10406062	1076	128238	2.6352	538
1	985	33.363	33.363	10350166	1069	127162	2.6131	535
1	986	33.371	33.371	10294592	1062	126093	2.5911	531
1	987	33.379	33.379	10239337	1056	125030	2.5693	528
1	988	33.388	33.388	10184400	1049	123974	2.5476	525
1	989	33.396	33.396	10129778	1043	122925	2.526	521
1	990	33.404	33.404	10075471	1036	121882	2.5046	518
1	991	33.413	33.413	10021475	1030	120846	2.4833	515
1	992	33.421	33.421	9967790	1023	119816	2.4622	512
1	993	33.429	33.429	9914412	1017	118793	2.4411	508
1	994	33.438	33.438	9861341	1011	117776	2.4202	505
1	995	33.446	33.446	9808575	1004	116765	2.3995	502
1	996	33.454	33.454	9756111	998	115761	2.3788	499
1	997	33.463	33.463	9703947	992	114763	2.3583	496
1	998	33.471	33.471	9652083	986	113771	2.3379	493
1	999	33.479	33.479	9600516	979	112785	2.3177	490
1	1000	33.488	33.488	9549244	973	111806	2.2976	486
1	1001	33.496	33.496	9498265	966	110833	2.2776	483
1	1002	33.504	33.504	9447578	960	109867	2.2577	480
1	1003	33.513	33.513	9397181	954	108907	2.238	477
1	1004	33.521	33.521	9347073	948	107953	2.2184	474
1	1005	33.529	33.529	9297250	942	107005	2.1989	471
1	1006	33.538	33.538	9247713	936	106063	2.1795	468
1	1007	33.546	33.546	9198458	930	105127	2.1603	465
1	1008	33.554	33.554	9149485	924	104197	2.1412	462
1	1009	33.563	33.563	9100791	918	103273	2.1222	459
1	1010	33.571	33.571	9052375	912	102355	2.1033	456
1	1011	33.579	33.579	9004235	907	101442	2.0846	453
1	1012	33.588	33.588	8956370	901	100536	2.066	450
1	1013	33.596	33.596	8908778	895	99635	2.0474	447
1	1014	33.604	33.604	8861457	889	98740	2.0291	444
1	1015	33.613	33.613	8814405	883	97851	2.0108	441
1	1016	33.621	33.621	8767622	877	96968	1.9927	438
1	1017	33.629	33.629	8721104	871	96092	1.9746	436
1	1018	33.638	33.638	8674852	865	95220	1.9567	433
1	1019	33.646	33.646	8628862	860	94355	1.9389	430
1	1020	33.654	33.654	8583134	854	93495	1.9213	427
1	1021	33.663	33.663	8537666	849	92641	1.9037	424
1	1022	33.671	33.671	8492457	843	91792	1.8863	421
1	1023	33.679	33.679	8447504	837	90949	1.869	419
1	1024	33.688	33.688	8402806	832	90112	1.8518	416
1	1025	33.696	33.696	8358363	826	89280	1.8347	413
1	1026	33.704	33.704	8314171	821	88454	1.8177	410
1	1027	33.713	33.713	8270230	816	87633	1.8008	408
1	1028	33.721	33.721	8226538	810	86817	1.784	405
1	1029	33.729	33.729	8183094	805	86007	1.7674	403
1	1030	33.738	33.738	8139897	800	85202	1.7508	400
1	1031	33.746	33.746	8096944	794	84402	1.7344	397
1	1032	33.754	33.754	8054234	789	83608	1.7181	394
1	1033	33.763	33.763	8011766	784	82819	1.7019	392
1	1034	33.771	33.771	7969538	778	82035	1.6858	389
1	1035	33.779	33.779	7927549	772	81257	1.6698	386
1	1036	33.788	33.788	7885798	767	80485	1.6539	384
1	1037	33.796	33.796	7844282	762	79717	1.6382	381
1	1038	33.804	33.804	7803002	757	78956	1.6225	378
1	1039	33.813	33.813	7761954	752	78199	1.6069	376
1	1040	33.821	33.821	7721138	747	77447	1.5915	374
1	1041	33.829	33.829	7680553	742	76700	1.5761	371
1	1042	33.838	33.838	7640197	737	75958	1.5609	368
1	1043	33.846	33.846	7600068	732	75221	1.5457	366
1	1044	33.854	33.854	7560166	726	74489	1.5307	363
1	1045	33.863	33.863	7520489	721	73763	1.5158	361
1	1046	33.871	33.871	7481035	716	73042	1.501	358
1	1047	33.879	33.879	7441804	711	72326	1.4863	355
1	1048	33.888	33.888	7402793	706	71615	1.4716	353
1	1049	33.896	33.896	7364002	701	70909	1.4571	350
1	1050	33.904	33.904	7325429	696	70208	1.4427	348
1	1051	33.913	33.913	7287074	690	69513	1.4284	345
1	1052	33.921	33.921	7248934	686	68822	1.4143	343
1	1053	33.929	33.929	7211008	681	68137	1.4002	340
1	1054	33.938	33.938	7173296	676	67456	1.3862	338
1	1055	33.946	33.946	7135796	672	66780	1.3723	336
1	1056	33.954	33.954	7098506	667	66108	1.3585	333
1	1057	33.963	33.963	7061425	662	65441	1.3448	331
1	1058	33.971	33.971	7024553	658	64779	1.3312	329
1	1059	33.979	33.979	6987887	653	64121	1.3177	327
1	1060	33.988	33.988	6951427	649	63468	1.3042	324
1	1061	33.996	33.996	6915172	644	62820	1.2909	322
1	1062	34.004	34.004	6879119	640	62175	1.2777	320
1	1063	34.013	34.013	6843269	635	61536	1.2645	318
1	1064	34.021	34.021	6807619	631	60900	1.2515	315
1	1065	34.029	34.029	6772169	626	60269	1.2385	313
1	1066	34.038	34.038	6736917	622	59643	1.2256	311
1	1067	34.046	34.046	6701863	617	59021	1.2129	309
1	1068	34.054	34.054	6667005	612	58404	1.2002	306
1	1069	34.063	34.063	6632341	608	57792	1.1876	304
1	1070	34.071	34.071	6597871	603	57184	1.1751	302
1	1071	34.079	34.079	6563594	599	56581	1.1627	300
1	1072	34.088	34.088	6529508	594	55981	1.1504	297
1	1073	34.096	34.096	6495613	590	55387	1.1382	295
1	1074	34.104	34.104	6461906	585	54797	1.1261	293
1	1075	34.113	34.113	6428388	581	54212	1.114	290
1	1076	34.121	34.121	6395056	576	53632	1.1021	288
1	1077	34.129	34.129	6361911	572	53056	1.0903	286
1	1078	34.138	34.138	6328950	568	52484	1.0785	284
1	1079	34.146	34.146	6296173	564	51915	1.0668	282
1	1080	34.154	34.154	6263578	560	51351	1.0552	280
1	1081	34.163	34.163	6231165	556	50791	1.0437	278
1	1082	34.171	34.171	6198932	552	50236	1.0323	276
1	1083	34.179	34.179	6166878	547	49684	1.021	274
1	1084	34.188	34.188	6135003	543	49137	1.0097	272
1	1085	34.196	34.196	6103305	539	48593	0.9986	270
1	1086	34.204	34.204	6071783	535	48054	0.9875	268
1	1087	34.213	34.213	6040436	531	47519	0.9765	266
1	1088	34.221	34.221	6009264	527	46988	0.9656	264
1	1089	34.229	34.229	5978264	524	46460	0.9547	262
1	1090	34.238	34.238	5947436	520	45937	0.944	260
1	1091	34.246	34.246	5916780	516	45417	0.9333	258
1	1092	34.254	34.254	5886293	512	44901	0.9227	256
1	1093	34.263	34.263	5855976	508	44389	0.9122	254
1	1094	34.271	34.271	5825826	504	43881	0.9017	252
1	1095	34.279	34.279	5795844	500	43377	0.8914	250
1	1096	34.288	34.288	5766027	496	42876	0.8811	248
1	1097	34.296	34.296	5736376	492	42380	0.8709	246
1	1098	34.304	34.304	5706888	489	41888	0.8608	244
1	1099	34.313	34.313	5677564	485	41399	0.8507	242
1	1100	34.321	34.321	5648402	481	40914	0.8408	240
1	1101	34.329	34.329	5619401	477	40434	0.8309	238
1	1102	34.338	34.338	5590561	473	39957	0.8211	236
1	1103	34.346	34.346	5561879	468	39484	0.8114	234
1	1104	34.354	34.354	5533356	465	39016	0.8018	232
1	1105	34.363	34.363	5504991	461	38551	0.7922	230
1	1106	34.371	34.371	5476782	457	38091	0.7827	229
1	1107	34.379	34.379	5448729	453	37634	0.7734	227
1	1108	34.388	34.388	5420830	450	37180	0.764	225
1	1109	34.396	34.396	5393086	446	36731	0.7548	223
1	1110	34.404	34.404	5365494	442	36285	0.7456	221
1	1111	34.413	34.413	5338054	438	35843	0.7366	219
1	1112	34.421	34.421	5310765	435	35405	0.7276	217
1	1113	34.429	34.429	5283627	431	34970	0.7186	215
1	1114	34.438	34.438	5256638	427	34540	0.7098	214
1	1115	34.446	34.446	5229797	424	34112	0.701	212
1	1116	34.454	34.454	5203104	420	33688	0.6923	210
1	1117	34.463	34.463	5176557	417	33268	0.6836	208
1	1118	34.471	34.471	5150157	414	32851	0.6751	207
1	1119	34.479	34.479	5123902	410	32438	0.6666	205
1	1120	34.488	34.488	5097790	407	32027	0.6581	204
1	1121	34.496	34.496	5071822	404	31620	0.6498	202
1	1122	34.504	34.504	5045997	400	31217	0.6415	200
1	1123	34.513	34.513	5020313	397	30817	0.6333	198
1	1124	34.521	34.521	4994770	393	30420	0.6251	197
1	1125	34.529	34.529	4969367	390	30027	0.617	195
1	1126	34.538	34.538	4944104	387	29637	0.609	193
1	1127	34.546	34.546	4918978	383	29250	0.6011	192
1	1128	34.554	34.554	4893991	380	28867	0.5932	190
1	1129	34.563	34.563	4869140	376	28488	0.5854	188
1	1130	34.571	34.571	4844425	373	28111	0.5777	186
1	1131	34.579	34.579	4819845	370	27738	0.57	185
1	1132	34.588	34.588	4795400	366	27369	0.5624	183
1	1133	34.596	34.596	4771088	363	27002	0.5549	182
1	1134	34.604	34.604	4746909	360	26639	0.5474	180
1	1135	34.613	34.613	4722862	357	26279	0.54	178
1	1136	34.621	34.621	4698947	353	25922	0.5327	177
1	1137	34.629	34.629	4675162	350	25569	0.5254	175
1	1138	34.638	34.638	4651507	347	25219	0.5182	173
1	1139	34.646	34.646	4627981	344	24872	0.5111	172
1	1140	34.654	34.654	4604583	340	24528	0.504	170
1	1141	34.663	34.663	4581313	337	24188	0.497	169
1	1142	34.671	34.671	4558169	334	23851	0.4901	167
1	1143	34.679	34.679	4535152	331	23517	0.4833	165
1	1144	34.688	34.688	4512260	328	23186	0.4765	164
1	1145	34.696	34.696	4489492	324	22858	0.4697	162
1	1146	34.704	34.704	4466849	321	22534	0.4631	161
1	1147	34.713	34.713	4444328	319	22212	0.4565	159
1	1148	34.721	34.721	4421930	316	21894	0.4499	158
1	1149	34.729	34.729	4399654	312	21578	0.4434	156
1	1150	34.738	34.738	4377499	310	21266	0.437	155
1	1151	34.746	34.746	4355464	307	20956	0.4306	153
1	1152	34.754	34.754	4333549	304	20650	0.4243	152
1	1153	34.763	34.763	4311752	301	20345	0.4181	151
1	1154	34.771	34.771	4290075	299	20044	0.4119	149
1	1155	34.779	34.779	4268514	296	19745	0.4058	148
1	1156	34.788	34.788	4247071	293	19450	0.3997	147
1	1157	34.796	34.796	4225743	291	19156	0.3937	145
1	1158	34.804	34.804	4204532	288	18866	0.3877	144
1	1159	34.813	34.813	4183435	285	18578	0.3818	143
1	1160	34.821	34.821	4162452	283	18293	0.3759	141
1	1161	34.829	34.829	4141583	280	18010	0.3701	140
1	1162	34.838	34.838	4120827	277	17730	0.3643	139
1	1163	34.846	34.846	4100183	274	17453	0.3587	137
1	1164	34.854	34.854	4079651	271	17179	0.353	136
1	1165	34.863	34.863	4059230	269	16908	0.3474	134
1	1166	34.871	34.871	4038919	266	16639	0.3419	133
1	1167	34.879	34.879	4018718	263	16373	0.3365	132
1	1168	34.888	34.888	3998626	261	16110	0.3311	130
1	1169	34.896	34.896	3978642	258	15849	0.3257	129
1	1170	34.904	34.904	3958766	255	15591	0.3204	128
1	1171	34.913	34.913	3938997	252	15336	0.3152	126
1	1172	34.921	34.921	3919335	249	15084	0.31	124
1	1173	34.929	34.929	3899779	246	14836	0.3049	123
1	1174	34.938	34.938	3880328	243	14590	0.2998	121
1	1175	34.946	34.946	3860982	240	14347	0.2948	120
1	1176	34.954	34.954	3841741	238	14107	0.2899	119
1	1177	34.963	34.963	3822602	235	13869	0.285	118
1	1178	34.971	34.971	3803567	232	13634	0.2802	116
1	1179	34.979	34.979	3784634	230	13402	0.2754	115
1	1180	34.988	34.988	3765803	227	13172	0.2707	114
1	1181	34.996	34.996	3747073	225	12945	0.266	112
1	1182	35.004	35.004	3728444	222	12720	0.2614	111
1	1183	35.013	35.013	3709914	219	12499	0.2568	110
1	1184	35.021	35.021	3691485	217	12279	0.2523	108
1	1185	35.029	35.029	3673154	214	12063	0.2479	107
1	1186	35.038	35.038	3654921	212	11848	0.2435	106
1	1187	35.046	35.046	3636786	209	11637	0.2391	105
1	1188	35.054	35.054	3618749	207	11427	0.2348	104
1	1189	35.063	35.063	3600808	205	11220	0.2306	102
1	1190	35.071	35.071	3582963	202	11015	0.2264	101
1	1191	35.079	35.079	3565214	200	10813	0.2222	100
1	1192	35.088	35.088	3547560	198	10613	0.2181	99
1	1193	35.096	35.096	3530000	196	10415	0.214	98
1	1194	35.104	35.104	3512534	193	10219	0.21	97
1	1195	35.113	35.113	3495162	191	10025	0.206	95
1	1196	35.121	35.121	3477882	189	9834	0.2021	94
1	1197	35.129	35.129	3460695	186	9646	0.1982	93
1	1198	35.138	35.138	3443600	184	9459	0.1944	92
1	1199	35.146	35.146	3426596	182	9275	0.1906	91
1	1200	35.154	35.154	3409682	180	9093	0.1869	90
1	1201	35.163	35.163	3392859	177	8914	0.1832	89
1	1202	35.171	35.171	3376126	175	8736	0.1795	87
1	1203	35.179	35.179	3359482	173	8562	0.1759	86
1	1204	35.188	35.188	3342927	170	8389	0.1724	85
1	1205	35.196	35.196	3326460	168	8219	0.1689	84
1	1206	35.204	35.204	3310080	165	8051	0.1654	83
1	1207	35.213	35.213	3293788	163	7886	0.1621	81
1	1208	35.221	35.221	3277583	161	7723	0.1587	80
1	1209	35.229	35.229	3261463	158	7562	0.1554	79
1	1210	35.238	35.238	3245430	156	7404	0.1521	78
1	1211	35.246	35.246	3229482	154	7248	0.1489	77
1	1212	35.254	35.254	3213618	152	7093	0.1458	76
1	1213	35.263	35.263	3197839	150	6941	0.1426	75
1	1214	35.271	35.271	3182144	148	6791	0.1395	74
1	1215	35.279	35.279	3166531	146	6642	0.1365	73
1	1216	35.288	35.288	3151002	144	6496	0.1335	72
1	1217	35.296	35.296	3135556	142	6352	0.1305	71
1	1218	35.304	35.304	3120191	140	6210	0.1276	70
1	1219	35.313	35.313	3104907	138	6070	0.1247	69
1	1220	35.321	35.321	3089705	136	5932	0.1219	68
1	1221	35.329	35.329	3074583	134	5796	0.1191	67
1	1222	35.338	35.338	3059541	132	5662	0.1164	66
1	1223	35.346	35.346	3044579	130	5530	0.1136	65
1	1224	35.354	35.354	3029696	128	5400	0.111	64
1	1225	35.363	35.363	3014892	125	5273	0.1083	63
1	1226	35.371	35.371	3000166	123	5147	0.1058	61
1	1227	35.379	35.379	2985518	121	5024	0.1032	60
1	1228	35.388	35.388	2970948	118	4904	0.1008	59
1	1229	35.396	35.396	2956454	116	4785	0.0983	58
1	1230	35.404	35.404	2942037	115	4669	0.0959	57
1	1231	35.413	35.413	2927696	113	4554	0.0936	56
1	1232	35.421	35.421	2913431	111	4441	0.0913	55
1	1233	35.429	35.429	2899241	109	4330	0.089	55
1	1234	35.438	35.438	2885126	107	4221	0.0867	54
1	1235	35.446	35.446	2871085	105	4114	0.0845	53
1	1236	35.454	35.454	2857118	103	4009	0.0824	52
1	1237	35.463	35.463	2843225	102	3905	0.0802	51
1	1238	35.471	35.471	2829405	100	3803	0.0782	50
1	1239	35.479	35.479	2815658	98	3704	0.0761	49
1	1240	35.488	35.488	2801983	96	3606	0.0741	48
1	1241	35.496	35.496	2788380	94	3510	0.0721	47
1	1242	35.504	35.504	2774849	93	3415	0.0702	46
1	1243	35.513	35.513	2761388	91	3322	0.0683	46
1	1244	35.521	35.521	2747999	90	3231	0.0664	45
1	1245	35.529	35.529	2734680	88	3142	0.0646	44
1	1246	35.538	35.538	2721430	87	3054	0.0627	43
1	1247	35.546	35.546	2708250	85	2967	0.061	43
1	1248	35.554	35.554	2695140	84	2882	0.0592	42
1	1249	35.563	35.563	2682098	82	2798	0.0575	41
1	1250	35.571	35.571	2669125	80	2716	0.0558	40
1	1251	35.579	35.579	2656219	79	2635	0.0542	39
1	1252	35.588	35.588	2643381	77	2557	0.0525	39
1	1253	35.596	35.596	2630611	76	2479	0.051	38
1	1254	35.604	35.604	2617907	75	2403	0.0494	37
1	1255	35.613	35.613	2605270	73	2329	0.0479	36
1	1256	35.621	35.621	2592699	71	2256	0.0464	36
1	1257	35.629	35.629	2580194	70	2185	0.0449	35
1	1258	35.638	35.638	2567754	69	2115	0.0435	34
1	1259	35.646	35.646	2555379	67	2046	0.042	34
1	1260	35.654	35.654	2543069	66	1978	0.0407	33
1	1261	35.663	35.663	2530823	65	1912	0.0393	32
1	1262	35.671	35.671	2518641	63	1848	0.038	32
1	1263	35.679	35.679	2506522	62	1785	0.0367	31
1	1264	35.688	35.688	2494467	61	1723	0.0354	30
1	1265	35.696	35.696	2482475	59	1662	0.0342	30
1	1266	35.704	35.704	2470545	58	1603	0.0329	29
1	1267	35.713	35.713	2458677	56	1545	0.0317	28
1	1268	35.721	35.721	2446872	55	1489	0.0306	28
1	1269	35.729	35.729	2435127	54	1434	0.0295	27
1	1270	35.738	35.738	2423444	52	1380	0.0284	26
1	1271	35.746	35.746	2411822	51	1327	0.0273	26
1	1272	35.754	35.754	2400260	50	1276	0.0262	25
1	1273	35.763	35.763	2388758	49	1226	0.0252	24
1	1274	35.771	35.771	2377316	47	1177	0.0242	24
1	1275	35.779	35.779	2365934	46	1130	0.0232	23
1	1276	35.788	35.788	2354610	45	1084	0.0223	22
1	1277	35.796	35.796	2343346	44	1039	0.0214	22
1	1278	35.804	35.804	2332140	42	996	0.0205	21
1	1279	35.813	35.813	2320992	41	953	0.0196	21
1	1280	35.821	35.821	2309902	40	912	0.0187	20
1	1281	35.829	35.829	2298869	39	872	0.0179	20
1	1282	35.838	35.838	2287894	38	833	0.0171	19
1	1283	35.846	35.846	2276975	37	794	0.0163	19
1	1284	35.854	35.854	2266113	36	757	0.0156	18
1	1285	35.863	35.863	2255307	35	721	0.0148	18
1	1286	35.871	35.871	2244558	34	686	0.0141	17
1	1287	35.879	35.879	2233863	33	652	0.0134	16
1	1288	35.888	35.888	2223224	32	619	0.0127	16
1	1289	35.896	35.896	2212641	31	587	0.0121	15
1	1290	35.904	35.904	2202112	30	556	0.0114	15
1	1291	35.913	35.913	2191637	29	527	0.0108	14
1	1292	35.921	35.921	2181216	28	498	0.0102	14
1	1293	35.929	35.929	2170849	27	470	0.0097	14
1	1294	35.938	35.938	2160536	26	443	0.0091	13
1	1295	35.946	35.946	2150276	26	417	0.0086	13
1	1296	35.954	35.954	2140069	25	391	0.008	12
1	1297	35.963	35.963	2129914	24	366	0.0075	12
1	1298	35.971	35.971	2119812	23	342	0.007	12
1	1299	35.979	35.979	2109762	22	319	0.0066	11
1	1300	35.988	35.988	2099763	21	297	0.0061	11
1	1301	35.996	35.996	2089816	21	276	0.0057	10
1	1302	36.004	36.004	2079921	20	255	0.0052	10
1	1303	36.013	36.013	2070076	19	236	0.0048	9
1	1304	36.021	36.021	2060282	18	217	0.0045	9
1	1305	36.029	36.029	2050538	17	199	0.0041	8
1	1306	36.038	36.038	2040844	16	182	0.0037	8
1	1307	36.046	36.046	2031200	15	166	0.0034	7
1	1308	36.054	36.054	2021606	14	152	0.0031	7
1	1309	36.063	36.063	2012060	13	138	0.0028	7
1	1310	36.071	36.071	2002564	13	125	0.0026	6
1	1311	36.079	36.079	1993117	12	112	0.0023	6
1	1312	36.088	36.088	1983718	11	100	0.0021	6
1	1313	36.096	36.096	1974367	11	89	0.0018	5
1	1314	36.104	36.104	1965064	10	78	0.0016	5
1	1315	36.113	36.113	1955808	9	68	0.0014	4
1	1316	36.121	36.121	1946601	8	60	0.0012	4
1	1317	36.129	36.129	1937440	8	51	0.0011	4
1	1318	36.138	36.138	1928326	7	44	0.0009	3
1	1319	36.146	36.146	1919259	6	37	0.0008	3
1	1320	36.154	36.154	1910238	6	31	0.0006	3
1	1321	36.163	36.163	1901263	5	25	0.0005	3
1	1322	36.171	36.171	1892334	4	20	0.0004	2
1	1323	36.179	36.179	1883450	4	16	0.0003	2
1	1324	36.188	36.188	1874612	3	12	0.0002	2
1	1325	36.196	36.196	1865820	3	8	0.0002	1
1	1326	36.204	36.204	1857072	2	6	0.0001	1
1	1327	36.213	36.213	1848368	1	4	0.0001	1
1	1328	36.221	36.221	1839709	1	2	0	0
1	1329	36.229	36.229	1831094	1	1	0	0
1	1330	36.238	36.238	1822523	0	0	0	0
1	1331	36.246	36.246	1813996	0	0	0	0
2	1	40.938	40.938	174292	1	9509	100	1
2	2	40.946	40.946	173657	3	9507	99.9855	1
2	3	40.954	40.954	173024	5	9504	99.9548	2
2	4	40.963	40.963	172394	6	9500	99.9069	3
2	5	40.971	40.971	171767	9	9493	99.839	4
2	6	40.979	40.979	171142	11	9485	99.7493	5
2	7	40.988	40.988	170519	13	9474	99.6361	7
2	8	40.996	40.996	169900	15	9461	99.4984	8
2	9	41.004	41.004	169282	18	9445	99.3364	9
2	10	41.013	41.013	168668	20	9428	99.1489	10
2	11	41.021	41.021	168055	23	9407	98.9349	11
2	12	41.029	41.029	167446	25	9384	98.6942	13
2	13	41.038	41.038	166838	28	9359	98.4282	14
2	14	41.046	41.046	166234	30	9331	98.1361	15
2	15	41.054	41.054	165632	33	9301	97.8187	16
2	16	41.063	41.063	165032	35	9269	97.4761	18
2	17	41.071	41.071	164434	38	9234	97.1071	19
2	18	41.079	41.079	163840	40	9196	96.7119	20
2	19	41.088	41.088	163247	43	9156	96.2899	21
2	20	41.096	41.096	162657	46	9113	95.8398	23
2	21	41.104	41.104	162070	48	9067	95.3599	24
2	22	41.113	41.113	161484	51	9019	94.8507	25
2	23	41.121	41.121	160902	53	8968	94.3155	27
2	24	41.129	41.129	160321	56	8915	93.7542	28
2	25	41.138	41.138	159743	59	8859	93.1655	29
2	26	41.146	41.146	159168	61	8800	92.5489	31
2	27	41.154	41.154	158594	64	8739	91.903	32
2	28	41.163	41.163	158023	67	8674	91.2258	34
2	29	41.171	41.171	157455	71	8607	90.5162	35
2	30	41.179	41.179	156888	73	8536	89.7742	37
2	31	41.188	41.188	156324	76	8463	89.0014	38
2	32	41.196	41.196	155762	79	8387	88.2016	39
2	33	41.204	41.204	155203	81	8308	87.3748	41
2	34	41.213	41.213	154646	84	8227	86.5207	42
2	35	41.221	41.221	154091	87	8143	85.6374	43
2	36	41.229	41.229	153538	89	8056	84.7265	45
2	37	41.238	41.238	152988	92	7967	83.7888	46
2	38	41.246	41.246	152439	94	7875	82.8249	47
2	39	41.254	41.254	151894	96	7781	81.8357	48
2	40	41.263	41.263	151350	98	7685	80.8237	49
2	41	41.271	41.271	150808	100	7587	79.7905	50
2	42	41.279	41.279	150269	102	7487	78.7374	51
2	43	41.288	41.288	149732	104	7385	77.6648	52
2	44	41.296	41.296	149197	106	7281	76.5724	53
2	45	41.304	41.304	148664	108	7175	75.4604	54
2	46	41.313	41.313	148133	109	7068	74.3293	55
2	47	41.321	41.321	147605	111	6958	73.1792	55
2	48	41.329	41.329	147078	112	6847	72.0125	56
2	49	41.338	41.338	146554	114	6735	70.8302	57
2	50	41.346	41.346	146032	115	6621	69.6325	58
2	51	41.354	41.354	145512	116	6506	68.4206	58
2	52	41.363	41.363	144994	118	6389	67.196	59
2	53	41.371	41.371	144478	118	6272	65.9602	59
2	54	41.379	41.379	143965	119	6153	64.7147	60
2	55	41.388	41.388	143453	120	6034	63.4615	60
2	56	41.396	41.396	142943	120	5914	62.2003	60
2	57	41.404	41.404	142436	121	5794	60.9333	60
2	58	41.413	41.413	141930	121	5673	59.6622	61
2	59	41.421	41.421	141427	121	5552	58.3887	61
2	60	41.429	41.429	140925	121	5431	57.1141	61
2	61	41.438	41.438	140426	122	5309	55.8375	61
2	62	41.446	41.446	139928	121	5188	54.5597	61
2	63	41.454	41.454	139433	121	5067	53.284	60
2	64	41.463	41.463	138940	121	4946	52.0119	60
2	65	41.471	41.471	138448	120	4825	50.7442	60
2	66	41.479	41.479	137959	119	4705	49.4817	60
2	67	41.488	41.488	137471	119	4586	48.226	59
2	68	41.496	41.496	136986	118	4467	46.9785	59
2	69	41.504	41.504	136502	117	4349	45.7394	59
2	70	41.513	41.513	136020	116	4232	44.5088	58
2	71	41.521	41.521	135541	115	4116	43.2886	57
2	72	41.529	41.529	135063	113	4001	42.0807	57
2	73	41.538	41.538	134587	112	3888	40.8873	56
2	74	41.546	41.546	134113	111	3776	39.7098	55
2	75	41.554	41.554	133641	109	3665	38.5474	55
2	76	41.563	41.563	133171	108	3556	37.3987	54
2	77	41.571	41.571	132702	106	3448	36.2654	53
2	78	41.579	41.579	132236	105	3342	35.1497	52
2	79	41.588	41.588	131771	103	3238	34.0486	52
2	80	41.596	41.596	131309	102	3134	32.9614	51
2	81	41.604	41.604	130848	100	3032	31.8899	50
2	82	41.613	41.613	130389	98	2932	30.8359	49
2	83	41.621	41.621	129932	97	2834	29.8004	48
2	84	41.629	41.629	129476	95	2737	28.7846	47
2	85	41.638	41.638	129023	93	2642	27.7891	46
2	86	41.646	41.646	128571	91	2550	26.8141	45
2	87	41.654	41.654	128121	89	2459	25.86	44
2	88	41.663	41.663	127673	87	2370	24.9269	43
2	89	41.671	41.671	127226	85	2283	24.014	42
2	90	41.679	41.679	126782	83	2198	23.1205	42
2	91	41.688	41.688	126339	81	2115	22.2465	41
2	92	41.696	41.696	125898	79	2034	21.3933	40
2	93	41.704	41.704	125459	77	1955	20.5594	39
2	94	41.713	41.713	125021	75	1878	19.7469	37
2	95	41.721	41.721	124585	73	1803	18.9584	36
2	96	41.729	41.729	124151	71	1730	18.1935	35
2	97	41.738	41.738	123719	69	1659	17.4499	34
2	98	41.746	41.746	123288	67	1591	16.7275	33
2	99	41.754	41.754	122859	65	1524	16.0267	32
2	100	41.763	41.763	122432	63	1459	15.3471	31
2	101	41.771	41.771	122006	61	1397	14.687	30
2	102	41.779	41.779	121582	59	1336	14.0462	29
2	103	41.788	41.788	121160	57	1277	13.4265	28
2	104	41.796	41.796	120740	55	1220	12.828	28
2	105	41.804	41.804	120321	53	1165	12.2474	27
2	106	41.813	41.813	119904	52	1111	11.6856	26
2	107	41.821	41.821	119488	50	1060	11.1426	25
2	108	41.829	41.829	119074	49	1009	10.6157	24
2	109	41.838	41.838	118662	47	961	10.1054	23
2	110	41.846	41.846	118251	45	914	9.6112	23
2	111	41.854	41.854	117842	44	869	9.134	22
2	112	41.863	41.863	117435	42	825	8.6761	21
2	113	41.871	41.871	117029	40	783	8.2378	20
2	114	41.879	41.879	116625	39	743	7.8171	19
2	115	41.888	41.888	116222	37	705	7.4117	19
2	116	41.896	41.896	115821	36	668	7.0204	18
2	117	41.904	41.904	115422	34	632	6.6431	17
2	118	41.913	41.913	115024	33	597	6.2808	17
2	119	41.921	41.921	114627	32	564	5.9334	16
2	120	41.929	41.929	114233	30	533	5.6007	15
2	121	41.938	41.938	113839	29	502	5.2813	15
2	122	41.946	41.946	113448	28	473	4.9749	14
2	123	41.954	41.954	113058	27	445	4.6812	13
2	124	41.963	41.963	112669	26	418	4.3991	13
2	125	41.971	41.971	112282	24	393	4.1284	12
2	126	41.979	41.979	111896	23	368	3.8714	12
2	127	41.988	41.988	111512	22	345	3.6278	11
2	128	41.996	41.996	111130	21	323	3.395	11
2	129	42.004	42.004	110749	20	301	3.1707	10
2	130	42.013	42.013	110369	20	281	2.9556	10
2	131	42.021	42.021	109991	19	261	2.7498	9
2	132	42.029	42.029	109615	18	243	2.5535	9
2	133	42.038	42.038	109239	17	225	2.3687	8
2	134	42.046	42.046	108866	16	209	2.1937	8
2	135	42.054	42.054	108494	15	193	2.0258	8
2	136	42.063	42.063	108123	14	178	1.8669	7
2	137	42.071	42.071	107754	13	163	1.7173	7
2	138	42.079	42.079	107386	13	150	1.5754	6
2	139	42.088	42.088	107019	12	137	1.4392	6
2	140	42.096	42.096	106654	12	125	1.31	6
2	141	42.104	42.104	106291	11	113	1.1878	5
2	142	42.113	42.113	105929	10	102	1.0727	5
2	143	42.121	42.121	105568	9	92	0.9647	5
2	144	42.129	42.129	105209	9	82	0.8649	4
2	145	42.138	42.138	104851	8	74	0.7737	4
2	146	42.146	42.146	104494	7	66	0.6903	4
2	147	42.154	42.154	104139	7	58	0.6122	3
2	148	42.163	42.163	103785	6	51	0.5395	3
2	149	42.171	42.171	103433	6	45	0.4732	3
2	150	42.179	42.179	103082	5	39	0.4125	3
2	151	42.188	42.188	102732	5	34	0.3579	2
2	152	42.196	42.196	102384	4	29	0.3088	2
2	153	42.204	42.204	102037	4	25	0.263	2
2	154	42.213	42.213	101692	4	21	0.2201	2
2	155	42.221	42.221	101347	3	17	0.1824	2
2	156	42.229	42.229	101004	2	14	0.1507	1
2	157	42.238	42.238	100663	2	12	0.1245	1
2	158	42.246	42.246	100323	2	10	0.1001	1
2	159	42.254	42.254	99984	2	7	0.0774	1
2	160	42.263	42.263	99646	2	5	0.0574	1
2	161	42.271	42.271	99310	1	4	0.0415	1
2	162	42.279	42.279	98975	1	3	0.0285	1
2	163	42.288	42.288	98641	1	2	0.0165	0
2	164	42.296	42.296	98309	1	1	0.0071	0
2	165	42.304	42.304	97977	0	0	0.0012	0
2	166	42.313	42.313	97648	0	0	0	0
2	167	42.321	42.321	97319	0	0	0	0
2	168	42.329	42.329	96992	0	0	0	0
[Molecular	Weight	Distribution	Table(Detector	B)]
#	of	Points	1499
R.Time	Volume(mL)	M.W.	M.W.(%)	Cumulative	M.W.(%)
42.329	42.329	96992	0	0
42.321	42.321	97319	0	0
42.313	42.313	97648	0	0
42.304	42.304	97977	0.0012	0
42.296	42.296	98309	0.0057	0
42.288	42.288	98641	0.0093	0
42.279	42.279	98975	0.0118	0.0001
42.271	42.271	99310	0.0127	0.0001
42.263	42.263	99646	0.0156	0.0001
42.254	42.254	99984	0.0196	0.0002
42.246	42.246	100323	0.0223	0.0002
42.238	42.238	100663	0.0239	0.0002
42.229	42.229	101004	0.0257	0.0003
42.221	42.221	101347	0.031	0.0004
42.213	42.213	101692	0.037	0.0004
42.204	42.204	102037	0.042	0.0005
42.196	42.196	102384	0.045	0.0006
42.188	42.188	102732	0.0482	0.0007
42.179	42.179	103082	0.0535	0.0008
42.171	42.171	103433	0.0596	0.0009
42.163	42.163	103785	0.065	0.0011
42.154	42.154	104139	0.0713	0.0012
42.146	42.146	104494	0.0766	0.0013
42.138	42.138	104851	0.0818	0.0015
42.129	42.129	105209	0.0894	0.0017
42.121	42.121	105568	0.0979	0.0019
42.113	42.113	105929	0.1059	0.0021
42.104	42.104	106291	0.1129	0.0023
42.096	42.096	106654	0.1198	0.0026
42.088	42.088	107019	0.1267	0.0028
42.079	42.079	107386	0.1335	0.0031
42.071	42.071	107754	0.1392	0.0033
42.063	42.063	108123	0.1467	0.0036
42.054	42.054	108494	0.1558	0.004
42.046	42.046	108866	0.1646	0.0043
42.038	42.038	109239	0.1716	0.0046
42.029	42.029	109615	0.1813	0.005
42.021	42.021	109991	0.1924	0.0054
42.013	42.013	110369	0.2018	0.0058
42.004	42.004	110749	0.2109	0.0062
41.996	41.996	111130	0.2199	0.0066
41.988	41.988	111512	0.2283	0.0071
41.979	41.979	111896	0.2389	0.0075
41.971	41.971	112282	0.252	0.0081
41.963	41.963	112669	0.2654	0.0086
41.954	41.954	113058	0.2766	0.0091
41.946	41.946	113448	0.288	0.0097
41.938	41.938	113839	0.3004	0.0103
41.929	41.929	114233	0.3133	0.0109
41.921	41.921	114627	0.3262	0.0116
41.913	41.913	115024	0.3407	0.0122
41.904	41.904	115422	0.3553	0.013
41.896	41.896	115821	0.37	0.0137
41.888	41.888	116222	0.3837	0.0145
41.879	41.879	116625	0.3976	0.0152
41.871	41.871	117029	0.4125	0.0161
41.863	41.863	117435	0.4298	0.0169
41.854	41.854	117842	0.449	0.0178
41.846	41.846	118251	0.4679	0.0187
41.838	41.838	118662	0.4846	0.0197
41.829	41.829	119074	0.5004	0.0207
41.821	41.821	119488	0.5166	0.0217
41.813	41.813	119904	0.5325	0.0228
41.804	41.804	120321	0.5509	0.0239
41.796	41.796	120740	0.5693	0.025
41.788	41.788	121160	0.5869	0.0262
41.779	41.779	121582	0.6077	0.0274
41.771	41.771	122006	0.6284	0.0286
41.763	41.763	122432	0.6473	0.0299
41.754	41.754	122859	0.6664	0.0313
41.746	41.746	123288	0.6872	0.0326
41.738	41.738	123719	0.7084	0.034
41.729	41.729	124151	0.7291	0.0355
41.721	41.721	124585	0.7501	0.037
41.713	41.713	125021	0.7732	0.0385
41.704	41.704	125459	0.7967	0.0401
41.696	41.696	125898	0.8177	0.0417
41.688	41.688	126339	0.8367	0.0434
41.679	41.679	126782	0.857	0.0451
41.671	41.671	127226	0.8762	0.0468
41.663	41.663	127673	0.8952	0.0486
41.654	41.654	128121	0.9151	0.0504
41.646	41.646	128571	0.9355	0.0523
41.638	41.638	129023	0.9561	0.0542
41.629	41.629	129476	0.9761	0.0561
41.621	41.621	129932	0.9961	0.0581
41.613	41.613	130389	1.0154	0.0601
41.604	41.604	130848	1.0336	0.0622
41.596	41.596	131309	1.0507	0.0643
41.588	41.588	131771	1.0662	0.0664
41.579	41.579	132236	1.0797	0.0685
41.571	41.571	132702	1.0941	0.0707
41.563	41.563	133171	1.1113	0.0729
41.554	41.554	133641	1.1265	0.0752
41.546	41.546	134113	1.1399	0.0774
41.538	41.538	134587	1.1546	0.0797
41.529	41.529	135063	1.1703	0.0821
41.521	41.521	135541	1.1845	0.0844
41.513	41.513	136020	1.1965	0.0868
41.504	41.504	136502	1.2067	0.0892
41.496	41.496	136986	1.2151	0.0916
41.488	41.488	137471	1.2232	0.094
41.479	41.479	137959	1.2314	0.0965
41.471	41.471	138448	1.238	0.099
41.463	41.463	138940	1.2431	0.1014
41.454	41.454	139433	1.2474	0.1039
41.446	41.446	139928	1.2509	0.1064
41.438	41.438	140426	1.253	0.1089
41.429	41.429	140925	1.2519	0.1114
41.421	41.421	141427	1.2499	0.1139
41.413	41.413	141930	1.2487	0.1164
41.404	41.404	142436	1.2465	0.1188
41.396	41.396	142943	1.2424	0.1213
41.388	41.388	143453	1.2367	0.1238
41.379	41.379	143965	1.2289	0.1262
41.371	41.371	144478	1.2213	0.1286
41.363	41.363	144994	1.2118	0.131
41.354	41.354	145512	1.2009	0.1334
41.346	41.346	146032	1.1884	0.1358
41.338	41.338	146554	1.1744	0.1381
41.329	41.329	147078	1.1594	0.1404
41.321	41.321	147605	1.1441	0.1427
41.313	41.313	148133	1.1277	0.145
41.304	41.304	148664	1.1092	0.1472
41.296	41.296	149197	1.0904	0.1493
41.288	41.288	149732	1.0712	0.1515
41.279	41.279	150269	1.0518	0.1536
41.271	41.271	150808	1.0326	0.1556
41.263	41.263	151350	1.0132	0.1576
41.254	41.254	151894	0.9923	0.1596
41.246	41.246	152439	0.97	0.1615
41.238	41.238	152988	0.9453	0.1634
41.229	41.229	153538	0.9195	0.1652
41.221	41.221	154091	0.8932	0.167
41.213	41.213	154646	0.8661	0.1687
41.204	41.204	155203	0.8376	0.1704
41.196	41.196	155762	0.8107	0.172
41.188	41.188	156324	0.7843	0.1736
41.179	41.179	156888	0.7578	0.1751
41.171	41.171	157455	0.7277	0.1765
41.163	41.163	158023	0.6958	0.1779
41.154	41.154	158594	0.6641	0.1792
41.146	41.146	159168	0.6334	0.1805
41.138	41.138	159743	0.6045	0.1817
41.129	41.129	160321	0.5774	0.1828
41.121	41.121	160902	0.5504	0.1839
41.113	41.113	161484	0.5248	0.185
41.104	41.104	162070	0.4993	0.186
41.096	41.096	162657	0.4706	0.1869
41.088	41.088	163247	0.4414	0.1878
41.079	41.079	163840	0.4138	0.1886
41.071	41.071	164434	0.3875	0.1894
41.063	41.063	165032	0.3618	0.1901
41.054	41.054	165632	0.3359	0.1908
41.046	41.046	166234	0.3112	0.1914
41.038	41.038	166838	0.2865	0.192
41.029	41.029	167446	0.2608	0.1925
41.021	41.021	168055	0.236	0.1929
41.013	41.013	168668	0.2099	0.1934
41.004	41.004	169282	0.1838	0.1937
40.996	40.996	169900	0.1588	0.194
40.988	40.988	170519	0.135	0.1943
40.979	40.979	171142	0.1111	0.1945
40.971	40.971	171767	0.0879	0.1947
40.963	40.963	172394	0.0666	0.1948
40.954	40.954	173024	0.047	0.1949
40.946	40.946	173657	0.0301	0.195
40.938	40.938	174292	0.0142	0.195
36.246	36.246	1813996	0	0.195
36.238	36.238	1822523	0.0043	0.195
36.229	36.229	1831094	0.0072	0.195
36.221	36.221	1839709	0.0096	0.1951
36.213	36.213	1848368	0.0151	0.1951
36.204	36.204	1857072	0.0224	0.1951
36.196	36.196	1865820	0.0284	0.1952
36.188	36.188	1874612	0.034	0.1953
36.179	36.179	1883450	0.0401	0.1953
36.171	36.171	1892334	0.0454	0.1954
36.163	36.163	1901263	0.0516	0.1955
36.154	36.154	1910238	0.0576	0.1956
36.146	36.146	1919259	0.0641	0.1958
36.138	36.138	1928326	0.0717	0.1959
36.129	36.129	1937440	0.0782	0.1961
36.121	36.121	1946601	0.0843	0.1962
36.113	36.113	1955808	0.0923	0.1964
36.104	36.104	1965064	0.1011	0.1966
36.096	36.096	1974367	0.1099	0.1968
36.088	36.088	1983718	0.1169	0.1971
36.079	36.079	1993117	0.1229	0.1973
36.071	36.071	2002564	0.1298	0.1976
36.063	36.063	2012060	0.1362	0.1978
36.054	36.054	2021606	0.1424	0.1981
36.046	36.046	2031200	0.1511	0.1984
36.038	36.038	2040844	0.1621	0.1988
36.029	36.029	2050538	0.1736	0.1991
36.021	36.021	2060282	0.1849	0.1995
36.013	36.013	2070076	0.1945	0.1999
36.004	36.004	2079921	0.202	0.2003
35.996	35.996	2089816	0.2116	0.2007
35.988	35.988	2099763	0.2201	0.2011
35.979	35.979	2109762	0.2289	0.2016
35.971	35.971	2119812	0.2381	0.202
35.963	35.963	2129914	0.2471	0.2025
35.954	35.954	2140069	0.2554	0.203
35.946	35.946	2150276	0.2635	0.2036
35.938	35.938	2160536	0.2722	0.2041
35.929	35.929	2170849	0.2789	0.2047
35.921	35.921	2181216	0.2864	0.2052
35.913	35.913	2191637	0.2961	0.2058
35.904	35.904	2202112	0.3058	0.2064
35.896	35.896	2212641	0.3164	0.2071
35.888	35.888	2223224	0.3282	0.2077
35.879	35.879	2233863	0.3401	0.2084
35.871	35.871	2244558	0.3512	0.2091
35.863	35.863	2255307	0.3618	0.2098
35.854	35.854	2266113	0.3725	0.2105
35.846	35.846	2276975	0.3843	0.2113
35.838	35.838	2287894	0.3953	0.2121
35.829	35.829	2298869	0.4043	0.2129
35.821	35.821	2309902	0.414	0.2137
35.813	35.813	2320992	0.4258	0.2146
35.804	35.804	2332140	0.4372	0.2154
35.796	35.796	2343346	0.4493	0.2163
35.788	35.788	2354610	0.4619	0.2172
35.779	35.779	2365934	0.4745	0.2182
35.771	35.771	2377316	0.4888	0.2192
35.763	35.763	2388758	0.5029	0.2202
35.754	35.754	2400260	0.515	0.2212
35.746	35.746	2411822	0.5277	0.2222
35.738	35.738	2423444	0.5412	0.2233
35.729	35.729	2435127	0.5545	0.2244
35.721	35.721	2446872	0.5674	0.2255
35.713	35.713	2458677	0.5817	0.2267
35.704	35.704	2470545	0.5983	0.2279
35.696	35.696	2482475	0.6128	0.2291
35.688	35.688	2494467	0.6241	0.2304
35.679	35.679	2506522	0.6352	0.2316
35.671	35.671	2518641	0.65	0.2329
35.663	35.663	2530823	0.667	0.2342
35.654	35.654	2543069	0.682	0.2356
35.646	35.646	2555379	0.6959	0.237
35.638	35.638	2567754	0.7088	0.2384
35.629	35.629	2580194	0.7212	0.2398
35.621	35.621	2592699	0.7359	0.2413
35.613	35.613	2605270	0.7526	0.2428
35.604	35.604	2617907	0.7687	0.2443
35.596	35.596	2630611	0.7834	0.2459
35.588	35.588	2643381	0.7972	0.2475
35.579	35.579	2656219	0.8125	0.2491
35.571	35.571	2669125	0.8292	0.2507
35.563	35.563	2682098	0.846	0.2524
35.554	35.554	2695140	0.863	0.2541
35.546	35.546	2708250	0.8788	0.2559
35.538	35.538	2721430	0.895	0.2576
35.529	35.529	2734680	0.9096	0.2595
35.521	35.521	2747999	0.9236	0.2613
35.513	35.513	2761388	0.9399	0.2632
35.504	35.504	2774849	0.9584	0.2651
35.496	35.496	2788380	0.9741	0.267
35.488	35.488	2801983	0.9902	0.269
35.479	35.479	2815658	1.0092	0.271
35.471	35.471	2829405	1.028	0.273
35.463	35.463	2843225	1.0478	0.2751
35.454	35.454	2857118	1.0671	0.2772
35.446	35.446	2871085	1.0857	0.2794
35.438	35.438	2885126	1.1061	0.2816
35.429	35.429	2899241	1.1266	0.2838
35.421	35.421	2913431	1.1444	0.2861
35.413	35.413	2927696	1.1624	0.2884
35.404	35.404	2942037	1.1817	0.2908
35.396	35.396	2956454	1.2012	0.2932
35.388	35.388	2970948	1.2219	0.2956
35.379	35.379	2985518	1.2439	0.2981
35.371	35.371	3000166	1.2683	0.3006
35.363	35.363	3014892	1.2936	0.3032
35.354	35.354	3029696	1.3183	0.3058
35.346	35.346	3044579	1.3411	0.3084
35.338	35.338	3059541	1.362	0.3111
35.329	35.329	3074583	1.3806	0.3139
35.321	35.321	3089705	1.4006	0.3167
35.313	35.313	3104907	1.4226	0.3195
35.304	35.304	3120191	1.4438	0.3224
35.296	35.296	3135556	1.4642	0.3253
35.288	35.288	3151002	1.4854	0.3282
35.279	35.279	3166531	1.5083	0.3312
35.271	35.271	3182144	1.5307	0.3343
35.263	35.263	3197839	1.5507	0.3374
35.254	35.254	3213618	1.5705	0.3405
35.246	35.246	3229482	1.59	0.3437
35.238	35.238	3245430	1.6113	0.3469
35.229	35.229	3261463	1.6337	0.3501
35.221	35.221	3277583	1.6568	0.3534
35.213	35.213	3293788	1.6799	0.3567
35.204	35.204	3310080	1.7051	0.3601
35.196	35.196	3326460	1.7303	0.3636
35.188	35.188	3342927	1.754	0.3671
35.179	35.179	3359482	1.779	0.3706
35.171	35.171	3376126	1.803	0.3742
35.163	35.163	3392859	1.8274	0.3778
35.154	35.154	3409682	1.8516	0.3815
35.146	35.146	3426596	1.877	0.3852
35.138	35.138	3443600	1.8998	0.389
35.129	35.129	3460695	1.9222	0.3928
35.121	35.121	3477882	1.9454	0.3967
35.113	35.113	3495162	1.9697	0.4006
35.104	35.104	3512534	1.9946	0.4046
35.096	35.096	3530000	2.0197	0.4086
35.088	35.088	3547560	2.0428	0.4127
35.079	35.079	3565214	2.0645	0.4168
35.071	35.071	3582963	2.0873	0.4209
35.063	35.063	3600808	2.1115	0.4251
35.054	35.054	3618749	2.1356	0.4294
35.046	35.046	3636786	2.1603	0.4337
35.038	35.038	3654921	2.1851	0.438
35.029	35.029	3673154	2.2098	0.4424
35.021	35.021	3691485	2.2346	0.4469
35.013	35.013	3709914	2.2605	0.4514
35.004	35.004	3728444	2.2876	0.4559
34.996	34.996	3747073	2.3158	0.4605
34.988	34.988	3765803	2.3426	0.4652
34.979	34.979	3784634	2.3694	0.4699
34.971	34.971	3803567	2.3965	0.4746
34.963	34.963	3822602	2.4236	0.4795
34.954	34.954	3841741	2.4498	0.4843
34.946	34.946	3860982	2.4768	0.4893
34.938	34.938	3880328	2.5046	0.4942
34.929	34.929	3899779	2.5337	0.4993
34.921	34.921	3919335	2.5653	0.5044
34.913	34.913	3938997	2.5987	0.5096
34.904	34.904	3958766	2.6308	0.5148
34.896	34.896	3978642	2.6609	0.5201
34.888	34.888	3998626	2.688	0.5254
34.879	34.879	4018718	2.7144	0.5308
34.871	34.871	4038919	2.7413	0.5363
34.863	34.863	4059230	2.7694	0.5418
34.854	34.854	4079651	2.7981	0.5473
34.846	34.846	4100183	2.8276	0.553
34.838	34.838	4120827	2.8582	0.5587
34.829	34.829	4141583	2.8874	0.5644
34.821	34.821	4162452	2.9147	0.5702
34.813	34.813	4183435	2.9404	0.576
34.804	34.804	4204532	2.9679	0.5819
34.796	34.796	4225743	2.9959	0.5879
34.788	34.788	4247071	3.0241	0.5939
34.779	34.779	4268514	3.0511	0.6
34.771	34.771	4290075	3.0798	0.6061
34.763	34.763	4311752	3.1081	0.6123
34.754	34.754	4333549	3.1362	0.6185
34.746	34.746	4355464	3.1644	0.6248
34.738	34.738	4377499	3.1931	0.6312
34.729	34.729	4399654	3.2222	0.6376
34.721	34.721	4421930	3.2539	0.644
34.713	34.713	4444328	3.2846	0.6506
34.704	34.704	4466849	3.3132	0.6572
34.696	34.696	4489492	3.3442	0.6638
34.688	34.688	4512260	3.3788	0.6705
34.679	34.679	4535152	3.4123	0.6773
34.671	34.671	4558169	3.4449	0.6842
34.663	34.663	4581313	3.4777	0.6911
34.654	34.654	4604583	3.5108	0.6981
34.646	34.646	4627981	3.5428	0.7051
34.638	34.638	4651507	3.5761	0.7122
34.629	34.629	4675162	3.611	0.7194
34.621	34.621	4698947	3.6455	0.7267
34.613	34.613	4722862	3.6793	0.734
34.604	34.604	4746909	3.7131	0.7414
34.596	34.596	4771088	3.7465	0.7488
34.588	34.588	4795400	3.7789	0.7563
34.579	34.579	4819845	3.8123	0.7639
34.571	34.571	4844425	3.8459	0.7716
34.563	34.563	4869140	3.8803	0.7793
34.554	34.554	4893991	3.9162	0.7871
34.546	34.546	4918978	3.9504	0.7949
34.538	34.538	4944104	3.9861	0.8029
34.529	34.529	4969367	4.0216	0.8108
34.521	34.521	4994770	4.056	0.8189
34.513	34.513	5020313	4.0897	0.827
34.504	34.504	5045997	4.1243	0.8353
34.496	34.496	5071822	4.1616	0.8435
34.488	34.488	5097790	4.1974	0.8519
34.479	34.479	5123902	4.2319	0.8603
[truncated: 76,193 more rows]

## Sheet: Sheet4
[Header]
Application	Name	LabSolutions
Version	5.92
Data	File	Name	H:\LabSolutions\Data\Project1\20201028-chitosan-pH8_20201029_014.lcd
Output	Date	2020-11-17
Output	Time	22:55:20
[File	Information]
Type	Data	File
Generated	2020-10-30	10:32:37
Generated	by	System	Administrator
Modified	2020-10-30	12:38:06
Modified	by	System	Administrator
[Sample	Information]
Operator	Name	System	Administrator
Acquired	2020-10-30	10:33:00
Sample	Type	0:Unknown
Level	0
Sample	Name	chitosan-pH-8-original
Sample	ID
ISTD	Amount1	1
ISTD	Amount2	1
ISTD	Amount3	1
ISTD	Amount4	1
ISTD	Amount5	1
ISTD	Amount6	1
ISTD	Amount7	1
ISTD	Amount8	1
ISTD	Amount9	1
ISTD	Amount10	1
ISTD	Amount11	1
ISTD	Amount12	1
ISTD	Amount13	1
ISTD	Amount14	1
ISTD	Amount15	1
ISTD	Amount16	1
ISTD	Amount17	1
ISTD	Amount18	1
ISTD	Amount19	1
ISTD	Amount20	1
ISTD	Amount21	1
ISTD	Amount22	1
ISTD	Amount23	1
ISTD	Amount24	1
ISTD	Amount25	1
ISTD	Amount26	1
ISTD	Amount27	1
ISTD	Amount28	1
ISTD	Amount29	1
ISTD	Amount30	1
ISTD	Amount31	1
ISTD	Amount32	1
Sample	Amount	1
Dilution	Factor	1
Vial#	84
Injection	Volume	20
[Original	Files]
Data	File	H:\LabSolutions\Data\Project1\20201028-chitosan-pH8_20201029_014.lcd
Method	File	H:\LabSolutions\Data\Project1\GPC_Tris8.0_40C_bme190613.lcm
Batch	File	H:\LabSolutions\Data\Project1\20201028-chitosan-pH8.lcb
Report	Format	File	H:\LabSolutions\System\DEFAULT.lsr
[File	Description]
[Configuration]
Instrument	Name	UV+RID
Instrument	#	1
Line	#	1
#	of	Detectors	2
Detector	ID	Detector	A	Detector	B
Detector	Name	检测器A	检测器BDetect
#	of	Channels	1	1
[Peak	Table(Detector	A)]
#	of	Peaks	2
Peak#	R.Time	I.Time	F.Time	Area	Height	A/H	Conc.	Mark	ID#	Name	k'	Plate	#	Plate	Ht.	Tailing	Resolution	Sep.Factor	Area	Ratio	Height	Ratio	Conc.	%	Norm	Conc.
1	41.321	40.542	42.583	12351	215	57.399	0	0	12184	12.311	1.253	0	0	0	0	0	0
2	45.559	44.208	46.958	27573	362	76.165	0	0.103	7713	19.448	0.975	2.373	0	0	0	0	0
[Peak	Table(Detector	B)]
#	of	Peaks	2
Peak#	R.Time	I.Time	F.Time	Area	Height	A/H	Conc.	Mark	ID#	Name	k'	Plate	#	Plate	Ht.	Tailing	Resolution	Sep.Factor	Area	Ratio	Height	Ratio	Conc.	%	Norm	Conc.
1	29.183	25.108	36.508	2538236	10294	246.58	0	0	385	389.957	1.297	0	0	0	0	0	0
2	41.414	40.842	42.317	7138	173	41.377	0	0.419	22245	6.743	1.217	3.464	0	0	0	0	0
[Compound	Results(Detector	A)]
#	of	IDs	0
[Compound	Results(Detector	B)]
#	of	IDs	0
[Group	Results(Detector	A)]
#	of	Groups	0
[Group	Results(Detector	B)]
#	of	Groups	0
[GPC	Peak	Table(Detector	B)]
#	of	Peaks	2
Peak#	Start	Time	Top	Time	End	Time	Start	Volume	Top	Volume	End	Volume	Start	M.W.	Top	M.W.	End	M.W.	Start	Height	Top	Height	End	Height
1	25.108	29.183	36.508	25.108	29.183	36.508	6314693831	201758648	1566425	72	10294	19
2	40.842	41.414	42.317	40.842	41.414	42.317	181790	141867	97483	21	173	-11
[Average	Molecular	Weight	Table(Detector	B)]
#	of	Peaks	2
Peak#	Mn	Mw	Mz	Mz1	Mv	Mw/Mn	Mv/Mn	Mz/Mw	I.Visc	%
Total	28246810	337419063	914094996	1716861886	0	11.9454	0	2.70908	1	100
1	66300265	338367596	914096055	1716861886	0	5.10356	0	2.70149	1	99.7196
2	137731	139491	141225	142923	0	1.01278	0	1.01243	1	0.2804
[RT/MW	Range	Table(Detector	B)]
#	of	RT/MW	Range	0
[GPC	Calibration	Curve	Table(Detector	B)]
#	of	Points	8
#	Time(min)	M.W.	Weight	Error	Active	Virtual	Data	Name
1	37.982	736000	1	3.2563	ON	OFF	H:\LabSolutions\Data\Project1\201904016STD-Tris	8.0-40C_2019418_009.lcd
2	39.316	348000	1	-5.4204	ON	OFF	H:\LabSolutions\Data\Project1\201904016STD-Tris	8.0-40C_2019418_008.lcd
3	40.555	200000	1	-3.2562	ON	OFF	H:\LabSolutions\Data\Project1\201904016STD-Tris	8.0-40C_2019418_007.lcd
4	42.107	113000	1	6.0367	ON	OFF	H:\LabSolutions\Data\Project1\201904016STD-Tris	8.0-40C_2019418_006.lcd
5	44.227	48800	1	3.6893	ON	OFF	H:\LabSolutions\Data\Project1\201904016STD-Tris	8.0-40C_2019418_005.lcd
6	46.137	23000	1	-7.0994	ON	OFF	H:\LabSolutions\Data\Project1\201904016STD-Tris	8.0-40C_2019418_004.lcd
7	49.462	9900	1	2.7697	ON	OFF	H:\LabSolutions\Data\Project1\201904016STD-Tris	8.0-40C_2019418_003.lcd
8	51.331	6200	1	-0.7662	ON	OFF	H:\LabSolutions\Data\Project1\201904016STD-Tris	8.0-40C_2019418_002.lcd
Calibration	Curve	3rd	Order
Comment
[GPC	Slice	Data	Table(Detector	B)]
#	of	Peaks	2
Peak#	Slice#	R.Time	Volume	M.W.	Height	Sub	Total	%	Area
1	1	25.113	25.113	6290660630	2	5076471	100	1
1	2	25.121	25.121	6242879755	3	5076470	100	2
1	3	25.129	25.129	6195476977	5	5076466	99.9999	2
1	4	25.138	25.138	6148449192	6	5076462	99.9998	3
1	5	25.146	25.146	6101793321	8	5076455	99.9997	4
1	6	25.154	25.154	6055506312	10	5076447	99.9995	5
1	7	25.163	25.163	6009585140	12	5076437	99.9993	6
1	8	25.171	25.171	5964026803	14	5076425	99.9991	7
1	9	25.179	25.179	5918828327	16	5076411	99.9988	8
1	10	25.188	25.188	5873986761	19	5076395	99.9985	9
1	11	25.196	25.196	5829499182	21	5076376	99.9981	10
1	12	25.204	25.204	5785362688	23	5076355	99.9977	11
1	13	25.213	25.213	5741574405	25	5076332	99.9973	12
1	14	25.221	25.221	5698131481	27	5076307	99.9968	13
1	15	25.229	25.229	5655031090	29	5076281	99.9962	14
1	16	25.238	25.238	5612270428	31	5076252	99.9957	16
1	17	25.246	25.246	5569846717	33	5076220	99.9951	17
1	18	25.254	25.254	5527757200	36	5076187	99.9944	18
1	19	25.263	25.263	5485999145	38	5076151	99.9937	19
1	20	25.271	25.271	5444569843	40	5076114	99.993	20
1	21	25.279	25.279	5403466608	43	5076073	99.9922	21
1	22	25.288	25.288	5362686775	45	5076031	99.9913	23
1	23	25.296	25.296	5322227703	48	5075985	99.9904	24
1	24	25.304	25.304	5282086775	51	5075937	99.9895	26
1	25	25.313	25.313	5242261392	54	5075886	99.9885	27
1	26	25.321	25.321	5202748981	57	5075832	99.9874	28
1	27	25.329	25.329	5163546988	59	5075776	99.9863	30
1	28	25.338	25.338	5124652881	62	5075716	99.9851	31
1	29	25.346	25.346	5086064151	65	5075654	99.9839	33
1	30	25.354	25.354	5047778308	68	5075589	99.9826	34
1	31	25.363	25.363	5009792884	71	5075521	99.9813	36
1	32	25.371	25.371	4972105433	74	5075449	99.9799	37
1	33	25.379	25.379	4934713528	78	5075375	99.9784	39
1	34	25.388	25.388	4897614762	81	5075297	99.9769	40
1	35	25.396	25.396	4860806750	84	5075217	99.9753	42
1	36	25.404	25.404	4824287127	87	5075133	99.9736	43
1	37	25.413	25.413	4788053545	90	5075046	99.9719	45
1	38	25.421	25.421	4752103679	93	5074956	99.9701	47
1	39	25.429	25.429	4716435223	97	5074862	99.9683	48
1	40	25.438	25.438	4681045890	100	5074765	99.9664	50
1	41	25.446	25.446	4645933411	104	5074665	99.9644	52
1	42	25.454	25.454	4611095539	107	5074561	99.9624	54
1	43	25.463	25.463	4576530042	111	5074454	99.9603	55
1	44	25.471	25.471	4542234710	114	5074343	99.9581	57
1	45	25.479	25.479	4508207350	118	5074229	99.9558	59
1	46	25.488	25.488	4474445788	122	5074111	99.9535	61
1	47	25.496	25.496	4440947868	126	5073989	99.9511	63
1	48	25.504	25.504	4407711453	130	5073863	99.9486	65
1	49	25.513	25.513	4374734422	134	5073733	99.9461	67
1	50	25.521	25.521	4342014674	138	5073599	99.9434	69
1	51	25.529	25.529	4309550124	143	5073460	99.9407	71
1	52	25.538	25.538	4277338704	147	5073318	99.9379	74
1	53	25.546	25.546	4245378366	152	5073171	99.935	76
1	54	25.554	25.554	4213667077	156	5073019	99.932	78
1	55	25.563	25.563	4182202821	161	5072863	99.9289	80
1	56	25.571	25.571	4150983601	165	5072703	99.9258	83
1	57	25.579	25.579	4120007433	170	5072537	99.9225	85
1	58	25.588	25.588	4089272353	175	5072368	99.9192	87
1	59	25.596	25.596	4058776412	180	5072193	99.9157	90
1	60	25.604	25.604	4028517678	185	5072013	99.9122	93
1	61	25.613	25.613	3998494234	190	5071828	99.9085	95
1	62	25.621	25.621	3968704180	196	5071637	99.9048	98
1	63	25.629	25.629	3939145631	201	5071442	99.9009	100
1	64	25.638	25.638	3909816720	206	5071241	99.897	103
1	65	25.646	25.646	3880715592	211	5071035	99.8929	106
1	66	25.654	25.654	3851840411	217	5070824	99.8888	108
1	67	25.663	25.663	3823189354	222	5070607	99.8845	111
1	68	25.671	25.671	3794760614	228	5070385	99.8801	114
1	69	25.679	25.679	3766552400	235	5070156	99.8756	117
1	70	25.688	25.688	3738562933	241	5069922	99.871	120
1	71	25.696	25.696	3710790453	247	5069681	99.8662	123
1	72	25.704	25.704	3683233212	253	5069434	99.8614	127
1	73	25.713	25.713	3655889476	260	5069181	99.8564	130
1	74	25.721	25.721	3628757528	266	5068921	99.8513	133
1	75	25.729	25.729	3601835663	273	5068655	99.846	136
1	76	25.738	25.738	3575122191	279	5068382	99.8407	139
1	77	25.746	25.746	3548615437	286	5068103	99.8352	143
1	78	25.754	25.754	3522313738	292	5067817	99.8295	146
1	79	25.763	25.763	3496215447	299	5067525	99.8238	149
1	80	25.771	25.771	3470318930	306	5067226	99.8179	153
1	81	25.779	25.779	3444622565	312	5066921	99.8119	156
1	82	25.788	25.788	3419124745	320	5066608	99.8057	160
1	83	25.796	25.796	3393823877	327	5066289	99.7994	164
1	84	25.804	25.804	3368718379	335	5065962	99.793	167
1	85	25.813	25.813	3343806685	342	5065627	99.7864	171
1	86	25.821	25.821	3319087239	350	5065285	99.7796	175
1	87	25.829	25.829	3294558500	358	5064935	99.7728	179
1	88	25.838	25.838	3270218940	366	5064577	99.7657	183
1	89	25.846	25.846	3246067042	374	5064212	99.7585	187
1	90	25.854	25.854	3222101303	382	5063838	99.7511	191
1	91	25.863	25.863	3198320232	390	5063456	99.7436	195
1	92	25.871	25.871	3174722349	399	5063066	99.7359	199
1	93	25.879	25.879	3151306190	407	5062667	99.7281	204
1	94	25.888	25.888	3128070298	416	5062260	99.7201	208
1	95	25.896	25.896	3105013233	425	5061844	99.7119	212
1	96	25.904	25.904	3082133564	434	5061419	99.7035	217
1	97	25.913	25.913	3059429873	443	5060986	99.695	221
1	98	25.921	25.921	3036900753	452	5060543	99.6862	226
1	99	25.929	25.929	3014544808	462	5060091	99.6773	231
1	100	25.938	25.938	2992360656	472	5059629	99.6682	236
1	101	25.946	25.946	2970346925	481	5059157	99.6589	241
1	102	25.954	25.954	2948502253	491	5058676	99.6495	246
1	103	25.963	25.963	2926825292	501	5058184	99.6398	251
1	104	25.971	25.971	2905314702	511	5057683	99.6299	256
1	105	25.979	25.979	2883969158	522	5057172	99.6198	261
1	106	25.988	25.988	2862787342	532	5056650	99.6096	266
1	107	25.996	25.996	2841767950	543	5056118	99.5991	272
1	108	26.004	26.004	2820909687	554	5055575	99.5884	277
1	109	26.013	26.013	2800211268	565	5055021	99.5775	283
1	110	26.021	26.021	2779671421	576	5054456	99.5663	288
1	111	26.029	26.029	2759288883	588	5053880	99.555	294
1	112	26.038	26.038	2739062401	599	5053292	99.5434	300
1	113	26.046	26.046	2718990733	611	5052693	99.5316	306
1	114	26.054	26.054	2699072648	623	5052081	99.5195	312
1	115	26.063	26.063	2679306924	636	5051458	99.5073	318
1	116	26.071	26.071	2659692349	648	5050822	99.4947	324
1	117	26.079	26.079	2640227722	660	5050174	99.482	330
1	118	26.088	26.088	2620911851	673	5049514	99.469	337
1	119	26.096	26.096	2601743555	686	5048841	99.4557	343
1	120	26.104	26.104	2582721660	699	5048155	99.4422	349
1	121	26.113	26.113	2563845004	712	5047456	99.4284	356
1	122	26.121	26.121	2545112435	726	5046744	99.4144	363
1	123	26.129	26.129	2526522809	739	5046018	99.4001	370
1	124	26.138	26.138	2508074992	753	5045279	99.3856	376
1	125	26.146	26.146	2489767859	767	5044526	99.3707	383
1	126	26.154	26.154	2471600295	781	5043760	99.3556	390
1	127	26.163	26.163	2453571193	795	5042979	99.3402	398
1	128	26.171	26.171	2435679456	810	5042183	99.3246	405
1	129	26.179	26.179	2417923996	825	5041373	99.3086	413
1	130	26.188	26.188	2400303734	841	5040548	99.2924	420
1	131	26.196	26.196	2382817598	856	5039707	99.2758	428
1	132	26.204	26.204	2365464528	872	5038851	99.2589	436
1	133	26.213	26.213	2348243471	887	5037980	99.2418	444
1	134	26.221	26.221	2331153381	903	5037092	99.2243	452
1	135	26.229	26.229	2314193223	919	5036189	99.2065	460
1	136	26.238	26.238	2297361971	936	5035270	99.1884	468
1	137	26.246	26.246	2280658605	952	5034334	99.17	476
1	138	26.254	26.254	2264082114	969	5033382	99.1512	484
1	139	26.263	26.263	2247631497	986	5032413	99.1321	493
1	140	26.271	26.271	2231305759	1003	5031427	99.1127	501
1	141	26.279	26.279	2215103914	1020	5030424	99.0929	510
1	142	26.288	26.288	2199024985	1038	5029404	99.0728	519
1	143	26.296	26.296	2183068001	1057	5028365	99.0524	528
1	144	26.304	26.304	2167232002	1075	5027309	99.0316	537
1	145	26.313	26.313	2151516032	1093	5026234	99.0104	547
1	146	26.321	26.321	2135919145	1112	5025141	98.9889	556
1	147	26.329	26.329	2120440404	1131	5024029	98.967	566
1	148	26.338	26.338	2105078876	1151	5022898	98.9447	575
1	149	26.346	26.346	2089833639	1171	5021747	98.922	585
1	150	26.354	26.354	2074703778	1191	5020576	98.8989	596
1	151	26.363	26.363	2059688383	1212	5019385	98.8755	606
1	152	26.371	26.371	2044786554	1232	5018173	98.8516	616
1	153	26.379	26.379	2029997398	1253	5016941	98.8273	627
1	154	26.388	26.388	2015320028	1274	5015688	98.8026	637
1	155	26.396	26.396	2000753566	1295	5014414	98.7775	648
1	156	26.404	26.404	1986297139	1317	5013118	98.752	658
1	157	26.413	26.413	1971949882	1338	5011802	98.7261	669
1	158	26.421	26.421	1957710939	1360	5010464	98.6997	680
1	159	26.429	26.429	1943579459	1383	5009103	98.6729	691
1	160	26.438	26.438	1929554597	1406	5007720	98.6457	703
1	161	26.446	26.446	1915635517	1429	5006315	98.618	714
1	162	26.454	26.454	1901821388	1452	5004886	98.5899	726
1	163	26.463	26.463	1888111388	1476	5003433	98.5612	738
1	164	26.471	26.471	1874504700	1500	5001957	98.5322	750
1	165	26.479	26.479	1861000514	1524	5000457	98.5026	762
1	166	26.488	26.488	1847598026	1549	4998933	98.4726	774
1	167	26.496	26.496	1834296439	1574	4997384	98.4421	787
1	168	26.504	26.504	1821094963	1599	4995810	98.4111	799
1	169	26.513	26.513	1807992815	1624	4994211	98.3796	812
1	170	26.521	26.521	1794989216	1650	4992587	98.3476	825
1	171	26.529	26.529	1782083395	1676	4990937	98.3151	838
1	172	26.538	26.538	1769274587	1702	4989261	98.2821	851
1	173	26.546	26.546	1756562034	1729	4987559	98.2485	865
1	174	26.554	26.554	1743944982	1756	4985830	98.2145	878
1	175	26.563	26.563	1731422685	1784	4984074	98.1799	892
1	176	26.571	26.571	1718994402	1811	4982290	98.1448	906
1	177	26.579	26.579	1706659399	1840	4980479	98.1091	920
1	178	26.588	26.588	1694416948	1868	4978639	98.0728	934
1	179	26.596	26.596	1682266325	1897	4976771	98.036	949
1	180	26.604	26.604	1670206813	1926	4974874	97.9987	963
1	181	26.613	26.613	1658237703	1956	4972947	97.9607	978
1	182	26.621	26.621	1646358288	1985	4970992	97.9222	993
1	183	26.629	26.629	1634567868	2015	4969006	97.8831	1008
1	184	26.638	26.638	1622865751	2046	4966991	97.8434	1023
1	185	26.646	26.646	1611251247	2077	4964945	97.8031	1038
1	186	26.654	26.654	1599723675	2108	4962868	97.7622	1054
1	187	26.663	26.663	1588282355	2139	4960760	97.7206	1070
1	188	26.671	26.671	1576926618	2171	4958621	97.6785	1085
1	189	26.679	26.679	1565655796	2203	4956450	97.6357	1101
1	190	26.688	26.688	1554469229	2236	4954247	97.5923	1118
1	191	26.696	26.696	1543366261	2269	4952012	97.5483	1134
1	192	26.704	26.704	1532346241	2302	4949743	97.5036	1151
1	193	26.713	26.713	1521408525	2336	4947441	97.4583	1168
1	194	26.721	26.721	1510552473	2370	4945105	97.4123	1185
1	195	26.729	26.729	1499777450	2405	4942735	97.3656	1202
1	196	26.738	26.738	1489082826	2440	4940330	97.3182	1220
1	197	26.746	26.746	1478467977	2474	4937890	97.2701	1237
1	198	26.754	26.754	1467932283	2510	4935416	97.2214	1255
1	199	26.763	26.763	1457475130	2545	4932906	97.172	1272
1	200	26.771	26.771	1447095909	2581	4930361	97.1218	1290
1	201	26.779	26.779	1436794014	2617	4927780	97.071	1309
1	202	26.788	26.788	1426568846	2655	4925163	97.0194	1327
1	203	26.796	26.796	1416419810	2692	4922508	96.9671	1346
1	204	26.804	26.804	1406346315	2730	4919816	96.9141	1365
1	205	26.813	26.813	1396347777	2767	4917087	96.8603	1384
1	206	26.821	26.821	1386423615	2806	4914319	96.8058	1403
1	207	26.829	26.829	1376573252	2844	4911514	96.7506	1422
1	208	26.838	26.838	1366796117	2884	4908669	96.6945	1442
1	209	26.846	26.846	1357091643	2923	4905786	96.6377	1462
1	210	26.854	26.854	1347459268	2963	4902862	96.5801	1481
1	211	26.863	26.863	1337898434	3003	4899900	96.5218	1501
1	212	26.871	26.871	1328408589	3043	4896897	96.4626	1522
1	213	26.879	26.879	1318989182	3085	4893853	96.4027	1542
1	214	26.888	26.888	1309639670	3126	4890769	96.3419	1563
1	215	26.896	26.896	1300359512	3168	4887642	96.2803	1584
1	216	26.904	26.904	1291148173	3210	4884474	96.2179	1605
1	217	26.913	26.913	1282005121	3253	4881264	96.1547	1626
1	218	26.921	26.921	1272929829	3295	4878012	96.0906	1648
1	219	26.929	26.929	1263921775	3338	4874716	96.0257	1669
1	220	26.938	26.938	1254980438	3382	4871378	95.9599	1691
1	221	26.946	26.946	1246105305	3426	4867996	95.8933	1713
1	222	26.954	26.954	1237295866	3470	4864569	95.8258	1735
1	223	26.963	26.963	1228551612	3515	4861099	95.7574	1757
1	224	26.971	26.971	1219872043	3559	4857585	95.6882	1780
1	225	26.979	26.979	1211256660	3605	4854025	95.6181	1802
1	226	26.988	26.988	1202704969	3650	4850420	95.5471	1825
1	227	26.996	26.996	1194216478	3696	4846770	95.4752	1848
1	228	27.004	27.004	1185790702	3742	4843074	95.4024	1871
1	229	27.013	27.013	1177427158	3788	4839332	95.3287	1894
1	230	27.021	27.021	1169125367	3834	4835545	95.2541	1917
1	231	27.029	27.029	1160884854	3882	4831711	95.1785	1941
1	232	27.038	27.038	1152705148	3929	4827829	95.1021	1965
1	233	27.046	27.046	1144585781	3977	4823900	95.0247	1989
1	234	27.054	27.054	1136526291	4025	4819923	94.9463	2012
1	235	27.063	27.063	1128526216	4073	4815898	94.867	2037
1	236	27.071	27.071	1120585101	4122	4811825	94.7868	2061
1	237	27.079	27.079	1112702493	4171	4807703	94.7056	2086
1	238	27.088	27.088	1104877942	4221	4803532	94.6234	2110
1	239	27.096	27.096	1097111004	4270	4799311	94.5403	2135
1	240	27.104	27.104	1089401236	4320	4795041	94.4562	2160
1	241	27.113	27.113	1081748201	4370	4790721	94.3711	2185
1	242	27.121	27.121	1074151462	4421	4786351	94.285	2210
1	243	27.129	27.129	1066610589	4472	4781931	94.1979	2236
1	244	27.138	27.138	1059125153	4524	4777459	94.1098	2262
1	245	27.146	27.146	1051694730	4575	4772935	94.0207	2288
1	246	27.154	27.154	1044318899	4627	4768360	93.9306	2314
1	247	27.163	27.163	1036997241	4679	4763733	93.8394	2339
1	248	27.171	27.171	1029729342	4731	4759054	93.7473	2366
1	249	27.179	27.179	1022514791	4784	4754323	93.6541	2392
1	250	27.188	27.188	1015353180	4836	4749539	93.5599	2418
1	251	27.196	27.196	1008244104	4889	4744703	93.4646	2444
1	252	27.204	27.204	1001187161	4941	4739814	93.3683	2471
1	253	27.213	27.213	994181953	4994	4734872	93.2709	2497
1	254	27.221	27.221	987228085	5047	4729878	93.1726	2524
1	255	27.229	27.229	980325164	5101	4724831	93.0731	2550
1	256	27.238	27.238	973472802	5154	4719730	92.9727	2577
1	257	27.246	27.246	966670612	5208	4714576	92.8711	2604
1	258	27.254	27.254	959918212	5262	4709368	92.7685	2631
1	259	27.263	27.263	953215223	5315	4704106	92.6649	2658
1	260	27.271	27.271	946561266	5369	4698791	92.5602	2685
1	261	27.279	27.279	939955969	5423	4693422	92.4544	2712
1	262	27.288	27.288	933398960	5478	4687998	92.3476	2739
1	263	27.296	27.296	926889872	5532	4682521	92.2397	2766
1	264	27.304	27.304	920428339	5586	4676988	92.1307	2793
1	265	27.313	27.313	914013999	5641	4671402	92.0207	2820
1	266	27.321	27.321	907646494	5696	4665761	91.9095	2848
1	267	27.329	27.329	901325466	5751	4660065	91.7973	2875
1	268	27.338	27.338	895050562	5806	4654315	91.6841	2903
1	269	27.346	27.346	888821431	5860	4648509	91.5697	2930
1	270	27.354	27.354	882637726	5915	4642648	91.4542	2958
1	271	27.363	27.363	876499100	5970	4636733	91.3377	2985
1	272	27.371	27.371	870405212	6025	4630763	91.2201	3012
1	273	27.379	27.379	864355721	6080	4624739	91.1014	3040
1	274	27.388	27.388	858350290	6134	4618659	90.9817	3067
1	275	27.396	27.396	852388584	6189	4612524	90.8608	3094
1	276	27.404	27.404	846470272	6243	4606336	90.7389	3122
1	277	27.413	27.413	840595025	6297	4600093	90.6159	3149
1	278	27.421	27.421	834762515	6351	4593795	90.4919	3176
1	279	27.429	27.429	828972419	6406	4587444	90.3668	3203
1	280	27.438	27.438	823224415	6460	4581038	90.2406	3230
1	281	27.446	27.446	817518184	6513	4574579	90.1134	3257
1	282	27.454	27.454	811853409	6566	4568065	89.9851	3283
1	283	27.463	27.463	806229777	6620	4561499	89.8557	3310
1	284	27.471	27.471	800646975	6673	4554880	89.7253	3336
1	285	27.479	27.479	795104696	6726	4548207	89.5939	3363
1	286	27.488	27.488	789602631	6779	4541481	89.4614	3389
1	287	27.496	27.496	784140477	6831	4534703	89.3279	3416
1	288	27.504	27.504	778717932	6883	4527872	89.1933	3442
1	289	27.513	27.513	773334697	6935	4520988	89.0577	3467
1	290	27.521	27.521	767990473	6986	4514053	88.9211	3493
1	291	27.529	27.529	762684967	7037	4507067	88.7835	3519
1	292	27.538	27.538	757417886	7088	4500030	88.6448	3544
1	293	27.546	27.546	752188940	7138	4492942	88.5052	3569
1	294	27.554	27.554	746997840	7187	4485804	88.3646	3594
1	295	27.563	27.563	741844302	7237	4478617	88.223	3618
1	296	27.571	27.571	736728040	7286	4471380	88.0805	3643
1	297	27.579	27.579	731648776	7334	4464094	87.937	3667
1	298	27.588	27.588	726606229	7382	4456760	87.7925	3691
1	299	27.596	27.596	721600122	7430	4449378	87.6471	3715
1	300	27.604	27.604	716630181	7477	4441948	87.5007	3738
1	301	27.613	27.613	711696133	7523	4434472	87.3534	3761
1	302	27.621	27.621	706797709	7569	4426949	87.2052	3784
1	303	27.629	27.629	701934639	7614	4419380	87.0561	3807
1	304	27.638	27.638	697106658	7659	4411766	86.9062	3830
1	305	27.646	27.646	692313501	7703	4404107	86.7553	3852
1	306	27.654	27.654	687554907	7747	4396404	86.6035	3874
1	307	27.663	27.663	682830615	7790	4388656	86.4509	3895
1	308	27.671	27.671	678140367	7832	4380866	86.2975	3916
1	309	27.679	27.679	673483909	7874	4373034	86.1432	3937
1	310	27.688	27.688	668860985	7914	4365161	85.9881	3957
1	311	27.696	27.696	664271343	7954	4357247	85.8322	3977
1	312	27.704	27.704	659714735	7993	4349292	85.6755	3997
1	313	27.713	27.713	655190911	8032	4341299	85.518	4016
1	314	27.721	27.721	650699626	8070	4333267	85.3598	4035
1	315	27.729	27.729	646240635	8108	4325197	85.2009	4054
1	316	27.738	27.738	641813697	8144	4317089	85.0411	4072
1	317	27.746	27.746	637418570	8180	4308945	84.8807	4090
1	318	27.754	27.754	633055017	8215	4300765	84.7196	4107
1	319	27.763	27.763	628722800	8249	4292550	84.5577	4125
1	320	27.771	27.771	624421685	8283	4284300	84.3952	4141
1	321	27.779	27.779	620151439	8316	4276018	84.2321	4158
1	322	27.788	27.788	615911831	8348	4267702	84.0683	4174
1	323	27.796	27.796	611702631	8379	4259355	83.9038	4189
1	324	27.804	27.804	607523612	8409	4250976	83.7388	4204
1	325	27.813	27.813	603374548	8438	4242567	83.5732	4219
1	326	27.821	27.821	599255214	8467	4234129	83.4069	4233
1	327	27.829	27.829	595165390	8495	4225663	83.2402	4247
1	328	27.838	27.838	591104853	8522	4217168	83.0728	4261
1	329	27.846	27.846	587073385	8548	4208646	82.905	4274
1	330	27.854	27.854	583070770	8574	4200098	82.7366	4287
1	331	27.863	27.863	579096791	8599	4191525	82.5677	4299
1	332	27.871	27.871	575151234	8623	4182926	82.3983	4312
1	333	27.879	27.879	571233888	8647	4174303	82.2284	4323
1	334	27.888	27.888	567344542	8670	4165656	82.0581	4335
1	335	27.896	27.896	563482987	8692	4156986	81.8873	4346
1	336	27.904	27.904	559649016	8714	4148293	81.7161	4357
1	337	27.913	27.913	555842423	8736	4139579	81.5444	4368
1	338	27.921	27.921	552063004	8757	4130843	81.3723	4378
1	339	27.929	27.929	548310557	8777	4122086	81.1998	4389
1	340	27.938	27.938	544584881	8797	4113309	81.0269	4399
1	341	27.946	27.946	540885776	8816	4104512	80.8536	4408
1	342	27.954	27.954	537213044	8834	4095696	80.68	4417
1	343	27.963	27.963	533566490	8852	4086861	80.5059	4426
1	344	27.971	27.971	529945919	8870	4078009	80.3316	4435
1	345	27.979	27.979	526351136	8887	4069140	80.1569	4443
1	346	27.988	27.988	522781952	8903	4060253	79.9818	4452
1	347	27.996	27.996	519238174	8919	4051350	79.8064	4460
1	348	28.004	28.004	515719615	8935	4042430	79.6307	4467
1	349	28.013	28.013	512226087	8950	4033496	79.4547	4475
1	350	28.021	28.021	508757404	8965	4024546	79.2784	4483
1	351	28.029	28.029	505313382	8980	4015580	79.1018	4490
1	352	28.038	28.038	501893837	8995	4006600	78.9249	4497
1	353	28.046	28.046	498498589	9009	3997605	78.7477	4504
1	354	28.054	28.054	495127456	9023	3988596	78.5703	4511
1	355	28.063	28.063	491780260	9036	3979574	78.3925	4518
1	356	28.071	28.071	488456824	9050	3970538	78.2145	4525
1	357	28.079	28.079	485156971	9063	3961488	78.0363	4531
1	358	28.088	28.088	481880527	9076	3952425	77.8577	4538
1	359	28.096	28.096	478627318	9088	3943350	77.679	4544
1	360	28.104	28.104	475397173	9100	3934262	77.4999	4550
1	361	28.113	28.113	472189919	9112	3925163	77.3207	4556
1	362	28.121	28.121	469005389	9123	3916051	77.1412	4562
1	363	28.129	28.129	465843414	9135	3906927	76.9615	4568
1	364	28.138	28.138	462703827	9146	3897792	76.7815	4573
1	365	28.146	28.146	459586462	9157	3888646	76.6014	4579
1	366	28.154	28.154	456491156	9168	3879489	76.421	4584
1	367	28.163	28.163	453417745	9178	3870321	76.2404	4589
1	368	28.171	28.171	450366068	9188	3861143	76.0596	4594
1	369	28.179	28.179	447335964	9198	3851955	75.8786	4599
1	370	28.188	28.188	444327274	9207	3842757	75.6974	4604
1	371	28.196	28.196	441339839	9216	3833550	75.516	4608
1	372	28.204	28.204	438373503	9225	3824333	75.3345	4612
1	373	28.213	28.213	435428111	9233	3815108	75.1528	4617
1	374	28.221	28.221	432503507	9242	3805875	74.9709	4621
1	375	28.229	28.229	429599539	9251	3796633	74.7888	4625
1	376	28.238	28.238	426716054	9258	3787382	74.6066	4629
1	377	28.246	28.246	423852902	9266	3778124	74.4242	4633
1	378	28.254	28.254	421009933	9273	3768858	74.2417	4637
1	379	28.263	28.263	418186998	9281	3759584	74.059	4640
1	380	28.271	28.271	415383949	9287	3750304	73.8762	4644
1	381	28.279	28.279	412600641	9294	3741016	73.6932	4647
1	382	28.288	28.288	409836928	9301	3731722	73.5102	4650
1	383	28.296	28.296	407092667	9307	3722421	73.327	4653
1	384	28.304	28.304	404367713	9313	3713115	73.1436	4657
1	385	28.313	28.313	401661925	9319	3703802	72.9602	4660
1	386	28.321	28.321	398975163	9325	3694482	72.7766	4663
1	387	28.329	28.329	396307286	9331	3685157	72.5929	4666
1	388	28.338	28.338	393658156	9337	3675826	72.4091	4668
1	389	28.346	28.346	391027635	9342	3666489	72.2252	4671
1	390	28.354	28.354	388415586	9347	3657147	72.0411	4673
1	391	28.363	28.363	385821875	9351	3647800	71.857	4676
1	392	28.371	28.371	383246366	9356	3638449	71.6728	4678
1	393	28.379	28.379	380688927	9361	3629092	71.4885	4681
1	394	28.388	28.388	378149424	9367	3619731	71.3041	4683
1	395	28.396	28.396	375627726	9371	3610364	71.1196	4686
1	396	28.404	28.404	373123703	9376	3600993	70.935	4688
1	397	28.413	28.413	370637225	9381	3591617	70.7503	4691
1	398	28.421	28.421	368168164	9386	3582235	70.5655	4693
1	399	28.429	28.429	365716392	9391	3572849	70.3806	4696
1	400	28.438	28.438	363281783	9396	3563458	70.1956	4698
1	401	28.446	28.446	360864212	9401	3554062	70.0105	4701
1	402	28.454	28.454	358463553	9407	3544660	69.8253	4704
1	403	28.463	28.463	356079683	9413	3535253	69.64	4706
1	404	28.471	28.471	353712480	9419	3525841	69.4546	4709
1	405	28.479	28.479	351361821	9424	3516422	69.269	4712
1	406	28.488	28.488	349027585	9430	3506998	69.0834	4715
1	407	28.496	28.496	346709654	9437	3497567	68.8976	4718
1	408	28.504	28.504	344407907	9443	3488131	68.7117	4721
1	409	28.513	28.513	342122227	9449	3478688	68.5257	4725
1	410	28.521	28.521	339852496	9456	3469238	68.3396	4728
1	411	28.529	28.529	337598599	9464	3459782	68.1533	4732
1	412	28.538	28.538	335360418	9471	3450319	67.9669	4735
1	413	28.546	28.546	333137842	9478	3440848	67.7803	4739
1	414	28.554	28.554	330930754	9486	3431369	67.5936	4743
1	415	28.563	28.563	328739043	9494	3421883	67.4067	4747
1	416	28.571	28.571	326562596	9503	3412389	67.2197	4751
1	417	28.579	28.579	324401303	9512	3402886	67.0325	4756
1	418	28.588	28.588	322255053	9520	3393375	66.8452	4760
1	419	28.596	28.596	320123737	9529	3383855	66.6576	4765
1	420	28.604	28.604	318007245	9539	3374325	66.4699	4769
1	421	28.613	28.613	315905471	9548	3364786	66.282	4774
1	422	28.621	28.621	313818307	9558	3355238	66.0939	4779
1	423	28.629	28.629	311745647	9568	3345680	65.9056	4784
1	424	28.638	28.638	309687386	9578	3336112	65.7171	4789
1	425	28.646	28.646	307643419	9589	3326533	65.5285	4795
1	426	28.654	28.654	305613642	9600	3316944	65.3396	4800
1	427	28.663	28.663	303597952	9611	3307344	65.1505	4806
1	428	28.671	28.671	301596248	9622	3297733	64.9611	4811
1	429	28.679	28.679	299608427	9634	3288110	64.7716	4817
1	430	28.688	28.688	297634389	9646	3278477	64.5818	4823
1	431	28.696	28.696	295674034	9657	3268831	64.3918	4829
1	432	28.704	28.704	293727263	9669	3259174	64.2016	4835
1	433	28.713	28.713	291793977	9681	3249505	64.0111	4840
1	434	28.721	28.721	289874079	9693	3239824	63.8204	4847
1	435	28.729	28.729	287967472	9706	3230131	63.6294	4853
1	436	28.738	28.738	286074059	9718	3220425	63.4383	4859
1	437	28.746	28.746	284193745	9731	3210707	63.2468	4865
1	438	28.754	28.754	282326436	9743	3200976	63.0551	4872
1	439	28.763	28.763	280472037	9756	3191233	62.8632	4878
1	440	28.771	28.771	278630454	9769	3181477	62.671	4885
1	441	28.779	28.779	276801596	9782	3171707	62.4786	4891
1	442	28.788	28.788	274985370	9796	3161925	62.2859	4898
1	443	28.796	28.796	273181685	9809	3152129	62.0929	4905
1	444	28.804	28.804	271390451	9822	3142320	61.8997	4911
1	445	28.813	28.813	269611577	9836	3132498	61.7062	4918
1	446	28.821	28.821	267844974	9849	3122662	61.5125	4925
1	447	28.829	28.829	266090554	9863	3112813	61.3184	4931
1	448	28.838	28.838	264348229	9876	3102950	61.1242	4938
1	449	28.846	28.846	262617912	9890	3093074	60.9296	4945
1	450	28.854	28.854	260899516	9904	3083184	60.7348	4952
1	451	28.863	28.863	259192955	9917	3073280	60.5397	4959
1	452	28.871	28.871	257498144	9931	3063363	60.3443	4965
1	453	28.879	28.879	255814998	9945	3053432	60.1487	4972
1	454	28.888	28.888	254143434	9959	3043488	59.9528	4979
1	455	28.896	28.896	252483367	9972	3033529	59.7566	4986
1	456	28.904	28.904	250834716	9986	3023557	59.5602	4993
1	457	28.913	28.913	249197398	9999	3013571	59.3635	5000
1	458	28.921	28.921	247571331	10013	3003572	59.1665	5006
1	459	28.929	28.929	245956435	10026	2993559	58.9693	5013
1	460	28.938	28.938	244352629	10039	2983533	58.7718	5020
1	461	28.946	28.946	242759834	10052	2973493	58.574	5026
1	462	28.954	28.954	241177971	10065	2963441	58.376	5033
1	463	28.963	28.963	239606961	10078	2953376	58.1777	5039
1	464	28.971	28.971	238046726	10091	2943297	57.9792	5046
1	465	28.979	28.979	236497188	10104	2933206	57.7804	5052
1	466	28.988	28.988	234958272	10117	2923102	57.5814	5058
1	467	28.996	28.996	233429901	10129	2912985	57.3821	5064
1	468	29.004	29.004	231911999	10141	2902856	57.1826	5070
1	469	29.013	29.013	230404491	10153	2892716	56.9828	5076
1	470	29.021	29.021	228907303	10164	2882563	56.7828	5082
1	471	29.029	29.029	227420361	10175	2872399	56.5826	5088
1	472	29.038	29.038	225943591	10186	2862223	56.3821	5093
1	473	29.046	29.046	224476921	10197	2852037	56.1815	5098
1	474	29.054	29.054	223020279	10206	2841840	55.9806	5103
1	475	29.063	29.063	221573592	10216	2831634	55.7796	5108
1	476	29.071	29.071	220136789	10226	2821418	55.5783	5113
1	477	29.079	29.079	218709800	10235	2811192	55.3769	5117
1	478	29.088	29.088	217292554	10243	2800958	55.1753	5121
1	479	29.096	29.096	215884983	10251	2790715	54.9735	5125
1	480	29.104	29.104	214487016	10259	2780464	54.7716	5129
1	481	29.113	29.113	213098585	10266	2770205	54.5695	5133
1	482	29.121	29.121	211719622	10272	2759940	54.3673	5136
1	483	29.129	29.129	210350060	10277	2749668	54.165	5139
1	484	29.138	29.138	208989832	10282	2739391	53.9625	5141
1	485	29.146	29.146	207638870	10286	2729109	53.76	5143
1	486	29.154	29.154	206297109	10289	2718823	53.5573	5145
1	487	29.163	29.163	204964483	10291	2708534	53.3547	5146
1	488	29.171	29.171	203640927	10293	2698242	53.1519	5146
1	489	29.179	29.179	202326376	10294	2687949	52.9492	5147
1	490	29.188	29.188	201020767	10294	2677655	52.7464	5147
1	491	29.196	29.196	199724036	10293	2667362	52.5436	5146
1	492	29.204	29.204	198436118	10291	2657069	52.3409	5146
1	493	29.213	29.213	197156953	10289	2646778	52.1381	5145
1	494	29.221	29.221	195886476	10286	2636488	51.9355	5143
1	495	29.229	29.229	194624628	10282	2626203	51.7328	5141
1	496	29.238	29.238	193371346	10277	2615921	51.5303	5139
1	497	29.246	29.246	192126569	10272	2605643	51.3278	5136
1	498	29.254	29.254	190890237	10266	2595371	51.1255	5133
1	499	29.263	29.263	189662289	10259	2585106	50.9233	5129
1	500	29.271	29.271	188442668	10251	2574847	50.7212	5125
1	501	29.279	29.279	187231312	10242	2564596	50.5193	5121
1	502	29.288	29.288	186028164	10233	2554354	50.3175	5116
1	503	29.296	29.296	184833166	10223	2544121	50.1159	5112
1	504	29.304	29.304	183646259	10212	2533898	49.9146	5106
1	505	29.313	29.313	182467386	10201	2523686	49.7134	5101
1	506	29.321	29.321	181296490	10190	2513485	49.5124	5095
1	507	29.329	29.329	180133516	10178	2503295	49.3117	5089
1	508	29.338	29.338	178978405	10165	2493117	49.1112	5083
1	509	29.346	29.346	177831104	10152	2482952	48.911	5076
1	510	29.354	29.354	176691556	10139	2472800	48.711	5069
1	511	29.363	29.363	175559707	10125	2462661	48.5113	5063
1	512	29.371	29.371	174435502	10111	2452536	48.3118	5056
1	513	29.379	29.379	173318887	10097	2442425	48.1127	5048
1	514	29.388	29.388	172209809	10082	2432328	47.9138	5041
1	515	29.396	29.396	171108214	10068	2422247	47.7152	5034
1	516	29.404	29.404	170014049	10053	2412179	47.5168	5027
1	517	29.413	29.413	168927262	10038	2402126	47.3188	5019
1	518	29.421	29.421	167847801	10023	2392087	47.1211	5012
1	519	29.429	29.429	166775614	10008	2382064	46.9236	5004
1	520	29.438	29.438	165710649	9993	2372056	46.7265	4996
1	521	29.446	29.446	164652856	9978	2362063	46.5296	4989
1	522	29.454	29.454	163602184	9962	2352085	46.3331	4981
1	523	29.463	29.463	162558583	9947	2342122	46.1368	4973
1	524	29.471	29.471	161522003	9931	2332176	45.9409	4966
1	525	29.479	29.479	160492394	9915	2322245	45.7453	4958
1	526	29.488	29.488	159469708	9900	2312329	45.5499	4950
1	527	29.496	29.496	158453895	9884	2302429	45.3549	4942
1	528	29.504	29.504	157444907	9869	2292545	45.1602	4935
1	529	29.513	29.513	156442697	9854	2282676	44.9658	4927
1	530	29.521	29.521	155447216	9838	2272822	44.7717	4919
1	531	29.529	29.529	154458417	9822	2262984	44.5779	4911
1	532	29.538	29.538	153476253	9806	2253162	44.3844	4903
1	533	29.546	29.546	152500678	9790	2243355	44.1912	4895
1	534	29.554	29.554	151531645	9774	2233565	43.9984	4887
1	535	29.563	29.563	150569108	9758	2223791	43.8058	4879
1	536	29.571	29.571	149613021	9742	2214033	43.6136	4871
1	537	29.579	29.579	148663340	9726	2204291	43.4217	4863
1	538	29.588	29.588	147720019	9710	2194565	43.2301	4855
1	539	29.596	29.596	146783014	9694	2184854	43.0388	4847
1	540	29.604	29.604	145852280	9678	2175160	42.8479	4839
1	541	29.613	29.613	144927773	9661	2165482	42.6572	4831
1	542	29.621	29.621	144009450	9645	2155821	42.4669	4822
1	543	29.629	29.629	143097267	9628	2146176	42.2769	4814
1	544	29.638	29.638	142191181	9612	2136548	42.0873	4806
1	545	29.646	29.646	141291150	9595	2126936	41.8979	4797
1	546	29.654	29.654	140397131	9578	2117341	41.7089	4789
1	547	29.663	29.663	139509083	9561	2107763	41.5202	4780
1	548	29.671	29.671	138626962	9543	2098203	41.3319	4772
1	549	29.679	29.679	137750728	9526	2088660	41.1439	4763
1	550	29.688	29.688	136880340	9508	2079134	40.9563	4754
1	551	29.696	29.696	136015756	9490	2069626	40.769	4745
1	552	29.704	29.704	135156937	9472	2060136	40.582	4736
1	553	29.713	29.713	134303841	9453	2050664	40.3955	4727
1	554	29.721	29.721	133456430	9435	2041211	40.2092	4717
1	555	29.729	29.729	132614662	9416	2031776	40.0234	4708
1	556	29.738	29.738	131778499	9398	2022360	39.8379	4699
1	557	29.746	29.746	130947902	9379	2012962	39.6528	4689
1	558	29.754	29.754	130122831	9360	2003583	39.468	4680
1	559	29.763	29.763	129303249	9340	1994223	39.2836	4670
1	560	29.771	29.771	128489117	9320	1984883	39.0997	4660
1	561	29.779	29.779	127680397	9300	1975563	38.9161	4650
1	562	29.788	29.788	126877050	9280	1966263	38.7329	4640
1	563	29.796	29.796	126079041	9260	1956983	38.5501	4630
1	564	29.804	29.804	125286331	9239	1947723	38.3677	4620
1	565	29.813	29.813	124498884	9218	1938484	38.1857	4609
1	566	29.821	29.821	123716663	9198	1929266	38.0041	4599
1	567	29.829	29.829	122939632	9176	1920068	37.8229	4588
1	568	29.838	29.838	122167754	9155	1910891	37.6421	4578
1	569	29.846	29.846	121400994	9134	1901736	37.4618	4567
1	570	29.854	29.854	120639316	9112	1892603	37.2819	4556
1	571	29.863	29.863	119882685	9090	1883491	37.1024	4545
1	572	29.871	29.871	119131066	9067	1874401	36.9233	4534
1	573	29.879	29.879	118384423	9045	1865334	36.7447	4522
1	574	29.888	29.888	117642723	9022	1856289	36.5665	4511
1	575	29.896	29.896	116905931	8999	1847267	36.3888	4500
1	576	29.904	29.904	116174013	8977	1838267	36.2115	4488
1	577	29.913	29.913	115446935	8954	1829291	36.0347	4477
1	578	29.921	29.921	114724664	8930	1820337	35.8583	4465
1	579	29.929	29.929	114007166	8906	1811407	35.6824	4453
1	580	29.938	29.938	113294409	8883	1802501	35.507	4441
1	581	29.946	29.946	112586358	8859	1793618	35.332	4430
1	582	29.954	29.954	111882983	8835	1784759	35.1575	4417
1	583	29.963	29.963	111184249	8810	1775924	34.9834	4405
1	584	29.971	29.971	110490126	8785	1767114	34.8099	4393
1	585	29.979	29.979	109800581	8761	1758329	34.6368	4380
1	586	29.988	29.988	109115583	8736	1749569	34.4643	4368
1	587	29.996	29.996	108435100	8711	1740833	34.2922	4356
1	588	30.004	30.004	107759101	8686	1732122	34.1206	4343
1	589	30.013	30.013	107087555	8661	1723435	33.9495	4330
1	590	30.021	30.021	106420431	8635	1714775	33.7789	4318
1	591	30.029	30.029	105757699	8609	1706140	33.6088	4305
1	592	30.038	30.038	105099327	8583	1697530	33.4392	4292
1	593	30.046	30.046	104445288	8557	1688947	33.2701	4279
1	594	30.054	30.054	103795549	8531	1680390	33.1015	4265
1	595	30.063	30.063	103150082	8504	1671859	32.9335	4252
1	596	30.071	30.071	102508857	8478	1663355	32.766	4239
1	597	30.079	30.079	101871845	8451	1654877	32.599	4225
1	598	30.088	30.088	101239017	8424	1646427	32.4325	4212
1	599	30.096	30.096	100610343	8397	1638003	32.2666	4198
1	600	30.104	30.104	99985797	8370	1629606	32.1012	4185
1	601	30.113	30.113	99365348	8342	1621236	31.9363	4171
1	602	30.121	30.121	98748968	8314	1612894	31.772	4157
1	603	30.129	30.129	98136631	8286	1604580	31.6082	4143
1	604	30.138	30.138	97528307	8258	1596294	31.445	4129
1	605	30.146	30.146	96923970	8230	1588037	31.2823	4115
1	606	30.154	30.154	96323591	8201	1579807	31.1202	4101
1	607	30.163	30.163	95727145	8173	1571605	30.9586	4086
1	608	30.171	30.171	95134602	8144	1563432	30.7976	4072
1	609	30.179	30.179	94545938	8116	1555288	30.6372	4058
1	610	30.188	30.188	93961125	8087	1547173	30.4773	4044
1	611	30.196	30.196	93380136	8059	1539086	30.318	4029
1	612	30.204	30.204	92802946	8030	1531027	30.1593	4015
1	613	30.213	30.213	92229528	8000	1522997	30.0011	4000
1	614	30.221	30.221	91659857	7971	1514997	29.8435	3985
1	615	30.229	30.229	91093907	7942	1507026	29.6865	3971
1	616	30.238	30.238	90531651	7913	1499084	29.53	3956
1	617	30.246	30.246	89973066	7883	1491172	29.3742	3942
1	618	30.254	30.254	89418126	7854	1483288	29.2189	3927
1	619	30.263	30.263	88866805	7825	1475434	29.0642	3912
1	620	30.271	30.271	88319080	7795	1467610	28.91	3897
1	621	30.279	30.279	87774925	7765	1459815	28.7565	3883
1	622	30.288	30.288	87234316	7735	1452050	28.6035	3868
1	623	30.296	30.296	86697229	7705	1444315	28.4512	3853
1	624	30.304	30.304	86163639	7675	1436609	28.2994	3837
1	625	30.313	30.313	85633523	7645	1428934	28.1482	3822
1	626	30.321	30.321	85106857	7614	1421290	27.9976	3807
1	627	30.329	30.329	84583618	7584	1413676	27.8476	3792
1	628	30.338	30.338	84063782	7554	1406092	27.6982	3777
1	629	30.346	30.346	83547325	7524	1398538	27.5494	3762
1	630	30.354	30.354	83034225	7494	1391014	27.4012	3747
1	631	30.363	30.363	82524459	7463	1383520	27.2536	3732
1	632	30.371	30.371	82018004	7433	1376056	27.1065	3717
1	633	30.379	30.379	81514837	7403	1368623	26.9601	3701
1	634	30.388	30.388	81014937	7372	1361220	26.8143	3686
1	635	30.396	30.396	80518280	7342	1353848	26.6691	3671
1	636	30.404	30.404	80024844	7311	1346506	26.5245	3656
1	637	30.413	30.413	79534609	7281	1339195	26.3804	3640
1	638	30.421	30.421	79047551	7251	1331914	26.237	3625
1	639	30.429	30.429	78563650	7220	1324663	26.0942	3610
1	640	30.438	30.438	78082884	7190	1317443	25.9519	3595
1	641	30.446	30.446	77605231	7159	1310253	25.8103	3580
1	642	30.454	30.454	77130670	7129	1303094	25.6693	3564
1	643	30.463	30.463	76659181	7098	1295965	25.5289	3549
1	644	30.471	30.471	76190742	7067	1288868	25.389	3534
1	645	30.479	30.479	75725332	7036	1281801	25.2498	3518
1	646	30.488	30.488	75262932	7006	1274764	25.1112	3503
1	647	30.496	30.496	74803520	6975	1267759	24.9732	3487
1	648	30.504	30.504	74347077	6944	1260784	24.8358	3472
1	649	30.513	30.513	73893582	6913	1253840	24.699	3457
1	650	30.521	30.521	73443015	6882	1246927	24.5629	3441
1	651	30.529	30.529	72995356	6851	1240044	24.4273	3426
1	652	30.538	30.538	72550586	6821	1233193	24.2923	3410
1	653	30.546	30.546	72108685	6790	1226372	24.158	3395
1	654	30.554	30.554	71669633	6759	1219582	24.0242	3380
1	655	30.563	30.563	71233412	6728	1212823	23.8911	3364
1	656	30.571	30.571	70800002	6698	1206095	23.7585	3349
1	657	30.579	30.579	70369384	6667	1199397	23.6266	3334
1	658	30.588	30.588	69941539	6637	1192730	23.4953	3319
1	659	30.596	30.596	69516449	6607	1186093	23.3645	3303
1	660	30.604	30.604	69094094	6576	1179486	23.2344	3288
1	661	30.613	30.613	68674456	6546	1172910	23.1048	3273
1	662	30.621	30.621	68257518	6515	1166364	22.9759	3258
1	663	30.629	30.629	67843260	6485	1159849	22.8475	3242
1	664	30.638	30.638	67431664	6455	1153364	22.7198	3227
1	665	30.646	30.646	67022714	6424	1146909	22.5927	3212
1	666	30.654	30.654	66616389	6394	1140485	22.4661	3197
1	667	30.663	30.663	66212674	6364	1134091	22.3401	3182
1	668	30.671	30.671	65811550	6334	1127727	22.2148	3167
1	669	30.679	30.679	65413000	6304	1121393	22.09	3152
1	670	30.688	30.688	65017007	6275	1115089	21.9658	3137
1	671	30.696	30.696	64623553	6245	1108815	21.8422	3122
1	672	30.704	30.704	64232621	6215	1102570	21.7192	3107
1	673	30.713	30.713	63844194	6185	1096355	21.5968	3092
1	674	30.721	30.721	63458255	6155	1090171	21.475	3077
1	675	30.729	30.729	63074788	6126	1084016	21.3537	3063
1	676	30.738	30.738	62693776	6096	1077890	21.2331	3048
1	677	30.746	30.746	62315202	6067	1071794	21.113	3033
1	678	30.754	30.754	61939050	6037	1065727	20.9935	3019
1	679	30.763	30.763	61565304	6008	1059690	20.8745	3004
1	680	30.771	30.771	61193948	5979	1053682	20.7562	2989
1	681	30.779	30.779	60824965	5950	1047703	20.6384	2975
1	682	30.788	30.788	60458339	5921	1041754	20.5212	2961
1	683	30.796	30.796	60094055	5892	1035833	20.4046	2946
1	684	30.804	30.804	59732097	5863	1029940	20.2885	2932
1	685	30.813	30.813	59372449	5834	1024077	20.173	2917
1	686	30.821	30.821	59015096	5805	1018244	20.0581	2902
1	687	30.829	30.829	58660023	5776	1012439	19.9438	2888
1	688	30.838	30.838	58307213	5748	1006662	19.83	2874
1	689	30.846	30.846	57956653	5720	1000914	19.7167	2860
1	690	30.854	30.854	57608326	5691	995195	19.6041	2846
1	691	30.863	30.863	57262219	5663	989504	19.492	2831
1	692	30.871	30.871	56918315	5635	983841	19.3804	2817
1	693	30.879	30.879	56576601	5607	978206	19.2694	2803
1	694	30.888	30.888	56237061	5579	972600	19.159	2789
1	695	30.896	30.896	55899682	5551	967021	19.0491	2776
1	696	30.904	30.904	55564448	5523	961470	18.9397	2762
1	697	30.913	30.913	55231345	5496	955947	18.8309	2748
1	698	30.921	30.921	54900359	5468	950451	18.7227	2734
1	699	30.929	30.929	54571476	5440	944983	18.615	2720
1	700	30.938	30.938	54244682	5413	939543	18.5078	2706
1	701	30.946	30.946	53919963	5386	934130	18.4012	2693
1	702	30.954	30.954	53597305	5358	928745	18.2951	2679
1	703	30.963	30.963	53276694	5331	923386	18.1895	2666
1	704	30.971	30.971	52958117	5304	918055	18.0845	2652
1	705	30.979	30.979	52641560	5277	912751	17.98	2639
1	706	30.988	30.988	52327009	5250	907474	17.8761	2625
1	707	30.996	30.996	52014451	5224	902224	17.7727	2612
1	708	31.004	31.004	51703874	5197	897001	17.6698	2598
1	709	31.013	31.013	51395263	5170	891804	17.5674	2585
1	710	31.021	31.021	51088605	5144	886633	17.4655	2572
1	711	31.029	31.029	50783888	5117	881489	17.3642	2559
1	712	31.038	31.038	50481099	5091	876372	17.2634	2546
1	713	31.046	31.046	50180225	5065	871281	17.1631	2532
1	714	31.054	31.054	49881252	5039	866216	17.0634	2519
1	715	31.063	31.063	49584169	5013	861177	16.9641	2506
1	716	31.071	31.071	49288963	4987	856165	16.8654	2493
1	717	31.079	31.079	48995622	4961	851178	16.7671	2480
1	718	31.088	31.088	48704132	4935	846217	16.6694	2468
1	719	31.096	31.096	48414482	4910	841282	16.5722	2455
1	720	31.104	31.104	48126659	4885	836372	16.4755	2442
1	721	31.113	31.113	47840652	4860	831487	16.3792	2430
1	722	31.121	31.121	47556448	4835	826627	16.2835	2417
1	723	31.129	31.129	47274036	4810	821792	16.1883	2405
1	724	31.138	31.138	46993403	4785	816983	16.0935	2392
1	725	31.146	31.146	46714537	4760	812198	15.9993	2380
1	726	31.154	31.154	46437428	4735	807439	15.9055	2367
1	727	31.163	31.163	46162062	4710	802704	15.8122	2355
1	728	31.171	31.171	45888430	4686	797994	15.7195	2343
1	729	31.179	31.179	45616519	4662	793308	15.6272	2331
1	730	31.188	31.188	45346317	4637	788647	15.5353	2319
1	731	31.196	31.196	45077814	4613	784009	15.444	2307
1	732	31.204	31.204	44810999	4589	779396	15.3531	2294
1	733	31.213	31.213	44545860	4565	774807	15.2627	2282
1	734	31.221	31.221	44282385	4541	770242	15.1728	2270
1	735	31.229	31.229	44020565	4517	765702	15.0833	2258
1	736	31.238	31.238	43760388	4493	761185	14.9944	2247
1	737	31.246	31.246	43501843	4470	756691	14.9059	2235
1	738	31.254	31.254	43244920	4446	752222	14.8178	2223
1	739	31.263	31.263	42989607	4423	747775	14.7302	2211
1	740	31.271	31.271	42735895	4399	743353	14.6431	2200
1	741	31.279	31.279	42483772	4377	738953	14.5564	2188
1	742	31.288	31.288	42233228	4354	734577	14.4702	2177
1	743	31.296	31.296	41984253	4331	730223	14.3845	2166
1	744	31.304	31.304	41736836	4309	725891	14.2991	2154
1	745	31.313	31.313	41490968	4286	721583	14.2143	2143
1	746	31.321	31.321	41246637	4263	717297	14.1298	2132
1	747	31.329	31.329	41003834	4241	713033	14.0458	2121
1	748	31.338	31.338	40762549	4219	708792	13.9623	2109
1	749	31.346	31.346	40522771	4197	704573	13.8792	2098
1	750	31.354	31.354	40284491	4174	700377	13.7965	2087
1	751	31.363	31.363	40047699	4152	696202	13.7143	2076
1	752	31.371	31.371	39812386	4130	692050	13.6325	2065
1	753	31.379	31.379	39578540	4109	687919	13.5511	2054
1	754	31.388	31.388	39346154	4087	683811	13.4702	2043
1	755	31.396	31.396	39115216	4065	679724	13.3897	2033
1	756	31.404	31.404	38885719	4044	675658	13.3096	2022
1	757	31.413	31.413	38657651	4022	671615	13.2299	2011
1	758	31.421	31.421	38431005	4001	667592	13.1507	2001
1	759	31.429	31.429	38205770	3981	663591	13.0719	1990
1	760	31.438	31.438	37981937	3960	659610	12.9935	1980
1	761	31.446	31.446	37759497	3939	655650	12.9155	1970
1	762	31.454	31.454	37538441	3918	651711	12.8379	1959
1	763	31.463	31.463	37318760	3898	647792	12.7607	1949
1	764	31.471	31.471	37100445	3877	643895	12.6839	1939
1	765	31.479	31.479	36883487	3857	640017	12.6075	1929
1	766	31.488	31.488	36667877	3837	636160	12.5315	1918
1	767	31.496	31.496	36453606	3816	632323	12.456	1908
1	768	31.504	31.504	36240665	3796	628507	12.3808	1898
1	769	31.513	31.513	36029047	3776	624711	12.306	1888
1	770	31.521	31.521	35818741	3756	620935	12.2316	1878
1	771	31.529	31.529	35609740	3737	617179	12.1576	1868
1	772	31.538	31.538	35402034	3717	613443	12.084	1859
1	773	31.546	31.546	35195617	3698	609726	12.0108	1849
1	774	31.554	31.554	34990478	3678	606028	11.938	1839
1	775	31.563	31.563	34786610	3659	602350	11.8655	1829
1	776	31.571	31.571	34584005	3640	598691	11.7935	1820
1	777	31.579	31.579	34382653	3621	595051	11.7218	1810
1	778	31.588	31.588	34182548	3602	591431	11.6504	1801
1	779	31.596	31.596	33983681	3583	587829	11.5795	1791
1	780	31.604	31.604	33786043	3564	584246	11.5089	1782
1	781	31.613	31.613	33589628	3545	580682	11.4387	1773
1	782	31.621	31.621	33394426	3526	577137	11.3689	1763
1	783	31.629	31.629	33200430	3508	573611	11.2994	1754
1	784	31.638	31.638	33007633	3490	570103	11.2303	1745
1	785	31.646	31.646	32816025	3471	566613	11.1616	1736
1	786	31.654	31.654	32625600	3453	563142	11.0932	1726
1	787	31.663	31.663	32436350	3434	559690	11.0252	1717
1	788	31.671	31.671	32248268	3416	556255	10.9575	1708
1	789	31.679	31.679	32061345	3398	552840	10.8902	1699
1	790	31.688	31.688	31875574	3380	549442	10.8233	1690
1	791	31.696	31.696	31690947	3362	546062	10.7567	1681
1	792	31.704	31.704	31507458	3344	542700	10.6905	1672
1	793	31.713	31.713	31325099	3326	539356	10.6246	1663
1	794	31.721	31.721	31143862	3308	536030	10.5591	1654
1	795	31.729	31.729	30963740	3291	532721	10.4939	1645
1	796	31.738	31.738	30784727	3273	529430	10.4291	1637
1	797	31.746	31.746	30606814	3256	526157	10.3646	1628
1	798	31.754	31.754	30429994	3239	522901	10.3005	1619
1	799	31.763	31.763	30254261	3222	519662	10.2367	1611
1	800	31.771	31.771	30079608	3205	516440	10.1732	1602
1	801	31.779	31.779	29906027	3188	513236	10.1101	1594
1	802	31.788	31.788	29733512	3171	510048	10.0473	1586
1	803	31.796	31.796	29562055	3154	506877	9.9848	1577
1	804	31.804	31.804	29391651	3138	503722	9.9227	1569
1	805	31.813	31.813	29222291	3121	500584	9.8609	1560
1	806	31.821	31.821	29053970	3105	497463	9.7994	1552
1	807	31.829	31.829	28886680	3088	494359	9.7382	1544
1	808	31.838	31.838	28720415	3072	491271	9.6774	1536
1	809	31.846	31.846	28555168	3056	488199	9.6169	1528
1	810	31.854	31.854	28390933	3040	485143	9.5567	1520
1	811	31.863	31.863	28227703	3023	482104	9.4968	1512
1	812	31.871	31.871	28065471	3007	479080	9.4373	1504
1	813	31.879	31.879	27904232	2992	476073	9.378	1496
1	814	31.888	31.888	27743979	2976	473081	9.3191	1488
1	815	31.896	31.896	27584705	2960	470105	9.2605	1480
1	816	31.904	31.904	27426405	2944	467146	9.2022	1472
1	817	31.913	31.913	27269071	2928	464202	9.1442	1464
1	818	31.921	31.921	27112698	2913	461273	9.0865	1456
1	819	31.929	31.929	26957279	2897	458361	9.0291	1448
1	820	31.938	31.938	26802809	2881	455464	8.9721	1441
1	821	31.946	31.946	26649281	2866	452583	8.9153	1433
1	822	31.954	31.954	26496689	2850	449718	8.8589	1425
1	823	31.963	31.963	26345027	2835	446867	8.8027	1418
1	824	31.971	31.971	26194289	2820	444032	8.7469	1410
1	825	31.979	31.979	26044470	2805	441212	8.6913	1403
1	826	31.988	31.988	25895562	2790	438406	8.636	1395
1	827	31.996	31.996	25747562	2776	435616	8.5811	1388
1	828	32.004	32.004	25600461	2761	432840	8.5264	1380
1	829	32.013	32.013	25454256	2746	430080	8.472	1373
1	830	32.021	32.021	25308940	2731	427334	8.4179	1366
1	831	32.029	32.029	25164507	2717	424603	8.3641	1358
1	832	32.038	32.038	25020952	2702	421886	8.3106	1351
1	833	32.046	32.046	24878269	2688	419184	8.2574	1344
1	834	32.054	32.054	24736452	2674	416496	8.2044	1337
1	835	32.063	32.063	24595497	2660	413822	8.1518	1330
1	836	32.071	32.071	24455397	2646	411162	8.0994	1323
1	837	32.079	32.079	24316147	2632	408517	8.0473	1316
1	838	32.088	32.088	24177741	2618	405885	7.9954	1309
1	839	32.096	32.096	24040174	2604	403267	7.9438	1302
1	840	32.104	32.104	23903442	2590	400663	7.8926	1295
1	841	32.113	32.113	23767537	2576	398073	7.8415	1288
1	842	32.121	32.121	23632456	2563	395497	7.7908	1281
1	843	32.129	32.129	23498193	2549	392934	7.7403	1275
1	844	32.138	32.138	23364742	2536	390384	7.6901	1268
1	845	32.146	32.146	23232098	2522	387849	7.6401	1261
1	846	32.154	32.154	23100257	2508	385327	7.5904	1254
1	847	32.163	32.163	22969213	2495	382819	7.541	1247
1	848	32.171	32.171	22838961	2481	380324	7.4919	1241
1	849	32.179	32.179	22709496	2468	377843	7.443	1234
1	850	32.188	32.188	22580814	2454	375375	7.3944	1227
1	851	32.196	32.196	22452908	2441	372921	7.3461	1221
1	852	32.204	32.204	22325774	2428	370479	7.298	1214
1	853	32.213	32.213	22199407	2415	368051	7.2501	1208
1	854	32.221	32.221	22073803	2403	365636	7.2026	1201
1	855	32.229	32.229	21948956	2390	363233	7.1552	1195
1	856	32.238	32.238	21824861	2377	360843	7.1081	1189
1	857	32.246	32.246	21701514	2364	358466	7.0613	1182
1	858	32.254	32.254	21578911	2351	356102	7.0148	1176
1	859	32.263	32.263	21457045	2339	353751	6.9684	1169
1	860	32.271	32.271	21335914	2326	351412	6.9224	1163
1	861	32.279	32.279	21215511	2314	349086	6.8765	1157
1	862	32.288	32.288	21095832	2301	346772	6.831	1151
1	863	32.296	32.296	20976873	2289	344471	6.7856	1144
1	864	32.304	32.304	20858630	2276	342183	6.7406	1138
1	865	32.313	32.313	20741096	2264	339906	6.6957	1132
1	866	32.321	32.321	20624269	2252	337642	6.6511	1126
1	867	32.329	32.329	20508144	2240	335390	6.6068	1120
1	868	32.338	32.338	20392716	2228	333150	6.5626	1114
1	869	32.346	32.346	20277980	2216	330922	6.5187	1108
1	870	32.354	32.354	20163933	2204	328706	6.4751	1102
1	871	32.363	32.363	20050570	2192	326503	6.4317	1096
1	872	32.371	32.371	19937886	2180	324311	6.3885	1090
1	873	32.379	32.379	19825878	2168	322131	6.3456	1084
1	874	32.388	32.388	19714541	2156	319963	6.3029	1078
1	875	32.396	32.396	19603870	2144	317807	6.2604	1072
1	876	32.404	32.404	19493863	2133	315663	6.2181	1066
1	877	32.413	32.413	19384513	2121	313530	6.1761	1061
1	878	32.421	32.421	19275818	2110	311409	6.1343	1055
1	879	32.429	32.429	19167773	2099	309299	6.0928	1049
1	880	32.438	32.438	19060374	2088	307200	6.0514	1044
1	881	32.446	32.446	18953617	2076	305112	6.0103	1038
1	882	32.454	32.454	18847498	2065	303036	5.9694	1032
1	883	32.463	32.463	18742013	2054	300971	5.9287	1027
1	884	32.471	32.471	18637157	2043	298917	5.8883	1021
1	885	32.479	32.479	18532928	2032	296874	5.848	1016
1	886	32.488	32.488	18429320	2021	294842	5.808	1010
1	887	32.496	32.496	18326330	2010	292822	5.7682	1005
1	888	32.504	32.504	18223955	1999	290812	5.7286	999
1	889	32.513	32.513	18122189	1988	288813	5.6892	994
1	890	32.521	32.521	18021030	1977	286825	5.6501	989
1	891	32.529	32.529	17920474	1966	284848	5.6111	983
1	892	32.538	32.538	17820516	1956	282882	5.5724	978
1	893	32.546	32.546	17721154	1945	280926	5.5339	972
1	894	32.554	32.554	17622383	1934	278981	5.4956	967
1	895	32.563	32.563	17524199	1924	277047	5.4575	962
1	896	32.571	32.571	17426599	1913	275123	5.4196	957
1	897	32.579	32.579	17329579	1903	273210	5.3819	951
1	898	32.588	32.588	17233136	1892	271307	5.3444	946
1	899	32.596	32.596	17137266	1882	269415	5.3071	941
1	900	32.604	32.604	17041965	1871	267533	5.2701	936
1	901	32.613	32.613	16947230	1861	265662	5.2332	931
1	902	32.621	32.621	16853057	1851	263801	5.1965	926
1	903	32.629	32.629	16759442	1841	261950	5.1601	920
1	904	32.638	32.638	16666383	1831	260109	5.1238	915
1	905	32.646	32.646	16573876	1821	258278	5.0877	910
1	906	32.654	32.654	16481917	1811	256457	5.0519	905
1	907	32.663	32.663	16390502	1801	254646	5.0162	900
1	908	32.671	32.671	16299629	1791	252845	4.9807	895
1	909	32.679	32.679	16209294	1781	251054	4.9454	890
1	910	32.688	32.688	16119494	1771	249273	4.9104	885
1	911	32.696	32.696	16030225	1761	247503	4.8755	880
1	912	32.704	32.704	15941484	1750	245742	4.8408	875
1	913	32.713	32.713	15853267	1740	243992	4.8063	870
1	914	32.721	32.721	15765572	1730	242252	4.772	865
1	915	32.729	32.729	15678395	1721	240521	4.738	860
1	916	32.738	32.738	15591733	1711	238801	4.7041	856
1	917	32.746	32.746	15505582	1701	237089	4.6704	851
1	918	32.754	32.754	15419940	1692	235388	4.6368	846
1	919	32.763	32.763	15334804	1682	233696	4.6035	841
1	920	32.771	32.771	15250169	1672	232015	4.5704	836
1	921	32.779	32.779	15166034	1663	230342	4.5374	831
1	922	32.788	32.788	15082394	1653	228680	4.5047	827
1	923	32.796	32.796	14999247	1644	227026	4.4721	822
1	924	32.804	32.804	14916590	1635	225382	4.4397	817
1	925	32.813	32.813	14834420	1626	223747	4.4075	813
1	926	32.821	32.821	14752733	1617	222122	4.3755	809
1	927	32.829	32.829	14671527	1608	220505	4.3437	804
1	928	32.838	32.838	14590798	1599	218896	4.312	800
1	929	32.846	32.846	14510545	1590	217297	4.2805	795
1	930	32.854	32.854	14430763	1581	215707	4.2492	791
1	931	32.863	32.863	14351449	1572	214126	4.218	786
1	932	32.871	32.871	14272602	1563	212553	4.187	782
1	933	32.879	32.879	14194218	1554	210990	4.1562	777
1	934	32.888	32.888	14116293	1546	209436	4.1256	773
1	935	32.896	32.896	14038826	1537	207890	4.0952	768
1	936	32.904	32.904	13961814	1528	206353	4.0649	764
1	937	32.913	32.913	13885253	1519	204826	4.0348	760
1	938	32.921	32.921	13809141	1510	203306	4.0049	755
1	939	32.929	32.929	13733474	1501	201796	3.9751	751
1	940	32.938	32.938	13658251	1492	200295	3.9456	746
1	941	32.946	32.946	13583469	1484	198803	3.9162	742
1	942	32.954	32.954	13509124	1475	197319	3.8869	738
1	943	32.963	32.963	13435215	1467	195844	3.8579	733
1	944	32.971	32.971	13361737	1458	194377	3.829	729
1	945	32.979	32.979	13288690	1450	192919	3.8003	725
1	946	32.988	32.988	13216069	1441	191469	3.7717	721
1	947	32.996	32.996	13143873	1433	190028	3.7433	717
1	948	33.004	33.004	13072098	1425	188594	3.7151	713
1	949	33.013	33.013	13000743	1417	187169	3.687	709
1	950	33.021	33.021	12929804	1409	185752	3.6591	705
1	951	33.029	33.029	12859280	1401	184343	3.6313	700
1	952	33.038	33.038	12789166	1393	182942	3.6037	696
1	953	33.046	33.046	12719462	1385	181549	3.5763	692
1	954	33.054	33.054	12650164	1377	180165	3.549	688
1	955	33.063	33.063	12581270	1368	178788	3.5219	684
1	956	33.071	33.071	12512777	1360	177420	3.4949	680
1	957	33.079	33.079	12444683	1352	176059	3.4681	676
1	958	33.088	33.088	12376985	1344	174707	3.4415	672
1	959	33.096	33.096	12309682	1336	173363	3.415	668
1	960	33.104	33.104	12242770	1328	172027	3.3887	664
1	961	33.113	33.113	12176247	1320	170699	3.3626	660
1	962	33.121	33.121	12110111	1312	169379	3.3366	656
1	963	33.129	33.129	12044359	1304	168067	3.3107	652
1	964	33.138	33.138	11978989	1297	166763	3.285	648
1	965	33.146	33.146	11913999	1289	165466	3.2595	645
1	966	33.154	33.154	11849386	1281	164177	3.2341	641
1	967	33.163	33.163	11785149	1273	162896	3.2088	637
1	968	33.171	33.171	11721284	1266	161622	3.1838	633
1	969	33.179	33.179	11657789	1258	160357	3.1588	629
1	970	33.188	33.188	11594662	1251	159098	3.134	625
1	971	33.196	33.196	11531902	1243	157847	3.1094	622
1	972	33.204	33.204	11469505	1236	156604	3.0849	618
1	973	33.213	33.213	11407469	1229	155368	3.0605	614
1	974	33.221	33.221	11345793	1222	154139	3.0363	611
1	975	33.229	33.229	11284473	1215	152917	3.0123	607
1	976	33.238	33.238	11223508	1208	151702	2.9883	604
1	977	33.246	33.246	11162896	1200	150495	2.9646	600
1	978	33.254	33.254	11102635	1193	149294	2.9409	597
1	979	33.263	33.263	11042721	1186	148101	2.9174	593
1	980	33.271	33.271	10983154	1178	146916	2.8941	589
1	981	33.279	33.279	10923931	1171	145737	2.8708	586
1	982	33.288	33.288	10865050	1164	144566	2.8478	582
1	983	33.296	33.296	10806509	1157	143402	2.8248	578
1	984	33.304	33.304	10748305	1150	142245	2.802	575
1	985	33.313	33.313	10690437	1143	141095	2.7794	572
1	986	33.321	33.321	10632903	1136	139952	2.7569	568
1	987	33.329	33.329	10575701	1129	138816	2.7345	565
1	988	33.338	33.338	10518828	1122	137686	2.7122	561
1	989	33.346	33.346	10462282	1115	136564	2.6901	558
1	990	33.354	33.354	10406062	1108	135448	2.6682	554
1	991	33.363	33.363	10350166	1101	134340	2.6463	551
1	992	33.371	33.371	10294592	1095	133239	2.6246	547
1	993	33.379	33.379	10239337	1088	132144	2.6031	544
1	994	33.388	33.388	10184400	1081	131056	2.5816	541
1	995	33.396	33.396	10129778	1075	129975	2.5603	538
1	996	33.404	33.404	10075471	1069	128900	2.5392	535
1	997	33.413	33.413	10021475	1063	127831	2.5181	531
1	998	33.421	33.421	9967790	1056	126768	2.4972	528
1	999	33.429	33.429	9914412	1049	125712	2.4764	524
1	1000	33.438	33.438	9861341	1042	124663	2.4557	521
1	1001	33.446	33.446	9808575	1034	123622	2.4352	517
1	1002	33.454	33.454	9756111	1027	122588	2.4148	514
1	1003	33.463	33.463	9703947	1020	121560	2.3946	510
1	1004	33.471	33.471	9652083	1013	120540	2.3745	507
1	1005	33.479	33.479	9600516	1007	119527	2.3545	503
1	1006	33.488	33.488	9549244	1000	118520	2.3347	500
1	1007	33.496	33.496	9498265	994	117520	2.315	497
1	1008	33.504	33.504	9447578	988	116526	2.2954	494
1	1009	33.513	33.513	9397181	981	115539	2.276	491
1	1010	33.521	33.521	9347073	975	114557	2.2566	488
1	1011	33.529	33.529	9297250	969	113582	2.2374	485
1	1012	33.538	33.538	9247713	963	112613	2.2183	481
1	1013	33.546	33.546	9198458	957	111650	2.1994	478
1	1014	33.554	33.554	9149485	951	110694	2.1805	475
1	1015	33.563	33.563	9100791	945	109743	2.1618	472
1	1016	33.571	33.571	9052375	939	108798	2.1432	469
1	1017	33.579	33.579	9004235	933	107860	2.1247	467
1	1018	33.588	33.588	8956370	927	106926	2.1063	464
1	1019	33.596	33.596	8908778	922	105999	2.088	461
1	1020	33.604	33.604	8861457	916	105077	2.0699	458
1	1021	33.613	33.613	8814405	911	104161	2.0518	455
1	1022	33.621	33.621	8767622	905	103250	2.0339	452
1	1023	33.629	33.629	8721104	899	102345	2.0161	449
1	1024	33.638	33.638	8674852	893	101446	1.9984	447
1	1025	33.646	33.646	8628862	887	100553	1.9808	444
1	1026	33.654	33.654	8583134	881	99666	1.9633	441
1	1027	33.663	33.663	8537666	876	98785	1.9459	438
1	1028	33.671	33.671	8492457	870	97909	1.9287	435
1	1029	33.679	33.679	8447504	864	97039	1.9115	432
1	1030	33.688	33.688	8402806	859	96175	1.8945	429
1	1031	33.696	33.696	8358363	853	95316	1.8776	427
1	1032	33.704	33.704	8314171	847	94463	1.8608	424
1	1033	33.713	33.713	8270230	841	93616	1.8441	421
1	1034	33.721	33.721	8226538	836	92774	1.8275	418
1	1035	33.729	33.729	8183094	831	91938	1.8111	415
1	1036	33.738	33.738	8139897	826	91107	1.7947	413
1	1037	33.746	33.746	8096944	820	90282	1.7784	410
1	1038	33.754	33.754	8054234	815	89462	1.7623	407
1	1039	33.763	33.763	8011766	809	88647	1.7462	405
1	1040	33.771	33.771	7969538	804	87838	1.7303	402
1	1041	33.779	33.779	7927549	798	87034	1.7145	399
1	1042	33.788	33.788	7885798	792	86236	1.6987	396
1	1043	33.796	33.796	7844282	787	85444	1.6831	394
1	1044	33.804	33.804	7803002	782	84657	1.6676	391
1	1045	33.813	33.813	7761954	777	83874	1.6522	388
1	1046	33.821	33.821	7721138	772	83098	1.6369	386
1	1047	33.829	33.829	7680553	766	82326	1.6217	383
1	1048	33.838	33.838	7640197	761	81560	1.6066	381
1	1049	33.846	33.846	7600068	757	80798	1.5916	378
1	1050	33.854	33.854	7560166	752	80042	1.5767	376
1	1051	33.863	33.863	7520489	747	79290	1.5619	373
1	1052	33.871	33.871	7481035	741	78544	1.5472	371
1	1053	33.879	33.879	7441804	736	77802	1.5326	368
1	1054	33.888	33.888	7402793	731	77066	1.5181	366
1	1055	33.896	33.896	7364002	726	76335	1.5037	363
1	1056	33.904	33.904	7325429	721	75609	1.4894	361
1	1057	33.913	33.913	7287074	716	74887	1.4752	358
1	1058	33.921	33.921	7248934	712	74171	1.4611	356
1	1059	33.929	33.929	7211008	707	73459	1.4471	353
1	1060	33.938	33.938	7173296	702	72752	1.4331	351
1	1061	33.946	33.946	7135796	697	72050	1.4193	348
1	1062	33.954	33.954	7098506	692	71353	1.4056	346
1	1063	33.963	33.963	7061425	687	70662	1.3919	343
1	1064	33.971	33.971	7024553	682	69975	1.3784	341
1	1065	33.979	33.979	6987887	678	69292	1.365	339
1	1066	33.988	33.988	6951427	673	68615	1.3516	336
1	1067	33.996	33.996	6915172	668	67942	1.3384	334
1	1068	34.004	34.004	6879119	663	67274	1.3252	332
1	1069	34.013	34.013	6843269	659	66610	1.3121	329
1	1070	34.021	34.021	6807619	654	65952	1.2992	327
1	1071	34.029	34.029	6772169	649	65298	1.2863	324
1	1072	34.038	34.038	6736917	644	64649	1.2735	322
1	1073	34.046	34.046	6701863	639	64005	1.2608	320
1	1074	34.054	34.054	6667005	635	63366	1.2482	318
1	1075	34.063	34.063	6632341	631	62731	1.2357	315
1	1076	34.071	34.071	6597871	626	62100	1.2233	313
1	1077	34.079	34.079	6563594	622	61474	1.211	311
1	1078	34.088	34.088	6529508	617	60852	1.1987	309
1	1079	34.096	34.096	6495613	613	60234	1.1865	306
1	1080	34.104	34.104	6461906	609	59621	1.1745	304
1	1081	34.113	34.113	6428388	604	59013	1.1625	302
1	1082	34.121	34.121	6395056	600	58409	1.1506	300
1	1083	34.129	34.129	6361911	595	57809	1.1388	297
1	1084	34.138	34.138	6328950	590	57214	1.127	295
1	1085	34.146	34.146	6296173	586	56624	1.1154	293
1	1086	34.154	34.154	6263578	581	56038	1.1039	291
1	1087	34.163	34.163	6231165	577	55457	1.0924	289
1	1088	34.171	34.171	6198932	573	54880	1.0811	287
1	1089	34.179	34.179	6166878	569	54307	1.0698	284
1	1090	34.188	34.188	6135003	564	53738	1.0586	282
1	1091	34.196	34.196	6103305	560	53174	1.0475	280
1	1092	34.204	34.204	6071783	556	52614	1.0364	278
1	1093	34.213	34.213	6040436	552	52058	1.0255	276
1	1094	34.221	34.221	6009264	548	51507	1.0146	274
1	1095	34.229	34.229	5978264	544	50959	1.0038	272
1	1096	34.238	34.238	5947436	540	50415	0.9931	270
1	1097	34.246	34.246	5916780	536	49876	0.9825	268
1	1098	34.254	34.254	5886293	532	49340	0.9719	266
1	1099	34.263	34.263	5855976	527	48808	0.9615	264
1	1100	34.271	34.271	5825826	523	48281	0.9511	262
1	1101	34.279	34.279	5795844	519	47758	0.9408	260
1	1102	34.288	34.288	5766027	515	47239	0.9305	258
1	1103	34.296	34.296	5736376	511	46723	0.9204	256
1	1104	34.304	34.304	5706888	507	46212	0.9103	254
1	1105	34.313	34.313	5677564	503	45705	0.9003	252
1	1106	34.321	34.321	5648402	499	45201	0.8904	250
1	1107	34.329	34.329	5619401	495	44702	0.8806	247
1	1108	34.338	34.338	5590561	490	44207	0.8708	245
1	1109	34.346	34.346	5561879	486	43717	0.8612	243
1	1110	34.354	34.354	5533356	483	43231	0.8516	241
1	1111	34.363	34.363	5504991	480	42748	0.8421	240
1	1112	34.371	34.371	5476782	477	42268	0.8326	239
1	1113	34.379	34.379	5448729	474	41791	0.8232	237
1	1114	34.388	34.388	5420830	472	41317	0.8139	236
1	1115	34.396	34.396	5393086	469	40845	0.8046	234
1	1116	34.404	34.404	5365494	466	40376	0.7954	233
1	1117	34.413	34.413	5338054	463	39910	0.7862	231
1	1118	34.421	34.421	5310765	460	39447	0.7771	230
1	1119	34.429	34.429	5283627	456	38988	0.768	228
1	1120	34.438	34.438	5256638	452	38532	0.759	226
1	1121	34.446	34.446	5229797	449	38079	0.7501	224
1	1122	34.454	34.454	5203104	445	37630	0.7413	222
1	1123	34.463	34.463	5176557	441	37186	0.7325	221
1	1124	34.471	34.471	5150157	438	36744	0.7238	219
1	1125	34.479	34.479	5123902	434	36307	0.7152	217
1	1126	34.488	34.488	5097790	430	35873	0.7067	215
1	1127	34.496	34.496	5071822	427	35443	0.6982	213
1	1128	34.504	34.504	5045997	423	35016	0.6898	212
1	1129	34.513	34.513	5020313	420	34593	0.6814	210
1	1130	34.521	34.521	4994770	417	34173	0.6732	208
1	1131	34.529	34.529	4969367	413	33757	0.665	207
1	1132	34.538	34.538	4944104	410	33344	0.6568	205
1	1133	34.546	34.546	4918978	406	32934	0.6488	203
1	1134	34.554	34.554	4893991	403	32528	0.6408	202
1	1135	34.563	34.563	4869140	400	32124	0.6328	200
1	1136	34.571	34.571	4844425	397	31724	0.6249	199
1	1137	34.579	34.579	4819845	394	31327	0.6171	197
1	1138	34.588	34.588	4795400	391	30933	0.6093	195
1	1139	34.596	34.596	4771088	388	30542	0.6016	194
1	1140	34.604	34.604	4746909	385	30154	0.594	192
1	1141	34.613	34.613	4722862	381	29770	0.5864	191
1	1142	34.621	34.621	4698947	378	29388	0.5789	189
1	1143	34.629	34.629	4675162	375	29010	0.5715	188
1	1144	34.638	34.638	4651507	372	28635	0.5641	186
1	1145	34.646	34.646	4627981	369	28263	0.5567	185
1	1146	34.654	34.654	4604583	366	27893	0.5495	183
1	1147	34.663	34.663	4581313	364	27527	0.5422	182
1	1148	34.671	34.671	4558169	361	27163	0.5351	180
1	1149	34.679	34.679	4535152	358	26803	0.528	179
1	1150	34.688	34.688	4512260	355	26445	0.5209	177
1	1151	34.696	34.696	4489492	351	26090	0.5139	176
1	1152	34.704	34.704	4466849	348	25739	0.507	174
1	1153	34.713	34.713	4444328	345	25391	0.5002	172
1	1154	34.721	34.721	4421930	342	25046	0.4934	171
1	1155	34.729	34.729	4399654	338	24705	0.4866	169
1	1156	34.738	34.738	4377499	335	24366	0.48	167
1	1157	34.746	34.746	4355464	332	24031	0.4734	166
1	1158	34.754	34.754	4333549	328	23700	0.4669	164
1	1159	34.763	34.763	4311752	325	23371	0.4604	163
1	1160	34.771	34.771	4290075	322	23046	0.454	161
1	1161	34.779	34.779	4268514	319	22724	0.4476	159
1	1162	34.788	34.788	4247071	315	22405	0.4413	158
1	1163	34.796	34.796	4225743	312	22090	0.4351	156
1	1164	34.804	34.804	4204532	309	21778	0.429	154
1	1165	34.813	34.813	4183435	306	21469	0.4229	153
1	1166	34.821	34.821	4162452	303	21163	0.4169	151
1	1167	34.829	34.829	4141583	300	20861	0.4109	150
1	1168	34.838	34.838	4120827	296	20561	0.405	148
1	1169	34.846	34.846	4100183	293	20265	0.3992	147
1	1170	34.854	34.854	4079651	290	19971	0.3934	145
1	1171	34.863	34.863	4059230	288	19681	0.3877	144
1	1172	34.871	34.871	4038919	285	19393	0.382	142
1	1173	34.879	34.879	4018718	282	19109	0.3764	141
1	1174	34.888	34.888	3998626	280	18827	0.3709	140
1	1175	34.896	34.896	3978642	277	18547	0.3654	139
1	1176	34.904	34.904	3958766	275	18270	0.3599	137
1	1177	34.913	34.913	3938997	272	17995	0.3545	136
1	1178	34.921	34.921	3919335	269	17723	0.3491	135
1	1179	34.929	34.929	3899779	266	17454	0.3438	133
1	1180	34.938	34.938	3880328	263	17188	0.3386	132
1	1181	34.946	34.946	3860982	260	16925	0.3334	130
1	1182	34.954	34.954	3841741	257	16665	0.3283	129
1	1183	34.963	34.963	3822602	254	16408	0.3232	127
1	1184	34.971	34.971	3803567	251	16153	0.3182	126
1	1185	34.979	34.979	3784634	249	15902	0.3132	124
1	1186	34.988	34.988	3765803	246	15653	0.3084	123
1	1187	34.996	34.996	3747073	243	15408	0.3035	122
1	1188	35.004	35.004	3728444	241	15164	0.2987	120
1	1189	35.013	35.013	3709914	238	14924	0.294	119
1	1190	35.021	35.021	3691485	236	14685	0.2893	118
1	1191	35.029	35.029	3673154	233	14450	0.2846	117
1	1192	35.038	35.038	3654921	231	14217	0.2801	115
1	1193	35.046	35.046	3636786	228	13986	0.2755	114
1	1194	35.054	35.054	3618749	225	13758	0.271	113
1	1195	35.063	35.063	3600808	223	13533	0.2666	111
1	1196	35.071	35.071	3582963	220	13310	0.2622	110
1	1197	35.079	35.079	3565214	218	13090	0.2579	109
1	1198	35.088	35.088	3547560	215	12872	0.2536	108
1	1199	35.096	35.096	3530000	213	12657	0.2493	106
1	1200	35.104	35.104	3512534	210	12444	0.2451	105
1	1201	35.113	35.113	3495162	208	12233	0.241	104
1	1202	35.121	35.121	3477882	206	12026	0.2369	103
1	1203	35.129	35.129	3460695	203	11820	0.2328	102
1	1204	35.138	35.138	3443600	201	11617	0.2288	100
1	1205	35.146	35.146	3426596	198	11416	0.2249	99
1	1206	35.154	35.154	3409682	196	11218	0.221	98
1	1207	35.163	35.163	3392859	194	11022	0.2171	97
1	1208	35.171	35.171	3376126	191	10828	0.2133	96
1	1209	35.179	35.179	3359482	189	10637	0.2095	95
1	1210	35.188	35.188	3342927	187	10448	0.2058	94
1	1211	35.196	35.196	3326460	185	10260	0.2021	92
1	1212	35.204	35.204	3310080	182	10076	0.1985	91
1	1213	35.213	35.213	3293788	180	9893	0.1949	90
1	1214	35.221	35.221	3277583	178	9713	0.1913	89
1	1215	35.229	35.229	3261463	175	9535	0.1878	88
1	1216	35.238	35.238	3245430	173	9360	0.1844	86
1	1217	35.246	35.246	3229482	170	9188	0.181	85
1	1218	35.254	35.254	3213618	168	9017	0.1776	84
1	1219	35.263	35.263	3197839	166	8849	0.1743	83
1	1220	35.271	35.271	3182144	164	8683	0.171	82
1	1221	35.279	35.279	3166531	162	8518	0.1678	81
1	1222	35.288	35.288	3151002	160	8356	0.1646	80
1	1223	35.296	35.296	3135556	158	8196	0.1614	79
1	1224	35.304	35.304	3120191	155	8038	0.1583	78
1	1225	35.313	35.313	3104907	153	7882	0.1553	77
1	1226	35.321	35.321	3089705	151	7729	0.1523	76
1	1227	35.329	35.329	3074583	149	7578	0.1493	74
1	1228	35.338	35.338	3059541	147	7429	0.1463	73
1	1229	35.346	35.346	3044579	145	7283	0.1435	72
1	1230	35.354	35.354	3029696	143	7138	0.1406	71
1	1231	35.363	35.363	3014892	141	6995	0.1378	71
1	1232	35.371	35.371	3000166	139	6854	0.135	69
1	1233	35.379	35.379	2985518	137	6715	0.1323	68
1	1234	35.388	35.388	2970948	134	6578	0.1296	67
1	1235	35.396	35.396	2956454	132	6444	0.1269	66
1	1236	35.404	35.404	2942037	130	6311	0.1243	65
1	1237	35.413	35.413	2927696	128	6181	0.1218	64
1	1238	35.421	35.421	2913431	126	6053	0.1192	63
1	1239	35.429	35.429	2899241	124	5927	0.1168	62
1	1240	35.438	35.438	2885126	123	5803	0.1143	61
1	1241	35.446	35.446	2871085	121	5680	0.1119	60
1	1242	35.454	35.454	2857118	119	5559	0.1095	59
1	1243	35.463	35.463	2843225	117	5441	0.1072	58
1	1244	35.471	35.471	2829405	115	5324	0.1049	57
1	1245	35.479	35.479	2815658	113	5209	0.1026	56
1	1246	35.488	35.488	2801983	111	5096	0.1004	56
1	1247	35.496	35.496	2788380	109	4985	0.0982	55
1	1248	35.504	35.504	2774849	108	4876	0.096	54
1	1249	35.513	35.513	2761388	106	4768	0.0939	53
1	1250	35.521	35.521	2747999	105	4662	0.0918	52
1	1251	35.529	35.529	2734680	103	4557	0.0898	52
1	1252	35.538	35.538	2721430	102	4453	0.0877	51
1	1253	35.546	35.546	2708250	100	4351	0.0857	50
1	1254	35.554	35.554	2695140	99	4251	0.0837	49
1	1255	35.563	35.563	2682098	97	4152	0.0818	48
1	1256	35.571	35.571	2669125	95	4056	0.0799	48
1	1257	35.579	35.579	2656219	93	3960	0.078	47
1	1258	35.588	35.588	2643381	91	3867	0.0762	46
1	1259	35.596	35.596	2630611	90	3776	0.0744	45
1	1260	35.604	35.604	2617907	88	3686	0.0726	44
1	1261	35.613	35.613	2605270	87	3598	0.0709	43
1	1262	35.621	35.621	2592699	85	3511	0.0692	43
1	1263	35.629	35.629	2580194	83	3426	0.0675	42
1	1264	35.638	35.638	2567754	82	3343	0.0658	41
1	1265	35.646	35.646	2555379	80	3261	0.0642	40
1	1266	35.654	35.654	2543069	78	3182	0.0627	39
1	1267	35.663	35.663	2530823	76	3103	0.0611	38
1	1268	35.671	35.671	2518641	75	3027	0.0596	38
1	1269	35.679	35.679	2506522	74	2952	0.0581	37
1	1270	35.688	35.688	2494467	73	2878	0.0567	36
1	1271	35.696	35.696	2482475	71	2805	0.0553	36
1	1272	35.704	35.704	2470545	70	2734	0.0539	35
1	1273	35.713	35.713	2458677	69	2663	0.0525	35
1	1274	35.721	35.721	2446872	68	2594	0.0511	34
1	1275	35.729	35.729	2435127	67	2526	0.0498	33
1	1276	35.738	35.738	2423444	65	2459	0.0484	33
1	1277	35.746	35.746	2411822	64	2394	0.0472	32
1	1278	35.754	35.754	2400260	64	2330	0.0459	32
1	1279	35.763	35.763	2388758	63	2266	0.0446	31
1	1280	35.771	35.771	2377316	62	2203	0.0434	31
1	1281	35.779	35.779	2365934	60	2142	0.0422	30
1	1282	35.788	35.788	2354610	59	2081	0.041	30
1	1283	35.796	35.796	2343346	58	2022	0.0398	29
1	1284	35.804	35.804	2332140	56	1965	0.0387	28
1	1285	35.813	35.813	2320992	55	1908	0.0376	28
1	1286	35.821	35.821	2309902	54	1853	0.0365	27
1	1287	35.829	35.829	2298869	53	1799	0.0354	27
1	1288	35.838	35.838	2287894	52	1746	0.0344	26
1	1289	35.846	35.846	2276975	51	1694	0.0334	26
1	1290	35.854	35.854	2266113	50	1642	0.0324	25
1	1291	35.863	35.863	2255307	49	1592	0.0314	25
1	1292	35.871	35.871	2244558	48	1543	0.0304	24
1	1293	35.879	35.879	2233863	47	1494	0.0294	24
1	1294	35.888	35.888	2223224	46	1447	0.0285	23
1	1295	35.896	35.896	2212641	45	1400	0.0276	23
1	1296	35.904	35.904	2202112	44	1355	0.0267	22
1	1297	35.913	35.913	2191637	43	1311	0.0258	22
1	1298	35.921	35.921	2181216	42	1267	0.025	21
1	1299	35.929	35.929	2170849	41	1225	0.0241	21
1	1300	35.938	35.938	2160536	41	1184	0.0233	20
1	1301	35.946	35.946	2150276	40	1143	0.0225	20
1	1302	35.954	35.954	2140069	39	1103	0.0217	19
1	1303	35.963	35.963	2129914	38	1065	0.021	19
1	1304	35.971	35.971	2119812	37	1027	0.0202	18
1	1305	35.979	35.979	2109762	36	990	0.0195	18
1	1306	35.988	35.988	2099763	35	954	0.0188	18
1	1307	35.996	35.996	2089816	34	919	0.0181	17
1	1308	36.004	36.004	2079921	34	884	0.0174	17
1	1309	36.013	36.013	2070076	33	851	0.0168	16
1	1310	36.021	36.021	2060282	32	818	0.0161	16
1	1311	36.029	36.029	2050538	31	786	0.0155	16
1	1312	36.038	36.038	2040844	30	755	0.0149	15
1	1313	36.046	36.046	2031200	30	725	0.0143	15
1	1314	36.054	36.054	2021606	29	695	0.0137	14
1	1315	36.063	36.063	2012060	28	666	0.0131	14
1	1316	36.071	36.071	2002564	27	638	0.0126	14
1	1317	36.079	36.079	1993117	26	611	0.012	13
1	1318	36.088	36.088	1983718	25	585	0.0115	13
1	1319	36.096	36.096	1974367	25	559	0.011	12
1	1320	36.104	36.104	1965064	24	535	0.0105	12
1	1321	36.113	36.113	1955808	23	511	0.0101	12
1	1322	36.121	36.121	1946601	22	488	0.0096	11
1	1323	36.129	36.129	1937440	22	465	0.0092	11
1	1324	36.138	36.138	1928326	21	443	0.0087	11
1	1325	36.146	36.146	1919259	21	422	0.0083	10
1	1326	36.154	36.154	1910238	20	401	0.0079	10
1	1327	36.163	36.163	1901263	20	381	0.0075	10
1	1328	36.171	36.171	1892334	19	361	0.0071	10
1	1329	36.179	36.179	1883450	19	341	0.0067	9
1	1330	36.188	36.188	1874612	18	323	0.0064	9
1	1331	36.196	36.196	1865820	17	304	0.006	9
1	1332	36.204	36.204	1857072	17	287	0.0057	8
1	1333	36.213	36.213	1848368	16	270	0.0053	8
1	1334	36.221	36.221	1839709	16	254	0.005	8
1	1335	36.229	36.229	1831094	15	239	0.0047	7
1	1336	36.238	36.238	1822523	14	224	0.0044	7
1	1337	36.246	36.246	1813996	14	209	0.0041	7
1	1338	36.254	36.254	1805512	13	196	0.0039	7
1	1339	36.263	36.263	1797071	13	182	0.0036	6
1	1340	36.271	36.271	1788673	12	170	0.0033	6
1	1341	36.279	36.279	1780318	12	157	0.0031	6
1	1342	36.288	36.288	1772006	11	146	0.0029	6
1	1343	36.296	36.296	1763735	11	134	0.0026	5
1	1344	36.304	36.304	1755507	11	123	0.0024	5
1	1345	36.313	36.313	1747320	10	113	0.0022	5
1	1346	36.321	36.321	1739175	9	103	0.002	5
1	1347	36.329	36.329	1731071	9	93	0.0018	4
1	1348	36.338	36.338	1723009	9	84	0.0017	4
1	1349	36.346	36.346	1714987	8	76	0.0015	4
1	1350	36.354	36.354	1707006	8	67	0.0013	4
1	1351	36.363	36.363	1699065	7	60	0.0012	4
1	1352	36.371	36.371	1691165	7	53	0.001	3
1	1353	36.379	36.379	1683305	6	46	0.0009	3
1	1354	36.388	36.388	1675484	6	40	0.0008	3
1	1355	36.396	36.396	1667703	6	34	0.0007	3
1	1356	36.404	36.404	1659961	5	29	0.0006	2
1	1357	36.413	36.413	1652259	4	24	0.0005	2
1	1358	36.421	36.421	1644595	4	20	0.0004	2
1	1359	36.429	36.429	1636970	3	16	0.0003	2
1	1360	36.438	36.438	1629384	3	12	0.0002	2
1	1361	36.446	36.446	1621836	3	9	0.0002	1
1	1362	36.454	36.454	1614326	2	6	0.0001	1
1	1363	36.463	36.463	1606854	2	4	0.0001	1
1	1364	36.471	36.471	1599419	1	2	0	1
1	1365	36.479	36.479	1592022	1	1	0	0
1	1366	36.488	36.488	1584662	0	0	0	0
1	1367	36.496	36.496	1577340	0	0	0	0
1	1368	36.504	36.504	1570054	0	0	0	0
2	1	40.846	40.846	181457	2	14277	100	1
2	2	40.854	40.854	180792	3	14275	99.9893	2
2	3	40.863	40.863	180130	5	14272	99.9673	2
2	4	40.871	40.871	179471	7	14267	99.9336	3
2	5	40.879	40.879	178814	8	14260	99.8872	4
2	6	40.888	40.888	178160	10	14252	99.8277	5
2	7	40.896	40.896	177509	13	14242	99.7543	6
2	8	40.904	40.904	176860	15	14229	99.666	7
2	9	40.913	40.913	176214	17	14214	99.5622	8
2	10	40.921	40.921	175571	19	14197	99.4434	9
2	11	40.929	40.929	174930	21	14178	99.3106	11
2	12	40.938	40.938	174292	23	14157	99.1629	12
2	13	40.946	40.946	173657	26	14134	98.9992	13
2	14	40.954	40.954	173024	28	14108	98.8192	14
2	15	40.963	40.963	172394	31	14080	98.6222	15
2	16	40.971	40.971	171767	33	14049	98.408	17
2	17	40.979	40.979	171142	36	14016	98.1766	18
2	18	40.988	40.988	170519	38	13981	97.9272	19
2	19	40.996	40.996	169900	41	13942	97.6597	20
2	20	41.004	41.004	169282	44	13902	97.3728	22
2	21	41.013	41.013	168668	47	13858	97.066	23
2	22	41.021	41.021	168055	50	13811	96.7394	25
2	23	41.029	41.029	167446	52	13762	96.3925	26
2	24	41.038	41.038	166838	55	13709	96.0259	28
2	25	41.046	41.046	166234	59	13654	95.638	29
2	26	41.054	41.054	165632	62	13595	95.2267	31
2	27	41.063	41.063	165032	65	13533	94.7925	33
2	28	41.071	41.071	164434	68	13468	94.3367	34
2	29	41.079	41.079	163840	72	13400	93.8579	36
2	30	41.088	41.088	163247	75	13328	93.3551	38
2	31	41.096	41.096	162657	78	13253	92.829	39
2	32	41.104	41.104	162070	82	13174	92.2793	41
2	33	41.113	41.113	161484	86	13092	91.7052	43
2	34	41.121	41.121	160902	89	13007	91.1057	45
2	35	41.129	41.129	160321	93	12918	90.4805	46
2	36	41.138	41.138	159743	96	12825	89.8302	48
2	37	41.146	41.146	159168	100	12728	89.1548	50
2	38	41.154	41.154	158594	104	12628	88.4542	52
2	39	41.163	41.163	158023	107	12525	87.7285	54
2	40	41.171	41.171	157455	111	12417	86.9779	55
2	41	41.179	41.179	156888	114	12307	86.2038	57
2	42	41.188	41.188	156324	117	12193	85.4064	59
2	43	41.196	41.196	155762	121	12076	84.5852	60
2	44	41.204	41.204	155203	124	11955	83.7402	62
2	45	41.213	41.213	154646	127	11831	82.8712	64
2	46	41.221	41.221	154091	130	11704	81.9797	65
2	47	41.229	41.229	153538	133	11574	81.0672	67
2	48	41.238	41.238	152988	136	11440	80.1338	68
2	49	41.246	41.246	152439	139	11304	79.1796	70
2	50	41.254	41.254	151894	142	11165	78.2053	71
2	51	41.263	41.263	151350	145	11023	77.2113	72
2	52	41.271	41.271	150808	147	10878	76.1981	74
2	53	41.279	41.279	150269	150	10731	75.1664	75
2	54	41.288	41.288	149732	152	10581	74.1169	76
2	55	41.296	41.296	149197	154	10429	73.0511	77
2	56	41.304	41.304	148664	156	10275	71.9702	78
2	57	41.313	41.313	148133	158	10119	70.8751	79
2	58	41.321	41.321	147605	160	9960	69.7654	80
2	59	41.329	41.329	147078	162	9800	68.6422	81
2	60	41.338	41.338	146554	164	9637	67.5056	82
2	61	41.346	41.346	146032	166	9473	66.356	83
2	62	41.354	41.354	145512	167	9308	65.1943	84
2	63	41.363	41.363	144994	169	9140	64.0213	84
2	64	41.371	41.371	144478	170	8971	62.8383	85
2	65	41.379	41.379	143965	171	8801	61.6467	86
2	66	41.388	41.388	143453	171	8630	60.4488	86
2	67	41.396	41.396	142943	172	8459	59.2476	86
2	68	41.404	41.404	142436	172	8287	58.0436	86
2	69	41.413	41.413	141930	172	8114	56.8371	86
2	70	41.421	41.421	141427	173	7942	55.6288	86
2	71	41.429	41.429	140925	173	7769	54.4196	86
2	72	41.438	41.438	140426	173	7597	53.2102	86
2	73	41.446	41.446	139928	173	7424	52.0003	86
2	74	41.454	41.454	139433	172	7251	50.7913	86
2	75	41.463	41.463	138940	171	7079	49.5861	86
2	76	41.471	41.471	138448	170	6908	48.3859	85
2	77	41.479	41.479	137959	170	6737	47.1917	85
2	78	41.488	41.488	137471	169	6568	46.0037	84
2	79	41.496	41.496	136986	168	6399	44.8218	84
2	80	41.504	41.504	136502	167	6231	43.6462	83
2	81	41.513	41.513	136020	165	6065	42.4787	83
2	82	41.521	41.521	135541	164	5899	41.3201	82
2	83	41.529	41.529	135063	162	5735	40.172	81
2	84	41.538	41.538	134587	160	5573	39.0354	80
2	85	41.546	41.546	134113	158	5412	37.9115	79
2	86	41.554	41.554	133641	156	5254	36.803	78
2	87	41.563	41.563	133171	154	5098	35.7092	77
2	88	41.571	41.571	132702	152	4944	34.6317	76
2	89	41.579	41.579	132236	149	4793	33.5705	75
2	90	41.588	41.588	131771	146	4644	32.5268	73
2	91	41.596	41.596	131309	144	4497	31.5011	72
2	92	41.604	41.604	130848	141	4353	30.4927	71
2	93	41.613	41.613	130389	139	4212	29.5023	69
2	94	41.621	41.621	129932	136	4073	28.5298	68
2	95	41.629	41.629	129476	134	3937	27.5748	67
2	96	41.638	41.638	129023	131	3803	26.6382	66
2	97	41.646	41.646	128571	128	3672	25.7204	64
2	98	41.654	41.654	128121	125	3544	24.8224	63
2	99	41.663	41.663	127673	123	3418	23.944	61
2	100	41.671	41.671	127226	120	3296	23.085	60
2	101	41.679	41.679	126782	118	3176	22.2444	59
2	102	41.688	41.688	126339	115	3058	21.4213	57
2	103	41.696	41.696	125898	112	2943	20.6165	56
2	104	41.704	41.704	125459	109	2831	19.832	55
2	105	41.713	41.713	125021	106	2722	19.068	53
2	106	41.721	41.721	124585	103	2616	18.3244	52
2	107	41.729	41.729	124151	100	2513	17.6011	50
2	108	41.738	41.738	123719	98	2412	16.8978	49
2	109	41.746	41.746	123288	95	2315	16.2137	47
2	110	41.754	41.754	122859	92	2220	15.5484	46
2	111	41.763	41.763	122432	90	2127	14.9013	45
2	112	41.771	41.771	122006	88	2037	14.271	44
2	113	41.779	41.779	121582	85	1950	13.6577	42
2	114	41.788	41.788	121160	82	1865	13.0635	41
2	115	41.796	41.796	120740	79	1783	12.4883	40
2	116	41.804	41.804	120321	77	1703	11.9316	39
2	117	41.813	41.813	119904	74	1626	11.3921	37
2	118	41.821	41.821	119488	72	1552	10.8706	36
2	119	41.829	41.829	119074	69	1480	10.368	35
2	120	41.838	41.838	118662	67	1411	9.8835	33
2	121	41.846	41.846	118251	65	1344	9.4147	32
2	122	41.854	41.854	117842	62	1279	8.9605	31
2	123	41.863	41.863	117435	60	1217	8.5229	30
2	124	41.871	41.871	117029	58	1157	8.1016	29
2	125	41.879	41.879	116625	56	1099	7.696	28
2	126	41.888	41.888	116222	54	1043	7.3051	27
2	127	41.896	41.896	115821	52	989	6.9286	26
2	128	41.904	41.904	115422	50	937	6.5651	25
2	129	41.913	41.913	115024	49	887	6.2133	24
2	130	41.921	41.921	114627	47	838	5.8732	23
2	131	41.929	41.929	114233	45	792	5.5457	22
2	132	41.938	41.938	113839	43	747	5.2309	22
2	133	41.946	41.946	113448	42	703	4.9276	21
2	134	41.954	41.954	113058	40	662	4.6354	20
2	135	41.963	41.963	112669	38	622	4.3545	19
2	136	41.971	41.971	112282	37	583	4.0862	18
2	137	41.979	41.979	111896	35	547	3.8297	18
2	138	41.988	41.988	111512	33	512	3.5845	17
2	139	41.996	41.996	111130	32	478	3.3503	16
2	140	42.004	42.004	110749	31	446	3.126	15
2	141	42.013	42.013	110369	30	416	2.9109	15
2	142	42.021	42.021	109991	28	386	2.7042	14
2	143	42.029	42.029	109615	27	358	2.5057	13
2	144	42.038	42.038	109239	25	331	2.3172	13
2	145	42.046	42.046	108866	24	305	2.1389	12
2	146	42.054	42.054	108494	23	281	1.9688	12
2	147	42.063	42.063	108123	22	258	1.8072	11
2	148	42.071	42.071	107754	21	236	1.654	10
2	149	42.079	42.079	107386	19	215	1.5093	10
2	150	42.088	42.088	107019	18	196	1.3735	9
2	151	42.096	42.096	106654	17	178	1.2469	8
2	152	42.104	42.104	106291	16	161	1.129	8
2	153	42.113	42.113	105929	14	146	1.0194	7
2	154	42.121	42.121	105568	13	131	0.9186	7
2	155	42.129	42.129	105209	12	118	0.825	6
2	156	42.138	42.138	104851	12	105	0.7375	6
2	157	42.146	42.146	104494	11	94	0.6562	5
2	158	42.154	42.154	104139	10	83	0.5806	5
2	159	42.163	42.163	103785	9	73	0.5103	5
2	160	42.171	42.171	103433	8	64	0.4463	4
2	161	42.179	42.179	103082	8	55	0.3873	4
2	162	42.188	42.188	102732	7	47	0.3324	4
2	163	42.196	42.196	102384	7	40	0.2823	3
2	164	42.204	42.204	102037	6	34	0.2363	3
2	165	42.213	42.213	101692	5	28	0.1938	3
2	166	42.221	42.221	101347	5	22	0.156	2
2	167	42.229	42.229	101004	4	18	0.1231	2
2	168	42.238	42.238	100663	3	14	0.0949	2
2	169	42.246	42.246	100323	3	10	0.0716	1
2	170	42.254	42.254	99984	2	7	0.0515	1
2	171	42.263	42.263	99646	2	5	0.0341	1
2	172	42.271	42.271	99310	1	3	0.02	1
2	173	42.279	42.279	98975	1	1	0.0097	0
2	174	42.288	42.288	98641	0	0	0.0035	0
2	175	42.296	42.296	98309	0	0	0.0008	0
2	176	42.304	42.304	97977	0	0	0	0
2	177	42.313	42.313	97648	0	0	0	0
[Molecular	Weight	Distribution	Table(Detector	B)]
#	of	Points	1545
R.Time	Volume(mL)	M.W.	M.W.(%)	Cumulative	M.W.(%)
42.313	42.313	97648	0	0
42.304	42.304	97977	0	0
42.296	42.296	98309	0.0012	0
42.288	42.288	98641	0.0036	0
42.279	42.279	98975	0.0087	0
42.271	42.271	99310	0.0143	0.0001
42.263	42.263	99646	0.0195	0.0001
42.254	42.254	99984	0.0242	0.0001
42.246	42.246	100323	0.0278	0.0002
42.238	42.238	100663	0.0324	0.0003
42.229	42.229	101004	0.0391	0.0003
42.221	42.221	101347	0.0456	0.0004
42.213	42.213	101692	0.0525	0.0005
42.204	42.204	102037	0.059	0.0007
42.196	42.196	102384	0.0638	0.0008
42.188	42.188	102732	0.0694	0.0009
42.179	42.179	103082	0.0762	0.0011
42.171	42.171	103433	0.0818	0.0013
42.163	42.163	103785	0.0888	0.0014
42.154	42.154	104139	0.0975	0.0016
42.146	42.146	104494	0.1049	0.0018
42.138	42.138	104851	0.1128	0.0021
42.129	42.129	105209	0.1214	0.0023
42.121	42.121	105568	0.1298	0.0026
42.113	42.113	105929	0.1398	0.0029
42.104	42.104	106291	0.1521	0.0032
42.096	42.096	106654	0.1635	0.0035
42.088	42.088	107019	0.1755	0.0039
42.079	42.079	107386	0.1883	0.0042
42.071	42.071	107754	0.2008	0.0046
42.063	42.063	108123	0.2124	0.0051
42.054	42.054	108494	0.2242	0.0055
42.046	42.046	108866	0.2358	0.006
42.038	42.038	109239	0.2474	0.0065
42.029	42.029	109615	0.2614	0.007
42.021	42.021	109991	0.2753	0.0076
42.013	42.013	110369	0.2866	0.0082
42.004	42.004	110749	0.2984	0.0088
41.996	41.996	111130	0.3111	0.0094
41.988	41.988	111512	0.3248	0.0101
41.979	41.979	111896	0.3401	0.0107
41.971	41.971	112282	0.3558	0.0115
41.963	41.963	112669	0.3721	0.0122
41.954	41.954	113058	0.3896	0.013
41.946	41.946	113448	0.4052	0.0138
41.938	41.938	113839	0.4206	0.0147
41.929	41.929	114233	0.4366	0.0156
41.921	41.921	114627	0.4543	0.0165
41.913	41.913	115024	0.4716	0.0174
41.904	41.904	115422	0.488	0.0184
41.896	41.896	115821	0.5042	0.0194
41.888	41.888	116222	0.5222	0.0205
41.879	41.879	116625	0.5421	0.0216
41.871	41.871	117029	0.5625	0.0227
41.863	41.863	117435	0.5843	0.0239
41.854	41.854	117842	0.607	0.0251
41.846	41.846	118251	0.6299	0.0264
41.838	41.838	118662	0.6502	0.0277
41.829	41.829	119074	0.6719	0.0291
41.821	41.821	119488	0.6971	0.0305
41.813	41.813	119904	0.7233	0.0319
41.804	41.804	120321	0.7482	0.0335
41.796	41.796	120740	0.7721	0.035
41.788	41.788	121160	0.7977	0.0366
41.779	41.779	121582	0.8241	0.0383
41.771	41.771	122006	0.8505	0.04
41.763	41.763	122432	0.8743	0.0418
41.754	41.754	122859	0.8975	0.0436
41.746	41.746	123288	0.9227	0.0455
41.738	41.738	123719	0.9487	0.0474
41.729	41.729	124151	0.9754	0.0494
41.721	41.721	124585	1.0032	0.0514
41.713	41.713	125021	1.0312	0.0535
41.704	41.704	125459	1.0596	0.0556
41.696	41.696	125898	1.088	0.0578
41.688	41.688	126339	1.1163	0.0601
41.679	41.679	126782	1.1415	0.0624
41.671	41.671	127226	1.1659	0.0647
41.663	41.663	127673	1.1914	0.0671
41.654	41.654	128121	1.2182	0.0696
41.646	41.646	128571	1.2455	0.0721
41.638	41.638	129023	1.273	0.0747
41.629	41.629	129476	1.2989	0.0773
41.621	41.621	129932	1.3246	0.08
41.613	41.613	130389	1.3487	0.0827
41.604	41.604	130848	1.3736	0.0855
41.596	41.596	131309	1.3985	0.0883
41.588	41.588	131771	1.4227	0.0912
41.579	41.579	132236	1.4475	0.0941
41.571	41.571	132702	1.4718	0.0971
41.563	41.563	133171	1.4944	0.1001
41.554	41.554	133641	1.517	0.1032
41.546	41.546	134113	1.5374	0.1063
41.538	41.538	134587	1.5587	0.1095
41.529	41.529	135063	1.5765	0.1127
41.521	41.521	135541	1.5923	0.1159
41.513	41.513	136020	1.6068	0.1191
41.504	41.504	136502	1.6193	0.1224
41.496	41.496	136986	1.6304	0.1257
41.488	41.488	137471	1.6392	0.129
41.479	41.479	137959	1.6476	0.1323
41.471	41.471	138448	1.6563	0.1357
41.463	41.463	138940	1.6646	0.1391
41.454	41.454	139433	1.6715	0.1424
41.446	41.446	139928	1.6767	0.1458
41.438	41.438	140426	1.678	0.1492
41.429	41.429	140925	1.6774	0.1526
41.421	41.421	141427	1.6771	0.156
41.413	41.413	141930	1.6757	0.1594
41.404	41.404	142436	1.6733	0.1628
41.396	41.396	142943	1.6699	0.1662
41.388	41.388	143453	1.666	0.1695
41.379	41.379	143965	1.6614	0.1729
41.371	41.371	144478	1.6526	0.1762
41.363	41.363	144994	1.6408	0.1795
41.354	41.354	145512	1.6269	0.1828
41.346	41.346	146032	1.6111	0.1861
41.338	41.338	146554	1.5944	0.1893
41.329	41.329	147078	1.5764	0.1925
41.321	41.321	147605	1.5579	0.1957
41.313	41.313	148133	1.5391	0.1988
41.304	41.304	148664	1.5188	0.2018
41.296	41.296	149197	1.4991	0.2049
41.288	41.288	149732	1.4782	0.2079
41.279	41.279	150269	1.4556	0.2108
41.271	41.271	150808	1.431	0.2137
41.263	41.263	151350	1.4052	0.2165
41.254	41.254	151894	1.3786	0.2193
41.246	41.246	152439	1.3513	0.2221
41.238	41.238	152988	1.3235	0.2247
41.229	41.229	153538	1.2945	0.2273
41.221	41.221	154091	1.2656	0.2299
41.213	41.213	154646	1.2365	0.2324
41.204	41.204	155203	1.2052	0.2348
41.196	41.196	155762	1.172	0.2372
41.188	41.188	156324	1.139	0.2395
41.179	41.179	156888	1.1058	0.2418
41.171	41.171	157455	1.0737	0.2439
41.163	41.163	158023	1.041	0.246
41.154	41.154	158594	1.0065	0.2481
41.146	41.146	159168	0.9716	0.25
41.138	41.138	159743	0.9368	0.2519
41.129	41.129	160321	0.9019	0.2537
41.121	41.121	160902	0.8671	0.2555
41.113	41.113	161484	0.8315	0.2572
41.104	41.104	162070	0.7962	0.2588
41.096	41.096	162657	0.7624	0.2603
41.088	41.088	163247	0.7296	0.2618
41.079	41.079	163840	0.6973	0.2632
41.071	41.071	164434	0.6641	0.2646
41.063	41.063	165032	0.6322	0.2658
41.054	41.054	165632	0.6022	0.2671
41.046	41.046	166234	0.5704	0.2682
41.038	41.038	166838	0.538	0.2693
41.029	41.029	167446	0.5084	0.2703
41.021	41.021	168055	0.4811	0.2713
41.013	41.013	168668	0.4531	0.2722
41.004	41.004	169282	0.4255	0.2731
40.996	40.996	169900	0.3978	0.2739
40.988	40.988	170519	0.371	0.2746
40.979	40.979	171142	0.3459	0.2753
40.971	40.971	171767	0.3209	0.276
40.963	40.963	172394	0.297	0.2766
40.954	40.954	173024	0.2733	0.2771
40.946	40.946	173657	0.2496	0.2776
40.938	40.938	174292	0.227	0.2781
40.929	40.929	174930	0.2048	0.2785
40.921	40.921	175571	0.1842	0.2789
40.913	40.913	176214	0.1648	0.2792
40.904	40.904	176860	0.144	0.2795
40.896	40.896	177509	0.1224	0.2798
40.888	40.888	178160	0.1019	0.28
40.879	40.879	178814	0.0824	0.2801
40.871	40.871	179471	0.0643	0.2803
40.863	40.863	180130	0.0467	0.2804
40.854	40.854	180792	0.0306	0.2804
40.846	40.846	181457	0.0148	0.2804
36.504	36.504	1570054	0	0.2804
36.496	36.496	1577340	0.0002	0.2804
36.488	36.488	1584662	0.0017	0.2804
36.479	36.479	1592022	0.0064	0.2805
36.471	36.471	1599419	0.012	0.2805
36.463	36.463	1606854	0.0187	0.2805
36.454	36.454	1614326	0.0232	0.2806
36.446	36.446	1621836	0.026	0.2806
36.438	36.438	1629384	0.0303	0.2807
36.429	36.429	1636970	0.0337	0.2807
36.421	36.421	1644595	0.0375	0.2808
36.413	36.413	1652259	0.0416	0.2809
36.404	36.404	1659961	0.0473	0.281
36.396	36.396	1667703	0.0538	0.2811
36.388	36.388	1675484	0.0574	0.2812
36.379	36.379	1683305	0.0597	0.2814
36.371	36.371	1691165	0.0634	0.2815
36.363	36.363	1699065	0.0689	0.2816
36.354	36.354	1707006	0.0737	0.2818
36.346	36.346	1714987	0.0786	0.2819
36.338	36.338	1723009	0.083	0.2821
36.329	36.329	1731071	0.0873	0.2823
36.321	36.321	1739175	0.0923	0.2825
36.313	36.313	1747320	0.0977	0.2827
36.304	36.304	1755507	0.1022	0.2829
36.296	36.296	1763735	0.1066	0.2831
36.288	36.288	1772006	0.1102	0.2833
36.279	36.279	1780318	0.1145	0.2835
36.271	36.271	1788673	0.1199	0.2838
36.263	36.263	1797071	0.1242	0.284
36.254	36.254	1805512	0.1284	0.2843
36.246	36.246	1813996	0.1329	0.2846
36.238	36.238	1822523	0.1388	0.2848
36.229	36.229	1831094	0.1451	0.2851
36.221	36.221	1839709	0.151	0.2854
36.213	36.213	1848368	0.1563	0.2857
36.204	36.204	1857072	0.163	0.2861
36.196	36.196	1865820	0.1698	0.2864
36.188	36.188	1874612	0.1758	0.2868
36.179	36.179	1883450	0.1821	0.2871
36.171	36.171	1892334	0.1881	0.2875
36.163	36.163	1901263	0.1932	0.2879
36.154	36.154	1910238	0.1982	0.2883
36.146	36.146	1919259	0.2031	0.2887
36.138	36.138	1928326	0.2079	0.2891
36.129	36.129	1937440	0.2124	0.2896
36.121	36.121	1946601	0.2178	0.29
36.113	36.113	1955808	0.2243	0.2905
36.104	36.104	1965064	0.2327	0.2909
36.096	36.096	1974367	0.2403	0.2914
36.088	36.088	1983718	0.2473	0.2919
36.079	36.079	1993117	0.2565	0.2924
36.071	36.071	2002564	0.2649	0.293
36.063	36.063	2012060	0.2725	0.2935
36.054	36.054	2021606	0.2801	0.2941
36.046	36.046	2031200	0.2874	0.2947
36.038	36.038	2040844	0.2942	0.2953
36.029	36.029	2050538	0.3013	0.2959
36.021	36.021	2060282	0.3096	0.2965
36.013	36.013	2070076	0.317	0.2972
36.004	36.004	2079921	0.3261	0.2978
35.996	35.996	2089816	0.334	0.2985
35.988	35.988	2099763	0.342	0.2992
35.979	35.979	2109762	0.3496	0.2999
35.971	35.971	2119812	0.3584	0.3006
35.963	35.963	2129914	0.3676	0.3014
35.954	35.954	2140069	0.3772	0.3021
35.946	35.946	2150276	0.3861	0.3029
35.938	35.938	2160536	0.3937	0.3037
35.929	35.929	2170849	0.4021	0.3045
35.921	35.921	2181216	0.4106	0.3053
35.913	35.913	2191637	0.4204	0.3062
35.904	35.904	2202112	0.4308	0.3071
35.896	35.896	2212641	0.4405	0.3079
35.888	35.888	2223224	0.4505	0.3089
35.879	35.879	2233863	0.4609	0.3098
35.871	35.871	2244558	0.4707	0.3107
35.863	35.863	2255307	0.4802	0.3117
35.854	35.854	2266113	0.4899	0.3127
35.846	35.846	2276975	0.4987	0.3137
35.838	35.838	2287894	0.5071	0.3147
35.829	35.829	2298869	0.5157	0.3158
35.821	35.821	2309902	0.5255	0.3168
35.813	35.813	2320992	0.5359	0.3179
35.804	35.804	2332140	0.5474	0.319
35.796	35.796	2343346	0.5603	0.3202
35.788	35.788	2354610	0.5736	0.3213
35.779	35.779	2365934	0.5868	0.3225
35.771	35.771	2377316	0.599	0.3237
35.763	35.763	2388758	0.6095	0.325
35.754	35.754	2400260	0.6172	0.3262
35.746	35.746	2411822	0.6253	0.3275
35.738	35.738	2423444	0.6354	0.3288
35.729	35.729	2435127	0.6465	0.3301
35.721	35.721	2446872	0.6602	0.3314
35.713	35.713	2458677	0.6731	0.3328
35.704	35.704	2470545	0.6845	0.3341
35.696	35.696	2482475	0.6944	0.3355
35.688	35.688	2494467	0.7059	0.337
35.679	35.679	2506522	0.7182	0.3384
35.671	35.671	2518641	0.7304	0.3399
35.663	35.663	2530823	0.7428	0.3414
35.654	35.654	2543069	0.7581	0.3429
35.646	35.646	2555379	0.7749	0.3445
35.638	35.638	2567754	0.7924	0.3461
35.629	35.629	2580194	0.8091	0.3477
35.621	35.621	2592699	0.8264	0.3494
35.613	35.613	2605270	0.8423	0.3511
35.604	35.604	2617907	0.8571	0.3529
35.596	35.596	2630611	0.8721	0.3546
35.588	35.588	2643381	0.8877	0.3564
35.579	35.579	2656219	0.9051	0.3582
35.571	35.571	2669125	0.9234	0.3601
35.563	35.563	2682098	0.9416	0.362
35.554	35.554	2695140	0.9581	0.3639
35.546	35.546	2708250	0.9746	0.3659
35.538	35.538	2721430	0.9902	0.3679
35.529	35.529	2734680	1.0047	0.37
35.521	35.521	2747999	1.0191	0.372
35.513	35.513	2761388	1.0333	0.3741
35.504	35.504	2774849	1.0478	0.3762
35.496	35.496	2788380	1.0636	0.3784
35.488	35.488	2801983	1.0798	0.3806
35.479	35.479	2815658	1.0954	0.3828
35.471	35.471	2829405	1.1143	0.385
35.463	35.463	2843225	1.134	0.3873
35.454	35.454	2857118	1.1531	0.3896
35.446	35.446	2871085	1.172	0.392
35.438	35.438	2885126	1.1904	0.3944
35.429	35.429	2899241	1.2078	0.3969
35.421	35.421	2913431	1.2251	0.3993
35.413	35.413	2927696	1.2454	0.4019
35.404	35.404	2942037	1.2646	0.4044
35.396	35.396	2956454	1.285	0.407
35.388	35.388	2970948	1.306	0.4097
35.379	35.379	2985518	1.3285	0.4123
35.371	35.371	3000166	1.3502	0.4151
35.363	35.363	3014892	1.3702	0.4178
35.354	35.354	3029696	1.3888	0.4207
35.346	35.346	3044579	1.4067	0.4235
35.338	35.338	3059541	1.4254	0.4264
35.329	35.329	3074583	1.4456	0.4293
35.321	35.321	3089705	1.467	0.4323
35.313	35.313	3104907	1.4886	0.4353
35.304	35.304	3120191	1.5102	0.4383
35.296	35.296	3135556	1.5337	0.4414
35.288	35.288	3151002	1.5564	0.4446
35.279	35.279	3166531	1.5772	0.4478
35.271	35.271	3182144	1.5963	0.451
35.263	35.263	3197839	1.615	0.4543
35.254	35.254	3213618	1.6348	0.4576
35.246	35.246	3229482	1.6561	0.4609
35.238	35.238	3245430	1.6777	0.4643
35.229	35.229	3261463	1.701	0.4678
[truncated: 76,289 more rows]

## Sheet: Sheet5
[Header]
[truncated: 78,401 more rows]

## Sheet: Sheet6
[Header]
[truncated: 78,294 more rows]

## Sheet: Sheet7
[Header]
[truncated: 78,359 more rows]
