# Supplementary material for: Data-informed discovery of hydrolytic nanozymes
Source: Nat Commun. 2022 Feb 11;13:827. doi: 10.1038/s41467-022-28344-2 (PMC8837776; doi:10.1038/s41467-022-28344-2)
Supplement: Supplementary file 4 — Source Data [file 41467_2022_28344_MOESM4_ESM.zip › Source Data_NCOMMS-21-01890A/Fig. 6/Fig. 6c/biofilm staining of Ecoli.xlsx]

## Sheet: Sheet4
Application: Tecan i-control					Tecan i-control , 1.11.1.0
Device: infinite 200Pro					Serial number: 1512001148				Serial number of connected stacker:
Firmware: V_3.40_01/15_Infinite (Dec 23 2014/12.45.11)					MAI, V_3.40_01/15_Infinite (Dec 23 2014/12.45.11)
Date:		2019-12-16
Time:		16:00:23
System					DELL-PC
User					dell-PC\dell
Plate					Costar 96 Flat Bottom Transparent Polystyrene Cat. No.: 3361/3590/9018/3591/9017/3641/3628/3370/2507/2509/2503/9017/9018/3641/3598/3599/3585/3595/3300/3474 [COS96ft.pdfx]
Plate-ID (Stacker)
Label: Label1
Mode					Absorbance
Wavelength					590	nm
Bandwidth					9	nm
Number of Flashes					25
Settle Time					0	ms
Part of Plate					A5-H5; A8-H9
Start Time:		2019/12/16 16:00:23
		Temperature: 20 °C
<>		5	8	9
A	ctrl	0.7742	0.4996	1.253
B		1.1394	0.5554	1.5434
C		0.9985	0.4789	0.9765
D		0.7943	0.5034	1.2069
E	50 ug treated	0.9817	0.5452	1.6325
F		0.9428	0.9183	1.1469
G		0.8056	0.4709	1.602
H		0.6159	0.5985	0.806
			50 ug treated	ctrl	E.COLI
End Time:		2019/12/16 16:00:48
Movement					Move Plate Out

## Sheet: Sheet3
Application: Tecan i-control					Tecan i-control , 1.11.1.0
Device: infinite 200Pro					Serial number: 1512001148				Serial number of connected stacker:
Firmware: V_3.40_01/15_Infinite (Dec 23 2014/12.45.11)					MAI, V_3.40_01/15_Infinite (Dec 23 2014/12.45.11)
Date:		2019-12-16
Time:		15:52:15
System					DELL-PC
User					dell-PC\dell
Plate					Costar 96 Flat Bottom Transparent Polystyrene Cat. No.: 3361/3590/9018/3591/9017/3641/3628/3370/2507/2509/2503/9017/9018/3641/3598/3599/3585/3595/3300/3474 [COS96ft.pdfx]
Plate-ID (Stacker)
Label: Label1
Mode					Absorbance
Wavelength					590	nm
Bandwidth					9	nm
Number of Flashes					25
Settle Time					0	ms
Part of Plate					A10-H12
Start Time:		2019/12/16 15:52:15
		Temperature: 19.8 °C
<>		10	11	12
A	ctrl	1.2673	0.8862	2.07
B		1.7372	0.9579	2.5614
C		1.5687	0.7963	1.5394
D		1.195	0.8004	2.0089
E	50 ug treated	1.6486	0.9172	2.7409
F		1.4526	1.5206	1.9708
G		1.307	0.742	2.524
H		1.0081	1.0824	1.3515
			50 ug treated	ctrl	E.COLI
End Time:		2019/12/16 15:52:39
Movement					Move Plate Out

## Sheet: Sheet2
Application: Tecan i-control				Tecan i-control , 1.11.1.0
Device: infinite 200Pro				Serial number: 1512001148				Serial number of connected stacker:
Firmware: V_3.40_01/15_Infinite (Dec 23 2014/12.45.11)				MAI, V_3.40_01/15_Infinite (Dec 23 2014/12.45.11)
Date:	2019-12-16
Time:	15:48:52
System				DELL-PC
User				dell-PC\dell
Plate				Costar 96 Flat Bottom Transparent Polystyrene Cat. No.: 3361/3590/9018/3591/9017/3641/3628/3370/2507/2509/2503/9017/9018/3641/3598/3599/3585/3595/3300/3474 [COS96ft.pdfx]
Plate-ID (Stacker)
Label: Label1
Mode				Absorbance
Wavelength				590	nm
Bandwidth				9	nm
Number of Flashes				25
Settle Time				0	ms
Part of Plate				A12-A12
Start Time:	2019/12/16 15:48:52
	Temperature: 19.4 °C
<>	12
A	2.0603			E.COLI
End Time:	2019/12/16 15:48:58
Movement				Move Plate Out
