# Supplementary material for: Data-informed discovery of hydrolytic nanozymes
Source: Nat Commun. 2022 Feb 11;13:827. doi: 10.1038/s41467-022-28344-2 (PMC8837776; doi:10.1038/s41467-022-28344-2)
Supplement: Supplementary file 4 — Source Data [file 41467_2022_28344_MOESM4_ESM.zip › Source Data_NCOMMS-21-01890A/Fig. 6/Fig. 6e/SA BIOFILM.xlsx]

## Sheet: Sheet2
Application: Tecan i-control				Tecan i-control , 1.11.1.0
Device: infinite 200Pro				Serial number: 1512001148				Serial number of connected stacker:
Firmware: V_3.40_01/15_Infinite (Dec 23 2014/12.45.11)				MAI, V_3.40_01/15_Infinite (Dec 23 2014/12.45.11)
Date:	2019-08-17
Time:	17:24:02
System				DELL-PC
User				dell-PC\dell
Plate				Costar 96 Flat Bottom Transparent Polystyrene Cat. No.: 3361/3590/9018/3591/9017/3641/3628/3370/2507/2509/2503/9017/9018/3641/3598/3599/3585/3595/3300/3474 [COS96ft.pdfx]
Plate-ID (Stacker)
Label: Label1
Mode				Absorbance
Wavelength				595	nm
Bandwidth				9	nm
Number of Flashes				25
Settle Time				0	ms
Part of Plate				A1-H6
Start Time:	2019/8/17 17:24:02
	Temperature: 28.1 °C
<>	1	2	3	4	5	6
A	1.062	0.4985	0.5445	0.4996	0.7569	0.4679
B	0.7605	0.6374	0.5409	0.406	0.9289	0.51
C	0.5628	0.5958	0.3665	0.5241	0.7349	0.6606
D	0.5748	0.6349	0.381	0.5241	0.7192	0.6017
E	0.7099	0.8646	0.3347	0.458	0.803	0.7964
F	0.6353	0.6852	0.5005	0.4086	0.9631	0.6149
G	0.484	1.0187	0.4403	0.5105	0.7541	0.6397
H	0.6404	1.1192	0.496	0.5104	0.7549	0.7311
	ctrl		50 ug		100 ug		S.A biofilm
End Time:	2019/8/17 17:24:43
Movement				Move Plate Out
