# Supplementary material for: Data-informed discovery of hydrolytic nanozymes
Source: Nat Commun. 2022 Feb 11;13:827. doi: 10.1038/s41467-022-28344-2 (PMC8837776; doi:10.1038/s41467-022-28344-2)
Supplement: Supplementary file 4 — Source Data [file 41467_2022_28344_MOESM4_ESM.zip › Source Data_NCOMMS-21-01890A/Fig. S11/S11b-1.xlsx]

## Sheet: Sheet23
Application: Tecan i-control				Tecan i-control , 1.11.1.0
Device: infinite 200Pro				Serial number: 1512001148				Serial number of connected stacker:
Firmware: V_3.40_01/15_Infinite (Dec 23 2014/12.45.11)				MAI, V_3.40_01/15_Infinite (Dec 23 2014/12.45.11)
Date:	2019-03-15
Time:	19:28:25
System				DELL-PC
User				dell-PC\dell
Plate				Costar 96 Flat Bottom Transparent Polystyrene Cat. No.: 3361/3590/9018/3591/9017/3641/3628/3370/2507/2509/2503/9017/9018/3641/3598/3599/3585/3595/3300/3474 [COS96ft.pdfx]
Plate-ID (Stacker)
Shaking (Linear) Duration:				60	s
Shaking (Linear) Amplitude:				2	mm
Label: Label1
Mode				Absorbance
Wavelength				400	nm
Bandwidth				9	nm
Number of Flashes				25
Settle Time				0	ms
Part of Plate				B7-B7; A10-H10
Start Time:	2019/3/15 19:29:25
	Temperature: 24 °C
<>	7	10
A		1.6036
B	0.2083	1.5622
C		1.6291
D		1.5061		AA-50-2 nd 30 min
E		1.1757			10 min
F		1.577
G		1.5502
H		1.4071
End Time:	2019/3/15 19:29:38
Movement				Move Plate Out

## Sheet: Sheet22
Application: Tecan i-control				Tecan i-control , 1.11.1.0
Device: infinite 200Pro				Serial number: 1512001148				Serial number of connected stacker:
Firmware: V_3.40_01/15_Infinite (Dec 23 2014/12.45.11)				MAI, V_3.40_01/15_Infinite (Dec 23 2014/12.45.11)
Date:	2019-03-15
Time:	19:18:39
System				DELL-PC
User				dell-PC\dell
Plate				Costar 96 Flat Bottom Transparent Polystyrene Cat. No.: 3361/3590/9018/3591/9017/3641/3628/3370/2507/2509/2503/9017/9018/3641/3598/3599/3585/3595/3300/3474 [COS96ft.pdfx]
Plate-ID (Stacker)
Shaking (Linear) Duration:				60	s
Shaking (Linear) Amplitude:				2	mm
Label: Label1
Mode				Absorbance
Wavelength				400	nm
Bandwidth				9	nm
Number of Flashes				25
Settle Time				0	ms
Part of Plate				A10-F10; G9-H10
Start Time:	2019/3/15 19:19:39
	Temperature: 23.7 °C
<>	9	10
A		3.6636
B		1.0374
C		1.0277		AA-30-30 min
D		1.0139
E		0.9982		10 min
F		1.009
G	1	1.0176
H	0.3919	1.0485
End Time:	2019/3/15 19:19:52
Movement				Move Plate Out

## Sheet: Sheet21
Application: Tecan i-control				Tecan i-control , 1.11.1.0
Device: infinite 200Pro				Serial number: 1512001148				Serial number of connected stacker:
Firmware: V_3.40_01/15_Infinite (Dec 23 2014/12.45.11)				MAI, V_3.40_01/15_Infinite (Dec 23 2014/12.45.11)
Date:	2019-03-15
Time:	19:15:07
System				DELL-PC
User				dell-PC\dell
Plate				Costar 96 Flat Bottom Transparent Polystyrene Cat. No.: 3361/3590/9018/3591/9017/3641/3628/3370/2507/2509/2503/9017/9018/3641/3598/3599/3585/3595/3300/3474 [COS96ft.pdfx]
Plate-ID (Stacker)
Shaking (Linear) Duration:				60	s
Shaking (Linear) Amplitude:				2	mm
Label: Label1
Mode				Absorbance
Wavelength				400	nm
Bandwidth				9	nm
Number of Flashes				25
Settle Time				0	ms
Part of Plate				A7-A8; B8-H8
Start Time:	2019/3/15 19:16:07
	Temperature: 24.2 °C
<>	7	8
A	0.548	1.6428
B		1.6066
C		1.6165
D		1.5821
E		1.577		AA-20-15 min
F		1.6534
G		1.5769
H		1.5743		10 min
End Time:	2019/3/15 19:16:20
Movement				Move Plate Out

## Sheet: Sheet20
Application: Tecan i-control				Tecan i-control , 1.11.1.0
Device: infinite 200Pro				Serial number: 1512001148				Serial number of connected stacker:
Firmware: V_3.40_01/15_Infinite (Dec 23 2014/12.45.11)				MAI, V_3.40_01/15_Infinite (Dec 23 2014/12.45.11)
Date:	2019-03-15
Time:	19:13:35
System				DELL-PC
User				dell-PC\dell
Plate				Costar 96 Flat Bottom Transparent Polystyrene Cat. No.: 3361/3590/9018/3591/9017/3641/3628/3370/2507/2509/2503/9017/9018/3641/3598/3599/3585/3595/3300/3474 [COS96ft.pdfx]
Plate-ID (Stacker)
Shaking (Linear) Duration:				60	s
Shaking (Linear) Amplitude:				2	mm
Label: Label1
Mode				Absorbance
Wavelength				400	nm
Bandwidth				9	nm
Number of Flashes				25
Settle Time				0	ms
Part of Plate				A7-A8; B8-H8
Start Time:	2019/3/15 19:14:35
	Temperature: 24.1 °C
<>	7	8
A	0.2289	0.9148
B		0.8777
C		0.8683
D		0.8623
E		0.8022
F		0.7721		AA-5-60 min
G		1.1259
H		0.755		10 min
End Time:	2019/3/15 19:14:48
Movement				Move Plate Out

## Sheet: Sheet19
Application: Tecan i-control				Tecan i-control , 1.11.1.0
Device: infinite 200Pro				Serial number: 1512001148				Serial number of connected stacker:
Firmware: V_3.40_01/15_Infinite (Dec 23 2014/12.45.11)				MAI, V_3.40_01/15_Infinite (Dec 23 2014/12.45.11)
Date:	2019-03-15
Time:	18:47:00
System				DELL-PC
User				dell-PC\dell
Plate				Costar 96 Flat Bottom Transparent Polystyrene Cat. No.: 3361/3590/9018/3591/9017/3641/3628/3370/2507/2509/2503/9017/9018/3641/3598/3599/3585/3595/3300/3474 [COS96ft.pdfx]
Plate-ID (Stacker)
Shaking (Linear) Duration:				60	s
Shaking (Linear) Amplitude:				2	mm
Label: Label1
Mode				Absorbance
Wavelength				400	nm
Bandwidth				9	nm
Number of Flashes				25
Settle Time				0	ms
Part of Plate				A7-E12; F8-H12
Start Time:	2019/3/15 18:48:00
	Temperature: 23.8 °C
<>	7	8	9	10	11	12
A	0.5657	1.8548	2.4082	1.8661	2.9083	3.1943
B	0.7796	1.7383	2.4201	1.7163	2.7199	2.8289
C	0.3519	1.7988	2.2597	1.6947	2.6159	2.7967
D	0.7307	1.7719	2.1517	1.4835	2.5867	2.8831
E	0.7164	1.6002	2.2422	1.4912	2.6878	2.6583		AA-100
F		1.7007	2.2947	1.5109	2.5523	2.7563
G		1.7668	2.209	1.7292	2.5443	2.6656
H		1.7969	2.2436	1.5741	2.4679	2.6428
End Time:	2019/3/15 18:48:40
Movement				Move Plate Out

## Sheet: Sheet18
Application: Tecan i-control				Tecan i-control , 1.11.1.0
Device: infinite 200Pro				Serial number: 1512001148				Serial number of connected stacker:
Firmware: V_3.40_01/15_Infinite (Dec 23 2014/12.45.11)				MAI, V_3.40_01/15_Infinite (Dec 23 2014/12.45.11)
Date:	2019-03-15
Time:	18:43:27
System				DELL-PC
User				dell-PC\dell
Plate				Costar 96 Flat Bottom Transparent Polystyrene Cat. No.: 3361/3590/9018/3591/9017/3641/3628/3370/2507/2509/2503/9017/9018/3641/3598/3599/3585/3595/3300/3474 [COS96ft.pdfx]
Plate-ID (Stacker)
Shaking (Linear) Duration:				60	s
Shaking (Linear) Amplitude:				2	mm
Label: Label1
Mode				Absorbance
Wavelength				400	nm
Bandwidth				9	nm
Number of Flashes				25
Settle Time				0	ms
Part of Plate				A7-E12; F8-H12
Start Time:	2019/3/15 18:44:27
	Temperature: 24 °C
<>	7	8	9	10	11	12
A	0.4775	1.5792	3.1628	3.206	3.4464	2.8927
B	0.6512	1.3769	2.8794	2.9946	3.4279	2.9848
C	0.6452	1.4281	2.4775	3.0101	3.2218	2.861
D	0.5836	1.1957	2.4969	2.9056	3.0424	2.7476		AA-70
E	0.5203	1.2897	2.5667	2.8311	2.8031	2.5121
F		1.3444	2.7303	2.5796	2.8647	2.2473
G		1.3369	2.5458	2.8158	3.0944	2.5282
H		1.4047	2.8831	2.8156	3.1291	2.5694
End Time:	2019/3/15 18:45:07
Movement				Move Plate Out

## Sheet: Sheet17
Application: Tecan i-control				Tecan i-control , 1.11.1.0
Device: infinite 200Pro				Serial number: 1512001148				Serial number of connected stacker:
Firmware: V_3.40_01/15_Infinite (Dec 23 2014/12.45.11)				MAI, V_3.40_01/15_Infinite (Dec 23 2014/12.45.11)
Date:	2019-03-15
Time:	18:02:30
System				DELL-PC
User				dell-PC\dell
Plate				Costar 96 Flat Bottom Transparent Polystyrene Cat. No.: 3361/3590/9018/3591/9017/3641/3628/3370/2507/2509/2503/9017/9018/3641/3598/3599/3585/3595/3300/3474 [COS96ft.pdfx]
Plate-ID (Stacker)
Shaking (Linear) Duration:				60	s
Shaking (Linear) Amplitude:				2	mm
Label: Label1
Mode				Absorbance
Wavelength				400	nm
Bandwidth				9	nm
Number of Flashes				25
Settle Time				0	ms
Part of Plate				A7-E12; F8-H12
Start Time:	2019/3/15 18:03:30
	Temperature: 24 °C
<>	7	8	9	10	11	12
A	0.5544	2.3971	2.4508	2.712	3.1339	2.898
B	0.5377	2.2653	2.2264	2.6239	2.7574	2.5902
C	0.4597	2.2947	2.2364	2.5071	2.6039	2.5538
D	0.4868	2.1556	2.1428	2.6095	2.5641	2.5933		AA-50
E	0.4275	1.943	2.0863	2.2745	2.7568	2.6146
F		1.8837	2.2888	2.2713	2.5986	2.5458
G		1.9764	2.3298	1.9716	2.5008	2.5459
H		2.1648	2.3461	2.5673	2.9779	2.5666
End Time:	2019/3/15 18:04:10
Movement				Move Plate Out

## Sheet: Sheet16
Application: Tecan i-control				Tecan i-control , 1.11.1.0
Device: infinite 200Pro				Serial number: 1512001148				Serial number of connected stacker:
Firmware: V_3.40_01/15_Infinite (Dec 23 2014/12.45.11)				MAI, V_3.40_01/15_Infinite (Dec 23 2014/12.45.11)
Date:	2019-03-15
Time:	17:57:42
System				DELL-PC
User				dell-PC\dell
Plate				Costar 96 Flat Bottom Transparent Polystyrene Cat. No.: 3361/3590/9018/3591/9017/3641/3628/3370/2507/2509/2503/9017/9018/3641/3598/3599/3585/3595/3300/3474 [COS96ft.pdfx]
Plate-ID (Stacker)
Shaking (Linear) Duration:				60	s
Shaking (Linear) Amplitude:				2	mm
Label: Label1
Mode				Absorbance
Wavelength				400	nm
Bandwidth				9	nm
Number of Flashes				25
Settle Time				0	ms
Part of Plate				A1-E6; F2-H6
Start Time:	2019/3/15 17:58:42
	Temperature: 24.3 °C
<>	1	2	3	4	5	6
A	0.5028	2.9773	2.4091	1.5757	2.0523	1.6694
B	0.4004	2.4585	1.8093	1.6181	1.6651	1.5608
C	0.3135	2.3333	1.7831	1.5395	2.1714	1.676
D	0.3921	2.5531	1.8666	1.5914	2.0088	1.3863
E	0.3016	2.7235	1.8547	1.6059	1.7786	1.5207	AA-20
F		2.7628	1.9563	1.5068	1.7258	1.4947
G		2.7678	1.8916	1.3802	1.5419	1.3911
H		2.8206	2.1337	1.5431	1.8052	1.5682
End Time:	2019/3/15 17:59:21
Movement				Move Plate Out

## Sheet: Sheet15
Application: Tecan i-control				Tecan i-control , 1.11.1.0
Device: infinite 200Pro				Serial number: 1512001148				Serial number of connected stacker:
Firmware: V_3.40_01/15_Infinite (Dec 23 2014/12.45.11)				MAI, V_3.40_01/15_Infinite (Dec 23 2014/12.45.11)
Date:	2019-03-15
Time:	17:53:10
System				DELL-PC
User				dell-PC\dell
Plate				Costar 96 Flat Bottom Transparent Polystyrene Cat. No.: 3361/3590/9018/3591/9017/3641/3628/3370/2507/2509/2503/9017/9018/3641/3598/3599/3585/3595/3300/3474 [COS96ft.pdfx]
Plate-ID (Stacker)
Shaking (Linear) Duration:				60	s
Shaking (Linear) Amplitude:				2	mm
Label: Label1
Mode				Absorbance
Wavelength				400	nm
Bandwidth				9	nm
Number of Flashes				25
Settle Time				0	ms
Part of Plate				A1-E6; F2-H6
Start Time:	2019/3/15 17:54:10
	Temperature: 23.7 °C
<>	1	2	3	4	5	6
A	0.4027	1.7908	2.0485	2.0015	1.3337	0.0564
B	0.456	1.6605	1.7493	1.9919	1.2538	0.0568
C	0.4962	1.4331	1.7989	2.0275	1.2535	0.0571
D	0.3609	1.3889	1.9228	2.072	1.1774	0.058
E	0.0556	1.3685	1.75	1.8703	1.2296	0.0569		AA-10
F		1.5586	1.6895	1.7868	1.2327	0.0561
G		1.5998	1.8576	1.75	1.1597	0.056
H		1.6568	1.9445	1.9703	1.2091	0.0584
						blank
End Time:	2019/3/15 17:54:50
Movement				Move Plate Out

## Sheet: Sheet14
Application: Tecan i-control				Tecan i-control , 1.11.1.0
Device: infinite 200Pro				Serial number: 1512001148				Serial number of connected stacker:
Firmware: V_3.40_01/15_Infinite (Dec 23 2014/12.45.11)				MAI, V_3.40_01/15_Infinite (Dec 23 2014/12.45.11)
Date:	2019-03-15
Time:	17:44:00
System				DELL-PC
User				dell-PC\dell
Plate				Costar 96 Flat Bottom Transparent Polystyrene Cat. No.: 3361/3590/9018/3591/9017/3641/3628/3370/2507/2509/2503/9017/9018/3641/3598/3599/3585/3595/3300/3474 [COS96ft.pdfx]
Plate-ID (Stacker)
Shaking (Linear) Duration:				60	s
Shaking (Linear) Amplitude:				2	mm
Label: Label1
Mode				Absorbance
Wavelength				400	nm
Bandwidth				9	nm
Number of Flashes				25
Settle Time				0	ms
Part of Plate				A1-E6; F2-H6
Start Time:	2019/3/15 17:45:00
	Temperature: 23.6 °C
<>	1	2	3	4	5	6
A	0.4792	3.0504	2.7081	2.5271	2.0934	1.1963
B	0.433	2.5649	2.1992	2.3675	1.8499	1.1083
C	0.3682	2.7254	2.8299	2.3384	1.9281	1.0932
D	0.3052	2.7315	2.0435	2.1091	1.4172	1.0434	AA-7
E	0.1815	2.5053	2.2035	2.1288	1.4016	1.0279
F		2.7557	2.5573	2.0411	1.7004	0.9551
G		2.728	2.16	2.1933	1.6181	0.9878
H		2.7387	2.4668	1.9127	1.7066	1.033
End Time:	2019/3/15 17:45:40
Movement				Move Plate Out

[truncated: 13 more sheets: Sheet13, Sheet12, Sheet11, Sheet10, Sheet9, Sheet8, Sheet7, Sheet6, Sheet5, Sheet4, Sheet3, Sheet2, Sheet1]
