# Supplementary material for: Data-informed discovery of hydrolytic nanozymes
Source: Nat Commun. 2022 Feb 11;13:827. doi: 10.1038/s41467-022-28344-2 (PMC8837776; doi:10.1038/s41467-022-28344-2)
Supplement: Supplementary file 4 — Source Data [file 41467_2022_28344_MOESM4_ESM.zip › Source Data_NCOMMS-21-01890A/Fig. S11/S11b-2.xlsx]

## Sheet: Sheet14
Application: Tecan i-control				Tecan i-control , 1.11.1.0
Device: infinite 200Pro				Serial number: 1512001148				Serial number of connected stacker:
Firmware: V_3.40_01/15_Infinite (Dec 23 2014/12.45.11)				MAI, V_3.40_01/15_Infinite (Dec 23 2014/12.45.11)
Date:	2019-03-14
Time:	21:10:42
System				DELL-PC
User				dell-PC\dell
Plate				Costar 96 Round Bottom Transparent Polystyrene Cat. No.: 3359/3365 [COS96rt.pdfx]
Plate-ID (Stacker)
Shaking (Linear) Duration:				60	s
Shaking (Linear) Amplitude:				2	mm
Label: Label1
Mode				Absorbance
Wavelength				400	nm
Bandwidth				9	nm
Number of Flashes				25
Settle Time				0	ms
Part of Plate				A6-E11; F7-H11
Start Time:	2019/3/14 21:11:42
	Temperature: 24 °C
<>	6	7	8	9	10	11
A	0.4263	1.7373	2.0053	1.7451	1.411	0.9563
B	0.3718	1.62	2.065	1.7113	1.2959	1.0082
C	0.3333	1.6019	2.027	1.6668	1.2953	0.9463
D	0.2396	1.6409	1.8347	1.5879	1.2181	0.8797			FA-0.1-20 MIN
E	0.2302	1.5926	1.5787	1.5062	1.529	0.8849
F		1.5143	1.8951	1.5505	1.4749	0.8929
G		1.5398	1.7071	1.2605	1.7201	0.9585
H		1.6431	1.6639	1.39	1.2032	1.0743
End Time:	2019/3/14 21:12:22
Movement				Move Plate Out

## Sheet: Sheet13
Application: Tecan i-control				Tecan i-control , 1.11.1.0
Device: infinite 200Pro				Serial number: 1512001148				Serial number of connected stacker:
Firmware: V_3.40_01/15_Infinite (Dec 23 2014/12.45.11)				MAI, V_3.40_01/15_Infinite (Dec 23 2014/12.45.11)
Date:	2019-03-14
Time:	20:55:31
System				DELL-PC
User				dell-PC\dell
Plate				Costar 96 Round Bottom Transparent Polystyrene Cat. No.: 3359/3365 [COS96rt.pdfx]
Plate-ID (Stacker)
Shaking (Linear) Duration:				60	s
Shaking (Linear) Amplitude:				2	mm
Label: Label1
Mode				Absorbance
Wavelength				400	nm
Bandwidth				9	nm
Number of Flashes				25
Settle Time				0	ms
Part of Plate				B1-G6; A2-A6; G7-G7; H1-H7
Start Time:	2019/3/14 20:56:31
	Temperature: 24.5 °C
<>	1	2	3	4	5	6	7
A		0.0585	1.4898	1.116	0.9751	0.9686
B	0.1654	0.057	1.6013	1.1693	1.1624	0.969
C	0.3748	0.0569	1.6025	1.1953	1.2393	1.101
D	0.3748	0.0813	1.7294	1.2515	1.2283	1.148			FA-100 20 MIN
E	0.3336	0.6364	1.7048	1.139	1.181	1.205
F	0.3447	0.6538	1.7451	1.1747	1.3045	1.2278
G	0.643	0.6414	1.592	1.1628	1.1539	1.2625	0.6555	RT 10 MIN
H	0.6437	0.6316	1.5513	1.0006	1.0476	0.9879	0.6451
	RT 10 MIN
End Time:	2019/3/14 20:57:15
Movement				Move Plate Out

## Sheet: Sheet12
Application: Tecan i-control				Tecan i-control , 1.11.1.0
Device: infinite 200Pro				Serial number: 1512001148				Serial number of connected stacker:
Firmware: V_3.40_01/15_Infinite (Dec 23 2014/12.45.11)				MAI, V_3.40_01/15_Infinite (Dec 23 2014/12.45.11)
Date:	2019-03-14
Time:	20:39:19
System				DELL-PC
User				dell-PC\dell
Plate				Costar 96 Round Bottom Transparent Polystyrene Cat. No.: 3359/3365 [COS96rt.pdfx]
Plate-ID (Stacker)
Shaking (Linear) Duration:				60	s
Shaking (Linear) Amplitude:				2	mm
Label: Label1
Mode				Absorbance
Wavelength				400	nm
Bandwidth				9	nm
Number of Flashes				25
Settle Time				0	ms
Part of Plate				A1-E6; F2-H6
Start Time:	2019/3/14 20:40:19
	Temperature: 24.3 °C
<>	1	2	3	4	5	6
A	0.2221	0.8072	1.4465	0.6979	0.5893	0.6347
B	0.5094	0.8136	1.3808	0.6867	0.5778	0.6575
C	0.195	0.7827	1.6694	0.7039	0.5902	0.6578		FA-70 20 MIN
D	0.1138	0.7776	1.5583	0.6888	0.5745	0.6459
E	0.165	0.7806	1.5391	0.6912	0.5814	0.6462
F		0.7749	1.5105	0.6887	0.586	0.6461
G		0.8103	1.4036	0.6835	0.561	0.6589
H		0.8432	1.4847	0.6842	0.5923	0.6493
End Time:	2019/3/14 20:40:58
Movement				Move Plate Out

## Sheet: Sheet11
Application: Tecan i-control				Tecan i-control , 1.11.1.0
Device: infinite 200Pro				Serial number: 1512001148				Serial number of connected stacker:
Firmware: V_3.40_01/15_Infinite (Dec 23 2014/12.45.11)				MAI, V_3.40_01/15_Infinite (Dec 23 2014/12.45.11)
Date:	2019-03-14
Time:	20:29:46
System				DELL-PC
User				dell-PC\dell
Plate				Costar 96 Round Bottom Transparent Polystyrene Cat. No.: 3359/3365 [COS96rt.pdfx]
Plate-ID (Stacker)
Shaking (Linear) Duration:				60	s
Shaking (Linear) Amplitude:				2	mm
Label: Label1
Mode				Absorbance
Wavelength				400	nm
Bandwidth				9	nm
Number of Flashes				25
Settle Time				0	ms
Part of Plate				A1-D5; E2-H5
Start Time:	2019/3/14 20:30:46
	Temperature: 24.7 °C
<>	1	2	3	4	5
A	0.1747	0.7294	3.3171	0.5816	0.5497
B	0.7711	0.7393	2.9358	0.5837	0.5355
C	0.1108	0.7665	2.9882	0.583	0.5299
D	0.0766	0.7729	2.7101	0.5811	0.545
E		0.7541	2.7561	0.5833	0.5351
F		0.7679	3.1408	0.58	0.5496		FA-50-1st
G		0.8078	2.8482	0.5714	0.5453
H		0.8881	3.2806	0.6231	0.5488
End Time:	2019/3/14 20:31:19
Movement				Move Plate Out

## Sheet: Sheet10
Application: Tecan i-control				Tecan i-control , 1.11.1.0
Device: infinite 200Pro				Serial number: 1512001148				Serial number of connected stacker:
Firmware: V_3.40_01/15_Infinite (Dec 23 2014/12.45.11)				MAI, V_3.40_01/15_Infinite (Dec 23 2014/12.45.11)
Date:	2019-03-14
Time:	20:16:18
System				DELL-PC
User				dell-PC\dell
Plate				Costar 96 Round Bottom Transparent Polystyrene Cat. No.: 3359/3365 [COS96rt.pdfx]
Plate-ID (Stacker)
Shaking (Linear) Duration:				60	s
Shaking (Linear) Amplitude:				2	mm
Label: Label1
Mode				Absorbance
Wavelength				400	nm
Bandwidth				9	nm
Number of Flashes				25
Settle Time				0	ms
Part of Plate				A7-E12; F8-H12
Start Time:	2019/3/14 20:17:18
	Temperature: 24.4 °C
<>	7	8	9	10	11	12
A	0.2847	1.7584	2.7073	3.7693	2.4846	0.8174
B	0.3843	1.6249	2.4066	3.4637	2.2786	0.778
C	0.4116	1.6812	1.8965	3.508	2.241	0.7599		FA-50-2 nd 20 MIN
D	0.5919	1.5783	2.5608	3.0113	2.2261	0.7539
E	0.2336	1.6495	2.3667	2.8744	2.2544	0.7573
F		1.5696	2.4844	2.9932	2.2437	0.7886
G		1.5336	2.332	3.2374	2.4123	0.7598
H		1.6184	2.471	3.6338	2.3095	0.7622
End Time:	2019/3/14 20:17:58
Movement				Move Plate Out

## Sheet: Sheet9
Application: Tecan i-control				Tecan i-control , 1.11.1.0
Device: infinite 200Pro				Serial number: 1512001148				Serial number of connected stacker:
Firmware: V_3.40_01/15_Infinite (Dec 23 2014/12.45.11)				MAI, V_3.40_01/15_Infinite (Dec 23 2014/12.45.11)
Date:	2019-03-14
Time:	20:06:23
System				DELL-PC
User				dell-PC\dell
Plate				Costar 96 Round Bottom Transparent Polystyrene Cat. No.: 3359/3365 [COS96rt.pdfx]
Plate-ID (Stacker)
Shaking (Linear) Duration:				60	s
Shaking (Linear) Amplitude:				2	mm
Label: Label1
Mode				Absorbance
Wavelength				400	nm
Bandwidth				9	nm
Number of Flashes				25
Settle Time				0	ms
Part of Plate				A7-E12; F8-H12
Start Time:	2019/3/14 20:07:23
	Temperature: 24.6 °C
<>	7	8	9	10	11	12
A	0.549	2.2879	3.8433	3.3576	1.1442	0.7157
B	0.9608	2.077	3.684	2.922	1.097	0.7009
C	0.6352	2.1447	3.5456	3.2229	1.0563	0.6854
D	0.3994	1.9605	3.7338	3.1296	1.0625	0.6666		FA-20 20 MIN
E	0.2131	2.0335	3.7209	3.0048	1.0913	0.6736
F		1.9325	3.6229	3.1638	1.0731	0.6878
G		2.063	3.5573	3.135	1.1137	0.6705
H		2.3899	3.7995	3.1217	1.1367	0.6991
End Time:	2019/3/14 20:08:03
Movement				Move Plate Out

## Sheet: Sheet8
Application: Tecan i-control				Tecan i-control , 1.11.1.0
Device: infinite 200Pro				Serial number: 1512001148				Serial number of connected stacker:
Firmware: V_3.40_01/15_Infinite (Dec 23 2014/12.45.11)				MAI, V_3.40_01/15_Infinite (Dec 23 2014/12.45.11)
Date:	2019-03-14
Time:	17:33:05
System				DELL-PC
User				dell-PC\dell
Plate				Costar 96 Round Bottom Transparent Polystyrene Cat. No.: 3359/3365 [COS96rt.pdfx]
Plate-ID (Stacker)
Shaking (Linear) Duration:				60	s
Shaking (Linear) Amplitude:				2	mm
Label: Label1
Mode				Absorbance
Wavelength				400	nm
Bandwidth				9	nm
Number of Flashes				25
Settle Time				0	ms
Part of Plate				A1-E6; F2-H6
Start Time:	2019/3/14 17:34:05
	Temperature: 22.6 °C
<>	1	2	3	4	5	6
A	0.4245	1.2982	1.6249	1.816	1.4026	1.3152
B	0.4774	1.1379	1.7585	1.8536	1.4791	1.2357		FA-10 20 MIN
C	0.5047	1.111	1.653	1.8292	1.5124	1.1628
D	0.4018	1.1068	1.7689	1.8537	1.459	1.2197
E	0.4125	1.1248	1.6626	1.7248	1.4709	1.1786
F		1.1435	1.8463	1.8014	1.5343	1.1355
G		1.2533	1.7617	1.7768	1.4743	1.228
H		1.2715	1.891	1.7431	1.4774	1.2817
End Time:	2019/3/14 17:34:45
Movement				Move Plate Out

## Sheet: Sheet7
Application: Tecan i-control				Tecan i-control , 1.11.1.0
Device: infinite 200Pro				Serial number: 1512001148				Serial number of connected stacker:
Firmware: V_3.40_01/15_Infinite (Dec 23 2014/12.45.11)				MAI, V_3.40_01/15_Infinite (Dec 23 2014/12.45.11)
Date:	2019-03-14
Time:	17:25:14
System				DELL-PC
User				dell-PC\dell
Plate				Costar 96 Round Bottom Transparent Polystyrene Cat. No.: 3359/3365 [COS96rt.pdfx]
Plate-ID (Stacker)
Shaking (Linear) Duration:				60	s
Shaking (Linear) Amplitude:				2	mm
Label: Label1
Mode				Absorbance
Wavelength				400	nm
Bandwidth				9	nm
Number of Flashes				25
Settle Time				0	ms
Part of Plate				A1-H6
Start Time:	2019/3/14 17:26:14
	Temperature: 22.7 °C
<>	1	2	3	4	5	6
A	0.4091	1.3013	1.7207	1.5769	1.839	1.3637
B	0.3964	1.2604	1.5734	1.5237	1.5357	1.2773
C	0.5408	1.2481	1.6528	1.468	1.6252	1.3091		FA-7 20 MIN
D	0.306	1.2503	1.3782	1.4618	1.3422	1.3243
E	0.3714	1.1969	1.485	1.4835	1.4595	1.2745
F	0.509	1.1329	1.7556	1.5719	1.6455	1.2402
G	0.5124	1.1725	1.6095	1.5925	1.8743	1.2855		0.513433	反应20 min 底物的对照
H	0.5189	1.3078	1.5698	1.6155	1.4062	1.3474
End Time:	2019/3/14 17:26:56
Movement				Move Plate Out

## Sheet: Sheet6
Application: Tecan i-control				Tecan i-control , 1.11.1.0
Device: infinite 200Pro				Serial number: 1512001148				Serial number of connected stacker:
Firmware: V_3.40_01/15_Infinite (Dec 23 2014/12.45.11)				MAI, V_3.40_01/15_Infinite (Dec 23 2014/12.45.11)
Date:	2019-03-14
Time:	16:57:19
System				DELL-PC
User				dell-PC\dell
Plate				Costar 96 Round Bottom Transparent Polystyrene Cat. No.: 3359/3365 [COS96rt.pdfx]
Plate-ID (Stacker)
Shaking (Linear) Duration:				30	s
Shaking (Linear) Amplitude:				1	mm
Label: Label1
Mode				Absorbance
Wavelength				400	nm
Bandwidth				9	nm
Number of Flashes				25
Settle Time				0	ms
Part of Plate				A7-E12; F8-H12
Start Time:	2019/3/14 16:57:49
	Temperature: 22.3 °C
<>	7	8	9	10	11	12
A	0.5066	1.3702	1.582	1.7079	1.27	1.2971
B	0.3811	1.2862	1.2423	1.5226	1.1288	1.1043
C	0.3612	1.3118	1.5019	1.7235	1.1562	1.0883		FA-5 20 MIN
D	0.2437	1.2969	1.4582	1.4933	1.1429	0.9383
E	0.1794	1.3259	1.5267	1.4099	1.0504	0.9127
F		1.2418	1.44	1.2871	0.9509	1.1741
G		1.1897	1.3998	1.3119	1.1969	0.9475
H		1.2766	1.2653	1.3627	0.9866	0.8524
End Time:	2019/3/14 16:58:28
Movement				Move Plate Out

## Sheet: Sheet5
Application: Tecan i-control				Tecan i-control , 1.11.1.0
Device: infinite 200Pro				Serial number: 1512001148				Serial number of connected stacker:
Firmware: V_3.40_01/15_Infinite (Dec 23 2014/12.45.11)				MAI, V_3.40_01/15_Infinite (Dec 23 2014/12.45.11)
Date:	2019-03-14
Time:	16:48:44
System				DELL-PC
User				dell-PC\dell
Plate				Costar 96 Round Bottom Transparent Polystyrene Cat. No.: 3359/3365 [COS96rt.pdfx]
Plate-ID (Stacker)
Shaking (Linear) Duration:				30	s
Shaking (Linear) Amplitude:				1	mm
Label: Label1
Mode				Absorbance
Wavelength				400	nm
Bandwidth				9	nm
Number of Flashes				25
Settle Time				0	ms
Part of Plate				A7-E12; F8-H12
Start Time:	2019/3/14 16:49:14
	Temperature: 22.3 °C
<>	7	8	9	10	11	12
A	0.3879	1.2559	1.511	1.4578	1.1652	1.0361
B	0.5225	0.9773	1.5246	1.3965	1.1721	0.9657
C	0.3911	0.9869	1.5082	1.2251	1.097	0.9302		FA-1.0 20 MIN
D	0.4136	0.9545	1.5125	1.2109	1.0946	0.9065
E	0.2925	0.888	1.4694	1.0826	1.0437	0.8629
F		0.8569	1.3963	1.0904	1.0161	0.9345
G		0.8438	1.2583	1.0214	0.9598	0.9387
H		1.0716	1.592	1.1158	1.1832	1.015
End Time:	2019/3/14 16:49:54
Movement				Move Plate Out

[truncated: 3 more sheets: Sheet4, Sheet3, Sheet2]
