# Supplementary material for: Data-informed discovery of hydrolytic nanozymes
Source: Nat Commun. 2022 Feb 11;13:827. doi: 10.1038/s41467-022-28344-2 (PMC8837776; doi:10.1038/s41467-022-28344-2)
Supplement: Supplementary file 4 — Source Data [file 41467_2022_28344_MOESM4_ESM.zip › Source Data_NCOMMS-21-01890A/Fig. S11/S11d.xlsx]

## Sheet: Sheet5
Application: Tecan i-control				Tecan i-control , 1.11.1.0
Device: infinite 200Pro				Serial number: 1512001148				Serial number of connected stacker:
Firmware: V_3.40_01/15_Infinite (Dec 23 2014/12.45.11)				MAI, V_3.40_01/15_Infinite (Dec 23 2014/12.45.11)
Date:	2019-05-10
Time:	20:41:58
System				DELL-PC
User				dell-PC\dell
Plate				Costar 96 Flat Bottom Transparent Polystyrene Cat. No.: 3361/3590/9018/3591/9017/3641/3628/3370/2507/2509/2503/9017/9018/3641/3598/3599/3585/3595/3300/3474 [COS96ft.pdfx]
Plate-ID (Stacker)
Label: Label1
Mode				Absorbance
Wavelength				400	nm
Bandwidth				9	nm
Number of Flashes				25
Settle Time				0	ms
Part of Plate				A1-H2
Start Time:	2019/5/10 20:41:58
			BNPP
	Temperature: 27.9 °C
	TFA-7	TFA-20
<>	1	2
A	3.6737	0.4053			2.9602	0.0243
B	3.6356	0.4459			2.9221	0.0649
C	3.5943	0.4076			2.8808	0.0266
D	3.6073	0.3677			2.8938	-0.0133
E	0.9984	1.9332			0.3909	1.2257
F	0.9851	2.285			0.3776	1.5775
G	0.9515	1.8225			0.344	1.115
H	0.9813	1.5513			0.3738	0.8438
	TFA-10	FA-1
End Time:	2019/5/10 20:42:16
Movement				Move Plate Out

## Sheet: Sheet4
Application: Tecan i-control				Tecan i-control , 1.11.1.0
Device: infinite 200Pro				Serial number: 1512001148				Serial number of connected stacker:
Firmware: V_3.40_01/15_Infinite (Dec 23 2014/12.45.11)				MAI, V_3.40_01/15_Infinite (Dec 23 2014/12.45.11)
Date:	2019-05-10
Time:	19:48:06
System				DELL-PC
User				dell-PC\dell
Plate				Costar 96 Flat Bottom Transparent Polystyrene Cat. No.: 3361/3590/9018/3591/9017/3641/3628/3370/2507/2509/2503/9017/9018/3641/3598/3599/3585/3595/3300/3474 [COS96ft.pdfx]
Plate-ID (Stacker)
Label: Label1
Mode				Absorbance
Wavelength				400	nm
Bandwidth				9	nm
Number of Flashes				25
Settle Time				0	ms
Part of Plate				A1-D4; E1-H3
Start Time:	2019/5/10 19:48:06
			background of catalyst
	Temperature: 28.3 °C
<>	1	2	3	4
A	0.4346	0.268	0.3418	0.3946
B	0.3998	0.262	0.1446	0.2273
C	0.2488	0.3368	0.1503	0.0808
D	0.341	0.4546	0.0933	0.4599	FA-0.5-2nd
E	0.3904	0.3034	0.1969
F	0.3881	0.3065	0.202
G	0.478	0.2495	0.1269
H	0.4386	0.2308	0.167
End Time:	2019/5/10 19:48:32
Movement				Move Plate Out

## Sheet: Sheet3
Application: Tecan i-control				Tecan i-control , 1.11.1.0
Device: infinite 200Pro				Serial number: 1512001148				Serial number of connected stacker:
Firmware: V_3.40_01/15_Infinite (Dec 23 2014/12.45.11)				MAI, V_3.40_01/15_Infinite (Dec 23 2014/12.45.11)
Date:	2019-05-10
Time:	18:34:22
System				DELL-PC
User				dell-PC\dell
Plate				Costar 96 Flat Bottom Transparent Polystyrene Cat. No.: 3361/3590/9018/3591/9017/3641/3628/3370/2507/2509/2503/9017/9018/3641/3598/3599/3585/3595/3300/3474 [COS96ft.pdfx]
Plate-ID (Stacker)
Label: Label1
Mode				Absorbance
Wavelength				400	nm
Bandwidth				9	nm
Number of Flashes				25
Settle Time				0	ms
Start Time:	2019/5/10 18:34:22
	Temperature: 26.4 °C
	AA 0.1	AA 0.5	AA 1.0	AA 5	AA 7	AA 10	AA 20	AA 50	AA 70	AA 100	FA 0.1	FA 0.5
<>	1	2	3	4	5	6	7	8	9	10	11	12
A	2.3145	2.286	1.5352	1.9219	2.4981	1.8434	2.1939	1.8981	1.4283	1.9132	1.8234	2.5266
B	2.1915	2.2334	1.3307	2.1121	2.5434	1.9355	2.2518	1.9577	1.6307	1.582	1.7837	2.2404
C	2.143	2.2685	1.5295	2.2152	2.8589	1.7469	2.247	2.0629	1.472	1.9941	1.7281	1.7233
D	2.2457	2.2051	1.6228	1.9078	2.6779	1.6992	2.1602	2.0124	1.5925	2.0473	1.8041	1.4974
E	0.0531	1.7708	1.2384	0.9438	2.3655	0.4222	0.4282	0.5552	1.2903	1.2356	0.6842	1.2594
F	0.0523	1.6667	1.3293	0.9317	2.4523	0.4168	0.4095	0.4972	1.303	1.3424	0.6384	1.2571
G	0.0527	1.765	1.2643	1.082	2.5084	0.4115	0.5369	0.6279	1.2434	1.1481	0.5615	1.1626
H	0.0545	1.6644	1.2899	1.0417	2.2796	0.3986	0.4197	0.3392	1.2136	1.0104	0.5449	1.1982
	FA 1.0 BLANK	FA 5	FA 7	FA 10	FA 20	FA 50	FA 70	FA 100	TFA 0.1	TFA 0.5	TFA 1.0	TFA 5
End Time:	2019/5/10 18:35:39
Movement				Move Plate Out
	1.4317	1.4611	0.8291	1.1191	1.6993	1.5238	1.4716	1.0241	0.6312	1.0279	1.0775	1.7755
	1.3087	1.4085	0.6246	1.3093	1.7446	1.6159	1.5295	1.0837	0.8336	0.6967	1.0378	1.4893
	1.2602	1.4436	0.8234	1.4124	2.0601	1.4273	1.5247	1.1889	0.6749	1.1088	0.9822	0.9722
	1.3629	1.3802	0.9167	1.105	1.8791	1.3796	1.4379	1.1384	0.7954	1.162	1.0582	0.7463
	0.0531	0.9446	0.5097	0.1997	1.4969	-0.1821	-0.1135	0.0702	0.6079	0.6829	0.1938	0.6426
	3.3541	0.8405	0.6006	0.1876	1.5837	-0.1875	-0.1322	0.0122	0.6206	0.7897	0.148	0.6403
	-0.2669	0.9388	0.5356	0.3379	1.6398	-0.1928	-0.00480001	0.1429	0.561	0.5954	0.0711	0.5458
	-0.2651	0.8382	0.5612	0.2976	1.411	-0.2057	-0.122	-0.1458	0.5312	0.4577	0.0545	0.5814
				190522 FA-20 RT 催化值	2.8009
					2.8288
					2.7355
					2.5345

## Sheet: Sheet2
Application: Tecan i-control				Tecan i-control , 1.11.1.0
Device: infinite 200Pro				Serial number: 1512001148				Serial number of connected stacker:
Firmware: V_3.40_01/15_Infinite (Dec 23 2014/12.45.11)				MAI, V_3.40_01/15_Infinite (Dec 23 2014/12.45.11)
Date:	2019-05-10
Time:	14:03:29
System				DELL-PC
User				dell-PC\dell
Plate				Costar 96 Flat Bottom Transparent Polystyrene Cat. No.: 3361/3590/9018/3591/9017/3641/3628/3370/2507/2509/2503/9017/9018/3641/3598/3599/3585/3595/3300/3474 [COS96ft.pdfx]
Plate-ID (Stacker)
Label: Label1
Mode				Absorbance
Wavelength				400	nm
Bandwidth				9	nm
Number of Flashes				25
Settle Time				0	ms
Part of Plate				B7-H7; H8-H8
Start Time:	2019/5/10 14:03:29
	Temperature: 24.4 °C
<>	7	8
B	0.7739		pH=7.0
C	1.0392		7.4
D	0.9856		7.5
E	0.9981		8
F	1.7616		8.5
G	1.9098		9
H	1.7107	0.9186	9.5
		10
End Time:	2019/5/10 14:03:41
Movement				Move Plate Out
