# Supplementary material for: Data-informed discovery of hydrolytic nanozymes
Source: Nat Commun. 2022 Feb 11;13:827. doi: 10.1038/s41467-022-28344-2 (PMC8837776; doi:10.1038/s41467-022-28344-2)
Supplement: Supplementary file 4 — Source Data [file 41467_2022_28344_MOESM4_ESM.zip › Source Data_NCOMMS-21-01890A/Fig. S12/S12 a.xlsx]

## Sheet: Sheet2
Application: Tecan i-control				Tecan i-control , 1.11.1.0
Device: infinite 200Pro				Serial number: 1512001148				Serial number of connected stacker:
Firmware: V_3.40_01/15_Infinite (Dec 23 2014/12.45.11)				MAI, V_3.40_01/15_Infinite (Dec 23 2014/12.45.11)
Date:	2019-03-13
Time:	16:49:58
System				DELL-PC
User				dell-PC\dell
Plate				Costar 96 Round Bottom Transparent Polystyrene Cat. No.: 3359/3365 [COS96rt.pdfx]
Plate-ID (Stacker)
Shaking (Linear) Duration:				60	s
Shaking (Linear) Amplitude:				1	mm
Label: Label1
Mode				Absorbance
Wavelength				400	nm
Bandwidth				9	nm
Number of Flashes				25
Settle Time				0	ms
Part of Plate				B11-B11; B2-G9
Start Time:	2019/3/13 16:50:58
	Temperature: 24.8 °C
<>	2	3	4	5	6	7	8	9	11
B	0.3572	0.3981	0.7966	0.7943	0.4561	0.6423	0.9011	1.8165	0.0547
C	0.3481	0.3146	0.3947	0.4735	0.4801	0.6419	0.9423	1.4415	BLANK
D	0.3391	0.3019	0.3833	0.4562	0.4727	0.636	0.9009	1.4303
E	0.3212	0.3183	0.4126	0.4779	0.4852	0.6626	0.9252	1.4274
F	0.3114	0.3495	0.4239	0.5287	0.5473	0.7127	0.9555	1.437
G	0.3112	0.38	0.4926	0.5449	0.5934	0.7281	0.9416	1.5412
	0.1 mM	0.2 mM	0.5 mM	1.0 mM	2.0 mM	5.0 mM	10 mM	20 mM
End Time:	2019/3/13 16:51:41
