# Supplementary material for: Data-informed discovery of hydrolytic nanozymes
Source: Nat Commun. 2022 Feb 11;13:827. doi: 10.1038/s41467-022-28344-2 (PMC8837776; doi:10.1038/s41467-022-28344-2)
Supplement: Supplementary file 4 — Source Data [file 41467_2022_28344_MOESM4_ESM.zip › Source Data_NCOMMS-21-01890A/Fig. S12/S12 b.xlsx]

## Sheet: Sheet3
Application: Tecan i-control				Tecan i-control , 1.11.1.0
Device: infinite 200Pro				Serial number: 1512001148				Serial number of connected stacker:
Firmware: V_3.40_01/15_Infinite (Dec 23 2014/12.45.11)				MAI, V_3.40_01/15_Infinite (Dec 23 2014/12.45.11)
Date:	2019-03-27
Time:	21:32:02
System				DELL-PC
User				dell-PC\dell
Plate				Costar 96 Flat Bottom Transparent Polystyrene Cat. No.: 3361/3590/9018/3591/9017/3641/3628/3370/2507/2509/2503/9017/9018/3641/3598/3599/3585/3595/3300/3474 [COS96ft.pdfx]
Plate-ID (Stacker)
Shaking (Linear) Duration:				60	s
Shaking (Linear) Amplitude:				2	mm
Label: Label1
Mode				Absorbance
Wavelength				400	nm
Bandwidth				9	nm
Number of Flashes				25
Settle Time				0	ms
Part of Plate				D1-F9
Start Time:	2019/3/27 21:33:02
	Temperature: 22.4 °C
<>	1	2	3	4	5	6	7	8	9
D	1.5567	1.3008	1.3052	1.533	1.6803	1.698	2.8742	3.4567	3.5066
E	1.5799	1.3673	1.3065	1.5279	1.6941	1.6998	2.9094	3.508	3.4751	50 min
F	1.6018	1.3616	1.2875	1.4902	1.6846	1.6408	2.7354	3.2596	3.2859
End Time:	2019/3/27 21:33:27
Movement				Move Plate Out

## Sheet: Sheet2
Application: Tecan i-control				Tecan i-control , 1.11.1.0
Device: infinite 200Pro				Serial number: 1512001148				Serial number of connected stacker:
Firmware: V_3.40_01/15_Infinite (Dec 23 2014/12.45.11)				MAI, V_3.40_01/15_Infinite (Dec 23 2014/12.45.11)
Date:	2019-03-27
Time:	21:08:40
System				DELL-PC
User				dell-PC\dell
Plate				Costar 96 Flat Bottom Transparent Polystyrene Cat. No.: 3361/3590/9018/3591/9017/3641/3628/3370/2507/2509/2503/9017/9018/3641/3598/3599/3585/3595/3300/3474 [COS96ft.pdfx]
Plate-ID (Stacker)
Shaking (Linear) Duration:				60	s
Shaking (Linear) Amplitude:				2	mm
Label: Label1
Mode				Absorbance
Wavelength				400	nm
Bandwidth				9	nm
Number of Flashes				25
Settle Time				0	ms
Part of Plate				D1-F9
Start Time:	2019/3/27 21:09:40
	Temperature: 21.3 °C
<>	1	2	3	4	5	6	7	8	9
D	1.4633	1.2927	1.299	1.519	1.5974	1.638	2.1493	2.4556	3.1949
E	1.4949	1.3764	1.331	1.5468	1.6349	1.6294	2.1331	2.7157	3.1251	30 min
F	1.5139	1.3403	1.3141	1.4818	1.6129	1.5866	1.9903	2.5594	2.8179
	water	7	7.4	7.5	8	8.5	9	9.5	10
End Time:	2019/3/27 21:10:06
Movement				Move Plate Out
