# Supplementary material for: Data-informed discovery of hydrolytic nanozymes
Source: Nat Commun. 2022 Feb 11;13:827. doi: 10.1038/s41467-022-28344-2 (PMC8837776; doi:10.1038/s41467-022-28344-2)
Supplement: Supplementary file 4 — Source Data [file 41467_2022_28344_MOESM4_ESM.zip › Source Data_NCOMMS-21-01890A/Fig. S12/S12c+S12d.xlsx]

## Sheet: CONCENT-VARIED-ALP-1U-mL
Application: Tecan i-control					Tecan i-control , 1.11.1.0
Device: infinite 200Pro					Serial number: 1512001148				Serial number of connected stacker:
Firmware: V_3.40_01/15_Infinite (Dec 23 2014/12.45.11)					MAI, V_3.40_01/15_Infinite (Dec 23 2014/12.45.11)
Date:		2020-06-28
Time:		21:00:37
System					DELL-PC
User					dell-PC\dell
Plate					Costar 96 Flat Bottom Transparent Polystyrene Cat. No.: 3361/3590/9018/3591/9017/3641/3628/3370/2507/2509/2503/9017/9018/3641/3598/3599/3585/3595/3300/3474 [COS96ft.pdfx]
Plate-ID (Stacker)
Wait (Plate)					On	Target Temperature: 37 °C
List of actions in this measurement script:
Kinetic
Absorbance
Label: Label1
Kinetic Measurement
Kinetic duration					00:20:00
Interval Time					00:05:00
Mode					Absorbance
Wavelength					405	nm
Bandwidth					9	nm
Number of Flashes					25
Settle Time					0	ms
Part of Plate					A10-H12
Start Time:		2020/6/28 21:00:38
Cycle Nr.	Concentration	2	3	4	5
Time [s]	pNPP	300	600	900	1200
Temp. [°C]	mM	36.6	36.9	36.8	37
A10	0.1	0.3069	0.4338	0.5205	0.5806
A11		0.3158	0.4513	0.5411	0.6042
A12		0.3102	0.4419	0.5276	0.5853
B10	0.2	0.4713	0.6966	0.855	0.968
B11		0.4812	0.7204	0.8881	1.0079
B12		0.4691	0.7015	0.8631	0.9769
C10	0.5	0.7822	1.2357	1.5928	1.8664
C11		0.7595	1.198	1.5365	1.7954
C12		0.7517	1.186	1.5171	1.7659
D10	1	1.0389	1.7054	2.2607	2.6734
D11		1.0158	1.6685	2.2156	2.6412
D12		1.0066	1.6665	2.2129	2.64
E10	2	1.2326	2.0772	2.7594	3.137
E11		1.1153	1.9154	2.5878	3.0725
E12		1.1046	1.89	2.564	3.0524
F10	5	1.4571	2.4174	3.0927	3.3346
F11		1.3669	2.3009	3.0353	3.3838
F12		1.309	2.2214	2.9458	3.3422
G10	10	1.5989	2.5571	3.2523	3.4927
G11		1.4902	2.4017	3.1187	3.4824
G12		1.4433	2.3388	3.0588	3.4257
H10	20	1.7812	2.6904	3.2693	3.4293
H11		1.7532	2.6408	3.2265	3.421
H12		1.668	2.5553	3.1864	3.4435
End Time:	2020/6/28 21:21:02

## Sheet: Sheet8
Application: Tecan i-control				Tecan i-control , 1.11.1.0
Device: infinite 200Pro				Serial number: 1512001148				Serial number of connected stacker:
Firmware: V_3.40_01/15_Infinite (Dec 23 2014/12.45.11)				MAI, V_3.40_01/15_Infinite (Dec 23 2014/12.45.11)
Date:	2020-06-28
Time:	18:46:17
System				DELL-PC
User				dell-PC\dell
Plate				Costar 96 Flat Bottom Transparent Polystyrene Cat. No.: 3361/3590/9018/3591/9017/3641/3628/3370/2507/2509/2503/9017/9018/3641/3598/3599/3585/3595/3300/3474 [COS96ft.pdfx]
Plate-ID (Stacker)
Wait (Plate)				On	Target Temperature: 37 °C
List of actions in this measurement script:
Kinetic
Absorbance
Label: Label1
Kinetic Measurement
Kinetic duration				00:20:00
Interval Time				00:00:30
Mode				Absorbance
Wavelength				405	nm
Bandwidth				9	nm
Number of Flashes				25
Settle Time				0	ms
Part of Plate				E6-G8
Start Time:	2020/6/28 18:46:17
Cycle Nr.	1	2	3	4	5	6	7	8	9	10	11	12	13	14	15	16	17	18	19	20	21	22	23	24	25	26	27	28	29	30	31	32	33	34	35	36	37	38	39	40	41
Time [s]	0	30	60	90	120	150	180	210	240	270	300	330	360	390	420	450	480	510	540	570	600	630	660	690	720	750	780	810	840	870	900	930	960	990	1020	1050	1080	1110	1140	1170	1200
Temp. [°C]	37.1	37.1	36.8	37	37	37.2	37.1	37.2	37.2	37	36.8	36.9	37.1	37.2	37.4	37	37	36.9	37.1	37	36.9	37.1	37.2	36.8	36.9	37.1	37	37	37	36.9	36.9	37.1	37	36.9	37.1	37.1	37.4	36.9	37	37	37.1
E6	0.4996	0.5733	0.6387	0.6989	0.7425	0.7815	0.8165	0.8477	0.8748	0.9021	0.9279	0.9514	0.9736	0.994	1.0147	1.0339	1.0528	1.071	1.0882	1.105	1.1211	1.1379	1.1538	1.1692	1.1842	1.1994	1.2133	1.2289	1.2425	1.2561	1.2712	1.2849	1.2993	1.3112	1.3253	1.3392	1.3529	1.3655	1.3794	1.3919	1.4042		1.3458
E7	0.5159	0.5906	0.6549	0.715	0.7623	0.8057	0.8512	0.8889	0.9241	0.9568	0.9825	1.0123	1.0426	1.0677	1.093	1.1193	1.1431	1.1642	1.1848	1.2032	1.2211	1.2356	1.2518	1.2646	1.2794	1.2923	1.3109	1.3302	1.3497	1.3704	1.3862	1.3996	1.4123	1.427	1.4383	1.4511	1.4636	1.4766	1.4888	1.502	1.5144		1.456
E8	0.5105	0.5846	0.651	0.7109	0.7652	0.8198	0.8677	0.9037	0.9344	0.9618	0.9887	1.0145	1.04	1.0617	1.0838	1.1045	1.1254	1.1442	1.1626	1.1806	1.1969	1.2152	1.2307	1.2468	1.2635	1.2774	1.2942	1.3062	1.3189	1.3341	1.3452	1.3586	1.3708	1.3854	1.3973	1.41	1.4248	1.44	1.4563	1.4719	1.4875		1.4291
F6	0.6455	0.8033	0.9508	1.0975	1.2425	1.3879	1.5319	1.6737	1.8148	1.9558	2.0939	2.231	2.3588	2.4893	2.6012	2.7208	2.8295	2.9154	3.0049	3.0637	3.1376	3.1623	3.2138	3.2238	3.2527	3.2622	3.3049	3.3045	3.3391	3.3267	3.3017	3.3103	3.326	3.3114	3.3274	3.3348	3.3209	3.348	3.3388	3.3331	3.3249	2.5323	3.0184
F7	0.6389	0.8031	0.9602	1.1155	1.2686	1.4219	1.5689	1.7146	1.854	1.9968	2.1358	2.2744	2.4067	2.5395	2.6565	2.7837	2.8869	2.979	3.0549	3.1351	3.1904	3.2201	3.2786	3.2967	3.3173	3.3247	3.3287	3.334	3.3703	3.3678	3.3542	3.3713	3.3899	3.3877	3.3821	3.3738	3.3852	3.3945	3.374	3.3854	3.3873	2.5896	3.0808
F8	0.6277	0.7989	0.9576	1.1153	1.2731	1.4234	1.5739	1.7209	1.871	2.0127	2.1589	2.3056	2.4358	2.5735	2.6945	2.8156	2.9267	3.0088	3.0908	3.1637	3.2118	3.2614	3.2826	3.3244	3.3121	3.3385	3.3486	3.3605	3.3717	3.3748	3.3793	3.3709	3.3847	3.3864	3.3928	3.3739	3.401	3.3993	3.4033	3.3944	3.3946	2.6701	3.0881
G6	0.3936	0.4692	0.5453	0.6192	0.6914	0.7617	0.8316	0.9005	0.9672	1.0339	1.0998	1.1642	1.2274	1.2928	1.3578	1.4226	1.487	1.5472	1.613	1.6683	1.7296	1.7915	1.8516	1.9124	1.97	2.0299	2.0915	2.149	2.2075	2.2639	2.3256	2.3802	2.4394	2.4933	2.55	2.6063	2.6577	2.7129	2.7597	2.808	2.858	3.0184	2.5323
G7	0.3959	0.4747	0.5504	0.625	0.6969	0.7674	0.8362	0.9048	0.9729	1.0408	1.1082	1.1756	1.2422	1.3077	1.3725	1.4376	1.5022	1.568	1.6297	1.6942	1.758	1.8199	1.8828	1.9451	2.0075	2.0698	2.1312	2.1924	2.2526	2.3124	2.3678	2.4303	2.4872	2.544	2.6006	2.659	2.707	2.7614	2.8241	2.8668	2.9153	3.0808	2.5896
G8	0.392	0.4737	0.5521	0.6306	0.7075	0.7832	0.8576	0.9307	1.0014	1.0725	1.1409	1.2099	1.2804	1.351	1.4189	1.4882	1.5536	1.6201	1.6838	1.7489	1.8143	1.8816	1.9464	2.0104	2.0738	2.138	2.2003	2.2639	2.327	2.3872	2.4489	2.5108	2.5665	2.6282	2.6833	2.7385	2.7928	2.8451	2.8969	2.9416	2.9958	3.0881	2.6701
End Time:	2020/6/28 19:06:30
			6	7	8
		E	water-ALP-1U
		F	pH-10-ALP-1U
		G	pH-9.5-ALP-1U			可用

## Sheet: pH 8.5，9.0
Application: Tecan i-control				Tecan i-control , 1.11.1.0
Device: infinite 200Pro				Serial number: 1512001148				Serial number of connected stacker:
Firmware: V_3.40_01/15_Infinite (Dec 23 2014/12.45.11)				MAI, V_3.40_01/15_Infinite (Dec 23 2014/12.45.11)
Date:	2020-06-28
Time:	18:18:00
System				DELL-PC
User				dell-PC\dell
Plate				Costar 96 Flat Bottom Transparent Polystyrene Cat. No.: 3361/3590/9018/3591/9017/3641/3628/3370/2507/2509/2503/9017/9018/3641/3598/3599/3585/3595/3300/3474 [COS96ft.pdfx]
Plate-ID (Stacker)
Wait (Plate)				On	Target Temperature: 37 °C
List of actions in this measurement script:
Kinetic
Absorbance
Label: Label1
Kinetic Measurement
Kinetic duration				00:20:00
Interval Time				00:00:30
Mode				Absorbance
Wavelength				405	nm
Bandwidth				9	nm
Number of Flashes				25
Settle Time				0	ms
Part of Plate				E10-F12
Start Time:	2020/6/28 18:18:01
Cycle Nr.	1	2	3	4	5	6	7	8	9	10	11	12	13	14	15	16	17	18	19	20	21	22	23	24	25	26	27	28	29	30	31	32	33	34	35	36	37	38	39	40	41
Time [s]	0	30	60	90	120	150	180	210	240	270	300	330	360	390	420	450	480	510	540	570	600	630	660	690	720	750	780	810	840	870	900	930	960	990	1020	1050	1080	1110	1140	1170	1200
Temp. [°C]	37.3	37	36.6	36.9	37.2	37.1	37	37	37.2	37.3	37.1	37.1	36.9	37.1	37.1	37	37.1	37	37	37	37	36.8	37.1	37.1	37.2	36.8	36.8	37	37	36.8	36.6	37.2	37.4	37.2	37	37	37	37.4	37.4	37	37.2
E10	0.3344	0.3848	0.4127	0.4494	0.4873	0.5297	0.5683	0.6023	0.632	0.6633	0.6987	0.7367	0.7713	0.8069	0.8419	0.8796	0.9173	0.9514	0.9878	1.0238	1.0608	1.0956	1.1312	1.1679	1.2029	1.2387	1.2743	1.3105	1.3453	1.3811	1.4145	1.448	1.4825	1.5156	1.5486	1.5815	1.6129	1.6447	1.6762	1.7059	1.7385		1.4277
E11	0.3267	0.359	0.3914	0.4232	0.4557	0.4867	0.5199	0.5506	0.5823	0.6146	0.6462	0.6794	0.712	0.7453	0.777	0.8113	0.8425	0.8749	0.9083	0.9415	0.9743	1.0078	1.0398	1.0735	1.1072	1.1405	1.1738	1.2074	1.241	1.2745	1.3084	1.3418	1.3754	1.409	1.4427	1.4765	1.511	1.5443	1.5785	1.6123	1.6454		1.3346
E12	0.3307	0.3658	0.3982	0.4301	0.4639	0.4961	0.5276	0.561	0.5929	0.6255	0.6604	0.6925	0.7274	0.7587	0.7933	0.8266	0.8592	0.8933	0.9272	0.9602	0.9952	1.029	1.0625	1.0962	1.1318	1.1641	1.1975	1.2322	1.266	1.3032	1.3353	1.3694	1.4063	1.4385	1.4733	1.5074	1.5415	1.5765	1.6112	1.6456	1.68		1.3692
F10	0.3318	0.3755	0.418	0.459	0.5008	0.5417	0.583	0.6238	0.6644	0.7051	0.7456	0.7862	0.8265	0.8671	0.9071	0.948	0.9877	1.0278	1.0679	1.1077	1.148	1.1881	1.2281	1.2679	1.308	1.3481	1.3879	1.4277	1.4676	1.5081	1.5472	1.587	1.627	1.6664	1.7061	1.7461	1.786	1.825	1.8652	1.9041	1.9427		1.6269
F11	0.3259	0.3662	0.4075	0.4488	0.4899	0.531	0.5716	0.6122	0.6526	0.6927	0.7326	0.7727	0.8129	0.8529	0.8927	0.9326	0.9723	1.0122	1.0517	1.0915	1.131	1.1707	1.2108	1.2503	1.2903	1.3294	1.3689	1.4085	1.4485	1.4883	1.5275	1.5674	1.6065	1.646	1.6859	1.7252	1.7643	1.8041	1.843	1.8821	1.9213		1.6055
F12	0.317	0.3591	0.4032	0.445	0.4878	0.5296	0.5711	0.6129	0.6542	0.6957	0.7366	0.7779	0.8189	0.8606	0.9001	0.9418	0.982	1.0234	1.0632	1.1048	1.1459	1.1865	1.2273	1.2676	1.3083	1.3486	1.3892	1.4304	1.4702	1.5113	1.5507	1.5911	1.6307	1.6709	1.7116	1.75	1.7895	1.8297	1.869	1.9085	1.9478		1.632
End Time:	2020/6/28 18:38:11		10	11	12
		E	pH 8.5
		F	pH 9

## Sheet: pH-7, 7.4, 7.5, 8.0
Application: Tecan i-control				Tecan i-control , 1.11.1.0
Device: infinite 200Pro				Serial number: 1512001148				Serial number of connected stacker:
Firmware: V_3.40_01/15_Infinite (Dec 23 2014/12.45.11)				MAI, V_3.40_01/15_Infinite (Dec 23 2014/12.45.11)
Date:	2020-06-28
Time:	16:36:57
System				DELL-PC
User				dell-PC\dell
Plate				Costar 96 Flat Bottom Transparent Polystyrene Cat. No.: 3361/3590/9018/3591/9017/3641/3628/3370/2507/2509/2503/9017/9018/3641/3598/3599/3585/3595/3300/3474 [COS96ft.pdfx]
Plate-ID (Stacker)
Wait (Plate)				On	Target Temperature: 37 °C
Wait (Plate Temperature)				Valid Range: 36.5 - 37.5 °C
List of actions in this measurement script:
Kinetic
Absorbance
Label: Label1
Kinetic Measurement
Kinetic duration				00:20:00
Interval Time				00:00:30
Mode				Absorbance
Wavelength				405	nm
Bandwidth				9	nm
Number of Flashes				25
Settle Time				0	ms
Part of Plate				A2-D5; E2-H2; H5-H5
Start Time:	2020/6/28 16:36:58
Cycle Nr.	1	2	3	4	5	6	7	8	9	10	11	12	13	14	15	16	17	18	19	20	21	22	23	24	25	26	27	28	29	30	31	32	33	34	35	36	37	38	39	40	41
Time [s]	0	30	60	90	120	150	180	210	240	270	300	330	360	390	420	450	480	510	540	570	600	630	660	690	720	750	780	810	840	870	900	930	960	990	1020	1050	1080	1110	1140	1170	1200
Temp. [°C]	37.1	37.1	37.1	37.1	37.2	37	36.8	37.1	36.9	36.9	36.8	37.1	36.9	37.1	37.1	37.3	37.2	37.2	37.1	36.9	37	37.2	37.1	37	37.2	37.1	36.9	37	36.9	37.2	36.8	37.1	36.9	37.2	36.9	37	37.1	37.1	36.9	36.9	37.2
A2	0.2162	0.218	0.2184	0.2192	0.2201	0.221	0.2218	0.2227	0.2233	0.2242	0.2248	0.2253	0.2257	0.2262	0.2269	0.2273	0.2277	0.2282	0.2288	0.2292	0.2299	0.2301	0.2305	0.2306	0.2311	0.2313	0.2317	0.2321	0.2322	0.2326	0.2327	0.233	0.2332	0.2333	0.2335	0.2338	0.2341	0.2342	0.2341	0.2345	0.2347		0.2347
A3	0.2177	0.2186	0.2193	0.2197	0.2208	0.2213	0.2224	0.2227	0.2226	0.2234	0.2238	0.2244	0.2252	0.2261	0.2272	0.228	0.229	0.2294	0.2306	0.2316	0.2323	0.2327	0.2336	0.2342	0.2351	0.2358	0.2365	0.237	0.2379	0.2386	0.2395	0.2399	0.2406	0.2412	0.2419	0.2424	0.2431	0.2438	0.2441	0.2448	0.2455		0.0108
A4	0.2208	0.2209	0.2211	0.2206	0.2206	0.2216	0.2218	0.2228	0.2235	0.2246	0.2257	0.2267	0.2274	0.2285	0.2294	0.23	0.2309	0.2316	0.2325	0.2332	0.2339	0.2346	0.2356	0.2361	0.2368	0.2373	0.238	0.2387	0.2395	0.2401	0.2406	0.2413	0.242	0.2426	0.2431	0.2438	0.2445	0.245	0.2455	0.2462	0.2469		0.0122
A5	0.2246	0.2259	0.2268	0.2266	0.2273	0.2281	0.2281	0.2279	0.2288	0.2292	0.2288	0.2305	0.2303	0.2307	0.2321	0.2328	0.2341	0.2351	0.2364	0.2372	0.2383	0.239	0.2399	0.2406	0.2412	0.2419	0.2428	0.2435	0.2443	0.2451	0.2457	0.2462	0.2468	0.2475	0.2481	0.2485	0.2491	0.2496	0.2502	0.2509	0.2514		0.0167
B2	0.282	0.2811	0.2836	0.2936	0.2842	0.2895	0.2911	0.2965	0.2903	0.2914	0.2944	0.2905	0.2994	0.3	0.3129	0.291	0.2964	0.2944	0.2947	0.2927	0.3126	0.304	0.2954	0.3005	0.2964	0.2966	0.2966	0.3004	0.2993	0.2998	0.3047	0.3079	0.3036	0.3218	0.3041	0.319	0.3205	0.3355	0.3269	0.3346	0.3496		0.3496
B3	0.2768	0.2783	0.2796	0.2813	0.2828	0.2852	0.2871	0.2898	0.2917	0.2933	0.2955	0.2978	0.3001	0.3024	0.3046	0.3069	0.3094	0.312	0.3144	0.3167	0.3189	0.3215	0.3242	0.3266	0.3291	0.3313	0.3342	0.3366	0.3392	0.342	0.3449	0.3477	0.3503	0.3531	0.3562	0.3585	0.3616	0.3646	0.3668	0.3714	0.3727		0.0231
B4	0.2713	0.2723	0.2729	0.2743	0.2772	0.2795	0.283	0.2858	0.2884	0.2906	0.292	0.2947	0.2964	0.2987	0.3013	0.3038	0.3062	0.3086	0.3113	0.3139	0.3161	0.319	0.3218	0.3242	0.3268	0.3298	0.3324	0.3347	0.3376	0.3405	0.3434	0.3458	0.3485	0.3512	0.3543	0.3566	0.3594	0.3624	0.3649	0.368	0.3703		0.0207
B5	0.2804	0.2817	0.2831	0.285	0.2869	0.2864	0.2909	0.292	0.2937	0.2963	0.2989	0.3013	0.3039	0.3066	0.3093	0.3126	0.3151	0.3178	0.3207	0.3234	0.3257	0.3285	0.3317	0.334	0.3369	0.3395	0.3425	0.345	0.348	0.3508	0.3534	0.3562	0.3589	0.3616	0.3645	0.3674	0.3702	0.3728	0.3759	0.3787	0.3814		0.0318
C2	0.2563	0.2574	0.2579	0.2584	0.2591	0.2598	0.2607	0.2608	0.2615	0.2621	0.2625	0.2634	0.264	0.2644	0.2649	0.2653	0.2655	0.2662	0.2668	0.267	0.2676	0.2677	0.2685	0.2687	0.2691	0.2695	0.2696	0.2698	0.2703	0.2704	0.2707	0.2709	0.2713	0.2712	0.2718	0.2717	0.2722	0.2719	0.2722	0.2729	0.2728
C3	0.2676	0.2702	0.2721	0.2748	0.2769	0.2794	0.2824	0.2852	0.2882	0.2909	0.2939	0.2967	0.2991	0.3018	0.3044	0.3073	0.3096	0.3129	0.3154	0.319	0.322	0.3258	0.3289	0.3322	0.3356	0.3389	0.342	0.3453	0.3486	0.3521	0.3558	0.3593	0.3625	0.3664	0.3698	0.3732	0.3768	0.3801	0.3834	0.3869	0.3905		0.1177
C4	0.2708	0.2736	0.2757	0.2782	0.2805	0.2832	0.2861	0.289	0.2921	0.2953	0.2984	0.3018	0.3044	0.3072	0.3104	0.313	0.3152	0.3183	0.3207	0.3243	0.3269	0.3303	0.3339	0.3373	0.3406	0.3443	0.3479	0.3513	0.3553	0.3591	0.3637	0.3664	0.3699	0.374	0.3774	0.381	0.3847	0.3899	0.3914	0.3951	0.3984		0.1256
C5	0.282	0.2839	0.2854	0.2883	0.2909	0.2942	0.2981	0.3011	0.3043	0.3076	0.3115	0.3154	0.3179	0.3201	0.3231	0.3268	0.3303	0.3343	0.3383	0.3419	0.3455	0.3496	0.3534	0.3568	0.3606	0.3645	0.3681	0.372	0.376	0.3797	0.3836	0.3874	0.391	0.3948	0.3988	0.4023	0.4062	0.41	0.4139	0.4177	0.4211		0.1483
D2	0.2794	0.2815	0.2828	0.2845	0.2863	0.2882	0.2894	0.2904	0.2913	0.2924	0.2937	0.2943	0.296	0.297	0.2984	0.299	0.3022	0.301	0.3022	0.3031	0.3046	0.3116	0.3085	0.3075	0.3098	0.3098	0.31	0.3142	0.3121	0.3129	0.3137	0.3147	0.3156	0.3167	0.3227	0.3183	0.3193	0.321	0.3208	0.3219	0.3228
D3	0.3187	0.3342	0.3495	0.3651	0.3811	0.3974	0.414	0.431	0.4495	0.4669	0.484	0.5015	0.5194	0.5355	0.5533	0.5701	0.5875	0.6055	0.6231	0.6407	0.6581	0.676	0.694	0.7119	0.73	0.7481	0.766	0.7843	0.8026	0.8206	0.8392	0.8573	0.8757	0.8934	0.9118	0.9297	0.9485	0.9663	0.9845	1.0033	1.022		0.6992
D4	0.3176	0.3331	0.3496	0.3661	0.3832	0.3996	0.4167	0.4341	0.4532	0.471	0.4884	0.5058	0.5237	0.5419	0.5599	0.5777	0.5963	0.6141	0.6331	0.6514	0.6695	0.6882	0.7064	0.7251	0.7436	0.7627	0.7809	0.7992	0.8183	0.8373	0.856	0.8747	0.8935	0.9118	0.9306	0.9494	0.9681	0.9866	1.0048	1.0239	1.0433		0.7205
D5	0.3138	0.3317	0.3481	0.365	0.3817	0.3991	0.4167	0.435	0.4523	0.4706	0.4888	0.5071	0.5251	0.543	0.5613	0.5796	0.598	0.6163	0.6348	0.6527	0.6727	0.6902	0.7091	0.7273	0.7464	0.765	0.7841	0.8029	0.8219	0.8407	0.8596	0.8783	0.8972	0.9158	0.9353	0.954	0.9735	0.9916	1.0101	1.0296	1.0496		0.7268
E2	0.2826	0.2837	0.2841	0.2847	0.2854	0.2862	0.2866	0.2877	0.2887	0.2899	0.2911	0.292	0.2928	0.2938	0.2949	0.2958	0.2965	0.2973	0.2982	0.2988	0.2996	0.3004	0.3012	0.3018	0.3026	0.3033	0.3041	0.3045	0.3051	0.3059	0.3063	0.3068	0.3073	0.3077	0.3081	0.3085	0.309	0.3094	0.3099	0.3104	0.3108
F2	0.2923	0.2912	0.2911	0.2913	0.292	0.2933	0.294	0.2949	0.2953	0.2967	0.2978	0.2987	0.2997	0.3005	0.3016	0.3021	0.303	0.3038	0.3047	0.3053	0.3059	0.3071	0.3075	0.308	0.3084	0.309	0.3095	0.3102	0.3108	0.3113	0.3117	0.3125	0.3126	0.3132	0.3134	0.3138	0.3144	0.3147	0.3151	0.3155	0.3158
G2	0.2996	0.2976	0.2973	0.2972	0.298	0.2996	0.3015	0.3034	0.3041	0.3057	0.3077	0.3085	0.3096	0.3111	0.3111	0.3121	0.3126	0.3138	0.3148	0.3155	0.3167	0.3169	0.3168	0.3175	0.318	0.3189	0.3194	0.3198	0.3208	0.3209	0.322	0.3216	0.3224	0.323	0.3231	0.3233	0.3241	0.3245	0.3252	0.3252	0.3257
H2	0.2833	0.2826	0.2854	0.2865	0.2872	0.2886	0.2896	0.2911	0.2915	0.2928	0.2936	0.2948	0.295	0.2958	0.2962	0.2969	0.2976	0.2977	0.2983	0.2988	0.2992	0.2997	0.3002	0.3004	0.3007	0.3012	0.3016	0.302	0.3029	0.3026	0.3026	0.3029	0.3034	0.3034	0.3039	0.3041	0.3045	0.3052	0.3047	0.3081	0.3065
H5	0.0581	0.0586	0.0585	0.0585	0.0587	0.0587	0.0586	0.0586	0.0584	0.0586	0.0585	0.0585	0.0584	0.0585	0.0586	0.0585	0.0585	0.0583	0.0585	0.0585	0.0584	0.0584	0.0586	0.0585	0.0583	0.0584	0.0585	0.0584	0.0585	0.0585	0.0585	0.0585	0.0585	0.0583	0.0585	0.0584	0.0585	0.0584	0.0583	0.0585	0.0584
End Time:	2020/6/28 16:57:20
				2-BLANK	3	4	5
			A	pH-7.0	with ALP 1u
			B	pH-7.4
			C	pH-7.5
			D	pH-8.0
			E	pH-8.5
			F	pH-9.0
			G	pH-9.5
			H	pH-10.0

## Sheet: 1U
Application: Tecan i-control				Tecan i-control , 1.11.1.0
Device: infinite 200Pro				Serial number: 1512001148				Serial number of connected stacker:
Firmware: V_3.40_01/15_Infinite (Dec 23 2014/12.45.11)				MAI, V_3.40_01/15_Infinite (Dec 23 2014/12.45.11)
Date:	2020-06-28
Time:	16:01:22
System				DELL-PC
User				dell-PC\dell
Plate				Costar 96 Flat Bottom Transparent Polystyrene Cat. No.: 3361/3590/9018/3591/9017/3641/3628/3370/2507/2509/2503/9017/9018/3641/3598/3599/3585/3595/3300/3474 [COS96ft.pdfx]
Plate-ID (Stacker)
Wait (Plate)				On	Target Temperature: 37 °C
Wait (Plate Temperature)				Valid Range: 36.5 - 37.5 °C
List of actions in this measurement script:
Kinetic
Absorbance
Label: Label1
Kinetic Measurement
Kinetic duration				00:10:00
Interval Time				00:00:30
Mode				Absorbance
Wavelength				405	nm
Bandwidth				9	nm
Number of Flashes				25
Settle Time				0	ms
Part of Plate				D11-D12
Start Time:	2020/6/28 16:01:23
Cycle Nr.	1	2	3	4	5	6	7	8	9	10	11	12	13	14	15	16	17	18	19	20	21
Time [s]	0	30	60	90	120	150	180	210	240	270	300	330	360	390	420	450	480	510	540	570	600
Temp. [°C]	37.2	36.8	37.1	37	36.6	37.1	36.9	36.5	37.1	37.2	36.6	37.3	36.9	36.6	37.2	37	36.6	37	37.1	37.1	36.9
D11	0.4045	0.5229	0.6314	0.7325	0.8395	0.9495	1.0632	1.1869	1.3056	1.4115	1.5328	1.6523	1.7653	1.8827	2.0047	2.1242	2.2267	2.3376	2.4593	2.5629	2.6696
D12	0.3874	0.5022	0.6179	0.7311	0.8401	0.9509	1.0615	1.1763	1.3229	1.461	1.5707	1.6853	1.7925	1.9103	2.0233	2.1342	2.2353	2.3435	2.4657	2.5649	2.6675
End Time:	2020/6/28 16:11:30

## Sheet: Sheet2
Application: Tecan i-control				Tecan i-control , 1.11.1.0
Device: infinite 200Pro				Serial number: 1512001148				Serial number of connected stacker:
Firmware: V_3.40_01/15_Infinite (Dec 23 2014/12.45.11)				MAI, V_3.40_01/15_Infinite (Dec 23 2014/12.45.11)
Date:	2020-06-28
Time:	15:37:08
System				DELL-PC
User				dell-PC\dell
Plate				Costar 96 Flat Bottom Transparent Polystyrene Cat. No.: 3361/3590/9018/3591/9017/3641/3628/3370/2507/2509/2503/9017/9018/3641/3598/3599/3585/3595/3300/3474 [COS96ft.pdfx]
Plate-ID (Stacker)
Wait (Plate)				On	Target Temperature: 37 °C
Wait (Plate Temperature)				Valid Range: 36.5 - 37.5 °C
List of actions in this measurement script:
Kinetic
Absorbance
Label: Label1
Kinetic Measurement
Kinetic duration				00:10:00
Interval Time				00:00:30
Mode				Absorbance
Wavelength				405	nm
Bandwidth				9	nm
Number of Flashes				25
Settle Time				0	ms
Part of Plate				A10-C12
Start Time:	2020/6/28 15:37:09
Cycle Nr.	1	2	3	4	5	6	7	8	9
Time [s]	0	30	60	90	120	150	180	210	240
Temp. [°C]	36.6	36.9	37.1	36.5	37.1	36.9	36.8	37	36.7
A10	0.0542	0.0543	0.0543	0.0543	0.0542	0.0543	0.0542	0.0543	0.0542
A11	2.1584	3.2474	3.5907	3.5905	3.58	3.6276	3.6008	3.5785	3.6413
A12	0.8732	1.4109	2.0461	2.712	3.1684	3.4265	3.5839	3.6222	3.6273
B10	0.0534	0.0535	0.0537	0.0538	0.0536	0.0538	0.0536	0.0537	0.0536
B11	2.7157	3.5109	3.5737	3.5077	3.5454	3.549	3.5474	3.5572	3.578
B12	1.0536	1.6409	2.2984	2.9435	3.328	3.4806	3.5221	3.5269	3.5664
C10	0.0534	0.0536	0.0536	0.0537	0.0536	0.0537	0.0536	0.0537	0.0536
C11	0.2817	0.2813	0.2805	0.28	0.2801	0.2802	0.2806	0.2951	0.2831
C12	0.276	0.2778	0.2772	0.2774	0.2774	0.2776	0.2781	0.278	0.2779
			10	11	12
End Time:			A	10U	5U
			B
			C
