# Supplementary material for: Data-informed discovery of hydrolytic nanozymes
Source: Nat Commun. 2022 Feb 11;13:827. doi: 10.1038/s41467-022-28344-2 (PMC8837776; doi:10.1038/s41467-022-28344-2)
Supplement: Supplementary file 4 — Source Data [file 41467_2022_28344_MOESM4_ESM.zip › Source Data_NCOMMS-21-01890A/Fig. S13/BNPP-pH varied.xlsx]

## Sheet: Sheet2
Application: Tecan i-control				Tecan i-control , 1.11.1.0
Device: infinite 200Pro				Serial number: 1512001148				Serial number of connected stacker:
Firmware: V_3.40_01/15_Infinite (Dec 23 2014/12.45.11)				MAI, V_3.40_01/15_Infinite (Dec 23 2014/12.45.11)
Date:	2019-05-22
Time:	14:25:34
System				DELL-PC
User				dell-PC\dell
Plate				Costar 96 Flat Bottom Transparent Polystyrene Cat. No.: 3361/3590/9018/3591/9017/3641/3628/3370/2507/2509/2503/9017/9018/3641/3598/3599/3585/3595/3300/3474 [COS96ft.pdfx]
Plate-ID (Stacker)
Shaking (Linear) Duration:				60	s
Shaking (Linear) Amplitude:				1	mm
Label: Label1
Mode				Absorbance
Wavelength				400	nm
Bandwidth				9	nm
Number of Flashes				25
Settle Time				0	ms
Part of Plate				A4-D12; E11-H12
Start Time:	2019/5/22 14:26:34
	Temperature: 25.7 °C
<>	4	5	6	7	8	9	10	11	12
A	0.6189	0.9362	0.7133	0.8371	0.8162	3.4239	2.9056	2.8635	2.6036				0.5511	0.7976	0.5257	0.4218	0.5097	2.8009	2.5005	1.8685
B	0.5458	0.8236	0.6054	0.8611	0.9086	3.4518	2.8923	2.9077	2.5359				0.478	0.685	0.4178	0.4458	0.6021	2.8288	2.4872	1.9127
C	0.5277	0.8727	0.6125	0.8691	0.9705	3.3585	3.0153	2.8613	2.4832				0.4599	0.7341	0.4249	0.4538	0.664	2.7355	2.6102	1.8663
D	0.452	0.6703	0.586	0.771	0.8827	3.1575	2.8769	2.9993	2.1595				0.3842	0.5317	0.3984	0.3557	0.5762	2.5345	2.4718	2.0043
	FA-20-RT 10 MIN-4th
	pH=7.0	pH=7.4	pH=7.5	pH=8.0	pH=8.5	pH=9.0	pH=9.5	pH=10	no modu-RT 10 min at 9.5
E							7	0.0678	0.3065	8.5
F							7.4	0.1386	0.3196	9
G							7.5	0.1876	0.4051	9.5
H							8	0.4153	0.3482	10
End Time:	2019/5/22 14:27:13
Movement				Move Plate Out
