# Supplementary material for: Data-informed discovery of hydrolytic nanozymes
Source: Nat Commun. 2022 Feb 11;13:827. doi: 10.1038/s41467-022-28344-2 (PMC8837776; doi:10.1038/s41467-022-28344-2)
Supplement: Supplementary file 4 — Source Data [file 41467_2022_28344_MOESM4_ESM.zip › Source Data_NCOMMS-21-01890A/Fig. S14/Fig. S14a/concentration.xlsx]

## Sheet: 0 mM
20210301-PO4-0 - RawData
Wavelength nm.	Abs.
300	6
301	6
302	6
303	6
304	6
305	6
306	6
307	6
308	6
309	6
310	6
311	6
312	6
313	6
314	6
315	6
316	6
317	6
318	6
319	6
320	6
321	6
322	6
323	6
324	6
325	6
326	6
327	6
328	6
329	6
330	6
331	6
332	6
333	6
334	6
335	4.63
336	4.384
337	4.081
338	3.757
339	3.534
340	3.348
341	3.161
342	2.981
343	2.808
344	2.659
345	2.513
346	2.379
347	2.254
348	2.136
349	2.02
350	1.91
351	1.808
352	1.715
353	1.628
354	1.546
355	1.468
356	1.395
357	1.323
358	1.256
359	1.195
360	1.136
361	1.078
362	1.026
363	0.977
364	0.929
365	0.883
366	0.841
367	0.8
368	0.762
369	0.725
370	0.69
371	0.656
372	0.624
373	0.594
374	0.566
375	0.539
376	0.514
377	0.49
378	0.468
379	0.447
380	0.428
381	0.409
382	0.392
383	0.375
384	0.359
385	0.344
386	0.331
387	0.317
388	0.305
389	0.293
390	0.282
391	0.271
392	0.26
393	0.251
394	0.242
395	0.233
396	0.225
397	0.217
398	0.209
399	0.202
400	0.195
401	0.188
402	0.181
403	0.176
404	0.17
405	0.165
406	0.159
407	0.154
408	0.149
409	0.145
410	0.14
411	0.136
412	0.132
413	0.128
414	0.124
415	0.121
416	0.117
417	0.114
418	0.111
419	0.107
420	0.104
421	0.101
422	0.098
423	0.096
424	0.093
425	0.09
426	0.088
427	0.085
428	0.083
429	0.081
430	0.079
431	0.076
432	0.074
433	0.072
434	0.07
435	0.068
436	0.066
437	0.065
438	0.063
439	0.061
440	0.06
441	0.058
442	0.056
443	0.055
444	0.053
445	0.052
446	0.051
447	0.049
448	0.048
449	0.047
450	0.045
451	0.044
452	0.043
453	0.042
454	0.041
455	0.04
456	0.039
457	0.038
458	0.037
459	0.036
460	0.035
461	0.034
462	0.033
463	0.032
464	0.032
465	0.031
466	0.03
467	0.029
468	0.029
469	0.028
470	0.027
471	0.027
472	0.026
473	0.025
474	0.025
475	0.024
476	0.024
477	0.023
478	0.023
479	0.022
480	0.021
481	0.021
482	0.021
483	0.02
484	0.02
485	0.019
486	0.019
487	0.018
488	0.018
489	0.017
490	0.017
491	0.016
492	0.016
493	0.016
494	0.016
495	0.015
496	0.015
497	0.015
498	0.014
499	0.014
500	0.014
501	0.013
502	0.013
503	0.013
504	0.013
505	0.012
506	0.012
507	0.012
508	0.012
509	0.011
510	0.011
511	0.011
512	0.011
513	0.011
514	0.01
515	0.01
516	0.01
517	0.01
518	0.01
519	0.009
520	0.009
521	0.009
522	0.009
523	0.009
524	0.009
525	0.008
526	0.008
527	0.008
528	0.008
529	0.008
530	0.008
531	0.008
532	0.008
533	0.007
534	0.007
535	0.007
536	0.007
537	0.007
538	0.007
539	0.007
540	0.007
541	0.007
542	0.007
543	0.006
544	0.006
545	0.006
546	0.006
547	0.006
548	0.006
549	0.006
550	0.006
551	0.006
552	0.006
553	0.006
554	0.006
555	0.006
556	0.005
557	0.006
558	0.006
559	0.005
560	0.005
561	0.005
562	0.005
563	0.005
564	0.005
565	0.005
566	0.005
567	0.005
568	0.005
569	0.005
570	0.005
571	0.005
572	0.005
573	0.005
574	0.005
575	0.005
576	0.005
577	0.005
578	0.005
579	0.005
580	0.005
581	0.005
582	0.005
583	0.005
584	0.005
585	0.005
586	0.005
587	0.005
588	0.005
589	0.005
590	0.005
591	0.005
592	0.005
593	0.005
594	0.005
595	0.005
596	0.005
597	0.005
598	0.005
599	0.005
600	0.005
601	0.005
602	0.005
603	0.005
604	0.005
605	0.005
606	0.005
607	0.005
608	0.005
609	0.005
610	0.005
611	0.005
612	0.005
613	0.005
614	0.005
615	0.005
616	0.005
617	0.005
618	0.005
619	0.005
620	0.005
621	0.005
622	0.005
623	0.005
624	0.005
625	0.005
626	0.005
627	0.005
628	0.005
629	0.005
630	0.005
631	0.005
632	0.005
633	0.005
634	0.005
635	0.005
636	0.005
637	0.005
638	0.005
639	0.005
640	0.005
641	0.005
642	0.005
643	0.005
644	0.005
645	0.005
646	0.005
647	0.005
648	0.005
649	0.005
650	0.005
651	0.005
652	0.005
653	0.005
654	0.005
655	0.005
656	0.005
657	0.005
658	0.005
659	0.005
660	0.005
661	0.005
662	0.005
663	0.005
664	0.005
665	0.005
666	0.005
667	0.005
668	0.005
669	0.005
670	0.005
671	0.005
672	0.005
673	0.005
674	0.005
675	0.005
676	0.005
677	0.005
678	0.005
679	0.005
680	0.005
681	0.005
682	0.005
683	0.005
684	0.005
685	0.005
686	0.005
687	0.005
688	0.005
689	0.005
690	0.006
691	0.006
692	0.005
693	0.005
694	0.005
695	0.006
696	0.005
697	0.005
698	0.005
699	0.005
700	0.005
701	0.005
702	0.005
703	0.006
704	0.005
705	0.005
706	0.005
707	0.005
708	0.005
709	0.005
710	0.006
711	0.005
712	0.005
713	0.005
714	0.005
715	0.005
716	0.005
717	0.006
718	0.005
719	0.005
720	0.005
721	0.006
722	0.005
723	0.005
724	0.006
725	0.005
726	0.006
727	0.005
728	0.005
729	0.005
730	0.006
731	0.006
732	0.005
733	0.005
734	0.005
735	0.006
736	0.005
737	0.005
738	0.005
739	0.005
740	0.006
741	0.006
742	0.005
743	0.006
744	0.006
745	0.006
746	0.005
747	0.006
748	0.006
749	0.006
750	0.006
751	0.006
752	0.006
753	0.006
754	0.006
755	0.006
756	0.006
757	0.006
758	0.006
759	0.006
760	0.006
761	0.006
762	0.005
763	0.006
764	0.006
765	0.005
766	0.005
767	0.006
768	0.005
769	0.006
770	0.005
771	0.006
772	0.006
773	0.005
774	0.005
775	0.005
776	0.005
777	0.006
778	0.005
779	0.005
780	0.006
781	0.006
782	0.006
783	0.005
784	0.005
785	0.005
786	0.005
787	0.005
788	0.005
789	0.005
790	0.006
791	0.006
792	0.005
793	0.006
794	0.005
795	0.005
796	0.005
797	0.005
798	0.005
799	0.006
800	0.006
801	0.005
802	0.005
803	0.005
804	0.005
805	0.005
806	0.005
807	0.005
808	0.005
809	0.005
810	0.005
811	0.005
812	0.005
813	0.005
814	0.005
815	0.005
816	0.005
817	0.005
818	0.005
819	0.005
820	0.005
821	0.005
822	0.005
823	0.005
824	0.005
825	0.005
826	0.005
827	0.005
828	0.005
829	0.005
830	0.005
831	0.005
832	0.005
833	0.005
834	0.005
835	0.005
836	0.005
837	0.005
838	0.005
839	0.005
840	0.005
841	0.005
842	0.005
843	0.005
844	0.005
845	0.005
846	0.005
847	0.005
848	0.005
849	0.004
850	0.005
851	0.004
852	0.004
853	0.004
854	0.004
855	0.004
856	0.004
857	0.004
858	0.004
859	0.004
860	0.004
861	0.004
862	0.004
863	0.004
864	0.004
865	0.004
866	0.004
867	0.004
868	0.004
869	0.004
870	0.003
871	0.003
872	0.003
873	0.003
874	0.003
875	0.003
876	0.003
877	0.003
878	0.003
879	0.003
880	0.003
881	0.003
882	0.003
883	0.003
884	0.003
885	0.003
886	0.003
887	0.003
888	0.003
889	0.003
890	0.003
891	0.003
892	0.003
893	0.003
894	0.003
895	0.003
896	0.003
897	0.003
898	0.003
899	0.003
900	0.003
901	0.003
902	0.003
903	0.003
904	0.003
905	0.003
906	0.003
907	0.003
908	0.003
909	0.003
910	0.003
911	0.003
912	0.003
913	0.003
914	0.003
915	0.003
916	0.003
917	0.003
918	0.003
919	0.003
920	0.003
921	0.003
922	0.003
923	0.003
924	0.003
925	0.003
926	0.003
927	0.003
928	0.003
929	0.003
930	0.003
931	0.003
932	0.003
933	0.003
934	0.003
935	0.003
936	0.003
937	0.003
938	0.003
939	0.003
940	0.003
941	0.003
942	0.003
943	0.003
944	0.002
945	0.002
946	0.002
947	0.002
948	0.002
949	0.002
950	0.001
951	0.001
952	0.001
953	0.001
954	0.001
955	0.001
956	0.001
957	0.002
958	0.002
959	0.003
960	0.003
961	0.004
962	0.004
963	0.005
964	0.005
965	0.005
966	0.005
967	0.005
968	0.005
969	0.005
970	0.005
971	0.005
972	0.005
973	0.004
974	0.004
975	0.004
976	0.004
977	0.003
978	0.003
979	0.003
980	0.002
981	0.002
982	0.002
983	0.001
984	0.001
985	0.001
986	0
987	0
988	-0.001
989	-0.001
990	-0.001
991	-0.002
992	-0.002
993	-0.002
994	-0.003
995	-0.003
996	-0.003
997	-0.004
998	-0.004
999	-0.004
1000	-0.004
1001	-0.004
1002	-0.005
1003	-0.005
1004	-0.005
1005	-0.005
1006	-0.005
1007	-0.005
1008	-0.005
1009	-0.005
1010	-0.005
1011	-0.005
1012	-0.005
1013	-0.005
1014	-0.005
1015	-0.005
1016	-0.005
1017	-0.005
1018	-0.005
1019	-0.005
1020	-0.005
1021	-0.005
1022	-0.005
1023	-0.005
1024	-0.005
1025	-0.004
1026	-0.004
1027	-0.004
1028	-0.004
1029	-0.004
1030	-0.004
1031	-0.003
1032	-0.003
1033	-0.003
1034	-0.003
1035	-0.003
1036	-0.002
1037	-0.002
1038	-0.002
1039	-0.002
1040	-0.002
1041	-0.001
1042	-0.001
1043	-0.001
1044	-0.001
1045	-0.001
1046	-0.001
1047	-0.001
1048	0
1049	0
1050	0
1051	0
1052	0
1053	0
1054	0
1055	0.001
1056	0.001
1057	0.001
1058	0.001
1059	0.001
1060	0.001
1061	0.001
1062	0.001
1063	0.001
1064	0.002
1065	0.002
1066	0.002
1067	0.002
1068	0.002
1069	0.002
1070	0.003
1071	0.003
1072	0.003
1073	0.003
1074	0.003
1075	0.003
1076	0.003
1077	0.003
1078	0.004
1079	0.004
1080	0.004
1081	0.004
1082	0.004
1083	0.004
1084	0.004
1085	0.004
1086	0.004
1087	0.005
1088	0.005
1089	0.005
1090	0.005
1091	0.005
1092	0.005
1093	0.005
1094	0.005
1095	0.005
1096	0.005
1097	0.005
1098	0.005
1099	0.005
1100	0.005
1101	0.005
1102	0.006
1103	0.006
1104	0.006
1105	0.006
1106	0.006
1107	0.006
1108	0.006
1109	0.006
1110	0.006
1111	0.006
1112	0.006
1113	0.007
1114	0.006
1115	0.006
1116	0.007
1117	0.006
1118	0.006
1119	0.006
1120	0.006
1121	0.006
1122	0.006
1123	0.006
1124	0.006
1125	0.005
1126	0.005
1127	0.005
1128	0.005
1129	0.005
1130	0.004
1131	0.004
1132	0.004
1133	0.003
1134	0.003
1135	0.002
1136	0.002
1137	0.002
1138	0.001
1139	0.001
1140	0.001
1141	0.001
1142	0.001
1143	0.001
1144	0.002
1145	0.003
1146	0.004
1147	0.005
1148	0.006
1149	0.007
1150	0.008
1151	0.009
1152	0.01
1153	0.011
1154	0.012
1155	0.012
1156	0.013
1157	0.013
1158	0.013
1159	0.013
1160	0.012
1161	0.012
1162	0.011
1163	0.01
1164	0.01
1165	0.009
1166	0.008
1167	0.007
1168	0.006
1169	0.005
1170	0.004
1171	0.003
1172	0.002
1173	0.001
1174	-0.001
1175	-0.002
1176	-0.003
1177	-0.004
1178	-0.005
1179	-0.006
1180	-0.007
1181	-0.008
1182	-0.009
1183	-0.009
1184	-0.01
1185	-0.011
1186	-0.012
1187	-0.013
1188	-0.014
1189	-0.014
1190	-0.015
1191	-0.016
1192	-0.017
1193	-0.017
1194	-0.018
1195	-0.018
1196	-0.019
1197	-0.02
1198	-0.02
1199	-0.021
1200	-0.021

## Sheet: 0.01 mM
File_210301_191114 - RawData
Wavelength nm.	Abs.
300	6
301	6
302	6
303	6
304	6
305	6
306	6
307	6
308	6
309	6
310	6
311	6
312	6
313	6
314	6
315	6
316	6
317	6
318	6
319	6
320	6
321	6
322	6
323	6
324	6
325	6
326	6
327	6
328	6
329	6
330	6
331	6
332	6
333	6
334	4.837
335	4.469
336	4.344
337	4.011
338	3.782
339	3.596
340	3.387
341	3.186
342	3.005
343	2.843
344	2.691
345	2.549
346	2.414
347	2.294
348	2.173
349	2.059
350	1.948
351	1.846
352	1.752
353	1.663
354	1.58
355	1.503
356	1.43
357	1.357
358	1.29
359	1.228
360	1.168
361	1.11
362	1.058
363	1.007
364	0.958
365	0.911
366	0.869
367	0.827
368	0.788
369	0.75
370	0.714
371	0.68
372	0.648
373	0.617
374	0.587
375	0.56
376	0.535
377	0.51
378	0.488
379	0.466
380	0.446
381	0.427
382	0.409
383	0.392
384	0.376
385	0.361
386	0.347
387	0.333
388	0.32
389	0.308
390	0.297
391	0.285
392	0.275
393	0.265
394	0.256
395	0.247
396	0.238
397	0.23
398	0.222
399	0.215
400	0.208
401	0.201
402	0.194
403	0.188
404	0.182
405	0.177
406	0.171
407	0.166
408	0.161
409	0.156
410	0.152
411	0.148
412	0.143
413	0.139
414	0.136
415	0.132
416	0.128
417	0.125
418	0.121
419	0.118
420	0.114
421	0.111
422	0.109
423	0.106
424	0.103
425	0.1
426	0.097
427	0.095
428	0.092
429	0.09
430	0.088
431	0.086
432	0.084
433	0.082
434	0.079
435	0.078
436	0.076
437	0.074
438	0.072
439	0.071
440	0.069
441	0.067
442	0.066
443	0.065
444	0.063
445	0.062
446	0.06
447	0.059
448	0.058
449	0.057
450	0.056
451	0.054
452	0.053
453	0.052
454	0.051
455	0.05
456	0.05
457	0.049
458	0.048
459	0.047
460	0.046
461	0.046
462	0.045
463	0.044
464	0.044
465	0.043
466	0.042
467	0.042
468	0.041
469	0.041
470	0.04
471	0.039
472	0.039
473	0.038
474	0.038
475	0.038
476	0.037
477	0.037
478	0.037
479	0.036
480	0.036
481	0.035
482	0.035
483	0.034
484	0.034
485	0.034
486	0.034
487	0.033
488	0.033
489	0.033
490	0.033
491	0.032
492	0.032
493	0.032
494	0.032
495	0.031
496	0.031
497	0.031
498	0.031
499	0.031
500	0.03
501	0.03
502	0.03
503	0.03
504	0.03
505	0.03
506	0.029
507	0.029
508	0.029
509	0.029
510	0.029
511	0.029
512	0.029
513	0.029
514	0.028
515	0.028
516	0.028
517	0.028
518	0.028
519	0.028
520	0.028
521	0.028
522	0.028
523	0.028
524	0.028
525	0.027
526	0.027
527	0.027
528	0.027
529	0.027
530	0.027
531	0.027
532	0.027
533	0.027
534	0.027
535	0.027
536	0.027
537	0.027
538	0.027
539	0.027
540	0.027
541	0.027
542	0.027
543	0.027
544	0.027
545	0.027
546	0.027
547	0.027
548	0.027
549	0.027
550	0.027
551	0.027
552	0.027
553	0.027
554	0.027
555	0.027
556	0.027
557	0.028
558	0.028
559	0.028
560	0.028
561	0.028
562	0.028
563	0.028
564	0.028
565	0.028
566	0.028
567	0.028
568	0.028
569	0.028
570	0.028
571	0.028
572	0.028
573	0.029
574	0.029
575	0.029
576	0.029
577	0.029
578	0.029
579	0.029
580	0.029
581	0.03
582	0.03
583	0.03
584	0.03
585	0.03
586	0.03
587	0.03
588	0.03
589	0.03
590	0.03
591	0.031
592	0.031
593	0.031
594	0.031
595	0.031
596	0.031
597	0.031
598	0.032
599	0.031
600	0.032
601	0.032
602	0.032
603	0.032
604	0.032
605	0.033
606	0.033
607	0.032
608	0.033
609	0.033
610	0.033
611	0.033
612	0.033
613	0.033
614	0.033
615	0.034
616	0.034
617	0.034
618	0.034
619	0.034
620	0.034
621	0.034
622	0.034
623	0.035
624	0.035
625	0.035
626	0.035
627	0.035
628	0.035
629	0.036
630	0.036
631	0.036
632	0.036
633	0.036
634	0.036
635	0.036
636	0.036
637	0.036
638	0.036
639	0.036
640	0.037
641	0.037
642	0.037
643	0.037
644	0.037
645	0.037
646	0.037
647	0.037
648	0.038
649	0.038
650	0.037
651	0.038
652	0.038
653	0.038
654	0.038
655	0.038
656	0.038
657	0.038
658	0.038
659	0.039
660	0.039
661	0.039
662	0.039
663	0.039
664	0.039
665	0.039
666	0.039
667	0.04
668	0.04
669	0.04
670	0.04
671	0.04
672	0.04
673	0.04
674	0.04
675	0.04
676	0.04
677	0.04
678	0.04
679	0.041
680	0.041
681	0.041
682	0.041
683	0.041
684	0.041
685	0.041
686	0.041
687	0.041
688	0.041
689	0.041
690	0.041
691	0.041
692	0.041
693	0.041
694	0.041
695	0.042
696	0.042
697	0.042
698	0.042
699	0.042
700	0.042
701	0.042
702	0.042
703	0.042
704	0.042
705	0.042
706	0.043
707	0.042
708	0.042
709	0.042
710	0.043
711	0.042
712	0.043
713	0.042
714	0.043
715	0.043
716	0.043
717	0.043
718	0.043
719	0.043
720	0.043
721	0.043
722	0.043
723	0.043
724	0.043
725	0.043
726	0.043
727	0.043
728	0.043
729	0.043
730	0.043
731	0.043
732	0.043
733	0.043
734	0.043
735	0.043
736	0.043
737	0.043
738	0.043
739	0.043
740	0.043
741	0.044
742	0.043
743	0.044
744	0.044
745	0.043
746	0.044
747	0.044
748	0.043
749	0.043
750	0.043
751	0.044
752	0.044
753	0.044
754	0.043
755	0.044
756	0.044
757	0.044
758	0.044
759	0.043
760	0.044
761	0.044
762	0.044
763	0.044
764	0.044
765	0.044
766	0.044
767	0.044
768	0.044
769	0.044
770	0.043
771	0.043
772	0.043
773	0.043
774	0.044
775	0.043
776	0.043
777	0.043
778	0.043
779	0.044
780	0.044
781	0.044
782	0.044
783	0.044
784	0.044
785	0.044
786	0.044
787	0.044
788	0.044
789	0.044
790	0.044
791	0.044
792	0.044
793	0.044
794	0.044
795	0.044
796	0.044
797	0.044
798	0.044
799	0.044
800	0.045
801	0.047
802	0.047
803	0.047
804	0.047
805	0.047
806	0.047
807	0.047
808	0.047
809	0.047
810	0.047
811	0.047
812	0.047
813	0.047
814	0.047
815	0.047
816	0.047
817	0.047
818	0.047
819	0.047
820	0.047
821	0.047
822	0.047
823	0.047
824	0.047
825	0.047
826	0.047
827	0.047
828	0.047
829	0.047
830	0.047
831	0.044
832	0.044
833	0.044
834	0.044
835	0.043
836	0.044
837	0.043
838	0.044
839	0.043
840	0.043
841	0.043
842	0.043
843	0.043
844	0.043
845	0.043
846	0.043
847	0.043
848	0.042
849	0.042
850	0.042
851	0.042
852	0.042
853	0.042
854	0.042
855	0.042
856	0.042
857	0.041
858	0.041
859	0.041
860	0.041
861	0.041
862	0.041
863	0.041
864	0.04
865	0.04
866	0.04
867	0.04
868	0.04
869	0.039
870	0.039
871	0.039
872	0.039
873	0.039
874	0.039
875	0.039
876	0.039
877	0.038
878	0.038
879	0.038
880	0.038
881	0.038
882	0.038
883	0.037
884	0.037
885	0.037
886	0.037
887	0.037
888	0.037
889	0.037
890	0.037
891	0.037
892	0.036
893	0.036
894	0.036
895	0.036
896	0.036
897	0.036
898	0.036
899	0.036
900	0.036
901	0.036
902	0.035
903	0.035
904	0.035
905	0.035
906	0.035
907	0.035
908	0.035
909	0.035
910	0.035
911	0.035
912	0.035
913	0.035
914	0.034
915	0.035
916	0.034
917	0.035
918	0.034
919	0.034
920	0.034
921	0.034
922	0.034
923	0.034
924	0.034
925	0.034
926	0.034
927	0.034
928	0.034
929	0.034
930	0.034
931	0.034
932	0.034
933	0.033
934	0.033
935	0.033
936	0.033
937	0.033
938	0.033
939	0.033
940	0.033
941	0.033
942	0.032
943	0.032
944	0.032
945	0.032
946	0.032
947	0.031
948	0.031
949	0.031
950	0.03
951	0.03
952	0.03
953	0.03
954	0.03
955	0.03
956	0.03
957	0.03
958	0.031
959	0.031
960	0.032
961	0.032
962	0.032
963	0.033
964	0.033
965	0.033
966	0.033
967	0.033
968	0.033
969	0.033
970	0.033
971	0.033
972	0.032
973	0.032
974	0.032
975	0.032
976	0.031
977	0.031
978	0.031
979	0.03
980	0.03
981	0.03
982	0.029
983	0.029
984	0.028
985	0.028
986	0.028
987	0.027
988	0.027
989	0.026
990	0.026
991	0.025
992	0.025
993	0.025
994	0.024
995	0.024
996	0.024
997	0.024
998	0.023
999	0.023
1000	0.023
1001	0.023
1002	0.022
1003	0.022
1004	0.022
1005	0.022
1006	0.022
1007	0.022
1008	0.021
1009	0.022
1010	0.021
1011	0.021
1012	0.021
1013	0.021
1014	0.021
1015	0.021
1016	0.021
1017	0.021
1018	0.021
1019	0.021
1020	0.021
1021	0.022
1022	0.022
1023	0.022
1024	0.022
1025	0.022
1026	0.022
1027	0.022
1028	0.022
1029	0.022
1030	0.022
1031	0.022
1032	0.023
1033	0.023
1034	0.023
1035	0.023
1036	0.023
1037	0.023
1038	0.023
1039	0.024
1040	0.024
1041	0.024
1042	0.024
1043	0.024
1044	0.024
1045	0.024
1046	0.024
1047	0.024
1048	0.024
1049	0.024
1050	0.025
1051	0.025
1052	0.025
1053	0.025
1054	0.025
1055	0.025
1056	0.025
1057	0.025
1058	0.025
1059	0.025
1060	0.025
1061	0.025
1062	0.025
1063	0.025
1064	0.025
1065	0.025
1066	0.025
1067	0.025
1068	0.025
1069	0.025
1070	0.025
1071	0.025
1072	0.025
1073	0.025
1074	0.025
1075	0.025
1076	0.025
1077	0.025
1078	0.025
1079	0.025
1080	0.025
1081	0.025
1082	0.025
1083	0.025
1084	0.025
1085	0.024
1086	0.024
1087	0.024
1088	0.024
1089	0.024
1090	0.024
1091	0.024
1092	0.024
1093	0.024
1094	0.024
1095	0.024
1096	0.024
1097	0.024
1098	0.024
1099	0.024
1100	0.024
1101	0.023
1102	0.023
1103	0.023
1104	0.023
1105	0.023
1106	0.023
1107	0.023
1108	0.023
1109	0.023
1110	0.023
1111	0.023
1112	0.023
1113	0.023
1114	0.023
1115	0.023
1116	0.023
1117	0.023
1118	0.023
1119	0.023
1120	0.023
1121	0.023
1122	0.023
1123	0.023
1124	0.023
1125	0.022
1126	0.022
1127	0.022
1128	0.022
1129	0.022
1130	0.021
1131	0.021
1132	0.021
1133	0.02
1134	0.02
1135	0.019
1136	0.019
1137	0.019
1138	0.018
1139	0.018
1140	0.018
1141	0.018
1142	0.018
1143	0.018
1144	0.019
1145	0.019
1146	0.02
1147	0.021
1148	0.022
1149	0.023
1150	0.024
1151	0.025
1152	0.026
1153	0.027
1154	0.027
1155	0.028
1156	0.028
1157	0.028
1158	0.028
1159	0.028
1160	0.027
1161	0.027
1162	0.026
1163	0.025
1164	0.025
1165	0.024
1166	0.023
1167	0.022
1168	0.021
1169	0.02
1170	0.018
1171	0.017
1172	0.016
1173	0.015
1174	0.014
1175	0.013
1176	0.012
1177	0.011
1178	0.01
1179	0.009
1180	0.008
1181	0.007
1182	0.006
1183	0.005
1184	0.004
1185	0.003
1186	0.002
1187	0.001
1188	0.001
1189	0
1190	-0.001
1191	-0.002
1192	-0.002
1193	-0.003
1194	-0.004
1195	-0.004
1196	-0.005
1197	-0.006
1198	-0.006
1199	-0.007
1200	-0.007

## Sheet: 0.1 mM
File_210301_175907 - RawData
Wavelength nm.	Abs.
300	6
301	6
302	6
303	6
304	6
305	6
306	6
307	6
308	6
309	6
310	6
311	6
312	6
313	6
314	6
315	6
316	6
317	6
318	6
319	6
320	6
321	6
322	6
323	6
324	6
325	6
326	6
327	6
328	6
329	6
330	6
331	6
332	6
333	6
334	6
335	5.885
336	6
337	6
338	6
339	6
340	6
341	5.011
342	4.537
343	4.234
344	4.054
345	3.806
346	3.624
347	3.466
348	3.296
349	3.144
350	3.014
351	2.864
352	2.738
353	2.62
354	2.51
355	2.4
356	2.298
357	2.199
358	2.102
359	2.014
360	1.929
361	1.845
362	1.769
363	1.696
364	1.623
365	1.555
366	1.491
367	1.429
368	1.37
369	1.312
370	1.258
371	1.204
372	1.153
373	1.106
374	1.058
375	1.015
376	0.974
377	0.935
378	0.898
379	0.864
380	0.831
381	0.798
382	0.769
383	0.74
384	0.713
385	0.687
386	0.663
387	0.639
388	0.618
389	0.597
390	0.577
391	0.557
392	0.538
393	0.521
394	0.505
395	0.488
396	0.473
397	0.459
398	0.445
399	0.431
400	0.418
401	0.405
402	0.393
403	0.383
404	0.372
405	0.362
406	0.352
407	0.343
408	0.334
409	0.325
410	0.317
411	0.309
412	0.302
413	0.295
414	0.288
415	0.281
416	0.274
417	0.268
418	0.262
419	0.256
420	0.25
421	0.245
422	0.24
423	0.234
424	0.229
425	0.224
426	0.22
427	0.216
428	0.212
429	0.208
430	0.204
431	0.201
432	0.197
433	0.194
434	0.191
435	0.188
436	0.185
437	0.182
438	0.18
439	0.178
440	0.175
441	0.173
442	0.171
443	0.17
444	0.168
445	0.167
446	0.165
447	0.164
448	0.163
449	0.162
450	0.161
451	0.16
452	0.16
453	0.159
454	0.159
455	0.158
456	0.158
457	0.158
458	0.158
459	0.158
460	0.158
461	0.159
462	0.159
463	0.159
464	0.16
465	0.161
466	0.161
467	0.162
468	0.162
469	0.163
470	0.164
471	0.164
472	0.165
473	0.166
474	0.167
475	0.168
476	0.169
477	0.17
478	0.171
479	0.171
480	0.172
481	0.173
482	0.174
483	0.175
484	0.176
485	0.177
486	0.178
487	0.179
488	0.18
489	0.181
490	0.182
491	0.183
492	0.183
493	0.184
494	0.185
495	0.186
496	0.187
497	0.188
498	0.189
499	0.19
500	0.191
501	0.192
502	0.192
503	0.193
504	0.194
505	0.195
506	0.195
507	0.196
508	0.197
509	0.198
510	0.199
511	0.199
512	0.2
513	0.201
514	0.201
515	0.202
516	0.203
517	0.204
518	0.204
519	0.205
520	0.206
521	0.207
522	0.207
523	0.208
524	0.209
525	0.21
526	0.21
527	0.211
528	0.212
529	0.213
530	0.213
531	0.214
532	0.215
533	0.216
534	0.216
535	0.217
536	0.218
537	0.219
538	0.22
539	0.221
540	0.222
541	0.223
542	0.224
543	0.224
544	0.225
545	0.226
546	0.227
547	0.228
548	0.229
549	0.23
550	0.231
551	0.232
552	0.233
553	0.234
554	0.235
555	0.236
556	0.237
557	0.239
558	0.24
559	0.241
560	0.242
561	0.243
562	0.244
563	0.245
564	0.247
565	0.248
566	0.249
567	0.25
568	0.252
569	0.253
570	0.254
571	0.256
572	0.257
573	0.259
574	0.26
575	0.261
576	0.262
577	0.264
578	0.265
579	0.267
580	0.268
581	0.269
582	0.27
583	0.272
584	0.273
585	0.275
586	0.276
587	0.278
588	0.279
589	0.281
590	0.282
591	0.283
592	0.285
593	0.286
594	0.288
595	0.289
596	0.291
597	0.292
598	0.294
599	0.295
600	0.297
601	0.298
602	0.299
603	0.301
604	0.302
605	0.304
606	0.305
607	0.306
608	0.308
609	0.31
610	0.311
611	0.312
612	0.314
613	0.315
614	0.317
615	0.318
616	0.319
617	0.321
618	0.322
619	0.323
620	0.325
621	0.326
622	0.327
623	0.329
624	0.33
625	0.331
626	0.333
627	0.334
628	0.336
629	0.337
630	0.338
631	0.339
632	0.341
633	0.342
634	0.343
635	0.344
636	0.346
637	0.347
638	0.348
639	0.349
640	0.351
641	0.352
642	0.353
643	0.354
644	0.355
645	0.357
646	0.358
647	0.359
648	0.36
649	0.361
650	0.363
651	0.364
652	0.365
653	0.366
654	0.367
655	0.368
656	0.369
657	0.37
658	0.371
659	0.372
660	0.373
661	0.374
662	0.376
663	0.377
664	0.378
665	0.379
666	0.38
667	0.381
668	0.383
669	0.383
670	0.384
671	0.385
672	0.386
673	0.387
674	0.388
675	0.389
676	0.39
677	0.391
678	0.392
679	0.393
680	0.394
681	0.395
682	0.395
683	0.397
684	0.397
685	0.398
686	0.399
687	0.4
688	0.401
689	0.401
690	0.402
691	0.403
692	0.404
693	0.405
694	0.405
695	0.406
696	0.407
697	0.408
698	0.408
699	0.409
700	0.41
701	0.41
702	0.411
703	0.411
704	0.412
705	0.413
706	0.413
707	0.414
708	0.414
709	0.415
710	0.415
711	0.415
712	0.417
713	0.417
714	0.418
715	0.419
716	0.419
717	0.419
718	0.42
719	0.42
720	0.421
721	0.421
722	0.421
723	0.422
724	0.422
725	0.423
726	0.423
727	0.423
728	0.424
729	0.424
730	0.424
731	0.425
732	0.425
733	0.426
734	0.426
735	0.426
736	0.427
737	0.427
738	0.427
739	0.428
740	0.428
741	0.429
742	0.429
743	0.43
744	0.43
745	0.43
746	0.43
747	0.43
748	0.43
749	0.431
750	0.431
751	0.432
752	0.432
753	0.432
754	0.433
755	0.433
756	0.433
757	0.434
758	0.434
759	0.434
760	0.435
761	0.435
762	0.435
763	0.435
764	0.436
765	0.436
766	0.436
767	0.437
768	0.436
769	0.437
770	0.437
771	0.437
772	0.438
773	0.438
774	0.439
775	0.439
776	0.44
777	0.44
778	0.44
779	0.441
780	0.441
781	0.442
782	0.442
783	0.442
784	0.443
785	0.442
786	0.443
787	0.443
788	0.444
789	0.444
790	0.445
791	0.445
792	0.445
793	0.446
794	0.446
795	0.446
796	0.446
797	0.446
798	0.446
799	0.447
800	0.448
801	0.448
802	0.448
803	0.448
804	0.448
805	0.448
806	0.449
807	0.449
808	0.449
809	0.449
810	0.449
811	0.45
812	0.45
813	0.45
814	0.45
815	0.45
816	0.45
817	0.45
818	0.45
819	0.45
820	0.45
821	0.45
822	0.45
823	0.45
824	0.45
825	0.449
826	0.449
827	0.449
828	0.449
829	0.449
830	0.448
831	0.447
832	0.447
833	0.446
834	0.446
835	0.445
836	0.445
837	0.444
838	0.444
839	0.443
840	0.443
841	0.442
842	0.441
843	0.44
844	0.44
845	0.439
846	0.438
847	0.437
848	0.436
849	0.435
850	0.434
851	0.433
852	0.432
853	0.431
854	0.43
855	0.429
856	0.428
857	0.426
858	0.425
859	0.424
860	0.423
861	0.421
862	0.42
863	0.419
864	0.417
865	0.416
866	0.415
867	0.413
868	0.412
869	0.41
870	0.409
871	0.407
872	0.406
873	0.404
874	0.403
875	0.401
876	0.4
877	0.398
878	0.397
879	0.395
880	0.394
881	0.392
882	0.391
883	0.389
884	0.388
885	0.387
886	0.385
887	0.384
888	0.383
889	0.381
890	0.38
891	0.379
892	0.377
893	0.376
894	0.375
895	0.373
896	0.372
897	0.371
898	0.37
899	0.369
900	0.368
901	0.366
902	0.365
903	0.364
904	0.363
905	0.362
906	0.361
907	0.36
908	0.359
909	0.358
910	0.357
911	0.356
912	0.355
913	0.354
914	0.353
915	0.353
916	0.352
917	0.351
918	0.35
919	0.349
920	0.348
921	0.348
922	0.347
923	0.346
924	0.345
925	0.345
926	0.344
927	0.343
928	0.342
929	0.342
930	0.341
931	0.34
932	0.34
933	0.339
934	0.338
935	0.338
936	0.337
937	0.336
938	0.335
939	0.335
940	0.334
941	0.333
942	0.332
943	0.332
944	0.331
945	0.33
946	0.329
947	0.329
948	0.328
949	0.327
950	0.326
951	0.325
952	0.325
953	0.324
954	0.323
955	0.323
956	0.322
957	0.322
958	0.322
959	0.322
960	0.322
961	0.321
962	0.321
963	0.321
964	0.321
965	0.321
966	0.32
967	0.32
968	0.319
969	0.319
970	0.318
971	0.317
972	0.316
973	0.316
974	0.315
975	0.314
976	0.313
977	0.313
978	0.312
979	0.311
980	0.31
981	0.309
982	0.308
983	0.307
984	0.307
985	0.306
986	0.305
987	0.304
988	0.303
989	0.302
990	0.301
991	0.3
992	0.3
993	0.299
994	0.298
995	0.297
996	0.296
997	0.296
998	0.295
999	0.294
1000	0.293
1001	0.293
1002	0.292
1003	0.291
1004	0.291
1005	0.29
1006	0.289
1007	0.289
1008	0.288
1009	0.288
1010	0.287
1011	0.287
1012	0.286
1013	0.285
1014	0.285
1015	0.284
1016	0.284
1017	0.284
1018	0.283
1019	0.282
1020	0.282
1021	0.282
1022	0.281
1023	0.281
1024	0.28
1025	0.28
1026	0.28
1027	0.279
1028	0.279
1029	0.278
1030	0.278
1031	0.277
1032	0.277
1033	0.277
1034	0.276
1035	0.276
1036	0.276
1037	0.275
1038	0.275
1039	0.274
1040	0.274
1041	0.274
1042	0.273
1043	0.273
1044	0.272
1045	0.272
1046	0.271
1047	0.271
1048	0.271
1049	0.27
1050	0.27
1051	0.269
1052	0.269
1053	0.268
1054	0.268
1055	0.267
1056	0.267
1057	0.267
1058	0.266
1059	0.265
1060	0.265
1061	0.264
1062	0.264
1063	0.263
1064	0.263
1065	0.262
1066	0.262
1067	0.261
1068	0.261
1069	0.26
1070	0.259
1071	0.259
1072	0.258
1073	0.258
1074	0.257
1075	0.257
1076	0.256
1077	0.255
1078	0.255
1079	0.254
1080	0.254
1081	0.253
1082	0.252
1083	0.252
1084	0.251
1085	0.25
1086	0.25
1087	0.249
1088	0.248
1089	0.248
1090	0.247
1091	0.247
1092	0.246
1093	0.245
1094	0.245
1095	0.244
1096	0.243
1097	0.243
1098	0.242
1099	0.242
1100	0.241
1101	0.24
1102	0.24
1103	0.239
1104	0.239
1105	0.238
1106	0.237
1107	0.237
1108	0.236
1109	0.236
1110	0.235
1111	0.234
1112	0.234
1113	0.233
1114	0.233
1115	0.232
1116	0.232
1117	0.231
1118	0.23
1119	0.23
1120	0.229
1121	0.229
1122	0.228
1123	0.227
1124	0.227
1125	0.226
1126	0.225
1127	0.225
1128	0.224
1129	0.223
1130	0.222
1131	0.221
1132	0.22
1133	0.219
1134	0.219
1135	0.217
1136	0.216
1137	0.215
1138	0.214
1139	0.213
1140	0.212
1141	0.212
1142	0.211
1143	0.211
1144	0.211
1145	0.211
1146	0.211
1147	0.211
1148	0.211
1149	0.212
1150	0.212
1151	0.213
1152	0.213
1153	0.213
1154	0.213
1155	0.213
1156	0.213
1157	0.213
1158	0.212
1159	0.212
1160	0.211
1161	0.21
1162	0.209
1163	0.208
1164	0.206
1165	0.205
1166	0.204
1167	0.202
1168	0.201
1169	0.199
1170	0.198
1171	0.196
1172	0.195
1173	0.193
1174	0.191
1175	0.19
1176	0.188
1177	0.187
1178	0.185
1179	0.184
1180	0.182
1181	0.181
1182	0.179
1183	0.178
1184	0.176
1185	0.175
1186	0.173
1187	0.172
1188	0.171
1189	0.169
1190	0.168
1191	0.167
1192	0.166
1193	0.164
1194	0.163
1195	0.162
1196	0.161
1197	0.16
1198	0.159
1199	0.158
1200	0.157

## Sheet: 0.02 mM
File_210301_191543 - RawData
Wavelength nm.	Abs.
300	6
301	6
302	6
303	6
304	6
305	6
306	6
307	6
308	6
309	6
310	6
311	6
312	6
313	6
314	6
315	6
316	6
317	6
318	6
319	6
320	6
321	6
322	6
323	6
324	6
325	6
326	6
327	6
328	6
329	6
330	6
331	6
332	6
333	6
334	6
335	4.892
336	4.393
337	4.214
338	4.017
339	3.789
340	3.541
341	3.349
342	3.165
343	2.994
344	2.838
345	2.688
346	2.548
347	2.426
348	2.299
349	2.181
350	2.068
351	1.962
352	1.864
353	1.772
354	1.685
355	1.605
356	1.529
357	1.454
358	1.383
359	1.318
360	1.255
361	1.194
362	1.139
363	1.086
364	1.035
365	0.986
366	0.94
367	0.896
368	0.855
369	0.816
370	0.778
371	0.741
372	0.707
373	0.674
374	0.643
375	0.613
376	0.586
377	0.559
378	0.535
379	0.513
380	0.492
381	0.471
382	0.452
383	0.434
384	0.416
385	0.399
386	0.384
387	0.37
388	0.356
389	0.343
390	0.33
391	0.318
392	0.306
393	0.296
394	0.286
395	0.276
396	0.267
397	0.258
398	0.249
399	0.241
400	0.233
401	0.226
402	0.218
403	0.212
404	0.205
405	0.199
406	0.193
407	0.188
408	0.182
409	0.177
410	0.172
411	0.167
412	0.163
413	0.158
414	0.154
415	0.149
416	0.146
417	0.142
418	0.138
419	0.134
420	0.131
421	0.128
422	0.124
423	0.121
424	0.118
425	0.115
426	0.112
427	0.11
428	0.107
429	0.104
430	0.102
431	0.1
432	0.098
433	0.095
434	0.093
435	0.091
436	0.089
437	0.087
438	0.085
439	0.084
440	0.082
441	0.08
442	0.079
443	0.077
444	0.076
445	0.074
446	0.073
447	0.072
448	0.071
449	0.069
450	0.068
451	0.067
452	0.066
453	0.065
454	0.064
455	0.063
456	0.063
457	0.062
458	0.061
459	0.06
460	0.06
461	0.059
462	0.058
463	0.058
464	0.057
465	0.057
466	0.056
467	0.056
468	0.056
469	0.055
470	0.055
471	0.054
472	0.054
473	0.054
474	0.053
475	0.053
476	0.053
477	0.053
478	0.052
479	0.052
480	0.052
481	0.052
482	0.051
483	0.051
484	0.051
485	0.051
486	0.051
487	0.05
488	0.05
489	0.05
490	0.05
491	0.05
492	0.05
493	0.05
494	0.05
495	0.05
496	0.05
497	0.049
498	0.05
499	0.049
500	0.049
501	0.049
502	0.049
503	0.049
504	0.049
505	0.049
506	0.049
507	0.049
508	0.049
509	0.049
510	0.049
511	0.049
512	0.049
513	0.049
514	0.049
515	0.049
516	0.049
517	0.049
518	0.049
519	0.049
520	0.049
521	0.049
522	0.049
523	0.049
524	0.049
525	0.049
526	0.049
527	0.049
528	0.049
529	0.049
530	0.049
531	0.049
532	0.049
533	0.049
534	0.049
535	0.049
536	0.049
537	0.05
538	0.05
539	0.049
540	0.05
541	0.05
542	0.05
543	0.05
544	0.05
545	0.05
546	0.051
547	0.051
548	0.051
549	0.051
550	0.051
551	0.051
552	0.051
553	0.051
554	0.051
555	0.052
556	0.052
557	0.052
558	0.052
559	0.052
560	0.053
561	0.053
562	0.053
563	0.053
564	0.053
565	0.054
566	0.054
567	0.054
568	0.054
569	0.054
570	0.055
571	0.055
572	0.055
573	0.055
574	0.056
575	0.056
576	0.056
577	0.056
578	0.057
579	0.057
580	0.057
581	0.057
582	0.058
583	0.058
584	0.058
585	0.059
586	0.059
587	0.059
588	0.059
589	0.06
590	0.06
591	0.06
592	0.06
593	0.061
594	0.061
595	0.061
596	0.061
597	0.062
598	0.062
599	0.062
600	0.063
601	0.063
602	0.063
603	0.063
604	0.064
605	0.064
606	0.064
607	0.064
608	0.065
609	0.065
610	0.065
611	0.066
612	0.066
613	0.066
614	0.066
615	0.067
616	0.067
617	0.067
618	0.068
619	0.068
620	0.068
621	0.068
622	0.068
623	0.069
624	0.069
625	0.069
626	0.07
627	0.07
628	0.07
629	0.071
630	0.071
631	0.071
632	0.071
633	0.071
634	0.072
635	0.072
636	0.072
637	0.072
638	0.073
639	0.073
640	0.073
641	0.073
642	0.074
643	0.074
644	0.074
645	0.074
646	0.075
647	0.075
648	0.075
649	0.075
650	0.076
651	0.076
652	0.076
653	0.076
654	0.076
655	0.077
656	0.077
657	0.077
658	0.077
659	0.078
660	0.078
661	0.078
662	0.078
663	0.079
664	0.079
665	0.079
666	0.079
667	0.079
668	0.079
669	0.08
670	0.08
671	0.08
672	0.08
673	0.08
674	0.081
675	0.081
676	0.081
677	0.081
678	0.081
679	0.081
680	0.082
681	0.082
682	0.082
683	0.082
684	0.082
685	0.083
686	0.082
687	0.083
688	0.083
689	0.083
690	0.083
691	0.084
692	0.083
693	0.084
694	0.084
695	0.084
696	0.084
697	0.084
698	0.084
699	0.085
700	0.085
701	0.085
702	0.085
703	0.085
704	0.085
705	0.085
706	0.086
707	0.085
708	0.085
709	0.086
710	0.086
711	0.086
712	0.086
713	0.086
714	0.086
715	0.086
716	0.086
717	0.087
718	0.087
719	0.087
720	0.087
721	0.087
722	0.087
723	0.087
724	0.087
725	0.087
726	0.087
727	0.087
728	0.088
729	0.087
730	0.087
731	0.087
732	0.087
733	0.087
734	0.087
735	0.087
736	0.088
737	0.087
738	0.088
739	0.088
740	0.088
741	0.088
742	0.088
743	0.088
744	0.088
745	0.088
746	0.088
747	0.088
748	0.088
749	0.088
750	0.088
751	0.088
752	0.089
753	0.088
754	0.088
755	0.088
756	0.089
757	0.089
758	0.089
759	0.088
760	0.089
761	0.089
762	0.089
763	0.088
764	0.089
765	0.089
766	0.089
767	0.089
768	0.089
769	0.088
770	0.089
771	0.089
772	0.089
773	0.088
774	0.089
775	0.089
776	0.089
777	0.089
778	0.089
779	0.089
780	0.089
781	0.09
782	0.089
783	0.09
784	0.09
785	0.09
786	0.089
787	0.089
788	0.089
789	0.09
790	0.09
791	0.09
792	0.09
793	0.09
794	0.09
795	0.09
796	0.09
797	0.09
798	0.09
799	0.09
800	0.091
801	0.091
802	0.091
803	0.092
804	0.092
805	0.092
806	0.092
807	0.092
808	0.092
809	0.092
810	0.092
811	0.092
812	0.092
813	0.092
814	0.092
815	0.092
816	0.092
817	0.092
818	0.092
819	0.092
820	0.092
821	0.091
822	0.092
823	0.091
824	0.092
825	0.092
826	0.092
827	0.091
828	0.091
829	0.092
830	0.091
831	0.089
832	0.089
833	0.089
834	0.089
835	0.088
836	0.089
837	0.088
838	0.089
839	0.088
840	0.088
841	0.088
842	0.088
843	0.088
844	0.088
845	0.087
846	0.087
847	0.087
848	0.087
849	0.087
850	0.087
851	0.086
852	0.086
853	0.086
854	0.086
855	0.085
856	0.085
857	0.085
858	0.085
859	0.084
860	0.084
861	0.084
862	0.084
863	0.083
864	0.083
865	0.083
866	0.083
867	0.082
868	0.082
869	0.082
870	0.081
871	0.081
872	0.081
873	0.08
874	0.08
875	0.08
876	0.08
877	0.079
878	0.079
879	0.079
880	0.079
881	0.078
882	0.078
883	0.078
884	0.078
885	0.077
886	0.077
887	0.077
888	0.077
889	0.076
890	0.076
891	0.076
892	0.076
893	0.076
894	0.075
895	0.075
896	0.075
897	0.075
898	0.074
899	0.074
900	0.074
901	0.074
902	0.074
903	0.074
904	0.073
905	0.073
906	0.073
907	0.073
908	0.073
909	0.073
910	0.072
911	0.072
912	0.072
913	0.072
914	0.072
915	0.072
916	0.071
917	0.072
918	0.071
919	0.071
920	0.071
921	0.071
922	0.071
923	0.071
924	0.071
925	0.07
926	0.07
927	0.07
928	0.07
929	0.07
930	0.07
931	0.07
932	0.07
933	0.069
934	0.069
935	0.069
936	0.069
937	0.069
938	0.069
939	0.069
940	0.068
941	0.068
942	0.068
943	0.068
944	0.067
945	0.067
946	0.067
947	0.067
948	0.066
949	0.066
950	0.066
951	0.065
952	0.065
953	0.065
954	0.065
955	0.065
956	0.065
957	0.065
958	0.065
959	0.066
960	0.066
961	0.067
962	0.067
963	0.067
964	0.067
965	0.068
966	0.068
967	0.067
968	0.067
969	0.067
970	0.067
971	0.067
972	0.066
973	0.066
974	0.066
975	0.065
976	0.065
977	0.065
978	0.064
979	0.064
980	0.063
981	0.063
982	0.062
983	0.062
984	0.061
985	0.061
986	0.06
987	0.06
988	0.06
989	0.059
990	0.059
991	0.058
992	0.058
993	0.057
994	0.057
995	0.057
996	0.056
997	0.056
998	0.056
999	0.055
1000	0.055
1001	0.055
1002	0.054
1003	0.054
1004	0.054
1005	0.054
1006	0.053
1007	0.053
1008	0.053
1009	0.053
1010	0.053
1011	0.053
1012	0.053
1013	0.052
1014	0.052
1015	0.052
1016	0.052
1017	0.052
1018	0.052
1019	0.052
1020	0.052
1021	0.052
1022	0.052
1023	0.052
1024	0.052
1025	0.052
1026	0.052
1027	0.052
1028	0.053
1029	0.053
1030	0.053
1031	0.053
1032	0.053
1033	0.053
1034	0.053
1035	0.053
1036	0.053
1037	0.053
1038	0.053
1039	0.053
1040	0.053
1041	0.053
1042	0.053
1043	0.053
1044	0.053
1045	0.054
1046	0.054
1047	0.054
1048	0.054
1049	0.054
1050	0.054
1051	0.054
1052	0.054
1053	0.054
1054	0.054
1055	0.054
1056	0.054
1057	0.054
1058	0.054
1059	0.054
1060	0.054
1061	0.054
1062	0.053
1063	0.053
1064	0.053
1065	0.053
1066	0.053
1067	0.053
1068	0.053
1069	0.053
1070	0.053
1071	0.053
1072	0.053
1073	0.053
1074	0.053
1075	0.053
1076	0.052
1077	0.052
1078	0.052
1079	0.052
1080	0.052
1081	0.052
1082	0.052
1083	0.051
1084	0.051
1085	0.051
1086	0.051
1087	0.051
1088	0.051
1089	0.051
1090	0.051
1091	0.05
1092	0.05
1093	0.05
1094	0.05
1095	0.05
1096	0.05
1097	0.05
1098	0.05
1099	0.05
1100	0.049
1101	0.049
1102	0.049
1103	0.049
1104	0.049
1105	0.049
1106	0.049
1107	0.049
1108	0.049
1109	0.049
1110	0.048
1111	0.048
1112	0.048
1113	0.048
1114	0.048
1115	0.048
1116	0.048
1117	0.048
1118	0.048
1119	0.048
1120	0.048
1121	0.047
1122	0.047
1123	0.047
1124	0.047
1125	0.047
1126	0.047
1127	0.046
1128	0.046
1129	0.046
1130	0.046
1131	0.045
1132	0.045
1133	0.044
1134	0.044
1135	0.043
1136	0.043
1137	0.042
1138	0.042
1139	0.042
1140	0.041
1141	0.041
1142	0.041
1143	0.041
1144	0.042
1145	0.042
1146	0.043
1147	0.044
1148	0.045
1149	0.046
1150	0.047
1151	0.048
1152	0.049
1153	0.05
1154	0.05
1155	0.051
1156	0.051
1157	0.051
1158	0.051
1159	0.05
1160	0.05
1161	0.049
1162	0.049
1163	0.048
1164	0.047
1165	0.046
1166	0.045
1167	0.044
1168	0.043
1169	0.041
1170	0.04
1171	0.039
1172	0.038
1173	0.037
1174	0.036
1175	0.034
1176	0.033
1177	0.032
1178	0.031
1179	0.03
1180	0.029
1181	0.028
1182	0.027
1183	0.026
1184	0.024
1185	0.024
1186	0.023
1187	0.022
1188	0.021
1189	0.02
1190	0.019
1191	0.018
1192	0.017
1193	0.017
1194	0.016
1195	0.015
1196	0.015
1197	0.014
1198	0.013
1199	0.013
1200	0.012

## Sheet: 0.2 mM
File_210301_180934 - RawData
Wavelength nm.	Abs.
300	6
301	6
302	6
303	6
304	6
305	6
306	6
307	6
308	6
309	6
310	6
311	6
312	6
313	6
314	6
315	6
316	6
317	6
318	6
319	6
320	6
321	6
322	6
323	6
324	6
325	6
326	6
327	6
328	6
329	6
330	6
331	6
332	6
333	6
334	6
335	6
336	6
337	6
338	6
339	6
340	6
341	6
342	5.398
343	6
344	6
345	6
346	6
347	6
348	4.701
349	4.479
350	4.307
351	4.045
352	3.9
353	3.723
354	3.608
355	3.433
356	3.3
357	3.176
358	3.045
359	2.916
360	2.804
361	2.693
362	2.591
363	2.492
364	2.394
365	2.299
366	2.21
367	2.122
368	2.041
369	1.961
370	1.885
371	1.811
372	1.741
373	1.673
374	1.606
375	1.543
376	1.484
377	1.427
378	1.374
379	1.324
380	1.277
381	1.231
382	1.187
383	1.145
384	1.105
385	1.066
386	1.031
387	0.996
388	0.964
389	0.933
390	0.903
391	0.873
392	0.845
393	0.819
394	0.795
395	0.77
396	0.747
397	0.726
398	0.704
399	0.683
400	0.664
401	0.645
402	0.627
403	0.61
404	0.594
405	0.579
406	0.564
407	0.549
408	0.535
409	0.522
410	0.51
411	0.498
412	0.486
413	0.476
414	0.465
415	0.454
416	0.444
417	0.434
418	0.425
419	0.416
420	0.408
421	0.399
422	0.392
423	0.384
424	0.376
425	0.369
426	0.363
427	0.356
428	0.35
429	0.344
430	0.339
431	0.333
432	0.329
433	0.324
434	0.319
435	0.315
436	0.312
437	0.308
438	0.304
439	0.301
440	0.298
441	0.296
442	0.293
443	0.291
444	0.289
445	0.288
446	0.286
447	0.285
448	0.284
449	0.283
450	0.283
451	0.283
452	0.283
453	0.283
454	0.283
455	0.283
456	0.284
457	0.285
458	0.286
459	0.287
460	0.288
461	0.29
462	0.291
463	0.293
464	0.294
465	0.296
466	0.298
467	0.3
468	0.302
469	0.304
470	0.306
471	0.309
472	0.311
473	0.313
474	0.315
475	0.318
476	0.32
477	0.323
478	0.325
479	0.327
480	0.33
481	0.332
482	0.334
483	0.337
484	0.339
485	0.342
486	0.344
487	0.346
488	0.349
489	0.351
490	0.353
491	0.355
492	0.358
493	0.36
494	0.362
495	0.364
496	0.367
497	0.369
498	0.371
499	0.373
500	0.375
501	0.377
502	0.379
503	0.381
504	0.383
505	0.385
506	0.386
507	0.388
508	0.39
509	0.392
510	0.394
511	0.395
512	0.397
513	0.399
514	0.401
515	0.402
516	0.404
517	0.405
518	0.407
519	0.409
520	0.411
521	0.413
522	0.414
523	0.416
524	0.417
525	0.419
526	0.421
527	0.422
528	0.424
529	0.426
530	0.428
531	0.429
532	0.431
533	0.433
534	0.435
535	0.436
536	0.439
537	0.44
538	0.442
539	0.444
540	0.446
541	0.448
542	0.45
543	0.452
544	0.453
545	0.456
546	0.458
547	0.46
548	0.462
549	0.464
550	0.466
551	0.469
552	0.471
553	0.473
554	0.475
555	0.478
556	0.48
557	0.482
558	0.484
559	0.486
560	0.489
561	0.491
562	0.494
563	0.496
564	0.499
565	0.501
566	0.504
567	0.507
568	0.509
569	0.512
570	0.515
571	0.517
572	0.52
573	0.523
574	0.526
575	0.528
576	0.531
577	0.534
578	0.537
579	0.54
580	0.542
581	0.545
582	0.548
583	0.551
584	0.554
585	0.557
586	0.56
587	0.563
588	0.566
589	0.569
590	0.571
591	0.574
592	0.578
593	0.58
594	0.583
595	0.587
596	0.59
597	0.592
598	0.596
599	0.598
600	0.601
601	0.604
602	0.607
603	0.61
604	0.613
605	0.616
606	0.618
607	0.621
608	0.624
609	0.628
610	0.631
611	0.633
612	0.636
613	0.639
614	0.642
615	0.645
616	0.648
617	0.65
618	0.653
619	0.656
620	0.659
621	0.662
622	0.664
623	0.667
624	0.67
625	0.672
626	0.675
627	0.678
628	0.681
629	0.684
630	0.686
631	0.689
632	0.691
633	0.694
634	0.696
635	0.699
636	0.701
637	0.704
638	0.706
639	0.709
640	0.711
641	0.714
642	0.716
643	0.719
644	0.721
645	0.724
646	0.726
647	0.729
648	0.731
649	0.733
650	0.736
651	0.738
652	0.74
653	0.742
654	0.745
655	0.747
656	0.749
657	0.752
658	0.754
659	0.756
660	0.758
661	0.76
662	0.762
663	0.765
664	0.767
665	0.769
666	0.771
667	0.774
668	0.776
669	0.778
670	0.779
671	0.781
672	0.784
673	0.786
674	0.787
675	0.789
676	0.791
677	0.793
678	0.795
679	0.797
680	0.799
681	0.801
682	0.803
683	0.804
684	0.806
685	0.808
686	0.809
687	0.811
688	0.813
689	0.815
690	0.817
691	0.818
692	0.82
693	0.821
694	0.823
695	0.824
696	0.825
697	0.827
698	0.829
699	0.83
700	0.831
701	0.833
702	0.834
703	0.835
704	0.837
705	0.838
706	0.839
707	0.84
708	0.841
709	0.842
710	0.844
711	0.845
712	0.846
713	0.848
714	0.849
715	0.85
716	0.85
717	0.852
718	0.853
719	0.853
720	0.855
721	0.855
722	0.857
723	0.858
724	0.858
725	0.86
726	0.86
727	0.861
728	0.863
729	0.862
730	0.864
731	0.865
732	0.865
733	0.866
734	0.867
735	0.868
736	0.868
737	0.869
738	0.87
739	0.87
740	0.872
741	0.873
742	0.874
743	0.875
744	0.875
745	0.876
746	0.877
747	0.877
748	0.878
749	0.879
750	0.88
751	0.881
752	0.882
753	0.882
754	0.883
755	0.884
756	0.884
757	0.885
758	0.886
759	0.887
760	0.887
761	0.888
762	0.889
763	0.89
764	0.891
765	0.892
766	0.892
767	0.894
768	0.894
769	0.894
770	0.896
771	0.897
772	0.898
773	0.898
774	0.899
775	0.9
776	0.902
777	0.902
778	0.904
779	0.904
780	0.905
781	0.906
782	0.907
783	0.908
784	0.91
785	0.91
786	0.91
787	0.912
788	0.913
789	0.914
790	0.915
791	0.916
792	0.915
793	0.917
794	0.917
795	0.918
796	0.919
797	0.919
798	0.92
799	0.921
800	0.922
801	0.922
802	0.924
803	0.924
804	0.925
805	0.925
806	0.926
807	0.926
808	0.927
809	0.927
810	0.928
811	0.928
812	0.928
813	0.929
814	0.929
815	0.929
816	0.929
817	0.93
818	0.929
819	0.93
820	0.93
821	0.929
822	0.929
823	0.929
824	0.929
825	0.928
826	0.929
827	0.928
828	0.927
829	0.927
830	0.926
831	0.925
832	0.925
833	0.924
834	0.923
835	0.922
836	0.921
837	0.919
838	0.918
839	0.916
840	0.916
841	0.914
842	0.913
843	0.911
844	0.91
845	0.908
846	0.906
847	0.904
848	0.901
849	0.9
850	0.897
851	0.895
852	0.893
853	0.891
854	0.888
855	0.886
856	0.883
857	0.88
858	0.878
859	0.875
860	0.872
861	0.869
862	0.866
863	0.863
864	0.86
865	0.857
866	0.854
867	0.85
868	0.847
869	0.844
870	0.841
871	0.837
872	0.834
873	0.831
874	0.828
875	0.824
876	0.821
877	0.818
878	0.815
879	0.811
880	0.808
881	0.805
882	0.802
883	0.798
884	0.795
885	0.792
886	0.789
887	0.786
888	0.783
889	0.78
890	0.777
891	0.774
892	0.771
893	0.768
894	0.766
895	0.763
896	0.76
897	0.757
898	0.755
899	0.752
900	0.749
901	0.747
902	0.744
903	0.742
904	0.74
905	0.737
906	0.735
907	0.733
908	0.731
909	0.729
910	0.727
911	0.725
912	0.722
913	0.72
914	0.719
915	0.717
916	0.715
917	0.713
918	0.711
919	0.71
920	0.708
921	0.706
922	0.704
923	0.703
924	0.701
925	0.699
926	0.698
927	0.696
928	0.694
929	0.693
930	0.691
931	0.69
932	0.688
933	0.687
934	0.685
935	0.684
936	0.682
937	0.681
938	0.68
939	0.678
940	0.677
941	0.675
942	0.674
943	0.672
944	0.671
945	0.669
946	0.668
947	0.666
948	0.665
949	0.663
950	0.662
951	0.66
952	0.659
953	0.657
954	0.656
955	0.655
956	0.654
957	0.653
958	0.652
959	0.651
960	0.65
961	0.65
962	0.649
963	0.648
964	0.647
965	0.646
966	0.646
967	0.644
968	0.643
969	0.642
970	0.641
971	0.64
972	0.638
973	0.637
974	0.636
975	0.634
976	0.633
977	0.632
978	0.631
979	0.629
980	0.628
981	0.627
982	0.625
983	0.624
984	0.622
985	0.621
986	0.619
987	0.618
988	0.616
989	0.615
990	0.614
991	0.612
992	0.611
993	0.61
994	0.608
995	0.607
996	0.606
997	0.604
998	0.603
999	0.602
1000	0.601
1001	0.599
1002	0.598
1003	0.597
1004	0.596
1005	0.595
1006	0.593
1007	0.592
1008	0.591
1009	0.59
1010	0.589
1011	0.588
1012	0.587
1013	0.586
1014	0.585
1015	0.584
1016	0.583
1017	0.582
1018	0.581
1019	0.58
1020	0.579
1021	0.578
1022	0.577
1023	0.576
1024	0.575
1025	0.574
1026	0.573
1027	0.572
1028	0.571
1029	0.57
1030	0.569
1031	0.568
1032	0.567
1033	0.566
1034	0.565
1035	0.564
1036	0.563
1037	0.562
1038	0.561
1039	0.56
1040	0.559
1041	0.558
1042	0.557
1043	0.556
1044	0.555
1045	0.554
1046	0.553
1047	0.552
1048	0.551
1049	0.55
1050	0.549
1051	0.548
1052	0.547
1053	0.546
1054	0.545
1055	0.543
1056	0.542
1057	0.541
1058	0.54
1059	0.539
1060	0.538
1061	0.537
1062	0.535
1063	0.534
1064	0.533
1065	0.532
1066	0.531
1067	0.529
1068	0.528
1069	0.527
1070	0.526
1071	0.525
1072	0.523
1073	0.522
1074	0.521
1075	0.52
1076	0.519
1077	0.517
1078	0.516
1079	0.515
1080	0.513
1081	0.512
1082	0.511
1083	0.51
1084	0.508
1085	0.507
1086	0.506
1087	0.505
1088	0.503
1089	0.502
1090	0.501
1091	0.499
1092	0.498
1093	0.497
1094	0.496
1095	0.494
1096	0.493
1097	0.492
1098	0.491
1099	0.489
1100	0.488
1101	0.487
1102	0.486
1103	0.484
1104	0.483
1105	0.482
1106	0.481
1107	0.479
1108	0.478
1109	0.477
1110	0.476
1111	0.474
1112	0.473
1113	0.472
1114	0.471
1115	0.47
1116	0.468
1117	0.467
1118	0.466
1119	0.465
1120	0.463
1121	0.462
1122	0.461
1123	0.46
1124	0.458
1125	0.457
1126	0.456
1127	0.454
1128	0.453
1129	0.451
1130	0.45
1131	0.448
1132	0.447
1133	0.445
1134	0.443
1135	0.441
1136	0.44
1137	0.438
1138	0.436
1139	0.434
1140	0.433
1141	0.431
1142	0.43
1143	0.429
1144	0.428
1145	0.427
1146	0.426
1147	0.426
1148	0.425
1149	0.425
1150	0.425
1151	0.425
1152	0.424
1153	0.424
1154	0.423
1155	0.423
1156	0.422
1157	0.421
1158	0.42
1159	0.419
1160	0.417
1161	0.416
1162	0.414
1163	0.413
1164	0.411
1165	0.409
1166	0.407
1167	0.405
1168	0.403
1169	0.401
1170	0.399
1171	0.397
1172	0.395
1173	0.393
1174	0.391
1175	0.389
1176	0.387
1177	0.385
1178	0.383
1179	0.381
1180	0.379
1181	0.377
1182	0.375
1183	0.373
1184	0.371
1185	0.369
1186	0.367
1187	0.365
1188	0.363
1189	0.361
1190	0.359
1191	0.358
1192	0.356
1193	0.354
1194	0.352
1195	0.351
1196	0.349
1197	0.347
1198	0.346
1199	0.344
1200	0.343

## Sheet: 0.3 mM
File_210301_192429 - RawData
Wavelength nm.	Abs.
300
301
302
303
304
305
306
307
308
309
310
311
312
313
314
315
316
317
318
319
320
321
322
323
324
325
326
327
328
329
330
331
332
333
334
335
336
337
338
339
340
341
342
343
344
345
346
347
348
349
350
351
352
353
354
355
356
357
358
359
360
361
362
363
364
365
366
367
368
369
370
371
372
373
374
375
376
377
378
379
380
381
382
383
384
385
386
387
388
389
390
391
392
393
394
395
396
397
398
399
400	0.938
401	0.912
402	0.887
403	0.864
404	0.842
405	0.821
406	0.8
407	0.78
408	0.761
409	0.743
410	0.725
411	0.709
412	0.693
413	0.679
414	0.663
415	0.648
416	0.634
417	0.621
418	0.609
419	0.596
420	0.584
421	0.573
422	0.562
423	0.552
424	0.541
425	0.531
426	0.522
427	0.513
428	0.504
429	0.497
430	0.489
431	0.482
432	0.475
433	0.469
434	0.463
435	0.457
436	0.452
437	0.447
438	0.443
439	0.439
440	0.435
441	0.432
442	0.429
443	0.426
444	0.424
445	0.422
446	0.421
447	0.419
448	0.418
449	0.418
450	0.417
451	0.418
452	0.418
453	0.419
454	0.42
455	0.421
456	0.423
457	0.424
458	0.426
459	0.429
460	0.431
461	0.433
462	0.436
463	0.439
464	0.442
465	0.445
466	0.448
467	0.452
468	0.455
469	0.459
470	0.462
471	0.466
472	0.47
473	0.474
474	0.478
475	0.482
476	0.486
477	0.49
478	0.494
479	0.498
480	0.502
481	0.506
482	0.51
483	0.514
484	0.518
485	0.522
486	0.526
487	0.529
488	0.533
489	0.537
490	0.541
491	0.544
492	0.548
493	0.552
494	0.555
495	0.559
496	0.563
497	0.566
498	0.569
499	0.573
500	0.576
501	0.579
502	0.583
503	0.586
504	0.589
505	0.592
506	0.595
507	0.598
508	0.601
509	0.604
510	0.606
511	0.609
512	0.612
513	0.615
514	0.617
515	0.62
516	0.623
517	0.625
518	0.628
519	0.631
520	0.633
521	0.636
522	0.639
523	0.641
524	0.644
525	0.647
526	0.649
527	0.652
528	0.655
529	0.657
530	0.66
531	0.662
532	0.665
533	0.668
534	0.671
535	0.673
536	0.676
537	0.679
538	0.682
539	0.685
540	0.688
541	0.691
542	0.694
543	0.697
544	0.699
545	0.703
546	0.706
547	0.71
548	0.713
549	0.716
550	0.719
551	0.723
552	0.726
553	0.729
554	0.733
555	0.736
556	0.74
557	0.743
558	0.747
559	0.75
560	0.754
561	0.758
562	0.761
563	0.765
564	0.769
565	0.773
566	0.777
567	0.781
568	0.785
569	0.789
570	0.793
571	0.797
572	0.802
573	0.806
574	0.81
575	0.814
576	0.818
577	0.823
578	0.827
579	0.832
580	0.836
581	0.84
582	0.844
583	0.849
584	0.853
585	0.858
586	0.862
587	0.867
588	0.872
589	0.876
590	0.88
591	0.885
592	0.89
593	0.894
594	0.899
595	0.903
596	0.908
597	0.913
598	0.918
599	0.922
600	0.926
601	0.931
602	0.935
603	0.94
604	0.944
605	0.948
606	0.953
607	0.957
608	0.962
609	0.967
610	0.971
611	0.975
612	0.979
613	0.984
614	0.988
615	0.993
616	0.997
617	1.001
618	1.006
619	1.01
620	1.015
621	1.019
622	1.023
623	1.028
624	1.032
625	1.036
626	1.04
627	1.044
628	1.048
629	1.053
630	1.057
631	1.061
632	1.065
633	1.069
634	1.072
635	1.076
636	1.081
637	1.085
638	1.088
639	1.092
640	1.096
641	1.1
642	1.104
643	1.108
644	1.112
645	1.115
646	1.119
647	1.123
648	1.127
649	1.13
650	1.134
651	1.137
652	1.14
653	1.144
654	1.148
655	1.151
656	1.155
657	1.158
658	1.162
659	1.165
660	1.168
661	1.172
662	1.175
663	1.179
664	1.183
665	1.186
666	1.189
667	1.192
668	1.196
669	1.198
670	1.201
671	1.204
672	1.208
673	1.211
674	1.214
675	1.216
676	1.219
677	1.223
678	1.225
679	1.228
680	1.231
681	1.234
682	1.237
683	1.24
684	1.242
685	1.244
686	1.247
687	1.25
688	1.252
689	1.255
690	1.258
691	1.26
692	1.262
693	1.264
694	1.267
695	1.269
696	1.271
697	1.274
698	1.276
699	1.277
700	1.28
701	1.281
702	1.283
703	1.285
704	1.288
705	1.289
706	1.291
707	1.292
708	1.295
709	1.296
710	1.298
711	1.299
712	1.301
713	1.303
714	1.304
715	1.306
716	1.307
717	1.309
718	1.309
719	1.311
720	1.312
721	1.314
722	1.315
723	1.316
724	1.318
725	1.318
726	1.32
727	1.321
728	1.322
729	1.322
730	1.324
731	1.324
732	1.325
733	1.326
734	1.327
735	1.328
736	1.329
737	1.329
738	1.331
739	1.332
740	1.332
741	1.334
742	1.334
743	1.335
744	1.336
745	1.336
746	1.337
747	1.338
748	1.339
749	1.339
750	1.34
751	1.341
752	1.342
753	1.343
754	1.344
755	1.345
756	1.345
757	1.345
758	1.347
759	1.346
760	1.348
761	1.349
762	1.35
763	1.351
764	1.352
765	1.352
766	1.352
767	1.354
768	1.354
769	1.353
770	1.355
771	1.356
772	1.358
773	1.357
774	1.359
775	1.36
776	1.36
777	1.362
778	1.363
779	1.363
780	1.364
781	1.366
782	1.366
783	1.367
784	1.368
785	1.37
786	1.369
787	1.371
788	1.371
789	1.371
790	1.372
791	1.374
792	1.374
793	1.375
794	1.377
795	1.376
796	1.376
797	1.376
798	1.379
799	1.379
800	1.38
801	1.381
802	1.381
803	1.382
804	1.383
805	1.383
806	1.384
807	1.384
808	1.384
809	1.384
810	1.385
811	1.384
812	1.385
813	1.385
814	1.386
815	1.385
816	1.385
817	1.385
818	1.385
819	1.385
820	1.385
821	1.384
822	1.384
823	1.383
824	1.383
825	1.382
826	1.382
827	1.382
828	1.382
829	1.38
830	1.379
831	1.377
832	1.377
833	1.374
834	1.374
835	1.372
836	1.371
837	1.368
838	1.368
839	1.365
840	1.363
841	1.362
842	1.359
843	1.357
844	1.355
845	1.353
846	1.349
847	1.348
848	1.345
849	1.343
850	1.34
851	1.337
852	1.333
853	1.331
854	1.328
855	1.325
856	1.321
857	1.318
858	1.315
859	1.311
860	1.307
861	1.304
862	1.299
863	1.296
864	1.292
865	1.288
866	1.284
867	1.28
868	1.276
869	1.272
870	1.268
871	1.263
872	1.26
873	1.255
874	1.252
875	1.247
876	1.243
877	1.238
878	1.235
879	1.23
880	1.227
881	1.222
882	1.218
883	1.214
884	1.21
885	1.206
886	1.202
887	1.198
888	1.194
889	1.19
890	1.187
891	1.183
892	1.179
893	1.175
894	1.171
895	1.168
896	1.165
897	1.162
898	1.158
899	1.154
900	1.151
901	1.148
902	1.144
903	1.141
904	1.138
905	1.135
906	1.132
907	1.129
908	1.126
909	1.123
910	1.12
911	1.118
912	1.115
913	1.112
914	1.11
915	1.107
916	1.104
917	1.102
918	1.099
919	1.097
920	1.095
921	1.092
922	1.09
923	1.088
924	1.085
925	1.083
926	1.081
927	1.079
928	1.076
929	1.074
930	1.072
931	1.07
932	1.068
933	1.066
934	1.064
935	1.062
936	1.059
937	1.057
938	1.055
939	1.053
940	1.051
941	1.049
942	1.047
943	1.045
944	1.043
945	1.04
946	1.039
947	1.036
948	1.034
949	1.032
950	1.03
951	1.028
952	1.026
953	1.024
954	1.022
955	1.02
956	1.019
957	1.017
958	1.016
959	1.015
960	1.013
961	1.012
962	1.011
963	1.009
964	1.008
965	1.006
966	1.005
967	1.003
968	1.001
969	1
970	0.998
971	0.996
972	0.994
973	0.992
974	0.99
975	0.988
976	0.986
977	0.984
978	0.982
979	0.981
980	0.978
981	0.977
982	0.975
983	0.972
984	0.97
985	0.968
986	0.966
987	0.964
988	0.962
989	0.96
990	0.958
991	0.956
992	0.954
993	0.953
994	0.95
995	0.949
996	0.947
997	0.945
998	0.943
999	0.941
1000	0.939
1001	0.937
1002	0.936
1003	0.934
1004	0.932
1005	0.93
1006	0.928
1007	0.927
1008	0.925
1009	0.923
1010	0.922
1011	0.92
1012	0.918
1013	0.917
1014	0.915
1015	0.913
1016	0.911
1017	0.91
1018	0.908
1019	0.906
1020	0.905
1021	0.903
1022	0.901
1023	0.9
1024	0.898
1025	0.896
1026	0.895
1027	0.893
1028	0.892
1029	0.89
1030	0.888
1031	0.887
1032	0.885
1033	0.883
1034	0.882
1035	0.88
1036	0.879
1037	0.877
1038	0.875
1039	0.874
1040	0.872
1041	0.87
1042	0.869
1043	0.867
1044	0.865
1045	0.864
1046	0.862
1047	0.86
1048	0.859
1049	0.857
1050	0.855
1051	0.853
1052	0.852
1053	0.85
1054	0.848
1055	0.847
1056	0.845
1057	0.843
1058	0.841
1059	0.839
1060	0.837
1061	0.836
1062	0.834
1063	0.832
1064	0.83
1065	0.828
1066	0.826
1067	0.824
1068	0.822
1069	0.821
1070	0.819
1071	0.817
1072	0.815
1073	0.813
1074	0.811
1075	0.809
1076	0.807
1077	0.805
1078	0.803
1079	0.801
1080	0.799
1081	0.797
1082	0.795
1083	0.793
1084	0.791
1085	0.789
1086	0.787
1087	0.785
1088	0.783
1089	0.781
1090	0.779
1091	0.777
1092	0.776
1093	0.774
1094	0.772
1095	0.77
1096	0.768
1097	0.766
1098	0.764
1099	0.762
1100	0.76
1101	0.758
1102	0.756
1103	0.754
1104	0.752
1105	0.75
1106	0.748
1107	0.746
1108	0.744
1109	0.742
1110	0.74
1111	0.739
1112	0.737
1113	0.735
1114	0.733
1115	0.731
1116	0.729
1117	0.727
1118	0.725
1119	0.723
1120	0.721
1121	0.719
1122	0.717
1123	0.715
1124	0.713
1125	0.712
1126	0.71
1127	0.707
1128	0.705
1129	0.703
1130	0.701
1131	0.698
1132	0.696
1133	0.694
1134	0.691
1135	0.689
1136	0.687
1137	0.684
1138	0.682
1139	0.679
1140	0.677
1141	0.675
1142	0.673
1143	0.671
1144	0.67
1145	0.668
1146	0.666
1147	0.665
1148	0.664
1149	0.663
1150	0.662
1151	0.661
1152	0.66
1153	0.659
1154	0.658
1155	0.657
1156	0.655
1157	0.654
1158	0.652
1159	0.65
1160	0.648
1161	0.646
1162	0.644
1163	0.641
1164	0.639
1165	0.636
1166	0.634
1167	0.631
1168	0.628
1169	0.626
1170	0.623
1171	0.621
1172	0.618
1173	0.615
1174	0.612
1175	0.609
1176	0.607
1177	0.604
1178	0.601
1179	0.598
1180	0.596
1181	0.593
1182	0.591
1183	0.588
1184	0.585
1185	0.583
1186	0.58
1187	0.577
1188	0.575
1189	0.572
1190	0.57
1191	0.568
1192	0.565
1193	0.563
1194	0.561
1195	0.559
1196	0.556
1197	0.554
1198	0.552
1199	0.549
1200	0.547

## Sheet: 0.4 mM
File_210301_192806 - RawData
Wavelength nm.	Abs.
300
301
302
303
304
305
306
307
308
309
310
311
312
313
314
315
316
317
318
319
320
321
322
323
324
325
326
327
328
329
330
331
332
333
334
335
336
337
338
339
340
341
342
343
344
345
346
347
348
349
350
351
352
353
354
355
356
357
358
359
360
361
362
363
364
365
366
367
368
369
370
371
372
373
374
375
376
377
378
379
380
381
382
383
384
385
386
387
388
389
390
391
392
393
394
395
396
397
398
399
400	1.171
401	1.139
402	1.108
403	1.08
404	1.053
405	1.027
406	1.002
407	0.977
408	0.953
409	0.931
410	0.909
411	0.889
412	0.87
413	0.851
414	0.832
415	0.814
416	0.797
417	0.781
418	0.765
419	0.749
420	0.735
421	0.721
422	0.707
423	0.694
424	0.681
425	0.669
426	0.658
427	0.647
428	0.637
429	0.627
430	0.618
431	0.609
432	0.601
433	0.594
434	0.586
435	0.58
436	0.573
437	0.568
438	0.562
439	0.558
440	0.553
441	0.549
442	0.546
443	0.543
444	0.541
445	0.539
446	0.537
447	0.536
448	0.535
449	0.535
450	0.535
451	0.536
452	0.537
453	0.538
454	0.54
455	0.541
456	0.544
457	0.547
458	0.55
459	0.553
460	0.556
461	0.559
462	0.563
463	0.567
464	0.571
465	0.576
466	0.58
467	0.585
468	0.59
469	0.595
470	0.6
471	0.605
472	0.61
473	0.615
474	0.621
475	0.627
476	0.632
477	0.637
478	0.643
479	0.648
480	0.653
481	0.658
482	0.664
483	0.669
484	0.675
485	0.68
486	0.685
487	0.691
488	0.696
489	0.701
490	0.706
491	0.711
492	0.716
493	0.721
494	0.725
495	0.73
496	0.735
497	0.74
498	0.745
499	0.749
500	0.754
501	0.758
502	0.762
503	0.767
504	0.771
505	0.775
506	0.779
507	0.783
508	0.787
509	0.79
510	0.794
511	0.798
512	0.801
513	0.805
514	0.809
515	0.812
516	0.816
517	0.82
518	0.823
519	0.827
520	0.831
521	0.834
522	0.838
523	0.841
524	0.845
525	0.848
526	0.852
527	0.855
528	0.859
529	0.862
530	0.866
531	0.87
532	0.874
533	0.877
534	0.88
535	0.884
536	0.888
537	0.892
538	0.896
539	0.899
540	0.903
541	0.908
542	0.911
543	0.915
544	0.919
545	0.923
546	0.928
547	0.932
548	0.937
549	0.941
550	0.945
551	0.95
552	0.954
553	0.959
554	0.963
555	0.968
556	0.973
557	0.977
558	0.981
559	0.986
560	0.991
561	0.996
562	1.001
563	1.006
564	1.011
565	1.016
566	1.021
567	1.027
568	1.032
569	1.038
570	1.043
571	1.049
572	1.055
573	1.06
574	1.065
575	1.071
576	1.076
577	1.083
578	1.088
579	1.094
580	1.099
581	1.105
582	1.111
583	1.116
584	1.122
585	1.128
586	1.135
587	1.14
588	1.147
589	1.153
590	1.158
591	1.164
592	1.17
593	1.177
594	1.182
595	1.189
596	1.195
597	1.201
598	1.207
599	1.213
600	1.219
601	1.225
602	1.23
603	1.237
604	1.243
605	1.249
606	1.253
607	1.26
608	1.266
609	1.272
610	1.278
611	1.284
612	1.289
613	1.295
614	1.301
615	1.306
616	1.313
617	1.319
618	1.324
619	1.33
620	1.336
621	1.341
622	1.347
623	1.353
624	1.358
625	1.363
626	1.369
627	1.374
628	1.38
629	1.385
630	1.39
631	1.396
632	1.401
633	1.406
634	1.412
635	1.417
636	1.422
637	1.428
638	1.432
639	1.438
640	1.443
641	1.448
642	1.454
643	1.459
644	1.463
645	1.468
646	1.473
647	1.478
648	1.483
649	1.488
650	1.492
651	1.497
652	1.502
653	1.506
654	1.511
655	1.515
656	1.52
657	1.524
658	1.529
659	1.533
660	1.538
661	1.542
662	1.547
663	1.552
664	1.556
665	1.56
666	1.564
667	1.569
668	1.573
669	1.577
670	1.581
671	1.585
672	1.59
673	1.594
674	1.597
675	1.601
676	1.605
677	1.609
678	1.613
679	1.617
680	1.62
681	1.624
682	1.628
683	1.631
684	1.634
685	1.638
686	1.641
687	1.646
688	1.648
689	1.651
690	1.655
691	1.658
692	1.661
693	1.664
694	1.668
695	1.67
696	1.674
697	1.676
698	1.679
699	1.683
700	1.685
701	1.688
702	1.69
703	1.692
704	1.694
705	1.697
706	1.7
707	1.702
708	1.704
709	1.708
710	1.708
711	1.71
712	1.713
713	1.716
714	1.718
715	1.72
716	1.722
717	1.723
718	1.724
719	1.727
720	1.728
721	1.731
722	1.732
723	1.734
724	1.736
725	1.736
726	1.738
727	1.739
728	1.741
729	1.742
730	1.744
731	1.746
732	1.746
733	1.749
734	1.751
735	1.75
736	1.752
737	1.753
738	1.755
739	1.756
740	1.756
741	1.758
742	1.759
743	1.761
744	1.761
745	1.763
746	1.764
747	1.765
748	1.766
749	1.767
750	1.768
751	1.772
752	1.771
753	1.772
754	1.773
755	1.774
756	1.776
757	1.778
758	1.777
759	1.778
760	1.78
761	1.78
762	1.782
763	1.783
764	1.784
765	1.786
766	1.788
767	1.787
768	1.79
769	1.79
770	1.791
771	1.794
772	1.794
773	1.794
774	1.799
775	1.798
776	1.799
777	1.801
778	1.802
779	1.803
780	1.806
781	1.807
782	1.807
783	1.811
784	1.809
785	1.81
786	1.813
787	1.814
788	1.814
789	1.817
790	1.817
791	1.818
792	1.819
793	1.821
794	1.82
795	1.821
796	1.824
797	1.825
798	1.827
799	1.827
800	1.826
801	1.83
802	1.831
803	1.832
804	1.832
805	1.832
806	1.834
807	1.834
808	1.834
809	1.835
810	1.836
811	1.836
812	1.836
813	1.837
814	1.838
815	1.837
816	1.837
817	1.838
818	1.836
819	1.837
820	1.836
821	1.837
822	1.835
823	1.835
824	1.835
825	1.835
826	1.833
827	1.832
828	1.831
829	1.83
830	1.829
831	1.828
832	1.826
833	1.822
834	1.821
835	1.821
836	1.821
837	1.818
838	1.817
839	1.813
840	1.809
841	1.806
842	1.804
843	1.802
844	1.799
845	1.796
846	1.792
847	1.788
848	1.788
849	1.781
850	1.778
851	1.775
852	1.771
853	1.765
854	1.761
855	1.756
856	1.752
857	1.746
858	1.742
859	1.735
860	1.732
861	1.727
862	1.723
863	1.717
864	1.711
865	1.705
866	1.702
867	1.693
868	1.689
869	1.684
870	1.679
871	1.673
872	1.666
873	1.661
874	1.656
875	1.649
876	1.643
877	1.638
878	1.633
879	1.627
880	1.621
881	1.616
882	1.61
883	1.604
884	1.599
885	1.592
886	1.588
887	1.582
888	1.577
889	1.571
890	1.566
891	1.561
892	1.556
893	1.551
894	1.546
895	1.541
896	1.536
897	1.531
898	1.527
899	1.522
900	1.517
901	1.512
902	1.508
903	1.504
904	1.499
905	1.495
906	1.491
907	1.487
908	1.483
909	1.479
910	1.475
911	1.472
912	1.468
913	1.464
914	1.461
915	1.457
916	1.454
917	1.45
918	1.447
919	1.444
920	1.44
921	1.437
922	1.434
923	1.431
924	1.428
925	1.425
926	1.422
927	1.419
928	1.415
929	1.412
930	1.409
931	1.407
932	1.403
933	1.401
934	1.398
935	1.396
936	1.393
937	1.39
938	1.388
939	1.385
940	1.382
941	1.38
942	1.376
943	1.374
944	1.371
945	1.368
946	1.366
947	1.363
948	1.36
949	1.357
950	1.355
951	1.352
952	1.35
953	1.347
954	1.344
955	1.342
956	1.34
957	1.337
958	1.336
959	1.334
960	1.332
961	1.33
962	1.328
963	1.326
964	1.324
965	1.322
966	1.32
967	1.318
968	1.316
969	1.313
970	1.31
971	1.308
972	1.306
973	1.303
974	1.301
975	1.298
976	1.296
977	1.294
978	1.291
979	1.288
980	1.286
981	1.284
982	1.281
983	1.278
984	1.276
985	1.273
986	1.271
987	1.268
988	1.266
989	1.263
990	1.26
991	1.258
992	1.255
993	1.253
994	1.251
995	1.248
996	1.246
997	1.243
998	1.241
999	1.238
1000	1.236
1001	1.233
1002	1.231
1003	1.229
1004	1.226
1005	1.224
1006	1.222
1007	1.22
1008	1.217
1009	1.215
1010	1.213
1011	1.211
1012	1.208
1013	1.207
1014	1.204
1015	1.202
1016	1.2
1017	1.198
1018	1.195
1019	1.193
1020	1.191
1021	1.189
1022	1.187
1023	1.185
1024	1.182
1025	1.18
1026	1.178
1027	1.176
1028	1.173
1029	1.171
1030	1.169
1031	1.167
1032	1.165
1033	1.162
1034	1.16
1035	1.158
1036	1.156
1037	1.154
1038	1.151
1039	1.149
1040	1.147
1041	1.144
1042	1.142
1043	1.14
1044	1.138
1045	1.135
1046	1.133
1047	1.131
1048	1.129
1049	1.127
1050	1.124
1051	1.122
1052	1.12
1053	1.117
1054	1.115
1055	1.113
1056	1.11
1057	1.108
1058	1.106
1059	1.103
1060	1.101
1061	1.098
1062	1.096
1063	1.093
1064	1.091
1065	1.088
1066	1.086
1067	1.083
1068	1.081
1069	1.078
1070	1.076
1071	1.073
1072	1.07
1073	1.068
1074	1.065
1075	1.063
1076	1.061
1077	1.058
1078	1.055
1079	1.053
1080	1.05
1081	1.048
1082	1.045
1083	1.042
1084	1.04
1085	1.037
1086	1.035
1087	1.032
1088	1.03
1089	1.027
1090	1.024
1091	1.022
1092	1.019
1093	1.017
1094	1.014
1095	1.011
1096	1.009
1097	1.006
1098	1.004
1099	1.001
1100	0.999
1101	0.996
1102	0.993
1103	0.991
1104	0.988
1105	0.986
1106	0.983
1107	0.98
1108	0.978
1109	0.975
1110	0.973
1111	0.97
1112	0.968
1113	0.965
1114	0.963
1115	0.961
1116	0.958
1117	0.955
1118	0.953
1119	0.95
1120	0.948
1121	0.945
1122	0.943
1123	0.94
1124	0.938
1125	0.935
1126	0.932
1127	0.93
1128	0.927
1129	0.924
1130	0.921
1131	0.918
1132	0.915
1133	0.912
1134	0.909
1135	0.906
1136	0.903
1137	0.9
1138	0.897
1139	0.894
1140	0.891
1141	0.888
1142	0.885
1143	0.882
1144	0.881
1145	0.878
1146	0.876
1147	0.874
1148	0.873
1149	0.871
1150	0.869
1151	0.868
1152	0.866
1153	0.865
1154	0.863
1155	0.861
1156	0.859
1157	0.857
1158	0.855
1159	0.852
1160	0.849
1161	0.847
1162	0.844
1163	0.841
1164	0.838
1165	0.835
1166	0.832
1167	0.829
1168	0.826
1169	0.823
1170	0.819
1171	0.816
1172	0.813
1173	0.809
1174	0.806
1175	0.803
1176	0.799
1177	0.796
1178	0.793
1179	0.789
1180	0.786
1181	0.783
1182	0.78
1183	0.777
1184	0.774
1185	0.77
1186	0.767
1187	0.764
1188	0.761
1189	0.758
1190	0.755
1191	0.752
1192	0.749
1193	0.746
1194	0.743
1195	0.741
1196	0.738
1197	0.735
1198	0.732
1199	0.729
1200	0.727

## Sheet: 0.05 mM
File_210301_191956 - RawData
Wavelength nm.	Abs.
300
301
302
303
304
305
306
307
308
309
310
311
312
313
314
315
316
317
318
319
320
321
322
323
324
325
326
327
328
329
330
331
332
333
334
335
336
337
338
339
340
341
342
343
344
345
346
347
348
349
350
351
352
353
354
355
356
357
358
359
360
361
362
363
364
365
366
367
368
369
370
371
372
373
374
375
376
377
378
379
380
381
382
383
384
385
386
387
388
389
390
391
392
393
394
395
396
397
398
399
400	0.305
401	0.296
402	0.287
403	0.279
404	0.271
405	0.263
406	0.256
407	0.248
408	0.241
409	0.235
410	0.229
411	0.223
412	0.217
413	0.212
414	0.206
415	0.201
416	0.196
417	0.191
418	0.186
419	0.181
420	0.177
421	0.173
422	0.169
423	0.165
424	0.161
425	0.157
426	0.154
427	0.151
428	0.147
429	0.144
430	0.142
431	0.138
432	0.136
433	0.133
434	0.131
435	0.128
436	0.126
437	0.124
438	0.121
439	0.12
440	0.118
441	0.116
442	0.114
443	0.112
444	0.111
445	0.11
446	0.108
447	0.107
448	0.106
449	0.105
450	0.103
451	0.102
452	0.102
453	0.101
454	0.1
455	0.099
456	0.099
457	0.098
458	0.098
459	0.097
460	0.097
461	0.097
462	0.096
463	0.096
464	0.096
465	0.096
466	0.096
467	0.096
468	0.096
469	0.096
470	0.095
471	0.095
472	0.096
473	0.096
474	0.096
475	0.096
476	0.096
477	0.096
478	0.097
479	0.096
480	0.097
481	0.097
482	0.097
483	0.097
484	0.097
485	0.098
486	0.098
487	0.098
488	0.099
489	0.099
490	0.099
491	0.099
492	0.1
493	0.1
494	0.1
495	0.1
496	0.101
497	0.101
498	0.101
499	0.101
500	0.102
501	0.102
502	0.102
503	0.103
504	0.103
505	0.103
506	0.103
507	0.103
508	0.104
509	0.104
510	0.104
511	0.104
512	0.105
513	0.105
514	0.105
515	0.105
516	0.106
517	0.106
518	0.106
519	0.107
520	0.107
521	0.107
522	0.107
523	0.108
524	0.108
525	0.108
526	0.108
527	0.109
528	0.109
529	0.109
530	0.109
531	0.11
532	0.11
533	0.111
534	0.111
535	0.111
536	0.112
537	0.112
538	0.112
539	0.113
540	0.113
541	0.114
542	0.114
543	0.114
544	0.115
545	0.115
546	0.116
547	0.116
548	0.116
549	0.117
550	0.117
551	0.118
552	0.118
553	0.119
554	0.119
555	0.12
556	0.12
557	0.121
558	0.121
559	0.122
560	0.122
561	0.123
562	0.123
563	0.124
564	0.124
565	0.125
566	0.126
567	0.126
568	0.127
569	0.127
570	0.128
571	0.129
572	0.129
573	0.13
574	0.13
575	0.131
576	0.132
577	0.133
578	0.133
579	0.134
580	0.135
581	0.135
582	0.136
583	0.136
584	0.137
585	0.138
586	0.139
587	0.139
588	0.14
589	0.141
590	0.141
591	0.142
592	0.143
593	0.144
594	0.144
595	0.145
596	0.146
597	0.146
598	0.147
599	0.148
600	0.148
601	0.149
602	0.15
603	0.151
604	0.151
605	0.152
606	0.152
607	0.153
608	0.154
609	0.154
610	0.155
611	0.156
612	0.157
613	0.157
614	0.158
615	0.159
616	0.159
617	0.16
618	0.161
619	0.161
620	0.162
621	0.163
622	0.163
623	0.164
624	0.165
625	0.165
626	0.166
627	0.167
628	0.168
629	0.168
630	0.169
631	0.169
632	0.17
633	0.171
634	0.171
635	0.172
636	0.172
637	0.173
638	0.174
639	0.174
640	0.175
641	0.175
642	0.176
643	0.177
644	0.177
645	0.178
646	0.178
647	0.179
648	0.179
649	0.18
650	0.181
651	0.181
652	0.182
653	0.182
654	0.183
655	0.183
656	0.184
657	0.184
658	0.185
659	0.185
660	0.186
661	0.186
662	0.187
663	0.188
664	0.188
665	0.189
666	0.189
667	0.19
668	0.191
669	0.191
670	0.191
671	0.192
672	0.192
673	0.193
674	0.193
675	0.193
676	0.194
677	0.194
678	0.195
679	0.196
680	0.196
681	0.196
682	0.197
683	0.197
684	0.198
685	0.198
686	0.198
687	0.199
688	0.199
689	0.2
690	0.2
691	0.2
692	0.201
693	0.201
694	0.201
695	0.202
696	0.202
697	0.202
698	0.203
699	0.203
700	0.203
701	0.204
702	0.204
703	0.204
704	0.204
705	0.204
706	0.205
707	0.205
708	0.206
709	0.206
710	0.206
711	0.206
712	0.206
713	0.207
714	0.207
715	0.207
716	0.207
717	0.208
718	0.208
719	0.208
720	0.208
721	0.208
722	0.209
723	0.209
724	0.209
725	0.209
726	0.209
727	0.209
728	0.209
729	0.21
730	0.209
731	0.21
732	0.21
733	0.21
734	0.21
735	0.21
736	0.21
737	0.211
738	0.21
739	0.211
740	0.211
741	0.211
742	0.211
743	0.212
744	0.211
745	0.212
746	0.212
747	0.212
748	0.212
749	0.212
750	0.212
751	0.213
752	0.212
753	0.212
754	0.212
755	0.213
756	0.213
757	0.213
758	0.213
759	0.213
760	0.213
761	0.213
762	0.213
763	0.213
764	0.214
765	0.213
766	0.213
767	0.214
768	0.213
769	0.213
770	0.214
771	0.214
772	0.214
773	0.214
774	0.214
775	0.214
776	0.215
777	0.214
778	0.215
779	0.215
780	0.215
781	0.215
782	0.215
783	0.216
784	0.216
785	0.216
786	0.216
787	0.216
788	0.216
789	0.216
790	0.216
791	0.216
792	0.216
793	0.216
794	0.216
795	0.216
796	0.216
797	0.216
798	0.216
799	0.217
800	0.218
801	0.219
802	0.219
803	0.219
804	0.219
805	0.219
806	0.219
807	0.219
808	0.219
809	0.219
810	0.219
811	0.219
812	0.219
813	0.219
814	0.219
815	0.219
816	0.219
817	0.219
818	0.219
819	0.219
820	0.219
821	0.219
822	0.219
823	0.219
824	0.219
825	0.219
826	0.219
827	0.219
828	0.219
829	0.218
830	0.218
831	0.215
832	0.215
833	0.215
834	0.215
835	0.214
836	0.214
837	0.214
838	0.214
839	0.214
840	0.213
841	0.213
842	0.213
843	0.212
844	0.212
845	0.212
846	0.211
847	0.211
848	0.21
849	0.21
850	0.21
851	0.209
852	0.209
853	0.208
854	0.208
855	0.207
856	0.207
857	0.206
858	0.206
859	0.205
860	0.205
861	0.204
862	0.203
863	0.203
864	0.202
865	0.201
866	0.201
867	0.2
868	0.2
869	0.199
870	0.198
871	0.198
872	0.197
873	0.196
874	0.196
875	0.195
876	0.195
877	0.194
878	0.193
879	0.192
880	0.192
881	0.191
882	0.191
883	0.19
884	0.19
885	0.189
886	0.188
887	0.188
888	0.187
889	0.187
890	0.186
891	0.185
892	0.185
893	0.184
894	0.184
895	0.183
896	0.183
897	0.182
898	0.182
899	0.181
900	0.181
901	0.18
902	0.18
903	0.179
904	0.179
905	0.178
906	0.178
907	0.177
908	0.177
909	0.177
910	0.176
911	0.176
912	0.175
913	0.175
914	0.175
915	0.174
916	0.174
917	0.174
918	0.173
919	0.173
920	0.172
921	0.172
922	0.172
923	0.171
924	0.171
925	0.171
926	0.17
927	0.17
928	0.17
929	0.169
930	0.169
931	0.169
932	0.168
933	0.168
934	0.168
935	0.167
936	0.167
937	0.167
938	0.166
939	0.166
940	0.165
941	0.165
942	0.165
943	0.164
944	0.164
945	0.163
946	0.163
947	0.162
948	0.162
949	0.161
950	0.161
951	0.16
952	0.16
953	0.159
954	0.159
955	0.159
956	0.158
957	0.159
958	0.159
959	0.159
960	0.159
961	0.159
962	0.159
963	0.16
964	0.16
965	0.16
966	0.159
967	0.159
968	0.159
969	0.158
970	0.158
971	0.158
972	0.157
973	0.157
974	0.156
975	0.156
976	0.155
977	0.155
978	0.154
979	0.154
980	0.153
981	0.153
982	0.152
983	0.152
984	0.151
985	0.15
986	0.15
987	0.149
988	0.149
989	0.148
990	0.148
991	0.147
992	0.146
993	0.146
994	0.145
995	0.145
996	0.144
997	0.144
998	0.144
999	0.143
1000	0.143
1001	0.142
1002	0.142
1003	0.141
1004	0.141
1005	0.141
1006	0.14
1007	0.14
1008	0.14
1009	0.14
1010	0.139
1011	0.139
1012	0.139
1013	0.139
1014	0.138
1015	0.138
1016	0.138
1017	0.138
1018	0.137
1019	0.137
1020	0.137
1021	0.137
1022	0.137
1023	0.137
1024	0.137
1025	0.136
1026	0.136
1027	0.136
1028	0.136
1029	0.136
1030	0.136
1031	0.136
1032	0.136
1033	0.135
1034	0.135
1035	0.135
1036	0.135
1037	0.135
1038	0.135
1039	0.135
1040	0.135
1041	0.135
1042	0.135
1043	0.134
1044	0.134
1045	0.134
1046	0.134
1047	0.134
1048	0.134
1049	0.134
1050	0.133
1051	0.133
1052	0.133
1053	0.133
1054	0.133
1055	0.133
1056	0.132
1057	0.132
1058	0.132
1059	0.132
1060	0.131
1061	0.131
1062	0.131
1063	0.131
1064	0.131
1065	0.13
1066	0.13
1067	0.13
1068	0.13
1069	0.129
1070	0.129
1071	0.129
1072	0.129
1073	0.128
1074	0.128
1075	0.128
1076	0.127
1077	0.127
1078	0.127
1079	0.127
1080	0.126
1081	0.126
1082	0.126
1083	0.125
1084	0.125
1085	0.125
1086	0.124
1087	0.124
1088	0.124
1089	0.123
1090	0.123
1091	0.123
1092	0.122
1093	0.122
1094	0.122
1095	0.121
1096	0.121
1097	0.121
1098	0.12
1099	0.12
1100	0.12
1101	0.12
1102	0.119
1103	0.119
1104	0.119
1105	0.118
1106	0.118
1107	0.118
1108	0.117
1109	0.117
1110	0.117
1111	0.117
1112	0.116
1113	0.116
1114	0.116
1115	0.116
1116	0.115
1117	0.115
1118	0.115
1119	0.114
1120	0.114
1121	0.114
1122	0.113
1123	0.113
1124	0.113
1125	0.112
1126	0.112
1127	0.111
1128	0.111
1129	0.11
1130	0.11
1131	0.109
1132	0.108
1133	0.108
1134	0.107
1135	0.106
1136	0.105
1137	0.105
1138	0.104
1139	0.103
1140	0.102
1141	0.102
1142	0.102
1143	0.102
1144	0.102
1145	0.102
1146	0.103
1147	0.103
1148	0.104
1149	0.104
1150	0.105
1151	0.106
1152	0.106
1153	0.107
1154	0.107
1155	0.107
1156	0.108
1157	0.107
1158	0.107
1159	0.107
1160	0.106
1161	0.106
1162	0.105
1163	0.104
1164	0.103
1165	0.102
1166	0.101
1167	0.1
1168	0.098
1169	0.097
1170	0.096
1171	0.095
1172	0.094
1173	0.092
1174	0.091
1175	0.09
1176	0.089
1177	0.087
1178	0.086
1179	0.085
1180	0.084
1181	0.083
1182	0.082
1183	0.081
1184	0.079
1185	0.078
1186	0.077
1187	0.076
1188	0.075
1189	0.074
1190	0.073
1191	0.072
1192	0.072
1193	0.071
1194	0.07
1195	0.069
1196	0.068
1197	0.068
1198	0.067
1199	0.066
1200	0.066

## Sheet: 0.5 mM
File_210301_181404 - RawData
Wavelength nm.	Abs.
300	6
301	6
302	6
303	6
304	6
305	6
306	6
307	6
308	6
309	6
310	6
311	6
312	6
313	6
314	6
315	6
316	6
317	6
318	5.311
319	6
320	6
321	6
322	6
323	6
324	6
325	6
326	6
327	6
328	6
329	6
330	6
331	6
332	6
333	6
334	6
335	6
336	6
337	6
338	6
339	6
340	6
341	6
342	6
343	6
344	6
345	6
346	6
347	6
348	6
349	6
350	6
351	6
352	6
353	6
354	6
355	6
356	6
357	6
358	6
359	6
360	6
361	4.977
362	5.208
363	4.902
364	4.59
365	4.578
366	4.321
367	4.18
368	3.985
369	3.781
370	3.661
371	3.512
372	3.358
373	3.246
374	3.13
375	3.003
376	2.891
377	2.792
378	2.689
379	2.603
380	2.507
381	2.421
382	2.342
383	2.264
384	2.188
385	2.115
386	2.048
387	1.982
388	1.919
389	1.86
390	1.804
391	1.746
392	1.694
393	1.644
394	1.595
395	1.548
396	1.505
397	1.463
398	1.421
399	1.381
400	1.343
401	1.307
402	1.271
403	1.24
404	1.208
405	1.178
406	1.149
407	1.121
408	1.094
409	1.069
410	1.044
411	1.021
412	0.998
413	0.978
414	0.956
415	0.936
416	0.916
417	0.898
418	0.88
419	0.863
420	0.845
421	0.83
422	0.815
423	0.8
424	0.785
425	0.772
426	0.759
427	0.748
428	0.735
429	0.725
430	0.715
431	0.705
432	0.696
433	0.687
434	0.679
435	0.672
436	0.665
437	0.659
438	0.653
439	0.648
440	0.643
441	0.639
442	0.635
443	0.632
444	0.63
445	0.628
446	0.627
447	0.626
448	0.625
449	0.626
450	0.626
451	0.627
452	0.629
453	0.631
454	0.633
455	0.635
456	0.638
457	0.642
458	0.646
459	0.65
460	0.654
461	0.658
462	0.663
463	0.668
464	0.674
465	0.679
466	0.684
467	0.69
468	0.696
469	0.702
470	0.708
471	0.715
472	0.721
473	0.728
474	0.734
475	0.741
476	0.747
477	0.754
478	0.76
479	0.767
480	0.774
481	0.78
482	0.787
483	0.793
484	0.799
485	0.806
486	0.812
487	0.819
488	0.825
489	0.831
490	0.838
491	0.844
492	0.85
493	0.855
494	0.861
495	0.867
496	0.873
497	0.879
498	0.885
499	0.89
500	0.895
501	0.901
502	0.906
503	0.911
504	0.916
505	0.921
506	0.926
507	0.931
508	0.936
509	0.94
510	0.945
511	0.949
512	0.954
513	0.959
514	0.963
515	0.968
516	0.972
517	0.976
518	0.981
519	0.985
520	0.989
521	0.994
522	0.999
523	1.003
524	1.008
525	1.012
526	1.016
527	1.02
528	1.025
529	1.029
530	1.033
531	1.038
532	1.043
533	1.047
534	1.052
535	1.056
536	1.061
537	1.065
538	1.071
539	1.075
540	1.08
541	1.085
542	1.09
543	1.094
544	1.1
545	1.105
546	1.11
547	1.115
548	1.121
549	1.126
550	1.131
551	1.137
552	1.143
553	1.148
554	1.154
555	1.159
556	1.165
557	1.17
558	1.177
559	1.182
560	1.188
561	1.194
562	1.2
563	1.206
564	1.212
565	1.218
566	1.225
567	1.231
568	1.238
569	1.245
570	1.251
571	1.258
572	1.265
573	1.272
574	1.278
575	1.285
576	1.292
577	1.299
578	1.306
579	1.313
580	1.32
581	1.327
582	1.334
583	1.341
584	1.347
585	1.355
586	1.362
587	1.37
588	1.377
589	1.384
590	1.391
591	1.398
592	1.406
593	1.414
594	1.421
595	1.428
596	1.435
597	1.443
598	1.45
599	1.457
600	1.464
601	1.472
602	1.479
603	1.486
604	1.493
605	1.5
606	1.507
607	1.514
608	1.521
609	1.529
610	1.536
611	1.542
612	1.549
613	1.556
614	1.563
615	1.571
616	1.577
617	1.584
618	1.591
619	1.598
620	1.605
621	1.612
622	1.619
623	1.625
624	1.631
625	1.638
626	1.645
627	1.652
628	1.658
629	1.665
630	1.67
631	1.678
632	1.684
633	1.69
634	1.696
635	1.703
636	1.709
637	1.715
638	1.721
639	1.727
640	1.734
641	1.739
642	1.746
643	1.752
644	1.758
645	1.764
646	1.769
647	1.776
648	1.781
649	1.788
650	1.792
651	1.798
652	1.804
653	1.81
654	1.814
655	1.819
656	1.825
657	1.831
658	1.836
659	1.841
660	1.846
661	1.852
662	1.858
663	1.864
664	1.869
665	1.874
666	1.88
667	1.884
668	1.889
669	1.894
670	1.898
671	1.903
672	1.908
673	1.914
674	1.917
675	1.922
676	1.928
677	1.933
678	1.936
679	1.942
680	1.947
681	1.951
682	1.955
683	1.96
684	1.963
685	1.968
686	1.972
687	1.977
688	1.981
689	1.985
690	1.988
691	1.994
692	1.996
693	2.002
694	2.004
695	2.009
696	2.012
697	2.016
698	2.02
699	2.023
700	2.027
701	2.031
702	2.035
703	2.037
704	2.04
705	2.042
706	2.045
707	2.049
708	2.053
709	2.055
710	2.058
711	2.061
712	2.063
713	2.068
714	2.07
715	2.073
716	2.074
717	2.078
718	2.081
719	2.084
720	2.087
721	2.089
722	2.09
723	2.094
724	2.095
725	2.098
726	2.1
727	2.102
728	2.106
729	2.106
730	2.11
731	2.111
732	2.115
733	2.116
734	2.12
735	2.122
736	2.125
737	2.126
738	2.127
739	2.13
740	2.132
741	2.135
742	2.136
743	2.138
744	2.143
745	2.145
746	2.147
747	2.148
748	2.15
749	2.15
750	2.155
751	2.157
752	2.159
753	2.159
754	2.163
755	2.166
756	2.168
757	2.171
758	2.171
759	2.173
760	2.178
761	2.181
762	2.181
763	2.185
764	2.188
765	2.189
766	2.19
767	2.197
768	2.198
769	2.199
770	2.204
771	2.205
772	2.206
773	2.21
774	2.214
775	2.215
776	2.22
777	2.224
778	2.224
779	2.227
780	2.23
781	2.231
782	2.236
783	2.239
784	2.239
785	2.242
786	2.246
787	2.249
788	2.25
789	2.253
790	2.257
791	2.256
792	2.26
793	2.264
794	2.265
795	2.268
796	2.268
797	2.274
798	2.274
799	2.274
800	2.274
801	2.278
802	2.28
803	2.283
804	2.284
805	2.285
806	2.289
807	2.29
808	2.29
809	2.292
810	2.294
811	2.295
812	2.296
813	2.296
814	2.297
815	2.297
816	2.299
817	2.3
818	2.298
819	2.3
820	2.301
821	2.301
822	2.301
823	2.3
824	2.297
825	2.299
826	2.298
827	2.296
828	2.295
829	2.295
830	2.294
831	2.299
832	2.296
833	2.297
834	2.286
835	2.287
836	2.281
837	2.278
838	2.286
839	2.281
840	2.271
841	2.269
842	2.262
843	2.256
844	2.257
845	2.25
846	2.245
847	2.247
848	2.234
849	2.225
850	2.221
851	2.218
852	2.216
853	2.203
854	2.199
855	2.193
856	2.19
857	2.182
858	2.17
859	2.165
860	2.156
861	2.146
862	2.141
863	2.138
864	2.121
865	2.115
866	2.107
867	2.1
868	2.092
869	2.081
870	2.074
871	2.065
872	2.059
873	2.05
874	2.041
875	2.029
876	2.023
877	2.011
878	2.006
879	1.997
880	1.989
881	1.976
882	1.972
883	1.961
884	1.954
885	1.946
886	1.94
887	1.93
888	1.922
889	1.912
890	1.907
891	1.897
892	1.889
893	1.883
894	1.876
895	1.868
896	1.862
897	1.855
898	1.848
899	1.842
900	1.833
901	1.827
902	1.82
903	1.814
904	1.808
905	1.802
906	1.796
907	1.79
908	1.784
909	1.779
910	1.773
911	1.768
912	1.764
913	1.758
914	1.753
915	1.748
916	1.743
917	1.738
918	1.734
919	1.73
920	1.724
921	1.721
922	1.716
923	1.712
924	1.709
925	1.704
926	1.699
927	1.696
928	1.692
929	1.687
930	1.684
931	1.68
932	1.676
933	1.673
934	1.668
935	1.666
936	1.662
937	1.659
938	1.655
939	1.652
940	1.648
941	1.644
942	1.64
943	1.637
944	1.634
945	1.63
946	1.626
947	1.623
948	1.62
949	1.616
950	1.613
951	1.61
952	1.607
953	1.603
954	1.6
955	1.597
956	1.595
957	1.592
958	1.589
959	1.587
960	1.584
961	1.581
962	1.579
963	1.577
964	1.574
965	1.572
966	1.568
967	1.566
968	1.564
969	1.561
970	1.558
971	1.554
972	1.551
973	1.549
974	1.546
975	1.543
976	1.54
977	1.537
978	1.534
979	1.531
980	1.528
981	1.525
982	1.522
983	1.519
984	1.516
985	1.513
986	1.51
987	1.506
988	1.504
989	1.501
990	1.498
991	1.495
992	1.492
993	1.49
994	1.487
995	1.484
996	1.481
997	1.478
998	1.475
999	1.472
1000	1.469
1001	1.467
1002	1.464
1003	1.461
1004	1.458
1005	1.456
1006	1.453
1007	1.45
1008	1.448
1009	1.445
1010	1.442
1011	1.44
1012	1.437
1013	1.434
1014	1.432
1015	1.429
1016	1.426
1017	1.424
1018	1.421
1019	1.418
1020	1.416
1021	1.413
1022	1.41
1023	1.408
1024	1.405
1025	1.403
1026	1.4
1027	1.398
1028	1.395
1029	1.392
1030	1.39
1031	1.387
1032	1.384
1033	1.382
1034	1.379
1035	1.377
1036	1.374
1037	1.372
1038	1.369
1039	1.366
1040	1.363
1041	1.36
1042	1.358
1043	1.355
1044	1.352
1045	1.349
1046	1.347
1047	1.344
1048	1.342
1049	1.339
1050	1.336
1051	1.333
1052	1.331
1053	1.328
1054	1.325
1055	1.323
1056	1.32
1057	1.317
1058	1.314
1059	1.311
1060	1.308
1061	1.306
1062	1.302
1063	1.3
1064	1.297
1065	1.294
1066	1.291
1067	1.288
1068	1.285
1069	1.282
1070	1.279
1071	1.276
1072	1.273
1073	1.27
1074	1.267
1075	1.264
1076	1.261
1077	1.258
1078	1.255
1079	1.251
1080	1.248
1081	1.245
1082	1.242
1083	1.239
1084	1.236
1085	1.233
1086	1.23
1087	1.227
1088	1.224
1089	1.221
1090	1.218
1091	1.215
1092	1.212
1093	1.209
1094	1.206
1095	1.203
1096	1.2
1097	1.197
1098	1.194
1099	1.191
1100	1.188
1101	1.185
1102	1.181
1103	1.178
1104	1.175
1105	1.172
1106	1.169
1107	1.166
1108	1.163
1109	1.16
1110	1.157
1111	1.154
1112	1.151
1113	1.148
1114	1.145
1115	1.142
1116	1.139
1117	1.136
1118	1.133
1119	1.13
1120	1.127
1121	1.124
1122	1.121
1123	1.118
1124	1.115
1125	1.112
1126	1.109
1127	1.106
1128	1.103
1129	1.099
1130	1.096
1131	1.092
1132	1.089
1133	1.085
1134	1.082
1135	1.078
1136	1.075
1137	1.071
1138	1.067
1139	1.064
1140	1.06
1141	1.057
1142	1.054
1143	1.051
1144	1.048
1145	1.045
1146	1.043
1147	1.04
1148	1.038
1149	1.036
1150	1.034
1151	1.032
1152	1.029
1153	1.027
1154	1.025
1155	1.023
1156	1.021
1157	1.018
1158	1.015
1159	1.012
1160	1.009
1161	1.006
1162	1.003
1163	1
1164	0.996
1165	0.993
1166	0.99
1167	0.986
1168	0.982
1169	0.979
1170	0.975
1171	0.971
1172	0.968
1173	0.964
1174	0.96
1175	0.956
1176	0.952
1177	0.949
1178	0.945
1179	0.941
1180	0.938
1181	0.934
1182	0.93
1183	0.927
1184	0.923
1185	0.919
1186	0.915
1187	0.912
1188	0.908
1189	0.905
1190	0.901
1191	0.898
1192	0.895
1193	0.891
1194	0.888
1195	0.885
1196	0.881
1197	0.878
1198	0.875
1199	0.872
1200	0.869
