# Supplementary material for: Data-informed discovery of hydrolytic nanozymes
Source: Nat Commun. 2022 Feb 11;13:827. doi: 10.1038/s41467-022-28344-2 (PMC8837776; doi:10.1038/s41467-022-28344-2)
Supplement: Supplementary file 4 — Source Data [file 41467_2022_28344_MOESM4_ESM.zip › Source Data_NCOMMS-21-01890A/Fig. S14/Fig. S14b/STD-PO4.xlsx]

## Sheet: Sheet1
##BLOCKS=	2
Note:
Basic	Endpoint	Protocol
Use	this	protocol	for	endpoint	assays	that	have	unknowns	that	will	have	concentrations	interpolated	from	a	standard	curve.	Modify	the	instrument	setup	for	the	wavelength(s)	of	interest	for	your	assay.	You	may	also	modify	the	template	to	include	additional	standards	unknowns	and	controls.	To	make	modifications	click	the	plate	section
READER	SUITABILITY:
SpectraMax	M2	M2e	M3	M4	M5	and	M5e.
SpectraMax	Plus	384	190	SpectraMax	190	340PC	384	and	VersaMax
Emax	and	Vmax
PROTOCOL	REVISION	HISTORY:
2003-02-11	-	Imported	from	5.4	and	edited.	(ELM)
2010-11-11	-	Updated	with	the	additional	instruments	supported	in	SMP	6.1
~End
Plate:	STD-PO4	1.3	PlateFormat	Endpoint	Absorbance	Raw	FALSE	1	1	820	1	11	96	1	4
	Temperature(¡C)	1	2	3	4	5	6	7	8	9	10	11	12
	24.7	0.041	0.1019	0.1025	0.1266	0.1519	0.1769	0.3508	0.6261	1.5806	0.0775	0.2016
	0.0418	0.0991	0.1006	0.1429	0.1552	0.1839	0.3353	0.6265	1.5866	0.077	0.2057
	0.0417	0.0927	0.1032	0.1322	0.1754	0.1817	0.327	0.6412	1.663	0.0845	0.1988
	0.0415	0.0915	0.0928	0.1624	0.1945	0.1932	0.3885	0.663	1.702	0.08	0.2191
~End
Original	Filename:	STD-PO4;	Date	Last	Saved:	2021-04-28	10:40:54
[truncated: 4 more columns]
