# Supplementary material for: Data-informed discovery of hydrolytic nanozymes
Source: Nat Commun. 2022 Feb 11;13:827. doi: 10.1038/s41467-022-28344-2 (PMC8837776; doi:10.1038/s41467-022-28344-2)
Supplement: Supplementary file 4 — Source Data [file 41467_2022_28344_MOESM4_ESM.zip › Source Data_NCOMMS-21-01890A/Fig. S17/half-life ALP.xlsx]

## Sheet: pH 10-ALP-0.5U
Application: Tecan i-control				Tecan i-control , 1.11.1.0
Device: infinite 200Pro				Serial number: 1512001148				Serial number of connected stacker:
Firmware: V_3.40_01/15_Infinite (Dec 23 2014/12.45.11)				MAI, V_3.40_01/15_Infinite (Dec 23 2014/12.45.11)
Date:	2020-06-28
Time:	20:19:37
System				DELL-PC
User				dell-PC\dell
Plate				Costar 96 Flat Bottom Transparent Polystyrene Cat. No.: 3361/3590/9018/3591/9017/3641/3628/3370/2507/2509/2503/9017/9018/3641/3598/3599/3585/3595/3300/3474 [COS96ft.pdfx]
Plate-ID (Stacker)
Wait (Plate)				On	Target Temperature: 37 °C
List of actions in this measurement script:
Kinetic
Absorbance
Label: Label1
Kinetic Measurement
Kinetic duration				00:20:00
Interval Time				00:00:30
Mode				Absorbance
Wavelength				405	nm
Bandwidth				9	nm
Number of Flashes				25
Settle Time				0	ms
Part of Plate				B8-B10
Start Time:	2020/6/28 20:19:38
Cycle Nr.	1	2	3	4	5	6	7	8	9	10	11	12	13	14	15	16	17	18	19	20	21	22	23	24	25	26	27	28	29	30	31	32	33	34	35	36	37	38	39	40	41
Time [s]	0	30	60	90	120	150	180	210	240	270	300	330	360	390	420	450	480	510	540	570	600	630	660	690	720	750	780	810	840	870	900	930	960	990	1020	1050	1080	1110	1140	1170	1200
Temp. [°C]	37	37	37.1	36.9	37.1	37.1	37.1	37	37	36.8	36.8	36.8	36.8	37	36.9	37	37.1	37	36.9	36.9	37	37	36.7	36.8	36.9	36.9	36.8	36.8	36.9	36.8	37.1	37	36.9	36.9	36.9	37.1	36.8	37	37	37	37.2
B8	0.4003	0.5078	0.6044	0.6958	0.7867	0.8777	0.9692	1.0621	1.1553	1.2497	1.3438	1.4392	1.5348	1.6336	1.7287	1.8212	1.9184	2.0123	2.1087	2.2033	2.2945	2.3865	2.4753	2.5619	2.6492	2.7258	2.8005	2.8852	2.9579	3.0209	3.0828	3.1331	3.1883	3.242	3.2653	3.3081	3.3447	3.3703	3.4113	3.4206	3.4553
B9	0.3785	0.4904	0.585	0.6751	0.7643	0.854	0.9436	1.035	1.1265	1.2189	1.3111	1.4046	1.4976	1.5908	1.684	1.7767	1.8699	1.9627	2.0558	2.1476	2.2376	2.3261	2.4135	2.5022	2.5866	2.6679	2.7448	2.8139	2.8893	2.9577	3.0272	3.1014	3.1405	3.168	3.238	3.2752	3.3115	3.331	3.3919	3.4091	3.428
B10	0.3642	0.4765	0.5759	0.6676	0.7587	0.8492	0.94	1.0316	1.1235	1.2153	1.3083	1.4013	1.4942	1.5879	1.6815	1.7741	1.8687	1.9599	2.0535	2.1459	2.2347	2.323	2.411	2.4998	2.5808	2.6668	2.7433	2.8251	2.8936	2.9617	3.0254	3.0988	3.1555	3.191	3.2613	3.2722	3.3239	3.343	3.3868	3.4304	3.4623
End Time:	2020/6/28 20:39:45

## Sheet: pH 10-ALP-1U
Application: Tecan i-control				Tecan i-control , 1.11.1.0
Device: infinite 200Pro				Serial number: 1512001148				Serial number of connected stacker:
Firmware: V_3.40_01/15_Infinite (Dec 23 2014/12.45.11)				MAI, V_3.40_01/15_Infinite (Dec 23 2014/12.45.11)
Date:	2020-06-28
Time:	19:07:28
System				DELL-PC
User				dell-PC\dell
Plate				Costar 96 Flat Bottom Transparent Polystyrene Cat. No.: 3361/3590/9018/3591/9017/3641/3628/3370/2507/2509/2503/9017/9018/3641/3598/3599/3585/3595/3300/3474 [COS96ft.pdfx]
Plate-ID (Stacker)
Wait (Plate)				On	Target Temperature: 37 °C
List of actions in this measurement script:
Kinetic
Absorbance
Label: Label1
Kinetic Measurement
Kinetic duration				00:20:00
Interval Time				00:00:30
Mode				Absorbance
Wavelength				405	nm
Bandwidth				9	nm
Number of Flashes				25
Settle Time				0	ms
Part of Plate				A8-A10
Start Time:	2020/6/28 19:07:29
Cycle Nr.	1	2	3	4	5	6	7	8	9	10	11	12	13	14	15	16	17	18	19	20	21	22	23	24	25	26	27	28	29	30	31	32	33	34	35	36	37	38	39	40	41
Time [s]	0	30	60	90	120	150	180	210	240	270	300	330	360	390	420	450	480	510	540	570	600	630	660	690	720	750	780	810	840	870	900	930	960	990	1020	1050	1080	1110	1140	1170	1200
Temp. [°C]	37.3	37.2	36.8	37	36.9	37.1	36.9	36.8	37.1	37.3	37.2	37.1	37	37.2	37.2	37	37.1	37	37	37.2	36.9	36.8	37.2	37.2	37.3	36.9	36.9	37.2	37.1	37.1	36.9	37.1	37.1	37.3	37	37	37	36.9	37.1	37.1	37
A8	0.4535	0.5914	0.7138	0.8316	0.9489	1.0666	1.1845	1.3035	1.4229	1.5423	1.6618	1.7819	1.9009	2.0195	2.1376	2.2547	2.3717	2.4841	2.5952	2.6992	2.8072	2.902	2.9959	3.0872	3.1643	3.2123	3.3059	3.3417	3.3909	3.4274	3.4689	3.4811	3.4823	3.5267	3.5298	3.5697	3.5747	3.5593	3.5846	3.6259	3.6069
A9	0.4491	0.5932	0.7168	0.8358	0.9531	1.071	1.1879	1.3066	1.426	1.5458	1.6647	1.7843	1.9021	2.0198	2.1365	2.253	2.367	2.479	2.5862	2.696	2.797	2.895	2.9902	3.0709	3.143	3.2119	3.2726	3.3269	3.3761	3.4331	3.4506	3.5029	3.4745	3.5067	3.5311	3.5387	3.5245	3.5447	3.5262	3.5641	3.5692
A10	0.4161	0.562	0.686	0.8041	0.9209	1.0382	1.1557	1.2734	1.3913	1.5098	1.6277	1.7462	1.8628	1.9796	2.0952	2.2102	2.3244	2.4356	2.5461	2.6509	2.7523	2.8505	2.9428	3.0372	3.1205	3.1779	3.2535	3.3209	3.352	3.4073	3.4558	3.4607	3.4729	3.4953	3.5117	3.5259	3.5532	3.5348	3.5395	3.5363	3.5662
End Time:	2020/6/28 19:27:37

## Sheet: 1U
Application: Tecan i-control				Tecan i-control , 1.11.1.0
Device: infinite 200Pro				Serial number: 1512001148				Serial number of connected stacker:
Firmware: V_3.40_01/15_Infinite (Dec 23 2014/12.45.11)				MAI, V_3.40_01/15_Infinite (Dec 23 2014/12.45.11)
Date:	2020-06-28
Time:	16:01:22
System				DELL-PC
User				dell-PC\dell
Plate				Costar 96 Flat Bottom Transparent Polystyrene Cat. No.: 3361/3590/9018/3591/9017/3641/3628/3370/2507/2509/2503/9017/9018/3641/3598/3599/3585/3595/3300/3474 [COS96ft.pdfx]
Plate-ID (Stacker)
Wait (Plate)				On	Target Temperature: 37 °C
Wait (Plate Temperature)				Valid Range: 36.5 - 37.5 °C
List of actions in this measurement script:
Kinetic
Absorbance
Label: Label1
Kinetic Measurement
Kinetic duration				00:10:00
Interval Time				00:00:30
Mode				Absorbance
Wavelength				405	nm
Bandwidth				9	nm
Number of Flashes				25
Settle Time				0	ms
Part of Plate				D11-D12
Start Time:	2020/6/28 16:01:23
Cycle Nr.	1	2	3	4	5	6	7	8	9	10	11	12	13	14	15	16	17	18	19	20	21
Time [s]	0	30	60	90	120	150	180	210	240	270	300	330	360	390	420	450	480	510	540	570	600
Temp. [°C]	37.2	36.8	37.1	37	36.6	37.1	36.9	36.5	37.1	37.2	36.6	37.3	36.9	36.6	37.2	37	36.6	37	37.1	37.1	36.9
D11	0.4045	0.5229	0.6314	0.7325	0.8395	0.9495	1.0632	1.1869	1.3056	1.4115	1.5328	1.6523	1.7653	1.8827	2.0047	2.1242	2.2267	2.3376	2.4593	2.5629	2.6696
D12	0.3874	0.5022	0.6179	0.7311	0.8401	0.9509	1.0615	1.1763	1.3229	1.461	1.5707	1.6853	1.7925	1.9103	2.0233	2.1342	2.2353	2.3435	2.4657	2.5649	2.6675
End Time:	2020/6/28 16:11:30

## Sheet: Sheet2
Application: Tecan i-control				Tecan i-control , 1.11.1.0
Device: infinite 200Pro				Serial number: 1512001148				Serial number of connected stacker:
Firmware: V_3.40_01/15_Infinite (Dec 23 2014/12.45.11)				MAI, V_3.40_01/15_Infinite (Dec 23 2014/12.45.11)
Date:	2020-06-28
Time:	15:37:08
System				DELL-PC
User				dell-PC\dell
Plate				Costar 96 Flat Bottom Transparent Polystyrene Cat. No.: 3361/3590/9018/3591/9017/3641/3628/3370/2507/2509/2503/9017/9018/3641/3598/3599/3585/3595/3300/3474 [COS96ft.pdfx]
Plate-ID (Stacker)
Wait (Plate)				On	Target Temperature: 37 °C
Wait (Plate Temperature)				Valid Range: 36.5 - 37.5 °C
List of actions in this measurement script:
Kinetic
Absorbance
Label: Label1
Kinetic Measurement
Kinetic duration				00:10:00
Interval Time				00:00:30
Mode				Absorbance
Wavelength				405	nm
Bandwidth				9	nm
Number of Flashes				25
Settle Time				0	ms
Part of Plate				A10-C12
Start Time:	2020/6/28 15:37:09
Cycle Nr.	1	2	3	4	5	6	7	8	9
Time [s]	0	30	60	90	120	150	180	210	240
Temp. [°C]	36.6	36.9	37.1	36.5	37.1	36.9	36.8	37	36.7
A10	0.0542	0.0543	0.0543	0.0543	0.0542	0.0543	0.0542	0.0543	0.0542
A11	2.1584	3.2474	3.5907	3.5905	3.58	3.6276	3.6008	3.5785	3.6413
A12	0.8732	1.4109	2.0461	2.712	3.1684	3.4265	3.5839	3.6222	3.6273
B10	0.0534	0.0535	0.0537	0.0538	0.0536	0.0538	0.0536	0.0537	0.0536
B11	2.7157	3.5109	3.5737	3.5077	3.5454	3.549	3.5474	3.5572	3.578
B12	1.0536	1.6409	2.2984	2.9435	3.328	3.4806	3.5221	3.5269	3.5664
C10	0.0534	0.0536	0.0536	0.0537	0.0536	0.0537	0.0536	0.0537	0.0536
C11	0.2817	0.2813	0.2805	0.28	0.2801	0.2802	0.2806	0.2951	0.2831
C12	0.276	0.2778	0.2772	0.2774	0.2774	0.2776	0.2781	0.278	0.2779
			10	11	12
End Time:			A	10U	5U
			B
			C
