# Supplementary material for: Data-informed discovery of hydrolytic nanozymes
Source: Nat Commun. 2022 Feb 11;13:827. doi: 10.1038/s41467-022-28344-2 (PMC8837776; doi:10.1038/s41467-022-28344-2)
Supplement: Supplementary file 4 — Source Data [file 41467_2022_28344_MOESM4_ESM.zip › Source Data_NCOMMS-21-01890A/Fig. S20/Fig. S20a/XRD-MOF-808.xlsx]

## Sheet: Sheet1
5	86
5.03	90
5.06	105
5.09	94
5.12	98
5.15	93
5.18	102
5.21	105
5.24	95
5.27	92
5.3	87
5.33	79
5.36	99
5.39	78
5.42	80
5.45	78
5.48	72
5.51	69
5.54	70
5.57	80
5.6	94
5.63	79
5.66	112
5.69	84
5.72	62
5.75	67
5.78	78
5.81	73
5.84	51
5.87	75
5.9	76
5.93	66
5.96	89
5.99	70
6.02	72
6.05	83
6.08	81
6.11	85
6.14	81
6.17	72
6.2	67
6.23	78
6.26	81
6.29	89
6.32	87
6.35	69
6.38	69
6.41	68
6.44	92
6.47	94
6.5	65
6.53	86
6.56	78
6.59	82
6.62	83
6.65	79
6.68	80
6.71	82
6.74	80
6.77	93
6.8	84
6.83	88
6.86	70
6.89	90
6.92	108
6.95	110
6.98	98
7.01	100
7.04	84
7.07	85
7.1	70
7.13	85
7.16	63
7.19	71
7.22	60
7.25	76
7.28	73
7.31	82
7.34	72
7.37	76
7.4	99
7.43	74
7.46	94
7.49	92
7.52	96
7.55	100
7.58	112
7.61	122
7.64	122
7.67	142
7.7	142
7.73	162
7.76	176
7.79	169
7.82	231
7.85	258
7.88	309
7.91	375
7.94	361
7.97	397
8	534
8.03	579
8.06	777
8.09	887
8.12	1117
8.15	1459
8.18	1781
8.21	1915
8.24	1888
8.27	1512
8.3	1082
8.33	739
8.36	663
8.39	746
8.42	845
8.45	1031
8.48	1274
8.51	1694
8.54	1919
8.57	2171
8.6	2186
8.63	1799
8.66	1225
8.69	646
8.72	300
8.75	179
8.78	143
8.81	132
8.84	108
8.87	84
8.9	74
8.93	70
8.96	68
8.99	71
9.02	62
9.05	62
9.08	71
9.11	66
9.14	72
9.17	68
9.2	77
9.23	64
9.26	88
9.29	89
9.32	78
9.35	74
9.38	82
9.41	58
9.44	84
9.47	84
9.5	94
9.53	92
9.56	98
9.59	119
9.62	145
9.65	162
9.68	193
9.71	190
9.74	242
9.77	297
9.8	366
9.83	465
9.86	584
9.89	660
9.92	708
9.95	656
9.98	549
10.01	393
10.04	221
10.07	137
10.1	87
10.13	98
10.16	81
10.19	66
10.22	68
10.25	66
10.28	78
10.31	68
10.34	78
10.37	74
10.4	84
10.43	78
10.46	78
10.49	88
10.52	97
10.55	94
10.58	117
10.61	124
10.64	139
10.67	175
10.7	224
10.73	274
10.76	329
10.79	382
10.82	384
10.85	396
10.88	335
10.91	204
10.94	127
10.97	86
11	86
11.03	82
11.06	59
11.09	77
11.12	61
11.15	51
11.18	56
11.21	64
11.24	57
11.27	45
11.3	57
11.33	54
11.36	56
11.39	42
11.42	50
11.45	45
11.48	62
11.51	74
11.54	54
11.57	52
11.6	57
11.63	58
11.66	59
11.69	38
11.72	46
11.75	65
11.78	56
11.81	53
11.84	63
11.87	47
11.9	43
11.93	54
11.96	50
11.99	65
12.02	54
12.05	47
12.08	64
12.11	64
12.14	70
12.17	64
12.2	72
12.23	70
12.26	80
12.29	49
12.32	42
12.35	51
12.38	45
12.41	61
12.44	57
12.47	53
12.5	63
12.53	59
12.56	67
12.59	63
12.62	92
12.65	78
12.68	74
12.71	100
12.74	112
12.77	130
12.8	132
12.83	159
12.86	184
12.89	196
12.92	227
12.95	234
12.98	189
13.01	129
13.04	100
13.07	80
13.1	70
13.13	67
13.16	57
13.19	55
13.22	60
13.25	51
13.28	57
13.31	58
13.34	57
13.37	51
13.4	37
13.43	48
13.46	51
13.49	64
13.52	53
13.55	53
13.58	44
13.61	49
13.64	50
13.67	56
13.7	51
13.73	47
13.76	63
13.79	49
13.82	61
13.85	66
13.88	82
13.91	60
13.94	76
13.97	63
14	86
14.03	112
14.06	118
14.09	124
14.12	127
14.15	124
14.18	91
14.21	68
14.24	55
14.27	47
14.3	51
14.33	61
14.36	49
14.39	54
14.42	58
14.45	54
14.48	56
14.51	65
14.54	58
14.57	70
14.6	74
14.63	70
14.66	75
14.69	93
14.72	78
14.75	79
14.78	83
14.81	85
14.84	76
14.87	68
14.9	88
14.93	86
14.96	83
14.99	88
15.02	74
15.05	67
15.08	48
15.11	42
15.14	50
15.17	37
15.2	42
15.23	44
15.26	48
15.29	42
15.32	38
15.35	46
15.38	40
15.41	36
15.44	45
15.47	44
15.5	51
15.53	53
15.56	58
15.59	49
15.62	49
15.65	76
15.68	72
15.71	76
15.74	89
15.77	88
15.8	79
15.83	78
15.86	73
15.89	57
15.92	55
15.95	40
15.98	49
16.01	58
16.04	53
16.07	45
16.1	67
16.13	50
16.16	60
16.19	71
16.22	79
16.25	90
16.28	86
16.31	120
16.34	101
16.37	118
16.4	113
16.43	101
16.46	69
16.49	63
16.52	60
16.55	53
16.58	57
16.61	53
16.64	51
16.67	48
16.7	43
16.73	46
16.76	44
16.79	51
16.82	55
16.85	41
16.88	51
16.91	38
16.94	51
16.97	50
17	44
17.03	51
17.06	48
17.09	38
17.12	45
17.15	37
17.18	53
17.21	54
17.24	53
17.27	48
17.3	53
17.33	43
17.36	37
17.39	40
17.42	59
17.45	45
17.48	46
17.51	56
17.54	51
17.57	64
17.6	69
17.63	83
17.66	79
17.69	103
17.72	107
17.75	132
17.78	136
17.81	188
17.84	180
17.87	165
17.9	159
17.93	109
17.96	77
17.99	67
18.02	71
18.05	61
18.08	57
18.11	48
18.14	47
18.17	50
18.2	52
18.23	51
18.26	43
18.29	46
18.32	43
18.35	47
18.38	60
18.41	58
18.44	41
18.47	52
18.5	55
18.53	72
18.56	63
18.59	64
18.62	85
18.65	82
18.68	106
18.71	101
18.74	98
18.77	86
18.8	65
18.83	82
18.86	60
18.89	59
18.92	74
18.95	86
18.98	103
19.01	112
19.04	159
19.07	218
19.1	255
19.13	324
19.16	369
19.19	444
19.22	408
19.25	383
19.28	280
19.31	173
19.34	128
19.37	88
19.4	57
19.43	63
19.46	60
19.49	50
19.52	55
19.55	67
19.58	54
19.61	65
19.64	54
19.67	59
19.7	58
19.73	65
19.76	67
19.79	73
19.82	84
19.85	79
19.88	115
19.91	152
19.94	161
19.97	200
20	191
20.03	190
20.06	183
20.09	143
20.12	125
20.15	86
20.18	73
20.21	64
20.24	82
20.27	81
20.3	70
20.33	99
20.36	94
20.39	134
20.42	123
20.45	193
20.48	224
20.51	237
20.54	344
20.57	410
20.6	421
20.63	471
20.66	464
20.69	385
20.72	264
20.75	214
20.78	122
20.81	98
20.84	73
20.87	76
20.9	57
20.93	50
20.96	64
20.99	69
21.02	77
21.05	82
21.08	86
21.11	85
21.14	119
21.17	128
21.2	145
21.23	160
21.26	160
21.29	138
21.32	131
21.35	108
21.38	78
21.41	73
21.44	66
21.47	70
21.5	66
21.53	68
21.56	75
21.59	79
21.62	126
21.65	120
21.68	130
21.71	138
21.74	124
21.77	118
21.8	99
21.83	100
21.86	100
21.89	74
21.92	68
21.95	75
21.98	62
22.01	57
22.04	49
22.07	54
22.1	63
22.13	77
22.16	70
22.19	75
22.22	62
22.25	81
22.28	98
22.31	121
22.34	124
22.37	138
22.4	166
22.43	184
22.46	144
22.49	146
22.52	110
22.55	102
22.58	77
22.61	79
22.64	85
22.67	72
22.7	102
22.73	90
22.76	88
22.79	101
22.82	129
22.85	141
22.88	108
22.91	112
22.94	116
22.97	98
23	97
23.03	69
23.06	75
23.09	70
23.12	51
23.15	47
23.18	60
23.21	53
23.24	61
23.27	65
23.3	43
23.33	58
23.36	83
23.39	68
23.42	59
23.45	66
23.48	98
23.51	83
23.54	113
23.57	101
23.6	86
23.63	94
23.66	69
23.69	69
23.72	84
23.75	87
23.78	98
23.81	109
23.84	142
23.87	182
23.9	202
23.93	222
23.96	210
23.99	168
24.02	138
24.05	125
24.08	93
24.11	66
24.14	62
24.17	58
24.2	66
24.23	52
24.26	51
24.29	54
24.32	62
24.35	56
24.38	71
24.41	43
24.44	56
24.47	56
24.5	60
24.53	55
24.56	65
24.59	58
24.62	41
24.65	71
24.68	66
24.71	60
24.74	72
24.77	85
24.8	80
24.83	116
24.86	140
24.89	203
24.92	215
24.95	264
24.98	293
25.01	269
25.04	247
25.07	191
25.1	151
25.13	94
25.16	74
25.19	66
25.22	71
25.25	63
25.28	62
25.31	57
25.34	70
25.37	75
25.4	65
25.43	74
25.46	85
25.49	91
25.52	112
25.55	143
25.58	182
25.61	189
25.64	196
25.67	175
25.7	138
25.73	126
25.76	92
25.79	84
25.82	93
25.85	99
25.88	121
25.91	123
25.94	180
25.97	213
26	244
26.03	321
26.06	296
26.09	292
26.12	295
26.15	299
26.18	260
26.21	177
26.24	149
26.27	113
26.3	92
26.33	78
26.36	53
26.39	63
26.42	78
26.45	67
26.48	50
26.51	66
26.54	60
26.57	67
26.6	55
26.63	65
26.66	73
26.69	84
26.72	65
26.75	100
26.78	106
26.81	147
26.84	153
26.87	218
26.9	285
26.93	343
26.96	407
26.99	467
27.02	454
27.05	445
27.08	407
27.11	333
27.14	294
27.17	216
27.2	140
27.23	118
27.26	84
27.29	78
27.32	63
27.35	49
27.38	64
27.41	50
27.44	72
27.47	73
27.5	58
27.53	65
27.56	61
27.59	70
27.62	65
27.65	79
27.68	77
27.71	96
27.74	118
27.77	136
27.8	212
27.83	268
27.86	354
27.89	357
27.92	449
27.95	428
27.98	324
28.01	218
28.04	178
28.07	103
28.1	96
28.13	76
28.16	74
28.19	71
28.22	69
28.25	79
28.28	57
28.31	63
28.34	76
28.37	60
28.4	67
28.43	70
28.46	54
28.49	79
28.52	79
28.55	80
28.58	80
28.61	92
28.64	116
28.67	131
28.7	202
28.73	234
28.76	292
28.79	394
28.82	450
28.85	527
28.88	472
28.91	492
28.94	470
28.97	396
29	317
29.03	267
29.06	200
29.09	150
29.12	93
29.15	86
29.18	118
29.21	115
29.24	155
29.27	220
29.3	247
29.33	340
29.36	363
29.39	401
29.42	366
29.45	317
29.48	223
29.51	185
29.54	128
29.57	119
29.6	109
29.63	89
29.66	122
29.69	110
29.72	129
29.75	108
29.78	150
29.81	151
29.84	155
29.87	131
29.9	121
29.93	92
29.96	80
29.99	63
30.02	75
30.05	57
30.08	70
30.11	78
30.14	87
30.17	109
30.2	106
30.23	128
30.26	130
30.29	134
30.32	116
30.35	110
30.38	109
30.41	103
30.44	80
30.47	94
30.5	108
30.53	119
30.56	100
30.59	86
30.62	116
30.65	80
30.68	67
30.71	62
30.74	43
30.77	56
30.8	75
30.83	56
30.86	45
30.89	54
30.92	60
30.95	46
30.98	66
31.01	82
31.04	64
31.07	78
31.1	113
31.13	78
31.16	77
31.19	66
31.22	69
31.25	56
31.28	64
31.31	95
31.34	87
31.37	92
31.4	92
31.43	106
31.46	85
31.49	90
31.52	81
31.55	76
31.58	49
31.61	58
31.64	38
31.67	47
31.7	57
31.73	56
31.76	75
31.79	81
31.82	96
31.85	97
31.88	186
31.91	165
31.94	172
31.97	189
32	158
32.03	123
32.06	126
32.09	90
32.12	60
32.15	72
32.18	72
32.21	69
32.24	72
32.27	72
32.3	103
32.33	99
32.36	126
32.39	117
32.42	103
32.45	112
32.48	70
32.51	61
32.54	55
32.57	62
32.6	44
32.63	57
32.66	57
32.69	53
32.72	88
32.75	88
32.78	66
32.81	89
32.84	95
32.87	93
32.9	95
32.93	113
32.96	177
32.99	200
33.02	249
33.05	287
33.08	310
33.11	280
33.14	223
33.17	177
33.2	132
33.23	101
33.26	74
33.29	61
33.32	63
33.35	71
33.38	50
33.41	71
33.44	62
33.47	67
33.5	61
33.53	88
33.56	65
33.59	76
33.62	96
33.65	83
33.68	73
33.71	68
33.74	109
33.77	106
33.8	114
33.83	135
33.86	159
33.89	201
33.92	212
33.95	204
33.98	174
34.01	154
34.04	118
34.07	121
34.1	81
34.13	64
34.16	69
34.19	68
34.22	74
34.25	86
34.28	75
34.31	98
34.34	88
34.37	67
34.4	93
34.43	101
34.46	101
34.49	76
34.52	102
34.55	109
34.58	142
34.61	168
34.64	172
34.67	168
34.7	160
34.73	120
34.76	103
34.79	66
34.82	66
34.85	54
34.88	50
34.91	68
34.94	66
34.97	45
35	45
35.03	56
35.06	44
35.09	56
35.12	54
35.15	60
35.18	55
35.21	86
35.24	105
35.27	118
35.3	164
35.33	194
35.36	237
35.39	251
35.42	208
35.45	209
35.48	155
35.51	147
35.54	105
35.57	95
35.6	92
35.63	64
35.66	63
35.69	97
35.72	107
35.75	133
35.78	165
35.81	211
35.84	248
35.87	262
35.9	239
35.93	203
35.96	164
35.99	153
36.02	154
36.05	150
36.08	157
36.11	160
36.14	187
36.17	205
36.2	215
36.23	185
36.26	162
36.29	181
36.32	141
36.35	120
36.38	72
36.41	71
36.44	61
36.47	71
36.5	65
36.53	46
36.56	46
36.59	64
36.62	50
36.65	57
36.68	44
36.71	57
36.74	64
36.77	98
36.8	107
36.83	99
36.86	133
36.89	126
36.92	106
36.95	89
36.98	77
37.01	77
37.04	60
37.07	64
37.1	66
37.13	64
37.16	73
37.19	95
37.22	106
37.25	146
37.28	137
37.31	168
37.34	180
37.37	131
37.4	119
37.43	145
37.46	114
37.49	120
37.52	117
37.55	143
37.58	143
37.61	119
37.64	133
37.67	107
37.7	78
37.73	65
37.76	43
37.79	50
37.82	41
37.85	50
37.88	52
37.91	59
37.94	62
37.97	47
38	50
38.03	44
38.06	55
38.09	52
38.12	45
38.15	59
38.18	59
38.21	80
38.24	96
38.27	112
38.3	120
38.33	143
38.36	163
38.39	184
38.42	142
38.45	131
38.48	106
38.51	88
38.54	88
38.57	54
38.6	62
38.63	58
38.66	72
38.69	63
38.72	101
38.75	69
38.78	62
38.81	60
38.84	79
38.87	87
38.9	107
38.93	96
38.96	132
38.99	129
39.02	137
39.05	147
39.08	128
39.11	102
39.14	109
39.17	81
39.2	69
39.23	67
39.26	64
39.29	59
39.32	62
39.35	51
39.38	49
39.41	55
39.44	57
39.47	68
39.5	93
39.53	90
39.56	117
39.59	139
39.62	157
39.65	201
39.68	183
39.71	186
39.74	217
39.77	169
39.8	123
39.83	124
39.86	89
39.89	77
39.92	79
39.95	77
39.98	77
40.01	88
