# Supplementary material for: Data-informed discovery of hydrolytic nanozymes
Source: Nat Commun. 2022 Feb 11;13:827. doi: 10.1038/s41467-022-28344-2 (PMC8837776; doi:10.1038/s41467-022-28344-2)
Supplement: Supplementary file 4 — Source Data [file 41467_2022_28344_MOESM4_ESM.zip › Source Data_NCOMMS-21-01890A/Fig. S20/Fig. S20b/MOF-808.XLSX]

## Sheet: Sheet1
Kubo X1000 分析报告
样品名称：	20191128-1		吸附质：	N2
样品重量[g]：	0.1136		吸附质面积[m^2/cc]：	4.36
烘干温度[℃]：	0		原位烘干[分]：	60
烘干时长[时:分]：	00:00:00		启动分析时间：	2019-11-28 15:29:00
检测员：			完成分析时间：	2019-11-28 20:28:00
备注：			分析耗时[时:分]：	04:59:00
报告摘要			等温线									BET比表面积				Langmuir比表面积				BJH孔径分布
多点BET比表面积[m^2/g]：	1017.89		序号	吸附相对压力 P/Po	吸附体积 [cc/g]	吸附压力 [KPa]		解吸相对压力 P/Po	解吸体积 [cc/g]	解吸压力 [KPa]		BET比表面积[m^2/g]：	1017.89			Langmuir比表面积[m^2/g]：	2019.42			BJH（吸附）孔体积分布 dV/dD							BJH（解吸）孔体积分布 dV/dD							BJH（吸附）孔体积分布 dV/dlog(D)							BJH（解吸）孔体积分布 dV/dlog(D)							BJH（吸附）孔面积分布 dA/dD
多点Langmuir比表面积[m^2/g]：	2019.42		1	3.57e-05	10.6907	0.003724		0.993656	376.518	103.851		斜率：	0.004351			斜率：	0.002159			序号	孔直径 [nm]	dV/dD [cc/g/nm]	SUM(dV/dD) [cc/g/nm]	dV [cc/g]	SUM(dV) [cc/g]		序号	孔直径 [nm]	dV/dD [cc/g/nm]	SUM(dV/dD) [cc/g/nm]	dV [cc/g]	SUM(dV) [cc/g]		序号	孔直径 [nm]	dV/dlog(D) [cc/g]	SUM(dV/dlog(D)) [cc/g]	dV [cc/g]	SUM(dV) [cc/g]		序号	孔直径 [nm]	dV/dlog(D) [cc/g]	SUM(dV/dlog(D)) [cc/g]	dV [cc/g]	SUM(dV) [cc/g]		序号	孔直径 [nm]
BJH吸附累积比表面积(d>2[nm])[m^2/g]：	134.759		2	6.122e-05	23.601	0.006386		0.991203	367.326	103.563		截距：	-6.8e-05			截距：	7.6e-05			1	1.87			0.02506	0.02506		1	164.68	0.000295	0.165094	0.028791	0.117791		1	1.87			0.02506	0.02506		1	164.68	0.073989	1.25575	0.028791	0.117791		1	1.87
BJH解吸累积比表面积(d>2[nm])[m^2/g]：	102.355		3	0.00013674	39.5269	0.014266		0.982189	349.316	102.657		相关系数：	0.99827			相关系数：	0.965867			2	2.18	0.04234	0.04234	0.013192	0.038252		2	67.22	0.000225	0.164799	0.010733	0.088999		2	2.18	0.196755	0.196755	0.013192	0.038252		2	67.22	0.019943	1.18176	0.010733	0.088999		2	2.18
DR(吸附)微孔比表面积[m^2/g]：	739.15		4	0.00038866	58.5725	0.040565		0.916635	342.535	95.77		单层吸附量[cc/g]：	233.461			单层吸附量[cc/g]：	463.17			3	2.47	0.030993	0.073333	0.009005	0.047257		3	19.47	0.000479	0.164574	0.003328	0.078266		3	2.47	0.165579	0.362334	0.009005	0.047257		3	19.47	0.017352	1.16182	0.003328	0.078266		3	2.47
t-Plot(吸附)外比表面积[m^2/g]：	1017.89		5	0.00146912	80.8186	0.153338		0.852132	340.612	89.1124		BET C值：	-63.3749			Langmuir b值：	0.035226			4	2.77	0.023543	0.096876	0.007148	0.054405		4	12.52	0.000868	0.164095	0.002458	0.074938		4	2.77	0.141891	0.504225	0.007148	0.054405		4	12.52	0.022069	1.14447	0.002458	0.074938		4	2.77
t-Plot(吸附)内比表面积[m^2/g]：	0		6	0.00528331	105.917	0.551387		0.803446	339.339	83.9012										5	3.11	0.016802	0.113678	0.005595	0.060001		5	9.69	0.00143	0.163227	0.002603	0.07248		5	3.11	0.11357	0.617795	0.005595	0.060001		5	9.69	0.028799	1.1224	0.002603	0.07248		5	3.11
αs(吸附)中孔比表面积[m^2/g]：	413.137		7	0.0121248	131.756	1.26585		0.752136	338.069	78.6113		BET绘图列表				Langmuir绘图列表				6	3.48	0.012895	0.126573	0.004827	0.064828		6	7.87	0.002123	0.161797	0.002631	0.069877		6	3.48	0.09765	0.715445	0.004827	0.064828		6	7.87	0.035334	1.0936	0.002631	0.069877		6	3.48
单点总孔体积(d=229.2[nm],P/Po=0.993656)[cc/g]：	0.582398		8	0.0198044	157	2.06734		0.703595	336.862	73.5058		序号	相对压力 P/Po	P/Po/[V(1-P/Po)]		序号	相对压力 P/Po	(P/Po)/V		7	3.91	0.009633	0.136206	0.004146	0.068974		7	6.63	0.002992	0.159674	0.002822	0.067246		7	3.91	0.081859	0.797303	0.004146	0.068974		7	6.63	0.042317	1.05827	0.002822	0.067246		7	3.91
BJH吸附累积总孔体积(d>2[nm])[cc/g]：	0.14672		9	0.0264986	182.063	2.76631		0.654452	335.63	68.3185		1	0.067501	0.000243		1	0.012125	9.2e-05		8	4.42	0.007337	0.143543	0.00371	0.072683		8	5.68	0.004172	0.156682	0.003059	0.064424		8	4.42	0.07024	0.867543	0.00371	0.072683		8	5.68	0.050986	1.01595	0.003059	0.064424		8	4.42
BJH解吸累积总孔体积(d>2[nm])[cc/g]：	0.117791		10	0.0315085	207.108	3.28939		0.603929	334.353	63.1199		2	0.126924	0.000468		2	0.019804	0.000126		9	5.03	0.005407	0.14895	0.003307	0.07599		9	4.95	0.0057	0.152511	0.003308	0.061365		9	5.03	0.058697	0.92624	0.003307	0.07599		9	4.95	0.06108	0.964963	0.003308	0.061365		9	5.03
单点吸附微孔体积(d<2[nm])[cc/g]：	0.490774		11	0.035407	232.044	3.69701		0.555362	333.041	58.0606		3	0.195022	0.000762		3	0.026499	0.000146		10	5.79	0.003975	0.152925	0.003039	0.079029		10	4.37	0.007504	0.146811	0.00367	0.058057		10	5.79	0.049426	0.975667	0.003039	0.079029		10	4.37	0.071196	0.903883	0.00367	0.058057		10	5.79
DR(吸附)微孔体积[cc/g]：	0.262769		12	0.0385381	256.605	4.0238		0.506588	331.647	52.8986		4	0.25172	0.001046		4	0.031508	0.000152		11	6.78	0.002821	0.155746	0.002784	0.081813		11	3.88	0.010151	0.139306	0.004235	0.054387		11	6.78	0.040742	1.01641	0.002784	0.081813		11	3.88	0.085731	0.832687	0.004235	0.054387		11	6.78
t-Plot(吸附)微孔体积[cc/g]：	0		13	0.0440898	279.639	4.60533		0.45656	330.105	47.708						5	0.035407	0.000153		12	8.1	0.002039	0.157785	0.002694	0.084507		12	3.46	0.013162	0.129156	0.004679	0.050151		12	8.1	0.034841	1.05125	0.002694	0.084507		12	3.46	0.099474	0.746956	0.004679	0.050151		12	8.1
αs(吸附)微孔体积[cc/g]：	0.057228		14	0.0675005	297.497	7.05011		0.407467	328.473	42.6019						6	0.038538	0.00015		13	10.03	0.001278	0.159063	0.002464	0.086971		13	3.11	0.017049	0.115994	0.005316	0.045473		13	10.03	0.02657	1.07782	0.002464	0.086971		13	3.11	0.115775	0.647481	0.005316	0.045473		13	10.03
单点平均孔半径(面积为BET比表面积)[nm]：	1.14		15	0.126924	310.835	13.2578		0.359175	326.698	37.5353						7	0.04409	0.000158		14	13.1	0.000812	0.159875	0.002495	0.089466		14	2.8	0.023384	0.098945	0.006587	0.040157		14	13.1	0.02149	1.09931	0.002495	0.089466		14	2.8	0.14283	0.531706	0.006587	0.040157		14	13.1
			16	0.195022	317.797	20.3633		0.310954	324.607	32.4817						8	0.067501	0.000227		15	18.78	0.000472	0.160347	0.002679	0.092145		15	2.51	0.030939	0.075561	0.00803	0.03357		15	18.78	0.017138	1.11645	0.002679	0.092145		15	2.51	0.169705	0.388877	0.00803	0.03357		15	18.78
			17	0.25172	321.609	26.2893		0.26256	322.166	27.4141										16	33.81	0.000228	0.160575	0.003427	0.095572		16	2.25	0.044623	0.044623	0.010661	0.02554		16	33.81	0.013416	1.12986	0.003427	0.095572		16	2.25	0.219172	0.219172	0.010661	0.02554		16	33.81
			18	0.30504	324.348	31.8634		0.214279	319.092	22.4037										17	99.96	0.000161	0.160737	0.010677	0.106248		17	2.02			0.014878	0.014878		17	99.96	0.022677	1.15254	0.010677	0.106248		17	2.02			0.014878	0.014878		17	99.96
			19	0.357051	326.621	37.2886		0.168255	315.061	17.5737										18	229.16	0.000313	0.16105	0.040472	0.14672									18	229.16	0.112322	1.26486	0.040472	0.14672									18	229.16
			20	0.408608	328.497	42.6786
			21	0.459431	330.184	47.9817
			22	0.510088	331.702	53.2829
			23	0.560158	333.118	58.5221
			24	0.610506	334.442	63.7839
			25	0.660763	335.716	69.0488
			26	0.71084	336.942	74.2819
			27	0.760063	338.185	79.4448
			28	0.8106	339.401	84.7034
			29	0.859955	340.707	89.8449
			30	0.908316	342.209	94.9022
			31	0.955463	344.292	99.8738
			32	0.98746	350.999	103.213
			33	0.993656	376.518	103.851
[truncated: 45 more columns]
