# Supplementary material for: Data-informed discovery of hydrolytic nanozymes
Source: Nat Commun. 2022 Feb 11;13:827. doi: 10.1038/s41467-022-28344-2 (PMC8837776; doi:10.1038/s41467-022-28344-2)
Supplement: Supplementary file 4 — Source Data [file 41467_2022_28344_MOESM4_ESM.zip › Source Data_NCOMMS-21-01890A/Fig. S20/Fig. S20c/BSA-MOF-808.xlsx]

## Sheet: Sheet1
[Header]
Application Name	LabSolutions
Version	5.92
Data File Name	H:\LabSolutions\Data\Project1\191129-Sirong-protein-60C-NH4AC-20uL_20191129_003.lcd
Output Date	2019-12-01
Output Time	14:51:08
[File Information]
Type	Data File
Generated	2019-11-29 16:39:37
Generated by	System Administrator
Modified	2019-11-29 18:05:01
Modified by	System Administrator
[Sample Information]
Operator Name	System Administrator
Acquired	2019-11-29 16:39:59
Sample Type	0:Unknown
Level	0
Sample Name	BSA-60C-MOF808-24h
Sample ID	1
ISTD Amount1	1
ISTD Amount2	1
ISTD Amount3	1
ISTD Amount4	1
ISTD Amount5	1
ISTD Amount6	1
ISTD Amount7	1
ISTD Amount8	1
ISTD Amount9	1
ISTD Amount10	1
ISTD Amount11	1
ISTD Amount12	1
ISTD Amount13	1
ISTD Amount14	1
ISTD Amount15	1
ISTD Amount16	1
ISTD Amount17	1
ISTD Amount18	1
ISTD Amount19	1
ISTD Amount20	1
ISTD Amount21	1
ISTD Amount22	1
ISTD Amount23	1
ISTD Amount24	1
ISTD Amount25	1
ISTD Amount26	1
ISTD Amount27	1
ISTD Amount28	1
ISTD Amount29	1
ISTD Amount30	1
ISTD Amount31	1
ISTD Amount32	1
Sample Amount	1
Dilution Factor	1
Vial#	36
Injection Volume	20
[Original Files]
Data File	H:\LabSolutions\Data\Project1\191129-Sirong-protein-60C-NH4AC-20uL_20191129_003.lcd
Method File	H:\LabSolutions\Data\Project1\GPC_NH4Ac_40C_UV280_bme190621.lcm
Batch File	H:\LabSolutions\Data\Project1\191129-Sirong-protein-60C-NH4AC-20uL.lcb
Report Format File	H:\LabSolutions\System\DEFAULT.lsr
[File Description]
[Configuration]
Instrument Name	UV+RID
Instrument #	1
Line #	1
# of Detectors	2
Detector ID	Detector A	Detector B
Detector Name	检测器A	检测器B
# of Channels	1	1
[Peak Table(Detector A)]
# of Peaks	2
Peak#	R.Time	I.Time	F.Time	Area	Height	A/H	Conc.	Mark	ID#	Name	k'	Plate #	Plate Ht.	Tailing	Resolution	Sep.Factor	Area Ratio	Height Ratio	Conc. %	Norm Conc.
1	34.278	32.667	36.483	357778	6861	52.144	0				0	11273	13.306	1.298	0	0	0	0	0	0
2	44.284	43.208	46	765469	18240	41.966	0				0.292	25763	5.822	1.083	8.356	0	0	0	0	0
[Peak Table(Detector B)]
# of Peaks	5
Peak#	R.Time	I.Time	F.Time	Area	Height	A/H	Conc.	Mark	ID#	Name	k'	Plate #	Plate Ht.	Tailing	Resolution	Sep.Factor	Area Ratio	Height Ratio	Conc. %	Norm Conc.
1	5.233	0.033	5.383	170683	1078	158.275	0				0	17	9082.86	0.502	0	0	0	0	0	0
2	9.95	5.383	10.133	122178	892	136.952	0	V			0.901	77	1938.22	0.502	0.975	0	0	0	0	0
3	13.875	11.975	14.033	38168	661	57.724	0				1.651	976	153.623	0.514	1.246	1.832	0	0	0	0
4	34.598	33.6	36.1	84735	1665	50.884	0				5.611	10981	13.659	1.257	13.383	3.398	0	0	0	0
5	44.625	43.742	45.725	63777	1492	42.75	0				7.527	24815	6.045	1.065	8.173	1.341	0	0	0	0
[Compound Results(Detector A)]
# of IDs	0
[Compound Results(Detector B)]
# of IDs	0
[Group Results(Detector A)]
# of Groups	0
[Group Results(Detector B)]
# of Groups	0
[GPC Peak Table(Detector B)]
# of Peaks	5
Peak#	Start Time	Top Time	End Time	Start Volume	Top Volume	End Volume	Start M.W.	Top M.W.	End M.W.	Start Height	Top Height	End Height
1	0.033	5.233	5.383	0.033	5.233	5.383	10000000000000	10000000000000	10000000000000	4	1078	8
2	5.383	9.95	10.133	5.383	9.95	10.133	10000000000000	10000000000000	10000000000000	8	892	11
3	11.975	13.875	14.033	11.975	13.875	14.033	10000000000000	10000000000000	10000000000000	281	661	0
4	33.6	34.598	36.1	33.6	34.598	36.1	39595	25347	14026	1081	1665	1150
5	43.742	44.625	45.725	43.742	44.625	45.725	2288	2046	1815	1144	1492	1155
[Average Molecular Weight Table(Detector B)]
# of Peaks	5
Peak#	Mn	Mw	Mz	Mz1	Mv	Mw/Mn	Mv/Mn	Mz/Mw	I.Visc	%
Total	13812	6904246179086	9999999993263	10000000000000	0	4.99883e+08	0	1.44838	1	100
1	10000000000000	10000000000000	10000000000000	10000000000000	0	1	0	1	1	35.5892
2	10000000000000	10000000000000	10000000000000	10000000000000	0	1	0	1	1	25.4856
3	10000000000000	10000000000000	10000000000000	10000000000000	0	1	0	1	1	7.9676
4	24234	24795	25340	25872	0	1.02312	0	1.022	1	17.6631
5	2042	2044	2046	2049	0	1.00114	0	1.00114	1	13.2944
[RT/MW Range Table(Detector B)]
# of RT/MW Range	0
[GPC Calibration Curve Table(Detector B)]
# of Points	7
#	Time(min)	M.W.	Weight	Error	Active	Virtual	Data Name
1	28.677	736000	1	1.1034	ON	OFF	H:\LabSolutions\Data\Project1\20190527STD_NH4Ac_40C_2019528_008.lcd
2	30.518	200000	1	-5.6588	ON	OFF	H:\LabSolutions\Data\Project1\20190527STD_NH4Ac_40C_2019528_007.lcd
3	31.656	113000	1	4.5867	ON	OFF	H:\LabSolutions\Data\Project1\20190527STD_NH4Ac_40C_2019528_006.lcd
4	33.25	48800	1	4.1236	ON	OFF	H:\LabSolutions\Data\Project1\20190527STD_NH4Ac_40C_2019528_005.lcd
5	34.67	23000	1	-6.8854	ON	OFF	H:\LabSolutions\Data\Project1\20190527STD_NH4Ac_40C_2019528_004.lcd
6	37.212	9900	1	3.1632	ON	OFF	H:\LabSolutions\Data\Project1\20190527STD_NH4Ac_40C_2019528_003.lcd
7	38.65	6200	1	-1.0726	ON	OFF	H:\LabSolutions\Data\Project1\20190527STD_NH4Ac_40C_2019528_002.lcd
Calibration Curve	3rd Order
Comment
[GPC Slice Data Table(Detector B)]
# of Peaks	5
Peak#	Slice#	R.Time	Volume	M.W.	Height	Sub Total	%	Area
1	1	0.038	0.038	10000000000000	1	341464	100	1
1	2	0.046	0.046	10000000000000	2	341462	99.9996	1
1	3	0.054	0.054	10000000000000	4	341460	99.999	2
1	4	0.063	0.063	10000000000000	5	341457	99.9979	3
1	5	0.071	0.071	10000000000000	7	341451	99.9964	3
1	6	0.079	0.079	10000000000000	9	341444	99.9944	5
1	7	0.088	0.088	10000000000000	11	341435	99.9917	6
1	8	0.096	0.096	10000000000000	13	341424	99.9884	7
1	9	0.104	0.104	10000000000000	16	341411	99.9845	8
1	10	0.113	0.113	10000000000000	17	341395	99.98	9
1	11	0.121	0.121	10000000000000	19	341378	99.9749	10
1	12	0.129	0.129	10000000000000	21	341358	99.9692	11
1	13	0.138	0.138	10000000000000	23	341337	99.963	11
1	14	0.146	0.146	10000000000000	25	341314	99.9563	12
1	15	0.154	0.154	10000000000000	27	341290	99.9491	13
1	16	0.163	0.163	10000000000000	28	341263	99.9413	14
1	17	0.171	0.171	10000000000000	30	341235	99.9331	15
1	18	0.179	0.179	10000000000000	32	341205	99.9243	16
1	19	0.188	0.188	10000000000000	33	341174	99.9151	17
1	20	0.196	0.196	10000000000000	35	341140	99.9053	18
1	21	0.204	0.204	10000000000000	37	341105	99.895	18
1	22	0.213	0.213	10000000000000	39	341069	99.8843	19
1	23	0.221	0.221	10000000000000	40	341030	99.873	20
1	24	0.229	0.229	10000000000000	42	340990	99.8612	21
1	25	0.238	0.238	10000000000000	44	340947	99.8488	22
1	26	0.246	0.246	10000000000000	46	340903	99.8359	23
1	27	0.254	0.254	10000000000000	49	340857	99.8223	24
1	28	0.263	0.263	10000000000000	51	340808	99.8081	25
1	29	0.271	0.271	10000000000000	53	340758	99.7933	26
1	30	0.279	0.279	10000000000000	55	340705	99.7779	27
1	31	0.288	0.288	10000000000000	57	340650	99.7618	28
1	32	0.296	0.296	10000000000000	59	340594	99.7452	29
1	33	0.304	0.304	10000000000000	61	340535	99.728	30
1	34	0.313	0.313	10000000000000	62	340474	99.7103	31
1	35	0.321	0.321	10000000000000	64	340412	99.6921	32
1	36	0.329	0.329	10000000000000	66	340348	99.6733	33
1	37	0.338	0.338	10000000000000	67	340282	99.654	34
1	38	0.346	0.346	10000000000000	69	340215	99.6342	35
1	39	0.354	0.354	10000000000000	71	340145	99.6139	36
1	40	0.363	0.363	10000000000000	73	340074	99.5931	37
1	41	0.371	0.371	10000000000000	75	340001	99.5717	37
1	42	0.379	0.379	10000000000000	77	339926	99.5497	38
1	43	0.388	0.388	10000000000000	78	339849	99.5272	39
1	44	0.396	0.396	10000000000000	80	339771	99.5042	40
1	45	0.404	0.404	10000000000000	81	339691	99.4808	41
1	46	0.413	0.413	10000000000000	82	339610	99.4571	41
1	47	0.421	0.421	10000000000000	84	339527	99.4329	42
1	48	0.429	0.429	10000000000000	86	339443	99.4083	43
1	49	0.438	0.438	10000000000000	87	339358	99.3833	44
1	50	0.446	0.446	10000000000000	89	339270	99.3577	45
1	51	0.454	0.454	10000000000000	91	339181	99.3316	46
1	52	0.463	0.463	10000000000000	93	339090	99.305	47
1	53	0.471	0.471	10000000000000	95	338997	99.2777	48
1	54	0.479	0.479	10000000000000	97	338902	99.2498	49
1	55	0.488	0.488	10000000000000	99	338805	99.2214	50
1	56	0.496	0.496	10000000000000	101	338706	99.1924	51
1	57	0.504	0.504	10000000000000	103	338605	99.1628	51
1	58	0.513	0.513	10000000000000	105	338502	99.1327	52
1	59	0.521	0.521	10000000000000	106	338397	99.1021	53
1	60	0.529	0.529	10000000000000	108	338291	99.071	54
1	61	0.538	0.538	10000000000000	109	338184	99.0394	55
1	62	0.546	0.546	10000000000000	111	338074	99.0073	56
1	63	0.554	0.554	10000000000000	113	337963	98.9747	57
1	64	0.563	0.563	10000000000000	115	337850	98.9416	58
1	65	0.571	0.571	10000000000000	117	337734	98.9079	58
1	66	0.579	0.579	10000000000000	119	337618	98.8737	59
1	67	0.588	0.588	10000000000000	121	337499	98.8389	60
1	68	0.596	0.596	10000000000000	123	337378	98.8035	61
1	69	0.604	0.604	10000000000000	125	337255	98.7675	62
1	70	0.613	0.613	10000000000000	127	337130	98.7309	64
1	71	0.621	0.621	10000000000000	129	337003	98.6937	65
1	72	0.629	0.629	10000000000000	131	336874	98.6559	65
1	73	0.638	0.638	10000000000000	133	336743	98.6176	66
1	74	0.646	0.646	10000000000000	134	336611	98.5788	67
1	75	0.654	0.654	10000000000000	136	336476	98.5395	68
1	76	0.663	0.663	10000000000000	137	336341	98.4997	69
1	77	0.671	0.671	10000000000000	139	336203	98.4595	70
1	78	0.679	0.679	10000000000000	141	336064	98.4187	70
1	79	0.688	0.688	10000000000000	143	335923	98.3774	71
1	80	0.696	0.696	10000000000000	145	335780	98.3356	72
1	81	0.704	0.704	10000000000000	146	335636	98.2933	73
1	82	0.713	0.713	10000000000000	148	335490	98.2505	74
1	83	0.721	0.721	10000000000000	150	335342	98.2071	75
1	84	0.729	0.729	10000000000000	151	335192	98.1633	76
1	85	0.738	0.738	10000000000000	153	335040	98.1189	77
1	86	0.746	0.746	10000000000000	155	334887	98.0741	78
1	87	0.754	0.754	10000000000000	157	334732	98.0287	78
1	88	0.763	0.763	10000000000000	158	334575	97.9828	79
1	89	0.771	0.771	10000000000000	160	334417	97.9364	80
1	90	0.779	0.779	10000000000000	162	334257	97.8895	81
1	91	0.788	0.788	10000000000000	163	334095	97.8421	82
1	92	0.796	0.796	10000000000000	165	333932	97.7943	83
1	93	0.804	0.804	10000000000000	167	333767	97.746	83
1	94	0.813	0.813	10000000000000	169	333600	97.6971	84
1	95	0.821	0.821	10000000000000	171	333431	97.6476	85
1	96	0.829	0.829	10000000000000	173	333260	97.5976	86
1	97	0.838	0.838	10000000000000	175	333087	97.547	87
1	98	0.846	0.846	10000000000000	177	332913	97.4958	88
1	99	0.854	0.854	10000000000000	179	332736	97.444	89
1	100	0.863	0.863	10000000000000	181	332557	97.3916	90
1	101	0.871	0.871	10000000000000	182	332376	97.3387	91
1	102	0.879	0.879	10000000000000	184	332194	97.2853	92
1	103	0.888	0.888	10000000000000	186	332010	97.2313	93
1	104	0.896	0.896	10000000000000	188	331824	97.1768	94
1	105	0.904	0.904	10000000000000	189	331636	97.1219	95
1	106	0.913	0.913	10000000000000	191	331446	97.0664	96
1	107	0.921	0.921	10000000000000	193	331255	97.0104	96
1	108	0.929	0.929	10000000000000	194	331063	96.954	97
1	109	0.938	0.938	10000000000000	196	330868	96.897	98
1	110	0.946	0.946	10000000000000	197	330672	96.8396	99
1	111	0.954	0.954	10000000000000	199	330475	96.7818	99
1	112	0.963	0.963	10000000000000	201	330276	96.7236	100
1	113	0.971	0.971	10000000000000	202	330075	96.6648	101
1	114	0.979	0.979	10000000000000	204	329873	96.6055	102
1	115	0.988	0.988	10000000000000	206	329668	96.5456	103
1	116	0.996	0.996	10000000000000	208	329462	96.4852	104
1	117	1.004	1.004	10000000000000	210	329254	96.4243	105
1	118	1.013	1.013	10000000000000	211	329044	96.3629	105
1	119	1.021	1.021	10000000000000	213	328833	96.3011	106
1	120	1.029	1.029	10000000000000	214	328621	96.2389	107
1	121	1.038	1.038	10000000000000	216	328406	96.1761	108
1	122	1.046	1.046	10000000000000	218	328190	96.1128	109
1	123	1.054	1.054	10000000000000	220	327972	96.0489	110
1	124	1.063	1.063	10000000000000	222	327752	95.9844	111
1	125	1.071	1.071	10000000000000	224	327530	95.9193	112
1	126	1.079	1.079	10000000000000	226	327306	95.8538	113
1	127	1.088	1.088	10000000000000	227	327080	95.7877	114
1	128	1.096	1.096	10000000000000	229	326853	95.7211	115
1	129	1.104	1.104	10000000000000	231	326624	95.654	115
1	130	1.113	1.113	10000000000000	232	326393	95.5865	116
1	131	1.121	1.121	10000000000000	234	326161	95.5185	117
1	132	1.129	1.129	10000000000000	235	325927	95.4501	118
1	133	1.138	1.138	10000000000000	237	325692	95.3812	119
1	134	1.146	1.146	10000000000000	239	325455	95.3118	119
1	135	1.154	1.154	10000000000000	241	325216	95.2418	120
1	136	1.163	1.163	10000000000000	243	324975	95.1712	121
1	137	1.171	1.171	10000000000000	245	324732	95.1001	122
1	138	1.179	1.179	10000000000000	247	324487	95.0283	123
1	139	1.188	1.188	10000000000000	249	324240	94.9561	124
1	140	1.196	1.196	10000000000000	251	323992	94.8832	125
1	141	1.204	1.204	10000000000000	253	323741	94.8097	126
1	142	1.213	1.213	10000000000000	254	323488	94.7358	127
1	143	1.221	1.221	10000000000000	256	323234	94.6613	128
1	144	1.229	1.229	10000000000000	258	322977	94.5862	129
1	145	1.238	1.238	10000000000000	260	322720	94.5107	130
1	146	1.246	1.246	10000000000000	261	322460	94.4346	131
1	147	1.254	1.254	10000000000000	263	322198	94.3581	132
1	148	1.263	1.263	10000000000000	265	321935	94.281	132
1	149	1.271	1.271	10000000000000	267	321671	94.2035	133
1	150	1.279	1.279	10000000000000	269	321404	94.1254	134
1	151	1.288	1.288	10000000000000	270	321135	94.0467	135
1	152	1.296	1.296	10000000000000	272	320865	93.9676	136
1	153	1.304	1.304	10000000000000	273	320593	93.888	137
1	154	1.313	1.313	10000000000000	275	320320	93.8079	138
1	155	1.321	1.321	10000000000000	277	320045	93.7273	139
1	156	1.329	1.329	10000000000000	279	319767	93.6461	139
1	157	1.338	1.338	10000000000000	281	319488	93.5644	140
1	158	1.346	1.346	10000000000000	282	319208	93.4822	141
1	159	1.354	1.354	10000000000000	284	318925	93.3995	142
1	160	1.363	1.363	10000000000000	286	318641	93.3164	143
1	161	1.371	1.371	10000000000000	287	318356	93.2327	144
1	162	1.379	1.379	10000000000000	289	318068	93.1486	144
1	163	1.388	1.388	10000000000000	290	317780	93.064	145
1	164	1.396	1.396	10000000000000	292	317490	92.9791	146
1	165	1.404	1.404	10000000000000	293	317198	92.8936	147
1	166	1.413	1.413	10000000000000	295	316905	92.8077	148
1	167	1.421	1.421	10000000000000	297	316609	92.7213	148
1	168	1.429	1.429	10000000000000	298	316312	92.6343	149
1	169	1.438	1.438	10000000000000	300	316014	92.5469	150
1	170	1.446	1.446	10000000000000	302	315714	92.459	151
1	171	1.454	1.454	10000000000000	304	315412	92.3705	152
1	172	1.463	1.463	10000000000000	306	315108	92.2815	153
1	173	1.471	1.471	10000000000000	307	314802	92.192	154
1	174	1.479	1.479	10000000000000	309	314495	92.1019	155
1	175	1.488	1.488	10000000000000	311	314185	92.0114	156
1	176	1.496	1.496	10000000000000	313	313874	91.9203	157
1	177	1.504	1.504	10000000000000	315	313561	91.8286	158
1	178	1.513	1.513	10000000000000	317	313246	91.7363	158
1	179	1.521	1.521	10000000000000	319	312929	91.6435	159
1	180	1.529	1.529	10000000000000	321	312610	91.5501	160
1	181	1.538	1.538	10000000000000	322	312290	91.4562	161
1	182	1.546	1.546	10000000000000	324	311967	91.3618	162
1	183	1.554	1.554	10000000000000	326	311643	91.2668	163
1	184	1.563	1.563	10000000000000	328	311317	91.1713	164
1	185	1.571	1.571	10000000000000	330	310989	91.0753	165
1	186	1.579	1.579	10000000000000	332	310659	90.9787	166
1	187	1.588	1.588	10000000000000	333	310327	90.8816	167
1	188	1.596	1.596	10000000000000	335	309994	90.7839	167
1	189	1.604	1.604	10000000000000	337	309659	90.6858	168
1	190	1.613	1.613	10000000000000	339	309322	90.5872	169
1	191	1.621	1.621	10000000000000	340	308984	90.4881	170
1	192	1.629	1.629	10000000000000	342	308643	90.3884	171
1	193	1.638	1.638	10000000000000	344	308301	90.2882	172
1	194	1.646	1.646	10000000000000	346	307957	90.1873	173
1	195	1.654	1.654	10000000000000	348	307611	90.086	174
1	196	1.663	1.663	10000000000000	350	307263	89.9842	175
1	197	1.671	1.671	10000000000000	352	306913	89.8817	176
1	198	1.679	1.679	10000000000000	354	306562	89.7787	177
1	199	1.688	1.688	10000000000000	355	306208	89.6752	178
1	200	1.696	1.696	10000000000000	357	305853	89.5712	178
1	201	1.704	1.704	10000000000000	358	305496	89.4667	179
1	202	1.713	1.713	10000000000000	360	305138	89.3617	180
1	203	1.721	1.721	10000000000000	361	304778	89.2563	181
1	204	1.729	1.729	10000000000000	363	304416	89.1505	182
1	205	1.738	1.738	10000000000000	365	304053	89.0441	182
1	206	1.746	1.746	10000000000000	366	303689	88.9373	183
1	207	1.754	1.754	10000000000000	368	303322	88.83	184
1	208	1.763	1.763	10000000000000	370	302954	88.7221	185
1	209	1.771	1.771	10000000000000	372	302583	88.6137	186
1	210	1.779	1.779	10000000000000	374	302211	88.5047	187
1	211	1.788	1.788	10000000000000	376	301837	88.3951	188
1	212	1.796	1.796	10000000000000	378	301461	88.285	189
1	213	1.804	1.804	10000000000000	379	301084	88.1744	190
1	214	1.813	1.813	10000000000000	381	300704	88.0633	190
1	215	1.821	1.821	10000000000000	382	300323	87.9518	191
1	216	1.829	1.829	10000000000000	384	299941	87.8399	192
1	217	1.838	1.838	10000000000000	386	299557	87.7274	193
1	218	1.846	1.846	10000000000000	388	299172	87.6145	194
1	219	1.854	1.854	10000000000000	389	298784	87.501	195
1	220	1.863	1.863	10000000000000	391	298395	87.387	196
1	221	1.871	1.871	10000000000000	393	298003	87.2724	197
1	222	1.879	1.879	10000000000000	395	297610	87.1572	198
1	223	1.888	1.888	10000000000000	397	297215	87.0416	198
1	224	1.896	1.896	10000000000000	399	296818	86.9253	199
1	225	1.904	1.904	10000000000000	401	296420	86.8086	200
1	226	1.913	1.913	10000000000000	402	296019	86.6913	201
1	227	1.921	1.921	10000000000000	404	295617	86.5734	202
1	228	1.929	1.929	10000000000000	406	295213	86.455	203
1	229	1.938	1.938	10000000000000	408	294806	86.3361	204
1	230	1.946	1.946	10000000000000	410	294398	86.2166	205
1	231	1.954	1.954	10000000000000	412	293988	86.0966	206
1	232	1.963	1.963	10000000000000	413	293577	85.976	207
1	233	1.971	1.971	10000000000000	415	293163	85.855	208
1	234	1.979	1.979	10000000000000	417	292748	85.7334	208
1	235	1.988	1.988	10000000000000	418	292332	85.6114	209
1	236	1.996	1.996	10000000000000	420	291913	85.4889	210
1	237	2.004	2.004	10000000000000	422	291494	85.3659	211
1	238	2.013	2.013	10000000000000	423	291072	85.2425	212
1	239	2.021	2.021	10000000000000	425	290649	85.1185	213
1	240	2.029	2.029	10000000000000	427	290224	84.994	213
1	241	2.038	2.038	10000000000000	428	289797	84.8691	214
1	242	2.046	2.046	10000000000000	430	289369	84.7437	215
1	243	2.054	2.054	10000000000000	431	288939	84.6178	215
1	244	2.063	2.063	10000000000000	432	288508	84.4917	216
1	245	2.071	2.071	10000000000000	434	288076	84.3651	217
1	246	2.079	2.079	10000000000000	436	287642	84.2379	218
1	247	2.088	2.088	10000000000000	438	287206	84.1102	219
1	248	2.096	2.096	10000000000000	440	286768	83.982	220
1	249	2.104	2.104	10000000000000	441	286328	83.8532	221
1	250	2.113	2.113	10000000000000	443	285887	83.7239	222
1	251	2.121	2.121	10000000000000	445	285444	83.5942	222
1	252	2.129	2.129	10000000000000	446	284999	83.4639	223
1	253	2.138	2.138	10000000000000	448	284553	83.3332	224
1	254	2.146	2.146	10000000000000	450	284104	83.202	225
1	255	2.154	2.154	10000000000000	452	283655	83.0702	226
1	256	2.163	2.163	10000000000000	454	283203	82.9379	227
1	257	2.171	2.171	10000000000000	455	282749	82.8051	228
1	258	2.179	2.179	10000000000000	456	282294	82.6718	228
1	259	2.188	2.188	10000000000000	458	281838	82.5381	229
1	260	2.196	2.196	10000000000000	460	281380	82.404	230
1	261	2.204	2.204	10000000000000	461	280920	82.2694	231
1	262	2.213	2.213	10000000000000	463	280459	82.1343	232
1	263	2.221	2.221	10000000000000	465	279995	81.9986	233
1	264	2.229	2.229	10000000000000	467	279530	81.8624	234
1	265	2.238	2.238	10000000000000	469	279063	81.7256	234
1	266	2.246	2.246	10000000000000	471	278594	81.5882	235
1	267	2.254	2.254	10000000000000	472	278123	81.4504	236
1	268	2.263	2.263	10000000000000	474	277651	81.3121	237
1	269	2.271	2.271	10000000000000	476	277177	81.1731	238
1	270	2.279	2.279	10000000000000	478	276700	81.0337	239
1	271	2.288	2.288	10000000000000	480	276222	80.8936	240
1	272	2.296	2.296	10000000000000	481	275742	80.7531	241
1	273	2.304	2.304	10000000000000	483	275261	80.6121	242
1	274	2.313	2.313	10000000000000	485	274778	80.4706	243
1	275	2.321	2.321	10000000000000	487	274293	80.3285	243
1	276	2.329	2.329	10000000000000	489	273806	80.186	244
1	277	2.338	2.338	10000000000000	490	273317	80.0428	245
1	278	2.346	2.346	10000000000000	492	272827	79.8992	246
1	279	2.354	2.354	10000000000000	494	272335	79.7551	247
1	280	2.363	2.363	10000000000000	495	271841	79.6105	248
1	281	2.371	2.371	10000000000000	497	271346	79.4654	249
1	282	2.379	2.379	10000000000000	499	270848	79.3198	249
1	283	2.388	2.388	10000000000000	500	270349	79.1737	250
1	284	2.396	2.396	10000000000000	502	269849	79.0272	251
1	285	2.404	2.404	10000000000000	503	269347	78.8801	252
1	286	2.413	2.413	10000000000000	505	268844	78.7327	252
1	287	2.421	2.421	10000000000000	506	268339	78.5849	253
1	288	2.429	2.429	10000000000000	508	267833	78.4367	254
1	289	2.438	2.438	10000000000000	509	267325	78.288	255
1	290	2.446	2.446	10000000000000	511	266816	78.1388	256
1	291	2.454	2.454	10000000000000	513	266305	77.9891	256
1	292	2.463	2.463	10000000000000	515	265792	77.839	257
1	293	2.471	2.471	10000000000000	517	265277	77.6883	258
1	294	2.479	2.479	10000000000000	518	264761	77.537	259
1	295	2.488	2.488	10000000000000	520	264242	77.3852	260
1	296	2.496	2.496	10000000000000	522	263722	77.2329	261
1	297	2.504	2.504	10000000000000	523	263200	77.08	262
1	298	2.513	2.513	10000000000000	525	262677	76.9268	263
1	299	2.521	2.521	10000000000000	527	262152	76.7729	264
1	300	2.529	2.529	10000000000000	529	261625	76.6186	264
1	301	2.538	2.538	10000000000000	530	261096	76.4638	265
1	302	2.546	2.546	10000000000000	532	260566	76.3085	266
1	303	2.554	2.554	10000000000000	535	260033	76.1526	267
1	304	2.563	2.563	10000000000000	537	259499	75.996	268
1	305	2.571	2.571	10000000000000	539	258962	75.8388	269
1	306	2.579	2.579	10000000000000	541	258423	75.681	270
1	307	2.588	2.588	10000000000000	543	257882	75.5226	271
1	308	2.596	2.596	10000000000000	544	257340	75.3637	272
1	309	2.604	2.604	10000000000000	546	256795	75.2043	273
1	310	2.613	2.613	10000000000000	548	256250	75.0445	274
1	311	2.621	2.621	10000000000000	549	255702	74.8841	275
1	312	2.629	2.629	10000000000000	551	255153	74.7233	275
1	313	2.638	2.638	10000000000000	552	254602	74.562	276
1	314	2.646	2.646	10000000000000	553	254050	74.4004	277
1	315	2.654	2.654	10000000000000	555	253497	74.2384	277
1	316	2.663	2.663	10000000000000	556	252943	74.076	278
1	317	2.671	2.671	10000000000000	557	252387	73.9132	279
1	318	2.679	2.679	10000000000000	559	251829	73.7499	279
1	319	2.688	2.688	10000000000000	560	251270	73.5862	280
1	320	2.696	2.696	10000000000000	562	250710	73.4221	281
1	321	2.704	2.704	10000000000000	564	250148	73.2575	282
1	322	2.713	2.713	10000000000000	566	249584	73.0923	283
1	323	2.721	2.721	10000000000000	568	249017	72.9265	284
1	324	2.729	2.729	10000000000000	570	248449	72.7601	285
1	325	2.738	2.738	10000000000000	572	247879	72.5931	286
1	326	2.746	2.746	10000000000000	574	247307	72.4255	287
1	327	2.754	2.754	10000000000000	576	246732	72.2573	288
1	328	2.763	2.763	10000000000000	577	246157	72.0887	289
1	329	2.771	2.771	10000000000000	579	245579	71.9196	290
1	330	2.779	2.779	10000000000000	581	245000	71.75	290
1	331	2.788	2.788	10000000000000	583	244420	71.58	291
1	332	2.796	2.796	10000000000000	584	243837	71.4093	292
1	333	2.804	2.804	10000000000000	586	243253	71.2382	293
1	334	2.813	2.813	10000000000000	588	242667	71.0666	294
1	335	2.821	2.821	10000000000000	590	242079	70.8945	295
1	336	2.829	2.829	10000000000000	591	241489	70.7218	296
1	337	2.838	2.838	10000000000000	593	240898	70.5486	297
1	338	2.846	2.846	10000000000000	595	240305	70.3749	297
1	339	2.854	2.854	10000000000000	597	239710	70.2008	298
1	340	2.863	2.863	10000000000000	598	239113	70.0261	299
1	341	2.871	2.871	10000000000000	600	238515	69.8509	300
1	342	2.879	2.879	10000000000000	601	237916	69.6752	300
1	343	2.888	2.888	10000000000000	602	237315	69.4992	301
1	344	2.896	2.896	10000000000000	604	236712	69.3229	302
1	345	2.904	2.904	10000000000000	606	236108	69.146	303
1	346	2.913	2.913	10000000000000	607	235503	68.9687	304
1	347	2.921	2.921	10000000000000	609	234896	68.7909	304
1	348	2.929	2.929	10000000000000	611	234287	68.6126	305
1	349	2.938	2.938	10000000000000	613	233676	68.4337	306
1	350	2.946	2.946	10000000000000	615	233063	68.2542	307
1	351	2.954	2.954	10000000000000	617	232448	68.0741	308
1	352	2.963	2.963	10000000000000	618	231832	67.8935	309
1	353	2.971	2.971	10000000000000	620	231213	67.7124	310
1	354	2.979	2.979	10000000000000	622	230593	67.5308	311
1	355	2.988	2.988	10000000000000	624	229971	67.3487	312
1	356	2.996	2.996	10000000000000	625	229348	67.166	313
1	357	3.004	3.004	10000000000000	627	228722	66.983	313
1	358	3.013	3.013	10000000000000	628	228096	66.7994	314
1	359	3.021	3.021	10000000000000	630	227467	66.6154	315
1	360	3.029	3.029	10000000000000	631	226837	66.4309	316
1	361	3.038	3.038	10000000000000	633	226206	66.246	317
1	362	3.046	3.046	10000000000000	635	225573	66.0606	317
1	363	3.054	3.054	10000000000000	636	224938	65.8747	318
1	364	3.063	3.063	10000000000000	638	224302	65.6884	319
1	365	3.071	3.071	10000000000000	640	223664	65.5015	320
1	366	3.079	3.079	10000000000000	641	223024	65.3142	321
1	367	3.088	3.088	10000000000000	643	222383	65.1263	322
1	368	3.096	3.096	10000000000000	645	221740	64.938	322
1	369	3.104	3.104	10000000000000	647	221095	64.7491	323
1	370	3.113	3.113	10000000000000	649	220448	64.5596	324
1	371	3.121	3.121	10000000000000	650	219799	64.3697	325
1	372	3.129	3.129	10000000000000	652	219149	64.1793	326
1	373	3.138	3.138	10000000000000	653	218497	63.9884	327
1	374	3.146	3.146	10000000000000	655	217844	63.7971	328
1	375	3.154	3.154	10000000000000	657	217189	63.6052	328
1	376	3.163	3.163	10000000000000	659	216532	63.4128	329
1	377	3.171	3.171	10000000000000	661	215873	63.2199	330
1	378	3.179	3.179	10000000000000	663	215212	63.0263	331
1	379	3.188	3.188	10000000000000	665	214549	62.8322	332
1	380	3.196	3.196	10000000000000	666	213884	62.6375	333
1	381	3.204	3.204	10000000000000	668	213218	62.4423	334
1	382	3.213	3.213	10000000000000	670	212550	62.2467	335
1	383	3.221	3.221	10000000000000	671	211880	62.0506	336
1	384	3.229	3.229	10000000000000	673	211209	61.8539	337
1	385	3.238	3.238	10000000000000	674	210536	61.6568	337
1	386	3.246	3.246	10000000000000	676	209861	61.4594	338
1	387	3.254	3.254	10000000000000	677	209186	61.2615	339
1	388	3.263	3.263	10000000000000	679	208508	61.0631	339
1	389	3.271	3.271	10000000000000	681	207829	60.8643	340
1	390	3.279	3.279	10000000000000	683	207149	60.6649	341
1	391	3.288	3.288	10000000000000	685	206466	60.465	342
1	392	3.296	3.296	10000000000000	687	205781	60.2645	343
1	393	3.304	3.304	10000000000000	688	205095	60.0634	344
1	394	3.313	3.313	10000000000000	691	204406	59.8618	345
1	395	3.321	3.321	10000000000000	693	203716	59.6596	346
1	396	3.329	3.329	10000000000000	694	203023	59.4568	347
1	397	3.338	3.338	10000000000000	696	202329	59.2534	348
1	398	3.346	3.346	10000000000000	698	201632	59.0494	349
1	399	3.354	3.354	10000000000000	699	200935	58.8451	350
1	400	3.363	3.363	10000000000000	701	200235	58.6403	350
1	401	3.371	3.371	10000000000000	702	199535	58.4351	351
1	402	3.379	3.379	10000000000000	704	198832	58.2294	352
1	403	3.388	3.388	10000000000000	706	198128	58.0231	353
1	404	3.396	3.396	10000000000000	707	197422	57.8165	354
1	405	3.404	3.404	10000000000000	709	196715	57.6093	355
1	406	3.413	3.413	10000000000000	711	196006	57.4016	356
1	407	3.421	3.421	10000000000000	713	195295	57.1934	356
1	408	3.429	3.429	10000000000000	714	194582	56.9847	357
1	409	3.438	3.438	10000000000000	716	193868	56.7755	358
1	410	3.446	3.446	10000000000000	718	193152	56.5658	359
1	411	3.454	3.454	10000000000000	720	192434	56.3556	360
1	412	3.463	3.463	10000000000000	721	191714	56.1448	361
1	413	3.471	3.471	10000000000000	722	190993	55.9336	361
1	414	3.479	3.479	10000000000000	724	190270	55.722	362
1	415	3.488	3.488	10000000000000	725	189547	55.5101	363
1	416	3.496	3.496	10000000000000	727	188821	55.2977	364
1	417	3.504	3.504	10000000000000	729	188094	55.0847	364
1	418	3.513	3.513	10000000000000	731	187365	54.8712	365
1	419	3.521	3.521	10000000000000	733	186635	54.6572	366
1	420	3.529	3.529	10000000000000	735	185902	54.4426	367
1	421	3.538	3.538	10000000000000	736	185167	54.2275	368
1	422	3.546	3.546	10000000000000	738	184431	54.0119	369
1	423	3.554	3.554	10000000000000	740	183693	53.7957	370
1	424	3.563	3.563	10000000000000	742	182953	53.5789	371
1	425	3.571	3.571	10000000000000	744	182211	53.3617	372
1	426	3.579	3.579	10000000000000	746	181467	53.1438	373
1	427	3.588	3.588	10000000000000	747	180721	52.9254	374
1	428	3.596	3.596	10000000000000	749	179974	52.7066	374
1	429	3.604	3.604	10000000000000	750	179225	52.4874	375
1	430	3.613	3.613	10000000000000	751	178475	52.2677	376
1	431	3.621	3.621	10000000000000	753	177724	52.0477	376
1	432	3.629	3.629	10000000000000	754	176971	51.8272	377
1	433	3.638	3.638	10000000000000	756	176217	51.6063	378
1	434	3.646	3.646	10000000000000	758	175461	51.3849	379
1	435	3.654	3.654	10000000000000	759	174703	51.163	380
1	436	3.663	3.663	10000000000000	761	173944	50.9406	381
1	437	3.671	3.671	10000000000000	763	173182	50.7176	382
1	438	3.679	3.679	10000000000000	765	172419	50.4941	383
1	439	3.688	3.688	10000000000000	767	171654	50.27	384
1	440	3.696	3.696	10000000000000	769	170887	50.0453	384
1	441	3.704	3.704	10000000000000	770	170118	49.8202	385
1	442	3.713	3.713	10000000000000	771	169348	49.5947	386
1	443	3.721	3.721	10000000000000	772	168577	49.3689	386
1	444	3.729	3.729	10000000000000	774	167805	49.1427	387
1	445	3.738	3.738	10000000000000	775	167031	48.9161	388
1	446	3.746	3.746	10000000000000	777	166255	48.6891	388
1	447	3.754	3.754	10000000000000	779	165478	48.4615	389
1	448	3.763	3.763	10000000000000	780	164700	48.2335	390
1	449	3.771	3.771	10000000000000	782	163919	48.0049	391
1	450	3.779	3.779	10000000000000	784	163137	47.7759	392
1	451	3.788	3.788	10000000000000	785	162353	47.5464	393
1	452	3.796	3.796	10000000000000	787	161568	47.3164	393
1	453	3.804	3.804	10000000000000	789	160781	47.0859	394
1	454	3.813	3.813	10000000000000	790	159993	46.855	395
1	455	3.821	3.821	10000000000000	791	159203	46.6236	396
1	456	3.829	3.829	10000000000000	793	158411	46.3919	396
1	457	3.838	3.838	10000000000000	795	157618	46.1596	397
1	458	3.846	3.846	10000000000000	796	156824	45.9269	398
1	459	3.854	3.854	10000000000000	798	156027	45.6937	399
1	460	3.863	3.863	10000000000000	800	155229	45.46	400
1	461	3.871	3.871	10000000000000	801	154429	45.2257	401
1	462	3.879	3.879	10000000000000	803	153628	44.991	402
1	463	3.888	3.888	10000000000000	805	152825	44.7558	402
1	464	3.896	3.896	10000000000000	806	152020	44.5202	403
1	465	3.904	3.904	10000000000000	808	151214	44.284	404
1	466	3.913	3.913	10000000000000	810	150405	44.0473	405
1	467	3.921	3.921	10000000000000	812	149595	43.81	406
1	468	3.929	3.929	10000000000000	813	148783	43.5722	407
1	469	3.938	3.938	10000000000000	815	147970	43.334	408
1	470	3.946	3.946	10000000000000	817	147155	43.0953	408
1	471	3.954	3.954	10000000000000	818	146338	42.8562	409
1	472	3.963	3.963	10000000000000	819	145520	42.6166	410
1	473	3.971	3.971	10000000000000	821	144701	42.3767	410
1	474	3.979	3.979	10000000000000	822	143880	42.1364	411
1	475	3.988	3.988	10000000000000	824	143058	41.8955	412
1	476	3.996	3.996	10000000000000	826	142234	41.6541	413
1	477	4.004	4.004	10000000000000	828	141407	41.4121	414
1	478	4.013	4.013	10000000000000	830	140579	41.1694	415
1	479	4.021	4.021	10000000000000	832	139748	40.9263	416
1	480	4.029	4.029	10000000000000	834	138916	40.6826	417
1	481	4.038	4.038	10000000000000	836	138083	40.4384	418
1	482	4.046	4.046	10000000000000	837	137247	40.1937	419
1	483	4.054	4.054	10000000000000	839	136409	39.9485	419
1	484	4.063	4.063	10000000000000	840	135571	39.7028	420
1	485	4.071	4.071	10000000000000	842	134730	39.4567	421
1	486	4.079	4.079	10000000000000	843	133888	39.2101	422
1	487	4.088	4.088	10000000000000	845	133045	38.9632	422
1	488	4.096	4.096	10000000000000	847	132200	38.7158	423
1	489	4.104	4.104	10000000000000	849	131353	38.4678	424
1	490	4.113	4.113	10000000000000	851	130505	38.2192	425
1	491	4.121	4.121	10000000000000	853	129654	37.9701	426
1	492	4.129	4.129	10000000000000	854	128801	37.7204	427
1	493	4.138	4.138	10000000000000	856	127947	37.4703	428
1	494	4.146	4.146	10000000000000	858	127092	37.2197	429
1	495	4.154	4.154	10000000000000	860	126234	36.9685	430
1	496	4.163	4.163	10000000000000	861	125375	36.7168	431
1	497	4.171	4.171	10000000000000	863	124513	36.4646	431
1	498	4.179	4.179	10000000000000	864	123651	36.212	432
1	499	4.188	4.188	10000000000000	866	122787	35.9589	433
1	500	4.196	4.196	10000000000000	867	121921	35.7055	434
1	501	4.204	4.204	10000000000000	869	121054	35.4516	434
1	502	4.213	4.213	10000000000000	871	120185	35.1971	435
1	503	4.221	4.221	10000000000000	872	119315	34.9422	436
1	504	4.229	4.229	10000000000000	874	118443	34.6868	437
1	505	4.238	4.238	10000000000000	875	117569	34.4309	438
1	506	4.246	4.246	10000000000000	877	116694	34.1746	439
1	507	4.254	4.254	10000000000000	879	115817	33.9177	439
1	508	4.263	4.263	10000000000000	881	114938	33.6603	440
1	509	4.271	4.271	10000000000000	882	114057	33.4024	441
1	510	4.279	4.279	10000000000000	884	113175	33.144	442
1	511	4.288	4.288	10000000000000	886	112291	32.8851	443
1	512	4.296	4.296	10000000000000	887	111405	32.6257	444
1	513	4.304	4.304	10000000000000	889	110517	32.3658	444
1	514	4.313	4.313	10000000000000	890	109629	32.1055	445
1	515	4.321	4.321	10000000000000	892	108738	31.8448	446
1	516	4.329	4.329	10000000000000	893	107847	31.5837	447
1	517	4.338	4.338	10000000000000	895	106954	31.3221	447
1	518	4.346	4.346	10000000000000	897	106059	31.06	448
1	519	4.354	4.354	10000000000000	898	105162	30.7975	449
1	520	4.363	4.363	10000000000000	900	104264	30.5344	450
1	521	4.371	4.371	10000000000000	902	103364	30.2707	451
1	522	4.379	4.379	10000000000000	904	102461	30.0065	452
1	523	4.388	4.388	10000000000000	906	101557	29.7418	453
1	524	4.396	4.396	10000000000000	908	100651	29.4764	454
1	525	4.404	4.404	10000000000000	910	99743	29.2105	455
1	526	4.413	4.413	10000000000000	911	98833	28.9441	456
1	527	4.421	4.421	10000000000000	912	97922	28.6772	456
1	528	4.429	4.429	10000000000000	914	97010	28.41	457
1	529	4.438	4.438	10000000000000	915	96096	28.1424	458
1	530	4.446	4.446	10000000000000	917	95181	27.8743	459
1	531	4.454	4.454	10000000000000	919	94263	27.6056	460
1	532	4.463	4.463	10000000000000	921	93344	27.3364	461
1	533	4.471	4.471	10000000000000	923	92422	27.0666	462
1	534	4.479	4.479	10000000000000	925	91499	26.7962	462
1	535	4.488	4.488	10000000000000	927	90574	26.5253	463
1	536	4.496	4.496	10000000000000	929	89647	26.2539	464
1	537	4.504	4.504	10000000000000	931	88719	25.9819	465
1	538	4.513	4.513	10000000000000	932	87788	25.7094	466
1	539	4.521	4.521	10000000000000	934	86856	25.4363	467
1	540	4.529	4.529	10000000000000	936	85922	25.1628	468
1	541	4.538	4.538	10000000000000	937	84986	24.8888	468
1	542	4.546	4.546	10000000000000	938	84049	24.6144	469
1	543	4.554	4.554	10000000000000	940	83111	24.3397	470
1	544	4.563	4.563	10000000000000	941	82171	24.0645	471
1	545	4.571	4.571	10000000000000	943	81230	23.7888	472
1	546	4.579	4.579	10000000000000	945	80287	23.5126	472
1	547	4.588	4.588	10000000000000	946	79342	23.2359	473
1	548	4.596	4.596	10000000000000	948	78396	22.9587	474
1	549	4.604	4.604	10000000000000	950	77448	22.6811	475
1	550	4.613	4.613	10000000000000	952	76498	22.4029	476
1	551	4.621	4.621	10000000000000	953	75546	22.1242	477
1	552	4.629	4.629	10000000000000	955	74593	21.845	478
1	553	4.638	4.638	10000000000000	957	73638	21.5653	478
1	554	4.646	4.646	10000000000000	958	72681	21.2851	479
1	555	4.654	4.654	10000000000000	960	71723	21.0045	480
1	556	4.663	4.663	10000000000000	961	70763	20.7235	481
1	557	4.671	4.671	10000000000000	963	69802	20.4419	481
1	558	4.679	4.679	10000000000000	965	68839	20.16	482
1	559	4.688	4.688	10000000000000	966	67874	19.8775	483
1	560	4.696	4.696	10000000000000	968	66908	19.5945	484
1	561	4.704	4.704	10000000000000	970	65940	19.311	485
1	562	4.713	4.713	10000000000000	972	64970	19.0269	486
1	563	4.721	4.721	10000000000000	974	63998	18.7423	487
1	564	4.729	4.729	10000000000000	976	63024	18.4571	488
1	565	4.738	4.738	10000000000000	978	62049	18.1714	489
1	566	4.746	4.746	10000000000000	979	61071	17.8851	490
1	567	4.754	4.754	10000000000000	981	60092	17.5983	490
1	568	4.763	4.763	10000000000000	982	59111	17.311	491
1	569	4.771	4.771	10000000000000	984	58128	17.0233	492
1	570	4.779	4.779	10000000000000	985	57145	16.7353	493
1	571	4.788	4.788	10000000000000	987	56160	16.4468	493
1	572	4.796	4.796	10000000000000	988	55173	16.1579	494
1	573	4.804	4.804	10000000000000	990	54185	15.8685	495
1	574	4.813	4.813	10000000000000	992	53195	15.5786	496
1	575	4.821	4.821	10000000000000	993	52204	15.2882	497
1	576	4.829	4.829	10000000000000	996	51210	14.9973	498
1	577	4.838	4.838	10000000000000	998	50215	14.7057	499
1	578	4.846	4.846	10000000000000	1000	49217	14.4136	500
1	579	4.854	4.854	10000000000000	1002	48217	14.1207	501
1	580	4.863	4.863	10000000000000	1004	47215	13.8273	502
1	581	4.871	4.871	10000000000000	1006	46211	13.5333	503
1	582	4.879	4.879	10000000000000	1007	45206	13.2388	504
1	583	4.888	4.888	10000000000000	1009	44199	12.9439	504
1	584	4.896	4.896	10000000000000	1010	43190	12.6485	505
1	585	4.904	4.904	10000000000000	1012	42180	12.3527	506
1	586	4.913	4.913	10000000000000	1013	41168	12.0564	507
1	587	4.921	4.921	10000000000000	1015	40155	11.7596	508
1	588	4.929	4.929	10000000000000	1017	39139	11.4623	509
1	589	4.938	4.938	10000000000000	1019	38122	11.1644	509
1	590	4.946	4.946	10000000000000	1020	37104	10.8661	510
1	591	4.954	4.954	10000000000000	1022	36083	10.5673	511
1	592	4.963	4.963	10000000000000	1024	35061	10.2678	512
1	593	4.971	4.971	10000000000000	1026	34037	9.9678	513
1	594	4.979	4.979	10000000000000	1028	33010	9.6673	514
1	595	4.988	4.988	10000000000000	1030	31982	9.3663	515
1	596	4.996	4.996	10000000000000	1031	30953	9.0647	516
1	597	5.004	5.004	10000000000000	1033	29921	8.7627	516
1	598	5.013	5.013	10000000000000	1034	28889	8.4603	517
1	599	5.021	5.021	10000000000000	1036	27854	8.1574	518
1	600	5.029	5.029	10000000000000	1037	26819	7.854	519
1	601	5.038	5.038	10000000000000	1039	25781	7.5502	520
1	602	5.046	5.046	10000000000000	1041	24742	7.2459	520
1	603	5.054	5.054	10000000000000	1042	23701	6.9411	521
1	604	5.063	5.063	10000000000000	1044	22659	6.6358	522
1	605	5.071	5.071	10000000000000	1046	21615	6.33	523
1	606	5.079	5.079	10000000000000	1047	20569	6.0237	524
1	607	5.088	5.088	10000000000000	1049	19522	5.717	524
1	608	5.096	5.096	10000000000000	1051	18473	5.4099	525
1	609	5.104	5.104	10000000000000	1052	17422	5.1022	526
1	610	5.113	5.113	10000000000000	1054	16370	4.7941	527
1	611	5.121	5.121	10000000000000	1055	15316	4.4855	528
1	612	5.129	5.129	10000000000000	1057	14261	4.1764	528
1	613	5.138	5.138	10000000000000	1058	13204	3.867	529
1	614	5.146	5.146	10000000000000	1060	12146	3.5571	530
1	615	5.154	5.154	10000000000000	1062	11086	3.2467	531
1	616	5.163	5.163	10000000000000	1064	10025	2.9358	532
1	617	5.171	5.171	10000000000000	1066	8961	2.6243	533
1	618	5.179	5.179	10000000000000	1067	7895	2.3122	534
1	619	5.188	5.188	10000000000000	1069	6828	1.9996	535
1	620	5.196	5.196	10000000000000	1071	5759	1.6864	536
1	621	5.204	5.204	10000000000000	1073	4687	1.3727	536
1	622	5.213	5.213	10000000000000	1075	3614	1.0584	537
1	623	5.221	5.221	10000000000000	1077	2539	0.7437	538
1	624	5.229	5.229	10000000000000	1078	1463	0.4284	539
1	625	5.238	5.238	10000000000000	384	384	0.1126	192
1	626	5.246	5.246	10000000000000	0	1	0.0001	0
1	627	5.254	5.254	10000000000000	0	1	0.0001	0
1	628	5.263	5.263	10000000000000	0	1	0.0001	0
1	629	5.271	5.271	10000000000000	0	1	0.0001	0
1	630	5.279	5.279	10000000000000	0	1	0.0001	0
1	631	5.288	5.288	10000000000000	0	1	0.0001	0
1	632	5.296	5.296	10000000000000	0	1	0.0001	0
1	633	5.304	5.304	10000000000000	0	1	0.0001	0
1	634	5.313	5.313	10000000000000	0	1	0.0001	0
1	635	5.321	5.321	10000000000000	0	1	0.0001	0
1	636	5.329	5.329	10000000000000	0	1	0.0001	0
1	637	5.338	5.338	10000000000000	0	1	0.0001	0
1	638	5.346	5.346	10000000000000	0	1	0.0001	0
1	639	5.354	5.354	10000000000000	0	1	0.0001	0
1	640	5.363	5.363	10000000000000	0	1	0.0001	0
1	641	5.371	5.371	10000000000000	0	1	0.0001	0
1	642	5.379	5.379	10000000000000	1	1	0.0001	0
2	1	5.388	5.388	10000000000000	2	244524	100	1
2	2	5.396	5.396	10000000000000	4	244521	99.9991	2
2	3	5.404	5.404	10000000000000	6	244518	99.9976	3
2	4	5.413	5.413	10000000000000	8	244512	99.9952	4
2	5	5.421	5.421	10000000000000	10	244504	99.992	5
2	6	5.429	5.429	10000000000000	12	244494	99.9878	6
2	7	5.438	5.438	10000000000000	15	244481	99.9828	7
2	8	5.446	5.446	10000000000000	17	244467	99.9767	9
2	9	5.454	5.454	10000000000000	19	244450	99.9698	10
2	10	5.463	5.463	10000000000000	21	244430	99.9619	11
2	11	5.471	5.471	10000000000000	23	244409	99.9532	11
2	12	5.479	5.479	10000000000000	25	244386	99.9438	12
2	13	5.488	5.488	10000000000000	26	244361	99.9337	13
2	14	5.496	5.496	10000000000000	28	244335	99.9229	14
2	15	5.504	5.504	10000000000000	30	244307	99.9114	15
2	16	5.513	5.513	10000000000000	32	244277	99.8992	16
2	17	5.521	5.521	10000000000000	33	244245	99.8863	17
2	18	5.529	5.529	10000000000000	35	244212	99.8726	18
2	19	5.538	5.538	10000000000000	37	244177	99.8582	19
2	20	5.546	5.546	10000000000000	39	244140	99.843	20
2	21	5.554	5.554	10000000000000	41	244101	99.827	20
2	22	5.563	5.563	10000000000000	42	244060	99.8103	21
2	23	5.571	5.571	10000000000000	44	244018	99.7931	22
2	24	5.579	5.579	10000000000000	46	243974	99.7751	23
2	25	5.588	5.588	10000000000000	47	243928	99.7564	24
2	26	5.596	5.596	10000000000000	49	243881	99.737	24
2	27	5.604	5.604	10000000000000	51	243832	99.717	25
2	28	5.613	5.613	10000000000000	52	243781	99.6963	26
2	29	5.621	5.621	10000000000000	54	243729	99.675	27
2	30	5.629	5.629	10000000000000	55	243675	99.653	28
2	31	5.638	5.638	10000000000000	57	243620	99.6303	29
2	32	5.646	5.646	10000000000000	59	243563	99.607	30
2	33	5.654	5.654	10000000000000	61	243504	99.5828	30
2	34	5.663	5.663	10000000000000	63	243443	99.5579	31
2	35	5.671	5.671	10000000000000	65	243380	99.5321	32
2	36	5.679	5.679	10000000000000	67	243315	99.5056	33
2	37	5.688	5.688	10000000000000	69	243248	99.4782	34
2	38	5.696	5.696	10000000000000	71	243179	99.4501	35
2	39	5.704	5.704	10000000000000	72	243108	99.4212	36
2	40	5.713	5.713	10000000000000	74	243036	99.3916	37
2	41	5.721	5.721	10000000000000	75	242962	99.3615	38
2	42	5.729	5.729	10000000000000	76	242887	99.3308	38
2	43	5.738	5.738	10000000000000	78	242811	99.2995	39
2	44	5.746	5.746	10000000000000	79	242733	99.2677	40
2	45	5.754	5.754	10000000000000	81	242654	99.2352	40
2	46	5.763	5.763	10000000000000	82	242573	99.2022	41
2	47	5.771	5.771	10000000000000	84	242490	99.1685	42
2	48	5.779	5.779	10000000000000	86	242406	99.1341	43
2	49	5.788	5.788	10000000000000	88	242320	99.0989	44
2	50	5.796	5.796	10000000000000	90	242232	99.063	45
2	51	5.804	5.804	10000000000000	92	242142	99.0262	46
2	52	5.813	5.813	10000000000000	93	242051	98.9887	47
2	53	5.821	5.821	10000000000000	95	241958	98.9506	47
2	54	5.829	5.829	10000000000000	96	241863	98.9119	48
2	55	5.838	5.838	10000000000000	97	241767	98.8726	49
2	56	5.846	5.846	10000000000000	99	241670	98.8329	49
2	57	5.854	5.854	10000000000000	101	241571	98.7924	50
2	58	5.863	5.863	10000000000000	102	241470	98.7512	51
2	59	5.871	5.871	10000000000000	104	241368	98.7094	52
2	60	5.879	5.879	10000000000000	105	241264	98.6669	53
2	61	5.888	5.888	10000000000000	107	241159	98.6238	53
2	62	5.896	5.896	10000000000000	108	241052	98.5802	54
2	63	5.904	5.904	10000000000000	110	240943	98.5358	55
2	64	5.913	5.913	10000000000000	112	240833	98.4908	56
2	65	5.921	5.921	10000000000000	114	240722	98.4451	57
2	66	5.929	5.929	10000000000000	115	240608	98.3987	58
2	67	5.938	5.938	10000000000000	117	240493	98.3516	58
2	68	5.946	5.946	10000000000000	118	240376	98.3038	59
2	69	5.954	5.954	10000000000000	120	240258	98.2555	60
2	70	5.963	5.963	10000000000000	121	240138	98.2065	61
2	71	5.971	5.971	10000000000000	122	240017	98.1571	61
2	72	5.979	5.979	10000000000000	124	239895	98.107	62
2	73	5.988	5.988	10000000000000	126	239771	98.0563	63
2	74	5.996	5.996	10000000000000	128	239645	98.0048	64
2	75	6.004	6.004	10000000000000	129	239517	97.9527	65
2	76	6.013	6.013	10000000000000	131	239388	97.8998	65
2	77	6.021	6.021	10000000000000	132	239257	97.8464	66
2	78	6.029	6.029	10000000000000	134	239125	97.7922	67
2	79	6.038	6.038	10000000000000	136	238991	97.7374	68
2	80	6.046	6.046	10000000000000	138	238855	97.6818	69
2	81	6.054	6.054	10000000000000	139	238717	97.6255	70
2	82	6.063	6.063	10000000000000	141	238578	97.5685	70
2	83	6.071	6.071	10000000000000	142	238437	97.5109	71
2	84	6.079	6.079	10000000000000	143	238295	97.4529	72
2	85	6.088	6.088	10000000000000	145	238152	97.3943	72
2	86	6.096	6.096	10000000000000	147	238007	97.3351	73
2	87	6.104	6.104	10000000000000	148	237861	97.2752	74
2	88	6.113	6.113	10000000000000	150	237713	97.2146	75
2	89	6.121	6.121	10000000000000	152	237563	97.1533	76
2	90	6.129	6.129	10000000000000	153	237411	97.0914	77
2	91	6.138	6.138	10000000000000	155	237258	97.0287	77
2	92	6.146	6.146	10000000000000	157	237103	96.9654	78
2	93	6.154	6.154	10000000000000	158	236947	96.9014	79
2	94	6.163	6.163	10000000000000	160	236789	96.8367	80
2	95	6.171	6.171	10000000000000	161	236629	96.7714	81
2	96	6.179	6.179	10000000000000	163	236467	96.7054	81
2	97	6.188	6.188	10000000000000	164	236305	96.6388	82
2	98	6.196	6.196	10000000000000	166	236141	96.5717	83
2	99	6.204	6.204	10000000000000	167	235975	96.5039	84
2	100	6.213	6.213	10000000000000	169	235807	96.4354	84
2	101	6.221	6.221	10000000000000	170	235639	96.3664	85
2	102	6.229	6.229	10000000000000	172	235468	96.2968	86
2	103	6.238	6.238	10000000000000	173	235297	96.2265	87
2	104	6.246	6.246	10000000000000	175	235123	96.1557	88
2	105	6.254	6.254	10000000000000	177	234948	96.0841	88
2	106	6.263	6.263	10000000000000	179	234771	96.0118	89
2	107	6.271	6.271	10000000000000	180	234593	95.9387	90
2	108	6.279	6.279	10000000000000	182	234413	95.865	91
2	109	6.288	6.288	10000000000000	184	234230	95.7905	92
2	110	6.296	6.296	10000000000000	186	234046	95.7152	93
2	111	6.304	6.304	10000000000000	187	233861	95.6393	93
2	112	6.313	6.313	10000000000000	188	233674	95.5628	94
2	113	6.321	6.321	10000000000000	190	233485	95.4858	95
2	114	6.329	6.329	10000000000000	192	233296	95.4082	96
2	115	6.338	6.338	10000000000000	193	233104	95.3298	97
2	116	6.346	6.346	10000000000000	195	232910	95.2507	98
2	117	6.354	6.354	10000000000000	197	232715	95.1709	98
2	118	6.363	6.363	10000000000000	199	232518	95.0904	99
2	119	6.371	6.371	10000000000000	200	232320	95.0091	100
2	120	6.379	6.379	10000000000000	202	232119	94.9272	101
2	121	6.388	6.388	10000000000000	204	231918	94.8446	102
2	122	6.396	6.396	10000000000000	205	231714	94.7614	103
2	123	6.404	6.404	10000000000000	206	231509	94.6775	103
2	124	6.413	6.413	10000000000000	208	231303	94.5931	104
2	125	6.421	6.421	10000000000000	209	231095	94.5082	104
2	126	6.429	6.429	10000000000000	210	230886	94.4228	105
2	127	6.438	6.438	10000000000000	211	230676	94.337	105
2	128	6.446	6.446	10000000000000	212	230465	94.2507	106
2	129	6.454	6.454	10000000000000	214	230253	94.1639	107
2	130	6.463	6.463	10000000000000	215	230039	94.0765	108
2	131	6.471	6.471	10000000000000	217	229824	93.9884	109
2	132	6.479	6.479	10000000000000	219	229607	93.8996	109
2	133	6.488	6.488	10000000000000	220	229388	93.8101	110
2	134	6.496	6.496	10000000000000	222	229168	93.7201	111
2	135	6.504	6.504	10000000000000	223	228946	93.6295	112
2	136	6.513	6.513	10000000000000	225	228723	93.5382	113
2	137	6.521	6.521	10000000000000	227	228498	93.446	113
2	138	6.529	6.529	10000000000000	228	228271	93.3532	114
2	139	6.538	6.538	10000000000000	230	228042	93.2598	115
2	140	6.546	6.546	10000000000000	231	227813	93.1659	116
2	141	6.554	6.554	10000000000000	233	227581	93.0713	116
2	142	6.563	6.563	10000000000000	234	227348	92.9761	117
2	143	6.571	6.571	10000000000000	236	227114	92.8802	118
2	144	6.579	6.579	10000000000000	238	226878	92.7836	119
2	145	6.588	6.588	10000000000000	240	226640	92.6863	120
2	146	6.596	6.596	10000000000000	241	226400	92.5883	121
2	147	6.604	6.604	10000000000000	243	226159	92.4897	121
2	148	6.613	6.613	10000000000000	244	225917	92.3906	122
2	149	6.621	6.621	10000000000000	246	225673	92.2907	123
2	150	6.629	6.629	10000000000000	247	225427	92.1902	124
2	151	6.638	6.638	10000000000000	249	225179	92.089	125
2	152	6.646	6.646	10000000000000	251	224930	91.9871	125
2	153	6.654	6.654	10000000000000	252	224680	91.8846	126
2	154	6.663	6.663	10000000000000	254	224427	91.7814	127
2	155	6.671	6.671	10000000000000	255	224174	91.6777	127
2	156	6.679	6.679	10000000000000	256	223919	91.5735	128
2	157	6.688	6.688	10000000000000	258	223662	91.4686	129
2	158	6.696	6.696	10000000000000	259	223404	91.3631	130
2	159	6.704	6.704	10000000000000	261	223145	91.257	131
2	160	6.713	6.713	10000000000000	262	222884	91.1503	131
2	161	6.721	6.721	10000000000000	264	222621	91.0429	132
2	162	6.729	6.729	10000000000000	265	222358	90.935	133
2	163	6.738	6.738	10000000000000	267	222092	90.8265	133
2	164	6.746	6.746	10000000000000	269	221825	90.7173	134
2	165	6.754	6.754	10000000000000	270	221557	90.6075	135
2	166	6.763	6.763	10000000000000	272	221286	90.4969	136
2	167	6.771	6.771	10000000000000	273	221014	90.3857	137
2	168	6.779	6.779	10000000000000	275	220741	90.2738	138
2	169	6.788	6.788	10000000000000	276	220466	90.1614	138
2	170	6.796	6.796	10000000000000	278	220189	90.0483	139
2	171	6.804	6.804	10000000000000	279	219912	89.9347	140
2	172	6.813	6.813	10000000000000	281	219633	89.8206	140
2	173	6.821	6.821	10000000000000	282	219352	89.7058	141
2	174	6.829	6.829	10000000000000	284	219069	89.5903	142
2	175	6.838	6.838	10000000000000	286	218785	89.4741	143
2	176	6.846	6.846	10000000000000	288	218499	89.3572	144
2	177	6.854	6.854	10000000000000	289	218212	89.2396	145
2	178	6.863	6.863	10000000000000	291	217923	89.1214	145
2	179	6.871	6.871	10000000000000	292	217632	89.0026	146
2	180	6.879	6.879	10000000000000	294	217340	88.883	147
2	181	6.888	6.888	10000000000000	296	217046	88.7627	148
2	182	6.896	6.896	10000000000000	297	216750	88.6417	149
2	183	6.904	6.904	10000000000000	299	216453	88.5202	149
2	184	6.913	6.913	10000000000000	301	216154	88.3979	150
2	185	6.921	6.921	10000000000000	302	215853	88.275	151
2	186	6.929	6.929	10000000000000	303	215551	88.1516	152
2	187	6.938	6.938	10000000000000	305	215248	88.0276	152
2	188	6.946	6.946	10000000000000	306	214943	87.9029	153
2	189	6.954	6.954	10000000000000	308	214637	87.7777	154
2	190	6.963	6.963	10000000000000	310	214329	87.6517	155
2	191	6.971	6.971	10000000000000	311	214019	87.525	156
2	192	6.979	6.979	10000000000000	313	213708	87.3977	157
2	193	6.988	6.988	10000000000000	315	213395	87.2696	157
2	194	6.996	6.996	10000000000000	317	213080	87.1408	158
2	195	7.004	7.004	10000000000000	318	212763	87.0113	159
2	196	7.013	7.013	10000000000000	320	212445	86.8812	160
2	197	7.021	7.021	10000000000000	321	212125	86.7504	161
2	198	7.029	7.029	10000000000000	322	211804	86.6192	161
2	199	7.038	7.038	10000000000000	324	211482	86.4873	162
2	200	7.046	7.046	10000000000000	326	211158	86.3549	163
2	201	7.054	7.054	10000000000000	327	210832	86.2217	164
2	202	7.063	7.063	10000000000000	329	210505	86.0879	164
2	203	7.071	7.071	10000000000000	330	210176	85.9534	165
2	204	7.079	7.079	10000000000000	332	209846	85.8184	166
2	205	7.088	7.088	10000000000000	334	209514	85.6827	167
2	206	7.096	7.096	10000000000000	335	209181	85.5462	168
2	207	7.104	7.104	10000000000000	337	208846	85.4092	168
2	208	7.113	7.113	10000000000000	338	208509	85.2714	169
2	209	7.121	7.121	10000000000000	340	208170	85.1331	170
2	210	7.129	7.129	10000000000000	341	207831	84.9942	170
2	211	7.138	7.138	10000000000000	342	207490	84.8547	171
2	212	7.146	7.146	10000000000000	344	207147	84.7146	172
2	213	7.154	7.154	10000000000000	346	206803	84.5739	173
2	214	7.163	7.163	10000000000000	347	206457	84.4325	174
2	215	7.171	7.171	10000000000000	349	206110	84.2905	174
2	216	7.179	7.179	10000000000000	350	205761	84.1478	175
2	217	7.188	7.188	10000000000000	352	205411	84.0046	176
2	218	7.196	7.196	10000000000000	354	205059	83.8607	177
2	219	7.204	7.204	10000000000000	355	204706	83.7162	178
2	220	7.213	7.213	10000000000000	357	204351	83.5709	178
2	221	7.221	7.221	10000000000000	358	203994	83.425	179
2	222	7.229	7.229	10000000000000	360	203635	83.2784	180
2	223	7.238	7.238	10000000000000	362	203275	83.1311	181
2	224	7.246	7.246	10000000000000	363	202913	82.9831	182
2	225	7.254	7.254	10000000000000	365	202550	82.8346	182
2	226	7.263	7.263	10000000000000	366	202185	82.6855	183
2	227	7.271	7.271	10000000000000	368	201819	82.5357	184
2	228	7.279	7.279	10000000000000	369	201452	82.3854	185
2	229	7.288	7.288	10000000000000	371	201082	82.2344	186
2	230	7.296	7.296	10000000000000	373	200711	82.0826	186
2	231	7.304	7.304	10000000000000	375	200338	81.93	187
2	232	7.313	7.313	10000000000000	376	199964	81.7768	188
2	233	7.321	7.321	10000000000000	378	199587	81.6229	189
2	234	7.329	7.329	10000000000000	380	199209	81.4683	190
2	235	7.338	7.338	10000000000000	382	198830	81.313	191
2	236	7.346	7.346	10000000000000	383	198448	81.1569	192
2	237	7.354	7.354	10000000000000	385	198064	81.0001	193
2	238	7.363	7.363	10000000000000	387	197679	80.8426	193
2	239	7.371	7.371	10000000000000	389	197292	80.6843	194
2	240	7.379	7.379	10000000000000	390	196904	80.5254	195
2	241	7.388	7.388	10000000000000	392	196513	80.3657	196
2	242	7.396	7.396	10000000000000	394	196121	80.2053	197
2	243	7.404	7.404	10000000000000	395	195727	80.0443	198
2	244	7.413	7.413	10000000000000	397	195332	79.8827	198
2	245	7.421	7.421	10000000000000	399	194935	79.7204	199
2	246	7.429	7.429	10000000000000	400	194537	79.5574	200
2	247	7.438	7.438	10000000000000	402	194136	79.3936	201
2	248	7.446	7.446	10000000000000	404	193734	79.2291	202
2	249	7.454	7.454	10000000000000	405	193330	79.064	203
2	250	7.463	7.463	10000000000000	407	192925	78.8983	203
2	251	7.471	7.471	10000000000000	408	192518	78.732	204
2	252	7.479	7.479	10000000000000	410	192110	78.5651	205
2	253	7.488	7.488	10000000000000	411	191701	78.3976	205
2	254	7.496	7.496	10000000000000	412	191290	78.2295	206
2	255	7.504	7.504	10000000000000	414	190877	78.0609	207
2	256	7.513	7.513	10000000000000	416	190463	77.8916	208
2	257	7.521	7.521	10000000000000	417	190048	77.7216	209
2	258	7.529	7.529	10000000000000	419	189630	77.551	209
2	259	7.538	7.538	10000000000000	421	189211	77.3796	210
2	260	7.546	7.546	10000000000000	422	188791	77.2076	211
2	261	7.554	7.554	10000000000000	424	188368	77.0348	212
2	262	7.563	7.563	10000000000000	426	187944	76.8613	213
2	263	7.571	7.571	10000000000000	428	187518	76.687	214
2	264	7.579	7.579	10000000000000	430	187090	76.512	215
2	265	7.588	7.588	10000000000000	432	186660	76.3361	216
2	266	7.596	7.596	10000000000000	433	186228	76.1596	216
2	267	7.604	7.604	10000000000000	434	185795	75.9826	217
2	268	7.613	7.613	10000000000000	436	185361	75.805	218
2	269	7.621	7.621	10000000000000	437	184925	75.6268	219
2	270	7.629	7.629	10000000000000	439	184488	75.448	219
2	271	7.638	7.638	10000000000000	440	184050	75.2687	220
2	272	7.646	7.646	10000000000000	442	183610	75.0887	221
2	273	7.654	7.654	10000000000000	444	183168	74.908	222
2	274	7.663	7.663	10000000000000	446	182724	74.7265	223
2	275	7.671	7.671	10000000000000	447	182278	74.5443	224
2	276	7.679	7.679	10000000000000	450	181831	74.3613	225
2	277	7.688	7.688	10000000000000	451	181381	74.1774	226
2	278	7.696	7.696	10000000000000	453	180930	73.9928	227
2	279	7.704	7.704	10000000000000	455	180477	73.8075	227
2	280	7.713	7.713	10000000000000	456	180022	73.6214	228
2	281	7.721	7.721	10000000000000	458	179565	73.4348	229
2	282	7.729	7.729	10000000000000	459	179108	73.2476	230
2	283	7.738	7.738	10000000000000	460	178649	73.0599	230
2	284	7.746	7.746	10000000000000	462	178188	72.8716	231
2	285	7.754	7.754	10000000000000	463	177726	72.6826	232
2	286	7.763	7.763	10000000000000	465	177263	72.4931	232
2	287	7.771	7.771	10000000000000	466	176798	72.303	233
2	288	7.779	7.779	10000000000000	468	176332	72.1123	234
2	289	7.788	7.788	10000000000000	469	175864	71.9209	235
2	290	7.796	7.796	10000000000000	471	175394	71.7289	235
2	291	7.804	7.804	10000000000000	472	174923	71.5364	236
2	292	7.813	7.813	10000000000000	474	174451	71.3432	237
2	293	7.821	7.821	10000000000000	475	173977	71.1495	238
2	294	7.829	7.829	10000000000000	476	173502	70.9552	238
2	295	7.838	7.838	10000000000000	478	173026	70.7603	239
2	296	7.846	7.846	10000000000000	479	172548	70.565	239
2	297	7.854	7.854	10000000000000	480	172069	70.3692	240
2	298	7.863	7.863	10000000000000	482	171589	70.1728	241
2	299	7.871	7.871	10000000000000	484	171107	69.9757	242
2	300	7.879	7.879	10000000000000	485	170624	69.778	243
2	301	7.888	7.888	10000000000000	487	170138	69.5795	244
2	302	7.896	7.896	10000000000000	489	169651	69.3802	245
2	303	7.904	7.904	10000000000000	491	169162	69.1801	245
2	304	7.913	7.913	10000000000000	493	168671	68.9794	246
2	305	7.921	7.921	10000000000000	494	168178	68.778	247
2	306	7.929	7.929	10000000000000	496	167684	68.5758	248
2	307	7.938	7.938	10000000000000	498	167188	68.373	249
2	308	7.946	7.946	10000000000000	499	166690	68.1695	250
2	309	7.954	7.954	10000000000000	501	166191	67.9654	250
2	310	7.963	7.963	10000000000000	502	165691	67.7606	251
2	311	7.971	7.971	10000000000000	503	165189	67.5553	252
2	312	7.979	7.979	10000000000000	505	164685	67.3495	252
2	313	7.988	7.988	10000000000000	506	164180	67.143	253
2	314	7.996	7.996	10000000000000	508	163674	66.9359	254
2	315	8.004	8.004	10000000000000	510	163166	66.728	255
2	316	8.013	8.013	10000000000000	511	162656	66.5196	256
2	317	8.021	8.021	10000000000000	513	162145	66.3105	256
2	318	8.029	8.029	10000000000000	514	161632	66.1008	257
2	319	8.038	8.038	10000000000000	516	161118	65.8905	258
2	320	8.046	8.046	10000000000000	518	160602	65.6794	259
2	321	8.054	8.054	10000000000000	520	160084	65.4676	260
2	322	8.063	8.063	10000000000000	521	159564	65.2551	261
2	323	8.071	8.071	10000000000000	522	159043	65.042	261
2	324	8.079	8.079	10000000000000	523	158521	64.8283	262
2	325	8.088	8.088	10000000000000	525	157997	64.6142	262
2	326	8.096	8.096	10000000000000	526	157472	64.3996	263
2	327	8.104	8.104	10000000000000	528	156946	64.1844	264
2	328	8.113	8.113	10000000000000	529	156418	63.9685	265
2	329	8.121	8.121	10000000000000	531	155889	63.752	265
2	330	8.129	8.129	10000000000000	532	155358	63.535	266
2	331	8.138	8.138	10000000000000	534	154826	63.3173	267
2	332	8.146	8.146	10000000000000	536	154292	63.0989	268
2	333	8.154	8.154	10000000000000	537	153756	62.8799	269
2	334	8.163	8.163	10000000000000	539	153219	62.6602	269
2	335	8.171	8.171	10000000000000	541	152680	62.4398	270
2	336	8.179	8.179	10000000000000	542	152139	62.2187	271
2	337	8.188	8.188	10000000000000	544	151597	61.9969	272
2	338	8.196	8.196	10000000000000	545	151053	61.7744	273
2	339	8.204	8.204	10000000000000	547	150508	61.5514	273
2	340	8.213	8.213	10000000000000	548	149961	61.3278	274
2	341	8.221	8.221	10000000000000	550	149413	61.1036	275
2	342	8.229	8.229	10000000000000	551	148863	60.8786	276
2	343	8.238	8.238	10000000000000	553	148311	60.6531	276
2	344	8.246	8.246	10000000000000	554	147758	60.427	277
2	345	8.254	8.254	10000000000000	556	147204	60.2002	278
2	346	8.263	8.263	10000000000000	557	146648	59.9729	279
2	347	8.271	8.271	10000000000000	559	146090	59.7449	279
2	348	8.279	8.279	10000000000000	560	145532	59.5164	280
2	349	8.288	8.288	10000000000000	561	144972	59.2873	281
2	350	8.296	8.296	10000000000000	563	144410	59.0577	281
2	351	8.304	8.304	10000000000000	564	143847	58.8275	282
2	352	8.313	8.313	10000000000000	565	143283	58.5969	283
2	353	8.321	8.321	10000000000000	566	142718	58.3657	283
2	354	8.329	8.329	10000000000000	568	142151	58.134	284
2	355	8.338	8.338	10000000000000	569	141584	57.9019	285
2	356	8.346	8.346	10000000000000	570	141015	57.6692	285
2	357	8.354	8.354	10000000000000	572	140444	57.4359	286
2	358	8.363	8.363	10000000000000	574	139872	57.2019	287
2	359	8.371	8.371	10000000000000	576	139298	56.9672	288
2	360	8.379	8.379	10000000000000	578	138722	56.7317	289
2	361	8.388	8.388	10000000000000	579	138145	56.4955	290
2	362	8.396	8.396	10000000000000	581	137565	56.2586	291
2	363	8.404	8.404	10000000000000	583	136984	56.0209	291
2	364	8.413	8.413	10000000000000	584	136402	55.7826	292
2	365	8.421	8.421	10000000000000	586	135817	55.5436	293
2	366	8.429	8.429	10000000000000	587	135231	55.304	294
2	367	8.438	8.438	10000000000000	589	134644	55.0637	294
2	368	8.446	8.446	10000000000000	590	134055	54.823	295
2	369	8.454	8.454	10000000000000	592	133465	54.5816	296
2	370	8.463	8.463	10000000000000	593	132873	54.3397	296
2	371	8.471	8.471	10000000000000	594	132281	54.0973	297
2	372	8.479	8.479	10000000000000	595	131687	53.8544	298
2	373	8.488	8.488	10000000000000	597	131091	53.6109	298
2	374	8.496	8.496	10000000000000	598	130494	53.3668	299
2	375	8.504	8.504	10000000000000	600	129896	53.1221	300
2	376	8.513	8.513	10000000000000	602	129296	52.8766	301
2	377	8.521	8.521	10000000000000	604	128694	52.6304	302
2	378	8.529	8.529	10000000000000	605	128090	52.3835	303
2	379	8.538	8.538	10000000000000	607	127485	52.1359	303
2	380	8.546	8.546	10000000000000	608	126878	51.8877	304
2	381	8.554	8.554	10000000000000	610	126269	51.6389	305
2	382	8.563	8.563	10000000000000	611	125660	51.3895	306
2	383	8.571	8.571	10000000000000	613	125048	51.1396	306
2	384	8.579	8.579	10000000000000	614	124436	50.8891	307
2	385	8.588	8.588	10000000000000	615	123822	50.638	308
2	386	8.596	8.596	10000000000000	617	123207	50.3864	309
2	387	8.604	8.604	10000000000000	619	122590	50.134	309
2	388	8.613	8.613	10000000000000	620	121971	49.881	310
2	389	8.621	8.621	10000000000000	622	121351	49.6273	311
2	390	8.629	8.629	10000000000000	624	120729	49.373	312
2	391	8.638	8.638	10000000000000	626	120105	49.1179	313
2	392	8.646	8.646	10000000000000	627	119479	48.8621	314
2	393	8.654	8.654	10000000000000	629	118852	48.6055	315
2	394	8.663	8.663	10000000000000	631	118223	48.3482	315
2	395	8.671	8.671	10000000000000	632	117592	48.0904	316
2	396	8.679	8.679	10000000000000	633	116960	47.8319	317
2	397	8.688	8.688	10000000000000	635	116327	47.5728	317
2	398	8.696	8.696	10000000000000	636	115692	47.3132	318
2	399	8.704	8.704	10000000000000	638	115056	47.053	319
2	400	8.713	8.713	10000000000000	640	114418	46.7921	320
2	401	8.721	8.721	10000000000000	641	113778	46.5305	321
2	402	8.729	8.729	10000000000000	643	113137	46.2682	322
2	403	8.738	8.738	10000000000000	645	112493	46.0051	322
2	404	8.746	8.746	10000000000000	646	111848	45.7414	323
2	405	8.754	8.754	10000000000000	648	111202	45.477	324
2	406	8.763	8.763	10000000000000	650	110554	45.212	325
2	407	8.771	8.771	10000000000000	651	109904	44.9462	326
2	408	8.779	8.779	10000000000000	653	109253	44.6799	326
2	409	8.788	8.788	10000000000000	654	108600	44.4129	327
2	410	8.796	8.796	10000000000000	655	107946	44.1454	328
2	411	8.804	8.804	10000000000000	657	107291	43.8774	328
2	412	8.813	8.813	10000000000000	658	106634	43.6089	329
2	413	8.821	8.821	10000000000000	659	105976	43.3398	330
2	414	8.829	8.829	10000000000000	661	105317	43.0702	330
2	415	8.838	8.838	10000000000000	662	104656	42.8001	331
2	416	8.846	8.846	10000000000000	664	103994	42.5293	332
2	417	8.854	8.854	10000000000000	666	103330	42.2578	333
2	418	8.863	8.863	10000000000000	668	102664	41.9855	334
2	419	8.871	8.871	10000000000000	670	101997	41.7124	335
2	420	8.879	8.879	10000000000000	672	101327	41.4386	336
2	421	8.888	8.888	10000000000000	673	100656	41.1639	337
2	422	8.896	8.896	10000000000000	675	99982	40.8886	337
2	423	8.904	8.904	10000000000000	676	99308	40.6127	338
2	424	8.913	8.913	10000000000000	678	98632	40.3363	339
2	425	8.921	8.921	10000000000000	679	97954	40.0592	340
2	426	8.929	8.929	10000000000000	681	97275	39.7814	341
2	427	8.938	8.938	10000000000000	683	96594	39.5028	342
2	428	8.946	8.946	10000000000000	685	95911	39.2234	343
2	429	8.954	8.954	10000000000000	687	95225	38.9432	344
2	430	8.963	8.963	10000000000000	689	94538	38.6622	344
2	431	8.971	8.971	10000000000000	691	93849	38.3805	345
2	432	8.979	8.979	10000000000000	692	93159	38.098	346
2	433	8.988	8.988	10000000000000	694	92467	37.815	347
2	434	8.996	8.996	10000000000000	695	91773	37.5312	348
2	435	9.004	9.004	10000000000000	697	91077	37.2469	348
2	436	9.013	9.013	10000000000000	698	90380	36.9618	349
2	437	9.021	9.021	10000000000000	700	89682	36.6763	350
2	438	9.029	9.029	10000000000000	702	88982	36.39	351
2	439	9.038	9.038	10000000000000	703	88281	36.1031	352
2	440	9.046	9.046	10000000000000	705	87578	35.8156	352
2	441	9.054	9.054	10000000000000	706	86873	35.5274	353
2	442	9.063	9.063	10000000000000	708	86167	35.2386	354
2	443	9.071	9.071	10000000000000	710	85459	34.9492	355
2	444	9.079	9.079	10000000000000	711	84749	34.659	356
2	445	9.088	9.088	10000000000000	713	84038	34.3681	357
2	446	9.096	9.096	10000000000000	715	83325	34.0764	358
2	447	9.104	9.104	10000000000000	717	82610	33.7839	359
2	448	9.113	9.113	10000000000000	719	81892	33.4905	360
2	449	9.121	9.121	10000000000000	721	81173	33.1964	360
2	450	9.129	9.129	10000000000000	722	80452	32.9016	361
2	451	9.138	9.138	10000000000000	724	79730	32.6062	362
2	452	9.146	9.146	10000000000000	726	79006	32.3102	363
2	453	9.154	9.154	10000000000000	728	78280	32.0133	364
2	454	9.163	9.163	10000000000000	729	77552	31.7158	365
2	455	9.171	9.171	10000000000000	731	76823	31.4174	366
2	456	9.179	9.179	10000000000000	733	76092	31.1184	366
2	457	9.188	9.188	10000000000000	735	75359	30.8187	368
2	458	9.196	9.196	10000000000000	737	74624	30.5181	369
2	459	9.204	9.204	10000000000000	739	73887	30.2167	369
2	460	9.213	9.213	10000000000000	741	73148	29.9145	370
2	461	9.221	9.221	10000000000000	742	72407	29.6116	371
2	462	9.229	9.229	10000000000000	744	71665	29.3079	372
2	463	9.238	9.238	10000000000000	745	70921	29.0037	373
2	464	9.246	9.246	10000000000000	747	70175	28.6988	373
2	465	9.254	9.254	10000000000000	748	69429	28.3934	374
2	466	9.263	9.263	10000000000000	749	68681	28.0875	375
2	467	9.271	9.271	10000000000000	751	67931	27.781	376
2	468	9.279	9.279	10000000000000	753	67180	27.4738	377
2	469	9.288	9.288	10000000000000	755	66427	27.1657	378
2	470	9.296	9.296	10000000000000	757	65671	26.8569	379
2	471	9.304	9.304	10000000000000	759	64914	26.5472	379
2	472	9.313	9.313	10000000000000	761	64155	26.2369	380
2	473	9.321	9.321	10000000000000	763	63395	25.9258	381
2	474	9.329	9.329	10000000000000	764	62632	25.614	382
2	475	9.338	9.338	10000000000000	766	61868	25.3014	383
2	476	9.346	9.346	10000000000000	768	61102	24.988	384
2	477	9.354	9.354	10000000000000	770	60334	24.6739	385
2	478	9.363	9.363	10000000000000	772	59564	24.359	386
2	479	9.371	9.371	10000000000000	773	58792	24.0435	387
2	480	9.379	9.379	10000000000000	775	58019	23.7272	387
2	481	9.388	9.388	10000000000000	776	57244	23.4103	388
2	482	9.396	9.396	10000000000000	778	56467	23.0928	389
2	483	9.404	9.404	10000000000000	780	55689	22.7747	390
2	484	9.413	9.413	10000000000000	782	54909	22.4557	391
2	485	9.421	9.421	10000000000000	784	54128	22.1359	392
2	486	9.429	9.429	10000000000000	785	53344	21.8154	393
2	487	9.438	9.438	10000000000000	787	52558	21.4942	394
2	488	9.446	9.446	10000000000000	789	51771	21.1722	395
2	489	9.454	9.454	10000000000000	791	50982	20.8495	396
2	490	9.463	9.463	10000000000000	793	50191	20.526	396
2	491	9.471	9.471	10000000000000	795	49398	20.2017	397
2	492	9.479	9.479	10000000000000	796	48603	19.8768	398
2	493	9.488	9.488	10000000000000	797	47807	19.5513	399
2	494	9.496	9.496	10000000000000	798	47010	19.2252	399
2	495	9.504	9.504	10000000000000	800	46212	18.8987	400
2	496	9.513	9.513	10000000000000	802	45412	18.5716	401
2	497	9.521	9.521	10000000000000	803	44610	18.2438	402
2	498	9.529	9.529	10000000000000	804	43807	17.9154	402
2	499	9.538	9.538	10000000000000	806	43003	17.5864	403
2	500	9.546	9.546	10000000000000	808	42197	17.2568	404
2	501	9.554	9.554	10000000000000	810	41389	16.9265	405
2	502	9.563	9.563	10000000000000	812	40580	16.5954	406
2	503	9.571	9.571	10000000000000	813	39768	16.2635	407
2	504	9.579	9.579	10000000000000	815	38955	15.9309	408
2	505	9.588	9.588	10000000000000	817	38140	15.5975	408
2	506	9.596	9.596	10000000000000	819	37323	15.2635	409
2	507	9.604	9.604	10000000000000	820	36504	14.9287	410
2	508	9.613	9.613	10000000000000	822	35684	14.5933	411
2	509	9.621	9.621	10000000000000	823	34862	14.2573	412
2	510	9.629	9.629	10000000000000	825	34039	13.9205	413
2	511	9.638	9.638	10000000000000	827	33214	13.5831	413
2	512	9.646	9.646	10000000000000	829	32387	13.2449	414
2	513	9.654	9.654	10000000000000	831	31558	12.906	415
2	514	9.663	9.663	10000000000000	833	30728	12.5664	416
2	515	9.671	9.671	10000000000000	834	29895	12.2259	417
2	516	9.679	9.679	10000000000000	836	29061	11.8847	418
2	517	9.688	9.688	10000000000000	839	28224	11.5426	419
2	518	9.696	9.696	10000000000000	841	27386	11.1996	420
2	519	9.704	9.704	10000000000000	842	26545	10.8559	421
2	520	9.713	9.713	10000000000000	844	25703	10.5114	422
2	521	9.721	9.721	10000000000000	846	24858	10.1661	423
2	522	9.729	9.729	10000000000000	847	24012	9.8201	424
2	523	9.738	9.738	10000000000000	849	23165	9.4735	424
2	524	9.746	9.746	10000000000000	850	22316	9.1264	425
2	525	9.754	9.754	10000000000000	852	21466	8.7786	426
2	526	9.763	9.763	10000000000000	853	20614	8.4303	427
2	527	9.771	9.771	10000000000000	855	19761	8.0813	428
2	528	9.779	9.779	10000000000000	857	18906	7.7316	428
2	529	9.788	9.788	10000000000000	859	18049	7.3811	429
2	530	9.796	9.796	10000000000000	861	17190	7.0298	430
2	531	9.804	9.804	10000000000000	863	16329	6.6778	431
2	532	9.813	9.813	10000000000000	865	15466	6.3249	432
2	533	9.821	9.821	10000000000000	867	14601	5.9712	433
2	534	9.829	9.829	10000000000000	869	13734	5.6167	434
2	535	9.838	9.838	10000000000000	871	12865	5.2614	435
2	536	9.846	9.846	10000000000000	872	11995	4.9053	436
2	537	9.854	9.854	10000000000000	873	11123	4.5487	437
2	538	9.863	9.863	10000000000000	875	10249	4.1915	437
2	539	9.871	9.871	10000000000000	876	9374	3.8337	438
2	540	9.879	9.879	10000000000000	878	8498	3.4754	439
2	541	9.888	9.888	10000000000000	880	7620	3.1163	440
2	542	9.896	9.896	10000000000000	882	6740	2.7566	441
2	543	9.904	9.904	10000000000000	884	5859	2.396	442
2	544	9.913	9.913	10000000000000	885	4975	2.0346	443
2	545	9.921	9.921	10000000000000	887	4090	1.6726	443
2	546	9.929	9.929	10000000000000	889	3203	1.3099	444
2	547	9.938	9.938	10000000000000	890	2314	0.9464	445
2	548	9.946	9.946	10000000000000	892	1424	0.5823	446
2	549	9.954	9.954	10000000000000	532	532	0.2175	266
2	550	9.963	9.963	10000000000000	0	0	0	0
2	551	9.971	9.971	10000000000000	0	0	0	0
2	552	9.979	9.979	10000000000000	0	0	0	0
2	553	9.988	9.988	10000000000000	0	0	0	0
2	554	9.996	9.996	10000000000000	0	0	0	0
2	555	10.004	10.004	10000000000000	0	0	0	0
2	556	10.013	10.013	10000000000000	0	0	0	0
2	557	10.021	10.021	10000000000000	0	0	0	0
2	558	10.029	10.029	10000000000000	0	0	0	0
2	559	10.038	10.038	10000000000000	0	0	0	0
2	560	10.046	10.046	10000000000000	0	0	0	0
2	561	10.054	10.054	10000000000000	0	0	0	0
2	562	10.063	10.063	10000000000000	0	0	0	0
2	563	10.071	10.071	10000000000000	0	0	0	0
2	564	10.079	10.079	10000000000000	0	0	0	0
2	565	10.088	10.088	10000000000000	0	0	0	0
2	566	10.096	10.096	10000000000000	0	0	0	0
2	567	10.104	10.104	10000000000000	0	0	0	0
2	568	10.113	10.113	10000000000000	0	0	0	0
2	569	10.121	10.121	10000000000000	0	0	0	0
2	570	10.129	10.129	10000000000000	0	0	0	0
3	1	11.979	11.979	10000000000000	2	76446	100	1
3	2	11.988	11.988	10000000000000	5	76444	99.9974	2
3	3	11.996	11.996	10000000000000	7	76440	99.9914	4
3	4	12.004	12.004	10000000000000	10	76432	99.9818	5
3	5	12.013	12.013	10000000000000	13	76422	99.9685	6
3	6	12.021	12.021	10000000000000	16	76409	99.9515	8
3	7	12.029	12.029	10000000000000	19	76393	99.9306	10
3	8	12.038	12.038	10000000000000	22	76374	99.9057	11
3	9	12.046	12.046	10000000000000	25	76352	99.8771	12
3	10	12.054	12.054	10000000000000	28	76327	99.8447	14
3	11	12.063	12.063	10000000000000	31	76300	99.8084	15
3	12	12.071	12.071	10000000000000	34	76269	99.7682	17
3	13	12.079	12.079	10000000000000	36	76235	99.7242	18
3	14	12.088	12.088	10000000000000	39	76199	99.6765	20
3	15	12.096	12.096	10000000000000	42	76160	99.6251	21
3	16	12.104	12.104	10000000000000	45	76118	99.5702	22
3	17	12.113	12.113	10000000000000	48	76073	99.5114	24
3	18	12.121	12.121	10000000000000	51	76025	99.4487	25
3	19	12.129	12.129	10000000000000	54	75974	99.3822	27
3	20	12.138	12.138	10000000000000	57	75920	99.3119	28
3	21	12.146	12.146	10000000000000	59	75864	99.2379	30
3	22	12.154	12.154	10000000000000	62	75804	99.1604	31
3	23	12.163	12.163	10000000000000	65	75742	99.0791	33
3	24	12.171	12.171	10000000000000	68	75677	98.9937	34
3	25	12.179	12.179	10000000000000	72	75609	98.9043	36
3	26	12.188	12.188	10000000000000	75	75537	98.8106	37
3	27	12.196	12.196	10000000000000	78	75462	98.7127	39
3	28	12.204	12.204	10000000000000	80	75384	98.6109	40
3	29	12.213	12.213	10000000000000	83	75304	98.5056	42
3	30	12.221	12.221	10000000000000	86	75220	98.3966	43
3	31	12.229	12.229	10000000000000	89	75134	98.2838	44
3	32	12.238	12.238	10000000000000	92	75045	98.1675	46
3	33	12.246	12.246	10000000000000	94	74954	98.0476	47
3	34	12.254	12.254	10000000000000	97	74859	97.924	49
3	35	12.263	12.263	10000000000000	100	74762	97.7968	50
3	36	12.271	12.271	10000000000000	103	74662	97.6657	52
3	37	12.279	12.279	10000000000000	106	74559	97.5308	53
3	38	12.288	12.288	10000000000000	109	74453	97.3922	54
3	39	12.296	12.296	10000000000000	112	74344	97.2498	56
3	40	12.304	12.304	10000000000000	115	74232	97.1035	57
3	41	12.313	12.313	10000000000000	117	74117	96.9533	59
3	42	12.321	12.321	10000000000000	120	74000	96.7996	60
3	43	12.329	12.329	10000000000000	123	73880	96.6425	61
3	44	12.338	12.338	10000000000000	125	73757	96.4817	63
3	45	12.346	12.346	10000000000000	128	73631	96.3177	64
3	46	12.354	12.354	10000000000000	131	73503	96.1503	65
3	47	12.363	12.363	10000000000000	133	73373	95.9795	67
3	48	12.371	12.371	10000000000000	136	73239	95.8052	68
3	49	12.379	12.379	10000000000000	139	73104	95.6274	69
3	50	12.388	12.388	10000000000000	141	72965	95.4461	71
3	51	12.396	12.396	10000000000000	144	72824	95.2612	72
3	52	12.404	12.404	10000000000000	147	72679	95.0727	74
3	53	12.413	12.413	10000000000000	150	72532	94.8803	75
3	54	12.421	12.421	10000000000000	153	72382	94.684	77
3	55	12.429	12.429	10000000000000	156	72229	94.4836	78
3	56	12.438	12.438	10000000000000	159	72073	94.2794	79
3	57	12.446	12.446	10000000000000	161	71914	94.0716	81
3	58	12.454	12.454	10000000000000	164	71753	93.8604	82
3	59	12.463	12.463	10000000000000	167	71589	93.6459	83
3	60	12.471	12.471	10000000000000	169	71422	93.4281	85
3	61	12.479	12.479	10000000000000	172	71253	93.2067	86
3	62	12.488	12.488	10000000000000	175	71081	92.9818	87
3	63	12.496	12.496	10000000000000	177	70906	92.7533	89
3	64	12.504	12.504	10000000000000	180	70729	92.5214	90
3	65	12.513	12.513	10000000000000	183	70549	92.286	91
3	66	12.521	12.521	10000000000000	185	70367	92.0472	93
3	67	12.529	12.529	10000000000000	188	70181	91.8046	94
3	68	12.538	12.538	10000000000000	191	69993	91.5586	95
3	69	12.546	12.546	10000000000000	193	69802	91.3092	96
3	70	12.554	12.554	10000000000000	195	69609	91.0567	98
3	71	12.563	12.563	10000000000000	197	69414	90.8016	99
3	72	12.571	12.571	10000000000000	200	69217	90.5434	100
3	73	12.579	12.579	10000000000000	202	69017	90.2822	101
3	74	12.588	12.588	10000000000000	204	68815	90.0177	102
3	75	12.596	12.596	10000000000000	207	68611	89.7505	103
3	76	12.604	12.604	10000000000000	209	68404	89.4803	105
3	77	12.613	12.613	10000000000000	212	68195	89.2065	106
3	78	12.621	12.621	10000000000000	214	67983	88.9294	107
3	79	12.629	12.629	10000000000000	217	67769	88.6489	108
3	80	12.638	12.638	10000000000000	219	67552	88.3651	110
3	81	12.646	12.646	10000000000000	222	67332	88.078	111
3	82	12.654	12.654	10000000000000	225	67110	87.7876	112
3	83	12.663	12.663	10000000000000	227	66886	87.4937	114
3	84	12.671	12.671	10000000000000	229	66659	87.1966	115
3	85	12.679	12.679	10000000000000	232	66429	86.8964	116
3	86	12.688	12.688	10000000000000	234	66197	86.5931	117
3	87	12.696	12.696	10000000000000	237	65963	86.2865	119
3	88	12.704	12.704	10000000000000	240	65726	85.9763	120
3	89	12.713	12.713	10000000000000	242	65486	85.6628	121
3	90	12.721	12.721	10000000000000	245	65244	85.3459	122
3	91	12.729	12.729	10000000000000	247	64999	85.0256	124
3	92	12.738	12.738	10000000000000	250	64751	84.7019	125
3	93	12.746	12.746	10000000000000	252	64502	84.3752	126
3	94	12.754	12.754	10000000000000	254	64250	84.0456	127
3	95	12.763	12.763	10000000000000	257	63995	83.713	128
3	96	12.771	12.771	10000000000000	259	63739	83.3773	130
3	97	12.779	12.779	10000000000000	262	63480	83.0384	131
3	98	12.788	12.788	10000000000000	264	63218	82.6962	132
3	99	12.796	12.796	10000000000000	266	62954	82.3511	133
3	100	12.804	12.804	10000000000000	268	62688	82.0029	134
3	101	12.813	12.813	10000000000000	271	62420	81.6519	135
3	102	12.821	12.821	10000000000000	273	62149	81.2976	137
3	103	12.829	12.829	10000000000000	276	61875	80.9399	138
3	104	12.838	12.838	10000000000000	279	61599	80.5786	140
3	105	12.846	12.846	10000000000000	282	61320	80.2135	141
3	106	12.854	12.854	10000000000000	285	61038	79.8445	142
3	107	12.863	12.863	10000000000000	288	60753	79.4718	144
3	108	12.871	12.871	10000000000000	291	60465	79.0955	145
3	109	12.879	12.879	10000000000000	293	60175	78.7153	147
3	110	12.888	12.888	10000000000000	296	59881	78.3314	148
3	111	12.896	12.896	10000000000000	299	59585	77.9437	150
3	112	12.904	12.904	10000000000000	302	59286	77.5523	151
3	113	12.913	12.913	10000000000000	305	58984	77.1573	152
3	114	12.921	12.921	10000000000000	307	58679	76.7588	154
3	115	12.929	12.929	10000000000000	310	58372	76.3569	155
3	116	12.938	12.938	10000000000000	313	58062	75.9516	156
3	117	12.946	12.946	10000000000000	315	57749	75.5426	158
3	118	12.954	12.954	10000000000000	318	57434	75.1299	159
3	119	12.963	12.963	10000000000000	321	57116	74.7138	160
3	120	12.971	12.971	10000000000000	324	56795	74.294	162
3	121	12.979	12.979	10000000000000	326	56471	73.8707	163
3	122	12.988	12.988	10000000000000	329	56145	73.4438	165
3	123	12.996	12.996	10000000000000	332	55816	73.0132	166
3	124	13.004	13.004	10000000000000	335	55484	72.5787	168
3	125	13.013	13.013	10000000000000	338	55148	72.14	169
3	126	13.021	13.021	10000000000000	341	54810	71.6973	171
3	127	13.029	13.029	10000000000000	344	54469	71.2508	172
3	128	13.038	13.038	10000000000000	347	54124	70.8006	173
3	129	13.046	13.046	10000000000000	350	53778	70.3469	175
3	130	13.054	13.054	10000000000000	353	53428	69.8895	176
3	131	13.063	13.063	10000000000000	355	53075	69.4284	178
3	132	13.071	13.071	10000000000000	358	52720	68.9636	179
3	133	13.079	13.079	10000000000000	362	52362	68.4947	181
3	134	13.088	13.088	10000000000000	365	52000	68.0214	183
3	135	13.096	13.096	10000000000000	369	51635	67.5436	184
3	136	13.104	13.104	10000000000000	372	51266	67.0615	186
3	137	13.113	13.113	10000000000000	375	50894	66.575	188
3	138	13.121	13.121	10000000000000	378	50519	66.0842	189
3	139	13.129	13.129	10000000000000	382	50140	65.5891	191
3	140	13.138	13.138	10000000000000	385	49759	65.0897	192
3	141	13.146	13.146	10000000000000	388	49374	64.5862	194
3	142	13.154	13.154	10000000000000	391	48986	64.0786	196
3	143	13.163	13.163	10000000000000	394	48595	63.5671	197
3	144	13.171	13.171	10000000000000	397	48201	63.0518	199
3	145	13.179	13.179	10000000000000	400	47804	62.5322	200
3	146	13.188	13.188	10000000000000	404	47403	62.0084	202
3	147	13.196	13.196	10000000000000	407	46999	61.4804	203
3	148	13.204	13.204	10000000000000	410	46593	60.9483	205
3	149	13.213	13.213	10000000000000	413	46183	60.4122	207
3	150	13.221	13.221	10000000000000	416	45770	59.8719	208
3	151	13.229	13.229	10000000000000	420	45353	59.3273	210
3	152	13.238	13.238	10000000000000	423	44934	58.7785	211
3	153	13.246	13.246	10000000000000	426	44511	58.2254	213
3	154	13.254	13.254	10000000000000	429	44085	57.6682	215
3	155	13.263	13.263	10000000000000	433	43656	57.1066	216
3	156	13.271	13.271	10000000000000	436	43223	56.5408	218
3	157	13.279	13.279	10000000000000	439	42788	55.9709	219
3	158	13.288	13.288	10000000000000	442	42349	55.3969	221
3	159	13.296	13.296	10000000000000	445	41907	54.8187	223
3	160	13.304	13.304	10000000000000	448	41462	54.2363	224
3	161	13.313	13.313	10000000000000	452	41013	53.6498	226
3	162	13.321	13.321	10000000000000	455	40562	53.0591	227
3	163	13.329	13.329	10000000000000	458	40107	52.4641	229
3	164	13.338	13.338	10000000000000	462	39649	51.8646	231
3	165	13.346	13.346	10000000000000	465	39187	51.2606	232
3	166	13.354	13.354	10000000000000	468	38722	50.6525	234
3	167	13.363	13.363	10000000000000	471	38254	50.0402	236
3	168	13.371	13.371	10000000000000	475	37782	49.4236	237
3	169	13.379	13.379	10000000000000	478	37308	48.8025	239
3	170	13.388	13.388	10000000000000	481	36830	48.1773	240
3	171	13.396	13.396	10000000000000	484	36349	47.5482	242
3	172	13.404	13.404	10000000000000	487	35865	46.9153	244
3	173	13.413	13.413	10000000000000	490	35378	46.2782	245
3	174	13.421	13.421	10000000000000	493	34888	45.6369	247
3	175	13.429	13.429	10000000000000	497	34394	44.9915	248
3	176	13.438	13.438	10000000000000	500	33898	44.3417	250
3	177	13.446	13.446	10000000000000	503	33397	43.6875	252
3	178	13.454	13.454	10000000000000	507	32894	43.0289	253
3	179	13.463	13.463	10000000000000	510	32387	42.3661	255
3	180	13.471	13.471	10000000000000	513	31877	41.6991	257
3	181	13.479	13.479	10000000000000	516	31364	41.0277	258
3	182	13.488	13.488	10000000000000	519	30848	40.3521	260
3	183	13.496	13.496	10000000000000	522	30328	39.6727	261
3	184	13.504	13.504	10000000000000	525	29806	38.9893	263
3	185	13.513	13.513	10000000000000	528	29280	38.302	264
3	186	13.521	13.521	10000000000000	531	28752	37.6109	266
3	187	13.529	13.529	10000000000000	534	28221	36.9161	267
3	188	13.538	13.538	10000000000000	537	27687	36.2175	269
3	189	13.546	13.546	10000000000000	540	27150	35.5148	270
3	190	13.554	13.554	10000000000000	543	26609	34.808	272
3	191	13.563	13.563	10000000000000	547	26066	34.0972	273
3	192	13.571	13.571	10000000000000	550	25519	33.3822	275
3	193	13.579	13.579	10000000000000	553	24970	32.6633	276
3	194	13.588	13.588	10000000000000	556	24417	31.9399	278
3	195	13.596	13.596	10000000000000	560	23861	31.2121	280
3	196	13.604	13.604	10000000000000	563	23301	30.4801	282
3	197	13.613	13.613	10000000000000	567	22738	29.7435	283
3	198	13.621	13.621	10000000000000	570	22171	29.0024	285
3	199	13.629	13.629	10000000000000	573	21602	28.2572	286
3	200	13.638	13.638	10000000000000	576	21029	27.5076	288
3	201	13.646	13.646	10000000000000	580	20452	26.7538	290
3	202	13.654	13.654	10000000000000	583	19873	25.9956	291
3	203	13.663	13.663	10000000000000	587	19290	25.233	293
3	204	13.671	13.671	10000000000000	590	18703	24.4658	295
3	205	13.679	13.679	10000000000000	593	18113	23.6941	297
3	206	13.688	13.688	10000000000000	596	17520	22.9181	298
3	207	13.696	13.696	10000000000000	600	16924	22.1378	300
3	208	13.704	13.704	10000000000000	602	16324	21.3536	301
3	209	13.713	13.713	10000000000000	605	15722	20.5659	302
3	210	13.721	13.721	10000000000000	608	15117	19.7747	304
3	211	13.729	13.729	10000000000000	611	14509	18.9798	305
3	212	13.738	13.738	10000000000000	613	13899	18.1812	307
3	213	13.746	13.746	10000000000000	616	13286	17.3789	308
3	214	13.754	13.754	10000000000000	619	12669	16.5728	310
3	215	13.763	13.763	10000000000000	622	12050	15.7629	311
3	216	13.771	13.771	10000000000000	625	11428	14.9491	312
3	217	13.779	13.779	10000000000000	628	10803	14.1316	314
3	218	13.788	13.788	10000000000000	631	10175	13.3102	315
3	219	13.796	13.796	10000000000000	634	9544	12.4849	317
3	220	13.804	13.804	10000000000000	637	8910	11.6557	319
3	221	13.813	13.813	10000000000000	640	8273	10.8223	320
3	222	13.821	13.821	10000000000000	643	7633	9.9848	322
3	223	13.829	13.829	10000000000000	646	6990	9.1434	323
3	224	13.838	13.838	10000000000000	649	6344	8.2982	325
3	225	13.846	13.846	10000000000000	652	5694	7.4489	326
3	226	13.854	13.854	10000000000000	655	5042	6.5955	328
3	227	13.863	13.863	10000000000000	658	4387	5.7384	329
3	228	13.871	13.871	10000000000000	661	3729	4.8778	330
3	229	13.879	13.879	10000000000000	663	3068	4.0136	332
3	230	13.888	13.888	10000000000000	666	2405	3.1459	333
3	231	13.896	13.896	10000000000000	669	1739	2.2748	334
3	232	13.904	13.904	10000000000000	672	1070	1.3998	336
3	233	13.913	13.913	10000000000000	398	398	0.521	199
3	234	13.921	13.921	10000000000000	0	0	0	0
3	235	13.929	13.929	10000000000000	0	0	0	0
3	236	13.938	13.938	10000000000000	0	0	0	0
3	237	13.946	13.946	10000000000000	0	0	0	0
3	238	13.954	13.954	10000000000000	0	0	0	0
3	239	13.963	13.963	10000000000000	0	0	0	0
3	240	13.971	13.971	10000000000000	0	0	0	0
3	241	13.979	13.979	10000000000000	0	0	0	0
3	242	13.988	13.988	10000000000000	0	0	0	0
3	243	13.996	13.996	10000000000000	0	0	0	0
3	244	14.004	14.004	10000000000000	0	0	0	0
3	245	14.013	14.013	10000000000000	0	0	0	0
3	246	14.021	14.021	10000000000000	0	0	0	0
3	247	14.029	14.029	10000000000000	0	0	0	0
4	1	33.604	33.604	39518	1	169470	100	1
4	2	33.613	33.613	39364	3	169469	99.9992	1
4	3	33.621	33.621	39210	4	169467	99.9977	2
4	4	33.629	33.629	39058	5	169463	99.9954	3
4	5	33.638	33.638	38906	7	169457	99.9923	3
4	6	33.646	33.646	38754	9	169450	99.9882	4
4	7	33.654	33.654	38604	10	169442	99.9831	5
4	8	33.663	33.663	38454	12	169431	99.977	6
4	9	33.671	33.671	38305	13	169419	99.9699	7
4	10	33.679	33.679	38156	15	169406	99.962	7
4	11	33.688	33.688	38008	16	169391	99.9534	8
4	12	33.696	33.696	37861	17	169376	99.9441	9
4	13	33.704	33.704	37715	19	169358	99.9339	9
4	14	33.713	33.713	37569	20	169340	99.9229	10
4	15	33.721	33.721	37424	22	169320	99.9111	11
4	16	33.729	33.729	37280	23	169298	99.8984	12
4	17	33.738	33.738	37136	25	169275	99.8846	13
4	18	33.746	33.746	36993	27	169250	99.8698	13
4	19	33.754	33.754	36851	29	169223	99.8539	15
4	20	33.763	33.763	36709	31	169194	99.8367	16
4	21	33.771	33.771	36568	34	169162	99.8183	17
4	22	33.779	33.779	36428	36	169129	99.7983	18
4	23	33.788	33.788	36288	39	169092	99.7769	19
4	24	33.796	33.796	36149	41	169054	99.754	21
4	25	33.804	33.804	36011	44	169012	99.7295	22
4	26	33.813	33.813	35873	47	168968	99.7034	24
4	27	33.821	33.821	35736	50	168921	99.6755	25
4	28	33.829	33.829	35599	54	168870	99.6459	27
4	29	33.838	33.838	35463	57	168817	99.6142	29
4	30	33.846	33.846	35328	61	168760	99.5805	30
4	31	33.854	33.854	35194	65	168699	99.5445	33
4	32	33.863	33.863	35060	70	168634	99.5062	35
4	33	33.871	33.871	34926	74	168564	99.4651	37
4	34	33.879	33.879	34793	79	168490	99.4214	40
4	35	33.888	33.888	34661	84	168411	99.3748	42
4	36	33.896	33.896	34530	90	168327	99.3251	45
4	37	33.904	33.904	34399	95	168237	99.2722	48
4	38	33.913	33.913	34269	101	168142	99.2161	50
4	39	33.921	33.921	34139	107	168041	99.1566	54
4	40	33.929	33.929	34010	114	167934	99.0932	57
4	41	33.938	33.938	33881	122	167819	99.0257	61
4	42	33.946	33.946	33753	130	167698	98.9538	65
4	43	33.954	33.954	33626	138	167568	98.8772	69
4	44	33.963	33.963	33499	147	167429	98.7955	74
4	45	33.971	33.971	33373	156	167282	98.7086	78
4	46	33.979	33.979	33247	166	167126	98.6163	83
4	47	33.988	33.988	33122	176	166960	98.5184	88
4	48	33.996	33.996	32998	187	166783	98.4145	93
4	49	34.004	34.004	32874	198	166597	98.3042	99
4	50	34.013	34.013	32751	210	166398	98.1872	105
4	51	34.021	34.021	32628	223	166188	98.063	111
4	52	34.029	34.029	32506	236	165965	97.9314	118
4	53	34.038	34.038	32384	250	165729	97.7921	125
4	54	34.046	34.046	32263	264	165479	97.6447	132
4	55	34.054	34.054	32142	279	165215	97.4889	140
4	56	34.063	34.063	32022	295	164936	97.3242	148
4	57	34.071	34.071	31903	312	164640	97.1498	156
4	58	34.079	34.079	31784	330	164328	96.9656	165
4	59	34.088	34.088	31666	348	163998	96.771	174
4	60	34.096	34.096	31548	367	163650	96.5656	184
4	61	34.104	34.104	31430	387	163283	96.3489	194
4	62	34.113	34.113	31314	408	162896	96.1205	204
4	63	34.121	34.121	31197	429	162488	95.8799	215
4	64	34.129	34.129	31082	451	162059	95.6267	226
4	65	34.138	34.138	30967	474	161608	95.3604	237
4	66	34.146	34.146	30852	498	161134	95.0807	249
4	67	34.154	34.154	30738	522	160636	94.7871	261
4	68	34.163	34.163	30624	546	160115	94.4793	273
4	69	34.171	34.171	30511	572	159568	94.1569	286
4	70	34.179	34.179	30398	598	158996	93.8195	299
4	71	34.188	34.188	30286	624	158399	93.4668	312
4	72	34.196	34.196	30175	652	157774	93.0983	326
4	73	34.204	34.204	30064	680	157123	92.7138	340
4	74	34.213	34.213	29953	708	156443	92.3128	354
4	75	34.221	34.221	29843	737	155735	91.8948	369
4	76	34.229	34.229	29733	766	154997	91.4599	383
4	77	34.238	34.238	29624	796	154231	91.0076	398
4	78	34.246	34.246	29516	825	153435	90.5381	413
4	79	34.254	34.254	29408	855	152610	90.0511	428
4	80	34.263	34.263	29300	886	151755	89.5464	443
4	81	34.271	34.271	29193	916	150869	89.0238	458
4	82	34.279	34.279	29086	946	149953	88.4834	473
4	83	34.288	34.288	28980	977	149007	87.9249	488
4	84	34.296	34.296	28874	1007	148030	87.3486	504
4	85	34.304	34.304	28769	1037	147023	86.7544	519
4	86	34.313	34.313	28664	1068	145986	86.1422	534
4	87	34.321	34.321	28560	1098	144918	85.5121	549
4	88	34.329	34.329	28456	1129	143819	84.864	564
4	89	34.338	34.338	28353	1158	142691	84.198	579
4	90	34.346	34.346	28250	1188	141533	83.5146	594
4	91	34.354	34.354	28147	1217	140345	82.8139	608
4	92	34.363	34.363	28045	1245	139129	82.096	623
4	93	34.371	34.371	27944	1273	137883	81.3613	636
4	94	34.379	34.379	27843	1300	136611	80.6102	650
4	95	34.388	34.388	27742	1326	135311	79.8432	663
4	96	34.396	34.396	27642	1352	133984	79.0606	676
4	97	34.404	34.404	27542	1377	132632	78.2628	688
4	98	34.413	34.413	27443	1401	131255	77.4503	701
4	99	34.421	34.421	27344	1424	129854	76.6235	712
4	100	34.429	34.429	27246	1447	128430	75.7829	723
4	101	34.438	34.438	27148	1469	126983	74.9291	734
4	102	34.446	34.446	27050	1489	125514	74.0625	745
4	103	34.454	34.454	26953	1509	124025	73.1837	755
4	104	34.463	34.463	26856	1528	122516	72.2932	764
4	105	34.471	34.471	26760	1545	120988	71.3917	773
4	106	34.479	34.479	26664	1562	119443	70.4799	781
4	107	34.488	34.488	26569	1577	117881	69.5584	788
4	108	34.496	34.496	26474	1591	116304	68.6279	795
4	109	34.504	34.504	26379	1603	114713	67.6893	801
4	110	34.513	34.513	26285	1614	113110	66.7434	807
4	111	34.521	34.521	26191	1624	111496	65.7909	812
4	112	34.529	34.529	26098	1634	109872	64.8324	817
4	113	34.538	34.538	26005	1642	108238	63.8684	821
4	114	34.546	34.546	25912	1649	106596	62.8997	824
4	115	34.554	34.554	25820	1654	104948	61.9269	827
4	116	34.563	34.563	25729	1659	103293	60.9506	829
4	117	34.571	34.571	25637	1662	101634	59.9718	831
4	118	34.579	34.579	25546	1664	99972	58.9911	832
4	119	34.588	34.588	25456	1665	98308	58.0091	833
4	120	34.596	34.596	25366	1665	96643	57.0265	833
4	121	34.604	34.604	25276	1664	94978	56.0438	832
4	122	34.613	34.613	25187	1661	93314	55.0619	831
4	123	34.621	34.621	25098	1658	91652	54.0815	829
4	124	34.629	34.629	25009	1653	89995	53.1034	826
4	125	34.638	34.638	24921	1647	88342	52.1282	824
4	126	34.646	34.646	24833	1640	86695	51.1563	820
4	127	34.654	34.654	24746	1633	85054	50.1883	816
4	128	34.663	34.663	24659	1625	83421	49.2248	812
4	129	34.671	34.671	24572	1616	81797	48.2661	808
4	130	34.679	34.679	24486	1605	80181	47.3128	803
4	131	34.688	34.688	24400	1594	78576	46.3654	797
4	132	34.696	34.696	24315	1583	76981	45.4246	791
4	133	34.704	34.704	24230	1570	75399	44.4907	785
4	134	34.713	34.713	24145	1556	73829	43.5643	778
4	135	34.721	34.721	24060	1542	72272	42.6459	771
4	136	34.729	34.729	23976	1526	70730	41.7361	763
4	137	34.738	34.738	23893	1511	69204	40.8354	755
4	138	34.746	34.746	23810	1494	67693	39.944	747
4	139	34.754	34.754	23727	1477	66199	39.0623	739
4	140	34.763	34.763	23644	1460	64722	38.1905	730
4	141	34.771	34.771	23562	1442	63262	37.3289	721
4	142	34.779	34.779	23480	1424	61819	36.4778	712
4	143	34.788	34.788	23398	1406	60395	35.6374	703
4	144	34.796	34.796	23317	1387	58989	34.8078	693
4	145	34.804	34.804	23236	1367	57602	33.9895	684
4	146	34.813	34.813	23156	1347	56235	33.1827	674
4	147	34.821	34.821	23076	1327	54887	32.3876	663
4	148	34.829	34.829	22996	1306	53561	31.6046	653
4	149	34.838	34.838	22917	1286	52254	30.8337	643
4	150	34.846	34.846	22838	1265	50968	30.075	633
4	151	34.854	34.854	22759	1244	49703	29.3286	622
4	152	34.863	34.863	22680	1223	48459	28.5944	611
4	153	34.871	34.871	22602	1202	47236	27.8728	601
4	154	34.879	34.879	22525	1180	46034	27.1637	590
4	155	34.888	34.888	22447	1159	44854	26.4671	580
4	156	34.896	34.896	22370	1138	43695	25.783	569
4	157	34.904	34.904	22293	1117	42556	25.1114	558
4	158	34.913	34.913	22217	1095	41439	24.4523	548
4	159	34.921	34.921	22141	1074	40344	23.806	537
4	160	34.929	34.929	22065	1053	39270	23.1723	526
4	161	34.938	34.938	21990	1031	38217	22.5511	516
4	162	34.946	34.946	21915	1010	37186	21.9426	505
4	163	34.954	34.954	21840	989	36176	21.3466	494
4	164	34.963	34.963	21765	968	35187	20.7631	484
4	165	34.971	34.971	21691	947	34219	20.1919	473
4	166	34.979	34.979	21617	926	33272	19.6332	463
4	167	34.988	34.988	21544	906	32346	19.0867	453
4	168	34.996	34.996	21471	885	31441	18.5524	443
4	169	35.004	35.004	21398	865	30556	18.03	433
4	170	35.013	35.013	21325	846	29690	17.5194	423
4	171	35.021	35.021	21253	827	28844	17.0203	413
4	172	35.029	35.029	21181	808	28018	16.5326	404
4	173	35.038	35.038	21109	789	27210	16.0559	395
4	174	35.046	35.046	21038	771	26421	15.5903	385
4	175	35.054	35.054	20967	752	25650	15.1355	376
4	176	35.063	35.063	20896	734	24898	14.6915	367
4	177	35.071	35.071	20825	716	24164	14.2583	358
4	178	35.079	35.079	20755	699	23447	13.8356	349
4	179	35.088	35.088	20685	681	22749	13.4233	341
4	180	35.096	35.096	20616	664	22067	13.0213	332
4	181	35.104	35.104	20547	647	21403	12.6294	323
4	182	35.113	35.113	20478	630	20756	12.2477	315
4	183	35.121	35.121	20409	614	20126	11.8758	307
4	184	35.129	35.129	20340	598	19512	11.5136	299
4	185	35.138	35.138	20272	583	18914	11.1606	291
4	186	35.146	35.146	20205	567	18331	10.8169	284
4	187	35.154	35.154	20137	553	17764	10.4821	276
4	188	35.163	35.163	20070	538	17211	10.156	269
4	189	35.171	35.171	20003	523	16674	9.8386	262
4	190	35.179	35.179	19936	509	16150	9.5297	255
4	191	35.188	35.188	19870	495	15641	9.2292	248
4	192	35.196	35.196	19803	482	15145	8.9369	241
4	193	35.204	35.204	19738	468	14664	8.6526	234
4	194	35.213	35.213	19672	455	14195	8.3763	228
4	195	35.221	35.221	19607	443	13740	8.1076	221
4	196	35.229	35.229	19542	431	13297	7.8465	215
4	197	35.238	35.238	19477	419	12867	7.5924	209
4	198	35.246	35.246	19412	407	12448	7.3453	204
4	199	35.254	35.254	19348	396	12041	7.105	198
4	200	35.263	35.263	19284	385	11645	6.8714	192
4	201	35.271	35.271	19220	374	11260	6.6444	187
4	202	35.279	35.279	19157	364	10886	6.4237	182
4	203	35.288	35.288	19094	354	10522	6.209	177
4	204	35.296	35.296	19031	344	10169	6.0002	172
4	205	35.304	35.304	18968	334	9824	5.7972	167
4	206	35.313	35.313	18906	325	9490	5.5998	162
4	207	35.321	35.321	18844	315	9165	5.4082	158
4	208	35.329	35.329	18782	305	8850	5.2223	153
4	209	35.338	35.338	18720	296	8545	5.0421	148
4	210	35.346	35.346	18659	288	8249	4.8673	144
4	211	35.354	35.354	18598	279	7961	4.6975	140
4	212	35.363	35.363	18537	271	7682	4.5328	135
4	213	35.371	35.371	18476	263	7411	4.373	131
4	214	35.379	35.379	18416	255	7148	4.218	127
4	215	35.388	35.388	18356	247	6893	4.0676	124
4	216	35.396	35.396	18296	240	6646	3.9217	120
4	217	35.404	35.404	18237	233	6406	3.78	117
4	218	35.413	35.413	18177	227	6173	3.6423	113
4	219	35.421	35.421	18118	220	5946	3.5085	110
4	220	35.429	35.429	18059	214	5726	3.3786	107
4	221	35.438	35.438	18001	207	5512	3.2525	104
4	222	35.446	35.446	17942	201	5305	3.1302	100
4	223	35.454	35.454	17884	194	5104	3.0118	97
4	224	35.463	35.463	17826	188	4910	2.8972	94
4	225	35.471	35.471	17769	181	4722	2.7864	91
4	226	35.479	35.479	17711	175	4541	2.6793	88
4	227	35.488	35.488	17654	170	4365	2.5758	85
4	228	35.496	35.496	17597	164	4195	2.4756	82
4	229	35.504	35.504	17540	159	4031	2.3786	80
4	230	35.513	35.513	17484	154	3872	2.2846	77
4	231	35.521	35.521	17427	149	3718	2.1936	75
4	232	35.529	35.529	17371	145	3568	2.1055	72
4	233	35.538	35.538	17316	140	3424	2.0201	70
4	234	35.546	35.546	17260	136	3283	1.9374	68
4	235	35.554	35.554	17205	131	3148	1.8574	66
4	236	35.563	35.563	17150	127	3016	1.7799	63
4	237	35.571	35.571	17095	123	2890	1.7051	61
4	238	35.579	35.579	17040	119	2767	1.6326	59
4	239	35.588	35.588	16986	115	2648	1.5625	58
4	240	35.596	35.596	16931	112	2533	1.4945	56
4	241	35.604	35.604	16877	108	2421	1.4286	54
4	242	35.613	35.613	16824	105	2313	1.3648	52
4	243	35.621	35.621	16770	101	2208	1.3031	51
4	244	35.629	35.629	16717	98	2107	1.2433	49
4	245	35.638	35.638	16663	94	2009	1.1856	47
4	246	35.646	35.646	16611	91	1915	1.13	45
4	247	35.654	35.654	16558	88	1824	1.0764	44
4	248	35.663	35.663	16505	84	1737	1.0248	42
4	249	35.671	35.671	16453	81	1652	0.9751	40
4	250	35.679	35.679	16401	78	1572	0.9274	39
4	251	35.688	35.688	16349	74	1494	0.8816	37
4	252	35.696	35.696	16298	71	1420	0.8377	36
4	253	35.704	35.704	16246	69	1348	0.7955	34
4	254	35.713	35.713	16195	66	1279	0.7549	33
4	255	35.721	35.721	16144	64	1213	0.7158	32
4	256	35.729	35.729	16093	62	1149	0.678	31
4	257	35.738	35.738	16042	60	1087	0.6416	30
4	258	35.746	35.746	15992	58	1028	0.6064	29
4	259	35.754	35.754	15942	55	970	0.5725	28
4	260	35.763	35.763	15892	54	915	0.5397	27
4	261	35.771	35.771	15842	52	861	0.5081	26
4	262	35.779	35.779	15792	50	809	0.4776	25
4	263	35.788	35.788	15743	48	759	0.4481	24
4	264	35.796	35.796	15694	46	711	0.4197	23
4	265	35.804	35.804	15645	44	665	0.3926	22
4	266	35.813	35.813	15596	42	622	0.3668	21
4	267	35.821	35.821	15547	40	580	0.3423	20
4	268	35.829	35.829	15499	38	540	0.3188	19
4	269	35.838	35.838	15451	36	502	0.2964	18
4	270	35.846	35.846	15403	34	466	0.275	17
4	271	35.854	35.854	15355	33	432	0.2548	16
4	272	35.863	35.863	15307	31	399	0.2355	16
4	273	35.871	35.871	15260	30	368	0.217	15
4	274	35.879	35.879	15212	29	338	0.1992	14
4	275	35.888	35.888	15165	27	309	0.1823	14
4	276	35.896	35.896	15118	25	282	0.1664	13
4	277	35.904	35.904	15072	24	257	0.1514	12
4	278	35.913	35.913	15025	22	233	0.1375	11
4	279	35.921	35.921	14979	21	211	0.1246	10
4	280	35.929	35.929	14933	20	190	0.1123	10
4	281	35.938	35.938	14887	19	171	0.1006	9
4	282	35.946	35.946	14841	17	152	0.0897	9
4	283	35.954	35.954	14795	16	135	0.0794	8
4	284	35.963	35.963	14750	15	119	0.0699	7
4	285	35.971	35.971	14705	14	104	0.0611	7
4	286	35.979	35.979	14660	13	90	0.0529	7
4	287	35.988	35.988	14615	12	77	0.0452	6
4	288	35.996	35.996	14570	11	65	0.0381	6
4	289	36.004	36.004	14525	10	53	0.0314	5
4	290	36.013	36.013	14481	9	43	0.0254	5
4	291	36.021	36.021	14437	8	34	0.0201	4
4	292	36.029	36.029	14393	7	26	0.0155	3
4	293	36.038	36.038	14349	6	20	0.0116	3
4	294	36.046	36.046	14305	4	14	0.0083	2
4	295	36.054	36.054	14262	3	10	0.0056	2
4	296	36.063	36.063	14219	3	6	0.0036	1
4	297	36.071	36.071	14175	2	4	0.0021	1
4	298	36.079	36.079	14132	1	2	0.0011	1
4	299	36.088	36.088	14090	1	1	0.0004	0
4	300	36.096	36.096	14047	0	0	0.0001	0
5	1	43.746	43.746	2286	1	127554	100	1
5	2	43.754	43.754	2284	3	127553	99.9989	1
5	3	43.763	43.763	2281	4	127550	99.9967	2
5	4	43.771	43.771	2279	6	127546	99.9934	3
5	5	43.779	43.779	2276	8	127540	99.9888	4
5	6	43.788	43.788	2274	9	127532	99.9829	5
5	7	43.796	43.796	2271	11	127523	99.9756	5
5	8	43.804	43.804	2269	13	127512	99.9671	6
5	9	43.813	43.813	2266	15	127499	99.957	7
5	10	43.821	43.821	2263	17	127484	99.9454	8
5	11	43.829	43.829	2261	19	127468	99.9322	9
5	12	43.838	43.838	2258	21	127449	99.9175	10
5	13	43.846	43.846	2256	23	127428	99.9012	12
5	14	43.854	43.854	2253	26	127405	99.8829	13
5	15	43.863	43.863	2251	28	127379	99.8626	14
5	16	43.871	43.871	2248	31	127350	99.8403	16
5	17	43.879	43.879	2246	34	127319	99.8158	17
5	18	43.888	43.888	2243	38	127285	99.7887	19
5	19	43.896	43.896	2241	42	127247	99.759	21
5	20	43.904	43.904	2239	46	127205	99.7261	23
5	21	43.913	43.913	2236	50	127159	99.6901	25
5	22	43.921	43.921	2234	55	127108	99.6507	27
5	23	43.929	43.929	2231	60	127054	99.6077	30
5	24	43.938	43.938	2229	65	126994	99.5611	32
5	25	43.946	43.946	2226	70	126930	99.5105	35
5	26	43.954	43.954	2224	75	126860	99.4557	38
5	27	43.963	43.963	2221	81	126784	99.3966	41
5	28	43.971	43.971	2219	88	126703	99.3327	44
5	29	43.979	43.979	2217	95	126615	99.2638	47
5	30	43.988	43.988	2214	102	126520	99.1896	51
5	31	43.996	43.996	2212	109	126419	99.1099	54
5	32	44.004	44.004	2209	117	126310	99.0244	58
5	33	44.013	44.013	2207	125	126193	98.9329	63
5	34	44.021	44.021	2205	134	126068	98.8349	67
5	35	44.029	44.029	2202	143	125934	98.73	71
5	36	44.038	44.038	2200	152	125791	98.6181	76
5	37	44.046	44.046	2198	162	125639	98.4987	81
5	38	44.054	44.054	2195	173	125477	98.3715	86
5	39	44.063	44.063	2193	184	125304	98.2361	92
5	40	44.071	44.071	2190	195	125121	98.0921	98
5	41	44.079	44.079	2188	207	124925	97.9392	104
5	42	44.088	44.088	2186	220	124718	97.7769	110
5	43	44.096	44.096	2183	233	124499	97.6048	116
5	44	44.104	44.104	2181	247	124266	97.4223	123
5	45	44.113	44.113	2179	261	124020	97.2289	131
5	46	44.121	44.121	2176	277	123758	97.0241	138
5	47	44.129	44.129	2174	293	123481	96.8071	146
5	48	44.138	44.138	2172	310	123189	96.5775	155
5	49	44.146	44.146	2170	327	122879	96.3349	163
5	50	44.154	44.154	2167	345	122552	96.0786	172
5	51	44.163	44.163	2165	364	122207	95.8083	182
5	52	44.171	44.171	2163	382	121844	95.5233	191
5	53	44.179	44.179	2160	402	121461	95.2234	201
5	54	44.188	44.188	2158	422	121060	94.9085	211
5	55	44.196	44.196	2156	442	120638	94.578	221
5	56	44.204	44.204	2154	463	120196	94.2315	232
5	57	44.213	44.213	2151	485	119733	93.8685	242
5	58	44.221	44.221	2149	507	119248	93.4884	254
5	59	44.229	44.229	2147	531	118741	93.0906	265
5	60	44.238	44.238	2145	554	118210	92.6746	277
5	61	44.246	44.246	2142	579	117656	92.2399	290
5	62	44.254	44.254	2140	604	117077	91.7859	302
5	63	44.263	44.263	2138	629	116473	91.3125	315
5	64	44.271	44.271	2136	655	115844	90.8192	327
5	65	44.279	44.279	2133	681	115189	90.3058	341
5	66	44.288	44.288	2131	708	114508	89.7719	354
5	67	44.296	44.296	2129	734	113800	89.2172	367
5	68	44.304	44.304	2127	761	113066	88.6414	381
5	69	44.313	44.313	2125	789	112304	88.0445	394
5	70	44.321	44.321	2122	817	111516	87.4261	408
5	71	44.329	44.329	2120	844	110699	86.7859	422
5	72	44.338	44.338	2118	872	109855	86.1239	436
5	73	44.346	44.346	2116	900	108982	85.44	450
5	74	44.354	44.354	2114	928	108082	84.7341	464
5	75	44.363	44.363	2112	956	107153	84.0063	478
5	76	44.371	44.371	2109	985	106197	83.2565	492
5	77	44.379	44.379	2107	1013	105213	82.4846	506
5	78	44.388	44.388	2105	1040	104200	81.6907	520
5	79	44.396	44.396	2103	1067	103160	80.8752	534
5	80	44.404	44.404	2101	1094	102092	80.0386	547
5	81	44.413	44.413	2099	1120	100999	79.1811	560
5	82	44.421	44.421	2096	1146	99879	78.3031	573
5	83	44.429	44.429	2094	1171	98733	77.4051	585
5	84	44.438	44.438	2092	1196	97562	76.4871	598
5	85	44.446	44.446	2090	1220	96367	75.5498	610
5	86	44.454	44.454	2088	1243	95147	74.5936	622
5	87	44.463	44.463	2086	1266	93904	73.619	633
5	88	44.471	44.471	2084	1288	92638	72.6266	644
5	89	44.479	44.479	2082	1309	91351	71.6171	654
5	90	44.488	44.488	2080	1328	90042	70.5912	664
5	91	44.496	44.496	2078	1347	88714	69.5498	674
5	92	44.504	44.504	2075	1365	87366	68.4936	683
5	93	44.513	44.513	2073	1383	86001	67.4231	691
5	94	44.521	44.521	2071	1399	84618	66.3391	699
5	95	44.529	44.529	2069	1413	83220	65.2426	707
5	96	44.538	44.538	2067	1427	81806	64.1346	713
5	97	44.546	44.546	2065	1439	80380	63.0161	719
5	98	44.554	44.554	2063	1450	78941	61.8881	725
5	99	44.563	44.563	2061	1460	77491	60.7515	730
5	100	44.571	44.571	2059	1468	76031	59.6071	734
5	101	44.579	44.579	2057	1475	74563	58.4561	738
5	102	44.588	44.588	2055	1481	73088	57.2994	741
5	103	44.596	44.596	2053	1486	71606	56.138	743
5	104	44.604	44.604	2051	1489	70120	54.973	745
5	105	44.613	44.613	2049	1491	68631	53.8055	746
5	106	44.621	44.621	2047	1492	67140	52.6364	746
5	107	44.629	44.629	2045	1491	65648	51.4668	746
5	108	44.638	44.638	2043	1489	64157	50.2977	744
5	109	44.646	44.646	2041	1485	62668	49.1304	743
5	110	44.654	44.654	2039	1480	61182	47.9659	740
5	111	44.663	44.663	2037	1474	59702	46.8054	737
5	112	44.671	44.671	2035	1467	58228	45.6497	733
5	113	44.679	44.679	2033	1458	56762	44.5	729
5	114	44.688	44.688	2031	1448	55304	43.3571	724
5	115	44.696	44.696	2029	1437	53856	42.2218	719
5	116	44.704	44.704	2027	1426	52418	41.095	713
5	117	44.713	44.713	2025	1413	50993	39.9774	706
[truncated: 53,196 more rows]

## Sheet: Sheet2
[Header]
Application Name	LabSolutions
Version	5.92
Data File Name	H:\LabSolutions\Data\Project1\191129-Sirong-protein-60C-NH4AC-20uL_20191129_007.lcd
Output Date	2019-11-29
Output Time	23:55:04
[File Information]
Type	Data File
Generated	2019-11-29 22:21:43
Generated by	System Administrator
Modified	2019-11-29 23:47:08
Modified by	System Administrator
[Sample Information]
Operator Name	System Administrator
Acquired	2019-11-29 22:22:06
Sample Type	0:Unknown
Level	0
Sample Name	BSA-60C-ctrl-0h
Sample ID	1
ISTD Amount1	1
ISTD Amount2	1
ISTD Amount3	1
ISTD Amount4	1
ISTD Amount5	1
ISTD Amount6	1
ISTD Amount7	1
ISTD Amount8	1
ISTD Amount9	1
ISTD Amount10	1
ISTD Amount11	1
ISTD Amount12	1
ISTD Amount13	1
ISTD Amount14	1
ISTD Amount15	1
ISTD Amount16	1
ISTD Amount17	1
ISTD Amount18	1
ISTD Amount19	1
ISTD Amount20	1
ISTD Amount21	1
ISTD Amount22	1
ISTD Amount23	1
ISTD Amount24	1
ISTD Amount25	1
ISTD Amount26	1
ISTD Amount27	1
ISTD Amount28	1
ISTD Amount29	1
ISTD Amount30	1
ISTD Amount31	1
ISTD Amount32	1
Sample Amount	1
Dilution Factor	1
Vial#	37
Injection Volume	20
[Original Files]
Data File	H:\LabSolutions\Data\Project1\191129-Sirong-protein-60C-NH4AC-20uL_20191129_007.lcd
Method File	H:\LabSolutions\Data\Project1\GPC_NH4Ac_40C_UV280_bme190621.lcm
Batch File	H:\LabSolutions\Data\Project1\191129-Sirong-protein-60C-NH4AC-20uL.lcb
Report Format File	H:\LabSolutions\System\DEFAULT.lsr
[File Description]
[Configuration]
Instrument Name	UV+RID
Instrument #	1
Line #	1
# of Detectors	2
Detector ID	Detector A	Detector B
Detector Name	检测器A	检测器B
# of Channels	1	1
[Peak Table(Detector A)]
# of Peaks	1
Peak#	R.Time	I.Time	F.Time	Area	Height	A/H	Conc.	Mark	ID#	Name	k'	Plate #	Plate Ht.	Tailing	Resolution	Sep.Factor	Area Ratio	Height Ratio	Conc. %	Norm Conc.
1	34.232	32.167	36.808	781793	14162	55.202	0				0	11294	13.281	0.964	0	0	0	0	0	0
[Peak Table(Detector B)]
# of Peaks	1
Peak#	R.Time	I.Time	F.Time	Area	Height	A/H	Conc.	Mark	ID#	Name	k'	Plate #	Plate Ht.	Tailing	Resolution	Sep.Factor	Area Ratio	Height Ratio	Conc. %	Norm Conc.
1	34.551	32.867	36.583	199522	3546	56.273	0				0	10395	14.43	0.973	0	0	0	0	0	0
[Compound Results(Detector A)]
# of IDs	0
[Compound Results(Detector B)]
# of IDs	0
[Group Results(Detector A)]
# of Groups	0
[Group Results(Detector B)]
# of Groups	0
[GPC Peak Table(Detector B)]
# of Peaks	1
Peak#	Start Time	Top Time	End Time	Start Volume	Top Volume	End Volume	Start M.W.	Top M.W.	End M.W.	Start Height	Top Height	End Height
1	32.867	34.551	36.583	32.867	34.551	36.583	56562	25858	11820	151	3546	216
[Average Molecular Weight Table(Detector B)]
# of Peaks	1
Peak#	Mn	Mw	Mz	Mz1	Mv	Mw/Mn	Mv/Mn	Mz/Mw	I.Visc	%
Total	25057	26077	27214	28528	0	1.04072	0	1.04357	1	100
1	25057	26077	27214	28528	0	1.04072	0	1.04357	1	100
[RT/MW Range Table(Detector B)]
# of RT/MW Range	0
[GPC Calibration Curve Table(Detector B)]
# of Points	7
#	Time(min)	M.W.	Weight	Error	Active	Virtual	Data Name
1	28.677	736000	1	1.1034	ON	OFF	H:\LabSolutions\Data\Project1\20190527STD_NH4Ac_40C_2019528_008.lcd
2	30.518	200000	1	-5.6588	ON	OFF	H:\LabSolutions\Data\Project1\20190527STD_NH4Ac_40C_2019528_007.lcd
3	31.656	113000	1	4.5867	ON	OFF	H:\LabSolutions\Data\Project1\20190527STD_NH4Ac_40C_2019528_006.lcd
4	33.25	48800	1	4.1236	ON	OFF	H:\LabSolutions\Data\Project1\20190527STD_NH4Ac_40C_2019528_005.lcd
5	34.67	23000	1	-6.8854	ON	OFF	H:\LabSolutions\Data\Project1\20190527STD_NH4Ac_40C_2019528_004.lcd
6	37.212	9900	1	3.1632	ON	OFF	H:\LabSolutions\Data\Project1\20190527STD_NH4Ac_40C_2019528_003.lcd
7	38.65	6200	1	-1.0726	ON	OFF	H:\LabSolutions\Data\Project1\20190527STD_NH4Ac_40C_2019528_002.lcd
Calibration Curve	3rd Order
Comment
[GPC Slice Data Table(Detector B)]
# of Peaks	1
Peak#	Slice#	R.Time	Volume	M.W.	Height	Sub Total	%	Area
1	1	32.871	32.871	56443	1	399045	100	1
1	2	32.879	32.879	56207	3	399043	99.9997	1
1	3	32.888	32.888	55972	4	399041	99.999	2
1	4	32.896	32.896	55739	5	399037	99.998	3
1	5	32.904	32.904	55506	7	399031	99.9966	4
1	6	32.913	32.913	55275	9	399024	99.9948	4
1	7	32.921	32.921	55044	10	399015	99.9926	5
1	8	32.929	32.929	54815	12	399005	99.99	6
1	9	32.938	32.938	54587	14	398993	99.9869	7
1	10	32.946	32.946	54360	16	398978	99.9834	8
1	11	32.954	32.954	54134	19	398962	99.9792	9
1	12	32.963	32.963	53910	21	398943	99.9746	10
1	13	32.971	32.971	53686	23	398923	99.9695	11
1	14	32.979	32.979	53463	25	398900	99.9638	13
1	15	32.988	32.988	53242	28	398875	99.9575	14
1	16	32.996	32.996	53022	30	398847	99.9506	15
1	17	33.004	33.004	52803	32	398818	99.9431	16
1	18	33.013	33.013	52584	35	398785	99.935	17
1	19	33.021	33.021	52367	37	398751	99.9263	19
1	20	33.029	33.029	52151	40	398713	99.917	20
1	21	33.038	33.038	51936	42	398674	99.907	21
1	22	33.046	33.046	51723	45	398631	99.8965	22
1	23	33.054	33.054	51510	48	398586	99.8852	24
1	24	33.063	33.063	51298	51	398539	99.8732	26
1	25	33.071	33.071	51087	54	398488	99.8604	27
1	26	33.079	33.079	50878	57	398433	99.8468	29
1	27	33.088	33.088	50669	61	398376	99.8324	30
1	28	33.096	33.096	50461	64	398315	99.8172	32
1	29	33.104	33.104	50254	68	398251	99.8011	34
1	30	33.113	33.113	50049	71	398183	99.7842	36
1	31	33.121	33.121	49844	74	398112	99.7664	37
1	32	33.129	33.129	49641	78	398038	99.7477	39
1	33	33.138	33.138	49438	82	397960	99.7281	41
1	34	33.146	33.146	49236	86	397878	99.7076	43
1	35	33.154	33.154	49036	90	397792	99.6861	45
1	36	33.163	33.163	48836	94	397703	99.6637	47
1	37	33.171	33.171	48637	98	397609	99.6402	49
1	38	33.179	33.179	48439	102	397511	99.6157	51
1	39	33.188	33.188	48242	106	397409	99.5901	53
1	40	33.196	33.196	48047	111	397302	99.5634	55
1	41	33.204	33.204	47852	115	397192	99.5357	58
1	42	33.213	33.213	47658	120	397077	99.5068	60
1	43	33.221	33.221	47465	124	396957	99.4768	62
1	44	33.229	33.229	47273	128	396833	99.4457	64
1	45	33.238	33.238	47081	133	396704	99.4135	66
1	46	33.246	33.246	46891	137	396572	99.3802	69
1	47	33.254	33.254	46702	142	396434	99.3458	71
1	48	33.263	33.263	46513	147	396292	99.3102	73
1	49	33.271	33.271	46326	152	396146	99.2735	76
1	50	33.279	33.279	46139	157	395994	99.2355	78
1	51	33.288	33.288	45954	162	395837	99.1963	81
1	52	33.296	33.296	45769	167	395676	99.1558	83
1	53	33.304	33.304	45585	171	395509	99.114	86
1	54	33.313	33.313	45402	176	395338	99.0711	88
1	55	33.321	33.321	45220	181	395162	99.027	90
1	56	33.329	33.329	45038	185	394981	98.9817	93
1	57	33.338	33.338	44858	190	394796	98.9354	95
1	58	33.346	33.346	44679	194	394607	98.8878	97
1	59	33.354	33.354	44500	199	394412	98.8391	100
1	60	33.363	33.363	44322	204	394213	98.7892	102
1	61	33.371	33.371	44145	208	394010	98.7382	104
1	62	33.379	33.379	43969	213	393802	98.6861	106
1	63	33.388	33.388	43794	217	393589	98.6328	109
1	64	33.396	33.396	43619	221	393372	98.5784	111
1	65	33.404	33.404	43446	225	393151	98.5229	113
1	66	33.413	33.413	43273	229	392925	98.4665	115
1	67	33.421	33.421	43101	233	392696	98.409	117
1	68	33.429	33.429	42930	238	392463	98.3505	119
1	69	33.438	33.438	42759	242	392225	98.291	121
1	70	33.446	33.446	42590	246	391983	98.2303	123
1	71	33.454	33.454	42421	250	391737	98.1686	125
1	72	33.463	33.463	42253	254	391486	98.1059	127
1	73	33.471	33.471	42086	258	391232	98.0421	129
1	74	33.479	33.479	41920	262	390974	97.9774	131
1	75	33.488	33.488	41754	266	390711	97.9117	133
1	76	33.496	33.496	41590	269	390446	97.8451	135
1	77	33.504	33.504	41426	273	390176	97.7776	137
1	78	33.513	33.513	41263	277	389903	97.7091	138
1	79	33.521	33.521	41100	281	389626	97.6397	140
1	80	33.529	33.529	40939	284	389345	97.5694	142
1	81	33.538	33.538	40778	288	389061	97.4981	144
1	82	33.546	33.546	40618	292	388773	97.4258	146
1	83	33.554	33.554	40458	296	388481	97.3527	148
1	84	33.563	33.563	40300	299	388185	97.2786	150
1	85	33.571	33.571	40142	302	387886	97.2036	151
1	86	33.579	33.579	39985	305	387584	97.1279	153
1	87	33.588	33.588	39828	308	387278	97.0514	154
1	88	33.596	33.596	39673	311	386970	96.9742	155
1	89	33.604	33.604	39518	314	386659	96.8963	157
1	90	33.613	33.613	39364	317	386346	96.8177	158
1	91	33.621	33.621	39210	319	386029	96.7383	160
1	92	33.629	33.629	39058	322	385710	96.6583	161
1	93	33.638	33.638	38906	325	385388	96.5776	162
1	94	33.646	33.646	38754	328	385063	96.4961	164
1	95	33.654	33.654	38604	331	384735	96.414	165
1	96	33.663	33.663	38454	334	384404	96.3311	167
1	97	33.671	33.671	38305	337	384071	96.2475	168
1	98	33.679	33.679	38156	340	383734	96.1632	170
1	99	33.688	33.688	38008	342	383394	96.0781	171
1	100	33.696	33.696	37861	345	383052	95.9923	173
1	101	33.704	33.704	37715	348	382707	95.9057	174
1	102	33.713	33.713	37569	352	382358	95.8184	176
1	103	33.721	33.721	37424	355	382007	95.7303	177
1	104	33.729	33.729	37280	359	381652	95.6413	179
1	105	33.738	33.738	37136	362	381293	95.5515	181
1	106	33.746	33.746	36993	367	380931	95.4607	183
1	107	33.754	33.754	36851	372	380564	95.3687	186
1	108	33.763	33.763	36709	376	380192	95.2756	188
1	109	33.771	33.771	36568	381	379816	95.1812	191
1	110	33.779	33.779	36428	387	379434	95.0856	193
1	111	33.788	33.788	36288	392	379048	94.9887	196
1	112	33.796	33.796	36149	397	378656	94.8906	199
1	113	33.804	33.804	36011	403	378258	94.791	202
1	114	33.813	33.813	35873	409	377855	94.69	205
1	115	33.821	33.821	35736	416	377446	94.5874	208
1	116	33.829	33.829	35599	424	377030	94.4832	212
1	117	33.838	33.838	35463	431	376606	94.377	216
1	118	33.846	33.846	35328	440	376175	94.2689	220
1	119	33.854	33.854	35194	449	375735	94.1587	225
1	120	33.863	33.863	35060	459	375286	94.0462	230
1	121	33.871	33.871	34926	470	374827	93.9312	235
1	122	33.879	33.879	34793	481	374358	93.8135	240
1	123	33.888	33.888	34661	493	373877	93.6931	246
1	124	33.896	33.896	34530	505	373385	93.5696	253
1	125	33.904	33.904	34399	519	372879	93.443	260
1	126	33.913	33.913	34269	534	372360	93.3129	267
1	127	33.921	33.921	34139	549	371827	93.1792	275
1	128	33.929	33.929	34010	566	371278	93.0416	283
1	129	33.938	33.938	33881	584	370712	92.8998	292
1	130	33.946	33.946	33753	602	370128	92.7536	301
1	131	33.954	33.954	33626	622	369526	92.6026	311
1	132	33.963	33.963	33499	643	368904	92.4467	322
1	133	33.971	33.971	33373	666	368260	92.2855	333
1	134	33.979	33.979	33247	689	367595	92.1187	345
1	135	33.988	33.988	33122	715	366905	91.9459	357
1	136	33.996	33.996	32998	741	366191	91.7669	370
1	137	34.004	34.004	32874	769	365450	91.5812	384
1	138	34.013	34.013	32751	798	364681	91.3885	399
1	139	34.021	34.021	32628	828	363883	91.1886	414
1	140	34.029	34.029	32506	860	363055	90.9811	430
1	141	34.038	34.038	32384	893	362195	90.7656	447
1	142	34.046	34.046	32263	929	361302	90.5417	464
1	143	34.054	34.054	32142	965	360373	90.3089	483
1	144	34.063	34.063	32022	1003	359407	90.067	502
1	145	34.071	34.071	31903	1043	358404	89.8155	521
1	146	34.079	34.079	31784	1084	357361	89.5542	542
1	147	34.088	34.088	31666	1126	356278	89.2826	563
1	148	34.096	34.096	31548	1170	355151	89.0003	585
1	149	34.104	34.104	31430	1216	353981	88.707	608
1	150	34.113	34.113	31314	1263	352765	88.4023	632
1	151	34.121	34.121	31197	1312	351501	88.0857	656
1	152	34.129	34.129	31082	1362	350189	87.757	681
1	153	34.138	34.138	30967	1413	348828	87.4157	707
1	154	34.146	34.146	30852	1466	347415	87.0616	733
1	155	34.154	34.154	30738	1520	345949	86.6942	760
1	156	34.163	34.163	30624	1575	344429	86.3133	787
1	157	34.171	34.171	30511	1631	342854	85.9188	815
1	158	34.179	34.179	30398	1688	341224	85.5101	844
1	159	34.188	34.188	30286	1745	339536	85.0872	873
1	160	34.196	34.196	30175	1804	337791	84.6499	902
1	161	34.204	34.204	30064	1863	335987	84.1979	931
1	162	34.213	34.213	29953	1923	334124	83.7311	961
1	163	34.221	34.221	29843	1983	332202	83.2493	991
1	164	34.229	34.229	29733	2044	330219	82.7524	1022
1	165	34.238	34.238	29624	2105	328175	82.2402	1052
1	166	34.246	34.246	29516	2166	326071	81.7128	1083
1	167	34.254	34.254	29408	2227	323905	81.17	1114
1	168	34.263	34.263	29300	2288	321678	80.6119	1144
1	169	34.271	34.271	29193	2349	319390	80.0386	1174
1	170	34.279	34.279	29086	2409	317041	79.45	1204
1	171	34.288	34.288	28980	2469	314632	78.8463	1235
1	172	34.296	34.296	28874	2528	312163	78.2276	1264
1	173	34.304	34.304	28769	2587	309635	77.594	1293
1	174	34.313	34.313	28664	2644	307048	76.9457	1322
1	175	34.321	34.321	28560	2701	304404	76.2831	1350
1	176	34.329	34.329	28456	2756	301703	75.6063	1378
1	177	34.338	34.338	28353	2811	298947	74.9156	1405
1	178	34.346	34.346	28250	2864	296136	74.2113	1432
1	179	34.354	34.354	28147	2916	293272	73.4936	1458
1	180	34.363	34.363	28045	2966	290356	72.7629	1483
1	181	34.371	34.371	27944	3015	287390	72.0196	1507
1	182	34.379	34.379	27843	3062	284376	71.2641	1531
1	183	34.388	34.388	27742	3107	281314	70.4968	1554
1	184	34.396	34.396	27642	3151	278207	69.7182	1575
1	185	34.404	34.404	27542	3192	275056	68.9286	1596
1	186	34.413	34.413	27443	3231	271864	68.1287	1616
1	187	34.421	34.421	27344	3269	268633	67.3189	1634
1	188	34.429	34.429	27246	3304	265364	66.4998	1652
1	189	34.438	34.438	27148	3337	262060	65.6719	1668
1	190	34.446	34.446	27050	3368	258723	64.8357	1684
1	191	34.454	34.454	26953	3396	255356	63.9918	1698
1	192	34.463	34.463	26856	3422	251960	63.1408	1711
1	193	34.471	34.471	26760	3446	248538	62.2832	1723
1	194	34.479	34.479	26664	3467	245092	61.4197	1733
1	195	34.488	34.488	26569	3486	241625	60.5509	1743
1	196	34.496	34.496	26474	3502	238139	59.6774	1751
1	197	34.504	34.504	26379	3516	234637	58.7998	1758
1	198	34.513	34.513	26285	3527	231122	57.9188	1763
1	199	34.521	34.521	26191	3535	227595	57.035	1768
1	200	34.529	34.529	26098	3541	224060	56.1491	1770
1	201	34.538	34.538	26005	3545	220519	55.2618	1772
1	202	34.546	34.546	25912	3546	216975	54.3735	1773
1	203	34.554	34.554	25820	3545	213429	53.485	1772
1	204	34.563	34.563	25729	3541	209884	52.5967	1771
1	205	34.571	34.571	25637	3536	206343	51.7092	1768
1	206	34.579	34.579	25546	3528	202807	50.8231	1764
1	207	34.588	34.588	25456	3518	199279	49.9389	1759
1	208	34.596	34.596	25366	3506	195760	49.0572	1753
1	209	34.604	34.604	25276	3492	192254	48.1785	1746
1	210	34.613	34.613	25187	3476	188762	47.3034	1738
1	211	34.621	34.621	25098	3458	185285	46.4322	1729
1	212	34.629	34.629	25009	3438	181827	45.5656	1719
1	213	34.638	34.638	24921	3416	178389	44.704	1708
1	214	34.646	34.646	24833	3393	174972	43.8478	1696
1	215	34.654	34.654	24746	3367	171580	42.9976	1683
1	216	34.663	34.663	24659	3340	168213	42.1539	1670
1	217	34.671	34.671	24572	3311	164873	41.317	1655
1	218	34.679	34.679	24486	3280	161562	40.4873	1640
1	219	34.688	34.688	24400	3248	158282	39.6653	1624
1	220	34.696	34.696	24315	3215	155034	38.8512	1607
1	221	34.704	34.704	24230	3181	151819	38.0456	1590
1	222	34.713	34.713	24145	3145	148638	37.2486	1573
1	223	34.721	34.721	24060	3109	145493	36.4604	1554
1	224	34.729	34.729	23976	3071	142385	35.6814	1535
1	225	34.738	34.738	23893	3032	139314	34.9118	1516
1	226	34.746	34.746	23810	2993	136281	34.1519	1496
1	227	34.754	34.754	23727	2952	133289	33.402	1476
1	228	34.763	34.763	23644	2911	130337	32.6622	1456
1	229	34.771	34.771	23562	2869	127426	31.9327	1435
1	230	34.779	34.779	23480	2827	124556	31.2137	1413
1	231	34.788	34.788	23398	2784	121730	30.5053	1392
1	232	34.796	34.796	23317	2740	118946	29.8077	1370
1	233	34.804	34.804	23236	2696	116206	29.121	1348
1	234	34.813	34.813	23156	2652	113509	28.4453	1326
1	235	34.821	34.821	23076	2608	110857	27.7806	1304
1	236	34.829	34.829	22996	2564	108249	27.127	1282
1	237	34.838	34.838	22917	2519	105685	26.4846	1259
1	238	34.846	34.846	22838	2474	103167	25.8534	1237
1	239	34.854	34.854	22759	2429	100693	25.2334	1215
1	240	34.863	34.863	22680	2384	98264	24.6247	1192
1	241	34.871	34.871	22602	2339	95880	24.0273	1170
1	242	34.879	34.879	22525	2294	93540	23.4411	1147
1	243	34.888	34.888	22447	2249	91246	22.8662	1125
1	244	34.896	34.896	22370	2204	88997	22.3026	1102
1	245	34.904	34.904	22293	2160	86793	21.7502	1080
1	246	34.913	34.913	22217	2115	84633	21.209	1058
1	247	34.921	34.921	22141	2072	82518	20.6788	1036
1	248	34.929	34.929	22065	2028	80446	20.1597	1014
1	249	34.938	34.938	21990	1984	78418	19.6515	992
1	250	34.946	34.946	21915	1941	76434	19.1543	971
1	251	34.954	34.954	21840	1899	74493	18.6678	949
1	252	34.963	34.963	21765	1857	72594	18.1919	928
1	253	34.971	34.971	21691	1815	70737	17.7266	908
1	254	34.979	34.979	21617	1774	68922	17.2717	887
1	255	34.988	34.988	21544	1733	67148	16.8271	867
1	256	34.996	34.996	21471	1693	65414	16.3927	847
1	257	35.004	35.004	21398	1654	63721	15.9683	827
1	258	35.013	35.013	21325	1615	62067	15.5538	808
1	259	35.021	35.021	21253	1577	60451	15.1491	789
1	260	35.029	35.029	21181	1539	58874	14.7538	770
1	261	35.038	35.038	21109	1502	57335	14.3681	751
1	262	35.046	35.046	21038	1466	55833	13.9916	733
1	263	35.054	35.054	20967	1430	54367	13.6242	715
1	264	35.063	35.063	20896	1395	52937	13.2659	697
1	265	35.071	35.071	20825	1360	51542	12.9164	680
1	266	35.079	35.079	20755	1326	50182	12.5755	663
1	267	35.088	35.088	20685	1293	48855	12.2431	646
1	268	35.096	35.096	20616	1260	47562	11.9191	630
1	269	35.104	35.104	20547	1228	46302	11.6033	614
1	270	35.113	35.113	20478	1197	45074	11.2955	599
1	271	35.121	35.121	20409	1167	43877	10.9955	583
1	272	35.129	35.129	20340	1137	42710	10.7031	568
1	273	35.138	35.138	20272	1107	41573	10.4183	554
1	274	35.146	35.146	20205	1078	40466	10.1408	539
1	275	35.154	35.154	20137	1050	39388	9.8706	525
1	276	35.163	35.163	20070	1022	38338	9.6074	511
1	277	35.171	35.171	20003	995	37315	9.3512	498
1	278	35.179	35.179	19936	969	36320	9.1017	485
1	279	35.188	35.188	19870	943	35351	8.8589	472
1	280	35.196	35.196	19803	918	34408	8.6225	459
1	281	35.204	35.204	19738	894	33489	8.3924	447
1	282	35.213	35.213	19672	870	32595	8.1683	435
1	283	35.221	35.221	19607	847	31725	7.9503	423
1	284	35.229	35.229	19542	824	30878	7.738	412
1	285	35.238	35.238	19477	802	30054	7.5315	401
1	286	35.246	35.246	19412	781	29252	7.3304	390
1	287	35.254	35.254	19348	760	28471	7.1347	380
1	288	35.263	35.263	19284	740	27711	6.9442	370
1	289	35.271	35.271	19220	720	26971	6.7588	360
1	290	35.279	35.279	19157	701	26250	6.5783	350
1	291	35.288	35.288	19094	682	25550	6.4027	341
1	292	35.296	35.296	19031	663	24868	6.2319	332
1	293	35.304	35.304	18968	646	24205	6.0656	323
1	294	35.313	35.313	18906	628	23559	5.9039	314
1	295	35.321	35.321	18844	611	22931	5.7464	306
1	296	35.329	35.329	18782	595	22319	5.5932	297
1	297	35.338	35.338	18720	579	21724	5.4441	289
1	298	35.346	35.346	18659	563	21146	5.2991	281
1	299	35.354	35.354	18598	547	20583	5.158	274
1	300	35.363	35.363	18537	532	20036	5.0209	266
1	301	35.371	35.371	18476	518	19503	4.8875	259
1	302	35.379	35.379	18416	504	18985	4.7577	252
1	303	35.388	35.388	18356	491	18481	4.6314	245
1	304	35.396	35.396	18296	477	17991	4.5084	239
1	305	35.404	35.404	18237	465	17513	4.3888	232
1	306	35.413	35.413	18177	452	17048	4.2723	226
1	307	35.421	35.421	18118	440	16596	4.1589	220
1	308	35.429	35.429	18059	429	16156	4.0486	214
1	309	35.438	35.438	18001	417	15727	3.9412	209
1	310	35.446	35.446	17942	406	15310	3.8367	203
1	311	35.454	35.454	17884	395	14904	3.735	197
1	312	35.463	35.463	17826	384	14509	3.636	192
1	313	35.471	35.471	17769	374	14125	3.5398	187
1	314	35.479	35.479	17711	364	13751	3.446	182
1	315	35.488	35.488	17654	355	13387	3.3548	177
1	316	35.496	35.496	17597	345	13033	3.2659	173
1	317	35.504	35.504	17540	336	12687	3.1795	168
1	318	35.513	35.513	17484	327	12352	3.0953	163
1	319	35.521	35.521	17427	318	12025	3.0134	159
1	320	35.529	35.529	17371	310	11707	2.9336	155
1	321	35.538	35.538	17316	302	11396	2.8559	151
1	322	35.546	35.546	17260	294	11094	2.7802	147
1	323	35.554	35.554	17205	287	10800	2.7065	143
1	324	35.563	35.563	17150	279	10513	2.6346	140
1	325	35.571	35.571	17095	272	10234	2.5646	136
1	326	35.579	35.579	17040	265	9962	2.4964	133
1	327	35.588	35.588	16986	259	9697	2.43	129
1	328	35.596	35.596	16931	252	9438	2.3652	126
1	329	35.604	35.604	16877	245	9186	2.3021	123
1	330	35.613	35.613	16824	239	8941	2.2407	119
1	331	35.621	35.621	16770	233	8702	2.1808	116
1	332	35.629	35.629	16717	227	8470	2.1224	113
1	333	35.638	35.638	16663	221	8243	2.0656	111
1	334	35.646	35.646	16611	216	8021	2.0101	108
1	335	35.654	35.654	16558	211	7806	1.9561	105
1	336	35.663	35.663	16505	206	7595	1.9033	103
1	337	35.671	35.671	16453	201	7389	1.8517	100
1	338	35.679	35.679	16401	196	7188	1.8014	98
1	339	35.688	35.688	16349	191	6992	1.7523	95
1	340	35.696	35.696	16298	186	6802	1.7044	93
1	341	35.704	35.704	16246	182	6615	1.6578	91
1	342	35.713	35.713	16195	177	6434	1.6123	89
1	343	35.721	35.721	16144	172	6257	1.5679	86
1	344	35.729	35.729	16093	168	6084	1.5247	84
1	345	35.738	35.738	16042	164	5916	1.4825	82
1	346	35.746	35.746	15992	160	5752	1.4413	80
1	347	35.754	35.754	15942	156	5592	1.4013	78
1	348	35.763	35.763	15892	152	5436	1.3622	76
1	349	35.771	35.771	15842	148	5284	1.3241	74
1	350	35.779	35.779	15792	145	5136	1.287	72
1	351	35.788	35.788	15743	141	4991	1.2507	71
1	352	35.796	35.796	15694	138	4850	1.2153	69
1	353	35.804	35.804	15645	135	4711	1.1807	67
1	354	35.813	35.813	15596	132	4577	1.1469	66
1	355	35.821	35.821	15547	129	4445	1.1139	64
1	356	35.829	35.829	15499	126	4316	1.0817	63
1	357	35.838	35.838	15451	123	4190	1.0501	62
1	358	35.846	35.846	15403	120	4067	1.0192	60
1	359	35.854	35.854	15355	118	3947	0.989	59
1	360	35.863	35.863	15307	115	3829	0.9595	57
1	361	35.871	35.871	15260	112	3714	0.9308	56
1	362	35.879	35.879	15212	109	3602	0.9028	54
1	363	35.888	35.888	15165	106	3494	0.8755	53
1	364	35.896	35.896	15118	103	3388	0.8489	52
1	365	35.904	35.904	15072	101	3284	0.8231	50
1	366	35.913	35.913	15025	98	3184	0.7978	49
1	367	35.921	35.921	14979	96	3086	0.7732	48
1	368	35.929	35.929	14933	93	2990	0.7492	47
1	369	35.938	35.938	14887	91	2896	0.7258	45
1	370	35.946	35.946	14841	89	2806	0.7031	44
1	371	35.954	35.954	14795	87	2717	0.6808	43
1	372	35.963	35.963	14750	85	2630	0.659	43
1	373	35.971	35.971	14705	83	2545	0.6377	42
1	374	35.979	35.979	14660	81	2462	0.6169	41
1	375	35.988	35.988	14615	80	2380	0.5965	40
1	376	35.996	35.996	14570	78	2301	0.5765	39
1	377	36.004	36.004	14525	76	2223	0.5571	38
1	378	36.013	36.013	14481	74	2147	0.538	37
1	379	36.021	36.021	14437	72	2073	0.5195	36
1	380	36.029	36.029	14393	70	2001	0.5015	35
1	381	36.038	36.038	14349	68	1931	0.484	34
1	382	36.046	36.046	14305	66	1863	0.4669	33
1	383	36.054	36.054	14262	65	1797	0.4503	32
1	384	36.063	36.063	14219	63	1732	0.4341	32
1	385	36.071	36.071	14175	62	1669	0.4182	31
1	386	36.079	36.079	14132	61	1607	0.4027	30
1	387	36.088	36.088	14090	60	1546	0.3875	30
1	388	36.096	36.096	14047	58	1487	0.3726	29
1	389	36.104	36.104	14005	57	1429	0.358	28
1	390	36.113	36.113	13962	55	1372	0.3438	28
1	391	36.121	36.121	13920	54	1317	0.33	27
1	392	36.129	36.129	13878	52	1263	0.3165	26
1	393	36.138	36.138	13836	51	1211	0.3035	25
1	394	36.146	36.146	13795	49	1161	0.2908	25
1	395	36.154	36.154	13753	48	1111	0.2785	24
1	396	36.163	36.163	13712	46	1064	0.2666	23
1	397	36.171	36.171	13671	45	1017	0.255	23
1	398	36.179	36.179	13630	44	972	0.2437	22
1	399	36.188	36.188	13589	43	929	0.2327	21
1	400	36.196	36.196	13548	42	886	0.222	21
1	401	36.204	36.204	13508	41	844	0.2116	20
1	402	36.213	36.213	13467	39	804	0.2014	20
1	403	36.221	36.221	13427	38	764	0.1915	19
1	404	36.229	36.229	13387	37	726	0.182	18
1	405	36.238	36.238	13347	35	690	0.1728	18
1	406	36.246	36.246	13307	34	654	0.1639	17
1	407	36.254	36.254	13268	33	620	0.1554	16
1	408	36.263	36.263	13228	32	587	0.1472	16
1	409	36.271	36.271	13189	31	556	0.1393	15
1	410	36.279	36.279	13150	30	525	0.1316	15
1	411	36.288	36.288	13111	29	495	0.1241	15
1	412	36.296	36.296	13072	29	466	0.1168	14
1	413	36.304	36.304	13033	28	438	0.1097	14
1	414	36.313	36.313	12995	26	410	0.1028	13
1	415	36.321	36.321	12956	25	384	0.0961	13
1	416	36.329	36.329	12918	24	358	0.0898	12
1	417	36.338	36.338	12880	24	334	0.0836	12
1	418	36.346	36.346	12842	23	310	0.0777	11
1	419	36.354	36.354	12804	22	287	0.072	11
1	420	36.363	36.363	12767	21	266	0.0666	10
1	421	36.371	36.371	12729	20	245	0.0614	10
1	422	36.379	36.379	12692	19	225	0.0564	9
1	423	36.388	36.388	12655	18	206	0.0517	9
1	424	36.396	36.396	12618	17	189	0.0473	8
1	425	36.404	36.404	12581	16	172	0.0431	8
1	426	36.413	36.413	12544	15	156	0.0391	7
1	427	36.421	36.421	12507	14	141	0.0353	7
1	428	36.429	36.429	12471	14	127	0.0317	7
1	429	36.438	36.438	12434	13	113	0.0283	6
1	430	36.446	36.446	12398	12	100	0.0251	6
1	431	36.454	36.454	12362	11	88	0.022	6
1	432	36.463	36.463	12326	11	76	0.0191	5
1	433	36.471	36.471	12290	10	66	0.0164	5
1	434	36.479	36.479	12255	10	55	0.0139	5
1	435	36.488	36.488	12219	9	46	0.0115	4
1	436	36.496	36.496	12184	8	37	0.0093	4
1	437	36.504	36.504	12148	7	29	0.0073	3
1	438	36.513	36.513	12113	6	22	0.0056	3
1	439	36.521	36.521	12078	5	17	0.0042	2
1	440	36.529	36.529	12043	4	12	0.003	2
1	441	36.538	36.538	12009	3	8	0.002	1
1	442	36.546	36.546	11974	2	5	0.0013	1
1	443	36.554	36.554	11940	1	3	0.0007	1
1	444	36.563	36.563	11905	1	1	0.0004	0
1	445	36.571	36.571	11871	0	1	0.0001	0
1	446	36.579	36.579	11837	0	0	0	0
[Molecular Weight Distribution Table(Detector B)]
# of Points	446
R.Time	Volume(mL)	M.W.	M.W.(%)	Cumulative M.W.(%)
36.579	36.579	11837	0.0021	0
36.571	36.571	11871	0.0129	0.0001
36.563	36.563	11905	0.0254	0.0004
36.554	36.554	11940	0.0411	0.0007
36.546	36.546	11974	0.0609	0.0013
36.538	36.538	12009	0.084	0.002
36.529	36.529	12043	0.1079	0.003
36.521	36.521	12078	0.1358	0.0042
36.513	36.513	12113	0.1645	0.0056
36.504	36.504	12148	0.1907	0.0073
36.496	36.496	12184	0.2182	0.0093
36.488	36.488	12219	0.2469	0.0115
36.479	36.479	12255	0.2714	0.0139
36.471	36.471	12290	0.2877	0.0164
36.463	36.463	12326	0.3049	0.0191
36.454	36.454	12362	0.3233	0.022
36.446	36.446	12398	0.3417	0.0251
36.438	36.438	12434	0.3648	0.0283
36.429	36.429	12471	0.387	0.0317
36.421	36.421	12507	0.4053	0.0353
36.413	36.413	12544	0.4223	0.0391
36.404	36.404	12581	0.4494	0.0431
36.396	36.396	12618	0.4746	0.0473
36.388	36.388	12655	0.5002	0.0517
36.379	36.379	12692	0.5276	0.0564
36.371	36.371	12729	0.5559	0.0614
36.363	36.363	12767	0.5858	0.0666
36.354	36.354	12804	0.6146	0.072
36.346	36.346	12842	0.6412	0.0777
36.338	36.338	12880	0.6656	0.0836
36.329	36.329	12918	0.6906	0.0898
36.321	36.321	12956	0.7166	0.0961
36.313	36.313	12995	0.7459	0.1028
36.304	36.304	13033	0.7769	0.1097
36.296	36.296	13072	0.804	0.1168
36.288	36.288	13111	0.8236	0.1241
36.279	36.279	13150	0.8414	0.1316
36.271	36.271	13189	0.8628	0.1393
36.263	36.263	13228	0.8903	0.1472
36.254	36.254	13268	0.9238	0.1554
36.246	36.246	13307	0.9601	0.1639
36.238	36.238	13347	0.9972	0.1728
36.229	36.229	13387	1.0356	0.182
36.221	36.221	13427	1.0731	0.1915
36.213	36.213	13467	1.1117	0.2014
36.204	36.204	13508	1.1451	0.2116
36.196	36.196	13548	1.1739	0.222
36.188	36.188	13589	1.2029	0.2327
36.179	36.179	13630	1.2352	0.2437
36.171	36.171	13671	1.2697	0.255
36.163	36.163	13712	1.3047	0.2666
36.154	36.154	13753	1.345	0.2785
36.146	36.146	13795	1.3872	0.2908
36.138	36.138	13836	1.4263	0.3035
36.129	36.129	13878	1.4669	0.3165
36.121	36.121	13920	1.5113	0.33
36.113	36.113	13962	1.5547	0.3438
36.104	36.104	14005	1.5991	0.358
36.096	36.096	14047	1.6384	0.3726
36.088	36.088	14090	1.6782	0.3875
36.079	36.079	14132	1.7141	0.4027
36.071	36.071	14175	1.7479	0.4182
36.063	36.063	14219	1.7852	0.4341
36.054	36.054	14262	1.8262	0.4503
36.046	36.046	14305	1.8706	0.4669
36.038	36.038	14349	1.9192	0.484
36.029	36.029	14393	1.9712	0.5015
36.021	36.021	14437	2.0274	0.5195
36.013	36.013	14481	2.0842	0.538
36.004	36.004	14525	2.1414	0.5571
35.996	35.996	14570	2.1917	0.5765
35.988	35.988	14615	2.2444	0.5965
35.979	35.979	14660	2.2961	0.6169
35.971	35.971	14705	2.3453	0.6377
35.963	35.963	14750	2.3983	0.659
35.954	35.954	14795	2.4503	0.6808
35.946	35.946	14841	2.5041	0.7031
35.938	35.938	14887	2.5653	0.7258
35.929	35.929	14933	2.6327	0.7492
35.921	35.921	14979	2.701	0.7732
35.913	35.913	15025	2.7684	0.7978
35.904	35.904	15072	2.8389	0.8231
35.896	35.896	15118	2.9128	0.8489
35.888	35.888	15165	2.987	0.8755
35.879	35.879	15212	3.0692	0.9028
35.871	35.871	15260	3.153	0.9308
35.863	35.863	15307	3.2372	0.9595
35.854	35.854	15355	3.3209	0.989
35.846	35.846	15403	3.397	1.0192
35.838	35.838	15451	3.4752	1.0501
35.829	35.829	15499	3.554	1.0817
35.821	35.821	15547	3.6297	1.1139
35.813	35.813	15596	3.7108	1.1469
35.804	35.804	15645	3.7996	1.1807
35.796	35.796	15694	3.894	1.2153
35.788	35.788	15743	3.9863	1.2507
35.779	35.779	15792	4.0814	1.287
35.771	35.771	15842	4.1813	1.3241
35.763	35.763	15892	4.2865	1.3622
35.754	35.754	15942	4.3956	1.4013
35.746	35.746	15992	4.5117	1.4413
35.738	35.738	16042	4.6297	1.4825
35.729	35.729	16093	4.7471	1.5247
35.721	35.721	16144	4.865	1.5679
35.713	35.713	16195	4.9943	1.6123
35.704	35.704	16246	5.1224	1.6578
35.696	35.696	16298	5.2511	1.7044
35.688	35.688	16349	5.3849	1.7523
35.679	35.679	16401	5.5227	1.8014
35.671	35.671	16453	5.664	1.8517
35.663	35.663	16505	5.8034	1.9033
35.654	35.654	16558	5.942	1.9561
35.646	35.646	16611	6.0862	2.0101
35.638	35.638	16663	6.2395	2.0656
35.629	35.629	16717	6.4003	2.1224
35.621	35.621	16770	6.5671	2.1808
35.613	35.613	16824	6.7378	2.2407
35.604	35.604	16877	6.9136	2.3021
35.596	35.596	16931	7.0992	2.3652
35.588	35.588	16986	7.2924	2.43
35.579	35.579	17040	7.4807	2.4964
35.571	35.571	17095	7.6736	2.5646
35.563	35.563	17150	7.8781	2.6346
35.554	35.554	17205	8.0866	2.7065
35.546	35.546	17260	8.3004	2.7802
35.538	35.538	17316	8.5198	2.8559
35.529	35.529	17371	8.7442	2.9336
35.521	35.521	17427	8.9754	3.0134
35.513	35.513	17484	9.2176	3.0953
35.504	35.504	17540	9.4721	3.1795
35.496	35.496	17597	9.7327	3.2659
35.488	35.488	17654	9.9996	3.3548
35.479	35.479	17711	10.2697	3.446
35.471	35.471	17769	10.5477	3.5398
35.463	35.463	17826	10.8353	3.636
35.454	35.454	17884	11.1352	3.735
35.446	35.446	17942	11.4446	3.8367
35.438	35.438	18001	11.7637	3.9412
35.429	35.429	18059	12.0856	4.0486
35.421	35.421	18118	12.4174	4.1589
35.413	35.413	18177	12.7607	4.2723
35.404	35.404	18237	13.1087	4.3888
35.396	35.396	18296	13.4647	4.5084
35.388	35.388	18356	13.8343	4.6314
35.379	35.379	18416	14.214	4.7577
35.371	35.371	18476	14.6087	4.8875
35.363	35.363	18537	15.0153	5.0209
35.354	35.354	18598	15.4364	5.158
35.346	35.346	18659	15.8704	5.2991
35.338	35.338	18720	16.32	5.4441
35.329	35.329	18782	16.7799	5.5932
35.321	35.321	18844	17.2457	5.7464
35.313	35.313	18906	17.7204	5.9039
35.304	35.304	18968	18.2069	6.0656
35.296	35.296	19031	18.71	6.2319
35.288	35.288	19094	19.228	6.4027
35.279	35.279	19157	19.7603	6.5783
35.271	35.271	19220	20.3106	6.7588
35.263	35.263	19284	20.8691	6.9442
35.254	35.254	19348	21.4384	7.1347
35.246	35.246	19412	22.0239	7.3304
35.238	35.238	19477	22.6271	7.5315
35.229	35.229	19542	23.2486	7.738
35.221	35.221	19607	23.8855	7.9503
35.213	35.213	19672	24.5423	8.1683
35.204	35.204	19738	25.2117	8.3924
35.196	35.196	19803	25.8986	8.6225
35.188	35.188	19870	26.6061	8.8589
35.179	35.179	19936	27.3308	9.1017
35.171	35.171	20003	28.0738	9.3512
35.163	35.163	20070	28.8358	9.6074
35.154	35.154	20137	29.6152	9.8706
35.146	35.146	20205	30.4129	10.1408
35.138	35.138	20272	31.2259	10.4183
35.129	35.129	20340	32.0569	10.7031
35.121	35.121	20409	32.9036	10.9955
35.113	35.113	20478	33.7659	11.2955
35.104	35.104	20547	34.6426	11.6033
35.096	35.096	20616	35.5384	11.9191
35.088	35.088	20685	36.4619	12.2431
35.079	35.079	20755	37.4108	12.5755
35.071	35.071	20825	38.3668	12.9164
35.063	35.063	20896	39.3363	13.2659
35.054	35.054	20967	40.3266	13.6242
35.046	35.046	21038	41.3398	13.9916
35.038	35.038	21109	42.371	14.3681
35.029	35.029	21181	43.4176	14.7538
35.021	35.021	21253	44.4784	15.1491
35.013	35.013	21325	45.5564	15.5538
35.004	35.004	21398	46.6465	15.9683
34.996	34.996	21471	47.758	16.3927
34.988	34.988	21544	48.8884	16.8271
34.979	34.979	21617	50.0366	17.2717
34.971	34.971	21691	51.1992	17.7266
34.963	34.963	21765	52.3699	18.1919
34.954	34.954	21840	53.5515	18.6678
34.946	34.946	21915	54.749	19.1543
34.938	34.938	21990	55.9649	19.6515
34.929	34.929	22065	57.1914	20.1597
34.921	34.921	22141	58.424	20.6788
34.913	34.913	22217	59.6626	21.209
34.904	34.904	22293	60.9088	21.7502
34.896	34.896	22370	62.166	22.3026
34.888	34.888	22447	63.4308	22.8662
34.879	34.879	22525	64.7015	23.4411
34.871	34.871	22602	65.9709	24.0273
34.863	34.863	22680	67.2402	24.6247
34.854	34.854	22759	68.5064	25.2334
34.846	34.846	22838	69.7694	25.8534
34.838	34.838	22917	71.0383	26.4846
34.829	34.829	22996	72.302	27.127
34.821	34.821	23076	73.5571	27.7806
34.813	34.813	23156	74.8019	28.4453
34.804	34.804	23236	76.0436	29.121
34.796	34.796	23317	77.2823	29.8077
34.788	34.788	23398	78.5116	30.5053
34.779	34.779	23480	79.724	31.2137
34.771	34.771	23562	80.9221	31.9327
34.763	34.763	23644	82.1007	32.6622
34.754	34.754	23727	83.2579	33.402
34.746	34.746	23810	84.3984	34.1519
34.738	34.738	23893	85.5167	34.9118
34.729	34.729	23976	86.609	35.6814
34.721	34.721	24060	87.6725	36.4604
34.713	34.713	24145	88.7038	37.2486
34.704	34.704	24230	89.7002	38.0456
34.696	34.696	24315	90.6707	38.8512
34.688	34.688	24400	91.6112	39.6653
34.679	34.679	24486	92.5139	40.4873
34.671	34.671	24572	93.3728	41.317
34.663	34.663	24659	94.1899	42.1539
34.654	34.654	24746	94.9582	42.9976
34.646	34.646	24833	95.6814	43.8478
34.638	34.638	24921	96.353	44.704
34.629	34.629	25009	96.9707	45.5656
34.621	34.621	25098	97.5319	46.4322
34.613	34.613	25187	98.0402	47.3034
34.604	34.604	25276	98.4939	48.1785
34.596	34.596	25366	98.89	49.0572
34.588	34.588	25456	99.2284	49.9389
34.579	34.579	25546	99.5069	50.8231
34.571	34.571	25637	99.7238	51.7092
34.563	34.563	25729	99.8782	52.5967
34.554	34.554	25820	99.9702	53.485
34.546	34.546	25912	100	54.3735
34.538	34.538	26005	99.9669	55.2618
34.529	34.529	26098	99.8666	56.1491
34.521	34.521	26191	99.6979	57.035
34.513	34.513	26285	99.4615	57.9188
34.504	34.504	26379	99.1523	58.7998
34.496	34.496	26474	98.7655	59.6774
34.488	34.488	26569	98.3081	60.5509
34.479	34.479	26664	97.7792	61.4197
34.471	34.471	26760	97.1794	62.2832
34.463	34.463	26856	96.5123	63.1408
34.454	34.454	26953	95.7767	63.9918
34.446	34.446	27050	94.9737	64.8357
34.438	34.438	27148	94.1072	65.6719
34.429	34.429	27246	93.1782	66.4998
34.421	34.421	27344	92.1879	67.3189
34.413	34.413	27443	91.1351	68.1287
34.404	34.404	27542	90.0229	68.9286
34.396	34.396	27642	88.8557	69.7182
34.388	34.388	27742	87.6309	70.4968
34.379	34.379	27843	86.3519	71.2641
34.371	34.371	27944	85.0245	72.0196
34.363	34.363	28045	83.6552	72.7629
34.354	34.354	28147	82.2359	73.4936
34.346	34.346	28250	80.7704	74.2113
34.338	34.338	28353	79.2669	74.9156
34.329	34.329	28456	77.7339	75.6063
34.321	34.321	28560	76.168	76.2831
34.313	34.313	28664	74.5729	76.9457
34.304	34.304	28769	72.9563	77.594
34.296	34.296	28874	71.3085	78.2276
34.288	34.288	28980	69.634	78.8463
34.279	34.279	29086	67.9399	79.45
34.271	34.271	29193	66.2372	80.0386
34.263	34.263	29300	64.5272	80.6119
34.254	34.254	29408	62.8095	81.17
34.246	34.246	29516	61.0849	81.7128
34.238	34.238	29624	59.3572	82.2402
34.229	34.229	29733	57.6373	82.7524
34.221	34.221	29843	55.9249	83.2493
34.213	34.213	29953	54.2218	83.7311
34.204	34.204	30064	52.5352	84.1979
34.196	34.196	30175	50.8682	84.6499
34.188	34.188	30286	49.2189	85.0872
34.179	34.179	30398	47.5947	85.5101
34.171	34.171	30511	45.9895	85.9188
34.163	34.163	30624	44.4074	86.3133
34.154	34.154	30738	42.8625	86.6942
34.146	34.146	30852	41.3448	87.0616
34.138	34.138	30967	39.8557	87.4157
34.129	34.129	31082	38.4054	87.757
34.121	34.121	31197	37.0005	88.0857
34.113	34.113	31314	35.6278	88.4023
34.104	34.104	31430	34.2966	88.707
34.096	34.096	31548	33.0097	89.0003
34.088	34.088	31666	31.7678	89.2826
34.079	34.079	31784	30.566	89.5542
34.071	34.071	31903	29.4089	89.8155
34.063	34.063	32022	28.2979	90.067
34.054	34.054	32142	27.2293	90.3089
34.046	34.046	32263	26.1951	90.5417
34.038	34.038	32384	25.1979	90.7656
34.029	34.029	32506	24.2523	90.9811
34.021	34.021	32628	23.3562	91.1886
34.013	34.013	32751	22.501	91.3885
34.004	34.004	32874	21.681	91.5812
33.996	33.996	32998	20.8978	91.7669
33.988	33.988	33122	20.1516	91.9459
33.979	33.979	33247	19.4441	92.1187
33.971	33.971	33373	18.7758	92.2855
33.963	33.963	33499	18.1429	92.4467
33.954	33.954	33626	17.5461	92.6026
33.946	33.946	33753	16.9882	92.7536
33.938	33.938	33881	16.4577	92.8998
33.929	33.929	34010	15.9555	93.0416
33.921	33.921	34139	15.485	93.1792
33.913	33.913	34269	15.0469	93.3129
33.904	33.904	34399	14.6384	93.443
33.896	33.896	34530	14.2536	93.5696
33.888	33.888	34661	13.8924	93.6931
33.879	33.879	34793	13.5559	93.8135
33.871	33.871	34926	13.2418	93.9312
33.863	33.863	35060	12.9462	94.0462
33.854	33.854	35194	12.664	94.1587
33.846	33.846	35328	12.4018	94.2689
33.838	33.838	35463	12.1659	94.377
33.829	33.829	35599	11.9443	94.4832
33.821	33.821	35736	11.735	94.5874
33.813	33.813	35873	11.5448	94.69
33.804	33.804	36011	11.3672	94.791
33.796	33.796	36149	11.2026	94.8906
33.788	33.788	36288	11.0501	94.9887
33.779	33.779	36428	10.9044	95.0856
33.771	33.771	36568	10.759	95.1812
33.763	33.763	36709	10.617	95.2756
33.754	33.754	36851	10.4817	95.3687
33.746	33.746	36993	10.3486	95.4607
33.738	33.738	37136	10.2236	95.5515
33.729	33.729	37280	10.1122	95.6413
33.721	33.721	37424	10.0102	95.7303
33.713	33.713	37569	9.9163	95.8184
33.704	33.704	37715	9.8257	95.9057
33.696	33.696	37861	9.7392	95.9923
33.688	33.688	38008	9.6577	96.0781
33.679	33.679	38156	9.5769	96.1632
33.671	33.671	38305	9.494	96.2475
33.663	33.663	38454	9.4108	96.3311
33.654	33.654	38604	9.3259	96.414
33.646	33.646	38754	9.2424	96.4961
33.638	33.638	38906	9.1644	96.5776
33.629	33.629	39058	9.0855	96.6583
33.621	33.621	39210	9.0082	96.7383
33.613	33.613	39364	8.9271	96.8177
33.604	33.604	39518	8.8476	96.8963
33.596	33.596	39673	8.7684	96.9742
33.588	33.588	39828	8.6909	97.0514
33.579	33.579	39985	8.6101	97.1279
33.571	33.571	40142	8.524	97.2036
33.563	33.563	40300	8.4339	97.2786
33.554	33.554	40458	8.336	97.3527
33.546	33.546	40618	8.2355	97.4258
33.538	33.538	40778	8.13	97.4981
33.529	33.529	40939	8.0236	97.5694
33.521	33.521	41100	7.9176	97.6397
33.513	33.513	41263	7.811	97.7091
33.504	33.504	41426	7.703	97.7776
33.496	33.496	41590	7.6	97.8451
33.488	33.488	41754	7.4968	97.9117
33.479	33.479	41920	7.3907	97.9774
33.471	33.471	42086	7.2847	98.0421
33.463	33.463	42253	7.1758	98.1059
33.454	33.454	42421	7.0633	98.1686
33.446	33.446	42590	6.9446	98.2303
33.438	33.438	42759	6.8239	98.291
33.429	33.429	42930	6.7016	98.3505
33.421	33.421	43101	6.5854	98.409
33.413	33.413	43273	6.4681	98.4665
33.404	33.404	43446	6.3513	98.5229
33.396	33.396	43619	6.2379	98.5784
33.388	33.388	43794	6.1213	98.6328
33.379	33.379	43969	5.999	98.6861
33.371	33.371	44145	5.8701	98.7382
33.363	33.363	44322	5.7419	98.7892
33.354	33.354	44500	5.6148	98.8391
33.346	33.346	44679	5.4817	98.8878
33.338	33.338	44858	5.3476	98.9354
33.329	33.329	45038	5.2184	98.9817
33.321	33.321	45220	5.0913	99.027
33.313	33.313	45402	4.9642	99.0711
33.304	33.304	45585	4.8334	99.114
33.296	33.296	45769	4.6982	99.1558
33.288	33.288	45954	4.5582	99.1963
33.279	33.279	46139	4.4147	99.2355
33.271	33.271	46326	4.2739	99.2735
33.263	33.263	46513	4.1365	99.3102
33.254	33.254	46702	4.0041	99.3458
33.246	33.246	46891	3.8742	99.3802
33.238	33.238	47081	3.7466	99.4135
33.229	33.229	47273	3.6224	99.4457
33.221	33.221	47465	3.4995	99.4768
33.213	33.213	47658	3.3757	99.5068
33.204	33.204	47852	3.2488	99.5357
33.196	33.196	48047	3.1219	99.5634
33.188	33.188	48242	3.002	99.5901
33.179	33.179	48439	2.8807	99.6157
33.171	33.171	48637	2.7608	99.6402
33.163	33.163	48836	2.6419	99.6637
33.154	33.154	49036	2.5261	99.6861
33.146	33.146	49236	2.4167	99.7076
33.138	33.138	49438	2.3098	99.7281
33.129	33.129	49641	2.204	99.7477
33.121	33.121	49844	2.1007	99.7664
33.113	33.113	50049	2.0033	99.7842
33.104	33.104	50254	1.9064	99.8011
33.096	33.096	50461	1.8073	99.8172
33.088	33.088	50669	1.7123	99.8324
33.079	33.079	50878	1.6217	99.8468
33.071	33.071	51087	1.5309	99.8604
33.063	33.063	51298	1.4398	99.8732
33.054	33.054	51510	1.3486	99.8852
33.046	33.046	51723	1.2688	99.8965
33.038	33.038	51936	1.1925	99.907
33.029	33.029	52151	1.1183	99.917
33.021	33.021	52367	1.0477	99.9263
33.013	33.013	52584	0.9785	99.935
33.004	33.004	52803	0.91	99.9431
32.996	32.996	53022	0.843	99.9506
32.988	32.988	53242	0.7763	99.9575
32.979	32.979	53463	0.7081	99.9638
32.971	32.971	53686	0.6415	99.9695
32.963	32.963	53910	0.5796	99.9746
32.954	32.954	54134	0.5228	99.9792
32.946	32.946	54360	0.463	99.9834
32.938	32.938	54587	0.4026	99.9869
32.929	32.929	54815	0.3472	99.99
32.921	32.921	55044	0.2952	99.9926
32.913	32.913	55275	0.2473	99.9948
32.904	32.904	55506	0.199	99.9966
32.896	32.896	55739	0.1538	99.998
32.888	32.888	55972	0.1145	99.999
32.879	32.879	56207	0.0754	99.9997
32.871	32.871	56443	0.0373	100
[LC Chromatogram(Detector A-Ch1)]
Interval(msec)	500
# of Points	10201
Start Time(min)	0
End Time(min)	85
Intensity Units	mV
Intensity Multiplier	0.001
Wavelength(nm)	280nm
R.Time (min)	Intensity
0	0
0.00833	0
0.01667	0
0.025	0
0.03333	0
0.04167	0
0.05	0
0.05833	-1
0.06667	-2
0.075	-3
0.08333	-3
0.09167	-3
0.1	-3
0.10833	-3
0.11667	-3
0.125	-3
0.13333	-3
0.14167	-3
0.15	-3
0.15833	-3
0.16667	-4
0.175	-5
0.18333	-3
0.19167	-2
0.2	-1
0.20833	-1
0.21667	-1
0.225	-1
0.23333	-1
0.24167	-1
0.25	-2
0.25833	-2
0.26667	-2
0.275	-2
0.28333	-2
0.29167	-3
0.3	-3
0.30833	-3
0.31667	-3
0.325	-3
0.33333	-3
0.34167	-3
0.35	-3
0.35833	-2
0.36667	-2
0.375	-3
0.38333	-3
0.39167	-2
0.4	-2
0.40833	-2
0.41667	-3
0.425	-3
0.43333	-3
0.44167	-4
0.45	-4
0.45833	-5
0.46667	-5
0.475	-4
0.48333	-4
0.49167	-3
0.5	-3
0.50833	-3
0.51667	-2
0.525	-1
0.53333	-2
0.54167	-4
0.55	-4
0.55833	-4
0.56667	-2
0.575	-1
0.58333	-1
0.59167	-1
0.6	-2
0.60833	-2
0.61667	-2
0.625	-2
0.63333	-2
0.64167	-2
0.65	-3
0.65833	-3
0.66667	-3
0.675	-2
0.68333	-1
0.69167	-2
0.7	-2
0.70833	-2
0.71667	-3
0.725	-4
0.73333	-5
0.74167	-5
0.75	-4
0.75833	-3
0.76667	-4
0.775	-5
0.78333	-6
0.79167	-6
0.8	-5
0.80833	-4
0.81667	-3
0.825	-3
0.83333	-4
0.84167	-3
0.85	-3
0.85833	-3
0.86667	-4
0.875	-4
0.88333	-3
0.89167	-2
0.9	-2
0.90833	-3
0.91667	-4
0.925	-4
0.93333	-3
0.94167	-3
0.95	-4
0.95833	-4
0.96667	-4
0.975	-3
0.98333	-2
0.99167	-2
1	-3
1.00833	-4
1.01667	-4
1.025	-3
1.03333	-2
1.04167	-3
1.05	-4
1.05833	-3
1.06667	-2
1.075	-2
1.08333	-2
1.09167	-2
1.1	-2
1.10833	-2
1.11667	-2
1.125	-2
1.13333	-1
1.14167	-1
1.15	-2
1.15833	-3
1.16667	-4
1.175	-3
1.18333	-3
1.19167	-3
1.2	-2
1.20833	-2
1.21667	-4
1.225	-5
1.23333	-6
1.24167	-6
1.25	-5
1.25833	-3
1.26667	-2
1.275	-2
1.28333	-3
1.29167	-3
1.3	-1
1.30833	-1
1.31667	-1
1.325	-1
1.33333	-2
1.34167	-2
1.35	-2
1.35833	-2
1.36667	-1
1.375	-1
1.38333	-2
1.39167	-3
1.4	-3
1.40833	-4
1.41667	-3
1.425	-3
1.43333	-3
1.44167	-3
1.45	-3
1.45833	-3
1.46667	-3
1.475	-3
1.48333	-2
1.49167	-1
1.5	-1
1.50833	-1
1.51667	-1
1.525	0
1.53333	0
1.54167	0
1.55	0
1.55833	-1
1.56667	-1
1.575	-2
1.58333	-3
1.59167	-3
1.6	-4
1.60833	-4
1.61667	-3
1.625	-3
1.63333	-3
1.64167	-4
1.65	-4
1.65833	-4
1.66667	-5
1.675	-6
1.68333	-5
1.69167	-4
1.7	-4
1.70833	-3
1.71667	-2
1.725	-1
1.73333	-2
1.74167	-2
1.75	-2
1.75833	-3
1.76667	-3
1.775	-3
1.78333	-3
1.79167	-1
1.8	-1
1.80833	-1
1.81667	0
1.825	-1
1.83333	-1
1.84167	-1
1.85	-1
1.85833	-2
1.86667	-3
1.875	-3
1.88333	-3
1.89167	-1
1.9	-2
1.90833	-4
1.91667	-5
1.925	-5
1.93333	-4
1.94167	-3
1.95	-3
1.95833	-3
1.96667	-2
1.975	-2
1.98333	-2
1.99167	-3
2	-3
2.00833	-2
2.01667	-1
2.025	-2
2.03333	-3
2.04167	-3
2.05	-4
2.05833	-4
2.06667	-4
2.075	-5
2.08333	-4
2.09167	-3
2.1	-2
2.10833	-1
2.11667	-1
2.125	-2
2.13333	-3
2.14167	-3
2.15	-3
2.15833	-3
2.16667	-3
2.175	-1
2.18333	-1
2.19167	-2
2.2	-2
2.20833	-2
2.21667	-3
2.225	-4
2.23333	-4
2.24167	-4
2.25	-3
2.25833	-2
2.26667	-2
2.275	-2
2.28333	-1
2.29167	-2
2.3	-3
2.30833	-3
2.31667	-3
2.325	-3
2.33333	-4
2.34167	-4
2.35	-3
2.35833	-3
2.36667	-3
2.375	-3
2.38333	-4
2.39167	-4
2.4	-5
2.40833	-5
2.41667	-4
2.425	-3
2.43333	-3
2.44167	-2
2.45	-3
2.45833	-4
2.46667	-5
2.475	-4
2.48333	-4
2.49167	-4
2.5	-4
2.50833	-4
2.51667	-3
2.525	-3
2.53333	-4
2.54167	-5
2.55	-5
2.55833	-5
2.56667	-5
2.575	-5
2.58333	-5
2.59167	-5
2.6	-5
2.60833	-4
2.61667	-2
2.625	-2
2.63333	-1
2.64167	0
2.65	-2
2.65833	-3
2.66667	-3
2.675	-3
2.68333	-3
2.69167	-3
2.7	-3
2.70833	-3
2.71667	-4
2.725	-4
2.73333	-4
2.74167	-3
2.75	-3
2.75833	-3
2.76667	-4
2.775	-4
2.78333	-4
2.79167	-4
2.8	-4
2.80833	-4
2.81667	-4
2.825	-4
2.83333	-4
2.84167	-4
2.85	-5
2.85833	-4
2.86667	-5
2.875	-5
2.88333	-5
2.89167	-5
2.9	-5
2.90833	-6
2.91667	-5
2.925	-4
2.93333	-4
2.94167	-5
2.95	-4
2.95833	-4
2.96667	-3
2.975	-4
2.98333	-5
2.99167	-6
3	-7
3.00833	-6
3.01667	-4
3.025	-4
3.03333	-4
3.04167	-4
3.05	-5
3.05833	-5
3.06667	-4
3.075	-4
3.08333	-4
3.09167	-5
3.1	-4
3.10833	-4
3.11667	-5
3.125	-5
3.13333	-5
3.14167	-4
3.15	-4
3.15833	-4
3.16667	-4
3.175	-4
3.18333	-4
3.19167	-3
3.2	-3
3.20833	-4
3.21667	-5
3.225	-4
3.23333	-3
3.24167	-4
3.25	-4
3.25833	-5
3.26667	-6
3.275	-5
3.28333	-6
3.29167	-5
3.3	-5
3.30833	-5
3.31667	-5
3.325	-5
3.33333	-6
3.34167	-7
3.35	-7
3.35833	-6
3.36667	-6
3.375	-5
3.38333	-5
3.39167	-4
3.4	-4
3.40833	-4
3.41667	-4
3.425	-4
3.43333	-4
3.44167	-5
3.45	-5
3.45833	-6
3.46667	-6
3.475	-5
3.48333	-4
3.49167	-4
3.5	-4
3.50833	-4
3.51667	-5
3.525	-5
3.53333	-5
3.54167	-5
3.55	-4
3.55833	-3
3.56667	-4
3.575	-4
3.58333	-3
3.59167	-3
3.6	-2
3.60833	-2
3.61667	-4
3.625	-4
3.63333	-4
3.64167	-3
3.65	-3
3.65833	-4
3.66667	-4
3.675	-4
3.68333	-3
3.69167	-4
3.7	-4
3.70833	-4
3.71667	-3
3.725	-4
3.73333	-4
3.74167	-4
3.75	-5
3.75833	-5
3.76667	-5
3.775	-4
3.78333	-3
3.79167	-4
3.8	-5
3.80833	-5
3.81667	-4
3.825	-3
3.83333	-3
3.84167	-4
3.85	-5
3.85833	-6
3.86667	-6
3.875	-6
3.88333	-6
3.89167	-4
3.9	-3
3.90833	-3
3.91667	-3
3.925	-2
3.93333	-2
3.94167	-2
3.95	-3
3.95833	-3
3.96667	-4
3.975	-4
3.98333	-5
3.99167	-5
4	-5
4.00833	-4
4.01667	-4
4.025	-4
4.03333	-5
4.04167	-5
4.05	-4
4.05833	-3
4.06667	-3
4.075	-4
4.08333	-3
4.09167	-3
4.1	-3
4.10833	-3
4.11667	-2
4.125	-1
4.13333	-2
4.14167	-3
4.15	-4
4.15833	-4
4.16667	-4
4.175	-4
4.18333	-3
4.19167	-2
4.2	-3
4.20833	-3
4.21667	-3
4.225	-3
4.23333	-3
4.24167	-4
4.25	-5
4.25833	-5
4.26667	-5
4.275	-5
4.28333	-5
4.29167	-5
4.3	-5
4.30833	-4
4.31667	-2
4.325	0
4.33333	0
4.34167	0
4.35	0
4.35833	-1
4.36667	-2
4.375	-3
4.38333	-3
4.39167	-3
4.4	-3
4.40833	-4
4.41667	-4
4.425	-3
4.43333	-3
4.44167	-3
4.45	-2
4.45833	-2
4.46667	-2
4.475	-3
4.48333	-3
4.49167	-3
4.5	-3
4.50833	-3
4.51667	-2
4.525	-3
4.53333	-4
4.54167	-4
4.55	-3
4.55833	-4
4.56667	-4
4.575	-5
4.58333	-5
4.59167	-5
4.6	-5
4.60833	-3
4.61667	-3
4.625	-3
4.63333	-3
4.64167	-2
4.65	-2
4.65833	-3
4.66667	-4
4.675	-3
4.68333	-3
4.69167	-2
4.7	-2
4.70833	-3
4.71667	-4
4.725	-4
4.73333	-5
4.74167	-5
4.75	-4
4.75833	-4
4.76667	-3
4.775	-3
4.78333	-4
4.79167	-4
4.8	-4
4.80833	-4
4.81667	-4
4.825	-5
4.83333	-5
4.84167	-4
4.85	-2
4.85833	-2
4.86667	-2
4.875	-2
4.88333	-2
4.89167	-3
4.9	-2
4.90833	-3
4.91667	-3
4.925	-2
4.93333	-1
4.94167	-1
4.95	-2
4.95833	-2
4.96667	-2
4.975	-3
4.98333	-3
4.99167	-4
5	-3
5.00833	-2
5.01667	-2
5.025	-2
5.03333	-1
5.04167	0
5.05	-2
5.05833	-2
5.06667	-2
5.075	-1
5.08333	-1
5.09167	-1
5.1	-1
5.10833	-1
5.11667	-3
5.125	-3
5.13333	-3
5.14167	-3
5.15	-3
5.15833	-3
5.16667	-3
5.175	-3
5.18333	-2
5.19167	-2
5.2	-2
5.20833	-3
5.21667	-5
5.225	-5
5.23333	-5
5.24167	-5
5.25	-4
5.25833	-5
5.26667	-5
5.275	-4
5.28333	-4
5.29167	-3
5.3	-4
5.30833	-3
5.31667	-3
5.325	-3
5.33333	-4
5.34167	-4
5.35	-4
5.35833	-3
5.36667	-3
5.375	-3
5.38333	-3
5.39167	-3
5.4	-3
5.40833	-2
5.41667	-2
5.425	-2
5.43333	-2
5.44167	-1
5.45	-1
5.45833	-1
5.46667	-1
5.475	-1
5.48333	-1
5.49167	-1
5.5	0
5.50833	-1
5.51667	-2
5.525	-3
5.53333	-4
5.54167	-4
5.55	-3
5.55833	-3
5.56667	-2
5.575	-2
5.58333	-3
5.59167	-2
5.6	-2
5.60833	-2
5.61667	-2
5.625	-3
5.63333	-4
5.64167	-5
5.65	-5
5.65833	-4
5.66667	-3
5.675	-3
5.68333	-2
5.69167	-2
5.7	-1
5.70833	-2
5.71667	-3
5.725	-3
5.73333	-3
5.74167	-2
5.75	-3
5.75833	-3
5.76667	-3
5.775	-3
5.78333	-3
5.79167	-2
5.8	-2
5.80833	-2
5.81667	-2
5.825	-3
5.83333	-2
5.84167	-1
5.85	-1
5.85833	-2
5.86667	-2
5.875	-2
5.88333	-2
5.89167	-2
5.9	-3
5.90833	-4
5.91667	-4
5.925	-4
5.93333	-5
5.94167	-5
5.95	-4
5.95833	-3
5.96667	-2
5.975	-3
5.98333	-2
5.99167	-2
6	-2
6.00833	-2
6.01667	-2
6.025	-1
6.03333	-2
6.04167	-3
6.05	-4
6.05833	-4
6.06667	-4
6.075	-4
6.08333	-3
6.09167	-4
6.1	-4
6.10833	-4
6.11667	-3
6.125	-2
6.13333	-2
6.14167	-3
6.15	-3
6.15833	-4
6.16667	-4
6.175	-4
6.18333	-3
6.19167	-2
6.2	-2
6.20833	-3
6.21667	-3
6.225	-3
6.23333	-3
6.24167	-2
6.25	-1
6.25833	-1
6.26667	-2
6.275	-3
6.28333	-4
6.29167	-3
6.3	-3
6.30833	-4
6.31667	-3
6.325	-2
6.33333	-2
6.34167	-2
6.35	-2
6.35833	-3
6.36667	-2
6.375	-1
6.38333	-2
6.39167	-2
6.4	-2
6.40833	-1
6.41667	0
6.425	-1
6.43333	-1
6.44167	-1
6.45	-1
6.45833	0
6.46667	-1
6.475	-2
6.48333	-2
6.49167	-3
6.5	-3
6.50833	-3
6.51667	-3
6.525	-2
6.53333	-2
6.54167	-2
6.55	-2
6.55833	-1
6.56667	-1
6.575	-2
6.58333	-2
6.59167	-3
6.6	-3
6.60833	-3
6.61667	-2
6.625	-2
6.63333	-2
6.64167	-2
6.65	-1
6.65833	-2
6.66667	-2
6.675	-3
6.68333	-4
6.69167	-5
6.7	-5
6.70833	-4
6.71667	-3
6.725	-2
6.73333	-1
6.74167	-1
6.75	-1
6.75833	-2
6.76667	-3
6.775	-4
6.78333	-5
6.79167	-6
6.8	-6
6.80833	-5
6.81667	-3
6.825	-2
6.83333	-2
6.84167	-3
6.85	-3
6.85833	-3
6.86667	-3
6.875	-3
6.88333	-3
6.89167	-3
6.9	-2
6.90833	-2
6.91667	-3
6.925	-3
6.93333	-3
6.94167	-2
6.95	-3
6.95833	-3
6.96667	-4
6.975	-4
6.98333	-3
6.99167	-3
7	-3
7.00833	-3
7.01667	-4
7.025	-4
7.03333	-3
7.04167	-2
7.05	-2
7.05833	-1
7.06667	-1
7.075	-2
7.08333	-2
7.09167	-2
7.1	-3
7.10833	-5
7.11667	-4
7.125	-4
7.13333	-4
7.14167	-3
7.15	-3
7.15833	-3
7.16667	-2
7.175	-3
7.18333	-3
7.19167	-3
7.2	-3
7.20833	-3
7.21667	-3
7.225	-2
7.23333	-2
7.24167	-2
7.25	-2
7.25833	-2
7.26667	-3
7.275	-5
7.28333	-5
7.29167	-5
7.3	-4
7.30833	-4
7.31667	-4
7.325	-4
7.33333	-4
7.34167	-3
7.35	-3
7.35833	-3
7.36667	-2
7.375	-2
7.38333	-2
7.39167	-2
7.4	-2
7.40833	-3
7.41667	-4
7.425	-4
7.43333	-6
7.44167	-6
7.45	-5
7.45833	-4
7.46667	-3
7.475	-3
7.48333	-3
7.49167	-3
7.5	-3
7.50833	-3
7.51667	-3
7.525	-2
7.53333	-1
7.54167	-2
7.55	-2
7.55833	-4
7.56667	-4
7.575	-5
7.58333	-5
7.59167	-6
7.6	-5
7.60833	-5
7.61667	-5
7.625	-4
7.63333	-4
7.64167	-5
7.65	-4
7.65833	-4
7.66667	-4
7.675	-4
7.68333	-3
7.69167	-3
7.7	-3
7.70833	-2
7.71667	-2
7.725	-2
7.73333	-1
7.74167	-1
7.75	-2
7.75833	-2
7.76667	-2
7.775	-2
7.78333	-2
7.79167	-2
7.8	-3
7.80833	-2
7.81667	-3
7.825	-4
7.83333	-4
7.84167	-4
7.85	-4
7.85833	-4
7.86667	-4
7.875	-4
7.88333	-4
7.89167	-3
7.9	-1
7.90833	0
7.91667	-1
7.925	-2
7.93333	-2
7.94167	-3
7.95	-3
7.95833	-3
7.96667	-3
7.975	-3
7.98333	-1
7.99167	-2
8	-2
8.00833	-3
8.01667	-4
8.025	-3
8.03333	-2
8.04167	-1
8.05	-1
8.05833	-1
8.06667	-1
8.075	-2
8.08333	-2
8.09167	-2
8.1	-1
8.10833	-1
8.11667	-1
8.125	-2
8.13333	-3
8.14167	-2
8.15	-1
8.15833	-1
8.16667	-1
8.175	-2
8.18333	-3
8.19167	-2
8.2	-3
[truncated: 50,081 more rows]
