# Supplementary material for: Data-informed discovery of hydrolytic nanozymes
Source: Nat Commun. 2022 Feb 11;13:827. doi: 10.1038/s41467-022-28344-2 (PMC8837776; doi:10.1038/s41467-022-28344-2)
Supplement: Supplementary file 4 — Source Data [file 41467_2022_28344_MOESM4_ESM.zip › Source Data_NCOMMS-21-01890A/Fig. S21/BSA+TRY.xlsx]

## Sheet: Sheet1
[Header]
Application Name	LabSolutions
Version	5.92
Data File Name	H:\LabSolutions\Data\Project1\20190911-BSA+色氨酸_2019911_002.lcd
Output Date	2019-09-17
Output Time	16:24:46
[File Information]
Type	Data File
Generated	2019-09-11 17:41:11
Generated by	System Administrator
Modified	2019-09-11 19:31:35
Modified by	System Administrator
[Sample Information]
Operator Name	System Administrator
Acquired	2019-09-11 17:41:33
Sample Type	0:Unknown
Level	0
Sample Name	BSA+色氨酸wn7
Sample ID	1
ISTD Amount1	1
ISTD Amount2	1
ISTD Amount3	1
ISTD Amount4	1
ISTD Amount5	1
ISTD Amount6	1
ISTD Amount7	1
ISTD Amount8	1
ISTD Amount9	1
ISTD Amount10	1
ISTD Amount11	1
ISTD Amount12	1
ISTD Amount13	1
ISTD Amount14	1
ISTD Amount15	1
ISTD Amount16	1
ISTD Amount17	1
ISTD Amount18	1
ISTD Amount19	1
ISTD Amount20	1
ISTD Amount21	1
ISTD Amount22	1
ISTD Amount23	1
ISTD Amount24	1
ISTD Amount25	1
ISTD Amount26	1
ISTD Amount27	1
ISTD Amount28	1
ISTD Amount29	1
ISTD Amount30	1
ISTD Amount31	1
ISTD Amount32	1
Sample Amount	1
Dilution Factor	1
Vial#	33
Injection Volume	10
[Original Files]
Data File	H:\LabSolutions\Data\Project1\20190911-BSA+色氨酸_2019911_002.lcd2.l
Method File	H:\LabSolutions\Data\Project1\GPC_NH4Ac_40C_UV280_110 min_bme190621.lcm
Batch File	H:\LabSolutions\Data\Project1\20190911-BSA+色氨酸.lcb_11
Report Format File	H:\LabSolutions\System\DEFAULT.lsr
[File Description]
[Configuration]
Instrument Name	UV+RID
Instrument #	1
Line #	1
# of Detectors	2
Detector ID	Detector A	Detector B
Detector Name	检测器A	检测器BDetect
# of Channels	1	1
[Peak Table(Detector A)]
# of Peaks	2
Peak#	R.Time	I.Time	F.Time	Area	Height	A/H	Conc.	Mark	ID#	Name	k'	Plate #	Plate Ht.	Tailing	Resolution	Sep.Factor	Area Ratio	Height Ratio	Conc. %	Norm Conc.
1	34.908	33.575	39.842	2290526	30846	74.257	0	S			0	5821	25.768	1.918	0	0	0	0	0	0
2	94.307	91.842	105.15	55076680	578023	95.285	0	S			1.702	26010	5.767	1.6	28.494	0	0	0	0	0
[Peak Table(Detector B)]
# of Peaks	1
Peak#	R.Time	I.Time	F.Time	Area	Height	A/H	Conc.	Mark	ID#	Name	k'	Plate #	Plate Ht.	Tailing	Resolution	Sep.Factor	Area Ratio	Height Ratio	Conc. %	Norm Conc.
1	35.238	34.067	39.025	580807	7823	74.248	0				0	5688	26.369	1.807	0	0	0	0	0	0
[Compound Results(Detector A)]
# of IDs	0
[Compound Results(Detector B)]
# of IDs	0
[Group Results(Detector A)]
# of Groups	0
[Group Results(Detector B)]
# of Groups	0
[GPC Peak Table(Detector B)]
# of Peaks	1
Peak#	Start Time	Top Time	End Time	Start Volume	Top Volume	End Volume	Start M.W.	Top M.W.	End M.W.	Start Height	Top Height	End Height
1	34.067	35.238	39.025	34.067	35.238	39.025	31962	19472	5673	58	7823	226
[Average Molecular Weight Table(Detector B)]
# of Peaks	1
Peak#	Mn	Mw	Mz	Mz1	Mv	Mw/Mn	Mv/Mn	Mz/Mw	I.Visc	%
Total	16761	17757	18585	19289	0	1.05943	0	1.04664	1	100
1	16761	17757	18585	19289	0	1.05943	0	1.04664	1	100
[RT/MW Range Table(Detector B)]
# of RT/MW Range	0
[GPC Calibration Curve Table(Detector B)]
# of Points	7
#	Time(min)	M.W.	Weight	Error	Active	Virtual	Data Name
1	28.677	736000	1	1.1034	ON	OFF	H:\LabSolutions\Data\Project1\20190527STD_NH4Ac_40C_2019528_008.lcd
2	30.518	200000	1	-5.6588	ON	OFF	H:\LabSolutions\Data\Project1\20190527STD_NH4Ac_40C_2019528_007.lcd
3	31.656	113000	1	4.5867	ON	OFF	H:\LabSolutions\Data\Project1\20190527STD_NH4Ac_40C_2019528_006.lcd
4	33.25	48800	1	4.1236	ON	OFF	H:\LabSolutions\Data\Project1\20190527STD_NH4Ac_40C_2019528_005.lcd
5	34.67	23000	1	-6.8854	ON	OFF	H:\LabSolutions\Data\Project1\20190527STD_NH4Ac_40C_2019528_004.lcd
6	37.212	9900	1	3.1632	ON	OFF	H:\LabSolutions\Data\Project1\20190527STD_NH4Ac_40C_2019528_003.lcd
7	38.65	6200	1	-1.0726	ON	OFF	H:\LabSolutions\Data\Project1\20190527STD_NH4Ac_40C_2019528_002.lcd
Calibration Curve	3rd Order
Comment
[GPC Slice Data Table(Detector B)]
# of Peaks	1
Peak#	Slice#	R.Time	Volume	M.W.	Height	Sub Total	%	Area
1	1	34.071	34.071	31903	1	1161615	100	1
1	2	34.079	34.079	31784	2	1161614	99.9999	1
1	3	34.088	34.088	31666	3	1161612	99.9997	2
1	4	34.096	34.096	31548	4	1161609	99.9995	2
1	5	34.104	34.104	31430	6	1161605	99.9991	3
1	6	34.113	34.113	31314	7	1161599	99.9986	4
1	7	34.121	34.121	31197	9	1161592	99.998	5
1	8	34.129	34.129	31082	11	1161582	99.9972	5
1	9	34.138	34.138	30967	12	1161571	99.9962	6
1	10	34.146	34.146	30852	14	1161559	99.9952	7
1	11	34.154	34.154	30738	17	1161544	99.9939	8
1	12	34.163	34.163	30624	19	1161528	99.9925	9
1	13	34.171	34.171	30511	21	1161509	99.9909	11
1	14	34.179	34.179	30398	24	1161488	99.989	12
1	15	34.188	34.188	30286	27	1161464	99.987	13
1	16	34.196	34.196	30175	30	1161437	99.9846	15
1	17	34.204	34.204	30064	34	1161407	99.9821	17
1	18	34.213	34.213	29953	38	1161373	99.9792	19
1	19	34.221	34.221	29843	42	1161335	99.9759	21
1	20	34.229	34.229	29733	46	1161293	99.9723	23
1	21	34.238	34.238	29624	51	1161247	99.9683	25
1	22	34.246	34.246	29516	56	1161196	99.964	28
1	23	34.254	34.254	29408	61	1161141	99.9592	31
1	24	34.263	34.263	29300	67	1161080	99.9539	33
1	25	34.271	34.271	29193	73	1161013	99.9482	36
1	26	34.279	34.279	29086	79	1160940	99.9419	40
1	27	34.288	34.288	28980	86	1160860	99.935	43
1	28	34.296	34.296	28874	93	1160774	99.9276	47
1	29	34.304	34.304	28769	101	1160681	99.9196	51
1	30	34.313	34.313	28664	110	1160580	99.9109	55
1	31	34.321	34.321	28560	119	1160470	99.9014	60
1	32	34.329	34.329	28456	129	1160351	99.8912	65
1	33	34.338	34.338	28353	140	1160221	99.88	70
1	34	34.346	34.346	28250	152	1160081	99.8679	76
1	35	34.354	34.354	28147	164	1159929	99.8548	82
1	36	34.363	34.363	28045	177	1159764	99.8407	89
1	37	34.371	34.371	27944	191	1159587	99.8254	96
1	38	34.379	34.379	27843	206	1159396	99.8089	103
1	39	34.388	34.388	27742	221	1159190	99.7912	111
1	40	34.396	34.396	27642	238	1158969	99.7722	119
1	41	34.404	34.404	27542	255	1158731	99.7518	128
1	42	34.413	34.413	27443	274	1158476	99.7298	137
1	43	34.421	34.421	27344	295	1158201	99.7061	147
1	44	34.429	34.429	27246	317	1157907	99.6808	158
1	45	34.438	34.438	27148	340	1157590	99.6535	170
1	46	34.446	34.446	27050	365	1157250	99.6242	182
1	47	34.454	34.454	26953	391	1156885	99.5928	196
1	48	34.463	34.463	26856	419	1156494	99.5591	210
1	49	34.471	34.471	26760	449	1156075	99.523	225
1	50	34.479	34.479	26664	481	1155626	99.4844	240
1	51	34.488	34.488	26569	514	1155145	99.443	257
1	52	34.496	34.496	26474	549	1154631	99.3988	274
1	53	34.504	34.504	26379	586	1154082	99.3515	293
1	54	34.513	34.513	26285	625	1153497	99.3011	312
1	55	34.521	34.521	26191	666	1152872	99.2474	333
1	56	34.529	34.529	26098	709	1152206	99.19	355
1	57	34.538	34.538	26005	755	1151497	99.129	377
1	58	34.546	34.546	25912	803	1150742	99.064	401
1	59	34.554	34.554	25820	853	1149939	98.9949	427
1	60	34.563	34.563	25729	906	1149086	98.9214	453
1	61	34.571	34.571	25637	962	1148180	98.8434	481
1	62	34.579	34.579	25546	1020	1147218	98.7606	510
1	63	34.588	34.588	25456	1080	1146199	98.6728	540
1	64	34.596	34.596	25366	1144	1145118	98.5798	572
1	65	34.604	34.604	25276	1210	1143974	98.4814	605
1	66	34.613	34.613	25187	1279	1142764	98.3772	640
1	67	34.621	34.621	25098	1351	1141485	98.2671	676
1	68	34.629	34.629	25009	1426	1140134	98.1508	713
1	69	34.638	34.638	24921	1503	1138708	98.028	752
1	70	34.646	34.646	24833	1583	1137205	97.8986	792
1	71	34.654	34.654	24746	1666	1135622	97.7623	833
1	72	34.663	34.663	24659	1752	1133956	97.6189	876
1	73	34.671	34.671	24572	1841	1132203	97.4681	921
1	74	34.679	34.679	24486	1933	1130362	97.3096	966
1	75	34.688	34.688	24400	2027	1128430	97.1432	1014
1	76	34.696	34.696	24315	2124	1126402	96.9686	1062
1	77	34.704	34.704	24230	2224	1124278	96.7858	1112
1	78	34.713	34.713	24145	2326	1122054	96.5943	1163
1	79	34.721	34.721	24060	2431	1119728	96.3941	1216
1	80	34.729	34.729	23976	2539	1117297	96.1848	1269
1	81	34.738	34.738	23893	2648	1114758	95.9663	1324
1	82	34.746	34.746	23810	2760	1112110	95.7383	1380
1	83	34.754	34.754	23727	2874	1109350	95.5007	1437
1	84	34.763	34.763	23644	2990	1106477	95.2533	1495
1	85	34.771	34.771	23562	3108	1103487	94.996	1554
1	86	34.779	34.779	23480	3228	1100379	94.7284	1614
1	87	34.788	34.788	23398	3349	1097151	94.4505	1674
1	88	34.796	34.796	23317	3471	1093803	94.1622	1735
1	89	34.804	34.804	23236	3594	1090332	93.8634	1797
1	90	34.813	34.813	23156	3719	1086737	93.554	1860
1	91	34.821	34.821	23076	3845	1083018	93.2338	1923
1	92	34.829	34.829	22996	3972	1079172	92.9028	1986
1	93	34.838	34.838	22917	4099	1075200	92.5608	2049
1	94	34.846	34.846	22838	4226	1071102	92.208	2113
1	95	34.854	34.854	22759	4353	1066876	91.8442	2177
1	96	34.863	34.863	22680	4481	1062523	91.4694	2241
1	97	34.871	34.871	22602	4609	1058042	91.0837	2304
1	98	34.879	34.879	22525	4736	1053433	90.6869	2368
1	99	34.888	34.888	22447	4863	1048697	90.2792	2431
1	100	34.896	34.896	22370	4988	1043834	89.8606	2494
1	101	34.904	34.904	22293	5113	1038846	89.4312	2556
1	102	34.913	34.913	22217	5237	1033733	88.991	2618
1	103	34.921	34.921	22141	5360	1028496	88.5402	2680
1	104	34.929	34.929	22065	5481	1023136	88.0788	2740
1	105	34.938	34.938	21990	5600	1017656	87.607	2800
1	106	34.946	34.946	21915	5717	1012056	87.1249	2859
1	107	34.954	34.954	21840	5832	1006339	86.6327	2916
1	108	34.963	34.963	21765	5945	1000506	86.1306	2973
1	109	34.971	34.971	21691	6056	994561	85.6188	3028
1	110	34.979	34.979	21617	6165	988505	85.0975	3082
1	111	34.988	34.988	21544	6270	982340	84.5668	3135
1	112	34.996	34.996	21471	6373	976070	84.027	3186
1	113	35.004	35.004	21398	6472	969697	83.4784	3236
1	114	35.013	35.013	21325	6569	963225	82.9212	3285
1	115	35.021	35.021	21253	6663	956656	82.3557	3331
1	116	35.029	35.029	21181	6753	949993	81.7821	3377
1	117	35.038	35.038	21109	6840	943239	81.2007	3420
1	118	35.046	35.046	21038	6923	936399	80.6119	3462
1	119	35.054	35.054	20967	7003	929476	80.0159	3501
1	120	35.063	35.063	20896	7079	922474	79.413	3540
1	121	35.071	35.071	20825	7152	915395	78.8036	3576
1	122	35.079	35.079	20755	7221	908242	78.1879	3611
1	123	35.088	35.088	20685	7287	901021	77.5662	3643
1	124	35.096	35.096	20616	7348	893734	76.9389	3674
1	125	35.104	35.104	20547	7406	886386	76.3064	3703
1	126	35.113	35.113	20478	7459	878981	75.6688	3730
1	127	35.121	35.121	20409	7509	871521	75.0267	3755
1	128	35.129	35.129	20340	7556	864012	74.3802	3778
1	129	35.138	35.138	20272	7598	856456	73.7298	3799
1	130	35.146	35.146	20205	7637	848858	73.0757	3818
1	131	35.154	35.154	20137	7672	841221	72.4182	3836
1	132	35.163	35.163	20070	7703	833549	71.7578	3851
1	133	35.171	35.171	20003	7730	825846	71.0947	3865
1	134	35.179	35.179	19936	7754	818116	70.4292	3877
1	135	35.188	35.188	19870	7774	810363	69.7617	3887
1	136	35.196	35.196	19803	7790	802589	69.0925	3895
1	137	35.204	35.204	19738	7803	794799	68.4219	3902
1	138	35.213	35.213	19672	7813	786996	67.7501	3907
1	139	35.221	35.221	19607	7820	779182	67.0775	3910
1	140	35.229	35.229	19542	7823	771363	66.4044	3911
1	141	35.238	35.238	19477	7823	763540	65.7309	3911
1	142	35.246	35.246	19412	7819	755718	65.0575	3910
1	143	35.254	35.254	19348	7813	747898	64.3843	3907
1	144	35.263	35.263	19284	7804	740085	63.7117	3902
1	145	35.271	35.271	19220	7792	732280	63.0399	3896
1	146	35.279	35.279	19157	7778	724488	62.369	3889
1	147	35.288	35.288	19094	7761	716710	61.6995	3880
1	148	35.296	35.296	19031	7741	708950	61.0314	3870
1	149	35.304	35.304	18968	7719	701209	60.365	3859
1	150	35.313	35.313	18906	7694	693490	59.7005	3847
1	151	35.321	35.321	18844	7667	685796	59.0381	3834
1	152	35.329	35.329	18782	7638	678129	58.3781	3819
1	153	35.338	35.338	18720	7607	670491	57.7206	3803
1	154	35.346	35.346	18659	7574	662884	57.0657	3787
1	155	35.354	35.354	18598	7539	655310	56.4137	3769
1	156	35.363	35.363	18537	7502	647771	55.7647	3751
1	157	35.371	35.371	18476	7463	640269	55.1189	3732
1	158	35.379	35.379	18416	7423	632806	54.4764	3712
1	159	35.388	35.388	18356	7382	625382	53.8373	3691
1	160	35.396	35.396	18296	7339	618001	53.2018	3669
1	161	35.404	35.404	18237	7295	610662	52.5701	3647
1	162	35.413	35.413	18177	7249	603367	51.9421	3625
1	163	35.421	35.421	18118	7202	596118	51.318	3601
1	164	35.429	35.429	18059	7154	588916	50.698	3577
1	165	35.438	35.438	18001	7105	581762	50.0822	3553
1	166	35.446	35.446	17942	7055	574657	49.4705	3528
1	167	35.454	35.454	17884	7004	567601	48.8631	3502
1	168	35.463	35.463	17826	6952	560597	48.2602	3476
1	169	35.471	35.471	17769	6900	553645	47.6616	3450
1	170	35.479	35.479	17711	6846	546745	47.0677	3423
1	171	35.488	35.488	17654	6792	539899	46.4783	3396
1	172	35.496	35.496	17597	6736	533108	45.8937	3368
1	173	35.504	35.504	17540	6681	526371	45.3137	3340
1	174	35.513	35.513	17484	6624	519691	44.7386	3312
1	175	35.521	35.521	17427	6568	513066	44.1684	3284
1	176	35.529	35.529	17371	6510	506499	43.603	3255
1	177	35.538	35.538	17316	6452	499988	43.0425	3226
1	178	35.546	35.546	17260	6395	493536	42.4871	3197
1	179	35.554	35.554	17205	6336	487141	41.9366	3168
1	180	35.563	35.563	17150	6278	480805	41.3911	3139
1	181	35.571	35.571	17095	6219	474527	40.8506	3109
1	182	35.579	35.579	17040	6160	468308	40.3153	3080
1	183	35.588	35.588	16986	6101	462148	39.785	3050
1	184	35.596	35.596	16931	6042	456047	39.2598	3021
1	185	35.604	35.604	16877	5982	450006	38.7397	2991
1	186	35.613	35.613	16824	5922	444024	38.2247	2961
1	187	35.621	35.621	16770	5862	438101	37.7149	2931
1	188	35.629	35.629	16717	5802	432239	37.2102	2901
1	189	35.638	35.638	16663	5743	426437	36.7107	2871
1	190	35.646	35.646	16611	5683	420695	36.2163	2842
1	191	35.654	35.654	16558	5623	415011	35.7271	2812
1	192	35.663	35.663	16505	5563	409388	35.243	2782
1	193	35.671	35.671	16453	5504	403825	34.7641	2752
1	194	35.679	35.679	16401	5444	398321	34.2903	2722
1	195	35.688	35.688	16349	5385	392877	33.8216	2692
1	196	35.696	35.696	16298	5326	387492	33.3581	2663
1	197	35.704	35.704	16246	5266	382167	32.8996	2633
1	198	35.713	35.713	16195	5207	376901	32.4463	2603
1	199	35.721	35.721	16144	5147	371694	31.9981	2573
1	200	35.729	35.729	16093	5088	366547	31.555	2544
1	201	35.738	35.738	16042	5029	361460	31.117	2514
1	202	35.746	35.746	15992	4970	356431	30.6841	2485
1	203	35.754	35.754	15942	4912	351460	30.2562	2456
1	204	35.763	35.763	15892	4853	346549	29.8334	2427
1	205	35.771	35.771	15842	4795	341695	29.4156	2398
1	206	35.779	35.779	15792	4738	336900	29.0027	2369
1	207	35.788	35.788	15743	4680	332163	28.5949	2340
1	208	35.796	35.796	15694	4623	327483	28.192	2311
1	209	35.804	35.804	15645	4566	322860	27.794	2283
1	210	35.813	35.813	15596	4509	318294	27.401	2254
1	211	35.821	35.821	15547	4452	313785	27.0128	2226
1	212	35.829	35.829	15499	4396	309333	26.6296	2198
1	213	35.838	35.838	15451	4340	304937	26.2511	2170
1	214	35.846	35.846	15403	4284	300597	25.8775	2142
1	215	35.854	35.854	15355	4229	296313	25.5087	2115
1	216	35.863	35.863	15307	4174	292084	25.1446	2087
1	217	35.871	35.871	15260	4119	287910	24.7853	2060
1	218	35.879	35.879	15212	4065	283791	24.4307	2032
1	219	35.888	35.888	15165	4011	279726	24.0808	2006
1	220	35.896	35.896	15118	3958	275714	23.7354	1979
1	221	35.904	35.904	15072	3905	271756	23.3947	1953
1	222	35.913	35.913	15025	3852	267851	23.0585	1926
1	223	35.921	35.921	14979	3800	263999	22.7269	1900
1	224	35.929	35.929	14933	3748	260199	22.3997	1874
1	225	35.938	35.938	14887	3697	256451	22.0771	1848
1	226	35.946	35.946	14841	3646	252754	21.7588	1823
1	227	35.954	35.954	14795	3596	249108	21.4449	1798
1	228	35.963	35.963	14750	3546	245512	21.1354	1773
1	229	35.971	35.971	14705	3496	241966	20.8301	1748
1	230	35.979	35.979	14660	3447	238470	20.5292	1723
1	231	35.988	35.988	14615	3397	235024	20.2325	1699
1	232	35.996	35.996	14570	3349	231626	19.94	1674
1	233	36.004	36.004	14525	3300	228277	19.6517	1650
1	234	36.013	36.013	14481	3252	224977	19.3676	1626
1	235	36.021	36.021	14437	3205	221725	19.0877	1602
1	236	36.029	36.029	14393	3158	218521	18.8118	1579
1	237	36.038	36.038	14349	3111	215363	18.54	1556
1	238	36.046	36.046	14305	3066	212251	18.2721	1533
1	239	36.054	36.054	14262	3021	209185	18.0082	1510
1	240	36.063	36.063	14219	2976	206164	17.7481	1488
1	241	36.071	36.071	14175	2932	203188	17.4919	1466
1	242	36.079	36.079	14132	2889	200256	17.2395	1444
1	243	36.088	36.088	14090	2846	197368	16.9908	1423
1	244	36.096	36.096	14047	2803	194522	16.7458	1401
1	245	36.104	36.104	14005	2761	191719	16.5045	1380
1	246	36.113	36.113	13962	2719	188958	16.2669	1359
1	247	36.121	36.121	13920	2678	186239	16.0328	1339
1	248	36.129	36.129	13878	2637	183562	15.8023	1319
1	249	36.138	36.138	13836	2597	180925	15.5753	1298
1	250	36.146	36.146	13795	2557	178328	15.3517	1279
1	251	36.154	36.154	13753	2518	175771	15.1316	1259
1	252	36.163	36.163	13712	2479	173253	14.9148	1240
1	253	36.171	36.171	13671	2441	170774	14.7014	1220
1	254	36.179	36.179	13630	2403	168333	14.4913	1201
1	255	36.188	36.188	13589	2365	165931	14.2845	1183
1	256	36.196	36.196	13548	2329	163565	14.0809	1164
1	257	36.204	36.204	13508	2292	161237	13.8804	1146
1	258	36.213	36.213	13467	2257	158944	13.6831	1128
1	259	36.221	36.221	13427	2221	156688	13.4888	1111
1	260	36.229	36.229	13387	2187	154466	13.2976	1093
1	261	36.238	36.238	13347	2153	152280	13.1093	1076
1	262	36.246	36.246	13307	2119	150127	12.924	1060
1	263	36.254	36.254	13268	2086	148008	12.7416	1043
1	264	36.263	36.263	13228	2053	145922	12.562	1027
1	265	36.271	36.271	13189	2021	143869	12.3853	1011
1	266	36.279	36.279	13150	1989	141848	12.2113	995
1	267	36.288	36.288	13111	1958	139858	12.04	979
1	268	36.296	36.296	13072	1928	137900	11.8714	964
1	269	36.304	36.304	13033	1898	135972	11.7055	949
1	270	36.313	36.313	12995	1869	134074	11.5421	934
1	271	36.321	36.321	12956	1839	132206	11.3812	920
1	272	36.329	36.329	12918	1811	130366	11.2228	906
1	273	36.338	36.338	12880	1783	128555	11.0669	891
1	274	36.346	36.346	12842	1755	126772	10.9135	878
1	275	36.354	36.354	12804	1728	125017	10.7623	864
1	276	36.363	36.363	12767	1701	123289	10.6136	851
1	277	36.371	36.371	12729	1675	121588	10.4671	838
1	278	36.379	36.379	12692	1649	119913	10.3229	825
1	279	36.388	36.388	12655	1623	118263	10.181	812
1	280	36.396	36.396	12618	1598	116640	10.0412	799
1	281	36.404	36.404	12581	1573	115042	9.9036	787
1	282	36.413	36.413	12544	1549	113469	9.7682	774
1	283	36.421	36.421	12507	1524	111920	9.6349	762
1	284	36.429	36.429	12471	1501	110396	9.5037	750
1	285	36.438	36.438	12434	1477	108895	9.3745	739
1	286	36.446	36.446	12398	1455	107418	9.2473	727
1	287	36.454	36.454	12362	1432	105963	9.1221	716
1	288	36.463	36.463	12326	1410	104531	8.9988	705
1	289	36.471	36.471	12290	1389	103121	8.8774	694
1	290	36.479	36.479	12255	1368	101732	8.7578	684
1	291	36.488	36.488	12219	1347	100365	8.6401	673
1	292	36.496	36.496	12184	1326	99018	8.5241	663
1	293	36.504	36.504	12148	1307	97691	8.41	653
1	294	36.513	36.513	12113	1287	96385	8.2975	643
1	295	36.521	36.521	12078	1268	95098	8.1867	634
1	296	36.529	36.529	12043	1249	93830	8.0776	624
1	297	36.538	36.538	12009	1230	92582	7.9701	615
1	298	36.546	36.546	11974	1212	91351	7.8642	606
1	299	36.554	36.554	11940	1194	90139	7.7598	597
1	300	36.563	36.563	11905	1176	88946	7.6571	588
1	301	36.571	36.571	11871	1159	87770	7.5558	579
1	302	36.579	36.579	11837	1142	86611	7.4561	571
1	303	36.588	36.588	11803	1125	85469	7.3577	563
1	304	36.596	36.596	11769	1109	84343	7.2609	555
1	305	36.604	36.604	11735	1093	83234	7.1654	547
1	306	36.613	36.613	11702	1077	82141	7.0713	539
1	307	36.621	36.621	11668	1062	81063	6.9785	531
1	308	36.629	36.629	11635	1047	80002	6.8871	523
1	309	36.638	36.638	11602	1032	78955	6.797	516
1	310	36.646	36.646	11569	1017	77923	6.7081	509
1	311	36.654	36.654	11536	1003	76905	6.6206	501
1	312	36.663	36.663	11503	989	75902	6.5342	494
1	313	36.671	36.671	11470	975	74913	6.4491	488
1	314	36.679	36.679	11438	962	73938	6.3651	481
1	315	36.688	36.688	11405	948	72977	6.2823	474
1	316	36.696	36.696	11373	935	72028	6.2007	468
1	317	36.704	36.704	11341	922	71093	6.1202	461
1	318	36.713	36.713	11309	910	70171	6.0408	455
1	319	36.721	36.721	11277	897	69261	5.9625	448
1	320	36.729	36.729	11245	884	68364	5.8853	442
1	321	36.738	36.738	11213	872	67480	5.8091	436
1	322	36.746	36.746	11182	860	66607	5.734	430
1	323	36.754	36.754	11150	849	65747	5.66	424
1	324	36.763	36.763	11119	837	64898	5.5869	419
1	325	36.771	36.771	11088	826	64061	5.5148	413
1	326	36.779	36.779	11056	814	63235	5.4438	407
1	327	36.788	36.788	11025	803	62421	5.3737	402
1	328	36.796	36.796	10994	792	61618	5.3045	396
1	329	36.804	36.804	10964	782	60825	5.2363	391
1	330	36.813	36.813	10933	771	60044	5.169	386
1	331	36.821	36.821	10902	761	59272	5.1026	381
1	332	36.829	36.829	10872	751	58511	5.0371	376
1	333	36.838	36.838	10842	741	57760	4.9724	371
1	334	36.846	36.846	10811	732	57019	4.9086	366
1	335	36.854	36.854	10781	722	56287	4.8456	361
1	336	36.863	36.863	10751	713	55564	4.7834	356
1	337	36.871	36.871	10721	704	54851	4.722	352
1	338	36.879	36.879	10692	695	54148	4.6614	347
1	339	36.888	36.888	10662	686	53453	4.6016	343
1	340	36.896	36.896	10632	677	52767	4.5426	339
1	341	36.904	36.904	10603	669	52090	4.4843	334
1	342	36.913	36.913	10574	660	51421	4.4267	330
1	343	36.921	36.921	10544	651	50761	4.3699	326
1	344	36.929	36.929	10515	643	50110	4.3138	322
1	345	36.938	36.938	10486	635	49467	4.2584	318
1	346	36.946	36.946	10457	627	48831	4.2038	314
1	347	36.954	36.954	10429	619	48204	4.1498	310
1	348	36.963	36.963	10400	612	47585	4.0964	306
1	349	36.971	36.971	10371	605	46973	4.0438	302
1	350	36.979	36.979	10343	597	46368	3.9917	299
1	351	36.988	36.988	10315	590	45771	3.9403	295
1	352	36.996	36.996	10286	583	45181	3.8895	291
1	353	37.004	37.004	10258	576	44598	3.8393	288
1	354	37.013	37.013	10230	568	44022	3.7897	284
1	355	37.021	37.021	10202	561	43454	3.7408	281
1	356	37.029	37.029	10174	554	42893	3.6925	277
1	357	37.038	37.038	10146	547	42338	3.6448	274
1	358	37.046	37.046	10119	541	41791	3.5976	270
1	359	37.054	37.054	10091	534	41250	3.5511	267
1	360	37.063	37.063	10064	527	40716	3.5051	264
1	361	37.071	37.071	10036	521	40189	3.4598	260
1	362	37.079	37.079	10009	515	39668	3.4149	257
1	363	37.088	37.088	9982	509	39154	3.3706	254
1	364	37.096	37.096	9955	503	38645	3.3268	251
1	365	37.104	37.104	9928	497	38142	3.2836	248
1	366	37.113	37.113	9901	491	37646	3.2408	245
1	367	37.121	37.121	9874	485	37155	3.1986	242
1	368	37.129	37.129	9848	479	36670	3.1568	240
1	369	37.138	37.138	9821	474	36191	3.1156	237
1	370	37.146	37.146	9795	468	35717	3.0748	234
1	371	37.154	37.154	9768	462	35249	3.0345	231
1	372	37.163	37.163	9742	457	34787	2.9947	228
1	373	37.171	37.171	9716	452	34330	2.9554	226
1	374	37.179	37.179	9690	446	33878	2.9165	223
1	375	37.188	37.188	9664	441	33432	2.8781	221
1	376	37.196	37.196	9638	436	32991	2.8401	218
1	377	37.204	37.204	9612	431	32555	2.8026	215
1	378	37.213	37.213	9586	426	32124	2.7655	213
1	379	37.221	37.221	9561	421	31698	2.7288	211
1	380	37.229	37.229	9535	416	31277	2.6925	208
1	381	37.238	37.238	9510	411	30861	2.6567	206
1	382	37.246	37.246	9485	406	30450	2.6213	203
1	383	37.254	37.254	9459	401	30044	2.5864	200
1	384	37.263	37.263	9434	396	29643	2.5518	198
1	385	37.271	37.271	9409	392	29247	2.5177	196
1	386	37.279	37.279	9384	387	28855	2.484	194
1	387	37.288	37.288	9359	383	28468	2.4507	191
1	388	37.296	37.296	9334	379	28085	2.4177	189
1	389	37.304	37.304	9310	375	27706	2.3851	187
1	390	37.313	37.313	9285	371	27331	2.3529	185
1	391	37.321	37.321	9261	367	26960	2.3209	183
1	392	37.329	37.329	9236	363	26594	2.2894	181
1	393	37.338	37.338	9212	359	26231	2.2581	179
1	394	37.346	37.346	9187	355	25872	2.2273	177
1	395	37.354	37.354	9163	350	25518	2.1968	175
1	396	37.363	37.363	9139	346	25167	2.1666	173
1	397	37.371	37.371	9115	342	24821	2.1368	171
1	398	37.379	37.379	9091	338	24479	2.1073	169
1	399	37.388	37.388	9067	335	24140	2.0782	167
1	400	37.396	37.396	9044	331	23805	2.0493	165
1	401	37.404	37.404	9020	327	23474	2.0208	164
1	402	37.413	37.413	8996	323	23147	1.9927	162
1	403	37.421	37.421	8973	319	22824	1.9649	160
1	404	37.429	37.429	8950	316	22505	1.9373	158
1	405	37.438	37.438	8926	312	22189	1.9102	156
1	406	37.446	37.446	8903	308	21877	1.8833	154
1	407	37.454	37.454	8880	305	21569	1.8568	152
1	408	37.463	37.463	8857	301	21264	1.8305	151
1	409	37.471	37.471	8834	298	20962	1.8046	149
1	410	37.479	37.479	8811	294	20665	1.7789	147
1	411	37.488	37.488	8788	291	20370	1.7536	146
1	412	37.496	37.496	8765	288	20079	1.7285	144
1	413	37.504	37.504	8743	285	19791	1.7038	142
1	414	37.513	37.513	8720	281	19507	1.6793	141
1	415	37.521	37.521	8697	278	19225	1.655	139
1	416	37.529	37.529	8675	275	18947	1.6311	138
1	417	37.538	37.538	8653	272	18672	1.6074	136
1	418	37.546	37.546	8630	269	18400	1.584	134
1	419	37.554	37.554	8608	265	18132	1.5609	133
1	420	37.563	37.563	8586	262	17866	1.538	131
1	421	37.571	37.571	8564	259	17604	1.5155	129
1	422	37.579	37.579	8542	256	17345	1.4932	128
1	423	37.588	37.588	8520	253	17090	1.4712	126
1	424	37.596	37.596	8498	250	16837	1.4494	125
1	425	37.604	37.604	8477	247	16586	1.4279	124
1	426	37.613	37.613	8455	245	16339	1.4066	122
1	427	37.621	37.621	8433	242	16094	1.3855	121
1	428	37.629	37.629	8412	239	15852	1.3647	120
1	429	37.638	37.638	8391	236	15613	1.3441	118
1	430	37.646	37.646	8369	233	15376	1.3237	117
1	431	37.654	37.654	8348	230	15143	1.3036	115
1	432	37.663	37.663	8327	228	14913	1.2838	114
1	433	37.671	37.671	8306	226	14685	1.2642	113
1	434	37.679	37.679	8284	223	14459	1.2447	112
1	435	37.688	37.688	8264	221	14236	1.2255	110
1	436	37.696	37.696	8243	218	14015	1.2065	109
1	437	37.704	37.704	8222	216	13796	1.1877	108
1	438	37.713	37.713	8201	213	13580	1.1691	107
1	439	37.721	37.721	8180	210	13367	1.1507	105
1	440	37.729	37.729	8160	208	13157	1.1326	104
1	441	37.738	37.738	8139	205	12949	1.1148	102
1	442	37.746	37.746	8119	202	12745	1.0971	101
1	443	37.754	37.754	8098	200	12542	1.0797	100
1	444	37.763	37.763	8078	197	12342	1.0625	99
1	445	37.771	37.771	8058	195	12145	1.0455	98
1	446	37.779	37.779	8038	193	11950	1.0287	97
1	447	37.788	37.788	8017	191	11756	1.0121	95
1	448	37.796	37.796	7997	189	11565	0.9956	94
1	449	37.804	37.804	7977	187	11377	0.9794	93
1	450	37.813	37.813	7957	185	11190	0.9633	92
1	451	37.821	37.821	7938	183	11005	0.9474	91
1	452	37.829	37.829	7918	181	10823	0.9317	90
1	453	37.838	37.838	7898	179	10642	0.9161	89
1	454	37.846	37.846	7878	177	10463	0.9007	88
1	455	37.854	37.854	7859	174	10287	0.8855	87
1	456	37.863	37.863	7839	172	10112	0.8705	86
1	457	37.871	37.871	7820	170	9940	0.8557	85
1	458	37.879	37.879	7801	169	9769	0.841	84
1	459	37.888	37.888	7781	167	9601	0.8265	83
1	460	37.896	37.896	7762	164	9434	0.8122	82
1	461	37.904	37.904	7743	162	9270	0.798	81
1	462	37.913	37.913	7724	160	9107	0.784	80
1	463	37.921	37.921	7705	158	8947	0.7702	79
1	464	37.929	37.929	7686	156	8789	0.7566	78
1	465	37.938	37.938	7667	154	8633	0.7432	77
1	466	37.946	37.946	7648	152	8479	0.7299	76
1	467	37.954	37.954	7629	151	8326	0.7168	75
1	468	37.963	37.963	7611	149	8176	0.7038	74
1	469	37.971	37.971	7592	147	8027	0.691	74
1	470	37.979	37.979	7573	145	7880	0.6784	73
1	471	37.988	37.988	7555	144	7735	0.6659	72
1	472	37.996	37.996	7536	142	7591	0.6535	71
1	473	38.004	38.004	7518	140	7449	0.6413	70
1	474	38.013	38.013	7500	139	7309	0.6292	69
1	475	38.021	38.021	7481	137	7170	0.6173	68
1	476	38.029	38.029	7463	135	7033	0.6055	68
1	477	38.038	38.038	7445	133	6898	0.5939	67
1	478	38.046	38.046	7427	132	6765	0.5824	66
1	479	38.054	38.054	7409	130	6633	0.571	65
1	480	38.063	38.063	7391	128	6503	0.5598	64
1	481	38.071	38.071	7373	127	6375	0.5488	63
1	482	38.079	38.079	7355	125	6248	0.5379	62
1	483	38.088	38.088	7338	123	6124	0.5272	62
1	484	38.096	38.096	7320	122	6000	0.5165	61
1	485	38.104	38.104	7302	121	5878	0.506	60
1	486	38.113	38.113	7285	119	5758	0.4957	60
1	487	38.121	38.121	7267	117	5639	0.4854	59
1	488	38.129	38.129	7250	116	5521	0.4753	58
1	489	38.138	38.138	7232	114	5405	0.4653	57
1	490	38.146	38.146	7215	113	5291	0.4555	56
1	491	38.154	38.154	7197	111	5178	0.4457	56
1	492	38.163	38.163	7180	110	5066	0.4361	55
1	493	38.171	38.171	7163	108	4956	0.4267	54
1	494	38.179	38.179	7146	107	4848	0.4174	53
1	495	38.188	38.188	7129	105	4741	0.4082	53
1	496	38.196	38.196	7112	103	4636	0.3991	52
1	497	38.204	38.204	7095	102	4533	0.3902	51
1	498	38.213	38.213	7078	100	4431	0.3814	50
1	499	38.221	38.221	7061	99	4331	0.3728	49
1	500	38.229	38.229	7044	97	4232	0.3643	49
1	501	38.238	38.238	7028	96	4135	0.356	48
1	502	38.246	38.246	7011	94	4039	0.3477	47
1	503	38.254	38.254	6994	93	3945	0.3396	46
1	504	38.263	38.263	6978	92	3852	0.3316	46
1	505	38.271	38.271	6961	90	3761	0.3238	45
1	506	38.279	38.279	6945	89	3671	0.316	44
1	507	38.288	38.288	6929	87	3582	0.3084	44
1	508	38.296	38.296	6912	86	3495	0.3008	43
1	509	38.304	38.304	6896	85	3409	0.2934	42
1	510	38.313	38.313	6880	83	3324	0.2862	42
1	511	38.321	38.321	6864	82	3241	0.279	41
1	512	38.329	38.329	6847	81	3158	0.2719	40
1	513	38.338	38.338	6831	80	3077	0.2649	40
1	514	38.346	38.346	6815	78	2998	0.2581	39
1	515	38.354	38.354	6799	77	2920	0.2514	38
1	516	38.363	38.363	6783	75	2843	0.2448	38
1	517	38.371	38.371	6768	74	2768	0.2383	37
1	518	38.379	38.379	6752	73	2694	0.2319	37
1	519	38.388	38.388	6736	72	2621	0.2256	36
1	520	38.396	38.396	6720	71	2548	0.2194	36
1	521	38.404	38.404	6705	70	2477	0.2133	35
1	522	38.413	38.413	6689	69	2407	0.2072	35
1	523	38.421	38.421	6674	68	2338	0.2013	34
1	524	38.429	38.429	6658	67	2270	0.1954	34
1	525	38.438	38.438	6643	66	2203	0.1896	33
1	526	38.446	38.446	6627	65	2137	0.1839	33
1	527	38.454	38.454	6612	64	2071	0.1783	32
1	528	38.463	38.463	6597	63	2007	0.1728	32
1	529	38.471	38.471	6582	62	1944	0.1674	31
1	530	38.479	38.479	6566	61	1882	0.162	30
1	531	38.488	38.488	6551	59	1822	0.1568	30
1	532	38.496	38.496	6536	58	1762	0.1517	29
1	533	38.504	38.504	6521	56	1705	0.1467	28
1	534	38.513	38.513	6506	55	1648	0.1419	28
1	535	38.521	38.521	6491	54	1593	0.1371	27
1	536	38.529	38.529	6476	53	1539	0.1325	27
1	537	38.538	38.538	6462	52	1485	0.1279	26
1	538	38.546	38.546	6447	51	1433	0.1234	26
1	539	38.554	38.554	6432	51	1382	0.119	25
1	540	38.563	38.563	6417	49	1331	0.1146	25
1	541	38.571	38.571	6403	48	1282	0.1104	24
1	542	38.579	38.579	6388	47	1234	0.1062	24
1	543	38.588	38.588	6374	46	1187	0.1022	23
1	544	38.596	38.596	6359	45	1141	0.0982	22
1	545	38.604	38.604	6345	44	1096	0.0943	22
1	546	38.613	38.613	6330	43	1052	0.0906	22
1	547	38.621	38.621	6316	42	1009	0.0868	21
1	548	38.629	38.629	6302	41	966	0.0832	21
1	549	38.638	38.638	6287	40	925	0.0796	20
1	550	38.646	38.646	6273	39	884	0.0761	20
1	551	38.654	38.654	6259	38	845	0.0727	19
1	552	38.663	38.663	6245	37	806	0.0694	19
1	553	38.671	38.671	6231	36	769	0.0662	18
1	554	38.679	38.679	6217	35	733	0.0631	18
1	555	38.688	38.688	6203	34	697	0.06	17
1	556	38.696	38.696	6189	33	663	0.0571	17
1	557	38.704	38.704	6175	32	630	0.0542	16
1	558	38.713	38.713	6161	31	598	0.0515	16
1	559	38.721	38.721	6147	30	567	0.0488	15
1	560	38.729	38.729	6134	30	536	0.0462	15
1	561	38.738	38.738	6120	29	506	0.0436	15
1	562	38.746	38.746	6106	28	477	0.0411	14
1	563	38.754	38.754	6093	28	449	0.0387	14
1	564	38.763	38.763	6079	27	421	0.0363	13
1	565	38.771	38.771	6065	26	395	0.034	13
1	566	38.779	38.779	6052	25	369	0.0318	12
1	567	38.788	38.788	6039	24	344	0.0296	12
1	568	38.796	38.796	6025	24	320	0.0275	12
1	569	38.804	38.804	6012	23	296	0.0255	11
1	570	38.813	38.813	5998	22	273	0.0235	11
1	571	38.821	38.821	5985	21	252	0.0217	10
1	572	38.829	38.829	5972	20	231	0.0199	10
1	573	38.838	38.838	5959	19	211	0.0181	10
1	574	38.846	38.846	5946	18	192	0.0165	9
1	575	38.854	38.854	5933	17	173	0.0149	9
1	576	38.863	38.863	5919	16	156	0.0134	8
1	577	38.871	38.871	5906	15	140	0.0121	8
1	578	38.879	38.879	5893	14	125	0.0108	7
1	579	38.888	38.888	5881	14	111	0.0095	7
1	580	38.896	38.896	5868	13	97	0.0084	6
1	581	38.904	38.904	5855	12	84	0.0073	6
1	582	38.913	38.913	5842	11	72	0.0062	5
1	583	38.921	38.921	5829	10	61	0.0053	5
1	584	38.929	38.929	5817	9	51	0.0044	4
1	585	38.938	38.938	5804	8	43	0.0037	4
1	586	38.946	38.946	5791	7	34	0.003	4
1	587	38.954	38.954	5779	6	27	0.0024	3
1	588	38.963	38.963	5766	5	21	0.0018	3
1	589	38.971	38.971	5753	4	16	0.0014	2
1	590	38.979	38.979	5741	4	11	0.001	2
1	591	38.988	38.988	5729	3	8	0.0007	1
1	592	38.996	38.996	5716	2	5	0.0004	1
1	593	39.004	39.004	5704	2	3	0.0002	1
1	594	39.013	39.013	5691	1	1	0.0001	0
1	595	39.021	39.021	5679	0	0	0	0
[Molecular Weight Distribution Table(Detector B)]
# of Points	595
R.Time	Volume(mL)	M.W.	M.W.(%)	Cumulative M.W.(%)
39.021	39.021	5679	0.0018	0
39.013	39.013	5691	0.0121	0.0001
39.004	39.004	5704	0.0207	0.0002
38.996	38.996	5716	0.0272	0.0004
38.988	38.988	5729	0.0366	0.0007
38.979	38.979	5741	0.0474	0.001
38.971	38.971	5753	0.0575	0.0014
38.963	38.963	5766	0.0685	0.0018
38.954	38.954	5779	0.0791	0.0024
38.946	38.946	5791	0.0899	0.003
38.938	38.938	5804	0.1026	0.0037
38.929	38.929	5817	0.1148	0.0044
38.921	38.921	5829	0.1272	0.0053
38.913	38.913	5842	0.1396	0.0062
38.904	38.904	5855	0.1528	0.0073
38.896	38.896	5868	0.1652	0.0084
38.888	38.888	5881	0.174	0.0095
38.879	38.879	5893	0.1833	0.0108
38.871	38.871	5906	0.1922	0.0121
38.863	38.863	5919	0.2043	0.0134
38.854	38.854	5933	0.219	0.0149
38.846	38.846	5946	0.233	0.0165
38.838	38.838	5959	0.2444	0.0181
38.829	38.829	5972	0.2548	0.0199
38.821	38.821	5985	0.2676	0.0217
38.813	38.813	5998	0.2803	0.0235
38.804	38.804	6012	0.2918	0.0255
38.796	38.796	6025	0.3008	0.0275
38.788	38.788	6039	0.3088	0.0296
38.779	38.779	6052	0.318	0.0318
38.771	38.771	6065	0.3306	0.034
38.763	38.763	6079	0.3423	0.0363
38.754	38.754	6093	0.3531	0.0387
38.746	38.746	6106	0.3618	0.0411
38.738	38.738	6120	0.3708	0.0436
38.729	38.729	6134	0.3794	0.0462
38.721	38.721	6147	0.3893	0.0488
38.713	38.713	6161	0.399	0.0515
38.704	38.704	6175	0.4102	0.0542
38.696	38.696	6189	0.4234	0.0571
38.688	38.688	6203	0.4383	0.06
38.679	38.679	6217	0.4518	0.0631
38.671	38.671	6231	0.4661	0.0662
38.663	38.663	6245	0.4779	0.0694
38.654	38.654	6259	0.4911	0.0727
38.646	38.646	6273	0.5043	0.0761
38.638	38.638	6287	0.5175	0.0796
38.629	38.629	6302	0.5303	0.0832
38.621	38.621	6316	0.5418	0.0868
38.613	38.613	6330	0.5524	0.0906
38.604	38.604	6345	0.5615	0.0943
38.596	38.596	6359	0.5736	0.0982
38.588	38.588	6374	0.5877	0.1022
38.579	38.579	6388	0.6016	0.1062
38.571	38.571	6403	0.6165	0.1104
38.563	38.563	6417	0.6316	0.1146
38.554	38.554	6432	0.6458	0.119
38.546	38.546	6447	0.6568	0.1234
38.538	38.538	6462	0.6672	0.1279
38.529	38.529	6476	0.68	0.1325
38.521	38.521	6491	0.6934	0.1371
38.513	38.513	6506	0.7067	0.1419
38.504	38.504	6521	0.7214	0.1467
38.496	38.496	6536	0.7381	0.1517
38.488	38.488	6551	0.7575	0.1568
38.479	38.479	6566	0.775	0.162
38.471	38.471	6582	0.7906	0.1674
38.463	38.463	6597	0.8066	0.1728
38.454	38.454	6612	0.8208	0.1783
38.446	38.446	6627	0.8339	0.1839
38.438	38.438	6643	0.8469	0.1896
38.429	38.429	6658	0.8592	0.1954
38.421	38.421	6674	0.8699	0.2013
38.413	38.413	6689	0.8831	0.2072
38.404	38.404	6705	0.8964	0.2133
38.396	38.396	6720	0.9088	0.2194
38.388	38.388	6736	0.9224	0.2256
38.379	38.379	6752	0.9361	0.2319
38.371	38.371	6768	0.9494	0.2383
38.363	38.363	6783	0.9634	0.2448
38.354	38.354	6799	0.9783	0.2514
38.346	38.346	6815	0.9969	0.2581
38.338	38.338	6831	1.0166	0.2649
38.329	38.329	6847	1.0346	0.2719
38.321	38.321	6864	1.0511	0.279
38.313	38.313	6880	1.0671	0.2862
38.304	38.304	6896	1.0822	0.2934
38.296	38.296	6912	1.0989	0.3008
38.288	38.288	6929	1.1165	0.3084
38.279	38.279	6945	1.1336	0.316
38.271	38.271	6961	1.1512	0.3238
38.263	38.263	6978	1.1697	0.3316
38.254	38.254	6994	1.1871	0.3396
38.246	38.246	7011	1.2046	0.3477
38.238	38.238	7028	1.2223	0.356
38.229	38.229	7044	1.2412	0.3643
38.221	38.221	7061	1.2613	0.3728
38.213	38.213	7078	1.2797	0.3814
38.204	38.204	7095	1.3	0.3902
38.196	38.196	7112	1.3223	0.3991
38.188	38.188	7129	1.3456	0.4082
38.179	38.179	7146	1.3661	0.4174
38.171	38.171	7163	1.3853	0.4267
38.163	38.163	7180	1.4039	0.4361
38.154	38.154	7197	1.4247	0.4457
38.146	38.146	7215	1.4444	0.4555
38.138	38.138	7232	1.4625	0.4653
38.129	38.129	7250	1.4818	0.4753
38.121	38.121	7267	1.5014	0.4854
38.113	38.113	7285	1.5217	0.4957
38.104	38.104	7302	1.5415	0.506
38.096	38.096	7320	1.5592	0.5165
38.088	38.088	7338	1.5776	0.5272
38.079	38.079	7355	1.5971	0.5379
38.071	38.071	7373	1.6177	0.5488
38.063	38.063	7391	1.6395	0.5598
38.054	38.054	7409	1.6613	0.571
38.046	38.046	7427	1.6835	0.5824
38.038	38.038	7445	1.7057	0.5939
38.029	38.029	7463	1.7273	0.6055
38.021	38.021	7481	1.7506	0.6173
38.013	38.013	7500	1.7722	0.6292
38.004	38.004	7518	1.7931	0.6413
37.996	37.996	7536	1.8139	0.6535
37.988	37.988	7555	1.8345	0.6659
37.979	37.979	7573	1.8559	0.6784
37.971	37.971	7592	1.88	0.691
37.963	37.963	7611	1.9022	0.7038
37.954	37.954	7629	1.924	0.7168
37.946	37.946	7648	1.9464	0.7299
37.938	37.938	7667	1.9704	0.7432
37.929	37.929	7686	1.9975	0.7566
37.921	37.921	7705	2.023	0.7702
37.913	37.913	7724	2.0479	0.784
37.904	37.904	7743	2.0737	0.798
37.896	37.896	7762	2.1024	0.8122
37.888	37.888	7781	2.13	0.8265
37.879	37.879	7801	2.1551	0.841
37.871	37.871	7820	2.1791	0.8557
37.863	37.863	7839	2.2037	0.8705
37.854	37.854	7859	2.2301	0.8855
37.846	37.846	7878	2.2566	0.9007
37.838	37.838	7898	2.2847	0.9161
37.829	37.829	7918	2.3108	0.9317
37.821	37.821	7938	2.3358	0.9474
37.813	37.813	7957	2.3606	0.9633
37.804	37.804	7977	2.3861	0.9794
37.796	37.796	7997	2.4126	0.9956
37.788	37.788	8017	2.4413	1.0121
37.779	37.779	8038	2.4696	1.0287
37.771	37.771	8058	2.4973	1.0455
37.763	37.763	8078	2.5242	1.0625
37.754	37.754	8098	2.5543	1.0797
37.746	37.746	8119	2.5866	1.0971
37.738	37.738	8139	2.6191	1.1148
37.729	37.729	8160	2.6528	1.1326
37.721	37.721	8180	2.6884	1.1507
37.713	37.713	8201	2.7245	1.1691
37.704	37.704	8222	2.7588	1.1877
37.696	37.696	8243	2.7931	1.2065
37.688	37.688	8264	2.8249	1.2255
37.679	37.679	8284	2.8557	1.2447
37.671	37.671	8306	2.885	1.2642
37.663	37.663	8327	2.9144	1.2838
37.654	37.654	8348	2.9456	1.3036
37.646	37.646	8369	2.9817	1.3237
37.638	37.638	8391	3.0212	1.3441
37.629	37.629	8412	3.0591	1.3647
37.621	37.621	8433	3.0948	1.3855
37.613	37.613	8455	3.1288	1.4066
37.604	37.604	8477	3.1636	1.4279
37.596	37.596	8498	3.1982	1.4494
37.588	37.588	8520	3.2338	1.4712
37.579	37.579	8542	3.2706	1.4932
37.571	37.571	8564	3.3089	1.5155
37.563	37.563	8586	3.3494	1.538
37.554	37.554	8608	3.3915	1.5609
37.546	37.546	8630	3.4335	1.584
37.538	37.538	8653	3.4752	1.6074
37.529	37.529	8675	3.5157	1.6311
37.521	37.521	8697	3.5561	1.655
37.513	37.513	8720	3.5972	1.6793
37.504	37.504	8743	3.6382	1.7038
37.496	37.496	8765	3.6794	1.7285
37.488	37.488	8788	3.7213	1.7536
37.479	37.479	8811	3.764	1.7789
37.471	37.471	8834	3.8074	1.8046
37.463	37.463	8857	3.8524	1.8305
37.454	37.454	8880	3.8966	1.8568
37.446	37.446	8903	3.9411	1.8833
37.438	37.438	8926	3.9877	1.9102
37.429	37.429	8950	4.036	1.9373
37.421	37.421	8973	4.0842	1.9649
37.413	37.413	8996	4.1329	1.9927
37.404	37.404	9020	4.1814	2.0208
37.396	37.396	9044	4.2306	2.0493
37.388	37.388	9067	4.2793	2.0782
37.379	37.379	9091	4.326	2.1073
37.371	37.371	9115	4.3764	2.1368
37.363	37.363	9139	4.4281	2.1666
37.354	37.354	9163	4.4805	2.1968
37.346	37.346	9187	4.5321	2.2273
37.338	37.338	9212	4.5837	2.2581
37.329	37.329	9236	4.6363	2.2894
37.321	37.321	9261	4.6889	2.3209
37.313	37.313	9285	4.7401	2.3529
37.304	37.304	9310	4.7917	2.3851
37.296	37.296	9334	4.8428	2.4177
37.288	37.288	9359	4.8956	2.4507
37.279	37.279	9384	4.9497	2.484
37.271	37.271	9409	5.0051	2.5177
37.263	37.263	9434	5.0639	2.5518
37.254	37.254	9459	5.1257	2.5864
37.246	37.246	9485	5.19	2.6213
37.238	37.238	9510	5.2559	2.6567
37.229	37.229	9535	5.3209	2.6925
37.221	37.221	9561	5.3844	2.7288
37.213	37.213	9586	5.4466	2.7655
37.204	37.204	9612	5.5085	2.8026
37.196	37.196	9638	5.572	2.8401
37.188	37.188	9664	5.6375	2.8781
37.179	37.179	9690	5.705	2.9165
37.171	37.171	9716	5.7739	2.9554
37.163	37.163	9742	5.8419	2.9947
37.154	37.154	9768	5.9116	3.0345
37.146	37.146	9795	5.9823	3.0748
37.138	37.138	9821	6.0538	3.1156
37.129	37.129	9848	6.125	3.1568
37.121	37.121	9874	6.1983	3.1986
37.113	37.113	9901	6.2729	3.2408
37.104	37.104	9928	6.349	3.2836
37.096	37.096	9955	6.425	3.3268
37.088	37.088	9982	6.5021	3.3706
37.079	37.079	10009	6.578	3.4149
37.071	37.071	10036	6.6572	3.4598
37.063	37.063	10064	6.7393	3.5051
37.054	37.054	10091	6.8245	3.5511
37.046	37.046	10119	6.9114	3.5976
37.038	37.038	10146	6.9986	3.6448
37.029	37.029	10174	7.0863	3.6925
37.021	37.021	10202	7.1763	3.7408
37.013	37.013	10230	7.266	3.7897
37.004	37.004	10258	7.3576	3.8393
36.996	36.996	10286	7.4503	3.8895
36.988	36.988	10315	7.5438	3.9403
36.979	36.979	10343	7.6368	3.9917
36.971	36.971	10371	7.7297	4.0438
36.963	36.963	10400	7.8229	4.0964
36.954	36.954	10429	7.9183	4.1498
36.946	36.946	10457	8.0179	4.2038
36.938	36.938	10486	8.1189	4.2584
36.929	36.929	10515	8.2222	4.3138
36.921	36.921	10544	8.3279	4.3699
36.913	36.913	10574	8.4366	4.4267
36.904	36.904	10603	8.5474	4.4843
36.896	36.896	10632	8.6589	4.5426
36.888	36.888	10662	8.7699	4.6016
36.879	36.879	10692	8.8794	4.6614
36.871	36.871	10721	8.9936	4.722
36.863	36.863	10751	9.1138	4.7834
36.854	36.854	10781	9.2359	4.8456
36.846	36.846	10811	9.3571	4.9086
36.838	36.838	10842	9.4777	4.9724
36.829	36.829	10872	9.6012	5.0371
36.821	36.821	10902	9.7292	5.1026
36.813	36.813	10933	9.8601	5.169
36.804	36.804	10964	9.9939	5.2363
36.796	36.796	10994	10.1301	5.3045
36.788	36.788	11025	10.2685	5.3737
36.779	36.779	11056	10.409	5.4438
36.771	36.771	11088	10.5542	5.5148
36.763	36.763	11119	10.701	5.5869
36.754	36.754	11150	10.8495	5.66
36.746	36.746	11182	10.9987	5.734
36.738	36.738	11213	11.1504	5.8091
36.729	36.729	11245	11.3067	5.8853
36.721	36.721	11277	11.4661	5.9625
36.713	36.713	11309	11.6276	6.0408
36.704	36.704	11341	11.7911	6.1202
36.696	36.696	11373	11.9572	6.2007
36.688	36.688	11405	12.1231	6.2823
36.679	36.679	11438	12.2937	6.3651
36.671	36.671	11470	12.4653	6.4491
36.663	36.663	11503	12.6408	6.5342
36.654	36.654	11536	12.8214	6.6206
36.646	36.646	11569	13.0056	6.7081
36.638	36.638	11602	13.1928	6.797
36.629	36.629	11635	13.3818	6.8871
36.621	36.621	11668	13.5741	6.9785
36.613	36.613	11702	13.7718	7.0713
36.604	36.604	11735	13.9758	7.1654
36.596	36.596	11769	14.1801	7.2609
36.588	36.588	11803	14.3872	7.3577
36.579	36.579	11837	14.5986	7.4561
36.571	36.571	11871	14.8141	7.5558
36.563	36.563	11905	15.0337	7.6571
36.554	36.554	11940	15.2604	7.7598
36.546	36.546	11974	15.493	7.8642
36.538	36.538	12009	15.7271	7.9701
36.529	36.529	12043	15.9636	8.0776
36.521	36.521	12078	16.2042	8.1867
36.513	36.513	12113	16.45	8.2975
36.504	36.504	12148	16.7015	8.41
36.496	36.496	12184	16.9563	8.5241
36.488	36.488	12219	17.2167	8.6401
36.479	36.479	12255	17.482	8.7578
36.471	36.471	12290	17.7527	8.8774
36.463	36.463	12326	18.0272	8.9988
36.454	36.454	12362	18.3081	9.1221
36.446	36.446	12398	18.5939	9.2473
36.438	36.438	12434	18.8857	9.3745
36.429	36.429	12471	19.184	9.5037
36.421	36.421	12507	19.4877	9.6349
36.413	36.413	12544	19.7956	9.7682
36.404	36.404	12581	20.1098	9.9036
36.396	36.396	12618	20.4282	10.0412
36.388	36.388	12655	20.7533	10.181
36.379	36.379	12692	21.0814	10.3229
36.371	36.371	12729	21.4127	10.4671
36.363	36.363	12767	21.7484	10.6136
36.354	36.354	12804	22.0906	10.7623
36.346	36.346	12842	22.4381	10.9135
36.338	36.338	12880	22.792	11.0669
36.329	36.329	12918	23.1513	11.2228
36.321	36.321	12956	23.5146	11.3812
36.313	36.313	12995	23.886	11.5421
36.304	36.304	13033	24.2627	11.7055
36.296	36.296	13072	24.6443	11.8714
36.288	36.288	13111	25.0337	12.04
36.279	36.279	13150	25.4315	12.2113
36.271	36.271	13189	25.8364	12.3853
36.263	36.263	13228	26.2477	12.562
36.254	36.254	13268	26.666	12.7416
36.246	36.246	13307	27.0888	12.924
36.238	36.238	13347	27.5166	13.1093
36.229	36.229	13387	27.9523	13.2976
36.221	36.221	13427	28.3973	13.4888
36.213	36.213	13467	28.8473	13.6831
36.204	36.204	13508	29.3034	13.8804
36.196	36.196	13548	29.7662	14.0809
36.188	36.188	13589	30.2363	14.2845
36.179	36.179	13630	30.7142	14.4913
36.171	36.171	13671	31.1992	14.7014
36.163	36.163	13712	31.6904	14.9148
36.154	36.154	13753	32.1869	15.1316
36.146	36.146	13795	32.6884	15.3517
36.138	36.138	13836	33.1964	15.5753
36.129	36.129	13878	33.7108	15.8023
36.121	36.121	13920	34.2299	16.0328
36.113	36.113	13962	34.7567	16.2669
36.104	36.104	14005	35.2916	16.5045
36.096	36.096	14047	35.8315	16.7458
36.088	36.088	14090	36.376	16.9908
36.079	36.079	14132	36.9254	17.2395
36.071	36.071	14175	37.481	17.4919
36.063	36.063	14219	38.0457	17.7481
36.054	36.054	14262	38.6182	18.0082
36.046	36.046	14305	39.1936	18.2721
36.038	36.038	14349	39.7752	18.54
36.029	36.029	14393	40.3653	18.8118
36.021	36.021	14437	40.9656	19.0877
36.013	36.013	14481	41.5735	19.3676
36.004	36.004	14525	42.1874	19.6517
35.996	35.996	14570	42.8072	19.94
35.988	35.988	14615	43.4304	20.2325
35.979	35.979	14660	44.0588	20.5292
35.971	35.971	14705	44.6904	20.8301
35.963	35.963	14750	45.327	21.1354
35.954	35.954	14795	45.9655	21.4449
35.946	35.946	14841	46.6099	21.7588
35.938	35.938	14887	47.2588	22.0771
35.929	35.929	14933	47.9143	22.3997
35.921	35.921	14979	48.577	22.7269
35.913	35.913	15025	49.2464	23.0585
35.904	35.904	15072	49.9201	23.3947
35.896	35.896	15118	50.5976	23.7354
35.888	35.888	15165	51.2787	24.0808
35.879	35.879	15212	51.9641	24.4307
35.871	35.871	15260	52.6573	24.7853
35.863	35.863	15307	53.357	25.1446
35.854	35.854	15355	54.0626	25.5087
35.846	35.846	15403	54.7692	25.8775
35.838	35.838	15451	55.4777	26.2511
35.829	35.829	15499	56.1923	26.6296
35.821	35.821	15547	56.912	27.0128
35.813	35.813	15596	57.6373	27.401
35.804	35.804	15645	58.3662	27.794
35.796	35.796	15694	59.0964	28.192
35.788	35.788	15743	59.8282	28.5949
35.779	35.779	15792	60.562	29.0027
35.771	35.771	15842	61.2984	29.4156
35.763	35.763	15892	62.0403	29.8334
35.754	35.754	15942	62.788	30.2562
35.746	35.746	15992	63.5381	30.6841
35.738	35.738	16042	64.2865	31.117
35.729	35.729	16093	65.0381	31.555
35.721	35.721	16144	65.7958	31.9981
35.713	35.713	16195	66.5566	32.4463
35.704	35.704	16246	67.3169	32.8996
35.696	35.696	16298	68.078	33.3581
35.688	35.688	16349	68.8355	33.8216
35.679	35.679	16401	69.5931	34.2903
35.671	35.671	16453	70.3545	34.7641
35.663	35.663	16505	71.119	35.243
35.654	35.654	16558	71.8848	35.7271
35.646	35.646	16611	72.648	36.2163
35.638	35.638	16663	73.409	36.7107
35.629	35.629	16717	74.1728	37.2102
35.621	35.621	16770	74.9379	37.7149
35.613	35.613	16824	75.7047	38.2247
35.604	35.604	16877	76.4701	38.7397
35.596	35.596	16931	77.2319	39.2598
35.588	35.588	16986	77.9909	39.785
35.579	35.579	17040	78.7472	40.3153
35.571	35.571	17095	79.4988	40.8506
35.563	35.563	17150	80.2497	41.3911
35.554	35.554	17205	81.0007	41.9366
35.546	35.546	17260	81.7452	42.4871
35.538	35.538	17316	82.4842	43.0425
35.529	35.529	17371	83.2225	43.603
35.521	35.521	17427	83.955	44.1684
35.513	35.513	17484	84.6814	44.7386
35.504	35.504	17540	85.4012	45.3137
35.496	35.496	17597	86.1135	45.8937
35.488	35.488	17654	86.8188	46.4783
35.479	35.479	17711	87.5145	47.0677
35.471	35.471	17769	88.2003	47.6616
35.463	35.463	17826	88.8759	48.2602
35.454	35.454	17884	89.5377	48.8631
35.446	35.446	17942	90.1895	49.4705
35.438	35.438	18001	90.8281	50.0822
35.429	35.429	18059	91.4545	50.698
35.421	35.421	18118	92.0673	51.318
35.413	35.413	18177	92.6666	51.9421
35.404	35.404	18237	93.2497	52.5701
35.396	35.396	18296	93.8152	53.2018
35.388	35.388	18356	94.3642	53.8373
35.379	35.379	18416	94.8951	54.4764
35.371	35.371	18476	95.4066	55.1189
35.363	35.363	18537	95.8994	55.7647
35.354	35.354	18598	96.3722	56.4137
35.346	35.346	18659	96.8195	57.0657
35.338	35.338	18720	97.2418	57.7206
35.329	35.329	18782	97.6385	58.3781
35.321	35.321	18844	98.0112	59.0381
35.313	35.313	18906	98.3583	59.7005
35.304	35.304	18968	98.6747	60.365
35.296	35.296	19031	98.9559	61.0314
35.288	35.288	19094	99.2056	61.6995
35.279	35.279	19157	99.4248	62.369
35.271	35.271	19220	99.612	63.0399
35.263	35.263	19284	99.7658	63.7117
35.254	35.254	19348	99.8818	64.3843
35.246	35.246	19412	99.9595	65.0575
35.238	35.238	19477	99.999	65.7309
35.229	35.229	19542	100	66.4044
35.221	35.221	19607	99.9598	67.0775
35.213	35.213	19672	99.8776	67.7501
35.204	35.204	19738	99.7523	68.4219
35.196	35.196	19803	99.5849	69.0925
35.188	35.188	19870	99.3738	69.7617
35.179	35.179	19936	99.1183	70.4292
35.171	35.171	20003	98.8163	71.0947
35.163	35.163	20070	98.467	71.7578
35.154	35.154	20137	98.0694	72.4182
35.146	35.146	20205	97.6244	73.0757
35.138	35.138	20272	97.1319	73.7298
35.129	35.129	20340	96.5887	74.3802
35.121	35.121	20409	95.9958	75.0267
35.113	35.113	20478	95.3554	75.6688
35.104	35.104	20547	94.6678	76.3064
35.096	35.096	20616	93.9324	76.9389
35.088	35.088	20685	93.1483	77.5662
35.079	35.079	20755	92.314	78.1879
35.071	35.071	20825	91.4296	78.8036
35.063	35.063	20896	90.496	79.413
35.054	35.054	20967	89.5176	80.0159
35.046	35.046	21038	88.4993	80.6119
35.038	35.038	21109	87.438	81.2007
35.029	35.029	21181	86.3297	81.7821
35.021	35.021	21253	85.1747	82.3557
35.013	35.013	21325	83.9766	82.9212
35.004	35.004	21398	82.7396	83.4784
34.996	34.996	21471	81.4658	84.027
34.988	34.988	21544	80.1547	84.5668
34.979	34.979	21617	78.8053	85.0975
34.971	34.971	21691	77.4186	85.6188
34.963	34.963	21765	76.0003	86.1306
34.954	34.954	21840	74.554	86.6327
34.946	34.946	21915	73.0826	87.1249
34.938	34.938	21990	71.5866	87.607
34.929	34.929	22065	70.0646	88.0788
34.921	34.921	22141	68.514	88.5402
34.913	34.913	22217	66.9431	88.991
34.904	34.904	22293	65.3603	89.4312
34.896	34.896	22370	63.7656	89.8606
34.888	34.888	22447	62.1607	90.2792
34.879	34.879	22525	60.5444	90.6869
34.871	34.871	22602	58.9166	91.0837
34.863	34.863	22680	57.2825	91.4694
34.854	34.854	22759	55.6497	91.8442
34.846	34.846	22838	54.0207	92.208
34.838	34.838	22917	52.395	92.5608
34.829	34.829	22996	50.7743	92.9028
34.821	34.821	23076	49.1573	93.2338
34.813	34.813	23156	47.5473	93.554
34.804	34.804	23236	45.9495	93.8634
34.796	34.796	23317	44.3705	94.1622
34.788	34.788	23398	42.8094	94.4505
34.779	34.779	23480	41.2616	94.7284
34.771	34.771	23562	39.73	94.996
34.763	34.763	23644	38.2195	95.2533
34.754	34.754	23727	36.733	95.5007
34.746	34.746	23810	35.2782	95.7383
34.738	34.738	23893	33.8526	95.9663
34.729	34.729	23976	32.4521	96.1848
34.721	34.721	24060	31.079	96.3941
34.713	34.713	24145	29.7366	96.5943
34.704	34.704	24230	28.4273	96.7858
34.696	34.696	24315	27.1545	96.9686
34.688	34.688	24400	25.9157	97.1432
34.679	34.679	24486	24.7076	97.3096
34.671	34.671	24572	23.5344	97.4681
34.663	34.663	24659	22.3976	97.6189
34.654	34.654	24746	21.2987	97.7623
34.646	34.646	24833	20.239	97.8986
34.638	34.638	24921	19.2168	98.028
34.629	34.629	25009	18.2287	98.1508
34.621	34.621	25098	17.2734	98.2671
34.613	34.613	25187	16.3508	98.3772
34.604	34.604	25276	15.4665	98.4814
34.596	34.596	25366	14.6205	98.5798
34.588	34.588	25456	13.8118	98.6728
34.579	34.579	25546	13.0365	98.7606
34.571	34.571	25637	12.2929	98.8434
34.563	34.563	25729	11.5838	98.9214
34.554	34.554	25820	10.9074	98.9949
34.546	34.546	25912	10.2639	99.064
34.538	34.538	26005	9.6508	99.129
34.529	34.529	26098	9.0652	99.19
34.521	34.521	26191	8.511	99.2474
34.513	34.513	26285	7.9856	99.3011
34.504	34.504	26379	7.4862	99.3515
34.496	34.496	26474	7.0143	99.3988
34.488	34.488	26569	6.5682	99.443
34.479	34.479	26664	6.1429	99.4844
34.471	34.471	26760	5.7402	99.523
34.463	34.463	26856	5.3602	99.5591
34.454	34.454	26953	5.0006	99.5928
34.446	34.446	27050	4.663	99.6242
34.438	34.438	27148	4.3467	99.6535
34.429	34.429	27246	4.0484	99.6808
34.421	34.421	27344	3.7697	99.7061
34.413	34.413	27443	3.5085	99.7298
34.404	34.404	27542	3.2655	99.7518
34.396	34.396	27642	3.0382	99.7722
34.388	34.388	27742	2.8264	99.7912
34.379	34.379	27843	2.628	99.8089
34.371	34.371	27944	2.4432	99.8254
34.363	34.363	28045	2.2682	99.8407
34.354	34.354	28147	2.1021	99.8548
34.346	34.346	28250	1.945	99.8679
34.338	34.338	28353	1.7955	99.88
34.329	34.329	28456	1.6546	99.8912
34.321	34.321	28560	1.5233	99.9014
34.313	34.313	28664	1.403	99.9109
34.304	34.304	28769	1.2932	99.9196
34.296	34.296	28874	1.1946	99.9276
34.288	34.288	28980	1.1017	99.935
34.279	34.279	29086	1.0145	99.9419
34.271	34.271	29193	0.9328	99.9482
34.263	34.263	29300	0.8537	99.9539
34.254	34.254	29408	0.7804	99.9592
34.246	34.246	29516	0.7122	99.964
34.238	34.238	29624	0.6499	99.9683
34.229	34.229	29733	0.591	99.9723
34.221	34.221	29843	0.5354	99.9759
34.213	34.213	29953	0.4813	99.9792
34.204	34.204	30064	0.4299	99.9821
34.196	34.196	30175	0.3848	99.9846
34.188	34.188	30286	0.3442	99.987
34.179	34.179	30398	0.3077	99.989
34.171	34.171	30511	0.2735	99.9909
34.163	34.163	30624	0.2408	99.9925
34.154	34.154	30738	0.212	99.9939
34.146	34.146	30852	0.1845	99.9952
34.138	34.138	30967	0.1596	99.9962
34.129	34.129	31082	0.1392	99.9972
34.121	34.121	31197	0.1182	99.998
34.113	34.113	31314	0.0947	99.9986
34.104	34.104	31430	0.072	99.9991
34.096	34.096	31548	0.0536	99.9995
34.088	34.088	31666	0.0402	99.9997
34.079	34.079	31784	0.0265	99.9999
34.071	34.071	31903	0.0132	100
[LC Chromatogram(Detector A-Ch1)]
Interval(msec)	500
# of Points	13201
Start Time(min)	0
End Time(min)	110
Intensity Units	mV
Intensity Multiplier	0.001
Wavelength(nm)	280nm
R.Time (min)	Intensity
0	-37
0.00833	-37
0.01667	-2
0.025	-3
0.03333	-3
0.04167	-5
0.05	-5
0.05833	-5
0.06667	-6
0.075	-7
0.08333	-8
0.09167	-10
0.1	-11
0.10833	-13
0.11667	-15
0.125	-16
0.13333	-18
0.14167	-19
0.15	-20
0.15833	-21
0.16667	-20
0.175	-21
0.18333	-23
0.19167	-25
0.2	-25
0.20833	-26
0.21667	-28
0.225	-29
0.23333	-30
0.24167	-31
0.25	-32
0.25833	-34
0.26667	-36
0.275	-38
0.28333	-40
0.29167	-42
0.3	-42
0.30833	-43
0.31667	-45
0.325	-47
0.33333	-48
0.34167	-49
0.35	-49
0.35833	-50
0.36667	-50
0.375	-50
0.38333	-52
0.39167	-53
0.4	-55
0.40833	-57
0.41667	-58
0.425	-58
0.43333	-59
0.44167	-60
0.45	-63
0.45833	-65
0.46667	-67
0.475	-67
0.48333	-68
0.49167	-68
0.5	-69
0.50833	-69
0.51667	-71
0.525	-74
0.53333	-76
0.54167	-77
0.55	-77
0.55833	-77
0.56667	-77
0.575	-77
0.58333	-78
0.59167	-79
0.6	-80
0.60833	-82
0.61667	-84
0.625	-85
0.63333	-86
0.64167	-87
0.65	-88
0.65833	-90
0.66667	-90
0.675	-91
0.68333	-92
0.69167	-93
0.7	-93
0.70833	-93
0.71667	-94
0.725	-95
0.73333	-96
0.74167	-96
0.75	-98
0.75833	-99
0.76667	-100
0.775	-102
0.78333	-104
0.79167	-104
0.8	-105
0.80833	-107
0.81667	-109
0.825	-111
0.83333	-112
0.84167	-114
0.85	-114
0.85833	-115
0.86667	-116
0.875	-117
0.88333	-119
0.89167	-120
0.9	-121
0.90833	-121
0.91667	-122
0.925	-122
0.93333	-123
0.94167	-124
0.95	-126
0.95833	-127
0.96667	-128
0.975	-129
0.98333	-130
0.99167	-130
1	-131
1.00833	-132
1.01667	-132
1.025	-133
1.03333	-133
1.04167	-133
1.05	-135
1.05833	-137
1.06667	-138
1.075	-139
1.08333	-139
1.09167	-139
1.1	-141
1.10833	-142
1.11667	-144
1.125	-144
1.13333	-144
1.14167	-145
1.15	-146
1.15833	-148
1.16667	-150
1.175	-151
1.18333	-152
1.19167	-152
1.2	-153
1.20833	-155
1.21667	-155
1.225	-156
1.23333	-156
1.24167	-157
1.25	-158
1.25833	-159
1.26667	-160
1.275	-161
1.28333	-162
1.29167	-162
1.3	-163
1.30833	-164
1.31667	-164
1.325	-164
1.33333	-165
1.34167	-166
1.35	-167
1.35833	-168
1.36667	-168
1.375	-168
1.38333	-169
1.39167	-170
1.4	-171
1.40833	-172
1.41667	-174
1.425	-175
1.43333	-176
1.44167	-178
1.45	-180
1.45833	-180
1.46667	-180
1.475	-180
1.48333	-180
1.49167	-181
1.5	-183
1.50833	-184
1.51667	-185
1.525	-186
1.53333	-187
1.54167	-188
1.55	-189
1.55833	-190
1.56667	-190
1.575	-190
1.58333	-190
1.59167	-190
1.6	-191
1.60833	-192
1.61667	-194
1.625	-196
1.63333	-197
1.64167	-198
1.65	-200
1.65833	-200
1.66667	-199
1.675	-199
1.68333	-200
1.69167	-201
1.7	-202
1.70833	-202
1.71667	-202
1.725	-203
1.73333	-203
1.74167	-203
1.75	-204
1.75833	-205
1.76667	-206
1.775	-208
1.78333	-209
1.79167	-210
1.8	-210
1.80833	-211
1.81667	-212
1.825	-212
1.83333	-212
1.84167	-213
1.85	-215
1.85833	-216
1.86667	-218
1.875	-219
1.88333	-219
1.89167	-219
1.9	-220
1.90833	-220
1.91667	-221
1.925	-222
1.93333	-222
1.94167	-223
1.95	-224
1.95833	-224
1.96667	-223
1.975	-224
1.98333	-224
1.99167	-225
2	-226
2.00833	-228
2.01667	-229
2.025	-229
2.03333	-230
2.04167	-231
2.05	-232
2.05833	-233
2.06667	-233
2.075	-234
2.08333	-235
2.09167	-236
2.1	-235
2.10833	-236
2.11667	-236
2.125	-237
2.13333	-239
2.14167	-241
2.15	-242
2.15833	-243
2.16667	-243
2.175	-243
2.18333	-243
2.19167	-244
2.2	-244
2.20833	-244
2.21667	-245
2.225	-246
2.23333	-247
2.24167	-248
2.25	-249
2.25833	-250
2.26667	-251
2.275	-252
2.28333	-252
2.29167	-251
2.3	-252
2.30833	-253
2.31667	-254
2.325	-256
2.33333	-257
2.34167	-258
2.35	-258
2.35833	-258
2.36667	-258
2.375	-259
2.38333	-260
2.39167	-261
2.4	-263
2.40833	-264
2.41667	-264
2.425	-263
2.43333	-263
2.44167	-264
2.45	-265
2.45833	-265
2.46667	-265
2.475	-266
2.48333	-267
2.49167	-267
2.5	-266
2.50833	-266
2.51667	-266
2.525	-268
2.53333	-270
2.54167	-272
2.55	-273
2.55833	-274
2.56667	-274
2.575	-274
2.58333	-274
2.59167	-275
2.6	-276
2.60833	-276
2.61667	-276
2.625	-277
2.63333	-278
2.64167	-279
2.65	-281
2.65833	-281
2.66667	-280
2.675	-281
2.68333	-282
2.69167	-282
2.7	-282
2.70833	-282
2.71667	-282
2.725	-283
2.73333	-284
2.74167	-285
2.75	-285
2.75833	-285
2.76667	-286
2.775	-287
2.78333	-288
2.79167	-289
2.8	-290
2.80833	-290
2.81667	-291
2.825	-292
2.83333	-291
2.84167	-292
2.85	-294
2.85833	-295
2.86667	-296
2.875	-297
2.88333	-298
2.89167	-298
2.9	-299
2.90833	-299
2.91667	-299
2.925	-299
2.93333	-300
2.94167	-300
2.95	-301
2.95833	-302
2.96667	-303
2.975	-303
2.98333	-304
2.99167	-305
3	-307
3.00833	-307
3.01667	-307
3.025	-308
3.03333	-309
3.04167	-309
3.05	-309
3.05833	-310
3.06667	-309
3.075	-309
3.08333	-310
3.09167	-311
3.1	-312
3.10833	-311
3.11667	-312
3.125	-312
3.13333	-312
3.14167	-313
3.15	-315
3.15833	-316
3.16667	-316
3.175	-316
3.18333	-317
3.19167	-318
3.2	-319
3.20833	-319
3.21667	-319
3.225	-321
3.23333	-322
3.24167	-321
3.25	-320
3.25833	-321
3.26667	-322
3.275	-323
3.28333	-324
3.29167	-324
3.3	-325
3.30833	-327
3.31667	-327
3.325	-328
3.33333	-328
3.34167	-328
3.35	-326
3.35833	-327
3.36667	-328
3.375	-329
3.38333	-330
3.39167	-332
3.4	-334
3.40833	-335
3.41667	-336
3.425	-336
3.43333	-336
3.44167	-336
3.45	-337
3.45833	-338
3.46667	-337
3.475	-337
3.48333	-338
3.49167	-339
3.5	-339
3.50833	-339
3.51667	-340
3.525	-340
3.53333	-341
3.54167	-341
3.55	-342
3.55833	-343
3.56667	-343
3.575	-343
3.58333	-342
3.59167	-342
3.6	-342
3.60833	-343
3.61667	-344
3.625	-345
3.63333	-346
3.64167	-347
3.65	-348
3.65833	-348
3.66667	-349
3.675	-350
3.68333	-351
3.69167	-351
3.7	-350
3.70833	-349
3.71667	-349
3.725	-351
3.73333	-353
3.74167	-355
3.75	-356
3.75833	-357
3.76667	-358
3.775	-359
3.78333	-360
3.79167	-361
3.8	-361
3.80833	-361
3.81667	-359
3.825	-359
3.83333	-360
3.84167	-361
3.85	-362
3.85833	-362
3.86667	-363
3.875	-363
3.88333	-363
3.89167	-364
3.9	-365
3.90833	-367
3.91667	-366
3.925	-366
3.93333	-367
3.94167	-366
3.95	-366
3.95833	-367
3.96667	-367
3.975	-368
3.98333	-368
3.99167	-368
4	-369
4.00833	-370
4.01667	-371
4.025	-372
4.03333	-372
4.04167	-373
4.05	-375
4.05833	-375
4.06667	-375
4.075	-376
4.08333	-377
4.09167	-376
4.1	-376
4.10833	-376
4.11667	-377
4.125	-379
4.13333	-380
4.14167	-381
4.15	-381
4.15833	-381
4.16667	-381
4.175	-381
4.18333	-382
4.19167	-384
4.2	-384
4.20833	-383
4.21667	-384
4.225	-385
4.23333	-386
4.24167	-387
4.25	-389
4.25833	-389
4.26667	-388
4.275	-388
4.28333	-388
4.29167	-389
4.3	-390
4.30833	-390
4.31667	-391
4.325	-392
4.33333	-393
4.34167	-394
4.35	-394
4.35833	-395
4.36667	-395
4.375	-396
4.38333	-397
4.39167	-397
4.4	-396
4.40833	-396
4.41667	-397
4.425	-398
4.43333	-399
4.44167	-400
4.45	-401
4.45833	-399
4.46667	-398
4.475	-399
4.48333	-398
4.49167	-399
4.5	-400
4.50833	-402
4.51667	-404
4.525	-406
4.53333	-405
4.54167	-404
4.55	-405
4.55833	-407
4.56667	-407
4.575	-408
4.58333	-408
4.59167	-408
4.6	-407
4.60833	-406
4.61667	-407
4.625	-408
4.63333	-409
4.64167	-410
4.65	-411
4.65833	-412
4.66667	-411
4.675	-410
4.68333	-411
4.69167	-411
4.7	-412
4.70833	-413
4.71667	-414
4.725	-414
4.73333	-415
4.74167	-415
4.75	-415
4.75833	-417
4.76667	-418
4.775	-418
4.78333	-417
4.79167	-417
4.8	-417
4.80833	-418
4.81667	-418
4.825	-418
4.83333	-418
4.84167	-419
4.85	-420
4.85833	-420
4.86667	-420
4.875	-421
4.88333	-422
4.89167	-422
4.9	-422
4.90833	-422
4.91667	-422
4.925	-422
4.93333	-422
4.94167	-424
4.95	-427
4.95833	-428
4.96667	-428
4.975	-428
4.98333	-428
4.99167	-429
5	-429
5.00833	-429
5.01667	-428
5.025	-428
5.03333	-428
5.04167	-429
5.05	-429
5.05833	-430
5.06667	-430
5.075	-430
5.08333	-431
5.09167	-433
5.1	-434
5.10833	-435
5.11667	-435
5.125	-435
5.13333	-435
5.14167	-436
5.15	-437
5.15833	-437
5.16667	-436
5.175	-436
5.18333	-436
5.19167	-436
5.2	-438
5.20833	-438
5.21667	-438
5.225	-438
5.23333	-438
5.24167	-439
5.25	-439
5.25833	-439
5.26667	-440
5.275	-439
5.28333	-439
5.29167	-441
5.3	-441
5.30833	-441
5.31667	-441
5.325	-442
5.33333	-443
5.34167	-443
5.35	-443
5.35833	-444
5.36667	-444
5.375	-444
5.38333	-445
5.39167	-446
5.4	-446
5.40833	-447
5.41667	-447
5.425	-448
5.43333	-448
5.44167	-449
5.45	-449
5.45833	-450
5.46667	-450
5.475	-450
5.48333	-451
5.49167	-452
5.5	-452
5.50833	-453
5.51667	-454
5.525	-454
5.53333	-454
5.54167	-453
5.55	-454
5.55833	-454
5.56667	-454
5.575	-454
5.58333	-454
5.59167	-455
5.6	-454
5.60833	-454
5.61667	-455
5.625	-456
5.63333	-456
5.64167	-454
5.65	-455
5.65833	-455
5.66667	-457
5.675	-458
5.68333	-459
5.69167	-460
5.7	-461
5.70833	-462
[truncated: 65,380 more rows]
