# Supplementary material for: Data-informed discovery of hydrolytic nanozymes
Source: Nat Commun. 2022 Feb 11;13:827. doi: 10.1038/s41467-022-28344-2 (PMC8837776; doi:10.1038/s41467-022-28344-2)
Supplement: Supplementary file 4 — Source Data [file 41467_2022_28344_MOESM4_ESM.zip › Source Data_NCOMMS-21-01890A/Fig. S25/beta-gala-8h-pH.xlsx]

## Sheet: Sheet10
Application: Tecan i-control				Tecan i-control , 1.11.1.0
Device: infinite 200Pro				Serial number: 1512001148				Serial number of connected stacker:
Firmware: V_3.40_01/15_Infinite (Dec 23 2014/12.45.11)				MAI, V_3.40_01/15_Infinite (Dec 23 2014/12.45.11)
Date:	2020-11-18
Time:	1:40:32
System				DELL-PC
User				dell-PC\dell
Plate				Costar 96 Flat Bottom Transparent Polystyrene Cat. No.: 3690/3695/3697/3696 [COS96ft_half area.pdfx]
Plate-ID (Stacker)
Label: Label1
Mode				Absorbance
Wavelength				420	nm
Bandwidth				9	nm
Number of Flashes				25
Settle Time				0	ms
Part of Plate				F1-H2
Start Time:	2020/11/18 1:40:32
	Temperature: 22.6 °C
<>	1	2
F	0.1525	0.2732
G	0.1604	0.2822
H	0.1572	0.2728
End Time:	2020/11/18 1:40:42
Movement				Move Plate Out

## Sheet: Sheet9
Application: Tecan i-control				Tecan i-control , 1.11.1.0
Device: infinite 200Pro				Serial number: 1512001148				Serial number of connected stacker:
Firmware: V_3.40_01/15_Infinite (Dec 23 2014/12.45.11)				MAI, V_3.40_01/15_Infinite (Dec 23 2014/12.45.11)
Date:	2020-10-26
Time:	23:42:37
System				DELL-PC
User				dell-PC\dell
Plate				Costar 96 Flat Bottom Transparent Polystyrene Cat. No.: 3690/3695/3697/3696 [COS96ft_half area.pdfx]
Plate-ID (Stacker)
Label: Label1
Mode				Absorbance
Wavelength				420	nm
Bandwidth				9	nm
Number of Flashes				25
Settle Time				0	ms
Part of Plate				A1-C12
Start Time:	2020/10/26 23:42:37
	Temperature: 23.7 °C
<>	1	2	3	4	5	6	7	8	9	10	11	12
A	1.2034	1.548	1.2096	1.5433	1.0802	1.4012	1.583	0.9602	0.9704	1.0158	1.412	1.4608	catalyst
B	0.047	0.0468	0.0599	0.0845	0.0855	0.1008	0.1127	0.1949	0.3936	1.256	0.0632	0.0782	ctrl
C	1.4195	1.5418	1.2628	1.5145	1.0554	1.483	1.6243	1.346	1.8914	2.315	1.458	1.4651
D	1.4946	1.6551	1.3433	1.5343	1.1171	1.5618	1.7198	1.4069	1.8479	2.3376	1.4116	1.5373
E	1.5563	1.6497	1.3133	1.5257	1.1058	1.4725	1.6462	1.4126	1.9042	2.2944	1.4289	1.4448
	water	4	HEPES 7.0	PBS 7.4	HEPES 7.5	Tris 8.0	Tris 8.5	CHES 9.0	CHES 9.5	CHES 10.0	Tris 7.0	Tris 7.5
End Time:	2020/10/26 23:43:09
Movement				Move Plate Out
