# Supplementary material for: Data-informed discovery of hydrolytic nanozymes
Source: Nat Commun. 2022 Feb 11;13:827. doi: 10.1038/s41467-022-28344-2 (PMC8837776; doi:10.1038/s41467-022-28344-2)
Supplement: Supplementary file 4 — Source Data [file 41467_2022_28344_MOESM4_ESM.zip › Source Data_NCOMMS-21-01890A/Fig. S26/S26a and S26b/STD.xlsx]

## Sheet: Sheet1
File Path	chrom://cpu-pc/monosaccharide/The Method/自配NaOH/YM/20200621.60min.150mM Naoh.YM.seq/551.smp/ED_1.channel
Channel	ED_1
Injection Information:
Data Vault	monosaccharide
Injection
Injection Number	5
Position
Comment
Processing Method
Instrument Method	20200621-150mMNAOH-60min-30-hunbiao
Type	Unknown
Status	Finished
Injection Date	2020-06-22
Injection Time	01:12:36
Injection Volume (µl)	25
Dilution Factor	1
Weight	1
Raw Data Information:
Time Min. (min)	0.000167
Time Max. (min)	60.0002
Data Points	7201
Detector	EDet1
Generating Data System	Chromeleon 7.2.2.6394
Exporting Data System	Chromeleon 7.2.2.0
Operator	Instrument Controller
Signal Quantity
Signal Unit	nC
Signal Min.	-6.6303
Signal Max.	602.498
Channel	ED_1
Driver Name	DC-5000
Channel Type	Evaluation
Min. Step (s)	0.5
Max. Step (s)	0.5
Average Step (s)	0.5
Signal Parameter Information:
Signal Info
Raw Data:
Time (min)	Step (s)	Value (nC)
0.000167	n.a.	-0.05685
0.0085	0.5	-0.09755
0.016833	0.5	-0.096
0.025167	0.5	-0.0934
0.0335	0.5	-0.087
0.041833	0.5	-0.05535
0.050167	0.5	-0.03765
0.0585	0.5	-0.02935
0.066833	0.5	-0.03345
0.075167	0.5	-0.04965
0.0835	0.5	-0.05955
0.091833	0.5	-0.05905
0.100167	0.5	-0.04945
0.1085	0.5	-0.0516
0.116833	0.5	-0.03425
0.125167	0.5	-0.00805
0.1335	0.5	-0.00965
0.141833	0.5	-0.0111
0.150167	0.5	-0.0238
0.1585	0.5	-0.03005
0.166833	0.5	-0.0381
0.175167	0.5	-0.0333
0.1835	0.5	-0.02095
0.191833	0.5	-0.00785
0.200167	0.5	0.0205
0.2085	0.5	0.0115
0.216833	0.5	0.0119
0.225167	0.5	-0.0076
0.2335	0.5	-0.0197
0.241833	0.5	-0.02275
0.250167	0.5	-0.01445
0.2585	0.5	-0.01165
0.266833	0.5	-0.00845
0.275167	0.5	0.0142
0.2835	0.5	0.022
0.291833	0.5	0.01775
0.300167	0.5	-0.0049
0.3085	0.5	-0.00575
0.316833	0.5	-0.0119
0.325167	0.5	-0.01885
0.3335	0.5	-0.0121
0.341833	0.5	-0.00555
0.350167	0.5	0.01295
0.3585	0.5	0.0201
0.366833	0.5	0.01255
0.375167	0.5	0.00495
0.3835	0.5	-0.0189
0.391833	0.5	-0.0336
0.400167	0.5	-0.022
0.4085	0.5	-0.03155
0.416833	0.5	-0.0193
0.425167	0.5	0.00395
0.4335	0.5	0.0032
0.441833	0.5	0.0003
0.450167	0.5	-0.00945
0.4585	0.5	-0.01585
0.466833	0.5	-0.01855
0.475167	0.5	-0.0048
0.4835	0.5	-0.01455
0.491833	0.5	-0.0135
0.500167	0.5	-0.0031
0.5085	0.5	0.0068
0.516833	0.5	0.0004
0.525167	0.5	0.004
0.5335	0.5	-0.0031
0.541833	0.5	-0.02195
0.550167	0.5	-0.02435
0.5585	0.5	-0.023
0.566833	0.5	-0.0249
0.575167	0.5	-0.0051
0.5835	0.5	0.001
0.591833	0.5	-0.00735
0.600167	0.5	-0.01405
0.6085	0.5	-0.02875
0.616833	0.5	-0.037
0.625167	0.5	-0.03015
0.6335	0.5	-0.03175
0.641833	0.5	-0.02475
0.650167	0.5	-0.00435
0.6585	0.5	-0.01045
0.666833	0.5	-0.0146
0.675167	0.5	-0.01855
0.6835	0.5	-0.0224
0.691833	0.5	-0.03365
0.700167	0.5	-0.03125
0.7085	0.5	-0.03195
0.716833	0.5	-0.03445
0.725167	0.5	-0.00975
0.7335	0.5	0.0095
0.741833	0.5	0.0076
0.750167	0.5	-0.0157
0.7585	0.5	-0.0225
0.766833	0.5	-0.03035
0.775167	0.5	-0.03145
0.7835	0.5	-0.03515
0.791833	0.5	-0.0308
0.800167	0.5	-0.01085
0.8085	0.5	-0.0052
0.816833	0.5	-0.0057
0.825167	0.5	-0.0091
0.8335	0.5	-0.01535
0.841833	0.5	-0.02735
0.850167	0.5	-0.03815
0.8585	0.5	-0.02715
0.866833	0.5	-0.0253
0.875167	0.5	-0.0033
0.8835	0.5	-5e-05
0.891833	0.5	0.00055
0.900167	0.5	-0.00165
0.9085	0.5	-0.0094
0.916833	0.5	-0.0348
0.925167	0.5	-0.03955
0.9335	0.5	-0.02985
0.941833	0.5	-0.0262
0.950167	0.5	-0.01115
0.9585	0.5	0.001
0.966833	0.5	0.0021
0.975167	0.5	-0.01415
0.9835	0.5	-0.01695
0.991833	0.5	-0.0273
1.00017	0.5	-0.029
1.0085	0.5	-0.0357
1.01683	0.5	-0.0172
1.02517	0.5	-0.019
1.0335	0.5	0.00185
1.04183	0.5	0.00545
1.05017	0.5	-0.00735
1.0585	0.5	-0.01365
1.06683	0.5	-0.0254
1.07517	0.5	-0.02095
1.0835	0.5	-0.02735
1.09183	0.5	-0.0175
1.10017	0.5	0.00165
1.1085	0.5	0.00435
1.11683	0.5	0.0012
1.12517	0.5	-0.0025
1.1335	0.5	-0.0107
1.14183	0.5	-0.03645
1.15017	0.5	-0.03975
1.1585	0.5	-0.03255
1.16683	0.5	-0.0366
1.17517	0.5	-0.0235
1.1835	0.5	-0.0031
1.19183	0.5	-0.00105
1.20017	0.5	0.0007
1.2085	0.5	-0.01435
1.21683	0.5	-0.02415
1.22517	0.5	-0.03345
1.2335	0.5	-0.02765
1.24183	0.5	-0.0256
1.25017	0.5	-0.0221
1.2585	0.5	-0.00495
1.26683	0.5	-0.0079
1.27517	0.5	-0.00535
1.2835	0.5	-0.0205
1.29183	0.5	-0.02265
1.30017	0.5	-0.03255
1.3085	0.5	-0.0235
1.31683	0.5	-0.026
1.32517	0.5	-0.01815
1.3335	0.5	-0.00175
1.34183	0.5	0
1.35017	0.5	-0.0005
1.3585	0.5	-0.0126
1.36683	0.5	-0.0238
1.37517	0.5	-0.03765
1.3835	0.5	-0.0382
1.39183	0.5	-0.0386
1.40017	0.5	-0.03765
1.4085	0.5	-0.00825
1.41683	0.5	-0.0051
1.42517	0.5	-0.0054
1.4335	0.5	-0.0282
1.44183	0.5	-0.04125
1.45017	0.5	-0.047
1.4585	0.5	-0.0591
1.46683	0.5	-0.14085
1.47517	0.5	-0.4716
1.4835	0.5	-1.4476
1.49183	0.5	-3.28445
1.50017	0.5	-5.41555
1.5085	0.5	-6.6303
1.51683	0.5	-6.29525
1.52517	0.5	-4.65075
1.5335	0.5	-2.12255
1.54183	0.5	0.9878
1.55017	0.5	4.3612
1.5585	0.5	7.7118
1.56683	0.5	10.9664
1.57517	0.5	14.3058
1.5835	0.5	17.5829
1.59183	0.5	20.2717
1.60017	0.5	21.6969
1.6085	0.5	21.5387
1.61683	0.5	19.9219
1.62517	0.5	17.285
1.6335	0.5	14.2071
1.64183	0.5	11.1716
1.65017	0.5	8.5377
1.6585	0.5	6.66765
1.66683	0.5	5.88585
1.67517	0.5	6.46935
1.6835	0.5	8.2164
1.69183	0.5	10.3201
1.70017	0.5	11.8003
1.7085	0.5	12.0958
1.71683	0.5	11.1818
1.72517	0.5	9.5111
1.7335	0.5	7.56995
1.74183	0.5	5.7307
1.75017	0.5	4.2491
1.7585	0.5	3.0907
1.76683	0.5	2.23455
1.77517	0.5	1.6472
1.7835	0.5	1.2618
1.79183	0.5	0.9837
1.80017	0.5	0.7849
1.8085	0.5	0.6303
1.81683	0.5	0.5146
1.82517	0.5	0.4273
1.8335	0.5	0.38485
1.84183	0.5	0.32955
1.85017	0.5	0.29245
1.8585	0.5	0.2748
1.86683	0.5	0.2717
1.87517	0.5	0.24695
1.8835	0.5	0.22455
1.89183	0.5	0.19825
1.90017	0.5	0.1732
1.9085	0.5	0.16135
1.91683	0.5	0.14425
1.92517	0.5	0.14105
1.9335	0.5	0.14535
1.94183	0.5	0.154
1.95017	0.5	0.14845
1.9585	0.5	0.12815
1.96683	0.5	0.12615
1.97517	0.5	0.1018
1.9835	0.5	0.1063
1.99183	0.5	0.11285
2.00017	0.5	0.10105
2.0085	0.5	0.12195
2.01683	0.5	0.1349
2.02517	0.5	0.1286
2.0335	0.5	0.11765
2.04183	0.5	0.093
2.05017	0.5	0.07455
2.0585	0.5	0.0749
2.06683	0.5	0.0848
2.07517	0.5	0.0864
2.0835	0.5	0.10825
2.09183	0.5	0.1289
2.10017	0.5	0.1286
2.1085	0.5	0.1135
2.11683	0.5	0.0997
2.12517	0.5	0.0722
2.1335	0.5	0.0598
2.14183	0.5	0.0478
2.15017	0.5	0.03775
2.1585	0.5	0.04835
2.16683	0.5	0.05245
2.17517	0.5	0.0619
2.1835	0.5	0.05875
2.19183	0.5	0.0409
2.20017	0.5	0.0224
2.2085	0.5	0.01695
2.21683	0.5	0.0178
2.22517	0.5	0.03175
2.2335	0.5	0.0642
2.24183	0.5	0.11045
2.25017	0.5	0.15655
2.2585	0.5	0.2671
2.26683	0.5	0.45395
2.27517	0.5	0.75185
2.2835	0.5	1.1701
2.29183	0.5	1.64255
2.30017	0.5	2.0777
2.3085	0.5	2.3886
2.31683	0.5	2.50135
2.32517	0.5	2.4345
2.3335	0.5	2.21215
2.34183	0.5	1.9344
2.35017	0.5	1.62845
2.3585	0.5	1.34805
2.36683	0.5	1.12405
2.37517	0.5	0.9356
2.3835	0.5	0.81065
2.39183	0.5	0.7042
2.40017	0.5	0.61595
2.4085	0.5	0.55505
2.41683	0.5	0.48665
2.42517	0.5	0.43905
2.4335	0.5	0.3804
2.44183	0.5	0.35
2.45017	0.5	0.3375
2.4585	0.5	0.321
2.46683	0.5	0.327
2.47517	0.5	0.30725
2.4835	0.5	0.309
2.49183	0.5	0.29885
2.50017	0.5	0.3061
2.5085	0.5	0.31665
2.51683	0.5	0.32535
2.52517	0.5	0.3186
2.5335	0.5	0.31205
2.54183	0.5	0.32845
2.55017	0.5	0.3267
2.5585	0.5	0.32255
2.56683	0.5	0.29855
2.57517	0.5	0.2707
2.5835	0.5	0.26135
2.59183	0.5	0.25115
2.60017	0.5	0.2555
2.6085	0.5	0.256
2.61683	0.5	0.2632
2.62517	0.5	0.27955
2.6335	0.5	0.2712
2.64183	0.5	0.2692
2.65017	0.5	0.25295
2.6585	0.5	0.24655
2.66683	0.5	0.2513
2.67517	0.5	0.2564
2.6835	0.5	0.25795
2.69183	0.5	0.27325
2.70017	0.5	0.29125
2.7085	0.5	0.2764
2.71683	0.5	0.283
2.72517	0.5	0.2711
2.7335	0.5	0.2483
2.74183	0.5	0.25
2.75017	0.5	0.2574
2.7585	0.5	0.2532
2.76683	0.5	0.27515
2.77517	0.5	0.29445
2.7835	0.5	0.2881
2.79183	0.5	0.27965
2.80017	0.5	0.27485
2.8085	0.5	0.26425
2.81683	0.5	0.26505
2.82517	0.5	0.2739
2.8335	0.5	0.27615
2.84183	0.5	0.296
2.85017	0.5	0.313
2.8585	0.5	0.3171
2.86683	0.5	0.31375
2.87517	0.5	0.3045
2.8835	0.5	0.29315
2.89183	0.5	0.30275
2.90017	0.5	0.3012
2.9085	0.5	0.3093
2.91683	0.5	0.3311
2.92517	0.5	0.3497
2.9335	0.5	0.34215
2.94183	0.5	0.3329
2.95017	0.5	0.31695
2.9585	0.5	0.3101
2.96683	0.5	0.31005
2.97517	0.5	0.31745
2.9835	0.5	0.327
2.99183	0.5	0.34315
3.00017	0.5	0.35465
3.0085	0.5	0.3743
3.01683	0.5	0.3642
3.02517	0.5	0.359
3.0335	0.5	0.3533
3.04183	0.5	0.357
3.05017	0.5	0.36655
3.0585	0.5	0.3734
3.06683	0.5	0.38695
3.07517	0.5	0.42305
3.0835	0.5	0.42465
3.09183	0.5	0.4332
3.10017	0.5	0.42175
3.1085	0.5	0.41545
3.11683	0.5	0.4207
3.12517	0.5	0.4321
3.1335	0.5	0.4376
3.14183	0.5	0.4596
3.15017	0.5	0.4833
3.1585	0.5	0.4924
3.16683	0.5	0.49135
3.17517	0.5	0.48685
3.1835	0.5	0.4741
3.19183	0.5	0.48145
3.20017	0.5	0.4957
3.2085	0.5	0.4957
3.21683	0.5	0.52475
3.22517	0.5	0.5494
3.2335	0.5	0.56435
3.24183	0.5	0.5663
3.25017	0.5	0.56425
3.2585	0.5	0.55545
3.26683	0.5	0.55745
3.27517	0.5	0.5702
3.2835	0.5	0.5747
3.29183	0.5	0.5993
3.30017	0.5	0.63395
3.3085	0.5	0.65395
3.31683	0.5	0.6534
3.32517	0.5	0.6473
3.3335	0.5	0.6591
3.34183	0.5	0.6545
3.35017	0.5	0.6734
3.3585	0.5	0.6857
3.36683	0.5	0.7091
3.37517	0.5	0.75525
3.3835	0.5	0.76835
3.39183	0.5	0.77355
3.40017	0.5	0.76935
3.4085	0.5	0.7715
3.41683	0.5	0.7724
3.42517	0.5	0.79285
3.4335	0.5	0.81065
3.44183	0.5	0.8374
3.45017	0.5	0.8651
3.4585	0.5	0.89625
3.46683	0.5	0.9018
3.47517	0.5	0.91235
3.4835	0.5	0.91505
3.49183	0.5	0.93245
3.50017	0.5	0.9549
3.5085	0.5	0.9776
3.51683	0.5	1.01465
3.52517	0.5	1.0558
3.5335	0.5	1.104
3.54183	0.5	1.1262
3.55017	0.5	1.1545
3.5585	0.5	1.19275
3.56683	0.5	1.23405
3.57517	0.5	1.29775
3.5835	0.5	1.37325
3.59183	0.5	1.4573
3.60017	0.5	1.5523
3.6085	0.5	1.63895
3.61683	0.5	1.73235
3.62517	0.5	1.82185
3.6335	0.5	1.93335
3.64183	0.5	2.049
3.65017	0.5	2.21255
3.6585	0.5	2.40105
3.66683	0.5	2.64815
3.67517	0.5	2.9441
3.6835	0.5	3.29595
3.69183	0.5	3.68065
3.70017	0.5	4.09645
3.7085	0.5	4.55835
3.71683	0.5	5.0688
3.72517	0.5	5.6351
3.7335	0.5	6.2166
3.74183	0.5	6.82285
3.75017	0.5	7.40805
3.7585	0.5	7.94545
3.76683	0.5	8.3769
3.77517	0.5	8.72385
3.7835	0.5	8.9461
3.79183	0.5	9.095
3.80017	0.5	9.18245
3.8085	0.5	9.2158
3.81683	0.5	9.2238
3.82517	0.5	9.25375
3.8335	0.5	9.25895
3.84183	0.5	9.26245
3.85017	0.5	9.2673
3.8585	0.5	9.25545
3.86683	0.5	9.25785
3.87517	0.5	9.2659
3.8835	0.5	9.28605
3.89183	0.5	9.29675
3.90017	0.5	9.33945
3.9085	0.5	9.36215
3.91683	0.5	9.36785
3.92517	0.5	9.37785
3.9335	0.5	9.40035
3.94183	0.5	9.4033
3.95017	0.5	9.43825
3.9585	0.5	9.4791
3.96683	0.5	9.51815
3.97517	0.5	9.5987
3.9835	0.5	9.65855
3.99183	0.5	9.70105
4.00017	0.5	9.74145
4.0085	0.5	9.76475
4.01683	0.5	9.8013
4.02517	0.5	9.84345
4.0335	0.5	9.90775
4.04183	0.5	9.9561
4.05017	0.5	10.0441
4.0585	0.5	10.1243
4.06683	0.5	10.2052
4.07517	0.5	10.2858
4.0835	0.5	10.3944
4.09183	0.5	10.5116
4.10017	0.5	10.7093
4.1085	0.5	10.9471
4.11683	0.5	11.2722
4.12517	0.5	11.7423
4.1335	0.5	12.3505
4.14183	0.5	13.1622
4.15017	0.5	14.2553
4.1585	0.5	15.7529
4.16683	0.5	17.7785
4.17517	0.5	20.5593
4.1835	0.5	24.3771
4.19183	0.5	29.6263
4.20017	0.5	36.8931
4.2085	0.5	47.083
4.21683	0.5	61.6758
4.22517	0.5	83.3822
4.2335	0.5	112.897
4.24183	0.5	165.178
4.25017	0.5	229.24
4.2585	0.5	304.268
4.26683	0.5	382.127
4.27517	0.5	454.755
4.2835	0.5	515.837
4.29183	0.5	561.523
4.30017	0.5	590.325
4.3085	0.5	602.498
4.31683	0.5	599.439
4.32517	0.5	583.169
4.3335	0.5	556.22
4.34183	0.5	521.163
4.35017	0.5	480.825
4.3585	0.5	437.582
4.36683	0.5	393.621
4.37517	0.5	350.833
4.3835	0.5	310.488
4.39183	0.5	273.411
4.40017	0.5	239.962
4.4085	0.5	210.189
4.41683	0.5	183.892
4.42517	0.5	160.868
4.4335	0.5	140.705
4.44183	0.5	123.075
4.45017	0.5	107.696
4.4585	0.5	94.2876
4.46683	0.5	82.5913
4.47517	0.5	72.3849
4.4835	0.5	63.4993
4.49183	0.5	55.7066
4.50017	0.5	48.9143
4.5085	0.5	42.9952
4.51683	0.5	37.8048
4.52517	0.5	33.2861
4.5335	0.5	29.3507
4.54183	0.5	25.9559
4.55017	0.5	23.0294
4.5585	0.5	20.5349
4.56683	0.5	18.3835
4.57517	0.5	16.5635
4.5835	0.5	15.0143
4.59183	0.5	13.6965
4.60017	0.5	12.5434
4.6085	0.5	11.5637
4.61683	0.5	10.6772
4.62517	0.5	9.96115
4.6335	0.5	9.3731
4.64183	0.5	8.8561
4.65017	0.5	8.40405
4.6585	0.5	8.0317
4.66683	0.5	7.699
4.67517	0.5	7.3955
4.6835	0.5	7.09725
4.69183	0.5	6.85295
4.70017	0.5	6.62635
4.7085	0.5	6.4244
4.71683	0.5	6.24405
4.72517	0.5	6.0794
4.7335	0.5	5.9518
4.74183	0.5	5.8122
4.75017	0.5	5.6559
4.7585	0.5	5.505
4.76683	0.5	5.3534
4.77517	0.5	5.22075
4.7835	0.5	5.1002
4.79183	0.5	5.00515
4.80017	0.5	4.90035
4.8085	0.5	4.8184
4.81683	0.5	4.7376
4.82517	0.5	4.6356
4.8335	0.5	4.53195
4.84183	0.5	4.4441
4.85017	0.5	4.36025
4.8585	0.5	4.26985
4.86683	0.5	4.2085
4.87517	0.5	4.14575
4.8835	0.5	4.0849
4.89183	0.5	4.03625
4.90017	0.5	3.9784
4.9085	0.5	3.90175
4.91683	0.5	3.82265
4.92517	0.5	3.75275
4.9335	0.5	3.70575
4.94183	0.5	3.6473
4.95017	0.5	3.6043
4.9585	0.5	3.57955
4.96683	0.5	3.542
4.97517	0.5	3.49295
4.9835	0.5	3.4386
4.99183	0.5	3.3748
5.00017	0.5	3.32285
5.0085	0.5	3.27655
5.01683	0.5	3.2402
5.02517	0.5	3.195
5.0335	0.5	3.17465
5.04183	0.5	3.1512
5.05017	0.5	3.1102
5.0585	0.5	3.0652
5.06683	0.5	3.022
5.07517	0.5	2.9755
5.0835	0.5	2.93025
5.09183	0.5	2.9161
5.10017	0.5	2.8817
5.1085	0.5	2.8597
5.11683	0.5	2.8377
5.12517	0.5	2.8171
5.1335	0.5	2.7771
5.14183	0.5	2.733
5.15017	0.5	2.69335
5.1585	0.5	2.6522
5.16683	0.5	2.63385
5.17517	0.5	2.6102
5.1835	0.5	2.59855
5.19183	0.5	2.59065
5.20017	0.5	2.5606
5.2085	0.5	2.5319
5.21683	0.5	2.48905
5.22517	0.5	2.44565
5.2335	0.5	2.4224
5.24183	0.5	2.40095
5.25017	0.5	2.376
5.2585	0.5	2.37375
5.26683	0.5	2.35655
5.27517	0.5	2.3365
5.2835	0.5	2.30935
5.29183	0.5	2.2797
5.30017	0.5	2.24095
5.3085	0.5	2.2183
5.31683	0.5	2.19595
5.32517	0.5	2.1765
5.3335	0.5	2.17585
5.34183	0.5	2.17855
5.35017	0.5	2.15555
5.3585	0.5	2.1332
5.36683	0.5	2.09755
5.37517	0.5	2.0663
5.3835	0.5	2.03775
5.39183	0.5	2.0305
5.40017	0.5	2.00905
5.4085	0.5	2.0056
5.41683	0.5	2.0058
5.42517	0.5	1.98735
5.4335	0.5	1.96005
5.44183	0.5	1.92925
5.45017	0.5	1.9065
5.4585	0.5	1.882
5.46683	0.5	1.8791
5.47517	0.5	1.8512
5.4835	0.5	1.8466
5.49183	0.5	1.85285
5.50017	0.5	1.84275
5.5085	0.5	1.82135
5.51683	0.5	1.79285
5.52517	0.5	1.77075
5.5335	0.5	1.73585
5.54183	0.5	1.73445
5.55017	0.5	1.7188
5.5585	0.5	1.7208
5.56683	0.5	1.7321
5.57517	0.5	1.7264
5.5835	0.5	1.70165
5.59183	0.5	1.687
5.60017	0.5	1.66895
5.6085	0.5	1.64425
5.61683	0.5	1.63015
5.62517	0.5	1.62125
5.6335	0.5	1.6221
5.64183	0.5	1.63095
5.65017	0.5	1.6245
5.6585	0.5	1.6171
5.66683	0.5	1.586
5.67517	0.5	1.56275
5.6835	0.5	1.55445
5.69183	0.5	1.54595
5.70017	0.5	1.54345
5.7085	0.5	1.5536
5.71683	0.5	1.5787
5.72517	0.5	1.58135
5.7335	0.5	1.5701
5.74183	0.5	1.5666
5.75017	0.5	1.5584
5.7585	0.5	1.5518
5.76683	0.5	1.56675
5.77517	0.5	1.5823
5.7835	0.5	1.6025
5.79183	0.5	1.64315
5.80017	0.5	1.67735
5.8085	0.5	1.70545
5.81683	0.5	1.7226
5.82517	0.5	1.7592
5.8335	0.5	1.779
5.84183	0.5	1.81045
5.85017	0.5	1.82855
5.8585	0.5	1.86645
5.86683	0.5	1.90505
5.87517	0.5	1.9151
5.8835	0.5	1.91935
5.89183	0.5	1.896
5.90017	0.5	1.8612
5.9085	0.5	1.82505
5.91683	0.5	1.797
5.92517	0.5	1.74905
5.9335	0.5	1.71285
5.94183	0.5	1.68505
5.95017	0.5	1.63775
5.9585	0.5	1.5923
5.96683	0.5	1.55585
5.97517	0.5	1.5162
5.9835	0.5	1.46065
5.99183	0.5	1.42955
6.00017	0.5	1.4051
6.0085	0.5	1.384
6.01683	0.5	1.39
6.02517	0.5	1.37195
6.0335	0.5	1.35665
6.04183	0.5	1.3325
6.05017	0.5	1.30835
6.0585	0.5	1.28995
6.06683	0.5	1.28155
6.07517	0.5	1.2665
6.0835	0.5	1.261
6.09183	0.5	1.2699
6.10017	0.5	1.27845
6.1085	0.5	1.27295
6.11683	0.5	1.25995
6.12517	0.5	1.23815
6.1335	0.5	1.22325
6.14183	0.5	1.2104
6.15017	0.5	1.20175
6.1585	0.5	1.1923
6.16683	0.5	1.1977
6.17517	0.5	1.19615
6.1835	0.5	1.18605
6.19183	0.5	1.16835
6.20017	0.5	1.1424
6.2085	0.5	1.1138
6.21683	0.5	1.1015
6.22517	0.5	1.09885
6.2335	0.5	1.0841
6.24183	0.5	1.09435
6.25017	0.5	1.102
6.2585	0.5	1.08575
6.26683	0.5	1.07325
6.27517	0.5	1.05575
6.2835	0.5	1.0272
6.29183	0.5	1.0206
6.30017	0.5	1.00965
6.3085	0.5	1.0033
6.31683	0.5	1.01035
6.32517	0.5	1.0243
6.3335	0.5	1.0113
6.34183	0.5	1.00615
6.35017	0.5	0.9879
6.3585	0.5	0.96045
6.36683	0.5	0.9439
6.37517	0.5	0.94115
6.3835	0.5	0.93355
6.39183	0.5	0.94455
6.40017	0.5	0.95575
6.4085	0.5	0.94625
6.41683	0.5	0.93205
6.42517	0.5	0.9146
6.4335	0.5	0.89255
6.44183	0.5	0.88
6.45017	0.5	0.87265
6.4585	0.5	0.8699
6.46683	0.5	0.8743
6.47517	0.5	0.88085
6.4835	0.5	0.88235
6.49183	0.5	0.8613
6.50017	0.5	0.8494
6.5085	0.5	0.8199
6.51683	0.5	0.8157
6.52517	0.5	0.81385
6.5335	0.5	0.81515
6.54183	0.5	0.81915
6.55017	0.5	0.83095
6.5585	0.5	0.82005
6.56683	0.5	0.8095
6.57517	0.5	0.79435
6.5835	0.5	0.768
6.59183	0.5	0.7559
6.60017	0.5	0.75775
6.6085	0.5	0.75465
6.61683	0.5	0.7669
6.62517	0.5	0.78765
6.6335	0.5	0.7861
6.64183	0.5	0.7749
6.65017	0.5	0.7648
6.6585	0.5	0.74955
6.66683	0.5	0.7344
6.67517	0.5	0.7493
6.6835	0.5	0.75275
6.69183	0.5	0.7518
6.70017	0.5	0.7697
6.7085	0.5	0.7684
6.71683	0.5	0.76145
6.72517	0.5	0.739
6.7335	0.5	0.72545
6.74183	0.5	0.71195
6.75017	0.5	0.7143
6.7585	0.5	0.7103
6.76683	0.5	0.70675
6.77517	0.5	0.72695
6.7835	0.5	0.7333
6.79183	0.5	0.7088
6.80017	0.5	0.6992
6.8085	0.5	0.6828
6.81683	0.5	0.66465
6.82517	0.5	0.66815
6.8335	0.5	0.6628
6.84183	0.5	0.65325
6.85017	0.5	0.6735
6.8585	0.5	0.6895
6.86683	0.5	0.6758
6.87517	0.5	0.6542
6.8835	0.5	0.6374
6.89183	0.5	0.6234
6.90017	0.5	0.6266
6.9085	0.5	0.61455
6.91683	0.5	0.611
6.92517	0.5	0.6272
6.9335	0.5	0.63025
6.94183	0.5	0.6261
6.95017	0.5	0.6061
6.9585	0.5	0.5971
6.96683	0.5	0.5876
6.97517	0.5	0.58375
6.9835	0.5	0.57965
6.99183	0.5	0.58375
7.00017	0.5	0.59905
7.0085	0.5	0.60355
7.01683	0.5	0.59905
7.02517	0.5	0.5832
7.0335	0.5	0.55975
7.04183	0.5	0.5562
7.05017	0.5	0.5518
7.0585	0.5	0.54445
7.06683	0.5	0.5387
7.07517	0.5	0.554
7.0835	0.5	0.5625
7.09183	0.5	0.5669
7.10017	0.5	0.5469
7.1085	0.5	0.5413
7.11683	0.5	0.5226
7.12517	0.5	0.51635
7.1335	0.5	0.5117
7.14183	0.5	0.5116
7.15017	0.5	0.53035
7.1585	0.5	0.53585
7.16683	0.5	0.5316
7.17517	0.5	0.5263
7.1835	0.5	0.51235
7.19183	0.5	0.48995
7.20017	0.5	0.48905
7.2085	0.5	0.49475
7.21683	0.5	0.48265
7.22517	0.5	0.50905
7.2335	0.5	0.5248
7.24183	0.5	0.5134
7.25017	0.5	0.5096
7.2585	0.5	0.5059
7.26683	0.5	0.48855
7.27517	0.5	0.4762
7.2835	0.5	0.48395
7.29183	0.5	0.4733
7.30017	0.5	0.48865
7.3085	0.5	0.50565
7.31683	0.5	0.50135
7.32517	0.5	0.49785
7.3335	0.5	0.47515
7.34183	0.5	0.45045
7.35017	0.5	0.4484
7.3585	0.5	0.44555
7.36683	0.5	0.44055
7.37517	0.5	0.4678
7.3835	0.5	0.48205
7.39183	0.5	0.47745
7.40017	0.5	0.4715
7.4085	0.5	0.4613
7.41683	0.5	0.44885
7.42517	0.5	0.44105
7.4335	0.5	0.4449
7.44183	0.5	0.43395
7.45017	0.5	0.44195
7.4585	0.5	0.4571
7.46683	0.5	0.4528
7.47517	0.5	0.44405
7.4835	0.5	0.4369
7.49183	0.5	0.43225
7.50017	0.5	0.42455
7.5085	0.5	0.4176
7.51683	0.5	0.40375
7.52517	0.5	0.41475
7.5335	0.5	0.4338
7.54183	0.5	0.4348
7.55017	0.5	0.42035
7.5585	0.5	0.41225
7.56683	0.5	0.40265
7.57517	0.5	0.3954
7.5835	0.5	0.3918
7.59183	0.5	0.38585
7.60017	0.5	0.3993
7.6085	0.5	0.4214
7.61683	0.5	0.41645
7.62517	0.5	0.41595
7.6335	0.5	0.4037
7.64183	0.5	0.3801
7.65017	0.5	0.3754
7.6585	0.5	0.38195
7.66683	0.5	0.3735
7.67517	0.5	0.3729
7.6835	0.5	0.40175
7.69183	0.5	0.40455
7.70017	0.5	0.3839
7.7085	0.5	0.3755
7.71683	0.5	0.36625
7.72517	0.5	0.3519
7.7335	0.5	0.3516
7.74183	0.5	0.34855
7.75017	0.5	0.36445
7.7585	0.5	0.388
7.76683	0.5	0.3929
7.77517	0.5	0.38255
7.7835	0.5	0.38165
7.79183	0.5	0.3668
7.80017	0.5	0.349
7.8085	0.5	0.35065
7.81683	0.5	0.3567
7.82517	0.5	0.3586
7.8335	0.5	0.36645
7.84183	0.5	0.37305
7.85017	0.5	0.36
7.8585	0.5	0.352
7.86683	0.5	0.33735
7.87517	0.5	0.32305
7.8835	0.5	0.3208
7.89183	0.5	0.32105
7.90017	0.5	0.3303
7.9085	0.5	0.3502
7.91683	0.5	0.34585
7.92517	0.5	0.3554
7.9335	0.5	0.34765
7.94183	0.5	0.33095
7.95017	0.5	0.3183
7.9585	0.5	0.31565
7.96683	0.5	0.3278
7.97517	0.5	0.31455
7.9835	0.5	0.3415
7.99183	0.5	0.33695
8.00017	0.5	0.3347
8.0085	0.5	0.34265
8.01683	0.5	0.31845
8.02517	0.5	0.30495
8.0335	0.5	0.2977
8.04183	0.5	0.3042
8.05017	0.5	0.3144
8.0585	0.5	0.3305
8.06683	0.5	0.3354
8.07517	0.5	0.3245
8.0835	0.5	0.3212
8.09183	0.5	0.30645
8.10017	0.5	0.2963
8.1085	0.5	0.29855
8.11683	0.5	0.3067
8.12517	0.5	0.29195
8.1335	0.5	0.32295
8.14183	0.5	0.33805
8.15017	0.5	0.32455
8.1585	0.5	0.3122
8.16683	0.5	0.29745
8.17517	0.5	0.2899
8.1835	0.5	0.30135
8.19183	0.5	0.30445
8.20017	0.5	0.28815
8.2085	0.5	0.3179
8.21683	0.5	0.31605
8.22517	0.5	0.31335
8.2335	0.5	0.31435
8.24183	0.5	0.3078
8.25017	0.5	0.2907
8.2585	0.5	0.28105
8.26683	0.5	0.29115
8.27517	0.5	0.2779
8.2835	0.5	0.30105
8.29183	0.5	0.31085
8.30017	0.5	0.30525
8.3085	0.5	0.307
8.31683	0.5	0.28295
8.32517	0.5	0.28535
8.3335	0.5	0.2705
8.34183	0.5	0.26975
8.35017	0.5	0.2699
8.3585	0.5	0.2873
8.36683	0.5	0.29835
8.37517	0.5	0.30175
8.3835	0.5	0.2904
8.39183	0.5	0.26975
8.40017	0.5	0.25475
8.4085	0.5	0.2582
8.41683	0.5	0.2595
8.42517	0.5	0.24855
8.4335	0.5	0.26025
8.44183	0.5	0.2813
8.45017	0.5	0.2796
8.4585	0.5	0.2622
8.46683	0.5	0.24775
8.47517	0.5	0.2413
8.4835	0.5	0.2346
8.49183	0.5	0.24505
8.50017	0.5	0.23015
8.5085	0.5	0.25065
8.51683	0.5	0.2668
8.52517	0.5	0.2523
8.5335	0.5	0.25885
8.54183	0.5	0.2361
8.55017	0.5	0.21955
8.5585	0.5	0.2183
8.56683	0.5	0.2233
8.57517	0.5	0.2074
8.5835	0.5	0.22575
8.59183	0.5	0.248
8.60017	0.5	0.2424
8.6085	0.5	0.23835
8.61683	0.5	0.2233
8.62517	0.5	0.20935
8.6335	0.5	0.2064
8.64183	0.5	0.2054
8.65017	0.5	0.20285
8.6585	0.5	0.218
8.66683	0.5	0.2293
8.67517	0.5	0.23155
8.6835	0.5	0.22125
8.69183	0.5	0.20425
8.70017	0.5	0.194
8.7085	0.5	0.18555
8.71683	0.5	0.19065
8.72517	0.5	0.19085
8.7335	0.5	0.19715
8.74183	0.5	0.2127
8.75017	0.5	0.21255
8.7585	0.5	0.21475
8.76683	0.5	0.20835
8.77517	0.5	0.1951
8.7835	0.5	0.17915
8.79183	0.5	0.18055
8.80017	0.5	0.17035
8.8085	0.5	0.1758
8.81683	0.5	0.2066
8.82517	0.5	0.20025
8.8335	0.5	0.19915
8.84183	0.5	0.1902
8.85017	0.5	0.17415
8.8585	0.5	0.15995
8.86683	0.5	0.1669
8.87517	0.5	0.1666
8.8835	0.5	0.1767
8.89183	0.5	0.1916
8.90017	0.5	0.215
8.9085	0.5	0.19255
8.91683	0.5	0.1779
8.92517	0.5	0.17395
8.9335	0.5	0.16195
8.94183	0.5	0.1671
8.95017	0.5	0.1644
8.9585	0.5	0.16015
8.96683	0.5	0.1834
8.97517	0.5	0.1881
8.9835	0.5	0.18915
8.99183	0.5	0.1823
9.00017	0.5	0.163
9.0085	0.5	0.14525
9.01683	0.5	0.1472
9.02517	0.5	0.15365
9.0335	0.5	0.1512
9.04183	0.5	0.16445
9.05017	0.5	0.17415
9.0585	0.5	0.1779
9.06683	0.5	0.16595
9.07517	0.5	0.16495
9.0835	0.5	0.1411
9.09183	0.5	0.14965
9.10017	0.5	0.1487
9.1085	0.5	0.15525
9.11683	0.5	0.18265
9.12517	0.5	0.18955
9.1335	0.5	0.1923
9.14183	0.5	0.16215
9.15017	0.5	0.15975
9.1585	0.5	0.15175
9.16683	0.5	0.1343
9.17517	0.5	0.14305
9.1835	0.5	0.14845
9.19183	0.5	0.16005
9.20017	0.5	0.1664
9.2085	0.5	0.15595
9.21683	0.5	0.1491
9.22517	0.5	0.13995
9.2335	0.5	0.1285
9.24183	0.5	0.11245
9.25017	0.5	0.12265
9.2585	0.5	0.12465
9.26683	0.5	0.14835
9.27517	0.5	0.159
9.2835	0.5	0.15515
9.29183	0.5	0.14915
9.30017	0.5	0.13285
9.3085	0.5	0.12985
9.31683	0.5	0.12175
9.32517	0.5	0.12405
9.3335	0.5	0.1258
9.34183	0.5	0.1363
9.35017	0.5	0.146
9.3585	0.5	0.13465
9.36683	0.5	0.12565
9.37517	0.5	0.11235
9.3835	0.5	0.11015
9.39183	0.5	0.1032
9.40017	0.5	0.10595
9.4085	0.5	0.11465
9.41683	0.5	0.13185
9.42517	0.5	0.1423
9.4335	0.5	0.1324
9.44183	0.5	0.12535
9.45017	0.5	0.11915
9.4585	0.5	0.11555
9.46683	0.5	0.10555
9.47517	0.5	0.0999
9.4835	0.5	0.1077
9.49183	0.5	0.1177
9.50017	0.5	0.13755
9.5085	0.5	0.13755
9.51683	0.5	0.1293
9.52517	0.5	0.1219
9.5335	0.5	0.11465
9.54183	0.5	0.10155
9.55017	0.5	0.10115
9.5585	0.5	0.095
9.56683	0.5	0.0995
9.57517	0.5	0.1174
9.5835	0.5	0.11355
9.59183	0.5	0.1055
9.60017	0.5	0.1073
9.6085	0.5	0.09795
9.61683	0.5	0.08505
9.62517	0.5	0.09585
9.6335	0.5	0.0848
9.64183	0.5	0.09
9.65017	0.5	0.11685
9.6585	0.5	0.11805
9.66683	0.5	0.10305
9.67517	0.5	0.08655
9.6835	0.5	0.0736
9.69183	0.5	0.0703
9.70017	0.5	0.06595
9.7085	0.5	0.07135
9.71683	0.5	0.0843
9.72517	0.5	0.09795
9.7335	0.5	0.09905
9.74183	0.5	0.10135
9.75017	0.5	0.09755
9.7585	0.5	0.0795
9.76683	0.5	0.0624
9.77517	0.5	0.0704
9.7835	0.5	0.07935
9.79183	0.5	0.08815
9.80017	0.5	0.1028
9.8085	0.5	0.1043
9.81683	0.5	0.101
9.82517	0.5	0.0718
9.8335	0.5	0.0714
9.84183	0.5	0.06105
9.85017	0.5	0.0568
9.8585	0.5	0.05855
9.86683	0.5	0.07005
9.87517	0.5	0.09025
9.8835	0.5	0.0886
9.89183	0.5	0.08865
9.90017	0.5	0.0677
9.9085	0.5	0.0563
9.91683	0.5	0.046
9.92517	0.5	0.05445
9.9335	0.5	0.0528
9.94183	0.5	0.06635
9.95017	0.5	0.07965
9.9585	0.5	0.0838
9.96683	0.5	0.0822
9.97517	0.5	0.06705
9.9835	0.5	0.0526
9.99183	0.5	0.04695
10.0002	0.5	0.05315
10.0085	0.5	0.0434
10.0168	0.5	0.058
10.0252	0.5	0.06935
10.0335	0.5	0.0748
10.0418	0.5	0.08155
10.0502	0.5	0.06655
10.0585	0.5	0.04145
10.0668	0.5	0.03035
10.0752	0.5	0.0428
10.0835	0.5	0.03845
10.0918	0.5	0.04185
10.1002	0.5	0.06315
10.1085	0.5	0.06335
10.1168	0.5	0.07065
10.1252	0.5	0.0556
10.1335	0.5	0.04525
10.1418	0.5	0.0369
10.1502	0.5	0.0311
10.1585	0.5	0.0372
10.1668	0.5	0.03485
10.1752	0.5	0.04965
10.1835	0.5	0.058
10.1918	0.5	0.05675
10.2002	0.5	0.05215
10.2085	0.5	0.0303
10.2168	0.5	0.0129
10.2252	0.5	0.0164
10.2335	0.5	0.022
10.2418	0.5	0.0247
10.2502	0.5	0.0418
10.2585	0.5	0.0557
10.2668	0.5	0.04815
10.2752	0.5	0.0429
10.2835	0.5	0.0237
10.2918	0.5	0.0129
10.3002	0.5	0.0067
10.3085	0.5	0.0072
10.3168	0.5	0.0086
10.3252	0.5	0.03385
10.3335	0.5	0.04045
10.3418	0.5	0.04985
10.3502	0.5	0.03745
10.3585	0.5	0.01605
10.3668	0.5	0
10.3752	0.5	-0.00085
10.3835	0.5	0.0044
10.3918	0.5	0.0003
10.4002	0.5	0.0353
10.4085	0.5	0.0347
10.4168	0.5	0.03085
10.4252	0.5	0.0233
10.4335	0.5	0.01525
10.4418	0.5	0.0064
10.4502	0.5	0.00935
10.4585	0.5	0.01585
10.4668	0.5	0.01495
10.4752	0.5	0.024
10.4835	0.5	0.0285
10.4918	0.5	0.03775
10.5002	0.5	0.0315
10.5085	0.5	0.01405
10.5168	0.5	0.00035
10.5252	0.5	-0.0052
10.5335	0.5	-0.0019
10.5418	0.5	-0.00195
10.5502	0.5	0.0107
10.5585	0.5	0.03015
10.5668	0.5	0.0314
10.5752	0.5	0.02215
10.5835	0.5	0.00895
10.5918	0.5	0.0082
10.6002	0.5	0.00025
10.6085	0.5	-0.00045
10.6168	0.5	0.00255
10.6252	0.5	0.0244
10.6335	0.5	0.03665
10.6418	0.5	0.0355
10.6502	0.5	0.03545
10.6585	0.5	0.0068
10.6668	0.5	0.00355
10.6752	0.5	-0.00935
10.6835	0.5	0.0018
10.6918	0.5	0.00315
10.7002	0.5	0.02185
10.7085	0.5	0.0308
10.7168	0.5	0.0276
10.7252	0.5	0.02725
10.7335	0.5	0.00695
10.7418	0.5	0.0014
10.7502	0.5	-0.0129
10.7585	0.5	-0.00355
10.7668	0.5	-0.00135
10.7752	0.5	0.0091
10.7835	0.5	0.03675
10.7918	0.5	0.0345
10.8002	0.5	0.02205
10.8085	0.5	0.0066
10.8168	0.5	-0.0016
10.8252	0.5	-0.01255
10.8335	0.5	-0.008
10.8418	0.5	0.0038
10.8502	0.5	0.0061
10.8585	0.5	0.02075
10.8668	0.5	0.03105
10.8752	0.5	0.00875
10.8835	0.5	0.0033
10.8918	0.5	-0.0065
10.9002	0.5	-0.01385
10.9085	0.5	-0.0106
10.9168	0.5	-0.0189
10.9252	0.5	-0.0051
10.9335	0.5	0.01945
10.9418	0.5	0.02295
10.9502	0.5	0.0111
10.9585	0.5	0.0038
10.9668	0.5	-0.0132
10.9752	0.5	-0.021
10.9835	0.5	-0.0044
10.9918	0.5	-0.01085
11.0002	0.5	0.00195
11.0085	0.5	0.01685
11.0168	0.5	0.02165
11.0252	0.5	0.01585
11.0335	0.5	0.0003
11.0418	0.5	-5e-05
11.0502	0.5	-0.004
11.0585	0.5	-0.0101
11.0668	0.5	-0.00415
11.0752	0.5	-0.0062
11.0835	0.5	0.0162
11.0918	0.5	0.0195
11.1002	0.5	0.01125
11.1085	0.5	0.0065
11.1168	0.5	-0.0021
11.1252	0.5	-0.0018
11.1335	0.5	-0.011
11.1418	0.5	-0.00195
11.1502	0.5	-0.0042
11.1585	0.5	0.01795
11.1668	0.5	0.0262
11.1752	0.5	0.0213
11.1835	0.5	0.0189
11.1918	0.5	-0.00165
11.2002	0.5	-0.0075
11.2085	0.5	-0.0168
11.2168	0.5	-0.0201
11.2252	0.5	-0.0085
11.2335	0.5	0.0164
11.2418	0.5	0.01835
11.2502	0.5	0.02115
11.2585	0.5	0.007
11.2668	0.5	0.001
11.2752	0.5	-0.0074
11.2835	0.5	-0.00455
11.2918	0.5	-0.00215
11.3002	0.5	-0.00085
11.3085	0.5	0.0126
11.3168	0.5	0.01485
11.3252	0.5	0.0148
11.3335	0.5	0.00775
11.3418	0.5	-0.0055
11.3502	0.5	-0.013
11.3585	0.5	-0.01575
11.3668	0.5	-0.0231
11.3752	0.5	-0.0112
11.3835	0.5	0.00725
11.3918	0.5	0.0052
11.4002	0.5	0.00515
11.4085	0.5	0.00825
11.4168	0.5	-0.00475
11.4252	0.5	-0.01045
11.4335	0.5	-0.02155
11.4418	0.5	-0.023
11.4502	0.5	-0.019
11.4585	0.5	0.00665
11.4668	0.5	0.0047
11.4752	0.5	0.00795
11.4835	0.5	0.0142
11.4918	0.5	-0.00375
11.5002	0.5	-0.0201
11.5085	0.5	-0.0203
11.5168	0.5	-0.02415
11.5252	0.5	-0.02385
11.5335	0.5	0.00535
11.5418	0.5	0.00915
11.5502	0.5	0.00835
11.5585	0.5	0.0013
11.5668	0.5	-0.00215
11.5752	0.5	-0.00945
11.5835	0.5	-0.00635
11.5918	0.5	-0.01175
11.6002	0.5	-0.0166
11.6085	0.5	0.00225
11.6168	0.5	0.014
11.6252	0.5	0.0105
11.6335	0.5	0.0008
11.6418	0.5	-0.00845
11.6502	0.5	-0.01885
11.6585	0.5	-0.0123
11.6668	0.5	-0.01215
11.6752	0.5	-0.00945
11.6835	0.5	0.00135
11.6918	0.5	0.0094
11.7002	0.5	0.0067
11.7085	0.5	0.01055
11.7168	0.5	-0.00835
11.7252	0.5	-0.0167
11.7335	0.5	-0.0167
11.7418	0.5	-0.01855
11.7502	0.5	-0.0228
11.7585	0.5	-0.0041
11.7668	0.5	0.008
11.7752	0.5	0.0045
11.7835	0.5	-0.0023
11.7918	0.5	-0.00905
11.8002	0.5	-0.02455
11.8085	0.5	-0.0344
11.8168	0.5	-0.0167
11.8252	0.5	-0.0283
11.8335	0.5	-0.022
11.8418	0.5	0.00865
11.8502	0.5	0.0066
11.8585	0.5	-0.0038
11.8668	0.5	-0.01555
11.8752	0.5	-0.0232
11.8835	0.5	-0.0386
11.8918	0.5	-0.0267
11.9002	0.5	-0.0335
11.9085	0.5	-0.01705
11.9168	0.5	-0.00305
11.9252	0.5	-0.0042
11.9335	0.5	0.0006
11.9418	0.5	-0.01035
11.9502	0.5	-0.02365
11.9585	0.5	-0.0324
11.9668	0.5	-0.0258
11.9752	0.5	-0.02845
11.9835	0.5	-0.01385
11.9918	0.5	0.0054
12.0002	0.5	0.003
12.0085	0.5	-0.0042
12.0168	0.5	-0.0053
12.0252	0.5	-0.02655
12.0335	0.5	-0.02935
12.0418	0.5	-0.02845
12.0502	0.5	-0.01795
12.0585	0.5	-0.01405
12.0668	0.5	0.00465
12.0752	0.5	-0.0015
12.0835	0.5	-0.0026
12.0918	0.5	-0.0161
12.1002	0.5	-0.0303
12.1085	0.5	-0.03815
12.1168	0.5	-0.0143
12.1252	0.5	-0.0277
12.1335	0.5	-0.01805
12.1418	0.5	0.00075
12.1502	0.5	0.008
12.1585	0.5	0
12.1668	0.5	-0.005
12.1752	0.5	-0.02385
12.1835	0.5	-0.0306
12.1918	0.5	-0.0314
12.2002	0.5	-0.02735
12.2085	0.5	-0.0137
12.2168	0.5	-0.00815
12.2252	0.5	-0.0016
12.2335	0.5	0.00405
12.2418	0.5	-0.00035
12.2502	0.5	-0.01635
12.2585	0.5	-0.0215
12.2668	0.5	-0.0058
12.2752	0.5	-0.01755
12.2835	0.5	-0.0065
12.2918	0.5	0.01185
12.3002	0.5	0.02115
12.3085	0.5	0.0144
12.3168	0.5	0.01605
12.3252	0.5	-0.02015
12.3335	0.5	-0.0204
12.3418	0.5	-0.01715
12.3502	0.5	-0.01305
12.3585	0.5	-0.01265
12.3668	0.5	0.0159
12.3752	0.5	0.0294
12.3835	0.5	0.02265
12.3918	0.5	0.016
12.4002	0.5	0.0045
12.4085	0.5	-0.0035
12.4168	0.5	-5e-05
12.4252	0.5	0.00305
12.4335	0.5	0.00055
12.4418	0.5	0.0268
12.4502	0.5	0.03615
12.4585	0.5	0.03055
12.4668	0.5	0.02295
12.4752	0.5	0.0245
12.4835	0.5	0.0154
12.4918	0.5	0.01675
12.5002	0.5	0.0207
12.5085	0.5	0.01785
12.5168	0.5	0.0429
12.5252	0.5	0.0535
12.5335	0.5	0.056
12.5418	0.5	0.04595
12.5502	0.5	0.03965
12.5585	0.5	0.02995
12.5668	0.5	0.0215
12.5752	0.5	0.0371
12.5835	0.5	0.0402
12.5918	0.5	0.05835
12.6002	0.5	0.07595
12.6085	0.5	0.08705
12.6168	0.5	0.0792
12.6252	0.5	0.07945
12.6335	0.5	0.06575
12.6418	0.5	0.06185
12.6502	0.5	0.0676
12.6585	0.5	0.07015
12.6668	0.5	0.08435
12.6752	0.5	0.1052
12.6835	0.5	0.1129
12.6918	0.5	0.10685
12.7002	0.5	0.09775
12.7085	0.5	0.09855
12.7168	0.5	0.0813
12.7252	0.5	0.0951
12.7335	0.5	0.1028
12.7418	0.5	0.12385
12.7502	0.5	0.13955
12.7585	0.5	0.15
12.7668	0.5	0.1429
12.7752	0.5	0.14195
12.7835	0.5	0.13445
12.7918	0.5	0.12725
12.8002	0.5	0.1409
12.8085	0.5	0.15035
12.8168	0.5	0.17975
12.8252	0.5	0.2001
12.8335	0.5	0.2233
12.8418	0.5	0.2318
12.8502	0.5	0.23445
12.8585	0.5	0.2315
12.8668	0.5	0.2397
12.8752	0.5	0.26355
12.8835	0.5	0.28235
12.8918	0.5	0.3048
12.9002	0.5	0.355
12.9085	0.5	0.38355
12.9168	0.5	0.3997
12.9252	0.5	0.41825
12.9335	0.5	0.44195
12.9418	0.5	0.46075
12.9502	0.5	0.50885
12.9585	0.5	0.52845
12.9668	0.5	0.5763
12.9752	0.5	0.62765
12.9835	0.5	0.6723
12.9918	0.5	0.69905
13.0002	0.5	0.7328
13.0085	0.5	0.75585
13.0168	0.5	0.7857
13.0252	0.5	0.8359
13.0335	0.5	0.86105
13.0418	0.5	0.9181
13.0502	0.5	0.9714
13.0585	0.5	1.01155
13.0668	0.5	1.03315
13.0752	0.5	1.06155
13.0835	0.5	1.08025
13.0918	0.5	1.08985
13.1002	0.5	1.1226
13.1085	0.5	1.1293
13.1168	0.5	1.1591
13.1252	0.5	1.1858
13.1335	0.5	1.196
13.1418	0.5	1.19465
13.1502	0.5	1.17725
13.1585	0.5	1.1692
13.1668	0.5	1.1445
13.1752	0.5	1.14195
13.1835	0.5	1.1195
13.1918	0.5	1.1035
13.2002	0.5	1.10615
13.2085	0.5	1.0875
13.2168	0.5	1.04465
13.2252	0.5	1.01055
13.2335	0.5	0.9658
13.2418	0.5	0.91435
13.2502	0.5	0.8857
13.2585	0.5	0.84565
13.2668	0.5	0.81595
13.2752	0.5	0.7971
13.2835	0.5	0.74765
13.2918	0.5	0.70565
13.3002	0.5	0.6527
13.3085	0.5	0.6021
13.3168	0.5	0.55585
13.3252	0.5	0.51075
13.3335	0.5	0.47855
13.3418	0.5	0.44995
13.3502	0.5	0.428
13.3585	0.5	0.40735
13.3668	0.5	0.3728
13.3752	0.5	0.33675
13.3835	0.5	0.3012
13.3918	0.5	0.2492
13.4002	0.5	0.2269
13.4085	0.5	0.21035
13.4168	0.5	0.1822
13.4252	0.5	0.1861
13.4335	0.5	0.17325
13.4418	0.5	0.1619
13.4502	0.5	0.13235
13.4585	0.5	0.1045
13.4668	0.5	0.07685
13.4752	0.5	0.06785
13.4835	0.5	0.0621
13.4918	0.5	0.05605
13.5002	0.5	0.065
13.5085	0.5	0.0642
13.5168	0.5	0.06235
13.5252	0.5	0.04015
13.5335	0.5	0.0253
13.5418	0.5	-0.0015
13.5502	0.5	0.00325
13.5585	0.5	0.0075
13.5668	0.5	-0.0028
13.5752	0.5	0.0097
13.5835	0.5	0.01565
13.5918	0.5	0.00545
13.6002	0.5	0.00175
13.6085	0.5	-0.0144
13.6168	0.5	-0.0279
13.6252	0.5	-0.03385
13.6335	0.5	-0.03465
13.6418	0.5	-0.0321
13.6502	0.5	-0.00485
13.6585	0.5	0.00865
13.6668	0.5	0.0076
13.6752	0.5	-0.00795
13.6835	0.5	-0.0272
13.6918	0.5	-0.0368
13.7002	0.5	-0.04135
13.7085	0.5	-0.04155
13.7168	0.5	-0.0391
13.7252	0.5	-0.0226
13.7335	0.5	-0.0005
13.7418	0.5	0.00095
13.7502	0.5	-0.02255
13.7585	0.5	-0.024
13.7668	0.5	-0.02915
13.7752	0.5	-0.0429
13.7835	0.5	-0.0333
13.7918	0.5	-0.04835
13.8002	0.5	-0.01835
13.8085	0.5	-0.0173
13.8168	0.5	-0.01665
13.8252	0.5	-0.0178
13.8335	0.5	-0.03285
13.8418	0.5	-0.05005
13.8502	0.5	-0.05495
13.8585	0.5	-0.04635
13.8668	0.5	-0.04225
13.8752	0.5	-0.0162
13.8835	0.5	-0.01775
13.8918	0.5	-0.00865
13.9002	0.5	-0.0209
13.9085	0.5	-0.02415
13.9168	0.5	-0.0287
13.9252	0.5	-0.05005
13.9335	0.5	-0.0358
13.9418	0.5	-0.0414
13.9502	0.5	-0.02305
13.9585	0.5	-0.00825
13.9668	0.5	0.00535
13.9752	0.5	-0.01085
13.9835	0.5	-0.0219
13.9918	0.5	-0.0365
14.0002	0.5	-0.0439
14.0085	0.5	-0.03665
14.0168	0.5	-0.04365
14.0252	0.5	-0.0307
14.0335	0.5	-0.0136
14.0418	0.5	-0.0129
14.0502	0.5	-0.0135
14.0585	0.5	-0.02585
14.0668	0.5	-0.03305
14.0752	0.5	-0.04145
14.0835	0.5	-0.03795
14.0918	0.5	-0.04555
14.1002	0.5	-0.0227
14.1085	0.5	-0.0127
14.1168	0.5	-0.00485
14.1252	0.5	-0.0031
14.1335	0.5	-0.0295
14.1418	0.5	-0.04425
14.1502	0.5	-0.046
14.1585	0.5	-0.04065
14.1668	0.5	-0.04185
14.1752	0.5	-0.03485
14.1835	0.5	-0.02555
14.1918	0.5	-0.0187
14.2002	0.5	-0.02385
14.2085	0.5	-0.03095
14.2168	0.5	-0.033
14.2252	0.5	-0.04555
14.2335	0.5	-0.0404
14.2418	0.5	-0.05215
14.2502	0.5	-0.0284
14.2585	0.5	-0.00645
14.2668	0.5	-0.01145
14.2752	0.5	-0.00415
14.2835	0.5	-0.019
14.2918	0.5	-0.0253
14.3002	0.5	-0.0274
14.3085	0.5	-0.0301
14.3168	0.5	-0.0242
14.3252	0.5	-0.0159
14.3335	0.5	-0.0049
14.3418	0.5	0.0102
14.3502	0.5	0.00225
14.3585	0.5	-0.00995
14.3668	0.5	-0.0151
14.3752	0.5	-0.02045
14.3835	0.5	-0.0225
14.3918	0.5	-0.0203
14.4002	0.5	-0.02015
14.4085	0.5	-0.00025
14.4168	0.5	0.0055
14.4252	0.5	0.00525
14.4335	0.5	0.00355
14.4418	0.5	0.0053
14.4502	0.5	-0.01905
14.4585	0.5	-0.0163
14.4668	0.5	-0.01665
14.4752	0.5	-0.02005
14.4835	0.5	-0.00695
14.4918	0.5	0.00385
14.5002	0.5	0.00105
14.5085	0.5	-0.00525
14.5168	0.5	-0.01325
14.5252	0.5	-0.0378
14.5335	0.5	-0.0269
14.5418	0.5	-0.0202
14.5502	0.5	-0.0262
14.5585	0.5	-0.00225
14.5668	0.5	0.0037
14.5752	0.5	-0.00245
14.5835	0.5	-0.00625
14.5918	0.5	-0.0178
14.6002	0.5	-0.0233
14.6085	0.5	-0.02735
14.6168	0.5	-0.02645
14.6252	0.5	-0.0249
14.6335	0.5	-0.00375
14.6418	0.5	0.0125
14.6502	0.5	0.01295
14.6585	0.5	0.0129
14.6668	0.5	-0.01205
14.6752	0.5	-0.02745
14.6835	0.5	-0.0273
14.6918	0.5	-0.03315
14.7002	0.5	-0.034
14.7085	0.5	-0.00805
14.7168	0.5	-0.0011
14.7252	0.5	-0.01515
14.7335	0.5	-0.00655
14.7418	0.5	-0.0129
14.7502	0.5	-0.0335
14.7585	0.5	-0.0315
14.7668	0.5	-0.0411
14.7752	0.5	-0.0447
14.7835	0.5	-0.02605
14.7918	0.5	-0.0053
14.8002	0.5	-0.0061
14.8085	0.5	-0.01765
14.8168	0.5	-0.0254
14.8252	0.5	-0.0489
14.8335	0.5	-0.0451
14.8418	0.5	-0.0433
14.8502	0.5	-0.0529
14.8585	0.5	-0.0268
14.8668	0.5	-0.01545
14.8752	0.5	-0.02345
14.8835	0.5	-0.01875
14.8918	0.5	-0.0344
14.9002	0.5	-0.041
14.9085	0.5	-0.04375
14.9168	0.5	-0.0543
14.9252	0.5	-0.0533
14.9335	0.5	-0.03005
14.9418	0.5	-0.01515
14.9502	0.5	-0.01835
14.9585	0.5	-0.02985
14.9668	0.5	-0.0396
14.9752	0.5	-0.04555
14.9835	0.5	-0.05455
14.9918	0.5	-0.044
15.0002	0.5	-0.04655
15.0085	0.5	-0.03515
15.0168	0.5	-0.01575
15.0252	0.5	-0.01855
15.0335	0.5	-0.0264
15.0418	0.5	-0.0415
15.0502	0.5	-0.03825
15.0585	0.5	-0.05805
15.0668	0.5	-0.05025
15.0752	0.5	-0.06085
15.0835	0.5	-0.04565
15.0918	0.5	-0.0241
15.1002	0.5	-0.02435
15.1085	0.5	-0.02745
15.1168	0.5	-0.04115
15.1252	0.5	-0.0482
15.1335	0.5	-0.05075
15.1418	0.5	-0.04295
15.1502	0.5	-0.0513
15.1585	0.5	-0.0245
15.1668	0.5	-0.01935
15.1752	0.5	-0.0171
15.1835	0.5	-0.02245
15.1918	0.5	-0.04465
15.2002	0.5	-0.05635
15.2085	0.5	-0.061
15.2168	0.5	-0.05175
15.2252	0.5	-0.0543
15.2335	0.5	-0.046
15.2418	0.5	-0.0345
15.2502	0.5	-0.0212
15.2585	0.5	-0.04105
15.2668	0.5	-0.0444
15.2752	0.5	-0.0557
15.2835	0.5	-0.06505
15.2918	0.5	-0.06515
15.3002	0.5	-0.0563
15.3085	0.5	-0.0489
15.3168	0.5	-0.0358
15.3252	0.5	-0.02475
15.3335	0.5	-0.02105
15.3418	0.5	-0.0524
15.3502	0.5	-0.05295
15.3585	0.5	-0.06755
15.3668	0.5	-0.05565
15.3752	0.5	-0.0668
15.3835	0.5	-0.05535
15.3918	0.5	-0.02945
15.4002	0.5	-0.0295
15.4085	0.5	-0.03625
15.4168	0.5	-0.0498
15.4252	0.5	-0.0654
15.4335	0.5	-0.0757
15.4418	0.5	-0.0649
15.4502	0.5	-0.0697
15.4585	0.5	-0.06025
15.4668	0.5	-0.03825
15.4752	0.5	-0.02915
15.4835	0.5	-0.0389
15.4918	0.5	-0.05375
15.5002	0.5	-0.0734
15.5085	0.5	-0.0771
15.5168	0.5	-0.07675
15.5252	0.5	-0.0796
15.5335	0.5	-0.0684
15.5418	0.5	-0.04405
15.5502	0.5	-0.0443
15.5585	0.5	-0.0469
15.5668	0.5	-0.05515
15.5752	0.5	-0.06295
15.5835	0.5	-0.07865
15.5918	0.5	-0.07115
15.6002	0.5	-0.07075
15.6085	0.5	-0.0682
15.6168	0.5	-0.0513
15.6252	0.5	-0.0446
15.6335	0.5	-0.0478
15.6418	0.5	-0.0548
15.6502	0.5	-0.07745
15.6585	0.5	-0.08305
15.6668	0.5	-0.075
15.6752	0.5	-0.0737
15.6835	0.5	-0.0765
15.6918	0.5	-0.0503
15.7002	0.5	-0.03785
15.7085	0.5	-0.04765
15.7168	0.5	-0.05065
15.7252	0.5	-0.05955
15.7335	0.5	-0.0681
15.7418	0.5	-0.07825
15.7502	0.5	-0.07085
15.7585	0.5	-0.0759
15.7668	0.5	-0.0558
15.7752	0.5	-0.0378
15.7835	0.5	-0.0432
15.7918	0.5	-0.05085
15.8002	0.5	-0.06385
15.8085	0.5	-0.08345
15.8168	0.5	-0.0875
15.8252	0.5	-0.0823
15.8335	0.5	-0.0868
15.8418	0.5	-0.0664
15.8502	0.5	-0.03975
15.8585	0.5	-0.0495
15.8668	0.5	-0.0519
15.8752	0.5	-0.06475
15.8835	0.5	-0.0746
15.8918	0.5	-0.073
15.9002	0.5	-0.0718
15.9085	0.5	-0.076
15.9168	0.5	-0.048
15.9252	0.5	-0.0427
15.9335	0.5	-0.0406
15.9418	0.5	-0.04255
15.9502	0.5	-0.07015
15.9585	0.5	-0.0742
15.9668	0.5	-0.0849
15.9752	0.5	-0.0811
15.9835	0.5	-0.08835
15.9918	0.5	-0.0585
16.0002	0.5	-0.0448
16.0085	0.5	-0.0547
16.0168	0.5	-0.0559
16.0252	0.5	-0.07035
16.0335	0.5	-0.07755
16.0418	0.5	-0.07315
16.0502	0.5	-0.07605
16.0585	0.5	-0.0769
16.0668	0.5	-0.06185
16.0752	0.5	-0.05275
16.0835	0.5	-0.05015
16.0918	0.5	-0.0483
16.1002	0.5	-0.0554
16.1085	0.5	-0.06675
16.1168	0.5	-0.08385
16.1252	0.5	-0.081
16.1335	0.5	-0.0832
16.1418	0.5	-0.0699
16.1502	0.5	-0.05625
16.1585	0.5	-0.04965
16.1668	0.5	-0.06125
16.1752	0.5	-0.0669
16.1835	0.5	-0.08355
16.1918	0.5	-0.07915
16.2002	0.5	-0.07905
16.2085	0.5	-0.08705
16.2168	0.5	-0.0762
16.2252	0.5	-0.04985
16.2335	0.5	-0.05515
16.2418	0.5	-0.06675
16.2502	0.5	-0.0704
16.2585	0.5	-0.0736
16.2668	0.5	-0.07945
16.2752	0.5	-0.07835
16.2835	0.5	-0.075
16.2918	0.5	-0.0649
16.3002	0.5	-0.05205
16.3085	0.5	-0.0481
16.3168	0.5	-0.05475
16.3252	0.5	-0.0605
16.3335	0.5	-0.0713
[truncated: 5,240 more rows]

## Sheet: Sheet2
File Path	chrom://cpu-pc/monosaccharide/The Method/自配NaOH/YM/20200621.60min.150mM Naoh.YM.seq/148.smp/ED_1.channel
Channel	ED_1
Injection Information:
Data Vault	monosaccharide
Injection
Injection Number	7
Position
Comment
Processing Method
Instrument Method	20200621-150mMNAOH-60min-30-hunbiao
Type	Unknown
Status	Finished
Injection Date	2020-06-22
Injection Time	03:17:28
Injection Volume (µl)	25
Dilution Factor	1
Weight	1
Raw Data Information:
Time Min. (min)	0.000333
Time Max. (min)	60.0003
Data Points	7201
Detector	EDet1
Generating Data System	Chromeleon 7.2.2.6394
Exporting Data System	Chromeleon 7.2.2.0
Operator	Instrument Controller
Signal Quantity
Signal Unit	nC
Signal Min.	-6.75415
Signal Max.	1623.27
Channel	ED_1
Driver Name	DC-5000
Channel Type	Evaluation
Min. Step (s)	0.5
Max. Step (s)	0.5
Average Step (s)	0.5
Signal Parameter Information:
Signal Info
Raw Data:
Time (min)	Step (s)	Value (nC)
0.000333	n.a.	-0.08175
0.008667	0.5	-0.09565
0.017	0.5	-0.0893
0.025333	0.5	-0.0867
0.033667	0.5	-0.0759
0.042	0.5	-0.0326
0.050333	0.5	-0.02805
0.058667	0.5	-0.0215
0.067	0.5	-0.0276
0.075333	0.5	-0.04085
0.083667	0.5	-0.05355
0.092	0.5	-0.04315
0.100333	0.5	-0.0399
0.108667	0.5	-0.03445
0.117	0.5	-0.016
0.125333	0.5	-0.0112
0.133667	0.5	-0.0111
0.142	0.5	-0.0168
0.150333	0.5	-0.02415
0.158667	0.5	-0.03755
0.167	0.5	-0.03785
0.175333	0.5	-0.0305
0.183667	0.5	-0.03795
0.192	0.5	-0.00765
0.200333	0.5	0.0096
0.208667	0.5	0.002
0.217	0.5	-0.0025
0.225333	0.5	-0.0157
0.233667	0.5	-0.03365
0.242	0.5	-0.0341
0.250333	0.5	-0.03565
0.258667	0.5	-0.0321
0.267	0.5	-0.00065
0.275333	0.5	0.0042
0.283667	0.5	-0.00765
0.292	0.5	-0.0021
0.300333	0.5	-0.01685
0.308667	0.5	-0.0202
0.317	0.5	-0.0315
0.325333	0.5	-0.0295
0.333667	0.5	-0.02805
0.342	0.5	-0.002
0.350333	0.5	0.00725
0.358667	0.5	0.00455
0.367	0.5	-0.00295
0.375333	0.5	-0.0065
0.383667	0.5	-0.03485
0.392	0.5	-0.0326
0.400333	0.5	-0.0243
0.408667	0.5	-0.0316
0.417	0.5	-0.00635
0.425333	0.5	0.00905
0.433667	0.5	0.00385
0.442	0.5	0.00215
0.450333	0.5	-0.00875
0.458667	0.5	-0.0113
0.467	0.5	-0.02865
0.475333	0.5	-0.01945
0.483667	0.5	-0.0187
0.492	0.5	0.0036
0.500333	0.5	0.01845
0.508667	0.5	0.01445
0.517	0.5	0.0017
0.525333	0.5	-0.0054
0.533667	0.5	-0.0066
0.542	0.5	-0.01395
0.550333	0.5	-0.01345
0.558667	0.5	-0.01105
0.567	0.5	-0.0005
0.575333	0.5	0.0056
0.583667	0.5	0.0171
0.592	0.5	0.00015
0.600333	0.5	-0.0163
0.608667	0.5	-0.0261
0.617	0.5	-0.0226
0.625333	0.5	-0.02285
0.633667	0.5	-0.0384
0.642	0.5	-0.0191
0.650333	0.5	0.0016
0.658667	0.5	0.01165
0.667	0.5	0.0001
0.675333	0.5	-0.0112
0.683667	0.5	-0.00295
0.692	0.5	-0.01865
0.700333	0.5	-0.02305
0.708667	0.5	-0.0234
0.717	0.5	-0.0146
0.725333	0.5	0.01135
0.733667	0.5	0.01295
0.742	0.5	0.0022
0.750333	0.5	0.00015
0.758667	0.5	-0.01895
0.767	0.5	-0.02795
0.775333	0.5	-0.0269
0.783667	0.5	-0.01925
0.792	0.5	-0.0052
0.800333	0.5	0.00715
0.808667	0.5	0.01545
0.817	0.5	0.0041
0.825333	0.5	0.0016
0.833667	0.5	-0.008
0.842	0.5	-0.028
0.850333	0.5	-0.014
0.858667	0.5	-0.01595
0.867	0.5	-0.0138
0.875333	0.5	0.00925
0.883667	0.5	0.0047
0.892	0.5	0.0094
0.900333	0.5	0.0033
0.908667	0.5	-0.01075
0.917	0.5	-0.0282
0.925333	0.5	-0.01765
0.933667	0.5	-0.02395
0.942	0.5	-0.01845
0.950333	0.5	-0.0015
0.958667	0.5	0.0049
0.967	0.5	-0.00095
0.975333	0.5	-0.00855
0.983667	0.5	-0.0093
0.992	0.5	-0.02775
1.00033	0.5	-0.02185
1.00867	0.5	-0.01945
1.017	0.5	-0.0218
1.02533	0.5	0.0007
1.03367	0.5	-0.0003
1.042	0.5	0.01145
1.05033	0.5	-0.01045
1.05867	0.5	-0.0245
1.067	0.5	-0.0202
1.07533	0.5	-0.02455
1.08367	0.5	-0.02635
1.092	0.5	-0.0232
1.10033	0.5	-0.0059
1.10867	0.5	5e-05
1.117	0.5	0.00145
1.12533	0.5	-0.009
1.13367	0.5	-0.0161
1.142	0.5	-0.03025
1.15033	0.5	-0.0225
1.15867	0.5	-0.01845
1.167	0.5	-0.01555
1.17533	0.5	0.0004
1.18367	0.5	0.00905
1.192	0.5	0.0013
1.20033	0.5	-0.01765
1.20867	0.5	-0.0198
1.217	0.5	-0.0333
1.22533	0.5	-0.02395
1.23367	0.5	-0.0326
1.242	0.5	-0.02615
1.25033	0.5	-0.00185
1.25867	0.5	0.00335
1.267	0.5	0.00365
1.27533	0.5	-0.0116
1.28367	0.5	-0.00965
1.292	0.5	-0.0228
1.30033	0.5	-0.02125
1.30867	0.5	-0.0221
1.317	0.5	-0.0281
1.32533	0.5	-0.0086
1.33367	0.5	0.00815
1.342	0.5	-0.00455
1.35033	0.5	-0.0004
1.35867	0.5	-0.01315
1.367	0.5	-0.02015
1.37533	0.5	-0.0316
1.38367	0.5	-0.0348
1.392	0.5	-0.02215
1.40033	0.5	-0.01505
1.40867	0.5	-0.00535
1.417	0.5	0.0031
1.42533	0.5	-0.0086
1.43367	0.5	-0.02365
1.442	0.5	-0.03505
1.45033	0.5	-0.05315
1.45867	0.5	-0.092
1.467	0.5	-0.3412
1.47533	0.5	-1.13265
1.48367	0.5	-2.7825
1.492	0.5	-4.99515
1.50033	0.5	-6.58895
1.50867	0.5	-6.75415
1.517	0.5	-5.6598
1.52533	0.5	-3.88235
1.53367	0.5	-1.7831
1.542	0.5	0.3363
1.55033	0.5	2.3541
1.55867	0.5	4.16825
1.567	0.5	5.85275
1.57533	0.5	7.4431
1.58367	0.5	8.78085
1.592	0.5	9.602
1.60033	0.5	9.73365
1.60867	0.5	9.17355
1.617	0.5	8.07125
1.62533	0.5	6.7456
1.63367	0.5	5.38165
1.642	0.5	4.21035
1.65033	0.5	3.49095
1.65867	0.5	3.663
1.667	0.5	5.19785
1.67533	0.5	8.2636
1.68367	0.5	12.338
1.692	0.5	16.3334
1.70033	0.5	19.2475
1.70867	0.5	20.4223
1.717	0.5	19.7473
1.72533	0.5	17.6436
1.73367	0.5	14.7518
1.742	0.5	11.6901
1.75033	0.5	8.90175
1.75867	0.5	6.5867
1.767	0.5	4.7793
1.77533	0.5	3.46145
1.78367	0.5	2.5175
1.792	0.5	1.85295
1.80033	0.5	1.3763
1.80867	0.5	1.0478
1.817	0.5	0.8045
1.82533	0.5	0.63055
1.83367	0.5	0.52865
1.842	0.5	0.43625
1.85033	0.5	0.3853
1.85867	0.5	0.34985
1.867	0.5	0.31895
1.87533	0.5	0.2756
1.88367	0.5	0.24125
1.892	0.5	0.2061
1.90033	0.5	0.17415
1.90867	0.5	0.1703
1.917	0.5	0.1535
1.92533	0.5	0.166
1.93367	0.5	0.1635
1.942	0.5	0.15825
1.95033	0.5	0.1502
1.95867	0.5	0.13705
1.967	0.5	0.12215
1.97533	0.5	0.10775
1.98367	0.5	0.10935
1.992	0.5	0.09715
2.00033	0.5	0.10675
2.00867	0.5	0.1187
2.017	0.5	0.11205
2.02533	0.5	0.11175
2.03367	0.5	0.0925
2.042	0.5	0.0701
2.05033	0.5	0.05295
2.05867	0.5	0.0568
2.067	0.5	0.0529
2.07533	0.5	0.05185
2.08367	0.5	0.08775
2.092	0.5	0.09545
2.10033	0.5	0.08725
2.10867	0.5	0.07475
2.117	0.5	0.06225
2.12533	0.5	0.04265
2.13367	0.5	0.05805
2.142	0.5	0.05755
2.15033	0.5	0.0561
2.15867	0.5	0.0775
2.167	0.5	0.07395
2.17533	0.5	0.0884
2.18367	0.5	0.07195
2.192	0.5	0.06845
2.20033	0.5	0.0602
2.20867	0.5	0.0699
2.217	0.5	0.07505
2.22533	0.5	0.0977
2.23367	0.5	0.1538
2.242	0.5	0.21445
2.25033	0.5	0.31255
2.25867	0.5	0.49355
2.267	0.5	0.78615
2.27533	0.5	1.20965
2.28367	0.5	1.7431
2.292	0.5	2.24055
2.30033	0.5	2.63865
2.30867	0.5	2.8241
2.317	0.5	2.8015
2.32533	0.5	2.60005
2.33367	0.5	2.29535
2.342	0.5	1.96465
2.35033	0.5	1.6389
2.35867	0.5	1.3624
2.367	0.5	1.14205
2.37533	0.5	0.96345
2.38367	0.5	0.85475
2.392	0.5	0.74305
2.40033	0.5	0.6658
2.40867	0.5	0.58455
2.417	0.5	0.512
2.42533	0.5	0.45945
2.43367	0.5	0.41925
2.442	0.5	0.3776
2.45033	0.5	0.34265
2.45867	0.5	0.346
2.467	0.5	0.3357
2.47533	0.5	0.3075
2.48367	0.5	0.27455
2.492	0.5	0.2644
2.50033	0.5	0.2421
2.50867	0.5	0.23725
2.517	0.5	0.216
2.52533	0.5	0.2059
2.53367	0.5	0.2084
2.542	0.5	0.21225
2.55033	0.5	0.20345
2.55867	0.5	0.18925
2.567	0.5	0.17135
2.57533	0.5	0.1485
2.58367	0.5	0.1438
2.592	0.5	0.14135
2.60033	0.5	0.12665
2.60867	0.5	0.14025
2.617	0.5	0.14485
2.62533	0.5	0.1496
2.63367	0.5	0.13615
2.642	0.5	0.1255
2.65033	0.5	0.1317
2.65867	0.5	0.12645
2.667	0.5	0.12545
2.67533	0.5	0.1171
2.68367	0.5	0.13185
2.692	0.5	0.1433
2.70033	0.5	0.135
2.70867	0.5	0.1187
2.717	0.5	0.091
2.72533	0.5	0.0883
2.73367	0.5	0.0825
2.742	0.5	0.07735
2.75033	0.5	0.08265
2.75867	0.5	0.0939
2.767	0.5	0.09945
2.77533	0.5	0.09845
2.78367	0.5	0.09195
2.792	0.5	0.0737
2.80033	0.5	0.07425
2.80867	0.5	0.05125
2.817	0.5	0.0569
2.82533	0.5	0.0458
2.83367	0.5	0.05935
2.842	0.5	0.0827
2.85033	0.5	0.0858
2.85867	0.5	0.0711
2.867	0.5	0.06235
2.87533	0.5	0.04585
2.88367	0.5	0.04535
2.892	0.5	0.04725
2.90033	0.5	0.04375
2.90867	0.5	0.06
2.917	0.5	0.05765
2.92533	0.5	0.05865
2.93367	0.5	0.05245
2.942	0.5	0.0443
2.95033	0.5	0.04405
2.95867	0.5	0.03115
2.967	0.5	0.03465
2.97533	0.5	0.0263
2.98367	0.5	0.033
2.992	0.5	0.0547
3.00033	0.5	0.0649
3.00867	0.5	0.0434
3.017	0.5	0.03025
3.02533	0.5	0.016
3.03367	0.5	0.0126
3.042	0.5	0.0143
3.05033	0.5	0.0268
3.05867	0.5	0.0324
3.067	0.5	0.0524
3.07533	0.5	0.05
3.08367	0.5	0.05605
3.092	0.5	0.0645
3.10033	0.5	0.05275
3.10867	0.5	0.0464
3.117	0.5	0.0598
3.12533	0.5	0.06915
3.13367	0.5	0.08015
3.142	0.5	0.1207
3.15033	0.5	0.14185
3.15867	0.5	0.1692
3.167	0.5	0.19185
3.17533	0.5	0.2361
3.18367	0.5	0.2764
3.192	0.5	0.37935
3.20033	0.5	0.5127
3.20867	0.5	0.72075
3.217	0.5	1.0314
3.22533	0.5	1.4201
3.23367	0.5	1.88815
3.242	0.5	2.3979
3.25033	0.5	2.88405
3.25867	0.5	3.27445
3.267	0.5	3.5263
3.27533	0.5	3.5613
3.28367	0.5	3.41795
3.292	0.5	3.11705
3.30033	0.5	2.7001
3.30867	0.5	2.24315
3.317	0.5	1.78965
3.32533	0.5	1.3839
3.33367	0.5	1.03155
3.342	0.5	0.7804
3.35033	0.5	0.59215
3.35867	0.5	0.4408
3.367	0.5	0.34885
3.37533	0.5	0.27225
3.38367	0.5	0.23
3.392	0.5	0.1814
3.40033	0.5	0.12055
3.40867	0.5	0.0888
3.417	0.5	0.0885
3.42533	0.5	0.0694
3.43367	0.5	0.0642
3.442	0.5	0.08015
3.45033	0.5	0.0835
3.45867	0.5	0.0714
3.467	0.5	0.05215
3.47533	0.5	0.04055
3.48367	0.5	0.026
3.492	0.5	0.02745
3.50033	0.5	0.03025
3.50867	0.5	0.0437
3.517	0.5	0.05925
3.52533	0.5	0.0782
3.53367	0.5	0.10555
3.542	0.5	0.11435
3.55033	0.5	0.1492
3.55867	0.5	0.19785
3.567	0.5	0.2857
3.57533	0.5	0.43945
3.58367	0.5	0.6427
3.592	0.5	0.96955
3.60033	0.5	1.425
3.60867	0.5	2.0507
3.617	0.5	2.9422
3.62533	0.5	4.1613
3.63367	0.5	5.8339
3.642	0.5	8.08755
3.65033	0.5	11.077
3.65867	0.5	14.9209
3.667	0.5	19.8715
3.67533	0.5	26.0526
3.68367	0.5	33.6705
3.692	0.5	42.9955
3.70033	0.5	54.2968
3.70867	0.5	68.0769
3.717	0.5	85.0943
3.72533	0.5	106.531
3.73367	0.5	134.601
3.742	0.5	172.156
3.75033	0.5	224.23
3.75867	0.5	297.459
3.767	0.5	399.435
3.77533	0.5	535.967
3.78367	0.5	707.097
3.792	0.5	903.002
3.80033	0.5	1104.96
3.80867	0.5	1289.88
3.817	0.5	1440.86
3.82533	0.5	1548
3.83367	0.5	1608.34
3.842	0.5	1623.27
3.85033	0.5	1594.95
3.85867	0.5	1527.12
3.867	0.5	1425.12
3.87533	0.5	1296.54
3.88367	0.5	1150.37
3.892	0.5	997.478
3.90033	0.5	846.492
3.90867	0.5	704.546
3.917	0.5	576.802
3.92533	0.5	466.653
3.93367	0.5	372.937
3.942	0.5	295.617
3.95033	0.5	233.164
3.95867	0.5	183.49
3.967	0.5	144.627
3.97533	0.5	114.485
3.98367	0.5	91.2721
3.992	0.5	73.4779
4.00033	0.5	59.8527
4.00867	0.5	49.4005
4.017	0.5	41.3076
4.02533	0.5	35.0165
4.03367	0.5	30.0487
4.042	0.5	26.1087
4.05033	0.5	22.9599
4.05867	0.5	20.3659
4.067	0.5	18.2287
4.07533	0.5	16.4405
4.08367	0.5	14.9397
4.092	0.5	13.6753
4.10033	0.5	12.6127
4.10867	0.5	11.7019
4.117	0.5	10.8719
4.12533	0.5	10.1923
4.13367	0.5	9.5866
4.142	0.5	9.036
4.15033	0.5	8.5647
4.15867	0.5	8.1436
4.167	0.5	7.7298
4.17533	0.5	7.3913
4.18367	0.5	7.0632
4.192	0.5	6.797
4.20033	0.5	6.53575
4.20867	0.5	6.3045
4.217	0.5	6.0456
4.22533	0.5	5.8236
4.23367	0.5	5.6039
4.242	0.5	5.4127
4.25033	0.5	5.23125
4.25867	0.5	5.06125
4.267	0.5	4.9338
4.27533	0.5	4.81435
4.28367	0.5	4.6759
4.292	0.5	4.5465
4.30033	0.5	4.4216
4.30867	0.5	4.30125
4.317	0.5	4.18475
4.32533	0.5	4.09545
4.33367	0.5	4.01
4.342	0.5	3.9377
4.35033	0.5	3.89935
4.35867	0.5	3.8357
4.367	0.5	3.7878
4.37533	0.5	3.72605
4.38367	0.5	3.66745
4.392	0.5	3.6126
4.40033	0.5	3.5682
4.40867	0.5	3.529
4.417	0.5	3.4979
4.42533	0.5	3.4763
4.43367	0.5	3.4458
4.442	0.5	3.42845
4.45033	0.5	3.40995
4.45867	0.5	3.4174
4.467	0.5	3.43945
4.47533	0.5	3.50395
4.48367	0.5	3.59945
4.492	0.5	3.71875
4.50033	0.5	3.89695
4.50867	0.5	4.08795
4.517	0.5	4.27425
4.52533	0.5	4.4411
4.53367	0.5	4.59955
4.542	0.5	4.71965
4.55033	0.5	4.79025
4.55867	0.5	4.8149
4.567	0.5	4.76435
4.57533	0.5	4.6911
4.58367	0.5	4.52345
4.592	0.5	4.3108
4.60033	0.5	4.05645
4.60867	0.5	3.78645
4.617	0.5	3.5003
4.62533	0.5	3.2345
4.63367	0.5	3.00765
4.642	0.5	2.7896
4.65033	0.5	2.5914
4.65867	0.5	2.4368
4.667	0.5	2.2833
4.67533	0.5	2.1566
4.68367	0.5	2.0415
4.692	0.5	1.9505
4.70033	0.5	1.864
4.70867	0.5	1.8123
4.717	0.5	1.759
4.72533	0.5	1.7336
4.73367	0.5	1.7049
4.742	0.5	1.65975
4.75033	0.5	1.6222
4.75867	0.5	1.5733
4.767	0.5	1.5295
4.77533	0.5	1.49725
4.78367	0.5	1.4704
4.792	0.5	1.44105
4.80033	0.5	1.43335
4.80867	0.5	1.4197
4.817	0.5	1.39945
4.82533	0.5	1.36175
4.83367	0.5	1.3262
4.842	0.5	1.302
4.85033	0.5	1.26965
4.85867	0.5	1.26015
4.867	0.5	1.2395
4.87533	0.5	1.24665
4.88367	0.5	1.23695
4.892	0.5	1.224
4.90033	0.5	1.19795
4.90867	0.5	1.1822
4.917	0.5	1.15095
4.92533	0.5	1.1271
4.93367	0.5	1.1122
4.942	0.5	1.11165
4.95033	0.5	1.1072
4.95867	0.5	1.10715
4.967	0.5	1.0959
4.97533	0.5	1.07665
4.98367	0.5	1.0558
4.992	0.5	1.02865
5.00033	0.5	1.0164
5.00867	0.5	1.002
5.017	0.5	0.98365
5.02533	0.5	0.99335
5.03367	0.5	0.99885
5.042	0.5	0.9855
5.05033	0.5	0.97465
5.05867	0.5	0.94265
5.067	0.5	0.92345
5.07533	0.5	0.9049
5.08367	0.5	0.8905
5.092	0.5	0.88705
5.10033	0.5	0.8949
5.10867	0.5	0.89455
5.117	0.5	0.8947
5.12533	0.5	0.87955
5.13367	0.5	0.8555
5.142	0.5	0.84505
5.15033	0.5	0.8235
5.15867	0.5	0.81955
5.167	0.5	0.83145
5.17533	0.5	0.82305
5.18367	0.5	0.83555
5.192	0.5	0.8393
5.20033	0.5	0.83245
5.20867	0.5	0.81015
5.217	0.5	0.7897
5.22533	0.5	0.7701
5.23367	0.5	0.763
5.242	0.5	0.76025
5.25033	0.5	0.7678
5.25867	0.5	0.782
5.267	0.5	0.77665
5.27533	0.5	0.77345
5.28367	0.5	0.768
5.292	0.5	0.7529
5.30033	0.5	0.73865
5.30867	0.5	0.7505
5.317	0.5	0.75575
5.32533	0.5	0.76245
5.33367	0.5	0.79305
5.342	0.5	0.8109
5.35033	0.5	0.8219
5.35867	0.5	0.8261
5.367	0.5	0.83185
5.37533	0.5	0.8409
5.38367	0.5	0.8644
5.392	0.5	0.8921
5.40033	0.5	0.91705
5.40867	0.5	0.9494
5.417	0.5	0.98465
5.42533	0.5	0.99335
5.43367	0.5	0.98665
5.442	0.5	0.97925
5.45033	0.5	0.9504
5.45867	0.5	0.94675
5.467	0.5	0.92745
5.47533	0.5	0.9119
5.48367	0.5	0.9011
5.492	0.5	0.88025
5.50033	0.5	0.8586
5.50867	0.5	0.8033
5.517	0.5	0.7476
5.52533	0.5	0.70365
5.53367	0.5	0.6709
5.542	0.5	0.64585
5.55033	0.5	0.636
5.55867	0.5	0.62845
5.567	0.5	0.61595
5.57533	0.5	0.5977
5.58367	0.5	0.57225
5.592	0.5	0.5453
5.60033	0.5	0.5253
5.60867	0.5	0.5191
5.617	0.5	0.5201
5.62533	0.5	0.5035
5.63367	0.5	0.526
5.642	0.5	0.52675
5.65033	0.5	0.5244
5.65867	0.5	0.51585
5.667	0.5	0.49755
5.67533	0.5	0.48245
5.68367	0.5	0.4727
5.692	0.5	0.4758
5.70033	0.5	0.47385
5.70867	0.5	0.4897
5.717	0.5	0.4975
5.72533	0.5	0.4901
5.73367	0.5	0.4734
5.742	0.5	0.46925
5.75033	0.5	0.46685
5.75867	0.5	0.45575
5.767	0.5	0.45715
5.77533	0.5	0.4624
5.78367	0.5	0.47805
5.792	0.5	0.50045
5.80033	0.5	0.5077
5.80867	0.5	0.49495
5.817	0.5	0.50025
5.82533	0.5	0.49545
5.83367	0.5	0.4856
5.842	0.5	0.5096
5.85033	0.5	0.50845
5.85867	0.5	0.5277
5.867	0.5	0.5316
5.87533	0.5	0.5332
5.88367	0.5	0.52115
5.892	0.5	0.4991
5.90033	0.5	0.4793
5.90867	0.5	0.47445
5.917	0.5	0.46175
5.92533	0.5	0.4458
5.93367	0.5	0.4468
5.942	0.5	0.46215
5.95033	0.5	0.44625
5.95867	0.5	0.429
5.967	0.5	0.41725
5.97533	0.5	0.40195
5.98367	0.5	0.39165
5.992	0.5	0.36795
6.00033	0.5	0.37505
6.00867	0.5	0.38065
6.017	0.5	0.39875
6.02533	0.5	0.3939
6.03367	0.5	0.3879
6.042	0.5	0.37725
6.05033	0.5	0.3799
6.05867	0.5	0.3631
6.067	0.5	0.3592
6.07533	0.5	0.35455
6.08367	0.5	0.3835
6.092	0.5	0.39725
6.10033	0.5	0.402
6.10867	0.5	0.3814
6.117	0.5	0.37675
6.12533	0.5	0.3662
6.13367	0.5	0.36035
6.142	0.5	0.3497
6.15033	0.5	0.3506
6.15867	0.5	0.34615
6.167	0.5	0.3729
6.17533	0.5	0.3684
6.18367	0.5	0.3501
6.192	0.5	0.34675
6.20033	0.5	0.32765
6.20867	0.5	0.3151
6.217	0.5	0.31455
6.22533	0.5	0.29465
6.23367	0.5	0.3081
6.242	0.5	0.3356
6.25033	0.5	0.3356
6.25867	0.5	0.32645
6.267	0.5	0.31115
6.27533	0.5	0.2952
6.28367	0.5	0.28415
6.292	0.5	0.28525
6.30033	0.5	0.2706
6.30867	0.5	0.26955
6.317	0.5	0.2961
6.32533	0.5	0.296
6.33367	0.5	0.2914
6.342	0.5	0.26845
6.35033	0.5	0.2541
6.35867	0.5	0.2573
6.367	0.5	0.2543
6.37533	0.5	0.23935
6.38367	0.5	0.2526
6.392	0.5	0.27135
6.40033	0.5	0.274
6.40867	0.5	0.26925
6.417	0.5	0.25625
6.42533	0.5	0.24935
6.43367	0.5	0.23485
6.442	0.5	0.2369
6.45033	0.5	0.2386
6.45867	0.5	0.24055
6.467	0.5	0.262
6.47533	0.5	0.2641
6.48367	0.5	0.26505
6.492	0.5	0.24675
6.50033	0.5	0.2226
6.50867	0.5	0.2191
6.517	0.5	0.2191
6.52533	0.5	0.2226
6.53367	0.5	0.21335
6.542	0.5	0.2417
6.55033	0.5	0.2365
6.55867	0.5	0.2493
6.567	0.5	0.2345
6.57533	0.5	0.2129
6.58367	0.5	0.1997
6.592	0.5	0.1934
6.60033	0.5	0.19865
6.60867	0.5	0.19905
6.617	0.5	0.21335
6.62533	0.5	0.2349
6.63367	0.5	0.2365
6.642	0.5	0.2257
6.65033	0.5	0.22955
6.65867	0.5	0.21705
6.667	0.5	0.2119
6.67533	0.5	0.23345
6.68367	0.5	0.2352
6.692	0.5	0.2635
6.70033	0.5	0.27245
6.70867	0.5	0.2682
6.717	0.5	0.2535
6.72533	0.5	0.24495
6.73367	0.5	0.2337
6.742	0.5	0.2266
6.75033	0.5	0.2332
6.75867	0.5	0.2242
6.767	0.5	0.2505
6.77533	0.5	0.25515
6.78367	0.5	0.2457
6.792	0.5	0.23005
6.80033	0.5	0.21895
6.80867	0.5	0.1973
6.817	0.5	0.18715
6.82533	0.5	0.1936
6.83367	0.5	0.18405
6.842	0.5	0.19675
6.85033	0.5	0.19585
6.85867	0.5	0.19275
6.867	0.5	0.18
6.87533	0.5	0.16215
6.88367	0.5	0.1397
6.892	0.5	0.13185
6.90033	0.5	0.142
6.90867	0.5	0.12745
6.917	0.5	0.14325
6.92533	0.5	0.1565
6.93367	0.5	0.1558
6.942	0.5	0.1478
6.95033	0.5	0.11705
6.95867	0.5	0.10605
6.967	0.5	0.1055
6.97533	0.5	0.1163
6.98367	0.5	0.10445
6.992	0.5	0.1217
7.00033	0.5	0.13355
7.00867	0.5	0.1391
7.017	0.5	0.1231
7.02533	0.5	0.1091
7.03367	0.5	0.0815
7.042	0.5	0.08245
7.05033	0.5	0.08635
7.05867	0.5	0.0859
7.067	0.5	0.09675
7.07533	0.5	0.1122
7.08367	0.5	0.115
7.092	0.5	0.11265
7.10033	0.5	0.09015
7.10867	0.5	0.07685
7.117	0.5	0.0846
7.12533	0.5	0.07605
7.13367	0.5	0.07215
7.142	0.5	0.0909
7.15033	0.5	0.10615
7.15867	0.5	0.11345
7.167	0.5	0.10875
7.17533	0.5	0.0927
7.18367	0.5	0.0691
7.192	0.5	0.06245
7.20033	0.5	0.0722
7.20867	0.5	0.0673
7.217	0.5	0.07475
7.22533	0.5	0.0925
7.23367	0.5	0.0914
7.242	0.5	0.1006
7.25033	0.5	0.06195
7.25867	0.5	0.0644
7.267	0.5	0.0608
7.27533	0.5	0.07485
7.28367	0.5	0.07385
7.292	0.5	0.08055
7.30033	0.5	0.08835
7.30867	0.5	0.1008
7.317	0.5	0.0906
7.32533	0.5	0.0925
7.33367	0.5	0.0622
7.342	0.5	0.05905
7.35033	0.5	0.06195
7.35867	0.5	0.0556
7.367	0.5	0.07025
7.37533	0.5	0.0832
7.38367	0.5	0.08195
7.392	0.5	0.07685
7.40033	0.5	0.0726
7.40867	0.5	0.0558
7.417	0.5	0.0585
7.42533	0.5	0.07085
7.43367	0.5	0.07215
7.442	0.5	0.07055
7.45033	0.5	0.0928
7.45867	0.5	0.1036
7.467	0.5	0.1189
7.47533	0.5	0.1043
7.48367	0.5	0.08385
7.492	0.5	0.07885
7.50033	0.5	0.0939
7.50867	0.5	0.0816
7.517	0.5	0.09725
7.52533	0.5	0.1161
7.53367	0.5	0.12415
7.542	0.5	0.11945
7.55033	0.5	0.1119
7.55867	0.5	0.0923
7.567	0.5	0.0939
7.57533	0.5	0.0948
7.58367	0.5	0.07845
7.592	0.5	0.0802
7.60033	0.5	0.0922
7.60867	0.5	0.1007
7.617	0.5	0.09565
7.62533	0.5	0.0772
7.63367	0.5	0.06945
7.642	0.5	0.05035
7.65033	0.5	0.05125
7.65867	0.5	0.0453
7.667	0.5	0.0423
7.67533	0.5	0.0527
7.68367	0.5	0.06275
7.692	0.5	0.06245
7.70033	0.5	0.0389
7.70867	0.5	0.0439
7.717	0.5	0.0115
7.72533	0.5	0.0194
7.73367	0.5	0.0286
7.742	0.5	0.0217
7.75033	0.5	0.0305
7.75867	0.5	0.04965
7.767	0.5	0.0308
7.77533	0.5	0.0401
7.78367	0.5	0.0345
7.792	0.5	0.01845
7.80033	0.5	0.02315
7.80867	0.5	0.0143
7.817	0.5	0.0087
7.82533	0.5	0.0296
7.83367	0.5	0.0385
7.842	0.5	0.052
7.85033	0.5	0.0394
7.85867	0.5	0.02815
7.867	0.5	0.02275
7.87533	0.5	0.00125
7.88367	0.5	0.00845
7.892	0.5	0.00405
7.90033	0.5	0.03185
7.90867	0.5	0.0397
7.917	0.5	0.0444
7.92533	0.5	0.03015
7.93367	0.5	0.02925
7.942	0.5	0.026
7.95033	0.5	0.0196
7.95867	0.5	0.01975
7.967	0.5	0.015
7.97533	0.5	0.0368
7.98367	0.5	0.0492
7.992	0.5	0.03695
8.00033	0.5	0.0243
8.00867	0.5	0.02255
8.017	0.5	0.01415
8.02533	0.5	-0.00385
8.03367	0.5	0.0052
8.042	0.5	-0.00015
8.05033	0.5	0.01685
8.05867	0.5	0.0435
8.067	0.5	0.03965
8.07533	0.5	0.0188
8.08367	0.5	0.0257
8.092	0.5	0.0095
8.10033	0.5	0.0093
8.10867	0.5	0.00225
8.117	0.5	0.00635
8.12533	0.5	0.02475
8.13367	0.5	0.0371
8.142	0.5	0.03395
8.15033	0.5	0.0341
8.15867	0.5	0.0158
8.167	0.5	0.01145
8.17533	0.5	0.00735
8.18367	0.5	-0.00145
8.192	0.5	0.0094
8.20033	0.5	0.0186
8.20867	0.5	0.05755
8.217	0.5	0.04085
8.22533	0.5	0.0438
8.23367	0.5	0.00965
8.242	0.5	0.0023
8.25033	0.5	-0.0125
8.25867	0.5	-0.003
8.267	0.5	-0.0027
8.27533	0.5	0.00615
8.28367	0.5	0.0164
8.292	0.5	0.0183
8.30033	0.5	0.01335
8.30867	0.5	-0.00025
8.317	0.5	-0.004
8.32533	0.5	-0.01985
8.33367	0.5	0.0009
8.342	0.5	-0.00785
8.35033	0.5	0.00685
8.35867	0.5	0.0208
8.367	0.5	0.0184
8.37533	0.5	0.0085
8.38367	0.5	0.0042
8.392	0.5	-0.00855
8.40033	0.5	-0.0385
8.40867	0.5	-0.0203
8.417	0.5	-0.02705
8.42533	0.5	-0.0113
8.43367	0.5	0.00575
8.442	0.5	0.0124
8.45033	0.5	0.0089
8.45867	0.5	-0.0064
8.467	0.5	-0.0317
8.47533	0.5	-0.033
8.48367	0.5	-0.0282
8.492	0.5	-0.02365
8.50033	0.5	-0.02525
8.50867	0.5	0.0019
8.517	0.5	-0.0055
8.52533	0.5	0.0012
8.53367	0.5	0.0011
8.542	0.5	-0.03155
8.55033	0.5	-0.03105
8.55867	0.5	-0.02385
8.567	0.5	-0.0317
8.57533	0.5	-0.03635
8.58367	0.5	-0.0121
8.592	0.5	-0.00905
8.60033	0.5	-0.01415
8.60867	0.5	-0.01735
8.617	0.5	-0.02105
8.62533	0.5	-0.0444
8.63367	0.5	-0.036
8.642	0.5	-0.04025
8.65033	0.5	-0.0289
8.65867	0.5	-0.01615
8.667	0.5	-0.0119
8.67533	0.5	-0.00965
8.68367	0.5	-0.0252
8.692	0.5	-0.03355
8.70033	0.5	-0.0518
8.70867	0.5	-0.04875
8.717	0.5	-0.0426
8.72533	0.5	-0.0528
8.73367	0.5	-0.0173
8.742	0.5	-0.00975
8.75033	0.5	0.00035
8.75867	0.5	-0.02495
8.767	0.5	-0.0275
8.77533	0.5	-0.0549
8.78367	0.5	-0.0523
8.792	0.5	-0.04915
8.80033	0.5	-0.04795
8.80867	0.5	-0.0298
8.817	0.5	-0.0297
8.82533	0.5	-0.0358
8.83367	0.5	-0.04135
8.842	0.5	-0.04945
8.85033	0.5	-0.06905
8.85867	0.5	-0.07455
8.867	0.5	-0.05465
8.87533	0.5	-0.0371
8.88367	0.5	-0.0312
8.892	0.5	-0.01945
8.90033	0.5	-0.01985
8.90867	0.5	-0.02435
8.917	0.5	-0.02465
8.92533	0.5	-0.04005
8.93367	0.5	-0.0507
8.942	0.5	-0.04275
8.95033	0.5	-0.05395
8.95867	0.5	-0.0328
8.967	0.5	-0.0226
8.97533	0.5	-0.01765
8.98367	0.5	-0.03315
8.992	0.5	-0.0373
9.00033	0.5	-0.0543
9.00867	0.5	-0.05715
9.017	0.5	-0.06245
9.02533	0.5	-0.06455
9.03367	0.5	-0.0404
9.042	0.5	-0.0355
9.05033	0.5	-0.02475
9.05867	0.5	-0.03505
9.067	0.5	-0.0407
9.07533	0.5	-0.0483
9.08367	0.5	-0.0664
9.092	0.5	-0.06125
9.10033	0.5	-0.05805
9.10867	0.5	-0.04715
9.117	0.5	-0.0278
9.12533	0.5	-0.0305
9.13367	0.5	-0.0381
9.142	0.5	-0.0416
9.15033	0.5	-0.06355
9.15867	0.5	-0.07995
9.167	0.5	-0.0683
9.17533	0.5	-0.06435
9.18367	0.5	-0.05505
9.192	0.5	-0.03435
9.20033	0.5	-0.02595
9.20867	0.5	-0.04575
9.217	0.5	-0.05185
9.22533	0.5	-0.0599
9.23367	0.5	-0.08645
9.242	0.5	-0.0734
9.25033	0.5	-0.0643
9.25867	0.5	-0.0576
9.267	0.5	-0.04195
9.27533	0.5	-0.04545
9.28367	0.5	-0.0519
9.292	0.5	-0.06775
9.30033	0.5	-0.08425
9.30867	0.5	-0.09
9.317	0.5	-0.09055
9.32533	0.5	-0.0758
9.33367	0.5	-0.07305
9.342	0.5	-0.0445
9.35033	0.5	-0.05375
9.35867	0.5	-0.0561
9.367	0.5	-0.0637
9.37533	0.5	-0.0855
9.38367	0.5	-0.0912
9.392	0.5	-0.08435
9.40033	0.5	-0.0774
9.40867	0.5	-0.06655
9.417	0.5	-0.0673
9.42533	0.5	-0.0637
9.43367	0.5	-0.05945
9.442	0.5	-0.0684
9.45033	0.5	-0.0738
9.45867	0.5	-0.0951
9.467	0.5	-0.07675
9.47533	0.5	-0.08115
9.48367	0.5	-0.07985
9.492	0.5	-0.0553
9.50033	0.5	-0.0551
9.50867	0.5	-0.0486
9.517	0.5	-0.06875
9.52533	0.5	-0.0759
9.53367	0.5	-0.085
9.542	0.5	-0.0743
9.55033	0.5	-0.0743
9.55867	0.5	-0.0782
9.567	0.5	-0.06335
9.57533	0.5	-0.05235
9.58367	0.5	-0.06455
9.592	0.5	-0.07495
9.60033	0.5	-0.0697
9.60867	0.5	-0.08405
9.617	0.5	-0.08695
9.62533	0.5	-0.09295
9.63367	0.5	-0.08225
9.642	0.5	-0.05995
9.65033	0.5	-0.06175
9.65867	0.5	-0.0609
9.667	0.5	-0.0693
9.67533	0.5	-0.0786
9.68367	0.5	-0.0954
9.692	0.5	-0.0952
9.70033	0.5	-0.09975
9.70867	0.5	-0.08635
9.717	0.5	-0.06755
9.72533	0.5	-0.0533
9.73367	0.5	-0.0575
9.742	0.5	-0.07005
9.75033	0.5	-0.07005
9.75867	0.5	-0.081
9.767	0.5	-0.0947
9.77533	0.5	-0.07855
9.78367	0.5	-0.08765
9.792	0.5	-0.07265
9.80033	0.5	-0.0638
9.80867	0.5	-0.0545
9.817	0.5	-0.06165
9.82533	0.5	-0.08595
9.83367	0.5	-0.0799
9.842	0.5	-0.09755
9.85033	0.5	-0.08985
9.85867	0.5	-0.0943
9.867	0.5	-0.06845
9.87533	0.5	-0.05775
9.88367	0.5	-0.0721
9.892	0.5	-0.06645
9.90033	0.5	-0.0804
9.90867	0.5	-0.0844
9.917	0.5	-0.09315
9.92533	0.5	-0.09105
9.93367	0.5	-0.0881
9.942	0.5	-0.0689
9.95033	0.5	-0.0562
9.95867	0.5	-0.0631
9.967	0.5	-0.065
9.97533	0.5	-0.08035
9.98367	0.5	-0.0891
9.992	0.5	-0.09865
10.0003	0.5	-0.1049
10.0087	0.5	-0.1044
10.017	0.5	-0.0746
10.0253	0.5	-0.06645
10.0337	0.5	-0.0648
10.042	0.5	-0.0772
10.0503	0.5	-0.08995
10.0587	0.5	-0.102
10.067	0.5	-0.10575
10.0753	0.5	-0.1135
10.0837	0.5	-0.11065
10.092	0.5	-0.0807
10.1003	0.5	-0.07575
10.1087	0.5	-0.06225
10.117	0.5	-0.0671
10.1253	0.5	-0.06505
10.1337	0.5	-0.08435
10.142	0.5	-0.07675
10.1503	0.5	-0.0866
10.1587	0.5	-0.09845
10.167	0.5	-0.07025
10.1753	0.5	-0.05535
10.1837	0.5	-0.0334
10.192	0.5	-0.04015
10.2003	0.5	-0.07045
10.2087	0.5	-0.09635
10.217	0.5	-0.09965
10.2253	0.5	-0.08645
10.2337	0.5	-0.10165
10.242	0.5	-0.0727
10.2503	0.5	-0.0613
10.2587	0.5	-0.0636
10.267	0.5	-0.0739
10.2753	0.5	-0.0687
10.2837	0.5	-0.08555
10.292	0.5	-0.09105
10.3003	0.5	-0.0883
10.3087	0.5	-0.0806
10.317	0.5	-0.0769
10.3253	0.5	-0.04865
10.3337	0.5	-0.0575
10.342	0.5	-0.0528
10.3503	0.5	-0.07265
10.3587	0.5	-0.08325
10.367	0.5	-0.086
10.3753	0.5	-0.078
10.3837	0.5	-0.07505
10.392	0.5	-0.067
10.4003	0.5	-0.04575
10.4087	0.5	-0.04495
10.417	0.5	-0.0548
10.4253	0.5	-0.0657
10.4337	0.5	-0.0792
10.442	0.5	-0.0893
10.4503	0.5	-0.0789
10.4587	0.5	-0.07875
10.467	0.5	-0.07125
10.4753	0.5	-0.0461
10.4837	0.5	-0.05325
10.492	0.5	-0.0511
10.5003	0.5	-0.0537
10.5087	0.5	-0.0837
10.517	0.5	-0.08475
10.5253	0.5	-0.0919
10.5337	0.5	-0.08145
10.542	0.5	-0.0837
10.5503	0.5	-0.05855
10.5587	0.5	-0.06045
10.567	0.5	-0.0564
10.5753	0.5	-0.063
10.5837	0.5	-0.08015
10.592	0.5	-0.09025
10.6003	0.5	-0.09105
10.6087	0.5	-0.0894
10.617	0.5	-0.08415
10.6253	0.5	-0.06555
10.6337	0.5	-0.0584
10.642	0.5	-0.04675
10.6503	0.5	-0.0693
10.6587	0.5	-0.0857
10.667	0.5	-0.08495
10.6753	0.5	-0.09305
10.6837	0.5	-0.0831
10.692	0.5	-0.0857
10.7003	0.5	-0.06745
10.7087	0.5	-0.0555
10.717	0.5	-0.06155
10.7253	0.5	-0.07945
10.7337	0.5	-0.08425
10.742	0.5	-0.0884
10.7503	0.5	-0.08865
10.7587	0.5	-0.0892
10.767	0.5	-0.0828
10.7753	0.5	-0.06495
10.7837	0.5	-0.0542
10.792	0.5	-0.0529
10.8003	0.5	-0.05495
10.8087	0.5	-0.07425
10.817	0.5	-0.0949
10.8253	0.5	-0.09025
10.8337	0.5	-0.0832
10.842	0.5	-0.07655
10.8503	0.5	-0.0599
10.8587	0.5	-0.05615
10.867	0.5	-0.0641
10.8753	0.5	-0.07215
10.8837	0.5	-0.08845
10.892	0.5	-0.0879
10.9003	0.5	-0.0965
10.9087	0.5	-0.0876
10.917	0.5	-0.09015
10.9253	0.5	-0.0743
10.9337	0.5	-0.06515
10.942	0.5	-0.06945
10.9503	0.5	-0.0756
10.9587	0.5	-0.08145
10.967	0.5	-0.069
10.9753	0.5	-0.09125
10.9837	0.5	-0.08625
10.992	0.5	-0.08795
11.0003	0.5	-0.06805
11.0087	0.5	-0.04875
11.017	0.5	-0.0609
11.0253	0.5	-0.07
11.0337	0.5	-0.0714
11.042	0.5	-0.08645
11.0503	0.5	-0.0965
11.0587	0.5	-0.09505
11.067	0.5	-0.09235
11.0753	0.5	-0.07225
11.0837	0.5	-0.0583
11.092	0.5	-0.0509
11.1003	0.5	-0.069
11.1087	0.5	-0.0835
11.117	0.5	-0.07705
11.1253	0.5	-0.08805
11.1337	0.5	-0.0832
11.142	0.5	-0.09335
11.1503	0.5	-0.076
11.1587	0.5	-0.06455
11.167	0.5	-0.06705
11.1753	0.5	-0.055
11.1837	0.5	-0.0846
11.192	0.5	-0.0908
11.2003	0.5	-0.09885
11.2087	0.5	-0.0936
11.217	0.5	-0.095
11.2253	0.5	-0.07565
11.2337	0.5	-0.0666
11.242	0.5	-0.0668
11.2503	0.5	-0.06915
11.2587	0.5	-0.0829
11.267	0.5	-0.09905
11.2753	0.5	-0.1099
11.2837	0.5	-0.09705
11.292	0.5	-0.0981
11.3003	0.5	-0.0861
11.3087	0.5	-0.08155
11.317	0.5	-0.0624
11.3253	0.5	-0.07305
11.3337	0.5	-0.07415
11.342	0.5	-0.0891
11.3503	0.5	-0.09435
11.3587	0.5	-0.0878
11.367	0.5	-0.093
11.3753	0.5	-0.07485
11.3837	0.5	-0.0634
11.392	0.5	-0.0687
11.4003	0.5	-0.07445
11.4087	0.5	-0.08675
11.417	0.5	-0.08945
11.4253	0.5	-0.10525
11.4337	0.5	-0.0964
11.442	0.5	-0.0969
11.4503	0.5	-0.0724
11.4587	0.5	-0.06325
11.467	0.5	-0.0557
11.4753	0.5	-0.07355
11.4837	0.5	-0.08945
11.492	0.5	-0.09765
11.5003	0.5	-0.10055
11.5087	0.5	-0.1043
11.517	0.5	-0.0977
11.5253	0.5	-0.0937
11.5337	0.5	-0.08075
11.542	0.5	-0.07765
11.5503	0.5	-0.07335
11.5587	0.5	-0.0848
11.567	0.5	-0.0854
11.5753	0.5	-0.09855
11.5837	0.5	-0.08755
11.592	0.5	-0.09345
11.6003	0.5	-0.0877
11.6087	0.5	-0.062
11.617	0.5	-0.06845
11.6253	0.5	-0.0736
11.6337	0.5	-0.0892
11.642	0.5	-0.09765
11.6503	0.5	-0.10505
11.6587	0.5	-0.09835
11.667	0.5	-0.0916
11.6753	0.5	-0.08675
11.6837	0.5	-0.06105
11.692	0.5	-0.05045
11.7003	0.5	-0.0533
11.7087	0.5	-0.07685
11.717	0.5	-0.08265
11.7253	0.5	-0.09795
11.7337	0.5	-0.08845
11.742	0.5	-0.07865
11.7503	0.5	-0.0814
11.7587	0.5	-0.0635
11.767	0.5	-0.051
11.7753	0.5	-0.0558
11.7837	0.5	-0.0772
11.792	0.5	-0.0832
11.8003	0.5	-0.10185
11.8087	0.5	-0.09905
11.817	0.5	-0.0907
11.8253	0.5	-0.08865
11.8337	0.5	-0.06975
11.842	0.5	-0.07045
11.8503	0.5	-0.06315
11.8587	0.5	-0.0694
11.867	0.5	-0.0838
11.8753	0.5	-0.08555
11.8837	0.5	-0.0909
11.892	0.5	-0.09895
11.9003	0.5	-0.1014
11.9087	0.5	-0.0804
11.917	0.5	-0.06475
11.9253	0.5	-0.06945
11.9337	0.5	-0.08035
11.942	0.5	-0.0856
11.9503	0.5	-0.0847
11.9587	0.5	-0.0965
11.967	0.5	-0.08765
11.9753	0.5	-0.10215
11.9837	0.5	-0.0753
11.992	0.5	-0.0544
12.0003	0.5	-0.07155
12.0087	0.5	-0.07805
12.017	0.5	-0.08815
12.0253	0.5	-0.09885
12.0337	0.5	-0.10695
12.042	0.5	-0.10165
12.0503	0.5	-0.09825
12.0587	0.5	-0.0931
12.067	0.5	-0.08285
12.0753	0.5	-0.0759
12.0837	0.5	-0.09245
12.092	0.5	-0.10555
12.1003	0.5	-0.1076
12.1087	0.5	-0.10705
12.117	0.5	-0.1019
12.1253	0.5	-0.0997
12.1337	0.5	-0.08495
12.142	0.5	-0.06825
12.1503	0.5	-0.07885
12.1587	0.5	-0.09005
12.167	0.5	-0.1024
12.1753	0.5	-0.10735
12.1837	0.5	-0.1116
12.192	0.5	-0.10745
12.2003	0.5	-0.11545
12.2087	0.5	-0.07995
12.217	0.5	-0.066
12.2253	0.5	-0.0759
12.2337	0.5	-0.08505
12.242	0.5	-0.0837
12.2503	0.5	-0.1015
12.2587	0.5	-0.11725
12.267	0.5	-0.0992
12.2753	0.5	-0.1113
12.2837	0.5	-0.0853
12.292	0.5	-0.07005
12.3003	0.5	-0.07415
12.3087	0.5	-0.08235
12.317	0.5	-0.08655
12.3253	0.5	-0.0929
12.3337	0.5	-0.11355
12.342	0.5	-0.0896
12.3503	0.5	-0.0962
12.3587	0.5	-0.07595
12.367	0.5	-0.05715
12.3753	0.5	-0.0505
12.3837	0.5	-0.057
12.392	0.5	-0.06295
12.4003	0.5	-0.0684
12.4087	0.5	-0.0799
12.417	0.5	-0.06345
12.4253	0.5	-0.07735
12.4337	0.5	-0.05445
12.442	0.5	-0.04825
12.4503	0.5	-0.03835
12.4587	0.5	-0.0389
12.467	0.5	-0.06335
12.4753	0.5	-0.0682
12.4837	0.5	-0.0686
12.492	0.5	-0.0668
12.5003	0.5	-0.0704
12.5087	0.5	-0.04865
12.517	0.5	-0.02275
12.5253	0.5	-0.02905
12.5337	0.5	-0.0323
12.542	0.5	-0.03405
12.5503	0.5	-0.03225
12.5587	0.5	-0.053
12.567	0.5	-0.0458
12.5753	0.5	-0.04875
12.5837	0.5	-0.0371
12.592	0.5	-0.01745
12.6003	0.5	-0.0131
12.6087	0.5	-0.01815
12.617	0.5	-0.0324
12.6253	0.5	-0.0326
12.6337	0.5	-0.0348
12.642	0.5	-0.03685
12.6503	0.5	-0.03475
12.6587	0.5	-0.0167
12.667	0.5	-0.0008
12.6753	0.5	-0.0018
12.6837	0.5	-0.01305
12.692	0.5	-0.014
12.7003	0.5	-0.02915
12.7087	0.5	-0.0371
12.717	0.5	-0.03365
12.7253	0.5	-0.02595
12.7337	0.5	-0.02215
12.742	0.5	-0.00225
12.7503	0.5	0.02235
12.7587	0.5	0.00375
12.767	0.5	0.00515
12.7753	0.5	-5e-05
12.7837	0.5	-0.0087
12.792	0.5	0.0039
12.8003	0.5	0.0252
12.8087	0.5	0.0233
12.817	0.5	0.04585
12.8253	0.5	0.05255
12.8337	0.5	0.0678
12.842	0.5	0.0533
12.8503	0.5	0.0538
12.8587	0.5	0.0457
12.867	0.5	0.06845
12.8753	0.5	0.08185
12.8837	0.5	0.0996
12.892	0.5	0.133
12.9003	0.5	0.1665
12.9087	0.5	0.1767
12.917	0.5	0.1697
12.9253	0.5	0.1886
12.9337	0.5	0.19985
12.942	0.5	0.2082
12.9503	0.5	0.24615
12.9587	0.5	0.2669
12.967	0.5	0.3199
12.9753	0.5	0.3506
12.9837	0.5	0.3728
12.992	0.5	0.39085
13.0003	0.5	0.39135
13.0087	0.5	0.4163
13.017	0.5	0.42
13.0253	0.5	0.4398
13.0337	0.5	0.4606
13.042	0.5	0.5018
13.0503	0.5	0.52655
13.0587	0.5	0.54145
13.067	0.5	0.53195
13.0753	0.5	0.55325
13.0837	0.5	0.5569
13.092	0.5	0.5662
13.1003	0.5	0.57115
13.1087	0.5	0.5678
13.117	0.5	0.60105
13.1253	0.5	0.60655
13.1337	0.5	0.61095
13.142	0.5	0.5824
13.1503	0.5	0.5738
13.1587	0.5	0.55135
13.167	0.5	0.5426
13.1753	0.5	0.53405
13.1837	0.5	0.51335
13.192	0.5	0.5109
13.2003	0.5	0.5038
13.2087	0.5	0.47845
13.217	0.5	0.46355
13.2253	0.5	0.43025
13.2337	0.5	0.4009
13.242	0.5	0.3635
13.2503	0.5	0.34255
13.2587	0.5	0.3106
13.267	0.5	0.32025
13.2753	0.5	0.30835
13.2837	0.5	0.27055
13.292	0.5	0.2405
13.3003	0.5	0.20915
13.3087	0.5	0.1702
13.317	0.5	0.1441
13.3253	0.5	0.1334
13.3337	0.5	0.11915
13.342	0.5	0.12335
13.3503	0.5	0.1183
13.3587	0.5	0.092
13.367	0.5	0.08165
13.3753	0.5	0.04145
13.3837	0.5	0.02875
13.392	0.5	0.00855
13.4003	0.5	0.0004
13.4087	0.5	-0.0053
13.417	0.5	-0.00315
13.4253	0.5	0.00125
13.4337	0.5	-0.00395
13.442	0.5	-0.02065
13.4503	0.5	-0.0314
13.4587	0.5	-0.05505
13.467	0.5	-0.08185
13.4753	0.5	-0.07205
13.4837	0.5	-0.08345
13.492	0.5	-0.0729
13.5003	0.5	-0.06505
13.5087	0.5	-0.05945
13.517	0.5	-0.0726
13.5253	0.5	-0.09655
13.5337	0.5	-0.0966
13.542	0.5	-0.1208
13.5503	0.5	-0.1022
13.5587	0.5	-0.11645
13.567	0.5	-0.10225
13.5753	0.5	-0.0893
13.5837	0.5	-0.0826
13.592	0.5	-0.0861
13.6003	0.5	-0.10015
13.6087	0.5	-0.1077
13.617	0.5	-0.12585
13.6253	0.5	-0.12735
13.6337	0.5	-0.1192
13.642	0.5	-0.1061
13.6503	0.5	-0.0892
13.6587	0.5	-0.08035
13.667	0.5	-0.0874
13.6753	0.5	-0.10265
13.6837	0.5	-0.11645
13.692	0.5	-0.13005
13.7003	0.5	-0.11205
13.7087	0.5	-0.1181
13.717	0.5	-0.10925
13.7253	0.5	-0.09195
13.7337	0.5	-0.08625
13.742	0.5	-0.0933
13.7503	0.5	-0.0961
13.7587	0.5	-0.10705
13.767	0.5	-0.13585
13.7753	0.5	-0.1239
13.7837	0.5	-0.11845
13.792	0.5	-0.10675
13.8003	0.5	-0.09675
13.8087	0.5	-0.07615
13.817	0.5	-0.09265
13.8253	0.5	-0.1105
13.8337	0.5	-0.12065
13.842	0.5	-0.1213
13.8503	0.5	-0.1232
13.8587	0.5	-0.124
13.867	0.5	-0.1151
13.8753	0.5	-0.0967
13.8837	0.5	-0.0802
13.892	0.5	-0.08875
13.9003	0.5	-0.0947
13.9087	0.5	-0.1064
13.917	0.5	-0.1171
13.9253	0.5	-0.12505
13.9337	0.5	-0.12275
13.942	0.5	-0.11735
13.9503	0.5	-0.1018
13.9587	0.5	-0.07955
13.967	0.5	-0.09125
13.9753	0.5	-0.0999
13.9837	0.5	-0.1158
13.992	0.5	-0.1243
14.0003	0.5	-0.12495
14.0087	0.5	-0.12135
14.017	0.5	-0.1126
14.0253	0.5	-0.0917
14.0337	0.5	-0.0857
14.042	0.5	-0.09085
14.0503	0.5	-0.1017
14.0587	0.5	-0.11105
14.067	0.5	-0.11935
14.0753	0.5	-0.12155
14.0837	0.5	-0.1124
14.092	0.5	-0.1141
14.1003	0.5	-0.0848
14.1087	0.5	-0.0772
14.117	0.5	-0.083
14.1253	0.5	-0.09255
14.1337	0.5	-0.10905
14.142	0.5	-0.11545
14.1503	0.5	-0.12785
14.1587	0.5	-0.1251
14.167	0.5	-0.1166
14.1753	0.5	-0.09545
14.1837	0.5	-0.0893
14.192	0.5	-0.0817
14.2003	0.5	-0.09175
14.2087	0.5	-0.1079
14.217	0.5	-0.1091
14.2253	0.5	-0.1148
14.2337	0.5	-0.1058
14.242	0.5	-0.11025
14.2503	0.5	-0.09365
14.2587	0.5	-0.07165
14.267	0.5	-0.0813
14.2753	0.5	-0.0786
14.2837	0.5	-0.0945
14.292	0.5	-0.1115
14.3003	0.5	-0.112
14.3087	0.5	-0.11725
14.317	0.5	-0.11665
14.3253	0.5	-0.10565
14.3337	0.5	-0.101
14.342	0.5	-0.0909
14.3503	0.5	-0.1009
14.3587	0.5	-0.1027
14.367	0.5	-0.10685
14.3753	0.5	-0.12395
14.3837	0.5	-0.1175
14.392	0.5	-0.1093
14.4003	0.5	-0.0876
14.4087	0.5	-0.0691
14.417	0.5	-0.06975
14.4253	0.5	-0.06905
14.4337	0.5	-0.0892
14.442	0.5	-0.10485
14.4503	0.5	-0.1028
14.4587	0.5	-0.09745
14.467	0.5	-0.102
14.4753	0.5	-0.08985
14.4837	0.5	-0.07175
14.492	0.5	-0.0694
14.5003	0.5	-0.08265
14.5087	0.5	-0.0901
14.517	0.5	-0.1057
14.5253	0.5	-0.1191
14.5337	0.5	-0.09805
14.542	0.5	-0.0978
14.5503	0.5	-0.08475
14.5587	0.5	-0.07325
14.567	0.5	-0.07735
14.5753	0.5	-0.0676
14.5837	0.5	-0.0862
14.592	0.5	-0.0896
14.6003	0.5	-0.09815
14.6087	0.5	-0.0943
14.617	0.5	-0.0995
14.6253	0.5	-0.0956
14.6337	0.5	-0.0696
14.642	0.5	-0.068
14.6503	0.5	-0.07455
14.6587	0.5	-0.0917
14.667	0.5	-0.0948
14.6753	0.5	-0.1107
14.6837	0.5	-0.111
14.692	0.5	-0.1105
14.7003	0.5	-0.094
14.7087	0.5	-0.0777
14.717	0.5	-0.07755
14.7253	0.5	-0.07325
14.7337	0.5	-0.079
14.742	0.5	-0.08895
14.7503	0.5	-0.10175
14.7587	0.5	-0.1074
14.767	0.5	-0.11035
14.7753	0.5	-0.10775
14.7837	0.5	-0.075
14.792	0.5	-0.08255
14.8003	0.5	-0.08415
14.8087	0.5	-0.08365
14.817	0.5	-0.10415
14.8253	0.5	-0.11615
14.8337	0.5	-0.1084
14.842	0.5	-0.1138
14.8503	0.5	-0.10385
14.8587	0.5	-0.08945
14.867	0.5	-0.08665
14.8753	0.5	-0.08745
14.8837	0.5	-0.10275
14.892	0.5	-0.1018
14.9003	0.5	-0.12085
14.9087	0.5	-0.11445
14.917	0.5	-0.11565
14.9253	0.5	-0.10465
14.9337	0.5	-0.08485
14.942	0.5	-0.06915
14.9503	0.5	-0.084
14.9587	0.5	-0.0998
14.967	0.5	-0.1141
14.9753	0.5	-0.1162
14.9837	0.5	-0.1193
14.992	0.5	-0.11445
15.0003	0.5	-0.10945
15.0087	0.5	-0.08345
15.017	0.5	-0.08555
15.0253	0.5	-0.08965
15.0337	0.5	-0.09475
15.042	0.5	-0.10345
15.0503	0.5	-0.11045
15.0587	0.5	-0.10475
15.067	0.5	-0.1046
15.0753	0.5	-0.09755
15.0837	0.5	-0.07785
15.092	0.5	-0.0783
15.1003	0.5	-0.08585
15.1087	0.5	-0.09435
15.117	0.5	-0.10035
15.1253	0.5	-0.10685
15.1337	0.5	-0.11095
15.142	0.5	-0.11455
15.1503	0.5	-0.10985
15.1587	0.5	-0.07515
15.167	0.5	-0.0703
15.1753	0.5	-0.08405
15.1837	0.5	-0.08565
15.192	0.5	-0.0911
15.2003	0.5	-0.10925
15.2087	0.5	-0.12465
15.217	0.5	-0.12615
15.2253	0.5	-0.1271
15.2337	0.5	-0.0994
15.242	0.5	-0.08915
15.2503	0.5	-0.08165
15.2587	0.5	-0.08615
15.267	0.5	-0.09695
15.2753	0.5	-0.1074
15.2837	0.5	-0.1036
15.292	0.5	-0.0992
15.3003	0.5	-0.09465
15.3087	0.5	-0.08305
15.317	0.5	-0.07195
15.3253	0.5	-0.0747
15.3337	0.5	-0.074
15.342	0.5	-0.09435
15.3503	0.5	-0.0924
15.3587	0.5	-0.10525
15.367	0.5	-0.10505
15.3753	0.5	-0.1135
15.3837	0.5	-0.0898
15.392	0.5	-0.07755
15.4003	0.5	-0.0808
15.4087	0.5	-0.08795
15.417	0.5	-0.10515
15.4253	0.5	-0.11675
15.4337	0.5	-0.11675
15.442	0.5	-0.1233
15.4503	0.5	-0.12665
15.4587	0.5	-0.10975
15.467	0.5	-0.09435
15.4753	0.5	-0.10285
15.4837	0.5	-0.10575
15.492	0.5	-0.1245
15.5003	0.5	-0.1254
15.5087	0.5	-0.1417
15.517	0.5	-0.13675
15.5253	0.5	-0.13465
15.5337	0.5	-0.1228
15.542	0.5	-0.0902
15.5503	0.5	-0.1058
15.5587	0.5	-0.10335
15.567	0.5	-0.12165
15.5753	0.5	-0.1182
15.5837	0.5	-0.1356
15.592	0.5	-0.1335
15.6003	0.5	-0.1265
15.6087	0.5	-0.10525
15.617	0.5	-0.09495
15.6253	0.5	-0.1025
15.6337	0.5	-0.1083
15.642	0.5	-0.1173
15.6503	0.5	-0.1307
15.6587	0.5	-0.13035
15.667	0.5	-0.1331
15.6753	0.5	-0.12185
15.6837	0.5	-0.10645
15.692	0.5	-0.079
15.7003	0.5	-0.073
15.7087	0.5	-0.07385
15.717	0.5	-0.08375
15.7253	0.5	-0.096
15.7337	0.5	-0.11385
15.742	0.5	-0.1061
15.7503	0.5	-0.11085
15.7587	0.5	-0.09
15.767	0.5	-0.08825
15.7753	0.5	-0.0878
15.7837	0.5	-0.08285
15.792	0.5	-0.10395
15.8003	0.5	-0.1196
15.8087	0.5	-0.12025
15.817	0.5	-0.1146
15.8253	0.5	-0.11805
15.8337	0.5	-0.1044
15.842	0.5	-0.0886
15.8503	0.5	-0.07945
15.8587	0.5	-0.08475
15.867	0.5	-0.0996
15.8753	0.5	-0.11895
15.8837	0.5	-0.1159
15.892	0.5	-0.11745
15.9003	0.5	-0.1186
15.9087	0.5	-0.10815
15.917	0.5	-0.09105
15.9253	0.5	-0.0858
15.9337	0.5	-0.09555
15.942	0.5	-0.1005
15.9503	0.5	-0.10615
15.9587	0.5	-0.116
15.967	0.5	-0.10795
15.9753	0.5	-0.1144
15.9837	0.5	-0.11275
15.992	0.5	-0.09135
16.0003	0.5	-0.0835
16.0087	0.5	-0.0803
16.017	0.5	-0.0944
16.0253	0.5	-0.10765
16.0337	0.5	-0.1231
16.042	0.5	-0.11915
16.0503	0.5	-0.1141
16.0587	0.5	-0.1175
16.067	0.5	-0.09495
16.0753	0.5	-0.0812
16.0837	0.5	-0.07685
16.092	0.5	-0.07915
16.1003	0.5	-0.10575
16.1087	0.5	-0.11755
16.117	0.5	-0.11145
16.1253	0.5	-0.1151
16.1337	0.5	-0.11225
16.142	0.5	-0.087
16.1503	0.5	-0.07715
16.1587	0.5	-0.08575
16.167	0.5	-0.086
16.1753	0.5	-0.10865
16.1837	0.5	-0.12015
16.192	0.5	-0.1085
16.2003	0.5	-0.11545
16.2087	0.5	-0.1122
16.217	0.5	-0.0899
16.2253	0.5	-0.0845
16.2337	0.5	-0.0748
16.242	0.5	-0.10075
16.2503	0.5	-0.1076
16.2587	0.5	-0.10835
16.267	0.5	-0.1089
16.2753	0.5	-0.10925
16.2837	0.5	-0.1169
16.292	0.5	-0.08775
16.3003	0.5	-0.07235
16.3087	0.5	-0.0781
16.317	0.5	-0.085
16.3253	0.5	-0.10075
16.3337	0.5	-0.10225
[truncated: 5,240 more rows]

## Sheet: Sheet3
File Path	chrom://cpu-pc/monosaccharide/The Method/自配NaOH/YM/20200621.60min.150mM Naoh.YM.seq/807.smp/ED_1.channel
Channel	ED_1
Injection Information:
Data Vault	monosaccharide
Injection
Injection Number	4
Position
Comment
Processing Method
Instrument Method	20200621-150mMNAOH-60min-30-hunbiao
Type	Unknown
Status	Finished
Injection Date	2020-06-22
Injection Time	00:10:10
Injection Volume (µl)	25
Dilution Factor	1
Weight	1
Raw Data Information:
Time Min. (min)	0.000333
Time Max. (min)	60.0003
Data Points	7201
Detector	EDet1
Generating Data System	Chromeleon 7.2.2.6394
Exporting Data System	Chromeleon 7.2.2.0
Operator	Instrument Controller
Signal Quantity
Signal Unit	nC
Signal Min.	-6.83485
Signal Max.	871.296
Channel	ED_1
Driver Name	DC-5000
Channel Type	Evaluation
Min. Step (s)	0.5
Max. Step (s)	0.5
Average Step (s)	0.5
Signal Parameter Information:
Signal Info
Raw Data:
Time (min)	Step (s)	Value (nC)
0.000333	n.a.	-0.0848
0.008667	0.5	-0.0952
0.017	0.5	-0.096
0.025333	0.5	-0.0892
0.033667	0.5	-0.08375
0.042	0.5	-0.06685
0.050333	0.5	-0.04095
0.058667	0.5	-0.03205
0.067	0.5	-0.0388
0.075333	0.5	-0.05805
0.083667	0.5	-0.0633
0.092	0.5	-0.0682
0.100333	0.5	-0.0573
0.108667	0.5	-0.0536
0.117	0.5	-0.03495
0.125333	0.5	-0.0214
0.133667	0.5	-0.02615
0.142	0.5	-0.02835
0.150333	0.5	-0.0306
0.158667	0.5	-0.04495
0.167	0.5	-0.04595
0.175333	0.5	-0.03675
0.183667	0.5	-0.03375
0.192	0.5	-0.0175
0.200333	0.5	-0.01105
0.208667	0.5	-0.0075
0.217	0.5	-0.01575
0.225333	0.5	-0.0277
0.233667	0.5	-0.0399
0.242	0.5	-0.0444
0.250333	0.5	-0.04005
0.258667	0.5	-0.03585
0.267	0.5	-0.02165
0.275333	0.5	-0.00185
0.283667	0.5	0.0019
0.292	0.5	-0.00595
0.300333	0.5	-0.0151
0.308667	0.5	-0.02635
0.317	0.5	-0.03105
0.325333	0.5	-0.0305
0.333667	0.5	-0.03125
0.342	0.5	-0.019
0.350333	0.5	-0.00465
0.358667	0.5	0.0032
0.367	0.5	-0.0124
0.375333	0.5	-0.02385
0.383667	0.5	-0.0383
0.392	0.5	-0.0405
0.400333	0.5	-0.03235
0.408667	0.5	-0.034
0.417	0.5	-0.02335
0.425333	0.5	-0.00745
0.433667	0.5	-0.00325
0.442	0.5	-0.0145
0.450333	0.5	-0.01685
0.458667	0.5	-0.02585
0.467	0.5	-0.0355
0.475333	0.5	-0.01505
0.483667	0.5	-0.0312
0.492	0.5	-0.01555
0.500333	0.5	-0.00145
0.508667	0.5	-0.00035
0.517	0.5	-0.0104
0.525333	0.5	-0.02035
0.533667	0.5	-0.0312
0.542	0.5	-0.0417
0.550333	0.5	-0.03815
0.558667	0.5	-0.0392
0.567	0.5	-0.0349
0.575333	0.5	-0.00615
0.583667	0.5	-0.00145
0.592	0.5	-0.01505
0.600333	0.5	-0.02005
0.608667	0.5	-0.0285
0.617	0.5	-0.032
0.625333	0.5	-0.0301
0.633667	0.5	-0.03705
0.642	0.5	-0.022
0.650333	0.5	-0.0037
0.658667	0.5	0.01175
0.667	0.5	-0.0007
0.675333	0.5	-0.0135
0.683667	0.5	-0.0183
0.692	0.5	-0.02605
0.700333	0.5	-0.0282
0.708667	0.5	-0.02595
0.717	0.5	-0.02625
0.725333	0.5	-0.0112
0.733667	0.5	0.00215
0.742	0.5	-0.00415
0.750333	0.5	-0.00805
0.758667	0.5	-0.0246
0.767	0.5	-0.03355
0.775333	0.5	-0.0298
0.783667	0.5	-0.0256
0.792	0.5	-0.0304
0.800333	0.5	-0.01155
0.808667	0.5	0.0054
0.817	0.5	-0.0036
0.825333	0.5	-0.01315
0.833667	0.5	-0.02285
0.842	0.5	-0.03895
0.850333	0.5	-0.03685
0.858667	0.5	-0.03215
0.867	0.5	-0.03065
0.875333	0.5	-0.00225
0.883667	0.5	-0.0035
0.892	0.5	-0.0102
0.900333	0.5	-0.0271
0.908667	0.5	-0.0266
0.917	0.5	-0.04535
0.925333	0.5	-0.04705
0.933667	0.5	-0.0388
0.942	0.5	-0.0286
0.950333	0.5	-0.013
0.958667	0.5	-0.00695
0.967	0.5	-0.01295
0.975333	0.5	-0.0232
0.983667	0.5	-0.02615
0.992	0.5	-0.0299
1.00033	0.5	-0.04005
1.00867	0.5	-0.0323
1.017	0.5	-0.0402
1.02533	0.5	-0.0183
1.03367	0.5	-0.00465
1.042	0.5	-0.0056
1.05033	0.5	-0.02105
1.05867	0.5	-0.02545
1.067	0.5	-0.04025
1.07533	0.5	-0.03725
1.08367	0.5	-0.0289
1.092	0.5	-0.0345
1.10033	0.5	-0.01125
1.10867	0.5	0.0004
1.117	0.5	-0.0118
1.12533	0.5	-0.01455
1.13367	0.5	-0.01825
1.142	0.5	-0.0261
1.15033	0.5	-0.03045
1.15867	0.5	-0.0341
1.167	0.5	-0.0308
1.17533	0.5	-0.0118
1.18367	0.5	0.0032
1.192	0.5	0.0004
1.20033	0.5	-0.0136
1.20867	0.5	-0.02345
1.217	0.5	-0.0373
1.22533	0.5	-0.0359
1.23367	0.5	-0.0355
1.242	0.5	-0.0389
1.25033	0.5	-0.01995
1.25867	0.5	-0.00425
1.267	0.5	0.00605
1.27533	0.5	-0.0002
1.28367	0.5	-0.0111
1.292	0.5	-0.02515
1.30033	0.5	-0.03975
1.30867	0.5	-0.0232
1.317	0.5	-0.0335
1.32533	0.5	-0.0165
1.33367	0.5	-0.00365
1.342	0.5	-0.00635
1.35033	0.5	-0.0128
1.35867	0.5	-0.0289
1.367	0.5	-0.0293
1.37533	0.5	-0.04875
1.38367	0.5	-0.04245
1.392	0.5	-0.03525
1.40033	0.5	-0.0224
1.40867	0.5	-0.01145
1.417	0.5	-0.0108
1.42533	0.5	-0.01445
1.43367	0.5	-0.02715
1.442	0.5	-0.03445
1.45033	0.5	-0.04675
1.45867	0.5	-0.07195
1.467	0.5	-0.20355
1.47533	0.5	-0.66965
1.48367	0.5	-1.8754
1.492	0.5	-3.90095
1.50033	0.5	-5.9277
1.50867	0.5	-6.83485
1.517	0.5	-6.3554
1.52533	0.5	-5.0176
1.53367	0.5	-3.34395
1.542	0.5	-1.6226
1.55033	0.5	-0.0065
1.55867	0.5	1.4292
1.567	0.5	2.68625
1.57533	0.5	3.82125
1.58367	0.5	4.83575
1.592	0.5	5.58655
1.60033	0.5	5.9555
1.60867	0.5	5.8804
1.617	0.5	5.42025
1.62533	0.5	4.7359
1.63367	0.5	4.00715
1.642	0.5	3.37875
1.65033	0.5	3.14
1.65867	0.5	3.87455
1.667	0.5	6.6535
1.67533	0.5	12.5843
1.68367	0.5	21.8838
1.692	0.5	33.2698
1.70033	0.5	44.2974
1.70867	0.5	52.3121
1.717	0.5	55.4843
1.72533	0.5	53.5879
1.73367	0.5	47.7421
1.742	0.5	39.7735
1.75033	0.5	31.3761
1.75867	0.5	23.7303
1.767	0.5	17.3718
1.77533	0.5	12.4738
1.78367	0.5	8.8967
1.792	0.5	6.3319
1.80033	0.5	4.54555
1.80867	0.5	3.313
1.817	0.5	2.4494
1.82533	0.5	1.8539
1.83367	0.5	1.4405
1.842	0.5	1.15515
1.85033	0.5	0.93385
1.85867	0.5	0.7926
1.867	0.5	0.67925
1.87533	0.5	0.5776
1.88367	0.5	0.49895
1.892	0.5	0.42445
1.90033	0.5	0.3585
1.90867	0.5	0.324
1.917	0.5	0.28585
1.92533	0.5	0.2695
1.93367	0.5	0.26115
1.942	0.5	0.25665
1.95033	0.5	0.2322
1.95867	0.5	0.2094
1.967	0.5	0.1841
1.97533	0.5	0.1552
1.98367	0.5	0.15505
1.992	0.5	0.155
2.00033	0.5	0.13525
2.00867	0.5	0.1575
2.017	0.5	0.15535
2.02533	0.5	0.13995
2.03367	0.5	0.1284
2.042	0.5	0.10695
2.05033	0.5	0.08445
2.05867	0.5	0.0739
2.067	0.5	0.07355
2.07533	0.5	0.07085
2.08367	0.5	0.0888
2.092	0.5	0.1079
2.10033	0.5	0.10845
2.10867	0.5	0.08495
2.117	0.5	0.07045
2.12533	0.5	0.06525
2.13367	0.5	0.0533
2.142	0.5	0.0613
2.15033	0.5	0.0514
2.15867	0.5	0.06565
2.167	0.5	0.07885
2.17533	0.5	0.07845
2.18367	0.5	0.06515
2.192	0.5	0.0465
2.20033	0.5	0.0299
2.20867	0.5	0.03465
2.217	0.5	0.0378
2.22533	0.5	0.03425
2.23367	0.5	0.0586
2.242	0.5	0.08575
2.25033	0.5	0.09965
2.25867	0.5	0.137
2.267	0.5	0.1925
2.27533	0.5	0.3081
2.28367	0.5	0.4572
2.292	0.5	0.6582
2.30033	0.5	0.81535
2.30867	0.5	0.9448
2.317	0.5	0.9941
2.32533	0.5	0.94755
2.33367	0.5	0.8558
2.342	0.5	0.7236
2.35033	0.5	0.60545
2.35867	0.5	0.49365
2.367	0.5	0.41895
2.37533	0.5	0.3503
2.38367	0.5	0.3334
2.392	0.5	0.32465
2.40033	0.5	0.3209
2.40867	0.5	0.3238
2.417	0.5	0.33055
2.42533	0.5	0.2991
2.43367	0.5	0.27155
2.442	0.5	0.2523
2.45033	0.5	0.2205
2.45867	0.5	0.1954
2.467	0.5	0.18835
2.47533	0.5	0.1663
2.48367	0.5	0.1472
2.492	0.5	0.13105
2.50033	0.5	0.112
2.50867	0.5	0.0964
2.517	0.5	0.0993
2.52533	0.5	0.0939
2.53367	0.5	0.1036
2.542	0.5	0.11645
2.55033	0.5	0.1081
2.55867	0.5	0.1116
2.567	0.5	0.09505
2.57533	0.5	0.0749
2.58367	0.5	0.0533
2.592	0.5	0.0483
2.60033	0.5	0.04815
2.60867	0.5	0.04805
2.617	0.5	0.06495
2.62533	0.5	0.07095
2.63367	0.5	0.0546
2.642	0.5	0.05685
2.65033	0.5	0.0399
2.65867	0.5	0.0349
2.667	0.5	0.04515
2.67533	0.5	0.0266
2.68367	0.5	0.03725
2.692	0.5	0.05275
2.70033	0.5	0.05985
2.70867	0.5	0.05655
2.717	0.5	0.04165
2.72533	0.5	0.03465
2.73367	0.5	0.02175
2.742	0.5	0.0133
2.75033	0.5	0.004
2.75867	0.5	0.01325
2.767	0.5	0.03695
2.77533	0.5	0.03645
2.78367	0.5	0.03735
2.792	0.5	0.02355
2.80033	0.5	0.02055
2.80867	0.5	0.0154
2.817	0.5	0.0167
2.82533	0.5	0.02
2.83367	0.5	0.0278
2.842	0.5	0.04355
2.85033	0.5	0.049
2.85867	0.5	0.0486
2.867	0.5	0.03505
2.87533	0.5	0.02075
2.88367	0.5	0.01515
2.892	0.5	0.013
2.90033	0.5	0.00725
2.90867	0.5	0.0116
2.917	0.5	0.02725
2.92533	0.5	0.0417
2.93367	0.5	0.0344
2.942	0.5	0.02755
2.95033	0.5	0.0115
2.95867	0.5	0.0152
2.967	0.5	0.0031
2.97533	0.5	0.01175
2.98367	0.5	0.0128
2.992	0.5	0.0298
3.00033	0.5	0.03915
3.00867	0.5	0.0294
3.017	0.5	0.01995
3.02533	0.5	0.0276
3.03367	0.5	0.01
3.042	0.5	-0.0044
3.05033	0.5	0.00665
3.05867	0.5	0.0179
3.067	0.5	0.03105
3.07533	0.5	0.0341
3.08367	0.5	0.03295
3.092	0.5	0.0284
3.10033	0.5	0.026
3.10867	0.5	0.0085
3.117	0.5	0.01735
3.12533	0.5	0.0249
3.13367	0.5	0.0204
3.142	0.5	0.0341
3.15033	0.5	0.05
3.15867	0.5	0.0421
3.167	0.5	0.04245
3.17533	0.5	0.02455
3.18367	0.5	0.01555
3.192	0.5	0.00905
3.20033	0.5	0.01625
3.20867	0.5	0.01535
3.217	0.5	0.03095
3.22533	0.5	0.0378
3.23367	0.5	0.0333
3.242	0.5	0.02815
3.25033	0.5	0.0156
3.25867	0.5	0.00315
3.267	0.5	-0.0065
3.27533	0.5	0.00735
3.28367	0.5	0.0105
3.292	0.5	0.0319
3.30033	0.5	0.03685
3.30867	0.5	0.0372
3.317	0.5	0.0303
3.32533	0.5	0.01985
3.33367	0.5	0.012
3.342	0.5	0.00475
3.35033	0.5	0.01265
3.35867	0.5	0.0154
3.367	0.5	0.0368
3.37533	0.5	0.04895
3.38367	0.5	0.0531
3.392	0.5	0.05075
3.40033	0.5	0.03505
3.40867	0.5	0.02
3.417	0.5	0.0129
3.42533	0.5	0.0204
3.43367	0.5	0.0144
3.442	0.5	0.0403
3.45033	0.5	0.06325
3.45867	0.5	0.0689
3.467	0.5	0.06565
3.47533	0.5	0.06245
3.48367	0.5	0.07805
3.492	0.5	0.1084
3.50033	0.5	0.1799
3.50867	0.5	0.25665
3.517	0.5	0.40195
3.52533	0.5	0.59885
3.53367	0.5	0.88035
3.542	0.5	1.26985
3.55033	0.5	1.81195
3.55867	0.5	2.579
3.567	0.5	3.62935
3.57533	0.5	5.046
3.58367	0.5	6.87345
3.592	0.5	9.2283
3.60033	0.5	12.1813
3.60867	0.5	15.7845
3.617	0.5	20.14
3.62533	0.5	25.3532
3.63367	0.5	31.5582
3.642	0.5	38.9652
3.65033	0.5	47.9426
3.65867	0.5	59.0258
3.667	0.5	73.248
3.67533	0.5	92.233
3.68367	0.5	118.658
3.692	0.5	155.43
3.70033	0.5	206.603
3.70867	0.5	275.475
3.717	0.5	363.104
3.72533	0.5	466.481
3.73367	0.5	577.452
3.742	0.5	684.567
3.75033	0.5	775.474
3.75867	0.5	839.693
3.767	0.5	871.296
3.77533	0.5	868.807
3.78367	0.5	834.709
3.792	0.5	774.076
3.80033	0.5	694.447
3.80867	0.5	603.434
3.817	0.5	509.323
3.82533	0.5	418.705
3.83367	0.5	336.171
3.842	0.5	264.78
3.85033	0.5	205.555
3.85867	0.5	158.089
3.867	0.5	121.09
3.87533	0.5	92.8405
3.88367	0.5	71.5097
3.892	0.5	55.596
3.90033	0.5	43.7501
3.90867	0.5	34.8918
3.917	0.5	28.2727
3.92533	0.5	23.2712
3.93367	0.5	19.4693
3.942	0.5	16.5341
3.95033	0.5	14.2897
3.95867	0.5	12.5198
3.967	0.5	11.1039
3.97533	0.5	9.93825
3.98367	0.5	9.0188
3.992	0.5	8.25665
4.00033	0.5	7.5961
4.00867	0.5	7.05045
4.017	0.5	6.5889
4.02533	0.5	6.1944
4.03367	0.5	5.8607
4.042	0.5	5.5697
4.05033	0.5	5.32305
4.05867	0.5	5.0906
4.067	0.5	4.87665
4.07533	0.5	4.67665
4.08367	0.5	4.4965
4.092	0.5	4.3333
4.10033	0.5	4.1785
4.10867	0.5	4.05265
4.117	0.5	3.93225
4.12533	0.5	3.84475
4.13367	0.5	3.7586
4.142	0.5	3.65495
4.15033	0.5	3.5455
4.15867	0.5	3.45085
4.167	0.5	3.3635
4.17533	0.5	3.28405
4.18367	0.5	3.21545
4.192	0.5	3.14685
4.20033	0.5	3.09035
4.20867	0.5	3.0325
4.217	0.5	2.97215
4.22533	0.5	2.9044
4.23367	0.5	2.8429
4.242	0.5	2.78385
4.25033	0.5	2.7206
4.25867	0.5	2.6834
4.267	0.5	2.64355
4.27533	0.5	2.6151
4.28367	0.5	2.58165
4.292	0.5	2.53365
4.30033	0.5	2.4833
4.30867	0.5	2.43425
4.317	0.5	2.40405
4.32533	0.5	2.3617
4.33367	0.5	2.3291
4.342	0.5	2.29795
4.35033	0.5	2.29185
4.35867	0.5	2.27705
4.367	0.5	2.245
4.37533	0.5	2.2127
4.38367	0.5	2.1657
4.392	0.5	2.11885
4.40033	0.5	2.05845
4.40867	0.5	2.00585
4.417	0.5	1.9264
4.42533	0.5	1.8555
4.43367	0.5	1.77255
4.442	0.5	1.6865
4.45033	0.5	1.58165
4.45867	0.5	1.47055
4.467	0.5	1.3761
4.47533	0.5	1.2978
4.48367	0.5	1.22265
4.492	0.5	1.15815
4.50033	0.5	1.11925
4.50867	0.5	1.08705
4.517	0.5	1.0406
4.52533	0.5	0.99865
4.53367	0.5	0.96755
4.542	0.5	0.9141
4.55033	0.5	0.88405
4.55867	0.5	0.86515
4.567	0.5	0.8512
4.57533	0.5	0.8489
4.58367	0.5	0.85145
4.592	0.5	0.8298
4.60033	0.5	0.81425
4.60867	0.5	0.7906
4.617	0.5	0.76855
4.62533	0.5	0.7505
4.63367	0.5	0.7502
4.642	0.5	0.7313
4.65033	0.5	0.7326
4.65867	0.5	0.7389
4.667	0.5	0.7211
4.67533	0.5	0.7251
4.68367	0.5	0.6957
4.692	0.5	0.6873
4.70033	0.5	0.67845
4.70867	0.5	0.6697
4.717	0.5	0.6686
4.72533	0.5	0.66935
4.73367	0.5	0.68255
4.742	0.5	0.6679
4.75033	0.5	0.6693
4.75867	0.5	0.6309
4.767	0.5	0.60725
4.77533	0.5	0.5922
4.78367	0.5	0.58825
4.792	0.5	0.56005
4.80033	0.5	0.5711
4.80867	0.5	0.57155
4.817	0.5	0.579
4.82533	0.5	0.5652
4.83367	0.5	0.5382
4.842	0.5	0.5227
4.85033	0.5	0.5124
4.85867	0.5	0.50515
4.867	0.5	0.50965
4.87533	0.5	0.5116
4.88367	0.5	0.52425
4.892	0.5	0.51715
4.90033	0.5	0.51505
4.90867	0.5	0.49455
4.917	0.5	0.46845
4.92533	0.5	0.4525
4.93367	0.5	0.4669
4.942	0.5	0.45855
4.95033	0.5	0.4638
4.95867	0.5	0.483
4.967	0.5	0.4683
4.97533	0.5	0.46415
4.98367	0.5	0.4423
4.992	0.5	0.4396
5.00033	0.5	0.42005
5.00867	0.5	0.41935
5.017	0.5	0.4277
5.02533	0.5	0.4191
5.03367	0.5	0.43825
5.042	0.5	0.4398
5.05033	0.5	0.44205
5.05867	0.5	0.4254
5.067	0.5	0.39505
5.07533	0.5	0.3939
5.08367	0.5	0.3889
5.092	0.5	0.38355
5.10033	0.5	0.3813
5.10867	0.5	0.39755
5.117	0.5	0.4114
5.12533	0.5	0.3994
5.13367	0.5	0.3866
5.142	0.5	0.3641
5.15033	0.5	0.35855
5.15867	0.5	0.3549
5.167	0.5	0.35095
5.17533	0.5	0.34255
5.18367	0.5	0.3694
5.192	0.5	0.3701
5.20033	0.5	0.36485
5.20867	0.5	0.35915
5.217	0.5	0.33935
5.22533	0.5	0.3255
5.23367	0.5	0.32585
5.242	0.5	0.32635
5.25033	0.5	0.32785
5.25867	0.5	0.34265
5.267	0.5	0.35155
5.27533	0.5	0.3453
5.28367	0.5	0.3371
5.292	0.5	0.3202
5.30033	0.5	0.31985
5.30867	0.5	0.31695
5.317	0.5	0.3099
5.32533	0.5	0.3114
5.33367	0.5	0.3283
5.342	0.5	0.33505
5.35033	0.5	0.32915
5.35867	0.5	0.3224
5.367	0.5	0.2994
5.37533	0.5	0.2828
5.38367	0.5	0.28035
5.392	0.5	0.29535
5.40033	0.5	0.2796
5.40867	0.5	0.3013
5.417	0.5	0.31475
5.42533	0.5	0.31505
5.43367	0.5	0.3011
5.442	0.5	0.29555
5.45033	0.5	0.28775
5.45867	0.5	0.27095
5.467	0.5	0.2778
5.47533	0.5	0.29115
5.48367	0.5	0.3005
5.492	0.5	0.31405
5.50033	0.5	0.30285
5.50867	0.5	0.305
5.517	0.5	0.2842
5.52533	0.5	0.2781
5.53367	0.5	0.26825
5.542	0.5	0.2688
5.55033	0.5	0.2742
5.55867	0.5	0.29345
5.567	0.5	0.30855
5.57533	0.5	0.31765
5.58367	0.5	0.3242
5.592	0.5	0.3114
5.60033	0.5	0.30705
5.60867	0.5	0.3159
5.617	0.5	0.3216
5.62533	0.5	0.34
5.63367	0.5	0.3661
5.642	0.5	0.4029
5.65033	0.5	0.42205
5.65867	0.5	0.42665
5.667	0.5	0.4256
5.67533	0.5	0.44785
5.68367	0.5	0.4621
5.692	0.5	0.4901
5.70033	0.5	0.51465
5.70867	0.5	0.55485
5.717	0.5	0.6001
5.72533	0.5	0.632
5.73367	0.5	0.6516
5.742	0.5	0.6608
5.75033	0.5	0.67465
5.75867	0.5	0.6936
5.767	0.5	0.71225
5.77533	0.5	0.74575
5.78367	0.5	0.7785
5.792	0.5	0.8364
5.80033	0.5	0.87625
5.80867	0.5	0.91805
5.817	0.5	0.9619
5.82533	0.5	0.99485
5.83367	0.5	1.03865
5.842	0.5	1.09235
5.85033	0.5	1.13455
5.85867	0.5	1.17925
5.867	0.5	1.22555
5.87533	0.5	1.2371
5.88367	0.5	1.2185
5.892	0.5	1.18765
5.90033	0.5	1.15445
5.90867	0.5	1.0937
5.917	0.5	1.03785
5.92533	0.5	0.9679
5.93367	0.5	0.9153
5.942	0.5	0.86415
5.95033	0.5	0.7945
5.95867	0.5	0.72855
5.967	0.5	0.6607
5.97533	0.5	0.5867
5.98367	0.5	0.5297
5.992	0.5	0.49265
6.00033	0.5	0.45195
6.00867	0.5	0.42495
6.017	0.5	0.4227
6.02533	0.5	0.41795
6.03367	0.5	0.4033
6.042	0.5	0.3793
6.05033	0.5	0.36375
6.05867	0.5	0.35135
6.067	0.5	0.363
6.07533	0.5	0.38395
6.08367	0.5	0.38135
6.092	0.5	0.40195
6.10033	0.5	0.4154
6.10867	0.5	0.41495
6.117	0.5	0.40755
6.12533	0.5	0.40375
6.13367	0.5	0.38425
6.142	0.5	0.38805
6.15033	0.5	0.3888
6.15867	0.5	0.3863
6.167	0.5	0.3857
6.17533	0.5	0.38275
6.18367	0.5	0.3625
6.192	0.5	0.32875
6.20033	0.5	0.3162
6.20867	0.5	0.302
6.217	0.5	0.2714
6.22533	0.5	0.26855
6.23367	0.5	0.2509
6.242	0.5	0.2637
6.25033	0.5	0.2662
6.25867	0.5	0.25535
6.267	0.5	0.2347
6.27533	0.5	0.2196
6.28367	0.5	0.1907
6.292	0.5	0.1875
6.30033	0.5	0.1916
6.30867	0.5	0.18885
6.317	0.5	0.20465
6.32533	0.5	0.20595
6.33367	0.5	0.2086
6.342	0.5	0.1963
6.35033	0.5	0.18525
6.35867	0.5	0.15705
6.367	0.5	0.15395
6.37533	0.5	0.1598
6.38367	0.5	0.151
6.392	0.5	0.17485
6.40033	0.5	0.17715
6.40867	0.5	0.1784
6.417	0.5	0.17175
6.42533	0.5	0.15735
6.43367	0.5	0.1447
6.442	0.5	0.1438
6.45033	0.5	0.15535
6.45867	0.5	0.1579
6.467	0.5	0.157
6.47533	0.5	0.1713
6.48367	0.5	0.16615
6.492	0.5	0.15395
6.50033	0.5	0.1371
6.50867	0.5	0.13375
6.517	0.5	0.12935
6.52533	0.5	0.1341
6.53367	0.5	0.13605
6.542	0.5	0.1573
6.55033	0.5	0.16985
6.55867	0.5	0.16155
6.567	0.5	0.15705
6.57533	0.5	0.13995
6.58367	0.5	0.12235
6.592	0.5	0.1193
6.60033	0.5	0.12155
6.60867	0.5	0.123
6.617	0.5	0.1416
6.62533	0.5	0.1591
6.63367	0.5	0.156
6.642	0.5	0.1433
6.65033	0.5	0.13715
6.65867	0.5	0.1262
6.667	0.5	0.11875
6.67533	0.5	0.1226
6.68367	0.5	0.127
6.692	0.5	0.14665
6.70033	0.5	0.1606
6.70867	0.5	0.1526
6.717	0.5	0.1533
6.72533	0.5	0.1349
6.73367	0.5	0.12515
6.742	0.5	0.10835
6.75033	0.5	0.126
6.75867	0.5	0.12215
6.767	0.5	0.13695
6.77533	0.5	0.15125
6.78367	0.5	0.15945
6.792	0.5	0.1524
6.80033	0.5	0.1464
6.80867	0.5	0.13335
6.817	0.5	0.11635
6.82533	0.5	0.1218
6.83367	0.5	0.1191
6.842	0.5	0.1273
6.85033	0.5	0.14995
6.85867	0.5	0.1495
6.867	0.5	0.12985
6.87533	0.5	0.1184
6.88367	0.5	0.11385
6.892	0.5	0.10075
6.90033	0.5	0.10255
6.90867	0.5	0.1006
6.917	0.5	0.10845
6.92533	0.5	0.1311
6.93367	0.5	0.1339
6.942	0.5	0.1231
6.95033	0.5	0.1172
6.95867	0.5	0.10345
6.967	0.5	0.09315
6.97533	0.5	0.0997
6.98367	0.5	0.10025
6.992	0.5	0.10965
7.00033	0.5	0.11815
7.00867	0.5	0.11795
7.017	0.5	0.1149
7.02533	0.5	0.0975
7.03367	0.5	0.08535
7.042	0.5	0.06565
7.05033	0.5	0.0763
7.05867	0.5	0.0752
7.067	0.5	0.08445
7.07533	0.5	0.08765
7.08367	0.5	0.1049
7.092	0.5	0.10775
7.10033	0.5	0.0976
7.10867	0.5	0.08825
7.117	0.5	0.0709
7.12533	0.5	0.069
7.13367	0.5	0.07405
7.142	0.5	0.0768
7.15033	0.5	0.1014
7.15867	0.5	0.1012
7.167	0.5	0.09845
7.17533	0.5	0.07595
7.18367	0.5	0.07
7.192	0.5	0.06185
7.20033	0.5	0.0652
7.20867	0.5	0.0655
7.217	0.5	0.0654
7.22533	0.5	0.08605
7.23367	0.5	0.09265
7.242	0.5	0.09395
7.25033	0.5	0.08945
7.25867	0.5	0.07765
7.267	0.5	0.0724
7.27533	0.5	0.07555
7.28367	0.5	0.07425
7.292	0.5	0.0757
7.30033	0.5	0.0976
7.30867	0.5	0.0965
7.317	0.5	0.10075
7.32533	0.5	0.0999
7.33367	0.5	0.08735
7.342	0.5	0.0809
7.35033	0.5	0.07585
7.35867	0.5	0.07745
7.367	0.5	0.07425
7.37533	0.5	0.0956
7.38367	0.5	0.09755
7.392	0.5	0.092
7.40033	0.5	0.08815
7.40867	0.5	0.06895
7.417	0.5	0.0659
7.42533	0.5	0.05975
7.43367	0.5	0.06265
7.442	0.5	0.061
7.45033	0.5	0.0859
7.45867	0.5	0.0794
7.467	0.5	0.09105
7.47533	0.5	0.0807
7.48367	0.5	0.0658
7.492	0.5	0.0594
7.50033	0.5	0.05965
7.50867	0.5	0.0582
7.517	0.5	0.0492
7.52533	0.5	0.06915
7.53367	0.5	0.0968
7.542	0.5	0.0837
7.55033	0.5	0.07755
7.55867	0.5	0.06085
7.567	0.5	0.0473
7.57533	0.5	0.0403
7.58367	0.5	0.05085
7.592	0.5	0.0469
7.60033	0.5	0.0667
7.60867	0.5	0.0746
7.617	0.5	0.07765
7.62533	0.5	0.06925
7.63367	0.5	0.05995
7.642	0.5	0.05485
7.65033	0.5	0.04515
7.65867	0.5	0.0437
7.667	0.5	0.0388
7.67533	0.5	0.05205
7.68367	0.5	0.07005
7.692	0.5	0.07275
7.70033	0.5	0.0669
7.70867	0.5	0.05135
7.717	0.5	0.0371
7.72533	0.5	0.03005
7.73367	0.5	0.03465
7.742	0.5	0.03675
7.75033	0.5	0.05725
7.75867	0.5	0.07155
7.767	0.5	0.0693
7.77533	0.5	0.0696
7.78367	0.5	0.0508
7.792	0.5	0.0448
7.80033	0.5	0.0354
7.80867	0.5	0.0382
7.817	0.5	0.03845
7.82533	0.5	0.051
7.83367	0.5	0.0652
7.842	0.5	0.0717
7.85033	0.5	0.05825
7.85867	0.5	0.04775
7.867	0.5	0.04045
7.87533	0.5	0.02435
7.88367	0.5	0.03295
7.892	0.5	0.0184
7.90033	0.5	0.0351
7.90867	0.5	0.0561
7.917	0.5	0.0593
7.92533	0.5	0.05905
7.93367	0.5	0.03955
7.942	0.5	0.0366
7.95033	0.5	0.03015
7.95867	0.5	0.0346
7.967	0.5	0.02345
7.97533	0.5	0.0393
7.98367	0.5	0.0522
7.992	0.5	0.0583
8.00033	0.5	0.04055
8.00867	0.5	0.0374
8.017	0.5	0.03075
8.02533	0.5	0.0305
8.03367	0.5	0.02835
8.042	0.5	0.02615
8.05033	0.5	0.02965
8.05867	0.5	0.0449
8.067	0.5	0.0563
8.07533	0.5	0.04725
8.08367	0.5	0.03305
8.092	0.5	0.01985
8.10033	0.5	0.00525
8.10867	0.5	0.0183
8.117	0.5	0.02005
8.12533	0.5	0.02195
8.13367	0.5	0.047
8.142	0.5	0.05665
8.15033	0.5	0.0525
8.15867	0.5	0.03745
8.167	0.5	0.0321
8.17533	0.5	0.02115
8.18367	0.5	0.02475
8.192	0.5	0.02485
8.20033	0.5	0.0321
8.20867	0.5	0.0559
8.217	0.5	0.0675
8.22533	0.5	0.06235
8.23367	0.5	0.0503
8.242	0.5	0.03685
8.25033	0.5	0.0206
8.25867	0.5	0.02685
8.267	0.5	0.03295
8.27533	0.5	0.0323
8.28367	0.5	0.0599
8.292	0.5	0.06155
8.30033	0.5	0.06045
8.30867	0.5	0.04655
8.317	0.5	0.041
8.32533	0.5	0.02315
8.33367	0.5	0.0127
8.342	0.5	0.01545
8.35033	0.5	0.0221
8.35867	0.5	0.0448
8.367	0.5	0.0494
8.37533	0.5	0.04625
8.38367	0.5	0.03675
8.392	0.5	0.0197
8.40033	0.5	0.01215
8.40867	0.5	0.01135
8.417	0.5	0.0147
8.42533	0.5	0.0199
8.43367	0.5	0.03455
8.442	0.5	0.03915
8.45033	0.5	0.0402
8.45867	0.5	0.03605
8.467	0.5	0.01315
8.47533	0.5	0.00445
8.48367	0.5	0.0047
8.492	0.5	0.0146
8.50033	0.5	0.00445
8.50867	0.5	0.02765
8.517	0.5	0.03095
8.52533	0.5	0.02945
8.53367	0.5	0.02235
8.542	0.5	0.01565
8.55033	0.5	0.01485
8.55867	0.5	0.0033
8.567	0.5	-0.0027
8.57533	0.5	0.0032
8.58367	0.5	0.02515
8.592	0.5	0.0355
8.60033	0.5	0.0339
8.60867	0.5	0.02955
8.617	0.5	0.01705
8.62533	0.5	-0.00485
8.63367	0.5	-0.00935
8.642	0.5	-0.00325
8.65033	0.5	-0.00825
8.65867	0.5	0.00995
8.667	0.5	0.0296
8.67533	0.5	0.02965
8.68367	0.5	0.01905
8.692	0.5	-0.0026
8.70033	0.5	-0.0158
8.70867	0.5	-0.02235
8.717	0.5	-0.0186
8.72533	0.5	-0.0094
8.73367	0.5	0.00495
8.742	0.5	0.01705
8.75033	0.5	0.03305
8.75867	0.5	0.02045
8.767	0.5	0.01075
8.77533	0.5	0.0027
8.78367	0.5	-0.0065
8.792	0.5	-0.0015
8.80033	0.5	-0.0072
8.80867	0.5	0.01895
8.817	0.5	0.02345
8.82533	0.5	0.03165
8.83367	0.5	0.0264
8.842	0.5	0.0178
8.85033	0.5	0.00765
8.85867	0.5	0.00565
8.867	0.5	0.00135
8.87533	0.5	-0.0026
8.88367	0.5	0.0068
8.892	0.5	0.0309
8.90033	0.5	0.0322
8.90867	0.5	0.02605
8.917	0.5	0.01605
8.92533	0.5	-0.0027
8.93367	0.5	-0.00675
8.942	0.5	0.00535
8.95033	0.5	0.001
8.95867	0.5	0.0092
8.967	0.5	0.03655
8.97533	0.5	0.0286
8.98367	0.5	0.027
8.992	0.5	0.02045
9.00033	0.5	0.0073
9.00867	0.5	-0.0014
9.017	0.5	0.0141
9.02533	0.5	0.00145
9.03367	0.5	0.01295
9.042	0.5	0.02875
9.05033	0.5	0.0254
9.05867	0.5	0.03055
9.067	0.5	0.0264
9.07533	0.5	0.00385
9.08367	0.5	-0.0018
9.092	0.5	-0.00895
9.10033	0.5	-0.00725
9.10867	0.5	0.0177
9.117	0.5	0.02975
9.12533	0.5	0.0254
9.13367	0.5	0.0222
9.142	0.5	0.0168
9.15033	0.5	0.0119
9.15867	0.5	-0.0018
9.167	0.5	-0.0014
9.17533	0.5	-0.0031
9.18367	0.5	0.00475
9.192	0.5	0.02245
9.20033	0.5	0.0294
9.20867	0.5	0.01905
9.217	0.5	0.0116
9.22533	0.5	0.00235
9.23367	0.5	-0.00165
9.242	0.5	-0.0078
9.25033	0.5	-0.01185
9.25867	0.5	-0.0164
9.267	0.5	0.01
9.27533	0.5	0.01565
9.28367	0.5	0.0118
9.292	0.5	0.0061
9.30033	0.5	0.0012
9.30867	0.5	-0.0001
9.317	0.5	-0.0012
9.32533	0.5	-0.0041
9.33367	0.5	0.0024
9.342	0.5	0.0199
9.35033	0.5	0.0269
9.35867	0.5	0.02245
9.367	0.5	0.00975
9.37533	0.5	-0.00275
9.38367	0.5	-0.0129
9.392	0.5	-0.0105
9.40033	0.5	0.00025
9.40867	0.5	-0.0105
9.417	0.5	0.00805
9.42533	0.5	0.0163
9.43367	0.5	0.0187
9.442	0.5	0.0037
9.45033	0.5	0.0001
9.45867	0.5	0.0025
9.467	0.5	-0.00205
9.47533	0.5	-0.0076
9.48367	0.5	-0.00635
9.492	0.5	0.01995
9.50033	0.5	0.0217
9.50867	0.5	0.0173
9.517	0.5	0.0144
9.52533	0.5	-0.0003
9.53367	0.5	-0.0041
9.542	0.5	-0.014
9.55033	0.5	-0.0102
9.55867	0.5	-0.0168
9.567	0.5	0.0058
9.57533	0.5	0.01735
9.58367	0.5	0.021
9.592	0.5	0.02215
9.60033	0.5	0.00915
9.60867	0.5	-0.00045
9.617	0.5	-0.0107
9.62533	0.5	0.0057
9.63367	0.5	-0.01305
9.642	0.5	0.01055
9.65033	0.5	0.0244
9.65867	0.5	0.01305
9.667	0.5	0.01125
9.67533	0.5	0.0006
9.68367	0.5	-0.0125
9.692	0.5	-0.02025
9.70033	0.5	-0.0122
9.70867	0.5	-0.01465
9.717	0.5	0.0035
9.72533	0.5	0.02245
9.73367	0.5	0.0177
9.742	0.5	0.02455
9.75033	0.5	0.00435
9.75867	0.5	-0.0169
9.767	0.5	-0.0256
9.77533	0.5	-0.01235
9.78367	0.5	-0.01975
9.792	0.5	-0.01055
9.80033	0.5	0.0086
9.80867	0.5	0.00805
9.817	0.5	0.00275
9.82533	0.5	0.0034
9.83367	0.5	-0.02675
9.842	0.5	-0.03155
9.85033	0.5	-0.0255
9.85867	0.5	-0.02265
9.867	0.5	-0.00875
9.87533	0.5	0.0085
9.88367	0.5	0.0097
9.892	0.5	0.0035
9.90033	0.5	-0.01585
9.90867	0.5	-0.027
9.917	0.5	-0.0358
9.92533	0.5	-0.0268
9.93367	0.5	-0.0269
9.942	0.5	-0.01245
9.95033	0.5	5e-05
9.95867	0.5	0.002
9.967	0.5	0.0002
9.97533	0.5	-0.0138
9.98367	0.5	-0.0133
9.992	0.5	-0.03245
10.0003	0.5	-0.0309
10.0087	0.5	-0.0156
10.017	0.5	-0.0176
10.0253	0.5	0.00205
10.0337	0.5	0.0031
10.042	0.5	-0.00215
10.0503	0.5	-0.0083
10.0587	0.5	-0.01735
10.067	0.5	-0.0288
10.0753	0.5	-0.02795
10.0837	0.5	-0.02305
10.092	0.5	-0.01935
10.1003	0.5	0.00145
10.1087	0.5	0.0024
10.117	0.5	-5e-05
10.1253	0.5	-0.01255
10.1337	0.5	-0.02385
10.142	0.5	-0.0265
10.1503	0.5	-0.0235
10.1587	0.5	-0.02505
10.167	0.5	-0.00815
10.1753	0.5	0.00365
10.1837	0.5	0.0094
10.192	0.5	0.00095
10.2003	0.5	-0.0033
10.2087	0.5	-0.01605
10.217	0.5	-0.0337
10.2253	0.5	-0.0323
10.2337	0.5	-0.0286
10.242	0.5	-0.02385
10.2503	0.5	-0.0016
10.2587	0.5	-0.00895
10.267	0.5	-0.01225
10.2753	0.5	-0.0122
10.2837	0.5	-0.01385
10.292	0.5	-0.0339
10.3003	0.5	-0.02315
10.3087	0.5	-0.02325
10.317	0.5	-0.02805
10.3253	0.5	-0.0086
10.3337	0.5	0.0096
10.342	0.5	0.0045
10.3503	0.5	-0.00555
10.3587	0.5	-0.0319
10.367	0.5	-0.03565
10.3753	0.5	-0.0276
10.3837	0.5	-0.0293
10.392	0.5	-0.0286
10.4003	0.5	0.0007
10.4087	0.5	0.00265
10.417	0.5	0.0019
10.4253	0.5	-0.0104
10.4337	0.5	-0.0114
10.442	0.5	-0.04115
10.4503	0.5	-0.04085
10.4587	0.5	-0.0299
10.467	0.5	-0.0402
10.4753	0.5	-0.0079
10.4837	0.5	0.0023
10.492	0.5	0.0015
10.5003	0.5	-0.0118
10.5087	0.5	-0.02505
10.517	0.5	-0.0251
10.5253	0.5	-0.03365
10.5337	0.5	-0.0295
10.542	0.5	-0.0311
10.5503	0.5	-0.013
10.5587	0.5	-0.0017
10.567	0.5	-0.0049
10.5753	0.5	-0.0144
10.5837	0.5	-0.02475
10.592	0.5	-0.03825
10.6003	0.5	-0.0348
10.6087	0.5	-0.04075
10.617	0.5	-0.0342
10.6253	0.5	-0.01615
10.6337	0.5	-0.0029
10.642	0.5	-0.0063
10.6503	0.5	-0.0225
10.6587	0.5	-0.0279
10.667	0.5	-0.03525
10.6753	0.5	-0.0339
10.6837	0.5	-0.02965
10.692	0.5	-0.03905
10.7003	0.5	-0.02105
10.7087	0.5	0.00285
10.717	0.5	-0.0087
10.7253	0.5	-0.0144
10.7337	0.5	-0.02635
10.742	0.5	-0.04055
10.7503	0.5	-0.03985
10.7587	0.5	-0.03275
10.767	0.5	-0.04115
10.7753	0.5	-0.01705
10.7837	0.5	-0.0072
10.792	0.5	-0.0114
10.8003	0.5	-0.01965
10.8087	0.5	-0.01905
10.817	0.5	-0.0303
10.8253	0.5	-0.0332
10.8337	0.5	-0.01605
10.842	0.5	-0.02675
10.8503	0.5	-0.0175
10.8587	0.5	0.01205
10.867	0.5	0.00485
10.8753	0.5	0.00195
10.8837	0.5	-0.01895
10.892	0.5	-0.0363
10.9003	0.5	-0.04115
10.9087	0.5	-0.0291
10.917	0.5	-0.0363
10.9253	0.5	-0.0233
10.9337	0.5	-0.00825
10.942	0.5	-0.00205
10.9503	0.5	-0.0092
10.9587	0.5	-0.0114
10.967	0.5	-0.02785
10.9753	0.5	-0.02625
10.9837	0.5	-0.02495
10.992	0.5	-0.0316
11.0003	0.5	-0.02565
11.0087	0.5	0.0023
11.017	0.5	0.00305
11.0253	0.5	-0.01345
11.0337	0.5	-0.00865
11.042	0.5	-0.02155
11.0503	0.5	-0.0429
11.0587	0.5	-0.02185
11.067	0.5	-0.03725
11.0753	0.5	-0.0252
11.0837	0.5	-0.0104
11.092	0.5	-0.0094
11.1003	0.5	-0.0195
11.1087	0.5	-0.00805
11.117	0.5	-0.0248
11.1253	0.5	-0.0365
11.1337	0.5	-0.0356
11.142	0.5	-0.0449
11.1503	0.5	-0.02435
11.1587	0.5	-0.00325
11.167	0.5	-0.0065
11.1753	0.5	-0.0173
11.1837	0.5	-0.02405
11.192	0.5	-0.0193
11.2003	0.5	-0.03645
11.2087	0.5	-0.0406
11.217	0.5	-0.0285
11.2253	0.5	-0.02265
11.2337	0.5	0.0039
11.242	0.5	0.0024
11.2503	0.5	-0.0066
11.2587	0.5	-0.0119
11.267	0.5	-0.00985
11.2753	0.5	-0.0282
11.2837	0.5	-0.03155
11.292	0.5	-0.02865
11.3003	0.5	-0.02585
11.3087	0.5	-0.01175
11.317	0.5	-0.00015
11.3253	0.5	0.0006
11.3337	0.5	-0.0077
11.342	0.5	-0.026
11.3503	0.5	-0.0353
11.3587	0.5	-0.03045
11.367	0.5	-0.03535
11.3753	0.5	-0.0272
11.3837	0.5	-0.0143
11.392	0.5	-0.006
11.4003	0.5	-0.015
11.4087	0.5	-0.02405
11.417	0.5	-0.0294
11.4253	0.5	-0.04115
11.4337	0.5	-0.03605
11.442	0.5	-0.0451
11.4503	0.5	-0.0326
11.4587	0.5	-0.01355
11.467	0.5	-0.00795
11.4753	0.5	-0.01495
11.4837	0.5	-0.02825
11.492	0.5	-0.0271
11.5003	0.5	-0.0379
11.5087	0.5	-0.03405
11.517	0.5	-0.03755
11.5253	0.5	-0.0429
11.5337	0.5	-0.01465
11.542	0.5	-0.01305
11.5503	0.5	-0.02475
11.5587	0.5	-0.02825
11.567	0.5	-0.04125
11.5753	0.5	-0.0547
11.5837	0.5	-0.05065
11.592	0.5	-0.0518
11.6003	0.5	-0.04025
11.6087	0.5	-0.01935
11.617	0.5	-0.0067
11.6253	0.5	-0.01085
11.6337	0.5	-0.0194
11.642	0.5	-0.03435
11.6503	0.5	-0.045
11.6587	0.5	-0.0422
11.667	0.5	-0.04655
11.6753	0.5	-0.0366
11.6837	0.5	-0.01775
11.692	0.5	-0.0187
11.7003	0.5	-0.00825
11.7087	0.5	-0.0157
11.717	0.5	-0.0317
11.7253	0.5	-0.0451
11.7337	0.5	-0.04375
11.742	0.5	-0.0426
11.7503	0.5	-0.0452
11.7587	0.5	-0.0259
11.767	0.5	-0.0151
11.7753	0.5	-0.01115
11.7837	0.5	-0.0101
11.792	0.5	-0.03715
11.8003	0.5	-0.05125
11.8087	0.5	-0.05875
11.817	0.5	-0.0509
11.8253	0.5	-0.04005
11.8337	0.5	-0.02505
11.842	0.5	-0.01475
11.8503	0.5	-0.00615
11.8587	0.5	-0.01395
11.867	0.5	-0.02895
11.8753	0.5	-0.0425
11.8837	0.5	-0.0592
11.892	0.5	-0.0544
11.9003	0.5	-0.0515
11.9087	0.5	-0.03925
11.917	0.5	-0.0284
11.9253	0.5	-0.0229
11.9337	0.5	-0.03215
11.942	0.5	-0.04325
11.9503	0.5	-0.05535
11.9587	0.5	-0.0555
11.967	0.5	-0.04435
11.9753	0.5	-0.04075
11.9837	0.5	-0.02145
11.992	0.5	-0.0099
12.0003	0.5	-0.012
12.0087	0.5	-0.01155
12.017	0.5	-0.02855
12.0253	0.5	-0.0386
12.0337	0.5	-0.05395
12.042	0.5	-0.04505
12.0503	0.5	-0.0449
12.0587	0.5	-0.0304
12.067	0.5	-0.0134
12.0753	0.5	-0.0099
12.0837	0.5	-0.01985
12.092	0.5	-0.0217
12.1003	0.5	-0.0344
12.1087	0.5	-0.04285
12.117	0.5	-0.03995
12.1253	0.5	-0.04635
12.1337	0.5	-0.0247
12.142	0.5	-0.0133
12.1503	0.5	-0.0082
12.1587	0.5	-0.0095
12.167	0.5	-0.01205
12.1753	0.5	-0.01735
12.1837	0.5	-0.02
12.192	0.5	-0.02385
12.2003	0.5	-0.0254
12.2087	0.5	-0.01475
12.217	0.5	0.0064
12.2253	0.5	0.01595
12.2337	0.5	0.0152
12.242	0.5	0.0077
12.2503	0.5	0.0011
12.2587	0.5	-0.0021
12.267	0.5	-0.00025
12.2753	0.5	-0.0086
12.2837	0.5	0.00945
12.292	0.5	0.0223
12.3003	0.5	0.0261
12.3087	0.5	0.02425
12.317	0.5	0.0271
12.3253	0.5	0.0156
12.3337	0.5	0.0121
12.342	0.5	0.0193
12.3503	0.5	0.0195
12.3587	0.5	0.0299
12.367	0.5	0.05335
12.3753	0.5	0.0541
12.3837	0.5	0.0559
12.392	0.5	0.04865
12.4003	0.5	0.0381
12.4087	0.5	0.02655
12.417	0.5	0.0361
12.4253	0.5	0.0451
12.4337	0.5	0.045
12.442	0.5	0.07045
12.4503	0.5	0.0786
12.4587	0.5	0.08165
12.467	0.5	0.07345
12.4753	0.5	0.06535
12.4837	0.5	0.06145
12.492	0.5	0.05875
12.5003	0.5	0.0679
12.5087	0.5	0.08135
12.517	0.5	0.09915
12.5253	0.5	0.10795
12.5337	0.5	0.1183
12.542	0.5	0.10405
12.5503	0.5	0.08975
12.5587	0.5	0.08945
12.567	0.5	0.09665
12.5753	0.5	0.1044
12.5837	0.5	0.10515
12.592	0.5	0.1262
12.6003	0.5	0.14255
12.6087	0.5	0.13985
12.617	0.5	0.14595
12.6253	0.5	0.1388
12.6337	0.5	0.14125
12.642	0.5	0.14785
12.6503	0.5	0.14705
12.6587	0.5	0.15685
12.667	0.5	0.18
12.6753	0.5	0.19895
12.6837	0.5	0.2027
12.692	0.5	0.19545
12.7003	0.5	0.19365
12.7087	0.5	0.18115
12.717	0.5	0.1868
12.7253	0.5	0.2059
12.7337	0.5	0.22175
12.742	0.5	0.25895
12.7503	0.5	0.27365
12.7587	0.5	0.28205
12.767	0.5	0.29135
12.7753	0.5	0.29305
12.7837	0.5	0.2957
12.792	0.5	0.30335
12.8003	0.5	0.33385
12.8087	0.5	0.34945
12.817	0.5	0.38895
12.8253	0.5	0.42535
12.8337	0.5	0.4408
12.842	0.5	0.4561
12.8503	0.5	0.4739
12.8587	0.5	0.50715
12.867	0.5	0.52465
12.8753	0.5	0.5726
12.8837	0.5	0.6149
12.892	0.5	0.6744
12.9003	0.5	0.7255
12.9087	0.5	0.783
12.917	0.5	0.83185
12.9253	0.5	0.87675
12.9337	0.5	0.9249
12.942	0.5	0.98005
12.9503	0.5	1.0523
12.9587	0.5	1.12625
12.967	0.5	1.2278
12.9753	0.5	1.30815
12.9837	0.5	1.3837
12.992	0.5	1.46125
13.0003	0.5	1.53835
13.0087	0.5	1.6075
13.017	0.5	1.68985
13.0253	0.5	1.7819
13.0337	0.5	1.8678
13.042	0.5	1.97085
13.0503	0.5	2.0687
13.0587	0.5	2.1393
13.067	0.5	2.2174
13.0753	0.5	2.2741
13.0837	0.5	2.33035
13.092	0.5	2.38085
13.1003	0.5	2.4458
13.1087	0.5	2.4812
13.117	0.5	2.5401
13.1253	0.5	2.5858
13.1337	0.5	2.61815
13.142	0.5	2.62285
13.1503	0.5	2.6264
13.1587	0.5	2.6099
13.167	0.5	2.59025
13.1753	0.5	2.5706
13.1837	0.5	2.5561
13.192	0.5	2.5229
13.2003	0.5	2.49545
13.2087	0.5	2.44655
13.217	0.5	2.3903
13.2253	0.5	2.3039
13.2337	0.5	2.22505
13.242	0.5	2.13235
13.2503	0.5	2.06495
13.2587	0.5	1.9856
13.267	0.5	1.90625
13.2753	0.5	1.83855
13.2837	0.5	1.7615
13.292	0.5	1.66295
13.3003	0.5	1.5565
13.3087	0.5	1.4534
13.317	0.5	1.35075
13.3253	0.5	1.2668
13.3337	0.5	1.1827
13.342	0.5	1.10585
13.3503	0.5	1.0485
13.3587	0.5	0.96975
13.367	0.5	0.8934
13.3753	0.5	0.80925
13.3837	0.5	0.7327
13.392	0.5	0.65635
13.4003	0.5	0.59475
13.4087	0.5	0.5413
13.417	0.5	0.49495
13.4253	0.5	0.4619
13.4337	0.5	0.42225
13.442	0.5	0.37115
13.4503	0.5	0.3287
13.4587	0.5	0.2876
13.467	0.5	0.23785
13.4753	0.5	0.21765
13.4837	0.5	0.19465
13.492	0.5	0.16615
13.5003	0.5	0.1728
13.5087	0.5	0.15545
13.517	0.5	0.13755
13.5253	0.5	0.11
13.5337	0.5	0.085
13.542	0.5	0.065
13.5503	0.5	0.0573
13.5587	0.5	0.03995
13.567	0.5	0.04175
13.5753	0.5	0.0511
13.5837	0.5	0.0612
13.592	0.5	0.0491
13.6003	0.5	0.0349
13.6087	0.5	0.00845
13.617	0.5	-0.00195
13.6253	0.5	-0.00225
13.6337	0.5	-0.005
13.642	0.5	-0.00275
13.6503	0.5	0.00815
13.6587	0.5	0.02335
13.667	0.5	0.00615
13.6753	0.5	0.002
13.6837	0.5	-0.01045
13.692	0.5	-0.03265
13.7003	0.5	-0.02595
13.7087	0.5	-0.03475
13.717	0.5	-0.0266
13.7253	0.5	-0.00765
13.7337	0.5	0.0009
13.742	0.5	-0.00355
13.7503	0.5	-0.01375
13.7587	0.5	-0.02825
13.767	0.5	-0.03255
13.7753	0.5	-0.0349
13.7837	0.5	-0.0404
13.792	0.5	-0.0236
13.8003	0.5	-0.0115
13.8087	0.5	-0.00555
13.817	0.5	-0.00495
13.8253	0.5	-0.0134
13.8337	0.5	-0.0274
13.842	0.5	-0.0351
13.8503	0.5	-0.05285
13.8587	0.5	-0.0438
13.867	0.5	-0.03715
13.8753	0.5	-0.02125
13.8837	0.5	-0.0093
13.892	0.5	-0.0091
13.9003	0.5	-0.02115
13.9087	0.5	-0.02125
13.917	0.5	-0.03915
13.9253	0.5	-0.0472
13.9337	0.5	-0.0432
13.942	0.5	-0.04915
13.9503	0.5	-0.0219
13.9587	0.5	-0.00975
13.967	0.5	-0.01595
13.9753	0.5	-0.02375
13.9837	0.5	-0.0287
13.992	0.5	-0.04225
14.0003	0.5	-0.04425
14.0087	0.5	-0.04725
14.017	0.5	-0.04545
14.0253	0.5	-0.0263
14.0337	0.5	-0.0157
14.042	0.5	-0.01645
14.0503	0.5	-0.0241
14.0587	0.5	-0.03395
14.067	0.5	-0.041
14.0753	0.5	-0.0503
14.0837	0.5	-0.0405
14.092	0.5	-0.04575
14.1003	0.5	-0.0256
14.1087	0.5	-0.0162
14.117	0.5	-0.01475
14.1253	0.5	-0.0235
14.1337	0.5	-0.0376
14.142	0.5	-0.0393
14.1503	0.5	-0.04335
14.1587	0.5	-0.03655
14.167	0.5	-0.03965
14.1753	0.5	-0.03195
14.1837	0.5	-0.01415
14.192	0.5	-0.0108
14.2003	0.5	-0.00795
14.2087	0.5	-0.02595
14.217	0.5	-0.038
14.2253	0.5	-0.04955
14.2337	0.5	-0.0374
14.242	0.5	-0.04625
14.2503	0.5	-0.0235
14.2587	0.5	-0.0097
14.267	0.5	-0.0032
14.2753	0.5	-0.00875
14.2837	0.5	-0.0217
14.292	0.5	-0.03465
14.3003	0.5	-0.03885
14.3087	0.5	-0.0258
14.317	0.5	-0.0339
14.3253	0.5	-0.0286
14.3337	0.5	-0.0071
14.342	0.5	-0.00835
14.3503	0.5	-0.0215
14.3587	0.5	-0.02795
14.367	0.5	-0.03555
14.3753	0.5	-0.0479
14.3837	0.5	-0.03765
14.392	0.5	-0.03445
14.4003	0.5	-0.0302
14.4087	0.5	-0.00665
14.417	0.5	-0.0039
14.4253	0.5	-0.00475
14.4337	0.5	-0.0195
14.442	0.5	-0.02725
14.4503	0.5	-0.0348
14.4587	0.5	-0.03425
14.467	0.5	-0.0324
14.4753	0.5	-0.0231
14.4837	0.5	-0.01485
14.492	0.5	-0.00165
14.5003	0.5	-0.0086
14.5087	0.5	-0.01535
14.517	0.5	-0.028
14.5253	0.5	-0.03805
14.5337	0.5	-0.0328
14.542	0.5	-0.04205
14.5503	0.5	-0.0319
14.5587	0.5	-0.00765
14.567	0.5	-0.0069
14.5753	0.5	-0.00175
14.5837	0.5	-0.012
14.592	0.5	-0.02245
14.6003	0.5	-0.0305
14.6087	0.5	-0.0331
14.617	0.5	-0.0262
14.6253	0.5	-0.02085
14.6337	0.5	-0.0001
14.642	0.5	-0.0063
14.6503	0.5	-0.0059
14.6587	0.5	-0.0148
14.667	0.5	-0.0295
14.6753	0.5	-0.0391
14.6837	0.5	-0.0419
14.692	0.5	-0.0443
14.7003	0.5	-0.0428
14.7087	0.5	-0.0132
14.717	0.5	-0.00825
14.7253	0.5	-0.003
14.7337	0.5	-0.0217
14.742	0.5	-0.035
14.7503	0.5	-0.0497
14.7587	0.5	-0.04635
14.767	0.5	-0.05155
14.7753	0.5	-0.03585
14.7837	0.5	-0.02085
14.792	0.5	0.00135
14.8003	0.5	-0.0059
14.8087	0.5	-0.01545
14.817	0.5	-0.02425
14.8253	0.5	-0.0333
14.8337	0.5	-0.04185
14.842	0.5	-0.02575
14.8503	0.5	-0.03795
14.8587	0.5	-0.0169
14.867	0.5	-0.0095
14.8753	0.5	0.0004
14.8837	0.5	-0.01555
14.892	0.5	-0.0343
14.9003	0.5	-0.0345
14.9087	0.5	-0.05165
14.917	0.5	-0.0351
14.9253	0.5	-0.04485
14.9337	0.5	-0.019
14.942	0.5	-0.0059
14.9503	0.5	-0.01035
14.9587	0.5	-0.0186
14.967	0.5	-0.0318
14.9753	0.5	-0.039
14.9837	0.5	-0.0375
14.992	0.5	-0.0315
15.0003	0.5	-0.0351
15.0087	0.5	-0.0191
15.017	0.5	-0.00895
15.0253	0.5	-0.0107
15.0337	0.5	-0.0258
15.042	0.5	-0.0292
15.0503	0.5	-0.04575
15.0587	0.5	-0.0512
15.067	0.5	-0.0526
15.0753	0.5	-0.05545
15.0837	0.5	-0.031
15.092	0.5	-0.01425
15.1003	0.5	-0.01985
15.1087	0.5	-0.02425
15.117	0.5	-0.04635
15.1253	0.5	-0.0455
15.1337	0.5	-0.0475
15.142	0.5	-0.0477
15.1503	0.5	-0.0489
15.1587	0.5	-0.02495
15.167	0.5	-0.00945
15.1753	0.5	-0.008
15.1837	0.5	-0.0295
15.192	0.5	-0.04155
15.2003	0.5	-0.05505
15.2087	0.5	-0.05735
15.217	0.5	-0.052
15.2253	0.5	-0.04945
15.2337	0.5	-0.0387
15.242	0.5	-0.02945
15.2503	0.5	-0.0209
15.2587	0.5	-0.0301
15.267	0.5	-0.0368
15.2753	0.5	-0.05225
15.2837	0.5	-0.05935
15.292	0.5	-0.05695
15.3003	0.5	-0.0512
15.3087	0.5	-0.0353
15.317	0.5	-0.02125
15.3253	0.5	-0.01865
15.3337	0.5	-0.02215
15.342	0.5	-0.04465
15.3503	0.5	-0.05935
15.3587	0.5	-0.0626
15.367	0.5	-0.04985
15.3753	0.5	-0.06535
15.3837	0.5	-0.056
15.392	0.5	-0.04545
15.4003	0.5	-0.0267
15.4087	0.5	-0.03695
15.417	0.5	-0.04385
15.4253	0.5	-0.05245
15.4337	0.5	-0.06915
15.442	0.5	-0.05855
15.4503	0.5	-0.06725
15.4587	0.5	-0.04455
15.467	0.5	-0.0349
15.4753	0.5	-0.03255
15.4837	0.5	-0.0454
15.492	0.5	-0.051
15.5003	0.5	-0.0485
15.5087	0.5	-0.05725
15.517	0.5	-0.0608
15.5253	0.5	-0.06335
15.5337	0.5	-0.04735
15.542	0.5	-0.02065
15.5503	0.5	-0.02935
15.5587	0.5	-0.0328
15.567	0.5	-0.04655
15.5753	0.5	-0.05415
15.5837	0.5	-0.06245
15.592	0.5	-0.0565
15.6003	0.5	-0.06035
15.6087	0.5	-0.05765
15.617	0.5	-0.04355
15.6253	0.5	-0.0297
15.6337	0.5	-0.0364
15.642	0.5	-0.0369
15.6503	0.5	-0.0498
15.6587	0.5	-0.05895
15.667	0.5	-0.06155
15.6753	0.5	-0.055
15.6837	0.5	-0.0537
15.692	0.5	-0.0358
15.7003	0.5	-0.0337
15.7087	0.5	-0.03015
15.717	0.5	-0.0428
15.7253	0.5	-0.05235
15.7337	0.5	-0.06705
15.742	0.5	-0.055
15.7503	0.5	-0.06055
15.7587	0.5	-0.0598
15.767	0.5	-0.0327
15.7753	0.5	-0.0303
15.7837	0.5	-0.03995
15.792	0.5	-0.0393
15.8003	0.5	-0.0506
15.8087	0.5	-0.0581
15.817	0.5	-0.0592
15.8253	0.5	-0.06255
15.8337	0.5	-0.05825
15.842	0.5	-0.02895
15.8503	0.5	-0.0233
15.8587	0.5	-0.0356
15.867	0.5	-0.0471
15.8753	0.5	-0.0641
15.8837	0.5	-0.07095
15.892	0.5	-0.06895
15.9003	0.5	-0.0582
15.9087	0.5	-0.05855
15.917	0.5	-0.04335
15.9253	0.5	-0.0334
15.9337	0.5	-0.0355
15.942	0.5	-0.0442
15.9503	0.5	-0.0455
15.9587	0.5	-0.0506
15.967	0.5	-0.0595
15.9753	0.5	-0.0665
15.9837	0.5	-0.0575
15.992	0.5	-0.04435
16.0003	0.5	-0.03935
16.0087	0.5	-0.0412
16.017	0.5	-0.04925
16.0253	0.5	-0.06135
16.0337	0.5	-0.0658
16.042	0.5	-0.07065
16.0503	0.5	-0.07335
16.0587	0.5	-0.0731
16.067	0.5	-0.04945
16.0753	0.5	-0.0393
16.0837	0.5	-0.0423
16.092	0.5	-0.05085
16.1003	0.5	-0.0623
16.1087	0.5	-0.073
16.117	0.5	-0.0861
16.1253	0.5	-0.0783
16.1337	0.5	-0.0812
16.142	0.5	-0.0628
16.1503	0.5	-0.0476
16.1587	0.5	-0.05135
16.167	0.5	-0.0661
16.1753	0.5	-0.0642
16.1837	0.5	-0.07435
16.192	0.5	-0.0927
16.2003	0.5	-0.0908
16.2087	0.5	-0.1071
16.217	0.5	-0.08665
16.2253	0.5	-0.0404
16.2337	0.5	-0.05395
16.242	0.5	-0.07445
16.2503	0.5	-0.0816
16.2587	0.5	-0.07935
16.267	0.5	-0.0777
16.2753	0.5	-0.08435
16.2837	0.5	-0.09455
16.292	0.5	-0.072
16.3003	0.5	-0.0633
16.3087	0.5	-0.05445
16.317	0.5	-0.0668
16.3253	0.5	-0.08985
16.3337	0.5	-0.0879
[truncated: 5,240 more rows]

## Sheet: Sheet4
File Path	chrom://cpu-pc/monosaccharide/The Method/自配NaOH/YM/20200621.60min.150mM Naoh.YM.seq/496.smp/ED_1.channel
Channel	ED_1
Injection Information:
Data Vault	monosaccharide
Injection	5 Lact 50ug/ml
Injection Number	8
Position	RD1
Comment
Processing Method	TDB_S1_15mM NaOH_150mM CH3COOH_4.9
Instrument Method	20200621-150mMNAOH-60min-30-hunbiao
Type	Unknown
Status	Finished
Injection Date	2020-06-22
Injection Time	04:19:54
Injection Volume (µl)	25
Dilution Factor	1
Weight	1
Raw Data Information:
Time Min. (min)	0.000167
Time Max. (min)	60.0002
Data Points	7201
Detector	EDet1
Generating Data System	Chromeleon 7.2.2.6394
Exporting Data System	Chromeleon 7.2.2.0
Operator	Instrument Controller
Signal Quantity
Signal Unit	nC
Signal Min.	-6.7878
Signal Max.	802.219
Channel	ED_1
Driver Name	DC-5000
Channel Type	Evaluation
Min. Step (s)	0.5
Max. Step (s)	0.5
Average Step (s)	0.5
Signal Parameter Information:
Signal Info
Raw Data:
Time (min)	Step (s)	Value (nC)
0.000167	n.a.	-0.09385
0.0085	0.5	-0.1056
0.016833	0.5	-0.0889
0.025167	0.5	-0.09725
0.0335	0.5	-0.08095
0.041833	0.5	-0.047
0.050167	0.5	-0.03715
0.0585	0.5	-0.0437
0.066833	0.5	-0.04765
0.075167	0.5	-0.06005
0.0835	0.5	-0.05895
0.091833	0.5	-0.0628
0.100167	0.5	-0.06445
0.1085	0.5	-0.05055
0.116833	0.5	-0.0293
0.125167	0.5	-0.0145
0.1335	0.5	-0.02045
0.141833	0.5	-0.0252
0.150167	0.5	-0.03415
0.1585	0.5	-0.02625
0.166833	0.5	-0.0421
0.175167	0.5	-0.0321
0.1835	0.5	-0.03565
0.191833	0.5	-0.01875
0.200167	0.5	-0.00685
0.2085	0.5	0.0014
0.216833	0.5	-0.01075
0.225167	0.5	-0.02495
0.2335	0.5	-0.04095
0.241833	0.5	-0.0353
0.250167	0.5	-0.028
0.2585	0.5	-0.0241
0.266833	0.5	-0.0071
0.275167	0.5	-0.00485
0.2835	0.5	-0.0073
0.291833	0.5	-0.00745
0.300167	0.5	-0.02765
0.3085	0.5	-0.02885
0.316833	0.5	-0.04625
0.325167	0.5	-0.03845
0.3335	0.5	-0.0353
0.341833	0.5	-0.01925
0.350167	0.5	-5e-05
0.3585	0.5	0.0051
0.366833	0.5	-0.0075
0.375167	0.5	-0.0302
0.3835	0.5	-0.03845
0.391833	0.5	-0.0457
0.400167	0.5	-0.03365
0.4085	0.5	-0.0407
0.416833	0.5	-0.02635
0.425167	0.5	-0.01485
0.4335	0.5	-0.00935
0.441833	0.5	-0.01115
0.450167	0.5	-0.03
0.4585	0.5	-0.04065
0.466833	0.5	-0.03875
0.475167	0.5	-0.0471
0.4835	0.5	-0.049
0.491833	0.5	-0.0196
0.500167	0.5	-0.0061
0.5085	0.5	-0.00595
0.516833	0.5	-0.01355
0.525167	0.5	-0.02225
0.5335	0.5	-0.0467
0.541833	0.5	-0.0425
0.550167	0.5	-0.0345
0.5585	0.5	-0.04205
0.566833	0.5	-0.0278
0.575167	0.5	-0.0184
0.5835	0.5	-0.01075
0.591833	0.5	-0.0251
0.600167	0.5	-0.03355
0.6085	0.5	-0.03885
0.616833	0.5	-0.04875
0.625167	0.5	-0.04315
0.6335	0.5	-0.0442
0.641833	0.5	-0.03225
0.650167	0.5	-0.0034
0.6585	0.5	-0.00565
0.666833	0.5	-0.00725
0.675167	0.5	-0.024
0.6835	0.5	-0.0519
0.691833	0.5	-0.0589
0.700167	0.5	-0.0402
0.7085	0.5	-0.0431
0.716833	0.5	-0.0312
0.725167	0.5	-0.0127
0.7335	0.5	-0.014
0.741833	0.5	-0.01575
0.750167	0.5	-0.033
0.7585	0.5	-0.0438
0.766833	0.5	-0.0453
0.775167	0.5	-0.04925
0.7835	0.5	-0.0483
0.791833	0.5	-0.0343
0.800167	0.5	-0.01265
0.8085	0.5	-0.0139
0.816833	0.5	-0.02185
0.825167	0.5	-0.0273
0.8335	0.5	-0.03605
0.841833	0.5	-0.04835
0.850167	0.5	-0.0391
0.8585	0.5	-0.04485
0.866833	0.5	-0.0247
0.875167	0.5	-0.0015
0.8835	0.5	-0.0079
0.891833	0.5	-0.0094
0.900167	0.5	-0.01745
0.9085	0.5	-0.02515
0.916833	0.5	-0.038
0.925167	0.5	-0.04585
0.9335	0.5	-0.0311
0.941833	0.5	-0.03265
0.950167	0.5	-0.0085
0.9585	0.5	-0.0025
0.966833	0.5	-0.0182
0.975167	0.5	-0.0209
0.9835	0.5	-0.029
0.991833	0.5	-0.03795
1.00017	0.5	-0.0353
1.0085	0.5	-0.04205
1.01683	0.5	-0.0356
1.02517	0.5	-0.0135
1.0335	0.5	-0.00435
1.04183	0.5	-0.0036
1.05017	0.5	-0.0202
1.0585	0.5	-0.03805
1.06683	0.5	-0.0399
1.07517	0.5	-0.0323
1.0835	0.5	-0.03405
1.09183	0.5	-0.0311
1.10017	0.5	-0.00895
1.1085	0.5	-0.003
1.11683	0.5	-0.0039
1.12517	0.5	-0.0054
1.1335	0.5	-0.02035
1.14183	0.5	-0.03035
1.15017	0.5	-0.0324
1.1585	0.5	-0.0266
1.16683	0.5	-0.03085
1.17517	0.5	-0.0138
1.1835	0.5	0.00415
1.19183	0.5	-0.00715
1.20017	0.5	-0.0136
1.2085	0.5	-0.0256
1.21683	0.5	-0.0371
1.22517	0.5	-0.0372
1.2335	0.5	-0.02815
1.24183	0.5	-0.03155
1.25017	0.5	-0.01015
1.2585	0.5	-0.006
1.26683	0.5	-0.00085
1.27517	0.5	-0.00445
1.2835	0.5	-0.0162
1.29183	0.5	-0.0305
1.30017	0.5	-0.0273
1.3085	0.5	-0.0289
1.31683	0.5	-0.0293
1.32517	0.5	-0.0096
1.3335	0.5	-0.001
1.34183	0.5	-0.0116
1.35017	0.5	-0.01405
1.3585	0.5	-0.0226
1.36683	0.5	-0.03675
1.37517	0.5	-0.0407
1.3835	0.5	-0.03585
1.39183	0.5	-0.03795
1.40017	0.5	-0.00955
1.4085	0.5	-0.0022
1.41683	0.5	-0.00825
1.42517	0.5	-0.0087
1.4335	0.5	-0.0181
1.44183	0.5	-0.0363
1.45017	0.5	-0.0479
1.4585	0.5	-0.09775
1.46683	0.5	-0.31235
1.47517	0.5	-1.02725
1.4835	0.5	-2.6044
1.49183	0.5	-4.7827
1.50017	0.5	-6.4574
1.5085	0.5	-6.7878
1.51683	0.5	-5.93495
1.52517	0.5	-4.5577
1.5335	0.5	-3.054
1.54183	0.5	-1.66055
1.55017	0.5	-0.4495
1.5585	0.5	0.556
1.56683	0.5	1.3821
1.57517	0.5	2.10585
1.5835	0.5	2.7178
1.59183	0.5	3.11295
1.60017	0.5	3.24945
1.6085	0.5	3.1291
1.61683	0.5	2.78705
1.62517	0.5	2.3481
1.6335	0.5	1.8742
1.64183	0.5	1.42805
1.65017	0.5	1.12785
1.6585	0.5	1.11255
1.66683	0.5	1.5821
1.67517	0.5	2.74585
1.6835	0.5	4.65725
1.69183	0.5	7.1699
1.70017	0.5	9.86295
1.7085	0.5	12.0219
1.71683	0.5	13.0466
1.72517	0.5	12.7985
1.7335	0.5	11.4982
1.74183	0.5	9.6083
1.75017	0.5	7.5619
1.7585	0.5	5.69385
1.76683	0.5	4.14755
1.77517	0.5	2.982
1.7835	0.5	2.12735
1.79183	0.5	1.5153
1.80017	0.5	1.08605
1.8085	0.5	0.7876
1.81683	0.5	0.56935
1.82517	0.5	0.4167
1.8335	0.5	0.3276
1.84183	0.5	0.2586
1.85017	0.5	0.2191
1.8585	0.5	0.19965
1.86683	0.5	0.1787
1.87517	0.5	0.14855
1.8835	0.5	0.1151
1.89183	0.5	0.0963
1.90017	0.5	0.06725
1.9085	0.5	0.06565
1.91683	0.5	0.04955
1.92517	0.5	0.0611
1.9335	0.5	0.07545
1.94183	0.5	0.07425
1.95017	0.5	0.0666
1.9585	0.5	0.04755
1.96683	0.5	0.03135
1.97517	0.5	0.0227
1.9835	0.5	0.02005
1.99183	0.5	0.02775
2.00017	0.5	0.03815
2.0085	0.5	0.04665
2.01683	0.5	0.03815
2.02517	0.5	0.04795
2.0335	0.5	0.0222
2.04183	0.5	-0.0033
2.05017	0.5	-0.0122
2.0585	0.5	-0.01765
2.06683	0.5	-0.00555
2.07517	0.5	0.00625
2.0835	0.5	0.023
2.09183	0.5	0.0261
2.10017	0.5	0.02765
2.1085	0.5	0.016
2.11683	0.5	0.00925
2.12517	0.5	-0.00835
2.1335	0.5	-0.00295
2.14183	0.5	-0.01335
2.15017	0.5	-0.0018
2.1585	0.5	0.02955
2.16683	0.5	0.03625
2.17517	0.5	0.03405
2.1835	0.5	0.021
2.19183	0.5	0.01155
2.20017	0.5	-0.0041
2.2085	0.5	0.00405
2.21683	0.5	0.0109
2.22517	0.5	0.04205
2.2335	0.5	0.0964
2.24183	0.5	0.1736
2.25017	0.5	0.28915
2.2585	0.5	0.522
2.26683	0.5	0.9045
2.27517	0.5	1.4685
2.2835	0.5	2.1555
2.29183	0.5	2.8292
2.30017	0.5	3.3455
2.3085	0.5	3.6277
2.31683	0.5	3.633
2.32517	0.5	3.37765
2.3335	0.5	2.99445
2.34183	0.5	2.55445
2.35017	0.5	2.14845
2.3585	0.5	1.7714
2.36683	0.5	1.4805
2.37517	0.5	1.24395
2.3835	0.5	1.0783
2.39183	0.5	0.93465
2.40017	0.5	0.826
2.4085	0.5	0.7217
2.41683	0.5	0.63115
2.42517	0.5	0.56525
2.4335	0.5	0.5129
2.44183	0.5	0.4608
2.45017	0.5	0.41215
2.4585	0.5	0.40545
2.46683	0.5	0.37845
2.47517	0.5	0.35235
2.4835	0.5	0.3094
2.49183	0.5	0.2754
2.50017	0.5	0.2592
2.5085	0.5	0.2412
2.51683	0.5	0.231
2.52517	0.5	0.21105
2.5335	0.5	0.22145
2.54183	0.5	0.2255
2.55017	0.5	0.21645
2.5585	0.5	0.1976
2.56683	0.5	0.18195
2.57517	0.5	0.1628
2.5835	0.5	0.13955
2.59183	0.5	0.13585
2.60017	0.5	0.1318
2.6085	0.5	0.15215
2.61683	0.5	0.1492
2.62517	0.5	0.15255
2.6335	0.5	0.149
2.64183	0.5	0.1349
2.65017	0.5	0.13275
2.6585	0.5	0.1168
2.66683	0.5	0.12345
2.67517	0.5	0.1065
2.6835	0.5	0.11625
2.69183	0.5	0.1321
2.70017	0.5	0.12175
2.7085	0.5	0.10825
2.71683	0.5	0.08555
2.72517	0.5	0.0729
2.7335	0.5	0.06525
2.74183	0.5	0.0651
2.75017	0.5	0.0615
2.7585	0.5	0.0729
2.76683	0.5	0.09625
2.77517	0.5	0.09155
2.7835	0.5	0.07265
2.79183	0.5	0.06675
2.80017	0.5	0.05425
2.8085	0.5	0.04915
2.81683	0.5	0.04875
2.82517	0.5	0.04775
2.8335	0.5	0.07055
2.84183	0.5	0.0814
2.85017	0.5	0.0764
2.8585	0.5	0.0725
2.86683	0.5	0.05805
2.87517	0.5	0.03885
2.8835	0.5	0.03395
2.89183	0.5	0.03895
2.90017	0.5	0.0324
2.9085	0.5	0.03815
2.91683	0.5	0.0607
2.92517	0.5	0.0607
2.9335	0.5	0.04785
2.94183	0.5	0.0475
2.95017	0.5	0.0385
2.9585	0.5	0.03195
2.96683	0.5	0.0341
2.97517	0.5	0.0311
2.9835	0.5	0.03575
2.99183	0.5	0.0507
3.00017	0.5	0.0512
3.0085	0.5	0.04765
3.01683	0.5	0.03295
3.02517	0.5	0.02225
3.0335	0.5	0.01875
3.04183	0.5	0.02315
3.05017	0.5	0.0218
3.0585	0.5	0.0256
3.06683	0.5	0.0482
3.07517	0.5	0.04795
3.0835	0.5	0.0401
3.09183	0.5	0.0418
3.10017	0.5	0.0287
3.1085	0.5	0.0157
3.11683	0.5	0.0267
3.12517	0.5	0.02455
3.1335	0.5	0.0299
3.14183	0.5	0.03965
3.15017	0.5	0.05285
3.1585	0.5	0.03445
3.16683	0.5	0.03365
3.17517	0.5	0.02345
3.1835	0.5	0.00605
3.19183	0.5	0.00755
3.20017	0.5	0.0104
3.2085	0.5	0.01805
3.21683	0.5	0.02595
3.22517	0.5	0.03625
3.2335	0.5	0.0399
3.24183	0.5	0.0306
3.25017	0.5	0.0271
3.2585	0.5	0.0125
3.26683	0.5	-0.0036
3.27517	0.5	0.00195
3.2835	0.5	0.01225
3.29183	0.5	0.02245
3.30017	0.5	0.03105
3.3085	0.5	0.02265
3.31683	0.5	0.02175
3.32517	0.5	0.0109
3.3335	0.5	-0.0016
3.34183	0.5	0.0047
3.35017	0.5	0.01375
3.3585	0.5	0.00125
3.36683	0.5	0.02545
3.37517	0.5	0.03395
3.3835	0.5	0.03585
3.39183	0.5	0.02695
3.40017	0.5	0.0137
3.4085	0.5	0.0152
3.41683	0.5	0.00975
3.42517	0.5	0.00565
3.4335	0.5	0.01355
3.44183	0.5	0.0371
3.45017	0.5	0.04375
3.4585	0.5	0.04195
3.46683	0.5	0.02905
3.47517	0.5	0.02175
3.4835	0.5	0.0065
3.49183	0.5	0.0067
3.50017	0.5	0.00305
3.5085	0.5	0.0136
3.51683	0.5	0.0343
3.52517	0.5	0.04675
3.5335	0.5	0.04165
3.54183	0.5	0.03715
3.55017	0.5	0.02815
3.5585	0.5	0.0295
3.56683	0.5	0.0332
3.57517	0.5	0.0386
3.5835	0.5	0.04885
3.59183	0.5	0.09035
3.60017	0.5	0.1081
3.6085	0.5	0.11665
3.61683	0.5	0.1245
3.62517	0.5	0.1329
3.6335	0.5	0.14285
3.64183	0.5	0.168
3.65017	0.5	0.2029
3.6585	0.5	0.24855
3.66683	0.5	0.3261
3.67517	0.5	0.41725
3.6835	0.5	0.48435
3.69183	0.5	0.55095
3.70017	0.5	0.62175
3.7085	0.5	0.69415
3.71683	0.5	0.74795
3.72517	0.5	0.82365
3.7335	0.5	0.8716
3.74183	0.5	0.9256
3.75017	0.5	0.96785
3.7585	0.5	0.9665
3.76683	0.5	0.95325
3.77517	0.5	0.9233
3.7835	0.5	0.8829
3.79183	0.5	0.84515
3.80017	0.5	0.82315
3.8085	0.5	0.79425
3.81683	0.5	0.79235
3.82517	0.5	0.7936
3.8335	0.5	0.7951
3.84183	0.5	0.7779
3.85017	0.5	0.7621
3.8585	0.5	0.73585
3.86683	0.5	0.70695
3.87517	0.5	0.67565
3.8835	0.5	0.6512
3.89183	0.5	0.635
3.90017	0.5	0.62355
3.9085	0.5	0.59705
3.91683	0.5	0.56625
3.92517	0.5	0.5365
3.9335	0.5	0.5112
3.94183	0.5	0.4835
3.95017	0.5	0.4788
3.9585	0.5	0.4704
3.96683	0.5	0.47965
3.97517	0.5	0.49405
3.9835	0.5	0.50995
3.99183	0.5	0.4984
4.00017	0.5	0.48325
4.0085	0.5	0.46985
4.01683	0.5	0.4705
4.02517	0.5	0.47
4.0335	0.5	0.4765
4.04183	0.5	0.4827
4.05017	0.5	0.5097
4.0585	0.5	0.5092
4.06683	0.5	0.5154
4.07517	0.5	0.49965
4.0835	0.5	0.48905
4.09183	0.5	0.47925
4.10017	0.5	0.48595
4.1085	0.5	0.4966
4.11683	0.5	0.50905
4.12517	0.5	0.5208
4.1335	0.5	0.5289
4.14183	0.5	0.52545
4.15017	0.5	0.5189
4.1585	0.5	0.5115
4.16683	0.5	0.50105
4.17517	0.5	0.51225
4.1835	0.5	0.52205
4.19183	0.5	0.52805
4.20017	0.5	0.5431
4.2085	0.5	0.55975
4.21683	0.5	0.5639
4.22517	0.5	0.548
4.2335	0.5	0.5388
4.24183	0.5	0.5305
4.25017	0.5	0.5362
4.2585	0.5	0.53865
4.26683	0.5	0.55315
4.27517	0.5	0.56335
4.2835	0.5	0.57985
4.29183	0.5	0.5813
4.30017	0.5	0.5668
4.3085	0.5	0.56785
4.31683	0.5	0.56825
4.32517	0.5	0.568
4.3335	0.5	0.5741
4.34183	0.5	0.59855
4.35017	0.5	0.632
4.3585	0.5	0.63905
4.36683	0.5	0.65255
4.37517	0.5	0.65235
4.3835	0.5	0.64195
4.39183	0.5	0.63055
4.40017	0.5	0.63635
4.4085	0.5	0.6399
4.41683	0.5	0.64015
4.42517	0.5	0.65785
4.4335	0.5	0.65995
4.44183	0.5	0.6461
4.45017	0.5	0.6309
4.4585	0.5	0.612
4.46683	0.5	0.59765
4.47517	0.5	0.59065
4.4835	0.5	0.5805
4.49183	0.5	0.5812
4.50017	0.5	0.59295
4.5085	0.5	0.6027
4.51683	0.5	0.6002
4.52517	0.5	0.59165
4.5335	0.5	0.58765
4.54183	0.5	0.5742
4.55017	0.5	0.56455
4.5585	0.5	0.56635
4.56683	0.5	0.57195
4.57517	0.5	0.5869
4.5835	0.5	0.59325
4.59183	0.5	0.60375
4.60017	0.5	0.5975
4.6085	0.5	0.5845
4.61683	0.5	0.58195
4.62517	0.5	0.57595
4.6335	0.5	0.59635
4.64183	0.5	0.59205
4.65017	0.5	0.6075
4.6585	0.5	0.6328
4.66683	0.5	0.64175
4.67517	0.5	0.64815
4.6835	0.5	0.65255
4.69183	0.5	0.6578
4.70017	0.5	0.65685
4.7085	0.5	0.6802
4.71683	0.5	0.68525
4.72517	0.5	0.69855
4.7335	0.5	0.7141
4.74183	0.5	0.7105
4.75017	0.5	0.69805
4.7585	0.5	0.68155
4.76683	0.5	0.66295
4.77517	0.5	0.6382
4.7835	0.5	0.63345
4.79183	0.5	0.62235
4.80017	0.5	0.6338
4.8085	0.5	0.6379
4.81683	0.5	0.63215
4.82517	0.5	0.6233
4.8335	0.5	0.596
4.84183	0.5	0.5908
4.85017	0.5	0.5721
4.8585	0.5	0.58405
4.86683	0.5	0.5835
4.87517	0.5	0.59305
4.8835	0.5	0.6067
4.89183	0.5	0.6132
4.90017	0.5	0.6091
4.9085	0.5	0.59205
4.91683	0.5	0.5866
4.92517	0.5	0.58365
4.9335	0.5	0.5907
4.94183	0.5	0.57825
4.95017	0.5	0.6017
4.9585	0.5	0.6192
4.96683	0.5	0.6115
4.97517	0.5	0.612
4.9835	0.5	0.59385
4.99183	0.5	0.5741
5.00017	0.5	0.5699
5.0085	0.5	0.584
5.01683	0.5	0.5739
5.02517	0.5	0.591
5.0335	0.5	0.6119
5.04183	0.5	0.60965
5.05017	0.5	0.61205
5.0585	0.5	0.59525
5.06683	0.5	0.5911
5.07517	0.5	0.59105
5.0835	0.5	0.5911
5.09183	0.5	0.5889
5.10017	0.5	0.60185
5.1085	0.5	0.62525
5.11683	0.5	0.6244
5.12517	0.5	0.6097
5.1335	0.5	0.60725
5.14183	0.5	0.5844
5.15017	0.5	0.5836
5.1585	0.5	0.588
5.16683	0.5	0.5805
5.17517	0.5	0.58655
5.1835	0.5	0.60915
5.19183	0.5	0.62785
5.20017	0.5	0.6174
5.2085	0.5	0.60865
5.21683	0.5	0.5992
5.22517	0.5	0.5912
5.2335	0.5	0.58435
5.24183	0.5	0.5887
5.25017	0.5	0.6012
5.2585	0.5	0.62075
5.26683	0.5	0.62925
5.27517	0.5	0.6285
5.2835	0.5	0.62885
5.29183	0.5	0.60195
5.30017	0.5	0.60825
5.3085	0.5	0.61645
5.31683	0.5	0.6199
5.32517	0.5	0.6364
5.3335	0.5	0.65365
5.34183	0.5	0.68845
5.35017	0.5	0.7131
5.3585	0.5	0.72475
5.36683	0.5	0.74415
5.37517	0.5	0.7754
5.3835	0.5	0.84585
5.39183	0.5	0.9201
5.40017	0.5	1.0159
5.4085	0.5	1.1517
5.41683	0.5	1.30285
5.42517	0.5	1.46845
5.4335	0.5	1.6623
5.44183	0.5	1.89875
5.45017	0.5	2.20525
5.4585	0.5	2.57835
5.46683	0.5	3.0177
5.47517	0.5	3.55375
5.4835	0.5	4.2205
5.49183	0.5	4.97085
5.50017	0.5	5.843
5.5085	0.5	6.83695
5.51683	0.5	7.97095
5.52517	0.5	9.285
5.5335	0.5	10.783
5.54183	0.5	12.4974
5.55017	0.5	14.4241
5.5585	0.5	16.5972
5.56683	0.5	19.0097
5.57517	0.5	21.6833
5.5835	0.5	24.6459
5.59183	0.5	27.9128
5.60017	0.5	31.5555
5.6085	0.5	35.6403
5.61683	0.5	40.2195
5.62517	0.5	45.3897
5.6335	0.5	51.3944
5.64183	0.5	58.3437
5.65017	0.5	66.5261
5.6585	0.5	76.3702
5.66683	0.5	88.3977
5.67517	0.5	103.392
5.6835	0.5	122.575
5.69183	0.5	146.509
5.70017	0.5	176.538
5.7085	0.5	213.849
5.71683	0.5	258.9
5.72517	0.5	311.712
5.7335	0.5	371.396
5.74183	0.5	436.131
5.75017	0.5	503.336
5.7585	0.5	569.842
5.76683	0.5	632.295
5.77517	0.5	687.459
5.7835	0.5	733.425
5.79183	0.5	768.278
5.80017	0.5	791.204
5.8085	0.5	802.219
5.81683	0.5	801.586
5.82517	0.5	790.201
5.8335	0.5	768.864
5.84183	0.5	738.74
5.85017	0.5	700.822
5.8585	0.5	657.211
5.86683	0.5	609.107
5.87517	0.5	558.143
5.8835	0.5	506.372
5.89183	0.5	455.323
5.90017	0.5	406.321
5.9085	0.5	360.282
5.91683	0.5	317.796
5.92517	0.5	278.986
5.9335	0.5	244.243
5.94183	0.5	213.178
5.95017	0.5	185.635
5.9585	0.5	161.442
5.96683	0.5	140.359
5.97517	0.5	122.017
5.9835	0.5	106.141
5.99183	0.5	92.449
6.00017	0.5	80.5968
6.0085	0.5	70.4237
6.01683	0.5	61.5806
6.02517	0.5	53.8915
6.0335	0.5	47.1709
6.04183	0.5	41.3388
6.05017	0.5	36.2459
6.0585	0.5	31.7911
6.06683	0.5	27.9656
6.07517	0.5	24.6413
6.0835	0.5	21.8133
6.09183	0.5	19.3728
6.10017	0.5	17.2856
6.1085	0.5	15.4707
6.11683	0.5	13.928
6.12517	0.5	12.596
6.1335	0.5	11.4645
6.14183	0.5	10.4477
6.15017	0.5	9.6049
6.1585	0.5	8.8849
6.16683	0.5	8.26885
6.17517	0.5	7.7151
6.1835	0.5	7.2025
6.19183	0.5	6.72305
6.20017	0.5	6.32035
6.2085	0.5	5.95875
6.21683	0.5	5.64575
6.22517	0.5	5.3626
6.2335	0.5	5.10255
6.24183	0.5	4.88475
6.25017	0.5	4.67405
6.2585	0.5	4.47625
6.26683	0.5	4.2896
6.27517	0.5	4.1139
6.2835	0.5	3.9465
6.29183	0.5	3.81865
6.30017	0.5	3.6795
6.3085	0.5	3.5483
6.31683	0.5	3.4545
6.32517	0.5	3.3395
6.3335	0.5	3.2334
6.34183	0.5	3.12655
6.35017	0.5	3.0318
6.3585	0.5	2.9418
6.36683	0.5	2.8614
6.37517	0.5	2.7903
6.3835	0.5	2.7146
6.39183	0.5	2.67005
6.40017	0.5	2.60305
6.4085	0.5	2.5443
6.41683	0.5	2.4732
6.42517	0.5	2.4049
6.4335	0.5	2.34225
6.44183	0.5	2.3035
6.45017	0.5	2.2433
6.4585	0.5	2.20325
6.46683	0.5	2.176
6.47517	0.5	2.1271
6.4835	0.5	2.0866
6.49183	0.5	2.02765
6.50017	0.5	1.97315
6.5085	0.5	1.92445
6.51683	0.5	1.8825
6.52517	0.5	1.8556
6.5335	0.5	1.8262
6.54183	0.5	1.81145
6.55017	0.5	1.7896
6.5585	0.5	1.76125
6.56683	0.5	1.72685
6.57517	0.5	1.6841
6.5835	0.5	1.6601
6.59183	0.5	1.62275
6.60017	0.5	1.5926
6.6085	0.5	1.57905
6.61683	0.5	1.5748
6.62517	0.5	1.55465
6.6335	0.5	1.5396
6.64183	0.5	1.50625
6.65017	0.5	1.47255
6.6585	0.5	1.43745
6.66683	0.5	1.4185
6.67517	0.5	1.40885
6.6835	0.5	1.38945
6.69183	0.5	1.39385
6.70017	0.5	1.38265
6.7085	0.5	1.36315
6.71683	0.5	1.3384
6.72517	0.5	1.30525
6.7335	0.5	1.2911
6.74183	0.5	1.26235
6.75017	0.5	1.2557
6.7585	0.5	1.2442
6.76683	0.5	1.2543
6.77517	0.5	1.24515
6.7835	0.5	1.22935
6.79183	0.5	1.18775
6.80017	0.5	1.1614
6.8085	0.5	1.14175
6.81683	0.5	1.1253
6.82517	0.5	1.1102
6.8335	0.5	1.1032
6.84183	0.5	1.10545
6.85017	0.5	1.1017
6.8585	0.5	1.07995
6.86683	0.5	1.06125
6.87517	0.5	1.03175
6.8835	0.5	1.024
6.89183	0.5	1.0077
6.90017	0.5	0.99475
6.9085	0.5	0.9863
6.91683	0.5	0.99565
6.92517	0.5	0.99675
6.9335	0.5	0.9878
6.94183	0.5	0.96685
6.95017	0.5	0.95475
6.9585	0.5	0.93385
6.96683	0.5	0.9216
6.97517	0.5	0.90115
6.9835	0.5	0.902
6.99183	0.5	0.9069
7.00017	0.5	0.9152
7.0085	0.5	0.92335
7.01683	0.5	0.9119
7.02517	0.5	0.8807
7.0335	0.5	0.86015
7.04183	0.5	0.847
7.05017	0.5	0.85405
7.0585	0.5	0.86735
7.06683	0.5	0.87285
7.07517	0.5	0.8851
7.0835	0.5	0.89325
7.09183	0.5	0.8783
7.10017	0.5	0.87305
7.1085	0.5	0.8785
7.11683	0.5	0.85755
7.12517	0.5	0.88125
7.1335	0.5	0.882
7.14183	0.5	0.88665
7.15017	0.5	0.92865
7.1585	0.5	0.9311
7.16683	0.5	0.9222
7.17517	0.5	0.9165
7.1835	0.5	0.9053
7.19183	0.5	0.89705
7.20017	0.5	0.9085
7.2085	0.5	0.89965
7.21683	0.5	0.9093
7.22517	0.5	0.9046
7.2335	0.5	0.89935
7.24183	0.5	0.87725
7.25017	0.5	0.8566
7.2585	0.5	0.83835
7.26683	0.5	0.8104
7.27517	0.5	0.79185
7.2835	0.5	0.7842
7.29183	0.5	0.7758
7.30017	0.5	0.7829
7.3085	0.5	0.7701
7.31683	0.5	0.75155
7.32517	0.5	0.7162
7.3335	0.5	0.6871
7.34183	0.5	0.6739
7.35017	0.5	0.6588
7.3585	0.5	0.6333
7.36683	0.5	0.6445
7.37517	0.5	0.6497
7.3835	0.5	0.6527
7.39183	0.5	0.62945
7.40017	0.5	0.623
7.4085	0.5	0.601
7.41683	0.5	0.58245
7.42517	0.5	0.58465
7.4335	0.5	0.57785
7.44183	0.5	0.57685
7.45017	0.5	0.5967
7.4585	0.5	0.6002
7.46683	0.5	0.60035
7.47517	0.5	0.58045
7.4835	0.5	0.5596
7.49183	0.5	0.54355
7.50017	0.5	0.55165
7.5085	0.5	0.53865
7.51683	0.5	0.55375
7.52517	0.5	0.5642
7.5335	0.5	0.581
7.54183	0.5	0.5699
7.55017	0.5	0.55115
7.5585	0.5	0.5449
7.56683	0.5	0.5262
7.57517	0.5	0.5285
7.5835	0.5	0.5185
7.59183	0.5	0.52005
7.60017	0.5	0.52655
7.6085	0.5	0.5381
7.61683	0.5	0.53365
7.62517	0.5	0.5136
7.6335	0.5	0.4989
7.64183	0.5	0.48775
7.65017	0.5	0.48625
7.6585	0.5	0.4873
7.66683	0.5	0.4785
7.67517	0.5	0.49545
7.6835	0.5	0.49825
7.69183	0.5	0.4982
7.70017	0.5	0.4889
7.7085	0.5	0.48075
7.71683	0.5	0.4515
7.72517	0.5	0.45015
7.7335	0.5	0.4567
7.74183	0.5	0.4647
7.75017	0.5	0.4868
7.7585	0.5	0.48045
7.76683	0.5	0.4744
7.77517	0.5	0.4603
7.7835	0.5	0.444
7.79183	0.5	0.4372
7.80017	0.5	0.42915
7.8085	0.5	0.44555
7.81683	0.5	0.42725
7.82517	0.5	0.45495
7.8335	0.5	0.45225
7.84183	0.5	0.45335
7.85017	0.5	0.44505
7.8585	0.5	0.4213
7.86683	0.5	0.4155
7.87517	0.5	0.4153
7.8835	0.5	0.42035
7.89183	0.5	0.4114
7.90017	0.5	0.428
7.9085	0.5	0.4371
7.91683	0.5	0.43555
7.92517	0.5	0.4256
7.9335	0.5	0.41515
7.94183	0.5	0.4077
7.95017	0.5	0.399
7.9585	0.5	0.4026
7.96683	0.5	0.38975
7.97517	0.5	0.41735
7.9835	0.5	0.4289
7.99183	0.5	0.40725
8.00017	0.5	0.40285
8.0085	0.5	0.3927
8.01683	0.5	0.3898
8.02517	0.5	0.3652
8.0335	0.5	0.38065
8.04183	0.5	0.38175
8.05017	0.5	0.3941
8.0585	0.5	0.4005
8.06683	0.5	0.3864
8.07517	0.5	0.3895
8.0835	0.5	0.37595
8.09183	0.5	0.36545
8.10017	0.5	0.3589
8.1085	0.5	0.3668
8.11683	0.5	0.36185
8.12517	0.5	0.3765
8.1335	0.5	0.39795
8.14183	0.5	0.3831
8.15017	0.5	0.37805
8.1585	0.5	0.36225
8.16683	0.5	0.3466
8.17517	0.5	0.34095
8.1835	0.5	0.3457
8.19183	0.5	0.34275
8.20017	0.5	0.36005
8.2085	0.5	0.3808
8.21683	0.5	0.3828
8.22517	0.5	0.3725
8.2335	0.5	0.36005
8.24183	0.5	0.34785
8.25017	0.5	0.34575
8.2585	0.5	0.34155
8.26683	0.5	0.3474
8.27517	0.5	0.35435
8.2835	0.5	0.3781
8.29183	0.5	0.3784
8.30017	0.5	0.36395
8.3085	0.5	0.3505
8.31683	0.5	0.33685
8.32517	0.5	0.32645
8.3335	0.5	0.3313
8.34183	0.5	0.3344
8.35017	0.5	0.3439
8.3585	0.5	0.34875
8.36683	0.5	0.35415
8.37517	0.5	0.33985
8.3835	0.5	0.3321
8.39183	0.5	0.322
8.40017	0.5	0.3125
8.4085	0.5	0.30825
8.41683	0.5	0.31465
8.42517	0.5	0.31195
8.4335	0.5	0.33895
8.44183	0.5	0.33395
8.45017	0.5	0.31745
8.4585	0.5	0.3134
8.46683	0.5	0.2997
8.47517	0.5	0.2966
8.4835	0.5	0.28895
8.49183	0.5	0.2913
8.50017	0.5	0.29105
8.5085	0.5	0.3134
8.51683	0.5	0.3108
8.52517	0.5	0.30475
8.5335	0.5	0.3101
8.54183	0.5	0.3017
8.55017	0.5	0.28515
8.5585	0.5	0.29495
8.56683	0.5	0.2837
8.57517	0.5	0.27945
8.5835	0.5	0.3046
8.59183	0.5	0.3082
8.60017	0.5	0.3107
8.6085	0.5	0.29685
8.61683	0.5	0.28675
8.62517	0.5	0.2706
8.6335	0.5	0.27315
8.64183	0.5	0.27135
8.65017	0.5	0.27575
8.6585	0.5	0.288
8.66683	0.5	0.29185
8.67517	0.5	0.2953
8.6835	0.5	0.28465
8.69183	0.5	0.2832
8.70017	0.5	0.26795
8.7085	0.5	0.2734
8.71683	0.5	0.27085
8.72517	0.5	0.26845
8.7335	0.5	0.29665
8.74183	0.5	0.3012
8.75017	0.5	0.2998
8.7585	0.5	0.2911
8.76683	0.5	0.2763
8.77517	0.5	0.26805
8.7835	0.5	0.2579
8.79183	0.5	0.261
8.80017	0.5	0.26085
8.8085	0.5	0.2844
8.81683	0.5	0.30035
8.82517	0.5	0.2903
8.8335	0.5	0.2803
8.84183	0.5	0.26475
8.85017	0.5	0.252
8.8585	0.5	0.24385
8.86683	0.5	0.24555
8.87517	0.5	0.24375
8.8835	0.5	0.2687
8.89183	0.5	0.2761
8.90017	0.5	0.2694
8.9085	0.5	0.26025
8.91683	0.5	0.2428
8.92517	0.5	0.2432
8.9335	0.5	0.2328
8.94183	0.5	0.23855
8.95017	0.5	0.2405
8.9585	0.5	0.2593
8.96683	0.5	0.26645
8.97517	0.5	0.266
8.9835	0.5	0.2572
8.99183	0.5	0.23665
9.00017	0.5	0.2361
9.0085	0.5	0.2207
9.01683	0.5	0.24005
9.02517	0.5	0.2394
9.0335	0.5	0.2519
9.04183	0.5	0.2555
9.05017	0.5	0.2509
9.0585	0.5	0.2466
9.06683	0.5	0.2303
9.07517	0.5	0.22815
9.0835	0.5	0.21365
9.09183	0.5	0.2215
9.10017	0.5	0.22365
9.1085	0.5	0.24125
9.11683	0.5	0.2563
9.12517	0.5	0.25255
9.1335	0.5	0.23985
9.14183	0.5	0.23625
9.15017	0.5	0.2052
9.1585	0.5	0.1993
9.16683	0.5	0.21445
9.17517	0.5	0.2133
9.1835	0.5	0.2209
9.19183	0.5	0.23945
9.20017	0.5	0.24095
9.2085	0.5	0.2386
9.21683	0.5	0.23715
9.22517	0.5	0.21885
9.2335	0.5	0.22115
9.24183	0.5	0.2278
9.25017	0.5	0.2231
9.2585	0.5	0.23325
9.26683	0.5	0.244
9.27517	0.5	0.24485
9.2835	0.5	0.2304
9.29183	0.5	0.22945
9.30017	0.5	0.205
9.3085	0.5	0.1997
9.31683	0.5	0.2042
9.32517	0.5	0.20035
9.3335	0.5	0.219
9.34183	0.5	0.2364
9.35017	0.5	0.2403
9.3585	0.5	0.2365
9.36683	0.5	0.2148
9.37517	0.5	0.2038
9.3835	0.5	0.2067
9.39183	0.5	0.20635
9.40017	0.5	0.20685
9.4085	0.5	0.2217
9.41683	0.5	0.22835
9.42517	0.5	0.22625
9.4335	0.5	0.2298
9.44183	0.5	0.2295
9.45017	0.5	0.2089
9.4585	0.5	0.21175
9.46683	0.5	0.20185
9.47517	0.5	0.2031
9.4835	0.5	0.19975
9.49183	0.5	0.21335
9.50017	0.5	0.2207
9.5085	0.5	0.21165
9.51683	0.5	0.19265
9.52517	0.5	0.1976
9.5335	0.5	0.18115
9.54183	0.5	0.1949
9.55017	0.5	0.1961
9.5585	0.5	0.2019
9.56683	0.5	0.2272
9.57517	0.5	0.2281
9.5835	0.5	0.21115
9.59183	0.5	0.2032
9.60017	0.5	0.1835
9.6085	0.5	0.1756
9.61683	0.5	0.17655
9.62517	0.5	0.1761
9.6335	0.5	0.19015
9.64183	0.5	0.20345
9.65017	0.5	0.1974
9.6585	0.5	0.1952
9.66683	0.5	0.1881
9.67517	0.5	0.1792
9.6835	0.5	0.17085
9.69183	0.5	0.17285
9.70017	0.5	0.16795
9.7085	0.5	0.18565
9.71683	0.5	0.199
9.72517	0.5	0.21625
9.7335	0.5	0.20275
9.74183	0.5	0.1965
9.75017	0.5	0.1878
9.7585	0.5	0.1705
9.76683	0.5	0.1757
9.77517	0.5	0.1784
9.7835	0.5	0.174
9.79183	0.5	0.2016
9.80017	0.5	0.19855
9.8085	0.5	0.2057
9.81683	0.5	0.1911
9.82517	0.5	0.19205
9.8335	0.5	0.1728
9.84183	0.5	0.1728
9.85017	0.5	0.1746
9.8585	0.5	0.161
9.86683	0.5	0.18545
9.87517	0.5	0.18595
9.8835	0.5	0.18065
9.89183	0.5	0.17935
9.90017	0.5	0.16735
9.9085	0.5	0.15425
9.91683	0.5	0.1583
9.92517	0.5	0.1582
9.9335	0.5	0.1508
9.94183	0.5	0.17315
9.95017	0.5	0.1947
9.9585	0.5	0.19405
9.96683	0.5	0.18185
9.97517	0.5	0.17165
9.9835	0.5	0.1599
9.99183	0.5	0.1652
10.0002	0.5	0.16195
10.0085	0.5	0.16475
10.0168	0.5	0.17565
10.0252	0.5	0.1886
10.0335	0.5	0.1772
10.0418	0.5	0.18395
10.0502	0.5	0.1637
10.0585	0.5	0.15225
10.0668	0.5	0.15605
10.0752	0.5	0.16235
10.0835	0.5	0.1583
10.0918	0.5	0.1711
10.1002	0.5	0.1862
10.1085	0.5	0.1852
10.1168	0.5	0.17375
10.1252	0.5	0.1589
10.1335	0.5	0.1322
10.1418	0.5	0.14115
10.1502	0.5	0.14235
10.1585	0.5	0.1472
10.1668	0.5	0.16115
10.1752	0.5	0.1713
10.1835	0.5	0.1688
10.1918	0.5	0.15995
10.2002	0.5	0.1582
10.2085	0.5	0.1441
10.2168	0.5	0.14775
10.2252	0.5	0.1595
10.2335	0.5	0.15055
10.2418	0.5	0.1606
10.2502	0.5	0.1617
10.2585	0.5	0.17135
10.2668	0.5	0.17275
10.2752	0.5	0.1425
10.2835	0.5	0.13345
10.2918	0.5	0.12805
10.3002	0.5	0.1295
10.3085	0.5	0.133
10.3168	0.5	0.14765
10.3252	0.5	0.1567
10.3335	0.5	0.15815
10.3418	0.5	0.168
10.3502	0.5	0.1573
10.3585	0.5	0.14105
10.3668	0.5	0.13605
10.3752	0.5	0.13635
10.3835	0.5	0.12655
10.3918	0.5	0.15315
10.4002	0.5	0.1663
10.4085	0.5	0.17215
10.4168	0.5	0.1647
10.4252	0.5	0.1518
10.4335	0.5	0.1462
10.4418	0.5	0.1411
10.4502	0.5	0.14205
10.4585	0.5	0.13905
10.4668	0.5	0.15105
10.4752	0.5	0.1706
10.4835	0.5	0.16735
10.4918	0.5	0.15005
10.5002	0.5	0.1393
10.5085	0.5	0.1265
10.5168	0.5	0.1253
10.5252	0.5	0.1241
10.5335	0.5	0.13165
10.5418	0.5	0.14325
10.5502	0.5	0.15215
10.5585	0.5	0.1514
10.5668	0.5	0.1493
10.5752	0.5	0.15115
10.5835	0.5	0.14495
10.5918	0.5	0.1314
10.6002	0.5	0.14015
10.6085	0.5	0.1288
10.6168	0.5	0.14115
10.6252	0.5	0.17165
10.6335	0.5	0.1642
10.6418	0.5	0.1616
10.6502	0.5	0.15255
10.6585	0.5	0.1348
10.6668	0.5	0.1224
10.6752	0.5	0.12175
10.6835	0.5	0.1297
10.6918	0.5	0.13095
10.7002	0.5	0.1534
10.7085	0.5	0.1634
10.7168	0.5	0.15095
10.7252	0.5	0.1391
10.7335	0.5	0.1322
10.7418	0.5	0.1202
10.7502	0.5	0.1233
10.7585	0.5	0.11395
10.7668	0.5	0.1226
10.7752	0.5	0.1406
10.7835	0.5	0.14075
10.7918	0.5	0.1378
10.8002	0.5	0.13165
10.8085	0.5	0.1129
10.8168	0.5	0.107
10.8252	0.5	0.1143
10.8335	0.5	0.1108
10.8418	0.5	0.11135
10.8502	0.5	0.135
10.8585	0.5	0.1417
10.8668	0.5	0.14145
10.8752	0.5	0.13355
10.8835	0.5	0.123
10.8918	0.5	0.1099
10.9002	0.5	0.12295
10.9085	0.5	0.1256
10.9168	0.5	0.11875
10.9252	0.5	0.13375
10.9335	0.5	0.14805
10.9418	0.5	0.134
10.9502	0.5	0.13305
10.9585	0.5	0.1167
10.9668	0.5	0.1111
10.9752	0.5	0.10195
10.9835	0.5	0.11205
10.9918	0.5	0.11265
11.0002	0.5	0.1336
11.0085	0.5	0.14
11.0168	0.5	0.1405
11.0252	0.5	0.13265
11.0335	0.5	0.1202
11.0418	0.5	0.10595
11.0502	0.5	0.11055
11.0585	0.5	0.1036
11.0668	0.5	0.1094
11.0752	0.5	0.11685
11.0835	0.5	0.1318
11.0918	0.5	0.1288
11.1002	0.5	0.12635
11.1085	0.5	0.12465
11.1168	0.5	0.11085
11.1252	0.5	0.1064
11.1335	0.5	0.11535
11.1418	0.5	0.1103
11.1502	0.5	0.1308
11.1585	0.5	0.129
11.1668	0.5	0.13465
11.1752	0.5	0.1312
11.1835	0.5	0.11785
11.1918	0.5	0.10595
11.2002	0.5	0.10135
11.2085	0.5	0.10845
11.2168	0.5	0.10565
11.2252	0.5	0.12535
11.2335	0.5	0.14615
11.2418	0.5	0.14165
11.2502	0.5	0.1261
11.2585	0.5	0.11945
11.2668	0.5	0.0985
11.2752	0.5	0.10555
11.2835	0.5	0.10675
11.2918	0.5	0.0984
11.3002	0.5	0.1214
11.3085	0.5	0.1284
11.3168	0.5	0.12485
11.3252	0.5	0.1266
11.3335	0.5	0.10825
11.3418	0.5	0.09235
11.3502	0.5	0.0897
11.3585	0.5	0.0941
11.3668	0.5	0.0915
11.3752	0.5	0.106
11.3835	0.5	0.11935
11.3918	0.5	0.1172
11.4002	0.5	0.11965
11.4085	0.5	0.09895
11.4168	0.5	0.08525
11.4252	0.5	0.0846
11.4335	0.5	0.08455
11.4418	0.5	0.07465
11.4502	0.5	0.1005
11.4585	0.5	0.1072
11.4668	0.5	0.1085
11.4752	0.5	0.10085
11.4835	0.5	0.0837
11.4918	0.5	0.08715
11.5002	0.5	0.06935
11.5085	0.5	0.0699
11.5168	0.5	0.07385
11.5252	0.5	0.08705
11.5335	0.5	0.1049
11.5418	0.5	0.1095
11.5502	0.5	0.09765
11.5585	0.5	0.0952
11.5668	0.5	0.0846
11.5752	0.5	0.06545
11.5835	0.5	0.071
11.5918	0.5	0.07595
11.6002	0.5	0.0853
11.6085	0.5	0.1034
11.6168	0.5	0.1051
11.6252	0.5	0.09165
11.6335	0.5	0.08725
11.6418	0.5	0.07515
11.6502	0.5	0.07005
11.6585	0.5	0.074
11.6668	0.5	0.05935
11.6752	0.5	0.07285
11.6835	0.5	0.09805
11.6918	0.5	0.0943
11.7002	0.5	0.08865
11.7085	0.5	0.079
11.7168	0.5	0.0688
11.7252	0.5	0.0639
11.7335	0.5	0.0654
11.7418	0.5	0.0673
11.7502	0.5	0.08045
11.7585	0.5	0.09915
11.7668	0.5	0.10145
11.7752	0.5	0.0999
11.7835	0.5	0.08075
11.7918	0.5	0.07635
11.8002	0.5	0.05285
11.8085	0.5	0.07315
11.8168	0.5	0.06575
11.8252	0.5	0.0786
11.8335	0.5	0.0985
11.8418	0.5	0.09185
11.8502	0.5	0.08675
11.8585	0.5	0.08155
11.8668	0.5	0.0716
11.8752	0.5	0.07165
11.8835	0.5	0.06595
11.8918	0.5	0.0666
11.9002	0.5	0.0694
11.9085	0.5	0.09255
11.9168	0.5	0.09945
11.9252	0.5	0.10715
11.9335	0.5	0.078
11.9418	0.5	0.0754
11.9502	0.5	0.06645
11.9585	0.5	0.06585
11.9668	0.5	0.06525
11.9752	0.5	0.0667
11.9835	0.5	0.08425
11.9918	0.5	0.09835
12.0002	0.5	0.09215
12.0085	0.5	0.08515
12.0168	0.5	0.0735
12.0252	0.5	0.05775
12.0335	0.5	0.0686
12.0418	0.5	0.068
12.0502	0.5	0.059
12.0585	0.5	0.081
12.0668	0.5	0.09355
12.0752	0.5	0.08705
12.0835	0.5	0.0721
12.0918	0.5	0.06785
12.1002	0.5	0.0588
12.1085	0.5	0.05565
12.1168	0.5	0.06615
12.1252	0.5	0.06165
12.1335	0.5	0.08895
12.1418	0.5	0.10505
12.1502	0.5	0.09095
12.1585	0.5	0.09205
12.1668	0.5	0.0829
12.1752	0.5	0.06685
12.1835	0.5	0.05025
12.1918	0.5	0.06625
12.2002	0.5	0.0685
12.2085	0.5	0.08975
12.2168	0.5	0.0928
12.2252	0.5	0.09585
12.2335	0.5	0.08655
12.2418	0.5	0.07685
12.2502	0.5	0.0726
12.2585	0.5	0.07115
12.2668	0.5	0.08215
12.2752	0.5	0.0786
12.2835	0.5	0.0974
12.2918	0.5	0.11085
12.3002	0.5	0.1054
12.3085	0.5	0.09665
12.3168	0.5	0.07835
12.3252	0.5	0.07045
12.3335	0.5	0.0628
12.3418	0.5	0.07055
12.3502	0.5	0.06825
12.3585	0.5	0.09015
12.3668	0.5	0.10205
12.3752	0.5	0.1002
12.3835	0.5	0.10185
12.3918	0.5	0.09255
12.4002	0.5	0.07915
12.4085	0.5	0.07405
12.4168	0.5	0.0777
12.4252	0.5	0.0714
12.4335	0.5	0.0952
12.4418	0.5	0.0997
12.4502	0.5	0.106
12.4585	0.5	0.10755
12.4668	0.5	0.0914
12.4752	0.5	0.0894
12.4835	0.5	0.0852
12.4918	0.5	0.07645
12.5002	0.5	0.0822
12.5085	0.5	0.09035
12.5168	0.5	0.10435
12.5252	0.5	0.10995
12.5335	0.5	0.10635
12.5418	0.5	0.089
12.5502	0.5	0.0837
12.5585	0.5	0.07115
12.5668	0.5	0.08515
12.5752	0.5	0.07585
12.5835	0.5	0.093
12.5918	0.5	0.11475
12.6002	0.5	0.1154
12.6085	0.5	0.1022
12.6168	0.5	0.0901
12.6252	0.5	0.09015
12.6335	0.5	0.0794
12.6418	0.5	0.0967
12.6502	0.5	0.08685
12.6585	0.5	0.0943
12.6668	0.5	0.10735
12.6752	0.5	0.1149
12.6835	0.5	0.11995
12.6918	0.5	0.10625
12.7002	0.5	0.09205
12.7085	0.5	0.0856
12.7168	0.5	0.0898
12.7252	0.5	0.09785
12.7335	0.5	0.1005
12.7418	0.5	0.12535
12.7502	0.5	0.13685
12.7585	0.5	0.1353
12.7668	0.5	0.12735
12.7752	0.5	0.10865
12.7835	0.5	0.11095
12.7918	0.5	0.1148
12.8002	0.5	0.12055
12.8085	0.5	0.1295
12.8168	0.5	0.1523
12.8252	0.5	0.16065
12.8335	0.5	0.1503
12.8418	0.5	0.15115
12.8502	0.5	0.14175
12.8585	0.5	0.13595
12.8668	0.5	0.1516
12.8752	0.5	0.13965
12.8835	0.5	0.1606
12.8918	0.5	0.1861
12.9002	0.5	0.1958
12.9085	0.5	0.1971
12.9168	0.5	0.19405
12.9252	0.5	0.19935
12.9335	0.5	0.1976
12.9418	0.5	0.19465
12.9502	0.5	0.22305
12.9585	0.5	0.23005
12.9668	0.5	0.25855
12.9752	0.5	0.2685
12.9835	0.5	0.2698
12.9918	0.5	0.2688
13.0002	0.5	0.27025
13.0085	0.5	0.26275
13.0168	0.5	0.2753
13.0252	0.5	0.273
13.0335	0.5	0.29645
13.0418	0.5	0.3186
13.0502	0.5	0.3409
13.0585	0.5	0.33665
13.0668	0.5	0.3365
13.0752	0.5	0.3334
13.0835	0.5	0.328
13.0918	0.5	0.33565
13.1002	0.5	0.33655
13.1085	0.5	0.33145
13.1168	0.5	0.35395
13.1252	0.5	0.36675
13.1335	0.5	0.35955
13.1418	0.5	0.35325
13.1502	0.5	0.33725
13.1585	0.5	0.3208
13.1668	0.5	0.31205
13.1752	0.5	0.32525
13.1835	0.5	0.3226
13.1918	0.5	0.3157
13.2002	0.5	0.3247
13.2085	0.5	0.3061
13.2168	0.5	0.2968
13.2252	0.5	0.27755
13.2335	0.5	0.261
13.2418	0.5	0.2514
13.2502	0.5	0.24785
13.2585	0.5	0.22765
13.2668	0.5	0.25035
13.2752	0.5	0.24685
13.2835	0.5	0.23985
13.2918	0.5	0.2223
13.3002	0.5	0.1983
13.3085	0.5	0.1828
13.3168	0.5	0.175
13.3252	0.5	0.1783
13.3335	0.5	0.15985
13.3418	0.5	0.16275
13.3502	0.5	0.1705
13.3585	0.5	0.1699
13.3668	0.5	0.1545
13.3752	0.5	0.1437
13.3835	0.5	0.1296
13.3918	0.5	0.11765
13.4002	0.5	0.10895
13.4085	0.5	0.10945
13.4168	0.5	0.12265
13.4252	0.5	0.13045
13.4335	0.5	0.1302
13.4418	0.5	0.1209
13.4502	0.5	0.10505
13.4585	0.5	0.08825
13.4668	0.5	0.08405
13.4752	0.5	0.0919
13.4835	0.5	0.08725
13.4918	0.5	0.0977
13.5002	0.5	0.12475
13.5085	0.5	0.1132
13.5168	0.5	0.10835
13.5252	0.5	0.10675
13.5335	0.5	0.08395
13.5418	0.5	0.07965
13.5502	0.5	0.08225
13.5585	0.5	0.0753
13.5668	0.5	0.0926
13.5752	0.5	0.1065
13.5835	0.5	0.10585
13.5918	0.5	0.10885
13.6002	0.5	0.09565
13.6085	0.5	0.08495
13.6168	0.5	0.0819
13.6252	0.5	0.08435
13.6335	0.5	0.07155
13.6418	0.5	0.0825
13.6502	0.5	0.10805
13.6585	0.5	0.10805
13.6668	0.5	0.10055
13.6752	0.5	0.0958
13.6835	0.5	0.09185
13.6918	0.5	0.0748
13.7002	0.5	0.07765
13.7085	0.5	0.07465
13.7168	0.5	0.08385
13.7252	0.5	0.10215
13.7335	0.5	0.09865
13.7418	0.5	0.09295
13.7502	0.5	0.08325
13.7585	0.5	0.0801
13.7668	0.5	0.0647
13.7752	0.5	0.0645
13.7835	0.5	0.07055
13.7918	0.5	0.08415
13.8002	0.5	0.107
13.8085	0.5	0.10235
13.8168	0.5	0.0903
13.8252	0.5	0.082
13.8335	0.5	0.0697
13.8418	0.5	0.054
13.8502	0.5	0.0572
13.8585	0.5	0.06325
13.8668	0.5	0.07075
13.8752	0.5	0.08395
13.8835	0.5	0.0944
13.8918	0.5	0.0899
13.9002	0.5	0.08115
13.9085	0.5	0.0605
13.9168	0.5	0.06075
13.9252	0.5	0.06765
13.9335	0.5	0.06735
13.9418	0.5	0.08065
13.9502	0.5	0.1024
13.9585	0.5	0.1027
13.9668	0.5	0.09945
13.9752	0.5	0.09195
13.9835	0.5	0.0783
13.9918	0.5	0.06855
14.0002	0.5	0.0591
14.0085	0.5	0.067
14.0168	0.5	0.06765
14.0252	0.5	0.0828
14.0335	0.5	0.0938
14.0418	0.5	0.09965
14.0502	0.5	0.0831
14.0585	0.5	0.0764
14.0668	0.5	0.06575
14.0752	0.5	0.0693
14.0835	0.5	0.07385
14.0918	0.5	0.0805
14.1002	0.5	0.0903
14.1085	0.5	0.0939
14.1168	0.5	0.09505
14.1252	0.5	0.0768
14.1335	0.5	0.0638
14.1418	0.5	0.0497
14.1502	0.5	0.0449
14.1585	0.5	0.0603
14.1668	0.5	0.0607
14.1752	0.5	0.07975
14.1835	0.5	0.10455
14.1918	0.5	0.08725
14.2002	0.5	0.0823
14.2085	0.5	0.06495
14.2168	0.5	0.0589
14.2252	0.5	0.0573
14.2335	0.5	0.05125
14.2418	0.5	0.053
14.2502	0.5	0.07835
14.2585	0.5	0.0879
14.2668	0.5	0.08055
14.2752	0.5	0.07675
14.2835	0.5	0.06545
14.2918	0.5	0.05805
14.3002	0.5	0.0496
14.3085	0.5	0.0475
14.3168	0.5	0.0568
14.3252	0.5	0.08015
14.3335	0.5	0.0879
14.3418	0.5	0.0821
14.3502	0.5	0.0781
14.3585	0.5	0.0805
14.3668	0.5	0.0621
14.3752	0.5	0.0569
14.3835	0.5	0.0567
14.3918	0.5	0.05905
14.4002	0.5	0.07505
14.4085	0.5	0.08575
14.4168	0.5	0.0883
14.4252	0.5	0.0786
14.4335	0.5	0.0629
14.4418	0.5	0.05155
14.4502	0.5	0.034
14.4585	0.5	0.0473
14.4668	0.5	0.05505
14.4752	0.5	0.0831
14.4835	0.5	0.09455
14.4918	0.5	0.0854
14.5002	0.5	0.08675
14.5085	0.5	0.071
14.5168	0.5	0.05165
14.5252	0.5	0.05245
14.5335	0.5	0.06115
14.5418	0.5	0.0644
14.5502	0.5	0.07175
14.5585	0.5	0.08675
14.5668	0.5	0.08995
14.5752	0.5	0.07945
14.5835	0.5	0.073
14.5918	0.5	0.0667
14.6002	0.5	0.0568
14.6085	0.5	0.0697
14.6168	0.5	0.0631
14.6252	0.5	0.07945
14.6335	0.5	0.09515
14.6418	0.5	0.08915
14.6502	0.5	0.07965
14.6585	0.5	0.06965
14.6668	0.5	0.06325
14.6752	0.5	0.05305
14.6835	0.5	0.05595
14.6918	0.5	0.05695
14.7002	0.5	0.07475
14.7085	0.5	0.0941
14.7168	0.5	0.0908
14.7252	0.5	0.0919
14.7335	0.5	0.0811
14.7418	0.5	0.0757
14.7502	0.5	0.0643
14.7585	0.5	0.06485
14.7668	0.5	0.062
14.7752	0.5	0.07795
14.7835	0.5	0.08705
14.7918	0.5	0.093
14.8002	0.5	0.0918
14.8085	0.5	0.0875
14.8168	0.5	0.0719
14.8252	0.5	0.0651
14.8335	0.5	0.06
14.8418	0.5	0.05345
14.8502	0.5	0.0699
14.8585	0.5	0.093
14.8668	0.5	0.1026
14.8752	0.5	0.0996
14.8835	0.5	0.087
14.8918	0.5	0.0905
14.9002	0.5	0.07525
14.9085	0.5	0.07995
14.9168	0.5	0.0766
14.9252	0.5	0.08995
14.9335	0.5	0.1014
14.9418	0.5	0.1169
14.9502	0.5	0.1083
14.9585	0.5	0.0911
14.9668	0.5	0.07615
14.9752	0.5	0.07195
14.9835	0.5	0.072
14.9918	0.5	0.0755
15.0002	0.5	0.07845
15.0085	0.5	0.1039
15.0168	0.5	0.11345
15.0252	0.5	0.1006
15.0335	0.5	0.0951
15.0418	0.5	0.0866
15.0502	0.5	0.08655
15.0585	0.5	0.0782
15.0668	0.5	0.08195
15.0752	0.5	0.07545
15.0835	0.5	0.1074
15.0918	0.5	0.1175
15.1002	0.5	0.1104
15.1085	0.5	0.09625
15.1168	0.5	0.0914
15.1252	0.5	0.07795
15.1335	0.5	0.08005
15.1418	0.5	0.0689
15.1502	0.5	0.0767
15.1585	0.5	0.1076
15.1668	0.5	0.10575
15.1752	0.5	0.10595
15.1835	0.5	0.09325
15.1918	0.5	0.0759
15.2002	0.5	0.07595
15.2085	0.5	0.07595
15.2168	0.5	0.0716
15.2252	0.5	0.0706
15.2335	0.5	0.1013
15.2418	0.5	0.10465
15.2502	0.5	0.11015
15.2585	0.5	0.10115
15.2668	0.5	0.08845
15.2752	0.5	0.0842
15.2835	0.5	0.07555
15.2918	0.5	0.07005
15.3002	0.5	0.07705
15.3085	0.5	0.09845
15.3168	0.5	0.10865
15.3252	0.5	0.10195
15.3335	0.5	0.10325
15.3418	0.5	0.07685
15.3502	0.5	0.0688
15.3585	0.5	0.0637
15.3668	0.5	0.05945
15.3752	0.5	0.057
15.3835	0.5	0.0783
15.3918	0.5	0.08125
15.4002	0.5	0.09225
15.4085	0.5	0.0751
15.4168	0.5	0.0672
15.4252	0.5	0.04945
15.4335	0.5	0.05645
15.4418	0.5	0.0537
15.4502	0.5	0.0483
15.4585	0.5	0.071
15.4668	0.5	0.07875
15.4752	0.5	0.08215
15.4835	0.5	0.0738
15.4918	0.5	0.04925
15.5002	0.5	0.0416
15.5085	0.5	0.03555
15.5168	0.5	0.04645
15.5252	0.5	0.0419
15.5335	0.5	0.0612
15.5418	0.5	0.0674
15.5502	0.5	0.07975
15.5585	0.5	0.0641
15.5668	0.5	0.04885
15.5752	0.5	0.0367
15.5835	0.5	0.0352
15.5918	0.5	0.04115
15.6002	0.5	0.04195
15.6085	0.5	0.0542
15.6168	0.5	0.0772
15.6252	0.5	0.06995
15.6335	0.5	0.06785
15.6418	0.5	0.052
15.6502	0.5	0.0341
15.6585	0.5	0.02505
15.6668	0.5	0.02815
15.6752	0.5	0.0271
15.6835	0.5	0.0533
15.6918	0.5	0.06935
15.7002	0.5	0.0727
15.7085	0.5	0.0657
15.7168	0.5	0.05595
15.7252	0.5	0.0399
15.7335	0.5	0.0264
15.7418	0.5	0.02555
15.7502	0.5	0.03285
15.7585	0.5	0.04345
15.7668	0.5	0.0708
15.7752	0.5	0.0597
15.7835	0.5	0.0604
15.7918	0.5	0.0414
15.8002	0.5	0.03295
15.8085	0.5	0.02375
15.8168	0.5	0.0302
15.8252	0.5	0.03295
15.8335	0.5	0.0396
15.8418	0.5	0.0531
15.8502	0.5	0.05625
15.8585	0.5	0.05625
15.8668	0.5	0.0399
15.8752	0.5	0.03645
15.8835	0.5	0.01515
15.8918	0.5	0.02225
15.9002	0.5	0.03685
15.9085	0.5	0.0319
15.9168	0.5	0.0516
15.9252	0.5	0.0615
15.9335	0.5	0.05165
15.9418	0.5	0.04365
15.9502	0.5	0.0202
15.9585	0.5	0.01295
15.9668	0.5	0.0145
15.9752	0.5	0.01815
15.9835	0.5	0.0214
15.9918	0.5	0.04775
16.0002	0.5	0.0553
16.0085	0.5	0.04505
16.0168	0.5	0.02325
16.0252	0.5	0.02395
16.0335	0.5	0.0089
16.0418	0.5	0.0158
16.0502	0.5	0.0133
16.0585	0.5	0.01805
16.0668	0.5	0.0389
16.0752	0.5	0.0467
16.0835	0.5	0.04835
16.0918	0.5	0.04085
16.1002	0.5	0.02075
16.1085	0.5	0.0102
16.1168	0.5	0.0147
16.1252	0.5	0.0191
16.1335	0.5	0.01775
16.1418	0.5	0.0363
16.1502	0.5	0.04715
16.1585	0.5	0.04355
16.1668	0.5	0.0322
16.1752	0.5	0.0264
16.1835	0.5	0.00325
16.1918	0.5	0.0116
16.2002	0.5	0.01955
16.2085	0.5	0.0165
16.2168	0.5	0.037
16.2252	0.5	0.0342
16.2335	0.5	0.0306
16.2418	0.5	0.02935
16.2502	0.5	0.02295
16.2585	0.5	0.01955
16.2668	0.5	0.0077
16.2752	0.5	0.00815
16.2835	0.5	0.01845
16.2918	0.5	0.0317
16.3002	0.5	0.0448
16.3085	0.5	0.0437
16.3168	0.5	0.0291
16.3252	0.5	0.004
16.3335	0.5	0.00555
[truncated: 5,240 more rows]

## Sheet: Sheet5
File Path	chrom://cpu-pc/monosaccharide/The Method/自配NaOH/YM/20200621.60min.150mM Naoh.YM.seq/991.smp/ED_1.channel
Channel	ED_1
Injection Information:
Data Vault	monosaccharide
Injection
Injection Number	6
Position
Comment
Processing Method
Instrument Method	20200621-150mMNAOH-60min-30-hunbiao
Type	Unknown
Status	Finished
Injection Date	2020-06-22
Injection Time	02:15:02
Injection Volume (µl)	25
Dilution Factor	1
Weight	1
Raw Data Information:
Time Min. (min)	0.000333
Time Max. (min)	60.0003
Data Points	7201
Detector	EDet1
Generating Data System	Chromeleon 7.2.2.6394
Exporting Data System	Chromeleon 7.2.2.0
Operator	Instrument Controller
Signal Quantity
Signal Unit	nC
Signal Min.	-6.8385
Signal Max.	258.308
Channel	ED_1
Driver Name	DC-5000
Channel Type	Evaluation
Min. Step (s)	0.5
Max. Step (s)	0.5
Average Step (s)	0.5
Signal Parameter Information:
Signal Info
Raw Data:
Time (min)	Step (s)	Value (nC)
0.000333	n.a.	-0.01945
0.008667	0.5	-0.0731
0.017	0.5	-0.0851
0.025333	0.5	-0.0747
0.033667	0.5	-0.06735
0.042	0.5	-0.0631
0.050333	0.5	-0.0251
0.058667	0.5	-0.0189
0.067	0.5	-0.01525
0.075333	0.5	-0.0372
0.083667	0.5	-0.041
0.092	0.5	-0.0407
0.100333	0.5	-0.04555
0.108667	0.5	-0.0412
0.117	0.5	-0.0304
0.125333	0.5	-0.01295
0.133667	0.5	0.0095
0.142	0.5	-0.01065
0.150333	0.5	-0.0131
0.158667	0.5	-0.02175
0.167	0.5	-0.02595
0.175333	0.5	-0.02555
0.183667	0.5	-0.0281
0.192	0.5	-0.02035
0.200333	0.5	-0.00195
0.208667	0.5	0.00855
0.217	0.5	0.0118
0.225333	0.5	-0.0067
0.233667	0.5	-0.0195
0.242	0.5	-0.01725
0.250333	0.5	-0.01345
0.258667	0.5	-0.008
0.267	0.5	0.0018
0.275333	0.5	0.01865
0.283667	0.5	0.016
0.292	0.5	0.00645
0.300333	0.5	0.005
0.308667	0.5	-0.01095
0.317	0.5	-0.02355
0.325333	0.5	-0.03035
0.333667	0.5	-0.01575
0.342	0.5	-0.0135
0.350333	0.5	-0.0013
0.358667	0.5	0.0081
0.367	0.5	0.01585
0.375333	0.5	0.0015
0.383667	0.5	-0.0093
0.392	0.5	-0.0171
0.400333	0.5	-0.01885
0.408667	0.5	-0.01465
0.417	0.5	-0.0179
0.425333	0.5	0.01265
0.433667	0.5	0.0133
0.442	0.5	0.00465
0.450333	0.5	-0.00035
0.458667	0.5	-0.00385
0.467	0.5	-0.0195
0.475333	0.5	-0.0153
0.483667	0.5	-0.0124
0.492	0.5	-0.02395
0.500333	0.5	0.00825
0.508667	0.5	0.0078
0.517	0.5	0.0122
0.525333	0.5	0.00685
0.533667	0.5	-0.0115
0.542	0.5	-0.01715
0.550333	0.5	-0.0258
0.558667	0.5	-0.0041
0.567	0.5	-0.0151
0.575333	0.5	0.00255
0.583667	0.5	0.0153
0.592	0.5	0.0062
0.600333	0.5	0.00225
0.608667	0.5	-0.01085
0.617	0.5	-0.01135
0.625333	0.5	-0.02135
0.633667	0.5	-0.0149
0.642	0.5	-0.02
0.650333	0.5	0.0003
0.658667	0.5	0.01265
0.667	0.5	0.0151
0.675333	0.5	0.008
0.683667	0.5	0.0024
0.692	0.5	0.0052
0.700333	0.5	-0.01165
0.708667	0.5	-0.0002
0.717	0.5	-0.00665
0.725333	0.5	-0.0058
0.733667	0.5	0.01415
0.742	0.5	0.02045
0.750333	0.5	0.0208
0.758667	0.5	0.0036
0.767	0.5	-0.00935
0.775333	0.5	-0.0141
0.783667	0.5	-0.0134
0.792	0.5	-0.0177
0.800333	0.5	-0.0038
0.808667	0.5	0.00935
0.817	0.5	0.0084
0.825333	0.5	0.0102
0.833667	0.5	-0.00685
0.842	0.5	-0.0136
0.850333	0.5	-0.02125
0.858667	0.5	-0.02515
0.867	0.5	-0.0202
0.875333	0.5	-0.00575
0.883667	0.5	0.012
0.892	0.5	0.01195
0.900333	0.5	0.00685
0.908667	0.5	-0.0062
0.917	0.5	-0.0136
0.925333	0.5	-0.02195
0.933667	0.5	-0.01415
0.942	0.5	-0.0025
0.950333	0.5	-0.0027
0.958667	0.5	0.02015
0.967	0.5	0.0211
0.975333	0.5	0.028
0.983667	0.5	0.0092
0.992	0.5	-0.0043
1.00033	0.5	-0.016
1.00867	0.5	-0.0072
1.017	0.5	-0.01815
1.02533	0.5	-0.008
1.03367	0.5	0.01985
1.042	0.5	0.02085
1.05033	0.5	0.0142
1.05867	0.5	0.0009
1.067	0.5	-0.00995
1.07533	0.5	-0.0212
1.08367	0.5	-0.0193
1.092	0.5	-0.0115
1.10033	0.5	-0.00635
1.10867	0.5	0.00585
1.117	0.5	0.01795
1.12533	0.5	0.00845
1.13367	0.5	-0.00195
1.142	0.5	-0.01305
1.15033	0.5	-0.02315
1.15867	0.5	-0.0238
1.167	0.5	-0.02595
1.17533	0.5	-0.0092
1.18367	0.5	0.01095
1.192	0.5	0.0175
1.20033	0.5	0.0163
1.20867	0.5	0.0026
1.217	0.5	-0.00575
1.22533	0.5	-0.0283
1.23367	0.5	-0.02625
1.242	0.5	-0.0198
1.25033	0.5	-0.01585
1.25867	0.5	0.0048
1.267	0.5	0.0147
1.27533	0.5	0.00095
1.28367	0.5	-0.00045
1.292	0.5	-0.01975
1.30033	0.5	-0.0197
1.30867	0.5	-0.0245
1.317	0.5	-0.02545
1.32533	0.5	-0.02825
1.33367	0.5	0.00285
1.342	0.5	0.01025
1.35033	0.5	0.01455
1.35867	0.5	0.00065
1.367	0.5	-0.01555
1.37533	0.5	-0.0258
1.38367	0.5	-0.03095
1.392	0.5	-0.018
1.40033	0.5	-0.01735
1.40867	0.5	0.0044
1.417	0.5	0.00495
1.42533	0.5	0.00795
1.43367	0.5	0.0002
1.442	0.5	-0.00805
1.45033	0.5	-0.03055
1.45867	0.5	-0.04705
1.467	0.5	-0.091
1.47533	0.5	-0.3396
1.48367	0.5	-1.11045
1.492	0.5	-2.74885
1.50033	0.5	-4.94125
1.50867	0.5	-6.56765
1.517	0.5	-6.8385
1.52533	0.5	-5.9979
1.53367	0.5	-4.71865
1.542	0.5	-3.441
1.55033	0.5	-2.3311
1.55867	0.5	-1.42995
1.567	0.5	-0.7441
1.57533	0.5	-0.226
1.58367	0.5	0.17345
1.592	0.5	0.4787
1.60033	0.5	0.6975
1.60867	0.5	0.85945
1.617	0.5	0.9121
1.62533	0.5	0.87495
1.63367	0.5	0.80095
1.642	0.5	0.7219
1.65033	0.5	0.76675
1.65867	0.5	1.35035
1.667	0.5	3.36935
1.67533	0.5	8.2205
1.68367	0.5	16.7342
1.692	0.5	27.8454
1.70033	0.5	38.4909
1.70867	0.5	45.563
1.717	0.5	47.4717
1.72533	0.5	44.5861
1.73367	0.5	38.5513
1.742	0.5	31.2131
1.75033	0.5	24.0539
1.75867	0.5	17.8707
1.767	0.5	12.9625
1.77533	0.5	9.2737
1.78367	0.5	6.636
1.792	0.5	4.7828
1.80033	0.5	3.48255
1.80867	0.5	2.58765
1.817	0.5	1.95895
1.82533	0.5	1.53145
1.83367	0.5	1.23215
1.842	0.5	1.021
1.85033	0.5	0.8674
1.85867	0.5	0.77245
1.867	0.5	0.70135
1.87533	0.5	0.6319
1.88367	0.5	0.5829
1.892	0.5	0.5289
1.90033	0.5	0.49375
1.90867	0.5	0.44765
1.917	0.5	0.42465
1.92533	0.5	0.3961
1.93367	0.5	0.4045
1.942	0.5	0.425
1.95033	0.5	0.4227
1.95867	0.5	0.4115
1.967	0.5	0.394
1.97533	0.5	0.36035
1.98367	0.5	0.3529
1.992	0.5	0.3294
2.00033	0.5	0.32215
2.00867	0.5	0.3067
2.017	0.5	0.3083
2.02533	0.5	0.29705
2.03367	0.5	0.281
2.042	0.5	0.2483
2.05033	0.5	0.2387
2.05867	0.5	0.2124
2.067	0.5	0.2315
2.07533	0.5	0.23895
2.08367	0.5	0.2582
2.092	0.5	0.29375
2.10033	0.5	0.31565
2.10867	0.5	0.31185
2.117	0.5	0.30195
2.12533	0.5	0.2757
2.13367	0.5	0.2528
2.142	0.5	0.23775
2.15033	0.5	0.2092
2.15867	0.5	0.1919
2.167	0.5	0.21575
2.17533	0.5	0.21695
2.18367	0.5	0.20235
2.192	0.5	0.19715
2.20033	0.5	0.18925
2.20867	0.5	0.1961
2.217	0.5	0.2027
2.22533	0.5	0.21185
2.23367	0.5	0.23875
2.242	0.5	0.2966
2.25033	0.5	0.37755
2.25867	0.5	0.5103
2.267	0.5	0.7438
2.27533	0.5	1.131
2.28367	0.5	1.67445
2.292	0.5	2.3263
2.30033	0.5	2.92175
2.30867	0.5	3.3509
2.317	0.5	3.54905
2.32533	0.5	3.4635
2.33367	0.5	3.1937
2.342	0.5	2.8003
2.35033	0.5	2.3819
2.35867	0.5	1.98235
2.367	0.5	1.65175
2.37533	0.5	1.39125
2.38367	0.5	1.18165
2.392	0.5	1.0622
2.40033	0.5	0.9455
2.40867	0.5	0.8681
2.417	0.5	0.80215
2.42533	0.5	0.74845
2.43367	0.5	0.6927
2.442	0.5	0.63475
2.45033	0.5	0.60295
2.45867	0.5	0.5641
2.467	0.5	0.5541
2.47533	0.5	0.52605
2.48367	0.5	0.4947
2.492	0.5	0.47635
2.50033	0.5	0.4608
2.50867	0.5	0.44705
2.517	0.5	0.45195
2.52533	0.5	0.4382
2.53367	0.5	0.4264
2.542	0.5	0.4214
2.55033	0.5	0.42155
2.55867	0.5	0.39775
2.567	0.5	0.3699
2.57533	0.5	0.3376
2.58367	0.5	0.3008
2.592	0.5	0.2748
2.60033	0.5	0.2665
2.60867	0.5	0.2519
2.617	0.5	0.25835
2.62533	0.5	0.27445
2.63367	0.5	0.26505
2.642	0.5	0.2488
2.65033	0.5	0.22115
2.65867	0.5	0.1982
2.667	0.5	0.2037
2.67533	0.5	0.2001
2.68367	0.5	0.19375
2.692	0.5	0.2075
2.70033	0.5	0.2133
2.70867	0.5	0.2038
2.717	0.5	0.19205
2.72533	0.5	0.1872
2.73367	0.5	0.1682
2.742	0.5	0.15765
2.75033	0.5	0.1578
2.75867	0.5	0.15435
2.767	0.5	0.1713
2.77533	0.5	0.18245
2.78367	0.5	0.1872
2.792	0.5	0.1796
2.80033	0.5	0.16255
2.80867	0.5	0.14345
2.817	0.5	0.12415
2.82533	0.5	0.13675
2.83367	0.5	0.1282
2.842	0.5	0.1475
2.85033	0.5	0.1535
2.85867	0.5	0.1481
2.867	0.5	0.1531
2.87533	0.5	0.13305
2.88367	0.5	0.11655
2.892	0.5	0.1161
2.90033	0.5	0.11755
2.90867	0.5	0.11115
2.917	0.5	0.13485
2.92533	0.5	0.14585
2.93367	0.5	0.14565
2.942	0.5	0.1464
2.95033	0.5	0.14765
2.95867	0.5	0.1234
2.967	0.5	0.12535
2.97533	0.5	0.11735
2.98367	0.5	0.12215
2.992	0.5	0.14155
3.00033	0.5	0.16435
3.00867	0.5	0.152
3.017	0.5	0.1479
3.02533	0.5	0.12785
3.03367	0.5	0.1272
3.042	0.5	0.1063
3.05033	0.5	0.11495
3.05867	0.5	0.10195
3.067	0.5	0.1136
3.07533	0.5	0.1377
3.08367	0.5	0.13365
3.092	0.5	0.137
3.10033	0.5	0.1282
3.10867	0.5	0.116
3.117	0.5	0.1068
3.12533	0.5	0.11365
3.13367	0.5	0.12415
3.142	0.5	0.1267
3.15033	0.5	0.14055
3.15867	0.5	0.1386
3.167	0.5	0.13425
3.17533	0.5	0.1239
3.18367	0.5	0.1077
3.192	0.5	0.10095
3.20033	0.5	0.09985
3.20867	0.5	0.09935
3.217	0.5	0.118
3.22533	0.5	0.1328
3.23367	0.5	0.14335
3.242	0.5	0.1474
3.25033	0.5	0.13805
3.25867	0.5	0.12815
3.267	0.5	0.12105
3.27533	0.5	0.12585
3.28367	0.5	0.12865
3.292	0.5	0.138
3.30033	0.5	0.15665
3.30867	0.5	0.14945
3.317	0.5	0.1418
3.32533	0.5	0.126
3.33367	0.5	0.1114
3.342	0.5	0.10325
3.35033	0.5	0.1109
3.35867	0.5	0.1113
3.367	0.5	0.10655
3.37533	0.5	0.1369
3.38367	0.5	0.142
3.392	0.5	0.14115
3.40033	0.5	0.133
3.40867	0.5	0.12615
3.417	0.5	0.12645
3.42533	0.5	0.13045
3.43367	0.5	0.1336
3.442	0.5	0.1371
3.45033	0.5	0.1654
3.45867	0.5	0.17345
3.467	0.5	0.16785
3.47533	0.5	0.1658
3.48367	0.5	0.14895
3.492	0.5	0.14065
3.50033	0.5	0.1395
3.50867	0.5	0.14615
3.517	0.5	0.14675
3.52533	0.5	0.1808
3.53367	0.5	0.1972
3.542	0.5	0.21325
3.55033	0.5	0.22605
3.55867	0.5	0.247
3.567	0.5	0.2773
3.57533	0.5	0.33055
3.58367	0.5	0.41195
3.592	0.5	0.50475
3.60033	0.5	0.62925
3.60867	0.5	0.78095
3.617	0.5	0.92175
3.62533	0.5	1.10025
3.63367	0.5	1.3056
3.642	0.5	1.5431
3.65033	0.5	1.84585
3.65867	0.5	2.22935
3.667	0.5	2.70365
3.67533	0.5	3.34615
3.68367	0.5	4.17765
3.692	0.5	5.3194
3.70033	0.5	6.8625
3.70867	0.5	8.9599
3.717	0.5	11.6918
3.72533	0.5	15.0434
3.73367	0.5	18.9148
3.742	0.5	22.9816
3.75033	0.5	26.8692
3.75867	0.5	30.0669
3.767	0.5	32.134
3.77533	0.5	32.809
3.78367	0.5	32.0637
3.792	0.5	30.0852
3.80033	0.5	27.2142
3.80867	0.5	23.8328
3.817	0.5	20.285
3.82533	0.5	16.9061
3.83367	0.5	13.8646
3.842	0.5	11.2583
3.85033	0.5	9.0927
3.85867	0.5	7.377
3.867	0.5	6.01655
3.87533	0.5	4.95015
3.88367	0.5	4.1147
3.892	0.5	3.4579
3.90033	0.5	2.93475
3.90867	0.5	2.5151
3.917	0.5	2.1443
3.92533	0.5	1.84705
3.93367	0.5	1.5967
3.942	0.5	1.38625
3.95033	0.5	1.22345
3.95867	0.5	1.09595
3.967	0.5	0.9866
3.97533	0.5	0.9279
3.98367	0.5	0.87895
3.992	0.5	0.8282
4.00033	0.5	0.78345
4.00867	0.5	0.73725
4.017	0.5	0.7143
4.02533	0.5	0.6817
4.03367	0.5	0.6737
4.042	0.5	0.64985
4.05033	0.5	0.6428
4.05867	0.5	0.6523
4.067	0.5	0.644
4.07533	0.5	0.6183
4.08367	0.5	0.59275
4.092	0.5	0.58175
4.10033	0.5	0.5667
4.10867	0.5	0.56675
4.117	0.5	0.55955
4.12533	0.5	0.5722
4.13367	0.5	0.57205
4.142	0.5	0.5765
4.15033	0.5	0.57065
4.15867	0.5	0.5507
4.167	0.5	0.54405
4.17533	0.5	0.5379
4.18367	0.5	0.5371
4.192	0.5	0.5304
4.20033	0.5	0.54175
4.20867	0.5	0.5563
4.217	0.5	0.5579
4.22533	0.5	0.5491
4.23367	0.5	0.5497
4.242	0.5	0.52695
4.25033	0.5	0.5281
4.25867	0.5	0.53285
4.267	0.5	0.5288
4.27533	0.5	0.5511
4.28367	0.5	0.58055
4.292	0.5	0.594
4.30033	0.5	0.6042
4.30867	0.5	0.62395
4.317	0.5	0.63855
4.32533	0.5	0.6571
4.33367	0.5	0.7076
4.342	0.5	0.7595
4.35033	0.5	0.83945
4.35867	0.5	0.9484
4.367	0.5	1.04675
4.37533	0.5	1.1313
4.38367	0.5	1.21205
4.392	0.5	1.27305
4.40033	0.5	1.3192
4.40867	0.5	1.34855
4.417	0.5	1.34085
4.42533	0.5	1.31645
4.43367	0.5	1.27205
4.442	0.5	1.19845
4.45033	0.5	1.10785
4.45867	0.5	1.0032
4.467	0.5	0.91145
4.47533	0.5	0.8144
4.48367	0.5	0.7309
4.492	0.5	0.6691
4.50033	0.5	0.60395
4.50867	0.5	0.56845
4.517	0.5	0.5423
4.52533	0.5	0.504
4.53367	0.5	0.4755
4.542	0.5	0.43885
4.55033	0.5	0.4252
4.55867	0.5	0.41085
4.567	0.5	0.4063
4.57533	0.5	0.4048
4.58367	0.5	0.40725
4.592	0.5	0.42115
4.60033	0.5	0.40765
4.60867	0.5	0.3996
4.617	0.5	0.3773
4.62533	0.5	0.3681
4.63367	0.5	0.36045
4.642	0.5	0.3633
4.65033	0.5	0.37255
4.65867	0.5	0.3978
4.667	0.5	0.41825
4.67533	0.5	0.4325
4.68367	0.5	0.4477
4.692	0.5	0.4476
4.70033	0.5	0.45775
4.70867	0.5	0.4753
4.717	0.5	0.48745
4.72533	0.5	0.5008
4.73367	0.5	0.53205
4.742	0.5	0.5364
4.75033	0.5	0.5371
4.75867	0.5	0.51625
4.767	0.5	0.48575
4.77533	0.5	0.449
4.78367	0.5	0.43615
4.792	0.5	0.42755
4.80033	0.5	0.40335
4.80867	0.5	0.40045
4.817	0.5	0.39655
4.82533	0.5	0.38605
4.83367	0.5	0.35835
4.842	0.5	0.34095
4.85033	0.5	0.3159
4.85867	0.5	0.31145
4.867	0.5	0.3182
4.87533	0.5	0.3106
4.88367	0.5	0.3201
4.892	0.5	0.33655
4.90033	0.5	0.3406
4.90867	0.5	0.32535
4.917	0.5	0.30755
4.92533	0.5	0.29965
4.93367	0.5	0.2937
4.942	0.5	0.2991
4.95033	0.5	0.30765
4.95867	0.5	0.31575
4.967	0.5	0.33435
4.97533	0.5	0.32815
4.98367	0.5	0.31955
4.992	0.5	0.3185
5.00033	0.5	0.3052
5.00867	0.5	0.30195
5.017	0.5	0.2906
5.02533	0.5	0.29625
5.03367	0.5	0.3133
5.042	0.5	0.33245
5.05033	0.5	0.34345
5.05867	0.5	0.3313
5.067	0.5	0.31505
5.07533	0.5	0.30035
5.08367	0.5	0.2994
5.092	0.5	0.29465
5.10033	0.5	0.2968
5.10867	0.5	0.3188
5.117	0.5	0.3332
5.12533	0.5	0.33285
5.13367	0.5	0.33225
5.142	0.5	0.33175
5.15033	0.5	0.3102
5.15867	0.5	0.3007
5.167	0.5	0.3112
5.17533	0.5	0.30725
5.18367	0.5	0.33115
5.192	0.5	0.3483
5.20033	0.5	0.35495
5.20867	0.5	0.3497
5.217	0.5	0.34755
5.22533	0.5	0.32625
5.23367	0.5	0.31865
5.242	0.5	0.32135
5.25033	0.5	0.33385
5.25867	0.5	0.3503
5.267	0.5	0.3733
5.27533	0.5	0.3766
5.28367	0.5	0.378
5.292	0.5	0.35895
5.30033	0.5	0.35305
5.30867	0.5	0.36265
5.317	0.5	0.35935
5.32533	0.5	0.3461
5.33367	0.5	0.3751
5.342	0.5	0.3881
5.35033	0.5	0.39435
5.35867	0.5	0.40555
5.367	0.5	0.3904
5.37533	0.5	0.37735
5.38367	0.5	0.3847
5.392	0.5	0.3972
5.40033	0.5	0.3976
5.40867	0.5	0.4187
5.417	0.5	0.43975
5.42533	0.5	0.4538
5.43367	0.5	0.4596
5.442	0.5	0.45475
5.45033	0.5	0.44945
5.45867	0.5	0.45245
5.467	0.5	0.45975
5.47533	0.5	0.47405
5.48367	0.5	0.4969
5.492	0.5	0.5411
5.50033	0.5	0.57045
5.50867	0.5	0.586
5.517	0.5	0.5995
5.52533	0.5	0.62225
5.53367	0.5	0.6461
5.542	0.5	0.679
5.55033	0.5	0.71525
5.55867	0.5	0.7604
5.567	0.5	0.8264
5.57533	0.5	0.8788
5.58367	0.5	0.9285
5.592	0.5	0.9289
5.60033	0.5	1.0168
5.60867	0.5	1.08275
5.617	0.5	1.1585
5.62533	0.5	1.2353
5.63367	0.5	1.3118
5.642	0.5	1.4327
5.65033	0.5	1.5384
5.65867	0.5	1.63405
5.667	0.5	1.75825
5.67533	0.5	1.8831
5.68367	0.5	2.02005
5.692	0.5	2.19175
5.70033	0.5	2.3913
5.70867	0.5	2.61385
5.717	0.5	2.91285
5.72533	0.5	3.27185
5.73367	0.5	3.6619
5.742	0.5	4.1419
5.75033	0.5	4.73385
5.75867	0.5	5.4352
5.767	0.5	6.28465
5.77533	0.5	7.28875
5.78367	0.5	8.42495
5.792	0.5	9.7223
5.80033	0.5	11.1171
5.80867	0.5	12.5445
5.817	0.5	13.9916
5.82533	0.5	15.3841
5.83367	0.5	16.6517
5.842	0.5	17.741
5.85033	0.5	18.6242
5.85867	0.5	19.2088
5.867	0.5	19.5441
5.87533	0.5	19.54
5.88367	0.5	19.2309
5.892	0.5	18.6419
5.90033	0.5	17.8163
5.90867	0.5	16.8004
5.917	0.5	15.6638
5.92533	0.5	14.4543
5.93367	0.5	13.2118
5.942	0.5	12.025
5.95033	0.5	10.8956
5.95867	0.5	9.83755
5.967	0.5	8.91675
5.97533	0.5	8.144
5.98367	0.5	7.5209
5.992	0.5	7.02935
6.00033	0.5	6.67385
6.00867	0.5	6.41715
6.017	0.5	6.25115
6.02533	0.5	6.13745
6.03367	0.5	6.04825
6.042	0.5	5.9589
6.05033	0.5	5.8655
6.05867	0.5	5.781
6.067	0.5	5.68975
6.07533	0.5	5.602
6.08367	0.5	5.50165
6.092	0.5	5.40765
6.10033	0.5	5.3167
6.10867	0.5	5.21375
6.117	0.5	5.08565
6.12533	0.5	4.9506
6.13367	0.5	4.8223
6.142	0.5	4.6977
6.15033	0.5	4.5904
6.15867	0.5	4.47285
6.167	0.5	4.3879
6.17533	0.5	4.3061
6.18367	0.5	4.1992
6.192	0.5	4.0889
6.20033	0.5	3.97625
6.20867	0.5	3.8617
6.217	0.5	3.75485
6.22533	0.5	3.6724
6.23367	0.5	3.56365
6.242	0.5	3.4808
6.25033	0.5	3.3872
6.25867	0.5	3.2898
6.267	0.5	3.1766
6.27533	0.5	3.05075
6.28367	0.5	2.9496
6.292	0.5	2.824
6.30033	0.5	2.7323
6.30867	0.5	2.6317
6.317	0.5	2.55885
6.32533	0.5	2.49885
6.33367	0.5	2.42495
6.342	0.5	2.361
6.35033	0.5	2.28575
6.35867	0.5	2.22225
6.367	0.5	2.1761
6.37533	0.5	2.1575
6.38367	0.5	2.1297
6.392	0.5	2.1209
6.40033	0.5	2.1313
6.40867	0.5	2.1362
6.417	0.5	2.1398
6.42533	0.5	2.136
6.43367	0.5	2.139
6.442	0.5	2.14925
6.45033	0.5	2.169
6.45867	0.5	2.19115
6.467	0.5	2.2182
6.47533	0.5	2.26175
6.48367	0.5	2.2938
6.492	0.5	2.3049
6.50033	0.5	2.3143
6.50867	0.5	2.31705
6.517	0.5	2.32105
6.52533	0.5	2.3403
6.53367	0.5	2.35425
6.542	0.5	2.37315
6.55033	0.5	2.40125
6.55867	0.5	2.41755
6.567	0.5	2.42485
6.57533	0.5	2.4142
6.58367	0.5	2.40945
6.592	0.5	2.4032
6.60033	0.5	2.41425
6.60867	0.5	2.40815
6.617	0.5	2.417
6.62533	0.5	2.44395
6.63367	0.5	2.4583
6.642	0.5	2.4623
6.65033	0.5	2.4532
6.65867	0.5	2.45795
6.667	0.5	2.4407
6.67533	0.5	2.45185
6.68367	0.5	2.45815
6.692	0.5	2.4704
6.70033	0.5	2.49405
6.70867	0.5	2.49855
6.717	0.5	2.49835
6.72533	0.5	2.49335
6.73367	0.5	2.4704
6.742	0.5	2.45115
6.75033	0.5	2.4439
6.75867	0.5	2.4384
6.767	0.5	2.4329
6.77533	0.5	2.4447
6.78367	0.5	2.4498
6.792	0.5	2.43595
6.80033	0.5	2.419
6.80867	0.5	2.38565
6.817	0.5	2.37435
6.82533	0.5	2.36215
6.83367	0.5	2.36175
6.842	0.5	2.34825
6.85033	0.5	2.3544
6.85867	0.5	2.36385
6.867	0.5	2.3544
6.87533	0.5	2.34375
6.88367	0.5	2.3183
6.892	0.5	2.30935
6.90033	0.5	2.2962
6.90867	0.5	2.2857
6.917	0.5	2.2778
6.92533	0.5	2.2884
6.93367	0.5	2.30735
6.942	0.5	2.292
6.95033	0.5	2.2909
6.95867	0.5	2.2595
6.967	0.5	2.26195
6.97533	0.5	2.2406
6.98367	0.5	2.2459
6.992	0.5	2.24245
7.00033	0.5	2.25695
7.00867	0.5	2.26035
7.017	0.5	2.2688
7.02533	0.5	2.2544
7.03367	0.5	2.2463
7.042	0.5	2.22585
7.05033	0.5	2.21825
7.05867	0.5	2.23145
7.067	0.5	2.23595
7.07533	0.5	2.2465
7.08367	0.5	2.25985
7.092	0.5	2.26555
7.10033	0.5	2.25435
7.10867	0.5	2.2408
7.117	0.5	2.2297
7.12533	0.5	2.2258
7.13367	0.5	2.22325
7.142	0.5	2.23145
7.15033	0.5	2.24985
7.15867	0.5	2.2592
7.167	0.5	2.25965
7.17533	0.5	2.25565
7.18367	0.5	2.2579
7.192	0.5	2.253
7.20033	0.5	2.22765
7.20867	0.5	2.2386
7.217	0.5	2.24195
7.22533	0.5	2.2603
7.23367	0.5	2.2684
7.242	0.5	2.2796
7.25033	0.5	2.26245
7.25867	0.5	2.24985
7.267	0.5	2.2403
7.27533	0.5	2.2253
7.28367	0.5	2.22265
7.292	0.5	2.21555
7.30033	0.5	2.2231
7.30867	0.5	2.2447
7.317	0.5	2.2396
7.32533	0.5	2.23745
7.33367	0.5	2.21575
7.342	0.5	2.20695
7.35033	0.5	2.19775
7.35867	0.5	2.19115
7.367	0.5	2.19335
7.37533	0.5	2.2074
7.38367	0.5	2.2148
7.392	0.5	2.2138
7.40033	0.5	2.2215
7.40867	0.5	2.1949
7.417	0.5	2.18595
7.42533	0.5	2.1806
7.43367	0.5	2.1693
7.442	0.5	2.17625
7.45033	0.5	2.1791
7.45867	0.5	2.19355
7.467	0.5	2.20065
7.47533	0.5	2.1923
7.48367	0.5	2.19285
7.492	0.5	2.1867
7.50033	0.5	2.16845
7.50867	0.5	2.16635
7.517	0.5	2.15475
7.52533	0.5	2.16935
7.53367	0.5	2.1827
7.542	0.5	2.1864
7.55033	0.5	2.18475
7.55867	0.5	2.1693
7.567	0.5	2.1524
7.57533	0.5	2.14335
7.58367	0.5	2.1484
7.592	0.5	2.15585
7.60033	0.5	2.1537
7.60867	0.5	2.17165
7.617	0.5	2.16675
7.62533	0.5	2.15985
7.63367	0.5	2.15395
7.642	0.5	2.1493
7.65033	0.5	2.12845
7.65867	0.5	2.1342
7.667	0.5	2.13275
7.67533	0.5	2.13265
7.68367	0.5	2.158
7.692	0.5	2.1454
7.70033	0.5	2.141
7.70867	0.5	2.1297
7.717	0.5	2.1234
7.72533	0.5	2.11365
7.73367	0.5	2.10795
7.742	0.5	2.1036
7.75033	0.5	2.1066
7.75867	0.5	2.12555
7.767	0.5	2.12845
7.77533	0.5	2.1391
7.78367	0.5	2.1232
7.792	0.5	2.12185
7.80033	0.5	2.10005
7.80867	0.5	2.10855
7.817	0.5	2.11535
7.82533	0.5	2.1106
7.83367	0.5	2.12455
7.842	0.5	2.12905
7.85033	0.5	2.1254
7.85867	0.5	2.12375
7.867	0.5	2.1099
7.87533	0.5	2.09535
7.88367	0.5	2.0921
7.892	0.5	2.09725
7.90033	0.5	2.098
7.90867	0.5	2.1137
7.917	0.5	2.1256
7.92533	0.5	2.12895
7.93367	0.5	2.1117
7.942	0.5	2.1121
7.95033	0.5	2.09895
7.95867	0.5	2.0962
7.967	0.5	2.0932
7.97533	0.5	2.0855
7.98367	0.5	2.1154
7.992	0.5	2.11855
8.00033	0.5	2.1151
8.00867	0.5	2.11145
8.017	0.5	2.1006
8.02533	0.5	2.08355
8.03367	0.5	2.083
8.042	0.5	2.08315
8.05033	0.5	2.0793
8.05867	0.5	2.09655
8.067	0.5	2.11025
8.07533	0.5	2.10955
8.08367	0.5	2.1012
8.092	0.5	2.0789
8.10033	0.5	2.07225
8.10867	0.5	2.07185
8.117	0.5	2.075
8.12533	0.5	2.07
8.13367	0.5	2.0938
8.142	0.5	2.10775
8.15033	0.5	2.10725
8.15867	0.5	2.1022
8.167	0.5	2.09525
8.17533	0.5	2.0833
8.18367	0.5	2.0731
8.192	0.5	2.0826
8.20033	0.5	2.07615
8.20867	0.5	2.08955
8.217	0.5	2.09265
8.22533	0.5	2.09465
8.23367	0.5	2.1039
8.242	0.5	2.08085
8.25033	0.5	2.0693
8.25867	0.5	2.04865
8.267	0.5	2.061
8.27533	0.5	2.07525
8.28367	0.5	2.08535
8.292	0.5	2.10265
8.30033	0.5	2.1055
8.30867	0.5	2.10295
8.317	0.5	2.08015
8.32533	0.5	2.0749
8.33367	0.5	2.0707
8.342	0.5	2.0714
8.35033	0.5	2.0697
8.35867	0.5	2.0837
8.367	0.5	2.1123
8.37533	0.5	2.10365
8.38367	0.5	2.1022
8.392	0.5	2.0819
8.40033	0.5	2.06325
8.40867	0.5	2.0604
8.417	0.5	2.05855
8.42533	0.5	2.0619
8.43367	0.5	2.07425
8.442	0.5	2.0871
8.45033	0.5	2.0844
8.45867	0.5	2.08725
8.467	0.5	2.07795
8.47533	0.5	2.068
8.48367	0.5	2.06095
8.492	0.5	2.0705
8.50033	0.5	2.0638
8.50867	0.5	2.07875
8.517	0.5	2.09495
8.52533	0.5	2.0982
8.53367	0.5	2.09755
8.542	0.5	2.09175
8.55033	0.5	2.06255
8.55867	0.5	2.05505
8.567	0.5	2.0635
8.57533	0.5	2.06345
8.58367	0.5	2.06865
8.592	0.5	2.08205
8.60033	0.5	2.088
8.60867	0.5	2.0847
8.617	0.5	2.0785
8.62533	0.5	2.04995
8.63367	0.5	2.0429
8.642	0.5	2.0524
8.65033	0.5	2.0506
8.65867	0.5	2.06545
8.667	0.5	2.08865
8.67533	0.5	2.0847
8.68367	0.5	2.0869
8.692	0.5	2.0728
8.70033	0.5	2.0719
8.70867	0.5	2.0642
8.717	0.5	2.07125
8.72533	0.5	2.0679
8.73367	0.5	2.08195
8.742	0.5	2.1107
8.75033	0.5	2.1066
8.75867	0.5	2.1045
8.767	0.5	2.09375
8.77533	0.5	2.07655
8.78367	0.5	2.0691
8.792	0.5	2.0636
8.80033	0.5	2.0807
8.80867	0.5	2.06625
8.817	0.5	2.08625
8.82533	0.5	2.10115
8.83367	0.5	2.10265
8.842	0.5	2.09755
8.85033	0.5	2.07535
8.85867	0.5	2.0743
8.867	0.5	2.07545
8.87533	0.5	2.07595
8.88367	0.5	2.0783
8.892	0.5	2.10705
8.90033	0.5	2.10825
8.90867	0.5	2.10225
8.917	0.5	2.10145
8.92533	0.5	2.084
8.93367	0.5	2.06325
8.942	0.5	2.0687
8.95033	0.5	2.0838
8.95867	0.5	2.07345
8.967	0.5	2.10295
8.97533	0.5	2.11305
8.98367	0.5	2.10865
8.992	0.5	2.1008
9.00033	0.5	2.095
9.00867	0.5	2.0768
9.017	0.5	2.0854
9.02533	0.5	2.09455
9.03367	0.5	2.0823
9.042	0.5	2.10155
9.05033	0.5	2.11975
9.05867	0.5	2.1087
9.067	0.5	2.1064
9.07533	0.5	2.09285
9.08367	0.5	2.0818
9.092	0.5	2.0744
9.10033	0.5	2.07885
9.10867	0.5	2.06045
9.117	0.5	2.0862
9.12533	0.5	2.09465
9.13367	0.5	2.0959
9.142	0.5	2.0863
9.15033	0.5	2.07715
9.15867	0.5	2.08
9.167	0.5	2.0726
9.17533	0.5	2.0739
9.18367	0.5	2.06705
9.192	0.5	2.0897
9.20033	0.5	2.10195
9.20867	0.5	2.09905
9.217	0.5	2.0944
9.22533	0.5	2.08315
9.23367	0.5	2.08325
9.242	0.5	2.06425
9.25033	0.5	2.0684
9.25867	0.5	2.0718
9.267	0.5	2.08395
9.27533	0.5	2.10175
9.28367	0.5	2.09375
9.292	0.5	2.0906
9.30033	0.5	2.0788
9.30867	0.5	2.0716
9.317	0.5	2.071
9.32533	0.5	2.0836
9.33367	0.5	2.07815
9.342	0.5	2.0986
9.35033	0.5	2.0993
9.35867	0.5	2.09985
9.367	0.5	2.0962
9.37533	0.5	2.08555
9.38367	0.5	2.0733
9.392	0.5	2.0589
9.40033	0.5	2.0699
9.40867	0.5	2.06325
9.417	0.5	2.0813
9.42533	0.5	2.099
9.43367	0.5	2.08965
9.442	0.5	2.08715
9.45033	0.5	2.08465
9.45867	0.5	2.07835
9.467	0.5	2.06645
9.47533	0.5	2.07425
9.48367	0.5	2.0706
9.492	0.5	2.0766
9.50033	0.5	2.08585
9.50867	0.5	2.09935
9.517	0.5	2.08935
9.52533	0.5	2.08885
9.53367	0.5	2.0655
9.542	0.5	2.0741
9.55033	0.5	2.06625
9.55867	0.5	2.0558
9.567	0.5	2.07675
9.57533	0.5	2.0892
9.58367	0.5	2.0922
9.592	0.5	2.10735
9.60033	0.5	2.07935
9.60867	0.5	2.0758
9.617	0.5	2.07135
9.62533	0.5	2.07065
9.63367	0.5	2.075
9.642	0.5	2.08405
9.65033	0.5	2.1038
9.65867	0.5	2.10765
9.667	0.5	2.1106
9.67533	0.5	2.09795
9.68367	0.5	2.0814
9.692	0.5	2.0718
9.70033	0.5	2.08
9.70867	0.5	2.0706
9.717	0.5	2.0792
9.72533	0.5	2.10345
9.73367	0.5	2.1192
9.742	0.5	2.1036
9.75033	0.5	2.09005
9.75867	0.5	2.08705
9.767	0.5	2.07125
9.77533	0.5	2.074
9.78367	0.5	2.0687
9.792	0.5	2.08445
9.80033	0.5	2.09985
9.80867	0.5	2.11205
9.817	0.5	2.1121
9.82533	0.5	2.09155
9.83367	0.5	2.0777
9.842	0.5	2.0682
9.85033	0.5	2.0762
9.85867	0.5	2.0738
9.867	0.5	2.08
9.87533	0.5	2.1023
9.88367	0.5	2.1109
9.892	0.5	2.10135
9.90033	0.5	2.09055
9.90867	0.5	2.07335
9.917	0.5	2.0599
9.92533	0.5	2.06405
9.93367	0.5	2.07095
9.942	0.5	2.07385
9.95033	0.5	2.09535
9.95867	0.5	2.1123
9.967	0.5	2.10915
9.97533	0.5	2.0957
9.98367	0.5	2.085
9.992	0.5	2.06735
10.0003	0.5	2.0753
10.0087	0.5	2.07145
10.017	0.5	2.0681
10.0253	0.5	2.09585
10.0337	0.5	2.10055
10.042	0.5	2.10245
10.0503	0.5	2.0977
10.0587	0.5	2.08075
10.067	0.5	2.066
10.0753	0.5	2.07085
10.0837	0.5	2.0847
10.092	0.5	2.0841
10.1003	0.5	2.0966
10.1087	0.5	2.1194
10.117	0.5	2.10275
10.1253	0.5	2.09935
10.1337	0.5	2.0883
10.142	0.5	2.0711
10.1503	0.5	2.06375
10.1587	0.5	2.0723
10.167	0.5	2.07665
10.1753	0.5	2.0899
10.1837	0.5	2.09695
10.192	0.5	2.10685
10.2003	0.5	2.10265
10.2087	0.5	2.08035
10.217	0.5	2.07625
10.2253	0.5	2.054
10.2337	0.5	2.0608
10.242	0.5	2.06195
10.2503	0.5	2.0879
10.2587	0.5	2.09345
10.267	0.5	2.1012
10.2753	0.5	2.09325
10.2837	0.5	2.08355
10.292	0.5	2.0787
10.3003	0.5	2.0686
10.3087	0.5	2.0665
10.317	0.5	2.07515
10.3253	0.5	2.07655
10.3337	0.5	2.09435
10.342	0.5	2.0933
10.3503	0.5	2.08605
10.3587	0.5	2.0781
10.367	0.5	2.058
10.3753	0.5	2.0489
10.3837	0.5	2.0577
10.392	0.5	2.05785
10.4003	0.5	2.07985
10.4087	0.5	2.10345
10.417	0.5	2.1001
10.4253	0.5	2.1045
10.4337	0.5	2.0828
10.442	0.5	2.07105
10.4503	0.5	2.0489
10.4587	0.5	2.05685
10.467	0.5	2.0707
10.4753	0.5	2.07285
10.4837	0.5	2.09485
10.492	0.5	2.0978
10.5003	0.5	2.08185
10.5087	0.5	2.06905
10.517	0.5	2.05865
10.5253	0.5	2.04965
10.5337	0.5	2.05325
10.542	0.5	2.061
10.5503	0.5	2.0714
10.5587	0.5	2.0923
10.567	0.5	2.09825
10.5753	0.5	2.0936
10.5837	0.5	2.08625
10.592	0.5	2.0697
10.6003	0.5	2.0662
10.6087	0.5	2.06645
10.617	0.5	2.06215
10.6253	0.5	2.0774
10.6337	0.5	2.1017
10.642	0.5	2.11125
10.6503	0.5	2.0989
10.6587	0.5	2.08375
10.667	0.5	2.07255
10.6753	0.5	2.06315
10.6837	0.5	2.05735
10.692	0.5	2.0634
10.7003	0.5	2.065
10.7087	0.5	2.08985
10.717	0.5	2.0947
10.7253	0.5	2.09675
10.7337	0.5	2.0844
10.742	0.5	2.06825
10.7503	0.5	2.07235
10.7587	0.5	2.06665
10.767	0.5	2.06895
10.7753	0.5	2.0851
10.7837	0.5	2.0864
10.792	0.5	2.09855
10.8003	0.5	2.09555
10.8087	0.5	2.08815
10.817	0.5	2.08255
10.8253	0.5	2.087
10.8337	0.5	2.0853
10.842	0.5	2.07045
10.8503	0.5	2.07555
10.8587	0.5	2.0992
10.867	0.5	2.1043
10.8753	0.5	2.101
10.8837	0.5	2.0874
10.892	0.5	2.08165
10.9003	0.5	2.0626
10.9087	0.5	2.07075
10.917	0.5	2.0694
10.9253	0.5	2.075
10.9337	0.5	2.09435
10.942	0.5	2.10345
10.9503	0.5	2.10065
10.9587	0.5	2.0936
10.967	0.5	2.07645
10.9753	0.5	2.0687
10.9837	0.5	2.07815
10.992	0.5	2.0724
11.0003	0.5	2.08425
11.0087	0.5	2.0962
11.017	0.5	2.1058
11.0253	0.5	2.1132
11.0337	0.5	2.1019
11.042	0.5	2.0813
11.0503	0.5	2.0696
11.0587	0.5	2.0694
11.067	0.5	2.07065
11.0753	0.5	2.06135
11.0837	0.5	2.08255
11.092	0.5	2.1022
11.1003	0.5	2.09555
11.1087	0.5	2.08975
11.117	0.5	2.0637
11.1253	0.5	2.06925
11.1337	0.5	2.07015
11.142	0.5	2.07435
11.1503	0.5	2.07145
11.1587	0.5	2.08975
11.167	0.5	2.10475
11.1753	0.5	2.09925
11.1837	0.5	2.0908
11.192	0.5	2.0878
11.2003	0.5	2.0716
11.2087	0.5	2.07355
11.217	0.5	2.07075
11.2253	0.5	2.07515
11.2337	0.5	2.0927
11.242	0.5	2.1038
11.2503	0.5	2.08785
11.2587	0.5	2.0823
11.267	0.5	2.06815
11.2753	0.5	2.06995
11.2837	0.5	2.0598
11.292	0.5	2.06275
11.3003	0.5	2.0665
11.3087	0.5	2.0854
11.317	0.5	2.1067
11.3253	0.5	2.10855
11.3337	0.5	2.0884
11.342	0.5	2.07875
11.3503	0.5	2.07
11.3587	0.5	2.06505
11.367	0.5	2.0705
11.3753	0.5	2.06385
11.3837	0.5	2.0873
11.392	0.5	2.0891
11.4003	0.5	2.09195
11.4087	0.5	2.09435
11.417	0.5	2.0808
11.4253	0.5	2.0702
11.4337	0.5	2.06585
11.442	0.5	2.06385
11.4503	0.5	2.06585
11.4587	0.5	2.0905
11.467	0.5	2.10335
11.4753	0.5	2.10245
11.4837	0.5	2.0908
11.492	0.5	2.0837
11.5003	0.5	2.07285
11.5087	0.5	2.06145
11.517	0.5	2.0678
11.5253	0.5	2.05855
11.5337	0.5	2.0739
11.542	0.5	2.0879
11.5503	0.5	2.10225
11.5587	0.5	2.09125
11.567	0.5	2.0718
11.5753	0.5	2.06345
11.5837	0.5	2.04965
11.592	0.5	2.0537
11.6003	0.5	2.04975
11.6087	0.5	2.06885
11.617	0.5	2.08105
11.6253	0.5	2.0834
11.6337	0.5	2.0905
11.642	0.5	2.073
11.6503	0.5	2.06255
11.6587	0.5	2.05495
11.667	0.5	2.0534
11.6753	0.5	2.05875
11.6837	0.5	2.06285
11.692	0.5	2.07825
11.7003	0.5	2.08805
11.7087	0.5	2.0986
11.717	0.5	2.07525
11.7253	0.5	2.06695
11.7337	0.5	2.05175
11.742	0.5	2.0694
11.7503	0.5	2.06615
11.7587	0.5	2.07775
11.767	0.5	2.0925
11.7753	0.5	2.0919
11.7837	0.5	2.09385
11.792	0.5	2.09055
11.8003	0.5	2.0815
11.8087	0.5	2.06815
11.817	0.5	2.0807
11.8253	0.5	2.0817
11.8337	0.5	2.0928
11.842	0.5	2.1175
11.8503	0.5	2.12875
11.8587	0.5	2.1284
11.867	0.5	2.11875
11.8753	0.5	2.11685
11.8837	0.5	2.1038
11.892	0.5	2.1188
11.9003	0.5	2.12725
11.9087	0.5	2.13875
11.917	0.5	2.15905
11.9253	0.5	2.1791
11.9337	0.5	2.19145
11.942	0.5	2.18835
11.9503	0.5	2.19855
11.9587	0.5	2.1918
11.967	0.5	2.2059
11.9753	0.5	2.22245
11.9837	0.5	2.2455
11.992	0.5	2.28655
12.0003	0.5	2.3073
12.0087	0.5	2.33705
12.017	0.5	2.3521
12.0253	0.5	2.36085
12.0337	0.5	2.38145
12.042	0.5	2.4047
12.0503	0.5	2.44435
12.0587	0.5	2.4846
12.067	0.5	2.54405
12.0753	0.5	2.59195
12.0837	0.5	2.62455
12.092	0.5	2.66855
12.1003	0.5	2.7146
12.1087	0.5	2.7565
12.117	0.5	2.82185
12.1253	0.5	2.8739
12.1337	0.5	2.953
12.142	0.5	3.03525
12.1503	0.5	3.12265
12.1587	0.5	3.199
12.167	0.5	3.2716
12.1753	0.5	3.34855
12.1837	0.5	3.4178
12.192	0.5	3.5296
12.2003	0.5	3.6437
12.2087	0.5	3.7526
12.217	0.5	3.90535
12.2253	0.5	4.04085
12.2337	0.5	4.1628
12.242	0.5	4.2908
12.2503	0.5	4.4318
12.2587	0.5	4.5601
12.267	0.5	4.721
12.2753	0.5	4.89595
12.2837	0.5	5.07445
12.292	0.5	5.28585
12.3003	0.5	5.48765
12.3087	0.5	5.6802
12.317	0.5	5.891
12.3253	0.5	6.0802
12.3337	0.5	6.29875
12.342	0.5	6.52505
12.3503	0.5	6.78295
12.3587	0.5	7.0225
12.367	0.5	7.30795
12.3753	0.5	7.6003
12.3837	0.5	7.87135
12.392	0.5	8.1519
12.4003	0.5	8.4341
12.4087	0.5	8.72065
12.417	0.5	9.03055
12.4253	0.5	9.3559
12.4337	0.5	9.6899
12.442	0.5	10.0635
12.4503	0.5	10.426
12.4587	0.5	10.7968
12.467	0.5	11.1599
12.4753	0.5	11.534
12.4837	0.5	11.9149
12.492	0.5	12.3031
12.5003	0.5	12.7318
12.5087	0.5	13.1567
12.517	0.5	13.6287
12.5253	0.5	14.109
12.5337	0.5	14.5701
12.542	0.5	15.0502
12.5503	0.5	15.5333
12.5587	0.5	16.0368
12.567	0.5	16.5658
12.5753	0.5	17.1264
12.5837	0.5	17.7003
12.592	0.5	18.3179
12.6003	0.5	18.9764
12.6087	0.5	19.6139
12.617	0.5	20.2908
12.6253	0.5	20.9984
12.6337	0.5	21.7325
12.642	0.5	22.5044
12.6503	0.5	23.3379
12.6587	0.5	24.2127
12.667	0.5	25.1598
12.6753	0.5	26.169
12.6837	0.5	27.2321
12.692	0.5	28.3547
12.7003	0.5	29.5417
12.7087	0.5	30.8253
12.717	0.5	32.2178
12.7253	0.5	33.7344
12.7337	0.5	35.3715
12.742	0.5	37.1777
12.7503	0.5	39.1509
12.7587	0.5	41.279
12.767	0.5	43.5842
12.7753	0.5	46.0936
12.7837	0.5	48.8196
12.792	0.5	51.8191
12.8003	0.5	55.0926
12.8087	0.5	58.6706
12.817	0.5	62.6107
12.8253	0.5	66.9299
12.8337	0.5	71.5722
12.842	0.5	76.5667
12.8503	0.5	81.9317
12.8587	0.5	87.6973
12.867	0.5	93.8725
12.8753	0.5	100.718
12.8837	0.5	107.735
12.892	0.5	115.194
12.9003	0.5	123.043
12.9087	0.5	131.19
12.917	0.5	139.581
12.9253	0.5	148.161
12.9337	0.5	156.886
12.942	0.5	165.707
12.9503	0.5	174.609
12.9587	0.5	183.429
12.967	0.5	192.153
12.9753	0.5	200.743
12.9837	0.5	208.933
12.992	0.5	216.66
13.0003	0.5	223.845
13.0087	0.5	230.471
13.017	0.5	236.487
13.0253	0.5	241.903
13.0337	0.5	246.582
13.042	0.5	250.559
13.0503	0.5	253.834
13.0587	0.5	256.196
13.067	0.5	257.683
13.0753	0.5	258.308
13.0837	0.5	258.134
13.092	0.5	257.181
13.1003	0.5	255.559
13.1087	0.5	253.208
13.117	0.5	250.168
13.1253	0.5	246.617
13.1337	0.5	242.338
13.142	0.5	237.427
13.1503	0.5	231.965
13.1587	0.5	226.06
13.167	0.5	219.794
13.1753	0.5	213.22
13.1837	0.5	206.351
13.192	0.5	199.223
13.2003	0.5	192.023
13.2087	0.5	184.541
13.217	0.5	176.89
13.2253	0.5	169.149
13.2337	0.5	161.349
13.242	0.5	153.588
13.2503	0.5	145.96
13.2587	0.5	138.402
13.267	0.5	130.957
13.2753	0.5	123.713
13.2837	0.5	116.561
13.292	0.5	109.549
13.3003	0.5	102.733
13.3087	0.5	96.1336
13.317	0.5	89.7943
13.3253	0.5	83.725
13.3337	0.5	77.9269
13.342	0.5	72.3767
13.3503	0.5	67.1494
13.3587	0.5	62.1457
13.367	0.5	57.3855
13.3753	0.5	52.883
13.3837	0.5	48.638
13.392	0.5	44.6839
13.4003	0.5	40.9898
13.4087	0.5	37.5626
13.417	0.5	34.3716
13.4253	0.5	31.4355
13.4337	0.5	28.7159
13.442	0.5	26.1684
13.4503	0.5	23.8296
13.4587	0.5	21.6652
13.467	0.5	19.6807
13.4753	0.5	17.8924
13.4837	0.5	16.2823
13.492	0.5	14.7882
13.5003	0.5	13.4745
13.5087	0.5	12.2614
13.517	0.5	11.1448
13.5253	0.5	10.1028
13.5337	0.5	9.1923
13.542	0.5	8.36345
13.5503	0.5	7.6353
13.5587	0.5	6.99365
13.567	0.5	6.4083
13.5753	0.5	5.90105
13.5837	0.5	5.45085
13.592	0.5	5.0287
13.6003	0.5	4.64105
13.6087	0.5	4.2907
13.617	0.5	3.9651
13.6253	0.5	3.691
13.6337	0.5	3.4474
13.642	0.5	3.24165
13.6503	0.5	3.05115
13.6587	0.5	2.8907
13.667	0.5	2.73375
13.6753	0.5	2.59515
13.6837	0.5	2.43875
13.692	0.5	2.30375
13.7003	0.5	2.2008
13.7087	0.5	2.10515
13.717	0.5	2.0145
13.7253	0.5	1.93935
13.7337	0.5	1.8886
13.742	0.5	1.81425
13.7503	0.5	1.757
13.7587	0.5	1.67665
13.767	0.5	1.6093
13.7753	0.5	1.5415
13.7837	0.5	1.49705
13.792	0.5	1.4574
13.8003	0.5	1.42815
13.8087	0.5	1.40185
13.817	0.5	1.3685
13.8253	0.5	1.3406
13.8337	0.5	1.28715
13.842	0.5	1.23595
13.8503	0.5	1.19815
13.8587	0.5	1.17695
13.867	0.5	1.1521
13.8753	0.5	1.1314
13.8837	0.5	1.11515
13.892	0.5	1.0998
13.9003	0.5	1.07775
13.9087	0.5	1.0501
13.917	0.5	1.0113
13.9253	0.5	0.97845
13.9337	0.5	0.9729
13.942	0.5	0.94515
13.9503	0.5	0.92965
13.9587	0.5	0.9456
13.967	0.5	0.92215
13.9753	0.5	0.8981
13.9837	0.5	0.86635
13.992	0.5	0.84545
14.0003	0.5	0.81655
14.0087	0.5	0.819
14.017	0.5	0.7984
14.0253	0.5	0.78575
14.0337	0.5	0.7974
14.042	0.5	0.7913
14.0503	0.5	0.7788
14.0587	0.5	0.74485
14.067	0.5	0.73535
14.0753	0.5	0.7103
14.0837	0.5	0.7149
14.092	0.5	0.68315
14.1003	0.5	0.6687
14.1087	0.5	0.69065
14.117	0.5	0.6877
14.1253	0.5	0.68745
14.1337	0.5	0.6578
14.142	0.5	0.62995
14.1503	0.5	0.6156
14.1587	0.5	0.61205
14.167	0.5	0.598
14.1753	0.5	0.59975
14.1837	0.5	0.61925
14.192	0.5	0.62505
14.2003	0.5	0.5983
14.2087	0.5	0.5983
14.217	0.5	0.5695
14.2253	0.5	0.5486
14.2337	0.5	0.55445
14.242	0.5	0.5503
14.2503	0.5	0.5443
14.2587	0.5	0.5552
14.267	0.5	0.55905
14.2753	0.5	0.54615
14.2837	0.5	0.5343
14.292	0.5	0.52425
14.3003	0.5	0.5186
14.3087	0.5	0.5159
14.317	0.5	0.5095
14.3253	0.5	0.50515
14.3337	0.5	0.5184
14.342	0.5	0.5287
14.3503	0.5	0.5272
14.3587	0.5	0.5076
14.367	0.5	0.48995
14.3753	0.5	0.47435
14.3837	0.5	0.4646
14.392	0.5	0.47525
14.4003	0.5	0.4661
14.4087	0.5	0.4818
14.417	0.5	0.5003
14.4253	0.5	0.50805
14.4337	0.5	0.47925
14.442	0.5	0.45675
14.4503	0.5	0.45395
14.4587	0.5	0.44845
14.467	0.5	0.43635
14.4753	0.5	0.44435
14.4837	0.5	0.45125
14.492	0.5	0.4618
14.5003	0.5	0.4685
14.5087	0.5	0.45325
14.517	0.5	0.43625
14.5253	0.5	0.4124
14.5337	0.5	0.40195
14.542	0.5	0.4107
14.5503	0.5	0.4036
14.5587	0.5	0.4265
14.567	0.5	0.4299
14.5753	0.5	0.429
14.5837	0.5	0.41575
14.592	0.5	0.40935
14.6003	0.5	0.40195
14.6087	0.5	0.3792
14.617	0.5	0.38455
14.6253	0.5	0.38045
14.6337	0.5	0.39175
14.642	0.5	0.3957
14.6503	0.5	0.3923
14.6587	0.5	0.3898
14.667	0.5	0.3855
14.6753	0.5	0.367
14.6837	0.5	0.3524
14.692	0.5	0.35795
14.7003	0.5	0.34955
14.7087	0.5	0.36075
14.717	0.5	0.3762
14.7253	0.5	0.3823
14.7337	0.5	0.35615
14.742	0.5	0.35075
14.7503	0.5	0.3371
14.7587	0.5	0.3327
14.767	0.5	0.3308
14.7753	0.5	0.3357
14.7837	0.5	0.33325
14.792	0.5	0.3415
14.8003	0.5	0.33045
14.8087	0.5	0.33415
14.817	0.5	0.3226
14.8253	0.5	0.31015
14.8337	0.5	0.28915
14.842	0.5	0.2904
14.8503	0.5	0.28865
14.8587	0.5	0.29845
14.867	0.5	0.30735
14.8753	0.5	0.31505
14.8837	0.5	0.301
14.892	0.5	0.2777
14.9003	0.5	0.2665
14.9087	0.5	0.2599
14.917	0.5	0.2645
14.9253	0.5	0.26045
14.9337	0.5	0.26845
14.942	0.5	0.29215
14.9503	0.5	0.2905
14.9587	0.5	0.27705
14.967	0.5	0.2678
14.9753	0.5	0.2619
14.9837	0.5	0.2373
14.992	0.5	0.2429
15.0003	0.5	0.24965
15.0087	0.5	0.2519
15.017	0.5	0.2698
15.0253	0.5	0.2677
15.0337	0.5	0.2519
15.042	0.5	0.25065
15.0503	0.5	0.22865
15.0587	0.5	0.21305
15.067	0.5	0.21265
15.0753	0.5	0.2299
15.0837	0.5	0.2142
15.092	0.5	0.23045
15.1003	0.5	0.24705
15.1087	0.5	0.2429
15.117	0.5	0.2241
15.1253	0.5	0.2149
15.1337	0.5	0.201
15.142	0.5	0.21035
15.1503	0.5	0.20545
15.1587	0.5	0.20555
15.167	0.5	0.2303
15.1753	0.5	0.2331
15.1837	0.5	0.22215
15.192	0.5	0.205
15.2003	0.5	0.1908
15.2087	0.5	0.1808
15.217	0.5	0.17395
15.2253	0.5	0.17955
15.2337	0.5	0.171
15.242	0.5	0.2017
15.2503	0.5	0.19915
15.2587	0.5	0.20745
15.267	0.5	0.18575
15.2753	0.5	0.16795
15.2837	0.5	0.1564
15.292	0.5	0.1596
15.3003	0.5	0.1631
15.3087	0.5	0.15835
15.317	0.5	0.1734
15.3253	0.5	0.1877
15.3337	0.5	0.17835
15.342	0.5	0.16935
15.3503	0.5	0.16555
15.3587	0.5	0.1488
15.367	0.5	0.1433
15.3753	0.5	0.13655
15.3837	0.5	0.1447
15.392	0.5	0.1481
15.4003	0.5	0.16715
15.4087	0.5	0.17285
15.417	0.5	0.1686
15.4253	0.5	0.15425
15.4337	0.5	0.13395
15.442	0.5	0.13095
15.4503	0.5	0.13325
15.4587	0.5	0.13965
15.467	0.5	0.15845
15.4753	0.5	0.16435
15.4837	0.5	0.1669
15.492	0.5	0.1592
15.5003	0.5	0.1319
15.5087	0.5	0.125
15.517	0.5	0.1166
15.5253	0.5	0.10785
15.5337	0.5	0.1192
15.542	0.5	0.13525
15.5503	0.5	0.1529
15.5587	0.5	0.1474
15.567	0.5	0.1477
15.5753	0.5	0.1315
15.5837	0.5	0.11295
15.592	0.5	0.1107
15.6003	0.5	0.1201
15.6087	0.5	0.11215
15.617	0.5	0.12635
15.6253	0.5	0.14525
15.6337	0.5	0.14435
15.642	0.5	0.13235
15.6503	0.5	0.1045
15.6587	0.5	0.09215
15.667	0.5	0.08285
15.6753	0.5	0.10335
15.6837	0.5	0.09005
15.692	0.5	0.108
15.7003	0.5	0.1216
15.7087	0.5	0.1257
15.717	0.5	0.1119
15.7253	0.5	0.09865
15.7337	0.5	0.0905
15.742	0.5	0.06975
15.7503	0.5	0.076
15.7587	0.5	0.09455
15.767	0.5	0.09885
15.7753	0.5	0.1124
15.7837	0.5	0.10765
15.792	0.5	0.11375
15.8003	0.5	0.08485
15.8087	0.5	0.0771
15.817	0.5	0.06905
15.8253	0.5	0.0913
15.8337	0.5	0.07655
15.842	0.5	0.0969
15.8503	0.5	0.098
15.8587	0.5	0.0952
15.867	0.5	0.08995
15.8753	0.5	0.077
15.8837	0.5	0.06625
15.892	0.5	0.0557
15.9003	0.5	0.0598
15.9087	0.5	0.04685
15.917	0.5	0.07125
15.9253	0.5	0.0841
15.9337	0.5	0.08205
15.942	0.5	0.0766
15.9503	0.5	0.0666
15.9587	0.5	0.06625
15.967	0.5	0.0426
15.9753	0.5	0.04385
15.9837	0.5	0.0465
15.992	0.5	0.056
16.0003	0.5	0.06475
16.0087	0.5	0.0777
16.017	0.5	0.0856
16.0253	0.5	0.0602
16.0337	0.5	0.0593
16.042	0.5	0.04065
16.0503	0.5	0.0561
16.0587	0.5	0.04805
16.067	0.5	0.0677
16.0753	0.5	0.08125
16.0837	0.5	0.0738
16.092	0.5	0.0705
16.1003	0.5	0.07265
16.1087	0.5	0.05145
16.117	0.5	0.04125
16.1253	0.5	0.05755
16.1337	0.5	0.046
16.142	0.5	0.05165
16.1503	0.5	0.07595
16.1587	0.5	0.07715
16.167	0.5	0.074
16.1753	0.5	0.05265
16.1837	0.5	0.05595
16.192	0.5	0.0353
16.2003	0.5	0.0392
16.2087	0.5	0.03855
16.217	0.5	0.03935
16.2253	0.5	0.06225
16.2337	0.5	0.06895
16.242	0.5	0.0624
16.2503	0.5	0.05225
16.2587	0.5	0.0373
16.267	0.5	0.0456
16.2753	0.5	0.0272
16.2837	0.5	0.03335
16.292	0.5	0.0327
16.3003	0.5	0.05485
16.3087	0.5	0.065
16.317	0.5	0.05965
16.3253	0.5	0.04535
16.3337	0.5	0.02965
[truncated: 5,240 more rows]

## Sheet: Sheet6
File Path	chrom://cpu-pc/monosaccharide/The Method/自配NaOH/YM/20200621.60min.150mM Naoh.YM.seq/511.smp/ED_1.channel
Channel	ED_1
Injection Information:
Data Vault	monosaccharide
Injection
Injection Number	2
Position
Comment
Processing Method
Instrument Method	20200621-150mMNAOH-60min-30-hunbiao
Type	Unknown
Status	Finished
Injection Date	2020-06-21
Injection Time	22:05:18
Injection Volume (µl)	25
Dilution Factor	1
Weight	1
Raw Data Information:
Time Min. (min)	0.000333
Time Max. (min)	60.0003
Data Points	7201
Detector	EDet1
Generating Data System	Chromeleon 7.2.2.6394
Exporting Data System	Chromeleon 7.2.2.0
Operator	Instrument Controller
Signal Quantity
Signal Unit	nC
Signal Min.	-6.92525
Signal Max.	1770.02
Channel	ED_1
Driver Name	DC-5000
Channel Type	Evaluation
Min. Step (s)	0.5
Max. Step (s)	0.5
Average Step (s)	0.5
Signal Parameter Information:
Signal Info
Raw Data:
Time (min)	Step (s)	Value (nC)
0.000333	n.a.	-0.013
0.008667	0.5	-0.08625
0.017	0.5	-0.10005
0.025333	0.5	-0.0904
0.033667	0.5	-0.08715
0.042	0.5	-0.078
0.050333	0.5	-0.04425
0.058667	0.5	-0.0389
0.067	0.5	-0.04165
0.075333	0.5	-0.0446
0.083667	0.5	-0.04845
0.092	0.5	-0.0555
0.100333	0.5	-0.04205
0.108667	0.5	-0.04615
0.117	0.5	-0.03775
0.125333	0.5	-0.00335
0.133667	0.5	-0.00055
0.142	0.5	0.0131
0.150333	0.5	0
0.158667	0.5	-0.019
0.167	0.5	-0.02555
0.175333	0.5	-0.03155
0.183667	0.5	-0.01895
0.192	0.5	-0.01775
0.200333	0.5	0.0041
0.208667	0.5	0.01575
0.217	0.5	0.01155
0.225333	0.5	-0.00055
0.233667	0.5	-0.02345
0.242	0.5	-0.02875
0.250333	0.5	-0.0309
0.258667	0.5	-0.0314
0.267	0.5	-0.02915
0.275333	0.5	-0.0126
0.283667	0.5	0.00425
0.292	0.5	0.0045
0.300333	0.5	-0.0068
0.308667	0.5	-0.01755
0.317	0.5	-0.0179
0.325333	0.5	-0.0188
0.333667	0.5	-0.02045
0.342	0.5	-0.01585
0.350333	0.5	-0.0068
0.358667	0.5	0.0109
0.367	0.5	0.0047
0.375333	0.5	-0.0031
0.383667	0.5	-0.02565
0.392	0.5	-0.04
0.400333	0.5	-0.0268
0.408667	0.5	-0.0289
0.417	0.5	-0.0268
0.425333	0.5	-0.00845
0.433667	0.5	0.0102
0.442	0.5	0.0031
0.450333	0.5	-0.0016
0.458667	0.5	-0.0145
0.467	0.5	-0.02145
0.475333	0.5	-0.02915
0.483667	0.5	-0.0265
0.492	0.5	-0.0206
0.500333	0.5	0.00195
0.508667	0.5	0.00955
0.517	0.5	0.00885
0.525333	0.5	0.0058
0.533667	0.5	-0.02565
0.542	0.5	-0.0288
0.550333	0.5	-0.0297
0.558667	0.5	-0.02765
0.567	0.5	-0.03395
0.575333	0.5	-0.01235
0.583667	0.5	0.0043
0.592	0.5	-0.0049
0.600333	0.5	-0.00215
0.608667	0.5	-0.01915
0.617	0.5	-0.03705
0.625333	0.5	-0.034
0.633667	0.5	-0.03575
0.642	0.5	-0.03135
0.650333	0.5	-0.0133
0.658667	0.5	0.01055
0.667	0.5	0.00965
0.675333	0.5	-0.0037
0.683667	0.5	-0.02215
0.692	0.5	-0.03685
0.700333	0.5	-0.04235
0.708667	0.5	-0.04345
0.717	0.5	-0.0375
0.725333	0.5	-0.02
0.733667	0.5	-0.0132
0.742	0.5	-0.00315
0.750333	0.5	-0.0088
0.758667	0.5	-0.0176
0.767	0.5	-0.0209
0.775333	0.5	-0.0366
0.783667	0.5	-0.0281
0.792	0.5	-0.02875
0.800333	0.5	-0.01725
0.808667	0.5	0.0026
0.817	0.5	0.00165
0.825333	0.5	0.0001
0.833667	0.5	-0.0103
0.842	0.5	-0.0221
0.850333	0.5	-0.0282
0.858667	0.5	-0.0256
0.867	0.5	-0.0329
0.875333	0.5	-0.0169
0.883667	0.5	0.009
0.892	0.5	-0.00065
0.900333	0.5	-0.00415
0.908667	0.5	-0.0146
0.917	0.5	-0.02045
0.925333	0.5	-0.04035
0.933667	0.5	-0.02615
0.942	0.5	-0.02165
0.950333	0.5	-0.0108
0.958667	0.5	-0.00595
0.967	0.5	0.0035
0.975333	0.5	0.0004
0.983667	0.5	-0.0179
0.992	0.5	-0.01805
1.00033	0.5	-0.03455
1.00867	0.5	-0.0279
1.017	0.5	-0.03175
1.02533	0.5	-0.0291
1.03367	0.5	-0.0055
1.042	0.5	-0.0084
1.05033	0.5	-0.0081
1.05867	0.5	-0.0173
1.067	0.5	-0.0367
1.07533	0.5	-0.0383
1.08367	0.5	-0.0255
1.092	0.5	-0.0225
1.10033	0.5	-0.026
1.10867	0.5	-0.0122
1.117	0.5	-0.0108
1.12533	0.5	-0.00885
1.13367	0.5	-0.01745
1.142	0.5	-0.0272
1.15033	0.5	-0.033
1.15867	0.5	-0.03125
1.167	0.5	-0.03515
1.17533	0.5	-0.03
1.18367	0.5	-0.01415
1.192	0.5	-0.00265
1.20033	0.5	-0.015
1.20867	0.5	-0.0154
1.217	0.5	-0.02905
1.22533	0.5	-0.046
1.23367	0.5	-0.03905
1.242	0.5	-0.03855
1.25033	0.5	-0.0425
1.25867	0.5	-0.02145
1.267	0.5	-0.00455
1.27533	0.5	-0.01105
1.28367	0.5	-0.0264
1.292	0.5	-0.0269
1.30033	0.5	-0.0326
1.30867	0.5	-0.03165
1.317	0.5	-0.0353
1.32533	0.5	-0.03335
1.33367	0.5	-0.0102
1.342	0.5	-0.00755
1.35033	0.5	-0.0069
1.35867	0.5	-0.0151
1.367	0.5	-0.0254
1.37533	0.5	-0.0372
1.38367	0.5	-0.04135
1.392	0.5	-0.03945
1.40033	0.5	-0.0298
1.40867	0.5	-0.0104
1.417	0.5	-0.00705
1.42533	0.5	-0.0111
1.43367	0.5	-0.0153
1.442	0.5	-0.0264
1.45033	0.5	-0.03675
1.45867	0.5	-0.0466
1.467	0.5	-0.0853
1.47533	0.5	-0.2618
1.48367	0.5	-0.8488
1.492	0.5	-2.27535
1.50033	0.5	-4.41495
1.50867	0.5	-6.2944
1.517	0.5	-6.92525
1.52533	0.5	-6.2962
1.53367	0.5	-5.0794
1.542	0.5	-3.76985
1.55033	0.5	-2.6042
1.55867	0.5	-1.61785
1.567	0.5	-0.8032
1.57533	0.5	-0.10065
1.58367	0.5	0.5939
1.592	0.5	1.32465
1.60033	0.5	2.061
1.60867	0.5	2.68805
1.617	0.5	3.11735
1.62533	0.5	3.29755
1.63367	0.5	3.30115
1.642	0.5	3.27735
1.65033	0.5	3.7205
1.65867	0.5	6.04895
1.667	0.5	13.6319
1.67533	0.5	31.4277
1.68367	0.5	62.0834
1.692	0.5	101.257
1.70033	0.5	138.342
1.70867	0.5	161.943
1.717	0.5	167.063
1.72533	0.5	155.356
1.73367	0.5	132.89
1.742	0.5	106.451
1.75033	0.5	81.1141
1.75867	0.5	59.6718
1.767	0.5	42.8962
1.77533	0.5	30.4678
1.78367	0.5	21.6129
1.792	0.5	15.424
1.80033	0.5	11.1333
1.80867	0.5	8.18525
1.817	0.5	6.1087
1.82533	0.5	4.7033
1.83367	0.5	3.6979
1.842	0.5	2.9909
1.85033	0.5	2.4534
1.85867	0.5	2.0834
1.867	0.5	1.7923
1.87533	0.5	1.5615
1.88367	0.5	1.36915
1.892	0.5	1.21445
1.90033	0.5	1.07145
1.90867	0.5	0.96295
1.917	0.5	0.873
1.92533	0.5	0.79925
1.93367	0.5	0.75235
1.942	0.5	0.7104
1.95033	0.5	0.67565
1.95867	0.5	0.6292
1.967	0.5	0.5904
1.97533	0.5	0.5546
1.98367	0.5	0.52715
1.992	0.5	0.50935
2.00033	0.5	0.49595
2.00867	0.5	0.48725
2.017	0.5	0.4749
2.02533	0.5	0.44215
2.03367	0.5	0.4151
2.042	0.5	0.37175
2.05033	0.5	0.33535
2.05867	0.5	0.3202
2.067	0.5	0.32015
2.07533	0.5	0.3158
2.08367	0.5	0.3203
2.092	0.5	0.34805
2.10033	0.5	0.36105
2.10867	0.5	0.3496
2.117	0.5	0.32105
2.12533	0.5	0.29525
2.13367	0.5	0.2682
2.142	0.5	0.24775
2.15033	0.5	0.22725
2.15867	0.5	0.2225
2.167	0.5	0.22875
2.17533	0.5	0.23955
2.18367	0.5	0.2241
2.192	0.5	0.2012
2.20033	0.5	0.17975
2.20867	0.5	0.18065
2.217	0.5	0.18585
2.22533	0.5	0.1867
2.23367	0.5	0.20705
2.242	0.5	0.2573
2.25033	0.5	0.29205
2.25867	0.5	0.3534
2.267	0.5	0.49105
2.27533	0.5	0.70345
2.28367	0.5	1.03825
2.292	0.5	1.44235
2.30033	0.5	1.84915
2.30867	0.5	2.1547
2.317	0.5	2.31425
2.32533	0.5	2.29625
2.33367	0.5	2.1281
2.342	0.5	1.8653
2.35033	0.5	1.58355
2.35867	0.5	1.3167
2.367	0.5	1.0958
2.37533	0.5	0.92115
2.38367	0.5	0.77645
2.392	0.5	0.69495
2.40033	0.5	0.63275
2.40867	0.5	0.57865
2.417	0.5	0.54355
2.42533	0.5	0.50465
2.43367	0.5	0.47155
2.442	0.5	0.45275
2.45033	0.5	0.43255
2.45867	0.5	0.4076
2.467	0.5	0.4028
2.47533	0.5	0.39415
2.48367	0.5	0.38555
2.492	0.5	0.38085
2.50033	0.5	0.3835
2.50867	0.5	0.3865
2.517	0.5	0.39805
2.52533	0.5	0.4077
2.53367	0.5	0.3999
2.542	0.5	0.41575
2.55033	0.5	0.3949
2.55867	0.5	0.38425
2.567	0.5	0.3625
2.57533	0.5	0.3333
2.58367	0.5	0.30845
2.592	0.5	0.29275
2.60033	0.5	0.29735
2.60867	0.5	0.28205
2.617	0.5	0.2917
2.62533	0.5	0.30905
2.63367	0.5	0.2959
2.642	0.5	0.29055
2.65033	0.5	0.2854
2.65867	0.5	0.27495
2.667	0.5	0.27395
2.67533	0.5	0.2856
2.68367	0.5	0.28135
2.692	0.5	0.3041
2.70033	0.5	0.3229
2.70867	0.5	0.3072
2.717	0.5	0.3082
2.72533	0.5	0.2854
2.73367	0.5	0.28305
2.742	0.5	0.2747
2.75033	0.5	0.2837
2.75867	0.5	0.2733
2.767	0.5	0.29205
2.77533	0.5	0.31235
2.78367	0.5	0.3102
2.792	0.5	0.3008
2.80033	0.5	0.29925
2.80867	0.5	0.29175
2.817	0.5	0.2836
2.82533	0.5	0.29355
2.83367	0.5	0.28565
2.842	0.5	0.30515
2.85033	0.5	0.32645
2.85867	0.5	0.32555
2.867	0.5	0.32775
2.87533	0.5	0.3116
2.88367	0.5	0.30475
2.892	0.5	0.30455
2.90033	0.5	0.31445
2.90867	0.5	0.31275
2.917	0.5	0.3393
2.92533	0.5	0.3595
2.93367	0.5	0.36705
2.942	0.5	0.3694
2.95033	0.5	0.3694
2.95867	0.5	0.36575
2.967	0.5	0.3705
2.97533	0.5	0.3824
2.98367	0.5	0.3829
2.992	0.5	0.4049
3.00033	0.5	0.421
3.00867	0.5	0.4224
3.017	0.5	0.42065
3.02533	0.5	0.4073
3.03367	0.5	0.39835
3.042	0.5	0.39805
3.05033	0.5	0.39525
3.05867	0.5	0.40715
3.067	0.5	0.425
3.07533	0.5	0.4442
3.08367	0.5	0.45395
3.092	0.5	0.4665
3.10033	0.5	0.46855
3.10867	0.5	0.47545
3.117	0.5	0.4783
3.12533	0.5	0.5013
3.13367	0.5	0.523
3.142	0.5	0.55335
3.15033	0.5	0.58895
3.15867	0.5	0.62095
3.167	0.5	0.6369
3.17533	0.5	0.6542
3.18367	0.5	0.69075
3.192	0.5	0.7235
3.20033	0.5	0.81205
3.20867	0.5	0.91665
3.217	0.5	1.07845
3.22533	0.5	1.3256
3.23367	0.5	1.6393
3.242	0.5	2.02375
3.25033	0.5	2.4952
3.25867	0.5	2.97545
3.267	0.5	3.41365
3.27533	0.5	3.7555
3.28367	0.5	3.91525
3.292	0.5	3.8868
3.30033	0.5	3.71195
3.30867	0.5	3.3849
3.317	0.5	2.97625
3.32533	0.5	2.54955
3.33367	0.5	2.1481
3.342	0.5	1.81325
3.35033	0.5	1.5488
3.35867	0.5	1.34595
3.367	0.5	1.1993
3.37533	0.5	1.12025
3.38367	0.5	1.057
3.392	0.5	0.99955
3.40033	0.5	0.96815
3.40867	0.5	0.94085
3.417	0.5	0.91195
3.42533	0.5	0.9164
3.43367	0.5	0.9351
3.442	0.5	0.9292
3.45033	0.5	0.9701
3.45867	0.5	0.99295
3.467	0.5	1.0236
3.47533	0.5	1.0449
3.48367	0.5	1.0698
3.492	0.5	1.1353
3.50033	0.5	1.23245
3.50867	0.5	1.3737
3.517	0.5	1.5816
3.52533	0.5	1.9127
3.53367	0.5	2.34625
3.542	0.5	2.964
3.55033	0.5	3.84515
3.55867	0.5	5.06685
3.567	0.5	6.7536
3.57533	0.5	9.04515
3.58367	0.5	12.0663
3.592	0.5	15.9561
3.60033	0.5	20.9332
3.60867	0.5	27.1269
3.617	0.5	34.7636
3.62533	0.5	44.0402
3.63367	0.5	55.2873
3.642	0.5	68.9094
3.65033	0.5	85.5762
3.65867	0.5	106.273
3.667	0.5	132.927
3.67533	0.5	167.824
3.68367	0.5	215.235
3.692	0.5	281.02
3.70033	0.5	372.216
3.70867	0.5	494.822
3.717	0.5	650.362
3.72533	0.5	831.89
3.73367	0.5	1023.31
3.742	0.5	1204.13
3.75033	0.5	1358.51
3.75867	0.5	1477.23
3.767	0.5	1559.5
3.77533	0.5	1610.3
3.78367	0.5	1638.91
3.792	0.5	1656.63
3.80033	0.5	1673.68
3.80867	0.5	1696.35
3.817	0.5	1724.12
3.82533	0.5	1751.95
3.83367	0.5	1770.02
3.842	0.5	1769.5
3.85033	0.5	1743.97
3.85867	0.5	1689.52
3.867	0.5	1605.73
3.87533	0.5	1494.75
3.88367	0.5	1361.48
3.892	0.5	1212.73
3.90033	0.5	1057.84
3.90867	0.5	904.036
3.917	0.5	758.264
3.92533	0.5	625.836
3.93367	0.5	510.385
3.942	0.5	411.494
3.95033	0.5	329.409
3.95867	0.5	262.786
3.967	0.5	209.711
3.97533	0.5	168.222
3.98367	0.5	136.076
3.992	0.5	111.386
4.00033	0.5	92.5674
4.00867	0.5	78.1946
4.017	0.5	67.2121
4.02533	0.5	58.7612
4.03367	0.5	52.1983
4.042	0.5	47.0098
4.05033	0.5	42.9265
4.05867	0.5	39.6345
4.067	0.5	36.9523
4.07533	0.5	34.7523
4.08367	0.5	32.9564
4.092	0.5	31.5053
4.10033	0.5	30.3725
4.10867	0.5	29.5403
4.117	0.5	28.951
4.12533	0.5	28.6275
4.13367	0.5	28.6253
4.142	0.5	28.9075
4.15033	0.5	29.5711
4.15867	0.5	30.6546
4.167	0.5	32.2787
4.17533	0.5	34.5532
4.18367	0.5	37.6629
4.192	0.5	41.799
4.20033	0.5	47.3417
4.20867	0.5	54.8159
4.217	0.5	65.0875
4.22533	0.5	79.7806
4.23367	0.5	101.746
4.242	0.5	135.142
4.25033	0.5	183.332
4.25867	0.5	245.816
4.267	0.5	317.118
4.27533	0.5	389.418
4.28367	0.5	455.255
4.292	0.5	509.069
4.30033	0.5	547.833
4.30867	0.5	570.653
4.317	0.5	578.097
4.32533	0.5	571.679
4.33367	0.5	553.514
4.342	0.5	525.914
4.35033	0.5	491.473
4.35867	0.5	452.661
4.367	0.5	411.646
4.37533	0.5	370.446
4.38367	0.5	330.659
4.392	0.5	293.356
4.40033	0.5	259.191
4.40867	0.5	228.395
4.417	0.5	200.908
4.42533	0.5	176.637
4.43367	0.5	155.309
4.442	0.5	136.558
4.45033	0.5	120.148
4.45867	0.5	105.816
4.467	0.5	93.3293
4.47533	0.5	82.4135
4.48367	0.5	72.9133
4.492	0.5	64.6332
4.50033	0.5	57.4031
4.50867	0.5	51.1233
4.517	0.5	45.6286
4.52533	0.5	40.8412
4.53367	0.5	36.6941
4.542	0.5	33.0727
4.55033	0.5	29.9368
4.55867	0.5	27.2506
4.567	0.5	24.8995
4.57533	0.5	22.8457
4.58367	0.5	21.0791
4.592	0.5	19.5107
4.60033	0.5	18.126
4.60867	0.5	16.8963
4.617	0.5	15.8158
4.62533	0.5	14.858
4.63367	0.5	14.0389
4.642	0.5	13.3067
4.65033	0.5	12.6535
4.65867	0.5	12.1203
4.667	0.5	11.6254
4.67533	0.5	11.1928
4.68367	0.5	10.7462
4.692	0.5	10.386
4.70033	0.5	10.0685
4.70867	0.5	9.7952
4.717	0.5	9.5647
4.72533	0.5	9.3521
4.73367	0.5	9.16905
4.742	0.5	8.9972
4.75033	0.5	8.8172
4.75867	0.5	8.63645
4.767	0.5	8.4588
4.77533	0.5	8.296
4.78367	0.5	8.1364
4.792	0.5	8.0011
4.80033	0.5	7.8668
4.80867	0.5	7.7497
4.817	0.5	7.6453
4.82533	0.5	7.52815
4.83367	0.5	7.41765
4.842	0.5	7.294
4.85033	0.5	7.1797
4.85867	0.5	7.0845
4.867	0.5	7.00125
4.87533	0.5	6.92315
4.88367	0.5	6.8466
4.892	0.5	6.7882
4.90033	0.5	6.70535
4.90867	0.5	6.635
4.917	0.5	6.5533
4.92533	0.5	6.48115
4.93367	0.5	6.40605
4.942	0.5	6.3545
4.95033	0.5	6.2847
4.95867	0.5	6.2318
4.967	0.5	6.19605
4.97533	0.5	6.13395
4.98367	0.5	6.07275
4.992	0.5	6.01245
5.00033	0.5	5.9399
5.00867	0.5	5.8861
5.017	0.5	5.83565
5.02533	0.5	5.78965
5.03367	0.5	5.75805
5.042	0.5	5.7268
5.05033	0.5	5.68275
5.05867	0.5	5.6414
5.067	0.5	5.58985
5.07533	0.5	5.53525
5.08367	0.5	5.4866
5.092	0.5	5.4508
5.10033	0.5	5.40275
5.10867	0.5	5.3823
5.117	0.5	5.36725
5.12533	0.5	5.32215
5.13367	0.5	5.2719
5.142	0.5	5.2337
5.15033	0.5	5.1827
5.15867	0.5	5.149
5.167	0.5	5.11685
5.17533	0.5	5.08485
5.18367	0.5	5.07735
5.192	0.5	5.05635
5.20033	0.5	5.0188
5.20867	0.5	4.98605
5.217	0.5	4.9283
5.22533	0.5	4.8893
5.23367	0.5	4.85065
5.242	0.5	4.8315
5.25033	0.5	4.79765
5.25867	0.5	4.7794
5.267	0.5	4.7771
5.27533	0.5	4.75615
5.28367	0.5	4.73305
5.292	0.5	4.69995
5.30033	0.5	4.6688
5.30867	0.5	4.6313
5.317	0.5	4.6428
5.32533	0.5	4.62235
5.33367	0.5	4.6323
5.342	0.5	4.64705
5.35033	0.5	4.6713
5.35867	0.5	4.67645
5.367	0.5	4.6747
5.37533	0.5	4.69675
5.38367	0.5	4.72485
5.392	0.5	4.78055
5.40033	0.5	4.84375
5.40867	0.5	4.94345
5.417	0.5	5.06585
5.42533	0.5	5.18955
5.43367	0.5	5.3421
5.442	0.5	5.4998
5.45033	0.5	5.70015
5.45867	0.5	5.94605
5.467	0.5	6.2431
5.47533	0.5	6.60235
5.48367	0.5	7.03805
5.492	0.5	7.55255
5.50033	0.5	8.15415
5.50867	0.5	8.84245
5.517	0.5	9.6414
5.52533	0.5	10.5482
5.53367	0.5	11.5972
5.542	0.5	12.8123
5.55033	0.5	14.1916
5.55867	0.5	15.7328
5.567	0.5	17.4717
5.57533	0.5	17.4956
5.58367	0.5	21.5506
5.592	0.5	23.856
5.60033	0.5	26.3869
5.60867	0.5	29.1805
5.617	0.5	32.28
5.62533	0.5	35.6793
5.63367	0.5	39.4739
5.642	0.5	43.7553
5.65033	0.5	48.5749
5.65867	0.5	54.0725
5.667	0.5	60.4721
5.67533	0.5	68.0401
5.68367	0.5	77.2195
5.692	0.5	88.584
5.70033	0.5	102.862
5.70867	0.5	121.184
5.717	0.5	144.216
5.72533	0.5	173.118
5.73367	0.5	208.721
5.742	0.5	251.465
5.75033	0.5	301.108
5.75867	0.5	356.764
5.767	0.5	416.725
5.77533	0.5	478.457
5.78367	0.5	538.902
5.792	0.5	595.326
5.80033	0.5	644.544
5.80867	0.5	684.379
5.817	0.5	713.559
5.82533	0.5	731.551
5.83367	0.5	738.625
5.842	0.5	735.216
5.85033	0.5	721.975
5.85867	0.5	699.581
5.867	0.5	669.718
5.87533	0.5	633.106
5.88367	0.5	591.346
5.892	0.5	546.323
5.90033	0.5	499.723
5.90867	0.5	453.15
5.917	0.5	407.871
5.92533	0.5	364.702
5.93367	0.5	324.199
5.942	0.5	287.063
5.95033	0.5	253.182
5.95867	0.5	222.642
5.967	0.5	195.441
5.97533	0.5	171.411
5.98367	0.5	150.297
5.992	0.5	131.859
6.00033	0.5	115.793
6.00867	0.5	101.782
6.017	0.5	89.656
6.02533	0.5	79.0876
6.03367	0.5	69.9005
6.042	0.5	61.9048
6.05033	0.5	54.9514
6.05867	0.5	48.9128
6.067	0.5	43.6466
6.07533	0.5	39.0541
6.08367	0.5	35.0124
6.092	0.5	31.5023
6.10033	0.5	28.4302
6.10867	0.5	25.7118
6.117	0.5	23.3417
6.12533	0.5	21.2696
6.13367	0.5	19.4581
6.142	0.5	17.8723
6.15033	0.5	16.5208
6.15867	0.5	15.3282
6.167	0.5	14.3006
6.17533	0.5	13.4099
6.18367	0.5	12.605
6.192	0.5	11.9116
6.20033	0.5	11.2924
6.20867	0.5	10.7683
6.217	0.5	10.2778
6.22533	0.5	9.9021
6.23367	0.5	9.5901
6.242	0.5	9.3409
6.25033	0.5	9.1391
6.25867	0.5	8.97125
6.267	0.5	8.8289
6.27533	0.5	8.7323
6.28367	0.5	8.67465
6.292	0.5	8.6371
6.30033	0.5	8.64555
6.30867	0.5	8.66395
6.317	0.5	8.71555
6.32533	0.5	8.76935
6.33367	0.5	8.8023
6.342	0.5	8.81125
6.35033	0.5	8.78895
6.35867	0.5	8.7176
6.367	0.5	8.61335
6.37533	0.5	8.47445
6.38367	0.5	8.2809
6.392	0.5	8.04125
6.40033	0.5	7.77845
6.40867	0.5	7.497
6.417	0.5	7.2024
6.42533	0.5	6.91945
6.43367	0.5	6.672
6.442	0.5	6.44305
6.45033	0.5	6.27905
6.45867	0.5	6.11575
6.467	0.5	6.0068
6.47533	0.5	5.91895
6.48367	0.5	5.83385
6.492	0.5	5.7309
6.50033	0.5	5.65095
6.50867	0.5	5.5608
6.517	0.5	5.4792
6.52533	0.5	5.4126
6.53367	0.5	5.35135
6.542	0.5	5.27605
6.55033	0.5	5.2412
6.55867	0.5	5.1871
6.567	0.5	5.13105
6.57533	0.5	5.06785
6.58367	0.5	5.00485
6.592	0.5	4.9392
6.60033	0.5	4.8997
6.60867	0.5	4.8588
6.617	0.5	4.81575
6.62533	0.5	4.78805
6.63367	0.5	4.7617
6.642	0.5	4.71645
6.65033	0.5	4.6779
6.65867	0.5	4.6273
6.667	0.5	4.5806
6.67533	0.5	4.54775
6.68367	0.5	4.5263
6.692	0.5	4.50855
6.70033	0.5	4.4991
6.70867	0.5	4.4821
6.717	0.5	4.4632
6.72533	0.5	4.42455
6.73367	0.5	4.3878
6.742	0.5	4.35585
6.75033	0.5	4.33895
6.75867	0.5	4.3169
6.767	0.5	4.2884
6.77533	0.5	4.29825
6.78367	0.5	4.28995
6.792	0.5	4.26555
6.80033	0.5	4.23435
6.80867	0.5	4.20415
6.817	0.5	4.17755
6.82533	0.5	4.1669
6.83367	0.5	4.14375
6.842	0.5	4.1261
6.85033	0.5	4.12765
6.85867	0.5	4.119
6.867	0.5	4.09525
6.87533	0.5	4.0715
6.88367	0.5	4.04
6.892	0.5	4.0126
6.90033	0.5	4.00425
6.90867	0.5	3.97645
6.917	0.5	3.96165
6.92533	0.5	3.9597
6.93367	0.5	3.95345
6.942	0.5	3.9347
6.95033	0.5	3.90955
6.95867	0.5	3.8908
6.967	0.5	3.8635
6.97533	0.5	3.84085
6.98367	0.5	3.8334
6.992	0.5	3.8199
7.00033	0.5	3.83235
7.00867	0.5	3.8336
7.017	0.5	3.8182
7.02533	0.5	3.8008
7.03367	0.5	3.7741
7.042	0.5	3.75745
7.05033	0.5	3.74005
7.05867	0.5	3.7385
7.067	0.5	3.72465
7.07533	0.5	3.73215
7.08367	0.5	3.74635
7.092	0.5	3.73685
7.10033	0.5	3.7306
7.10867	0.5	3.72225
7.117	0.5	3.70665
7.12533	0.5	3.69755
7.13367	0.5	3.70765
7.142	0.5	3.70305
7.15033	0.5	3.72995
7.15867	0.5	3.7449
7.167	0.5	3.7491
7.17533	0.5	3.74195
7.18367	0.5	3.72715
7.192	0.5	3.71595
7.20033	0.5	3.71415
7.20867	0.5	3.72555
7.217	0.5	3.7295
7.22533	0.5	3.74145
7.23367	0.5	3.7543
7.242	0.5	3.74955
7.25033	0.5	3.74165
7.25867	0.5	3.71605
7.267	0.5	3.68445
7.27533	0.5	3.6661
7.28367	0.5	3.65475
7.292	0.5	3.63545
7.30033	0.5	3.62915
7.30867	0.5	3.6215
7.317	0.5	3.6052
7.32533	0.5	3.57975
7.33367	0.5	3.5397
7.342	0.5	3.50725
7.35033	0.5	3.4781
7.35867	0.5	3.47305
7.367	0.5	3.4566
7.37533	0.5	3.45065
7.38367	0.5	3.4516
7.392	0.5	3.43935
7.40033	0.5	3.4219
7.40867	0.5	3.4063
7.417	0.5	3.37275
7.42533	0.5	3.36505
7.43367	0.5	3.35605
7.442	0.5	3.3408
7.45033	0.5	3.3437
7.45867	0.5	3.36045
7.467	0.5	3.351
7.47533	0.5	3.3341
7.48367	0.5	3.32245
7.492	0.5	3.29905
7.50033	0.5	3.2803
7.50867	0.5	3.2906
7.517	0.5	3.2802
7.52533	0.5	3.28105
7.53367	0.5	3.30765
7.542	0.5	3.30945
7.55033	0.5	3.29465
7.55867	0.5	3.27855
7.567	0.5	3.24625
7.57533	0.5	3.2276
7.58367	0.5	3.20605
7.592	0.5	3.20535
7.60033	0.5	3.2077
7.60867	0.5	3.211
7.617	0.5	3.2138
7.62533	0.5	3.1869
7.63367	0.5	3.1686
7.642	0.5	3.1431
7.65033	0.5	3.1221
7.65867	0.5	3.1112
7.667	0.5	3.1076
7.67533	0.5	3.0987
7.68367	0.5	3.1129
7.692	0.5	3.10775
7.70033	0.5	3.0906
7.70867	0.5	3.06625
7.717	0.5	3.05145
7.72533	0.5	3.02935
7.73367	0.5	3.02205
7.742	0.5	3.02045
7.75033	0.5	3.0171
7.75867	0.5	3.0287
7.767	0.5	3.03435
7.77533	0.5	3.01695
7.78367	0.5	3.00235
7.792	0.5	2.9953
7.80033	0.5	2.9754
7.80867	0.5	2.9668
7.817	0.5	2.96745
7.82533	0.5	2.9696
7.83367	0.5	3.00485
7.842	0.5	2.99875
7.85033	0.5	2.98145
7.85867	0.5	2.96775
7.867	0.5	2.94375
7.87533	0.5	2.9361
7.88367	0.5	2.9233
7.892	0.5	2.9139
7.90033	0.5	2.91875
7.90867	0.5	2.93295
7.917	0.5	2.93485
7.92533	0.5	2.93095
7.93367	0.5	2.9127
7.942	0.5	2.89305
7.95033	0.5	2.8813
7.95867	0.5	2.876
7.967	0.5	2.87185
7.97533	0.5	2.8646
7.98367	0.5	2.88975
7.992	0.5	2.88565
8.00033	0.5	2.88495
8.00867	0.5	2.86985
8.017	0.5	2.85355
8.02533	0.5	2.8374
8.03367	0.5	2.82645
8.042	0.5	2.82865
8.05033	0.5	2.8139
8.05867	0.5	2.83455
8.067	0.5	2.85275
8.07533	0.5	2.84385
8.08367	0.5	2.82865
8.092	0.5	2.81755
8.10033	0.5	2.79665
8.10867	0.5	2.80365
8.117	0.5	2.79835
8.12533	0.5	2.78475
8.13367	0.5	2.81555
8.142	0.5	2.82455
8.15033	0.5	2.83005
8.15867	0.5	2.819
8.167	0.5	2.81135
8.17533	0.5	2.784
8.18367	0.5	2.7796
8.192	0.5	2.78655
8.20033	0.5	2.7816
8.20867	0.5	2.80045
8.217	0.5	2.814
8.22533	0.5	2.81395
8.23367	0.5	2.79905
8.242	0.5	2.7892
8.25033	0.5	2.78595
8.25867	0.5	2.7629
8.267	0.5	2.7632
8.27533	0.5	2.75725
8.28367	0.5	2.77555
8.292	0.5	2.7932
8.30033	0.5	2.77185
8.30867	0.5	2.7668
8.317	0.5	2.7403
8.32533	0.5	2.7214
8.33367	0.5	2.70445
8.342	0.5	2.7244
8.35033	0.5	2.70875
8.35867	0.5	2.7206
8.367	0.5	2.72905
8.37533	0.5	2.7294
8.38367	0.5	2.7197
8.392	0.5	2.6979
8.40033	0.5	2.68925
8.40867	0.5	2.67225
8.417	0.5	2.67695
8.42533	0.5	2.66605
8.43367	0.5	2.6756
8.442	0.5	2.68085
8.45033	0.5	2.68105
8.45867	0.5	2.673
8.467	0.5	2.65195
8.47533	0.5	2.64
8.48367	0.5	2.6171
8.492	0.5	2.62925
8.50033	0.5	2.61595
8.50867	0.5	2.62295
8.517	0.5	2.64015
8.52533	0.5	2.6394
8.53367	0.5	2.62785
8.542	0.5	2.6132
8.55033	0.5	2.60815
8.55867	0.5	2.58925
8.567	0.5	2.58885
8.57533	0.5	2.5819
8.58367	0.5	2.5914
8.592	0.5	2.6066
8.60033	0.5	2.6103
8.60867	0.5	2.5986
8.617	0.5	2.59155
8.62533	0.5	2.58615
8.63367	0.5	2.5711
8.642	0.5	2.56925
8.65033	0.5	2.565
8.65867	0.5	2.5756
8.667	0.5	2.5947
8.67533	0.5	2.5939
8.68367	0.5	2.5896
8.692	0.5	2.58005
8.70033	0.5	2.56875
8.70867	0.5	2.5575
8.717	0.5	2.5559
8.72533	0.5	2.55245
8.73367	0.5	2.55465
8.742	0.5	2.57355
8.75033	0.5	2.57735
8.75867	0.5	2.5787
8.767	0.5	2.5549
8.77533	0.5	2.5403
8.78367	0.5	2.53645
8.792	0.5	2.526
8.80033	0.5	2.52405
8.80867	0.5	2.522
8.817	0.5	2.54375
8.82533	0.5	2.5548
8.83367	0.5	2.54255
8.842	0.5	2.52825
8.85033	0.5	2.5026
8.85867	0.5	2.489
8.867	0.5	2.49765
8.87533	0.5	2.4995
8.88367	0.5	2.49725
8.892	0.5	2.52025
8.90033	0.5	2.5187
8.90867	0.5	2.51585
8.917	0.5	2.50575
8.92533	0.5	2.4899
8.93367	0.5	2.47415
8.942	0.5	2.4752
8.95033	0.5	2.47595
8.95867	0.5	2.4706
8.967	0.5	2.49435
8.97533	0.5	2.5004
8.98367	0.5	2.48095
8.992	0.5	2.48135
9.00033	0.5	2.464
9.00867	0.5	2.45215
9.017	0.5	2.4398
9.02533	0.5	2.4462
9.03367	0.5	2.442
9.042	0.5	2.47125
9.05033	0.5	2.47315
9.05867	0.5	2.46575
9.067	0.5	2.4619
9.07533	0.5	2.45025
9.08367	0.5	2.4295
9.092	0.5	2.42355
9.10033	0.5	2.4331
9.10867	0.5	2.4301
9.117	0.5	2.45445
9.12533	0.5	2.46395
9.13367	0.5	2.45185
9.142	0.5	2.4431
9.15033	0.5	2.4306
9.15867	0.5	2.4062
9.167	0.5	2.4143
9.17533	0.5	2.4155
9.18367	0.5	2.39805
9.192	0.5	2.41775
9.20033	0.5	2.43005
9.20867	0.5	2.43075
9.217	0.5	2.4223
9.22533	0.5	2.3971
9.23367	0.5	2.3878
9.242	0.5	2.39385
9.25033	0.5	2.3991
9.25867	0.5	2.39315
9.267	0.5	2.423
9.27533	0.5	2.4222
9.28367	0.5	2.41325
9.292	0.5	2.41085
9.30033	0.5	2.40715
9.30867	0.5	2.39555
9.317	0.5	2.38635
9.32533	0.5	2.39005
9.33367	0.5	2.3891
9.342	0.5	2.40615
9.35033	0.5	2.41795
9.35867	0.5	2.41685
9.367	0.5	2.4011
9.37533	0.5	2.39445
9.38367	0.5	2.37485
9.392	0.5	2.3756
9.40033	0.5	2.38315
9.40867	0.5	2.37125
9.417	0.5	2.3991
9.42533	0.5	2.4088
9.43367	0.5	2.4009
9.442	0.5	2.39405
9.45033	0.5	2.38215
9.45867	0.5	2.37305
9.467	0.5	2.3604
9.47533	0.5	2.3645
9.48367	0.5	2.3598
9.492	0.5	2.3771
9.50033	0.5	2.3932
9.50867	0.5	2.38945
9.517	0.5	2.37605
9.52533	0.5	2.36275
9.53367	0.5	2.35825
9.542	0.5	2.3375
9.55033	0.5	2.3458
9.55867	0.5	2.3451
9.567	0.5	2.3602
9.57533	0.5	2.3767
9.58367	0.5	2.3777
9.592	0.5	2.36155
9.60033	0.5	2.3546
9.60867	0.5	2.3589
9.617	0.5	2.3356
9.62533	0.5	2.34895
9.63367	0.5	2.341
9.642	0.5	2.3575
9.65033	0.5	2.37115
9.65867	0.5	2.3657
9.667	0.5	2.3624
9.67533	0.5	2.35345
9.68367	0.5	2.34145
9.692	0.5	2.3346
9.70033	0.5	2.3405
9.70867	0.5	2.33355
9.717	0.5	2.3386
9.72533	0.5	2.36415
9.73367	0.5	2.35885
9.742	0.5	2.3639
9.75033	0.5	2.34905
9.75867	0.5	2.3275
9.767	0.5	2.3291
9.77533	0.5	2.3274
9.78367	0.5	2.3279
9.792	0.5	2.32235
9.80033	0.5	2.33695
9.80867	0.5	2.34615
9.817	0.5	2.33985
9.82533	0.5	2.3302
9.83367	0.5	2.3169
9.842	0.5	2.3024
9.85033	0.5	2.3025
9.85867	0.5	2.2973
9.867	0.5	2.3061
9.87533	0.5	2.33065
9.88367	0.5	2.33075
9.892	0.5	2.3251
9.90033	0.5	2.31735
9.90867	0.5	2.29985
9.917	0.5	2.29305
9.92533	0.5	2.28555
9.93367	0.5	2.28965
9.942	0.5	2.3038
9.95033	0.5	2.31515
9.95867	0.5	2.32285
9.967	0.5	2.3191
9.97533	0.5	2.30385
9.98367	0.5	2.2874
9.992	0.5	2.2794
10.0003	0.5	2.27315
10.0087	0.5	2.27935
10.017	0.5	2.27745
10.0253	0.5	2.29935
10.0337	0.5	2.3106
10.042	0.5	2.3078
10.0503	0.5	2.2983
10.0587	0.5	2.2923
10.067	0.5	2.28455
10.0753	0.5	2.2764
10.0837	0.5	2.2887
10.092	0.5	2.28685
10.1003	0.5	2.29895
10.1087	0.5	2.30315
10.117	0.5	2.3004
10.1253	0.5	2.2859
10.1337	0.5	2.2805
10.142	0.5	2.2632
10.1503	0.5	2.26835
10.1587	0.5	2.27085
10.167	0.5	2.26635
10.1753	0.5	2.28235
10.1837	0.5	2.2929
10.192	0.5	2.28935
10.2003	0.5	2.2848
10.2087	0.5	2.26805
10.217	0.5	2.2473
10.2253	0.5	2.2568
10.2337	0.5	2.251
10.242	0.5	2.24815
10.2503	0.5	2.27435
10.2587	0.5	2.2815
10.267	0.5	2.2664
10.2753	0.5	2.2699
10.2837	0.5	2.25395
10.292	0.5	2.2473
10.3003	0.5	2.24905
10.3087	0.5	2.2391
10.317	0.5	2.2376
10.3253	0.5	2.25515
10.3337	0.5	2.2677
10.342	0.5	2.2698
10.3503	0.5	2.26055
10.3587	0.5	2.2501
10.367	0.5	2.2424
10.3753	0.5	2.23955
10.3837	0.5	2.23375
10.392	0.5	2.23055
10.4003	0.5	2.24845
10.4087	0.5	2.25275
10.417	0.5	2.25265
10.4253	0.5	2.257
10.4337	0.5	2.23065
10.442	0.5	2.22485
10.4503	0.5	2.22195
10.4587	0.5	2.2348
10.467	0.5	2.2321
10.4753	0.5	2.2432
10.4837	0.5	2.26415
10.492	0.5	2.24865
10.5003	0.5	2.2534
10.5087	0.5	2.23295
10.517	0.5	2.2174
10.5253	0.5	2.2082
10.5337	0.5	2.21565
10.542	0.5	2.2258
10.5503	0.5	2.2421
10.5587	0.5	2.2394
10.567	0.5	2.23835
10.5753	0.5	2.24235
10.5837	0.5	2.232
10.592	0.5	2.21
10.6003	0.5	2.2074
10.6087	0.5	2.2037
10.617	0.5	2.2113
10.6253	0.5	2.2096
10.6337	0.5	2.2296
10.642	0.5	2.22475
10.6503	0.5	2.2196
10.6587	0.5	2.20265
10.667	0.5	2.18825
10.6753	0.5	2.1762
10.6837	0.5	2.17485
10.692	0.5	2.17645
10.7003	0.5	2.18775
10.7087	0.5	2.2137
10.717	0.5	2.20875
10.7253	0.5	2.2052
10.7337	0.5	2.20225
10.742	0.5	2.18295
10.7503	0.5	2.18335
10.7587	0.5	2.17705
10.767	0.5	2.1757
10.7753	0.5	2.1902
10.7837	0.5	2.20205
10.792	0.5	2.20235
10.8003	0.5	2.2
10.8087	0.5	2.19275
10.817	0.5	2.1639
10.8253	0.5	2.15025
10.8337	0.5	2.15305
10.842	0.5	2.1528
10.8503	0.5	2.1674
10.8587	0.5	2.19595
10.867	0.5	2.20345
10.8753	0.5	2.2045
10.8837	0.5	2.17965
10.892	0.5	2.16985
10.9003	0.5	2.1643
10.9087	0.5	2.16905
10.917	0.5	2.16565
10.9253	0.5	2.1722
10.9337	0.5	2.19815
10.942	0.5	2.19285
10.9503	0.5	2.2074
10.9587	0.5	2.1907
10.967	0.5	2.1794
10.9753	0.5	2.1699
10.9837	0.5	2.16815
10.992	0.5	2.1628
11.0003	0.5	2.17065
11.0087	0.5	2.20045
11.017	0.5	2.21155
11.0253	0.5	2.19985
11.0337	0.5	2.192
11.042	0.5	2.1677
11.0503	0.5	2.1589
11.0587	0.5	2.16455
11.067	0.5	2.15445
11.0753	0.5	2.15755
11.0837	0.5	2.17655
11.092	0.5	2.1939
11.1003	0.5	2.18195
11.1087	0.5	2.18075
11.117	0.5	2.16985
11.1253	0.5	2.15285
11.1337	0.5	2.1573
11.142	0.5	2.158
11.1503	0.5	2.16255
11.1587	0.5	2.1867
11.167	0.5	2.1873
11.1753	0.5	2.18455
11.1837	0.5	2.1707
11.192	0.5	2.16105
11.2003	0.5	2.14915
11.2087	0.5	2.15415
11.217	0.5	2.1457
11.2253	0.5	2.1502
11.2337	0.5	2.1731
11.242	0.5	2.1881
11.2503	0.5	2.1821
11.2587	0.5	2.17275
11.267	0.5	2.1819
11.2753	0.5	2.1586
11.2837	0.5	2.1657
11.292	0.5	2.1741
11.3003	0.5	2.1632
11.3087	0.5	2.17775
11.317	0.5	2.1995
11.3253	0.5	2.18515
11.3337	0.5	2.18015
11.342	0.5	2.16535
11.3503	0.5	2.16195
11.3587	0.5	2.13765
11.367	0.5	2.158
11.3753	0.5	2.144
11.3837	0.5	2.1644
11.392	0.5	2.1669
11.4003	0.5	2.1721
11.4087	0.5	2.1728
11.417	0.5	2.16295
11.4253	0.5	2.1428
11.4337	0.5	2.1427
11.442	0.5	2.137
11.4503	0.5	2.1383
11.4587	0.5	2.15
11.467	0.5	2.16545
11.4753	0.5	2.15825
11.4837	0.5	2.1541
11.492	0.5	2.13295
11.5003	0.5	2.11975
11.5087	0.5	2.1132
11.517	0.5	2.11865
11.5253	0.5	2.12745
11.5337	0.5	2.13575
11.542	0.5	2.15085
11.5503	0.5	2.1484
11.5587	0.5	2.1424
11.567	0.5	2.1296
11.5753	0.5	2.12425
11.5837	0.5	2.1151
11.592	0.5	2.1171
11.6003	0.5	2.10975
11.6087	0.5	2.12795
11.617	0.5	2.1308
11.6253	0.5	2.14405
11.6337	0.5	2.13705
11.642	0.5	2.11365
11.6503	0.5	2.10415
11.6587	0.5	2.10585
11.667	0.5	2.0966
11.6753	0.5	2.0987
11.6837	0.5	2.1116
11.692	0.5	2.135
11.7003	0.5	2.13005
11.7087	0.5	2.12445
11.717	0.5	2.1319
11.7253	0.5	2.10795
11.7337	0.5	2.10145
11.742	0.5	2.104
11.7503	0.5	2.1076
11.7587	0.5	2.12385
11.767	0.5	2.14115
11.7753	0.5	2.14535
11.7837	0.5	2.13855
11.792	0.5	2.1208
11.8003	0.5	2.11345
11.8087	0.5	2.1194
11.817	0.5	2.1187
11.8253	0.5	2.11615
11.8337	0.5	2.1321
11.842	0.5	2.15535
11.8503	0.5	2.1617
11.8587	0.5	2.1526
11.867	0.5	2.13895
11.8753	0.5	2.138
11.8837	0.5	2.1283
11.892	0.5	2.14005
11.9003	0.5	2.14045
11.9087	0.5	2.1634
11.917	0.5	2.1967
11.9253	0.5	2.19915
11.9337	0.5	2.1966
11.942	0.5	2.22415
11.9503	0.5	2.20355
11.9587	0.5	2.1955
11.967	0.5	2.2121
11.9753	0.5	2.2429
11.9837	0.5	2.2571
11.992	0.5	2.2888
12.0003	0.5	2.30745
12.0087	0.5	2.3296
12.017	0.5	2.3371
12.0253	0.5	2.33995
12.0337	0.5	2.3507
12.042	0.5	2.38435
12.0503	0.5	2.4076
12.0587	0.5	2.45275
12.067	0.5	2.50675
12.0753	0.5	2.5444
12.0837	0.5	2.582
12.092	0.5	2.6195
12.1003	0.5	2.6485
12.1087	0.5	2.6892
12.117	0.5	2.73545
12.1253	0.5	2.7891
12.1337	0.5	2.85455
12.142	0.5	2.9483
12.1503	0.5	3.01435
12.1587	0.5	3.0766
12.167	0.5	3.1326
12.1753	0.5	3.2023
12.1837	0.5	3.2711
12.192	0.5	3.3655
12.2003	0.5	3.46905
12.2087	0.5	3.5752
12.217	0.5	3.70605
12.2253	0.5	3.834
12.2337	0.5	3.9343
12.242	0.5	4.04955
12.2503	0.5	4.17095
12.2587	0.5	4.2969
12.267	0.5	4.44045
12.2753	0.5	4.5913
12.2837	0.5	4.75155
12.292	0.5	4.94885
12.3003	0.5	5.1256
12.3087	0.5	5.2972
12.317	0.5	5.4731
12.3253	0.5	5.64175
12.3337	0.5	5.8388
12.342	0.5	6.0488
12.3503	0.5	6.26365
12.3587	0.5	6.4885
12.367	0.5	6.75155
12.3753	0.5	7
12.3837	0.5	7.24505
12.392	0.5	7.50195
12.4003	0.5	7.7513
12.4087	0.5	8.00885
12.417	0.5	8.28225
12.4253	0.5	8.5801
12.4337	0.5	8.8875
12.442	0.5	9.2096
12.4503	0.5	9.5303
12.4587	0.5	9.8586
12.467	0.5	10.1747
12.4753	0.5	10.4986
12.4837	0.5	10.8382
12.492	0.5	11.1959
12.5003	0.5	11.5734
12.5087	0.5	11.9345
12.517	0.5	12.3418
12.5253	0.5	12.7578
12.5337	0.5	13.1501
12.542	0.5	13.5665
12.5503	0.5	13.9754
12.5587	0.5	14.4132
12.567	0.5	14.8657
12.5753	0.5	15.3381
12.5837	0.5	15.8247
12.592	0.5	16.3468
12.6003	0.5	16.8768
12.6087	0.5	17.4036
12.617	0.5	17.9486
12.6253	0.5	18.5182
12.6337	0.5	19.1014
12.642	0.5	19.7285
12.6503	0.5	20.393
12.6587	0.5	21.0779
12.667	0.5	21.8251
12.6753	0.5	22.612
12.6837	0.5	23.4211
12.692	0.5	24.2581
12.7003	0.5	25.1606
12.7087	0.5	26.1107
12.717	0.5	27.1358
12.7253	0.5	28.2525
12.7337	0.5	29.4483
12.742	0.5	30.7677
12.7503	0.5	32.1959
12.7587	0.5	33.7004
12.767	0.5	35.3507
12.7753	0.5	37.1049
12.7837	0.5	39.021
12.792	0.5	41.1277
12.8003	0.5	43.4531
12.8087	0.5	45.9749
12.817	0.5	48.774
12.8253	0.5	51.8405
12.8337	0.5	55.1475
12.842	0.5	58.7332
12.8503	0.5	62.6111
12.8587	0.5	66.819
12.867	0.5	71.3718
12.8753	0.5	76.3183
12.8837	0.5	81.6053
12.892	0.5	87.3294
12.9003	0.5	93.4508
12.9087	0.5	100.111
12.917	0.5	106.875
12.9253	0.5	113.946
12.9337	0.5	121.307
12.942	0.5	128.916
12.9503	0.5	136.787
12.9587	0.5	144.776
12.967	0.5	152.943
12.9753	0.5	161.156
12.9837	0.5	169.265
12.992	0.5	177.228
13.0003	0.5	184.913
13.0087	0.5	192.343
13.017	0.5	199.404
13.0253	0.5	206.118
13.0337	0.5	212.302
13.042	0.5	218.004
13.0503	0.5	223.15
13.0587	0.5	227.553
13.067	0.5	231.194
13.0753	0.5	234.094
13.0837	0.5	236.268
13.092	0.5	237.682
13.1003	0.5	238.429
13.1087	0.5	238.42
13.117	0.5	237.747
13.1253	0.5	236.412
13.1337	0.5	234.315
13.142	0.5	231.481
13.1503	0.5	228.018
13.1587	0.5	223.991
13.167	0.5	219.452
13.1753	0.5	214.534
13.1837	0.5	209.158
13.192	0.5	203.438
13.2003	0.5	197.446
13.2087	0.5	191.066
13.217	0.5	184.399
13.2253	0.5	177.509
13.2337	0.5	170.481
13.242	0.5	163.351
13.2503	0.5	156.216
13.2587	0.5	149.054
13.267	0.5	141.9
13.2753	0.5	134.864
13.2837	0.5	127.813
13.292	0.5	120.817
13.3003	0.5	113.945
13.3087	0.5	107.241
13.317	0.5	100.73
13.3253	0.5	94.4411
13.3337	0.5	88.3813
13.342	0.5	82.5176
13.3503	0.5	76.9565
13.3587	0.5	71.5823
13.367	0.5	66.4111
13.3753	0.5	61.4895
13.3837	0.5	56.8283
13.392	0.5	52.4424
13.4003	0.5	48.3135
13.4087	0.5	44.4625
13.417	0.5	40.8399
13.4253	0.5	37.499
13.4337	0.5	34.3438
13.442	0.5	31.4076
13.4503	0.5	28.6594
13.4587	0.5	26.1486
13.467	0.5	23.8067
13.4753	0.5	21.6842
13.4837	0.5	19.7438
13.492	0.5	17.9679
13.5003	0.5	16.3639
13.5087	0.5	14.9025
13.517	0.5	13.5564
13.5253	0.5	12.3214
13.5337	0.5	11.203
13.542	0.5	10.1964
13.5503	0.5	9.25175
13.5587	0.5	8.447
13.567	0.5	7.7228
13.5753	0.5	7.09
13.5837	0.5	6.5166
13.592	0.5	5.98165
13.6003	0.5	5.48705
13.6087	0.5	5.04625
13.617	0.5	4.6552
13.6253	0.5	4.31775
13.6337	0.5	4.0274
13.642	0.5	3.74635
13.6503	0.5	3.5186
13.6587	0.5	3.3147
13.667	0.5	3.11815
13.6753	0.5	2.93515
13.6837	0.5	2.75085
13.692	0.5	2.5954
13.7003	0.5	2.47515
13.7087	0.5	2.355
13.717	0.5	2.2367
13.7253	0.5	2.15215
13.7337	0.5	2.08625
13.742	0.5	1.9951
13.7503	0.5	1.91885
13.7587	0.5	1.8362
13.767	0.5	1.75965
13.7753	0.5	1.6986
13.7837	0.5	1.6541
13.792	0.5	1.59195
13.8003	0.5	1.5624
13.8087	0.5	1.53505
13.817	0.5	1.48755
13.8253	0.5	1.44195
13.8337	0.5	1.38965
13.842	0.5	1.3448
13.8503	0.5	1.3072
13.8587	0.5	1.27555
13.867	0.5	1.2434
13.8753	0.5	1.2403
13.8837	0.5	1.22705
13.892	0.5	1.20635
13.9003	0.5	1.17285
13.9087	0.5	1.1415
13.917	0.5	1.10305
13.9253	0.5	1.08045
13.9337	0.5	1.06725
13.942	0.5	1.04475
13.9503	0.5	1.0343
13.9587	0.5	1.0393
13.967	0.5	1.02375
13.9753	0.5	0.9982
13.9837	0.5	0.9779
13.992	0.5	0.9447
14.0003	0.5	0.92465
14.0087	0.5	0.9118
14.017	0.5	0.901
14.0253	0.5	0.8999
14.0337	0.5	0.9073
14.042	0.5	0.8705
14.0503	0.5	0.87075
14.0587	0.5	0.8494
14.067	0.5	0.8293
14.0753	0.5	0.8095
14.0837	0.5	0.80015
14.092	0.5	0.79305
14.1003	0.5	0.7995
14.1087	0.5	0.81175
14.117	0.5	0.8117
14.1253	0.5	0.80155
14.1337	0.5	0.77715
14.142	0.5	0.75045
14.1503	0.5	0.73705
14.1587	0.5	0.72565
14.167	0.5	0.72005
14.1753	0.5	0.7245
14.1837	0.5	0.73035
14.192	0.5	0.7286
14.2003	0.5	0.7223
14.2087	0.5	0.7081
14.217	0.5	0.7044
14.2253	0.5	0.6868
14.2337	0.5	0.67135
14.242	0.5	0.66985
14.2503	0.5	0.67095
14.2587	0.5	0.67765
14.267	0.5	0.6925
14.2753	0.5	0.676
14.2837	0.5	0.65225
14.292	0.5	0.6357
14.3003	0.5	0.62825
14.3087	0.5	0.62405
14.317	0.5	0.6215
14.3253	0.5	0.62005
14.3337	0.5	0.6297
14.342	0.5	0.6312
14.3503	0.5	0.62715
14.3587	0.5	0.616
14.367	0.5	0.6031
14.3753	0.5	0.596
14.3837	0.5	0.58845
14.392	0.5	0.5947
14.4003	0.5	0.58865
14.4087	0.5	0.6097
14.417	0.5	0.62165
14.4253	0.5	0.60465
14.4337	0.5	0.58265
14.442	0.5	0.5718
14.4503	0.5	0.56835
14.4587	0.5	0.5595
14.467	0.5	0.56905
14.4753	0.5	0.56375
14.4837	0.5	0.58775
14.492	0.5	0.58505
14.5003	0.5	0.5859
14.5087	0.5	0.5718
14.517	0.5	0.56565
14.5253	0.5	0.54305
14.5337	0.5	0.54125
14.542	0.5	0.54945
14.5503	0.5	0.54055
14.5587	0.5	0.55805
14.567	0.5	0.56565
14.5753	0.5	0.5608
14.5837	0.5	0.55195
14.592	0.5	0.5499
14.6003	0.5	0.52655
14.6087	0.5	0.5338
14.617	0.5	0.5239
14.6253	0.5	0.5217
14.6337	0.5	0.53675
14.642	0.5	0.5517
14.6503	0.5	0.54175
14.6587	0.5	0.5294
14.667	0.5	0.5077
14.6753	0.5	0.5006
14.6837	0.5	0.49585
14.692	0.5	0.4979
14.7003	0.5	0.498
14.7087	0.5	0.50855
14.717	0.5	0.52785
14.7253	0.5	0.52005
14.7337	0.5	0.5023
14.742	0.5	0.4973
14.7503	0.5	0.4913
14.7587	0.5	0.4735
14.767	0.5	0.47685
14.7753	0.5	0.4631
14.7837	0.5	0.48085
14.792	0.5	0.5054
14.8003	0.5	0.4987
14.8087	0.5	0.4817
14.817	0.5	0.46855
14.8253	0.5	0.45495
14.8337	0.5	0.448
14.842	0.5	0.4479
14.8503	0.5	0.45085
14.8587	0.5	0.46875
14.867	0.5	0.4769
14.8753	0.5	0.476
14.8837	0.5	0.4619
14.892	0.5	0.4569
14.9003	0.5	0.4471
14.9087	0.5	0.4264
14.917	0.5	0.4306
14.9253	0.5	0.43115
14.9337	0.5	0.44145
14.942	0.5	0.4475
14.9503	0.5	0.44775
14.9587	0.5	0.4474
14.967	0.5	0.4328
14.9753	0.5	0.4201
14.9837	0.5	0.4078
14.992	0.5	0.40535
15.0003	0.5	0.4074
15.0087	0.5	0.41185
15.017	0.5	0.4282
15.0253	0.5	0.4283
15.0337	0.5	0.4113
15.042	0.5	0.4009
15.0503	0.5	0.39205
15.0587	0.5	0.3842
15.067	0.5	0.38555
15.0753	0.5	0.37655
15.0837	0.5	0.39065
15.092	0.5	0.39835
15.1003	0.5	0.40225
15.1087	0.5	0.3987
15.117	0.5	0.3869
15.1253	0.5	0.376
15.1337	0.5	0.36465
15.142	0.5	0.3575
15.1503	0.5	0.3649
15.1587	0.5	0.36945
15.167	0.5	0.3791
15.1753	0.5	0.3786
15.1837	0.5	0.3743
15.192	0.5	0.368
15.2003	0.5	0.36045
15.2087	0.5	0.34845
15.217	0.5	0.35765
15.2253	0.5	0.3433
15.2337	0.5	0.3572
15.242	0.5	0.3676
15.2503	0.5	0.3667
15.2587	0.5	0.36145
15.267	0.5	0.3547
15.2753	0.5	0.3407
15.2837	0.5	0.32315
15.292	0.5	0.32725
15.3003	0.5	0.32495
15.3087	0.5	0.31985
15.317	0.5	0.3461
15.3253	0.5	0.33935
15.3337	0.5	0.3419
15.342	0.5	0.3215
15.3503	0.5	0.3157
15.3587	0.5	0.30475
15.367	0.5	0.29825
15.3753	0.5	0.29475
15.3837	0.5	0.2978
15.392	0.5	0.32115
15.4003	0.5	0.3192
15.4087	0.5	0.3221
15.417	0.5	0.30675
15.4253	0.5	0.28545
15.4337	0.5	0.2781
15.442	0.5	0.2831
15.4503	0.5	0.2734
15.4587	0.5	0.2753
15.467	0.5	0.292
15.4753	0.5	0.29515
15.4837	0.5	0.2901
15.492	0.5	0.27915
15.5003	0.5	0.2683
15.5087	0.5	0.254
15.517	0.5	0.2529
15.5253	0.5	0.25505
15.5337	0.5	0.25145
15.542	0.5	0.2753
15.5503	0.5	0.27485
15.5587	0.5	0.2701
15.567	0.5	0.25955
15.5753	0.5	0.25915
15.5837	0.5	0.2517
15.592	0.5	0.242
15.6003	0.5	0.24975
15.6087	0.5	0.2351
15.617	0.5	0.2486
15.6253	0.5	0.2624
15.6337	0.5	0.25545
15.642	0.5	0.23815
15.6503	0.5	0.23245
15.6587	0.5	0.2309
15.667	0.5	0.22225
15.6753	0.5	0.2162
15.6837	0.5	0.21075
15.692	0.5	0.2313
15.7003	0.5	0.24065
15.7087	0.5	0.23235
15.717	0.5	0.21305
15.7253	0.5	0.2038
15.7337	0.5	0.1871
15.742	0.5	0.18535
15.7503	0.5	0.19305
15.7587	0.5	0.18285
15.767	0.5	0.20515
15.7753	0.5	0.2159
15.7837	0.5	0.20085
15.792	0.5	0.1911
15.8003	0.5	0.17325
15.8087	0.5	0.1684
15.817	0.5	0.1598
15.8253	0.5	0.1636
15.8337	0.5	0.15815
15.842	0.5	0.18225
15.8503	0.5	0.1811
15.8587	0.5	0.1826
15.867	0.5	0.1768
15.8753	0.5	0.1605
15.8837	0.5	0.15165
15.892	0.5	0.1489
15.9003	0.5	0.14465
15.9087	0.5	0.14005
15.917	0.5	0.16845
15.9253	0.5	0.1824
15.9337	0.5	0.17005
15.942	0.5	0.1718
15.9503	0.5	0.1531
15.9587	0.5	0.1426
15.967	0.5	0.1312
15.9753	0.5	0.1388
15.9837	0.5	0.1465
15.992	0.5	0.1513
16.0003	0.5	0.17395
16.0087	0.5	0.1692
16.017	0.5	0.16425
16.0253	0.5	0.14765
16.0337	0.5	0.1357
16.042	0.5	0.12965
16.0503	0.5	0.1344
16.0587	0.5	0.13315
16.067	0.5	0.1484
16.0753	0.5	0.16485
16.0837	0.5	0.1627
16.092	0.5	0.16055
16.1003	0.5	0.13755
16.1087	0.5	0.1275
16.117	0.5	0.1139
16.1253	0.5	0.11825
16.1337	0.5	0.11585
16.142	0.5	0.13735
16.1503	0.5	0.15315
16.1587	0.5	0.1556
16.167	0.5	0.1364
16.1753	0.5	0.12475
16.1837	0.5	0.11445
16.192	0.5	0.107
16.2003	0.5	0.1134
16.2087	0.5	0.1151
16.217	0.5	0.12435
16.2253	0.5	0.14075
16.2337	0.5	0.14985
16.242	0.5	0.1332
16.2503	0.5	0.1337
16.2587	0.5	0.13045
16.267	0.5	0.1186
16.2753	0.5	0.1168
16.2837	0.5	0.1219
16.292	0.5	0.12595
16.3003	0.5	0.14325
16.3087	0.5	0.1525
16.317	0.5	0.1271
16.3253	0.5	0.12715
16.3337	0.5	0.1132
[truncated: 5,240 more rows]
