# Supplementary material for: Data-informed discovery of hydrolytic nanozymes
Source: Nat Commun. 2022 Feb 11;13:827. doi: 10.1038/s41467-022-28344-2 (PMC8837776; doi:10.1038/s41467-022-28344-2)
Supplement: Supplementary file 4 — Source Data [file 41467_2022_28344_MOESM4_ESM.zip › Source Data_NCOMMS-21-01890A/Fig. S26/S26b and S26c/samples.xlsx]

## Sheet: Sheet1
File Path	chrom://cpu-pc/monosaccharide/The Method/自配NaOH/YM/20200622.60min.150mM NaOH.YM.seq/111.smp/ED_1.channel
Channel	ED_1
Injection Information:
Data Vault	monosaccharide
Injection	6Malt
Injection Number	1
Position	RA1
Comment
Processing Method	TDB_S1_15mM NaOH_150mM CH3COOH_4.9
Instrument Method	20200621-150mMNAOH-60min-30-hunbiao
Type	Unknown
Status	Finished
Injection Date	2020-06-22
Injection Time	13:40:34
Injection Volume (µl)	25
Dilution Factor	1
Weight	1
Raw Data Information:
Time Min. (min)	0.000167
Time Max. (min)	60.0002
Data Points	7201
Detector	EDet1
Generating Data System	Chromeleon 7.2.2.6394
Exporting Data System	Chromeleon 7.2.2.0
Operator	Instrument Controller
Signal Quantity
Signal Unit	nC
Signal Min.	-6.6425
Signal Max.	260.93
Channel	ED_1
Driver Name	DC-5000
Channel Type	Evaluation
Min. Step (s)	0.5
Max. Step (s)	0.5
Average Step (s)	0.5
Signal Parameter Information:
Signal Info
Raw Data:
Time (min)	Step (s)	Value (nC)
0.000167	n.a.	-0.06115
0.0085	0.5	-0.069
0.016833	0.5	-0.07165
0.025167	0.5	-0.06
0.0335	0.5	-0.0526
0.041833	0.5	-0.0187
0.050167	0.5	-0.01185
0.0585	0.5	-0.0069
0.066833	0.5	-0.012
0.075167	0.5	-0.01655
0.0835	0.5	-0.03335
0.091833	0.5	-0.0384
0.100167	0.5	-0.0223
0.1085	0.5	-0.0215
0.116833	0.5	-0.00255
0.125167	0.5	0.00755
0.1335	0.5	0.00385
0.141833	0.5	-0.0011
0.150167	0.5	-0.00605
0.1585	0.5	-0.01775
0.166833	0.5	-0.01195
0.175167	0.5	-0.0151
0.1835	0.5	-0.0129
0.191833	0.5	0.0153
0.200167	0.5	0.0233
0.2085	0.5	0.02475
0.216833	0.5	0.0095
0.225167	0.5	-0.0081
0.2335	0.5	-0.016
0.241833	0.5	-0.012
0.250167	0.5	-0.0127
0.2585	0.5	-0.01075
0.266833	0.5	0.01535
0.275167	0.5	0.0178
0.2835	0.5	0.0198
0.291833	0.5	0.0095
0.300167	0.5	-0.00765
0.3085	0.5	-0.0224
0.316833	0.5	-0.0114
0.325167	0.5	-0.01025
0.3335	0.5	-0.0089
0.341833	0.5	-0.00195
0.350167	0.5	0.009
0.3585	0.5	0.0086
0.366833	0.5	0.0144
0.375167	0.5	0.0079
0.3835	0.5	0.0004
0.391833	0.5	-0.01795
0.400167	0.5	-0.0047
0.4085	0.5	-0.0036
0.416833	0.5	0.0101
0.425167	0.5	0.02955
0.4335	0.5	0.02185
0.441833	0.5	0.02005
0.450167	0.5	-0.00285
0.4585	0.5	-0.00385
0.466833	0.5	-0.01355
0.475167	0.5	0.0079
0.4835	0.5	-0.005
0.491833	0.5	0.00865
0.500167	0.5	0.0298
0.5085	0.5	0.0201
0.516833	0.5	0.01355
0.525167	0.5	0.0057
0.5335	0.5	0.01075
0.541833	0.5	-0.009
0.550167	0.5	-0.0088
0.5585	0.5	-0.0075
0.566833	0.5	0.00305
0.575167	0.5	0.0249
0.5835	0.5	0.0303
0.591833	0.5	0.02645
0.600167	0.5	0.01165
0.6085	0.5	-0.0124
0.616833	0.5	-0.01315
0.625167	0.5	0.0034
0.6335	0.5	-0.0064
0.641833	0.5	0.0066
0.650167	0.5	0.0178
0.6585	0.5	0.01335
0.666833	0.5	0.00245
0.675167	0.5	-0.001
0.6835	0.5	0.0016
0.691833	0.5	-0.0109
0.700167	0.5	-0.0089
0.7085	0.5	-0.0136
0.716833	0.5	-0.00135
0.725167	0.5	0.0128
0.7335	0.5	0.01845
0.741833	0.5	0.00535
0.750167	0.5	0.00495
0.7585	0.5	-0.01245
0.766833	0.5	-0.0186
0.775167	0.5	-0.0162
0.7835	0.5	-0.01125
0.791833	0.5	-0.0088
0.800167	0.5	0.0056
0.8085	0.5	0.01325
0.816833	0.5	0.01165
0.825167	0.5	-0.00085
0.8335	0.5	-0.0196
0.841833	0.5	-0.0282
0.850167	0.5	-0.02605
0.8585	0.5	-0.01855
0.866833	0.5	-0.0184
0.875167	0.5	0.00255
0.8835	0.5	0.003
0.891833	0.5	-0.00035
0.900167	0.5	0.0006
0.9085	0.5	-0.0107
0.916833	0.5	-0.01785
0.925167	0.5	-0.02535
0.9335	0.5	-0.0109
0.941833	0.5	-0.0031
0.950167	0.5	0.0174
0.9585	0.5	0.01395
0.966833	0.5	0.0153
0.975167	0.5	-0.0044
0.9835	0.5	-0.00465
0.991833	0.5	-0.0211
1.00017	0.5	-0.00885
1.0085	0.5	-0.02725
1.01683	0.5	-0.02245
1.02517	0.5	0.00855
1.0335	0.5	-0.0005
1.04183	0.5	0.0049
1.05017	0.5	-0.0073
1.0585	0.5	-0.021
1.06683	0.5	-0.0278
1.07517	0.5	-0.03515
1.0835	0.5	-0.01905
1.09183	0.5	-0.0206
1.10017	0.5	-0.00645
1.1085	0.5	0.0075
1.11683	0.5	0.0123
1.12517	0.5	-0.0079
1.1335	0.5	-0.025
1.14183	0.5	-0.0283
1.15017	0.5	-0.02415
1.1585	0.5	-0.0131
1.16683	0.5	-0.0285
1.17517	0.5	0.01225
1.1835	0.5	0.0215
1.19183	0.5	0.0121
1.20017	0.5	0.0059
1.2085	0.5	-0.01135
1.21683	0.5	-0.01905
1.22517	0.5	-0.02615
1.2335	0.5	-0.02275
1.24183	0.5	-0.01465
1.25017	0.5	-0.00565
1.2585	0.5	0.01355
1.26683	0.5	0.01305
1.27517	0.5	0.0021
1.2835	0.5	-0.0228
1.29183	0.5	-0.0324
1.30017	0.5	-0.01035
1.3085	0.5	-0.01075
1.31683	0.5	-0.02125
1.32517	0.5	-0.00425
1.3335	0.5	0.00135
1.34183	0.5	0.00595
1.35017	0.5	0.00285
1.3585	0.5	-0.0057
1.36683	0.5	-0.00545
1.37517	0.5	-0.01735
1.3835	0.5	-0.0086
1.39183	0.5	-0.01625
1.40017	0.5	0.00455
1.4085	0.5	0.0175
1.41683	0.5	0.0147
1.42517	0.5	0.01705
1.4335	0.5	0.00255
1.44183	0.5	-0.0217
1.45017	0.5	-0.0468
1.4585	0.5	-0.095
1.46683	0.5	-0.3531
1.47517	0.5	-1.15085
1.4835	0.5	-2.8231
1.49183	0.5	-5.018
1.50017	0.5	-6.57805
1.5085	0.5	-6.6425
1.51683	0.5	-5.52275
1.52517	0.5	-3.8519
1.5335	0.5	-1.95255
1.54183	0.5	-0.09695
1.55017	0.5	1.6244
1.5585	0.5	3.16355
1.56683	0.5	4.5829
1.57517	0.5	5.9527
1.5835	0.5	7.17035
1.59183	0.5	8.0025
1.60017	0.5	8.25445
1.6085	0.5	7.87235
1.61683	0.5	6.9675
1.62517	0.5	5.80595
1.6335	0.5	4.57975
1.64183	0.5	3.4419
1.65017	0.5	2.541
1.6585	0.5	1.94665
1.66683	0.5	1.7016
1.67517	0.5	1.7782
1.6835	0.5	1.96425
1.69183	0.5	2.0197
1.70017	0.5	1.8547
1.7085	0.5	1.4982
1.71683	0.5	1.0478
1.72517	0.5	0.639
1.7335	0.5	0.3384
1.74183	0.5	0.1444
1.75017	0.5	0.0431
1.7585	0.5	0.0235
1.76683	0.5	0.0087
1.77517	0.5	0.04025
1.7835	0.5	0.06305
1.79183	0.5	0.0816
1.80017	0.5	0.08745
1.8085	0.5	0.07495
1.81683	0.5	0.0726
1.82517	0.5	0.071
1.8335	0.5	0.08845
1.84183	0.5	0.12915
1.85017	0.5	0.19225
1.8585	0.5	0.32845
1.86683	0.5	0.4917
1.87517	0.5	0.66765
1.8835	0.5	0.76655
1.89183	0.5	0.8252
1.90017	0.5	0.78835
1.9085	0.5	0.7123
1.91683	0.5	0.5888
1.92517	0.5	0.47565
1.9335	0.5	0.39705
1.94183	0.5	0.313
1.95017	0.5	0.2299
1.9585	0.5	0.17245
1.96683	0.5	0.13415
1.97517	0.5	0.0992
1.9835	0.5	0.0972
1.99183	0.5	0.07535
2.00017	0.5	0.0786
2.0085	0.5	0.08915
2.01683	0.5	0.08775
2.02517	0.5	0.08775
2.0335	0.5	0.0686
2.04183	0.5	0.0599
2.05017	0.5	0.0435
2.0585	0.5	0.0635
2.06683	0.5	0.073
2.07517	0.5	0.0876
2.0835	0.5	0.11985
2.09183	0.5	0.12825
2.10017	0.5	0.131
2.1085	0.5	0.1209
2.11683	0.5	0.10235
2.12517	0.5	0.08335
2.1335	0.5	0.0725
2.14183	0.5	0.0702
2.15017	0.5	0.05945
2.1585	0.5	0.0705
2.16683	0.5	0.07675
2.17517	0.5	0.06015
2.1835	0.5	0.06255
2.19183	0.5	0.05605
2.20017	0.5	0.04445
2.2085	0.5	0.0465
2.21683	0.5	0.05445
2.22517	0.5	0.07605
2.2335	0.5	0.1296
2.24183	0.5	0.19495
2.25017	0.5	0.30935
2.2585	0.5	0.4849
2.26683	0.5	0.772
2.27517	0.5	1.15295
2.2835	0.5	1.5697
2.29183	0.5	1.9398
2.30017	0.5	2.1775
2.3085	0.5	2.2592
2.31683	0.5	2.15825
2.32517	0.5	1.9377
2.3335	0.5	1.663
2.34183	0.5	1.3829
2.35017	0.5	1.13585
2.3585	0.5	0.94045
2.36683	0.5	0.7746
2.37517	0.5	0.6498
2.3835	0.5	0.57885
2.39183	0.5	0.51865
2.40017	0.5	0.46145
2.4085	0.5	0.416
2.41683	0.5	0.38435
2.42517	0.5	0.34565
2.4335	0.5	0.3099
2.44183	0.5	0.28855
2.45017	0.5	0.2667
2.4585	0.5	0.2733
2.46683	0.5	0.27945
2.47517	0.5	0.2597
2.4835	0.5	0.24975
2.49183	0.5	0.2244
2.50017	0.5	0.2047
2.5085	0.5	0.1908
2.51683	0.5	0.1846
2.52517	0.5	0.17305
2.5335	0.5	0.17815
2.54183	0.5	0.1892
2.55017	0.5	0.17635
2.5585	0.5	0.16215
2.56683	0.5	0.14575
2.57517	0.5	0.12755
2.5835	0.5	0.1116
2.59183	0.5	0.10525
2.60017	0.5	0.10035
2.6085	0.5	0.10975
2.61683	0.5	0.12655
2.62517	0.5	0.1235
2.6335	0.5	0.12165
2.64183	0.5	0.09705
2.65017	0.5	0.0844
2.6585	0.5	0.0806
2.66683	0.5	0.08185
2.67517	0.5	0.07535
2.6835	0.5	0.08975
2.69183	0.5	0.0989
2.70017	0.5	0.09865
2.7085	0.5	0.08295
2.71683	0.5	0.07895
2.72517	0.5	0.0612
2.7335	0.5	0.0552
2.74183	0.5	0.06265
2.75017	0.5	0.05705
2.7585	0.5	0.06265
2.76683	0.5	0.0794
2.77517	0.5	0.08495
2.7835	0.5	0.06515
2.79183	0.5	0.0483
2.80017	0.5	0.0328
2.8085	0.5	0.03745
2.81683	0.5	0.04705
2.82517	0.5	0.0508
2.8335	0.5	0.05525
2.84183	0.5	0.0824
2.85017	0.5	0.08015
2.8585	0.5	0.0851
2.86683	0.5	0.0817
2.87517	0.5	0.0585
2.8835	0.5	0.0721
2.89183	0.5	0.0668
2.90017	0.5	0.06785
2.9085	0.5	0.0743
2.91683	0.5	0.086
2.92517	0.5	0.09195
2.9335	0.5	0.0901
2.94183	0.5	0.0939
2.95017	0.5	0.07465
2.9585	0.5	0.06175
2.96683	0.5	0.06055
2.97517	0.5	0.07265
2.9835	0.5	0.07005
2.99183	0.5	0.101
3.00017	0.5	0.1092
3.0085	0.5	0.0954
3.01683	0.5	0.08405
3.02517	0.5	0.063
3.0335	0.5	0.0478
3.04183	0.5	0.0584
3.05017	0.5	0.0416
3.0585	0.5	0.0459
3.06683	0.5	0.08645
3.07517	0.5	0.07925
3.0835	0.5	0.0656
3.09183	0.5	0.05385
3.10017	0.5	0.05185
3.1085	0.5	0.033
3.11683	0.5	0.04135
3.12517	0.5	0.04725
3.1335	0.5	0.0489
3.14183	0.5	0.0614
3.15017	0.5	0.06575
3.1585	0.5	0.05975
3.16683	0.5	0.06025
3.17517	0.5	0.05915
3.1835	0.5	0.03565
3.19183	0.5	0.03855
3.20017	0.5	0.0422
3.2085	0.5	0.039
3.21683	0.5	0.0673
3.22517	0.5	0.0736
3.2335	0.5	0.0666
3.24183	0.5	0.0603
3.25017	0.5	0.0567
3.2585	0.5	0.03925
3.26683	0.5	0.0389
3.27517	0.5	0.02975
3.2835	0.5	0.03425
3.29183	0.5	0.05275
3.30017	0.5	0.0705
3.3085	0.5	0.0647
3.31683	0.5	0.04995
3.32517	0.5	0.0355
3.3335	0.5	0.03205
3.34183	0.5	0.02935
3.35017	0.5	0.02775
3.3585	0.5	0.0237
3.36683	0.5	0.0473
3.37517	0.5	0.0636
3.3835	0.5	0.06375
3.39183	0.5	0.0448
3.40017	0.5	0.0391
3.4085	0.5	0.02975
3.41683	0.5	0.0317
3.42517	0.5	0.03785
3.4335	0.5	0.0379
3.44183	0.5	0.06465
3.45017	0.5	0.0707
3.4585	0.5	0.07075
3.46683	0.5	0.06355
3.47517	0.5	0.0565
3.4835	0.5	0.0474
3.49183	0.5	0.04935
3.50017	0.5	0.04805
3.5085	0.5	0.06395
3.51683	0.5	0.0856
3.52517	0.5	0.1161
3.5335	0.5	0.1282
3.54183	0.5	0.14255
3.55017	0.5	0.1717
3.5585	0.5	0.21235
3.56683	0.5	0.25715
3.57517	0.5	0.33975
3.5835	0.5	0.4401
3.59183	0.5	0.5745
3.60017	0.5	0.72315
3.6085	0.5	0.89125
3.61683	0.5	1.0928
3.62517	0.5	1.3201
3.6335	0.5	1.60685
3.64183	0.5	1.9711
3.65017	0.5	2.42445
3.6585	0.5	3.0363
3.66683	0.5	3.87565
3.67517	0.5	5.02535
3.6835	0.5	6.6145
3.69183	0.5	8.7486
3.70017	0.5	11.5143
3.7085	0.5	14.9014
3.71683	0.5	18.7381
3.72517	0.5	22.7309
3.7335	0.5	26.4324
3.74183	0.5	29.3923
3.75017	0.5	31.22
3.7585	0.5	31.6258
3.76683	0.5	30.6202
3.77517	0.5	28.4111
3.7835	0.5	25.36
3.79183	0.5	21.8449
3.80017	0.5	18.2552
3.8085	0.5	14.817
3.81683	0.5	11.7805
3.82517	0.5	9.2075
3.8335	0.5	7.10985
3.84183	0.5	5.4383
3.85017	0.5	4.16
3.8585	0.5	3.1952
3.86683	0.5	2.4913
3.87517	0.5	1.96715
3.8835	0.5	1.5768
3.89183	0.5	1.30965
3.90017	0.5	1.1332
3.9085	0.5	0.9663
3.91683	0.5	0.84925
3.92517	0.5	0.74035
3.9335	0.5	0.6472
3.94183	0.5	0.57815
3.95017	0.5	0.54245
3.9585	0.5	0.5028
3.96683	0.5	0.4747
3.97517	0.5	0.47
3.9835	0.5	0.45225
3.99183	0.5	0.4255
4.00017	0.5	0.3932
4.0085	0.5	0.38105
4.01683	0.5	0.3527
4.02517	0.5	0.35405
4.0335	0.5	0.3441
4.04183	0.5	0.33885
4.05017	0.5	0.34895
4.0585	0.5	0.3471
4.06683	0.5	0.3258
4.07517	0.5	0.3119
4.0835	0.5	0.30455
4.09183	0.5	0.2878
4.10017	0.5	0.28715
4.1085	0.5	0.2932
4.11683	0.5	0.29105
4.12517	0.5	0.3177
4.1335	0.5	0.32185
4.14183	0.5	0.31405
4.15017	0.5	0.30205
4.1585	0.5	0.2938
4.16683	0.5	0.28305
4.17517	0.5	0.28525
4.1835	0.5	0.2862
4.19183	0.5	0.2847
4.20017	0.5	0.30105
4.2085	0.5	0.3057
4.21683	0.5	0.3034
4.22517	0.5	0.30595
4.2335	0.5	0.28965
4.24183	0.5	0.27885
4.25017	0.5	0.2818
4.2585	0.5	0.2788
4.26683	0.5	0.28825
4.27517	0.5	0.3111
4.2835	0.5	0.32045
4.29183	0.5	0.31125
4.30017	0.5	0.3106
4.3085	0.5	0.30005
4.31683	0.5	0.2939
4.32517	0.5	0.29445
4.3335	0.5	0.32375
4.34183	0.5	0.34725
4.35017	0.5	0.37785
4.3585	0.5	0.4021
4.36683	0.5	0.40755
4.37517	0.5	0.42335
4.3835	0.5	0.4167
4.39183	0.5	0.409
4.40017	0.5	0.397
4.4085	0.5	0.4005
4.41683	0.5	0.37925
4.42517	0.5	0.3882
4.4335	0.5	0.39265
4.44183	0.5	0.3641
4.45017	0.5	0.3303
4.4585	0.5	0.3045
4.46683	0.5	0.27875
4.47517	0.5	0.2714
4.4835	0.5	0.26795
4.49183	0.5	0.263
4.50017	0.5	0.2765
4.5085	0.5	0.28585
4.51683	0.5	0.278
4.52517	0.5	0.2712
4.5335	0.5	0.25955
4.54183	0.5	0.2491
4.55017	0.5	0.24755
4.5585	0.5	0.25525
4.56683	0.5	0.2478
4.57517	0.5	0.26335
4.5835	0.5	0.27915
4.59183	0.5	0.271
4.60017	0.5	0.26225
4.6085	0.5	0.24215
4.61683	0.5	0.23805
4.62517	0.5	0.2375
4.6335	0.5	0.2377
4.64183	0.5	0.23725
4.65017	0.5	0.2601
4.6585	0.5	0.2654
4.66683	0.5	0.26525
4.67517	0.5	0.25705
4.6835	0.5	0.24775
4.69183	0.5	0.2346
4.70017	0.5	0.23945
4.7085	0.5	0.2418
4.71683	0.5	0.2396
4.72517	0.5	0.25765
4.7335	0.5	0.2757
4.74183	0.5	0.27915
4.75017	0.5	0.27075
4.7585	0.5	0.25305
4.76683	0.5	0.2386
4.77517	0.5	0.23475
4.7835	0.5	0.2275
4.79183	0.5	0.2317
4.80017	0.5	0.2438
4.8085	0.5	0.26285
4.81683	0.5	0.2642
4.82517	0.5	0.2543
4.8335	0.5	0.24335
4.84183	0.5	0.23935
4.85017	0.5	0.21795
4.8585	0.5	0.2364
4.86683	0.5	0.23665
4.87517	0.5	0.2622
4.8835	0.5	0.26995
4.89183	0.5	0.2754
4.90017	0.5	0.27895
4.9085	0.5	0.2611
4.91683	0.5	0.2418
4.92517	0.5	0.23375
4.9335	0.5	0.24215
4.94183	0.5	0.23985
4.95017	0.5	0.2472
4.9585	0.5	0.27015
4.96683	0.5	0.2739
4.97517	0.5	0.26855
4.9835	0.5	0.25175
4.99183	0.5	0.2356
5.00017	0.5	0.23615
5.0085	0.5	0.24595
5.01683	0.5	0.2301
5.02517	0.5	0.24545
5.0335	0.5	0.273
5.04183	0.5	0.27205
5.05017	0.5	0.26605
5.0585	0.5	0.25385
5.06683	0.5	0.23685
5.07517	0.5	0.24025
5.0835	0.5	0.22795
5.09183	0.5	0.2348
5.10017	0.5	0.24695
5.1085	0.5	0.2624
5.11683	0.5	0.26995
5.12517	0.5	0.2657
5.1335	0.5	0.25725
5.14183	0.5	0.24325
5.15017	0.5	0.2442
5.1585	0.5	0.25335
5.16683	0.5	0.2517
5.17517	0.5	0.2466
5.1835	0.5	0.26665
5.19183	0.5	0.27585
5.20017	0.5	0.28055
5.2085	0.5	0.26375
5.21683	0.5	0.2708
5.22517	0.5	0.25645
5.2335	0.5	0.2583
5.24183	0.5	0.25235
5.25017	0.5	0.2583
5.2585	0.5	0.2746
5.26683	0.5	0.2798
5.27517	0.5	0.27845
5.2835	0.5	0.26565
5.29183	0.5	0.2644
5.30017	0.5	0.2495
5.3085	0.5	0.2511
5.31683	0.5	0.26325
5.32517	0.5	0.26225
5.3335	0.5	0.2785
5.34183	0.5	0.297
5.35017	0.5	0.2911
5.3585	0.5	0.277
5.36683	0.5	0.27715
5.37517	0.5	0.26265
5.3835	0.5	0.2705
5.39183	0.5	0.26515
5.40017	0.5	0.26915
5.4085	0.5	0.27645
5.41683	0.5	0.2866
5.42517	0.5	0.296
5.4335	0.5	0.29135
5.44183	0.5	0.27345
5.45017	0.5	0.2706
5.4585	0.5	0.2606
5.46683	0.5	0.2671
5.47517	0.5	0.2662
5.4835	0.5	0.2847
5.49183	0.5	0.3015
5.50017	0.5	0.3014
5.5085	0.5	0.28555
5.51683	0.5	0.29075
5.52517	0.5	0.2708
5.5335	0.5	0.2695
5.54183	0.5	0.26875
5.55017	0.5	0.26015
5.5585	0.5	0.28055
5.56683	0.5	0.28995
5.57517	0.5	0.29165
5.5835	0.5	0.28455
5.59183	0.5	0.27975
5.60017	0.5	0.26795
5.6085	0.5	0.26575
5.61683	0.5	0.27135
5.62517	0.5	0.2802
5.6335	0.5	0.30485
5.64183	0.5	0.31825
5.65017	0.5	0.33785
5.6585	0.5	0.3321
5.66683	0.5	0.3313
5.67517	0.5	0.3283
5.6835	0.5	0.33835
5.69183	0.5	0.35035
5.70017	0.5	0.3663
5.7085	0.5	0.39635
5.71683	0.5	0.4062
5.72517	0.5	0.4188
5.7335	0.5	0.42055
5.74183	0.5	0.4182
5.75017	0.5	0.42205
5.7585	0.5	0.4254
5.76683	0.5	0.4457
5.77517	0.5	0.46255
5.7835	0.5	0.50815
5.79183	0.5	0.54385
5.80017	0.5	0.5681
5.8085	0.5	0.5831
5.81683	0.5	0.599
5.82517	0.5	0.62115
5.8335	0.5	0.6409
5.84183	0.5	0.66645
5.85017	0.5	0.6833
5.8585	0.5	0.74125
5.86683	0.5	0.77895
5.87517	0.5	0.8144
5.8835	0.5	0.8616
5.89183	0.5	0.89755
5.90017	0.5	0.9601
5.9085	0.5	1.03695
5.91683	0.5	1.14685
5.92517	0.5	1.29565
5.9335	0.5	1.49075
5.94183	0.5	1.7307
5.95017	0.5	2.0025
5.9585	0.5	2.2931
5.96683	0.5	2.60495
5.97517	0.5	2.92875
5.9835	0.5	3.25475
5.99183	0.5	3.5892
6.00017	0.5	3.87115
6.0085	0.5	4.13895
6.01683	0.5	4.3612
6.02517	0.5	4.5205
6.0335	0.5	4.6242
6.04183	0.5	4.6754
6.05017	0.5	4.69415
6.0585	0.5	4.67875
6.06683	0.5	4.64645
6.07517	0.5	4.5736
6.0835	0.5	4.5139
6.09183	0.5	4.43175
6.10017	0.5	4.33865
6.1085	0.5	4.21725
6.11683	0.5	4.08555
6.12517	0.5	3.9427
6.1335	0.5	3.8201
6.14183	0.5	3.7014
6.15017	0.5	3.59095
6.1585	0.5	3.49615
6.16683	0.5	3.41185
6.17517	0.5	3.3112
6.1835	0.5	3.2013
6.19183	0.5	3.0933
6.20017	0.5	2.99465
6.2085	0.5	2.9081
6.21683	0.5	2.8333
6.22517	0.5	2.76485
6.2335	0.5	2.6987
6.24183	0.5	2.657
6.25017	0.5	2.62115
6.2585	0.5	2.5557
6.26683	0.5	2.48865
6.27517	0.5	2.4199
6.2835	0.5	2.36275
6.29183	0.5	2.3067
6.30017	0.5	2.2616
6.3085	0.5	2.2068
6.31683	0.5	2.1824
6.32517	0.5	2.1272
6.3335	0.5	2.0726
6.34183	0.5	2.0058
6.35017	0.5	1.9261
6.3585	0.5	1.88055
6.36683	0.5	1.8286
6.37517	0.5	1.7894
6.3835	0.5	1.7546
6.39183	0.5	1.74145
6.40017	0.5	1.72275
6.4085	0.5	1.7065
6.41683	0.5	1.6851
6.42517	0.5	1.6597
6.4335	0.5	1.6572
6.44183	0.5	1.6609
6.45017	0.5	1.67565
6.4585	0.5	1.69305
6.46683	0.5	1.73165
6.47517	0.5	1.76545
6.4835	0.5	1.79625
6.49183	0.5	1.8057
6.50017	0.5	1.81455
6.5085	0.5	1.84505
6.51683	0.5	1.8512
6.52517	0.5	1.88035
6.5335	0.5	1.9034
6.54183	0.5	1.95795
6.55017	0.5	1.984
6.5585	0.5	1.9961
6.56683	0.5	1.9955
6.57517	0.5	1.99065
6.5835	0.5	2.00135
6.59183	0.5	2.00055
6.60017	0.5	2.01765
6.6085	0.5	2.01655
6.61683	0.5	2.0567
6.62517	0.5	2.06645
6.6335	0.5	2.052
6.64183	0.5	2.0447
6.65017	0.5	2.04485
6.6585	0.5	2.032
6.66683	0.5	2.03585
6.67517	0.5	2.0473
6.6835	0.5	2.05245
6.69183	0.5	2.0754
6.70017	0.5	2.10005
6.7085	0.5	2.105
6.71683	0.5	2.0976
6.72517	0.5	2.09135
6.7335	0.5	2.07305
6.74183	0.5	2.05605
6.75017	0.5	2.07135
6.7585	0.5	2.0676
6.76683	0.5	2.08475
6.77517	0.5	2.10245
6.7835	0.5	2.0989
6.79183	0.5	2.09145
6.80017	0.5	2.08275
6.8085	0.5	2.06565
6.81683	0.5	2.0677
6.82517	0.5	2.0653
6.8335	0.5	2.0614
6.84183	0.5	2.07785
6.85017	0.5	2.0769
6.8585	0.5	2.08035
6.86683	0.5	2.0674
6.87517	0.5	2.06285
6.8835	0.5	2.04175
6.89183	0.5	2.0269
6.90017	0.5	2.04025
6.9085	0.5	2.03685
6.91683	0.5	2.04415
6.92517	0.5	2.0618
6.9335	0.5	2.0669
6.94183	0.5	2.0532
6.95017	0.5	2.04175
6.9585	0.5	2.03255
6.96683	0.5	2.03365
6.97517	0.5	2.034
6.9835	0.5	2.0186
6.99183	0.5	2.03855
7.00017	0.5	2.0578
7.0085	0.5	2.0515
7.01683	0.5	2.0469
7.02517	0.5	2.0478
7.0335	0.5	2.02865
7.04183	0.5	2.0227
7.05017	0.5	2.0211
7.0585	0.5	2.0308
7.06683	0.5	2.0433
7.07517	0.5	2.0575
7.0835	0.5	2.0637
7.09183	0.5	2.06505
7.10017	0.5	2.05795
7.1085	0.5	2.04585
7.11683	0.5	2.0518
7.12517	0.5	2.0585
7.1335	0.5	2.0568
7.14183	0.5	2.06735
7.15017	0.5	2.0899
7.1585	0.5	2.08875
7.16683	0.5	2.08185
7.17517	0.5	2.0892
7.1835	0.5	2.077
7.19183	0.5	2.06925
7.20017	0.5	2.0813
7.2085	0.5	2.0816
7.21683	0.5	2.0954
7.22517	0.5	2.1083
7.2335	0.5	2.1139
7.24183	0.5	2.10655
7.25017	0.5	2.1013
7.2585	0.5	2.08525
7.26683	0.5	2.0735
7.27517	0.5	2.0801
7.2835	0.5	2.0787
7.29183	0.5	2.08895
7.30017	0.5	2.11085
7.3085	0.5	2.1148
7.31683	0.5	2.10975
7.32517	0.5	2.09485
7.3335	0.5	2.0815
7.34183	0.5	2.0777
7.35017	0.5	2.0825
7.3585	0.5	2.0709
7.36683	0.5	2.07005
7.37517	0.5	2.094
7.3835	0.5	2.0996
7.39183	0.5	2.0924
7.40017	0.5	2.07875
7.4085	0.5	2.0585
7.41683	0.5	2.0497
7.42517	0.5	2.0558
7.4335	0.5	2.05105
7.44183	0.5	2.05675
7.45017	0.5	2.0917
7.4585	0.5	2.09975
7.46683	0.5	2.09195
7.47517	0.5	2.0843
7.4835	0.5	2.0648
7.49183	0.5	2.05775
7.50017	0.5	2.053
7.5085	0.5	2.0535
7.51683	0.5	2.05515
7.52517	0.5	2.0799
7.5335	0.5	2.0902
7.54183	0.5	2.08795
7.55017	0.5	2.0797
7.5585	0.5	2.0695
7.56683	0.5	2.0572
7.57517	0.5	2.05845
7.5835	0.5	2.06875
7.59183	0.5	2.07355
7.60017	0.5	2.0923
7.6085	0.5	2.0873
7.61683	0.5	2.08115
7.62517	0.5	2.07175
7.6335	0.5	2.0556
7.64183	0.5	2.03825
7.65017	0.5	2.0402
7.6585	0.5	2.0265
7.66683	0.5	2.03775
7.67517	0.5	2.0658
7.6835	0.5	2.0749
7.69183	0.5	2.06955
7.70017	0.5	2.0592
7.7085	0.5	2.0528
7.71683	0.5	2.04445
7.72517	0.5	2.03715
7.7335	0.5	2.0549
7.74183	0.5	2.0454
7.75017	0.5	2.05995
7.7585	0.5	2.08085
7.76683	0.5	2.08195
7.77517	0.5	2.0714
7.7835	0.5	2.05895
7.79183	0.5	2.0509
7.80017	0.5	2.04015
7.8085	0.5	2.04885
7.81683	0.5	2.0465
7.82517	0.5	2.06705
7.8335	0.5	2.0846
7.84183	0.5	2.09015
7.85017	0.5	2.0832
7.8585	0.5	2.0677
7.86683	0.5	2.0664
7.87517	0.5	2.0505
7.8835	0.5	2.04825
7.89183	0.5	2.05395
7.90017	0.5	2.077
7.9085	0.5	2.0895
7.91683	0.5	2.0873
7.92517	0.5	2.0808
7.9335	0.5	2.0713
7.94183	0.5	2.06085
7.95017	0.5	2.061
7.9585	0.5	2.0723
7.96683	0.5	2.0696
7.97517	0.5	2.07665
7.9835	0.5	2.095
7.99183	0.5	2.09405
8.00017	0.5	2.09455
8.0085	0.5	2.08175
8.01683	0.5	2.07545
8.02517	0.5	2.05585
8.0335	0.5	2.05965
8.04183	0.5	2.0629
8.05017	0.5	2.08865
8.0585	0.5	2.09895
8.06683	0.5	2.09865
8.07517	0.5	2.0926
8.0835	0.5	2.0774
8.09183	0.5	2.06225
8.10017	0.5	2.05185
8.1085	0.5	2.0568
8.11683	0.5	2.05425
8.12517	0.5	2.06235
8.1335	0.5	2.0865
8.14183	0.5	2.1018
8.15017	0.5	2.0989
8.1585	0.5	2.09375
8.16683	0.5	2.08365
8.17517	0.5	2.0765
8.1835	0.5	2.0769
8.19183	0.5	2.07565
8.20017	0.5	2.09335
8.2085	0.5	2.11785
8.21683	0.5	2.1233
8.22517	0.5	2.115
8.2335	0.5	2.1054
8.24183	0.5	2.09285
8.25017	0.5	2.0859
8.2585	0.5	2.0879
8.26683	0.5	2.07885
8.27517	0.5	2.1013
8.2835	0.5	2.12125
8.29183	0.5	2.12005
8.30017	0.5	2.11825
8.3085	0.5	2.1081
8.31683	0.5	2.09085
8.32517	0.5	2.0834
8.3335	0.5	2.0903
8.34183	0.5	2.0908
8.35017	0.5	2.09725
8.3585	0.5	2.12675
8.36683	0.5	2.12805
8.37517	0.5	2.1266
8.3835	0.5	2.1249
8.39183	0.5	2.1071
8.40017	0.5	2.10615
8.4085	0.5	2.11165
8.41683	0.5	2.09955
8.42517	0.5	2.1083
8.4335	0.5	2.1273
8.44183	0.5	2.1354
8.45017	0.5	2.1301
8.4585	0.5	2.1196
8.46683	0.5	2.11455
8.47517	0.5	2.10285
8.4835	0.5	2.10295
8.49183	0.5	2.10585
8.50017	0.5	2.09945
8.5085	0.5	2.13185
8.51683	0.5	2.1265
8.52517	0.5	2.1281
8.5335	0.5	2.11375
8.54183	0.5	2.10565
8.55017	0.5	2.09605
8.5585	0.5	2.0937
8.56683	0.5	2.1022
8.57517	0.5	2.09845
8.5835	0.5	2.1124
8.59183	0.5	2.12045
8.60017	0.5	2.12325
8.6085	0.5	2.1206
8.61683	0.5	2.09995
8.62517	0.5	2.096
8.6335	0.5	2.0889
8.64183	0.5	2.09105
8.65017	0.5	2.09435
8.6585	0.5	2.10915
8.66683	0.5	2.12225
8.67517	0.5	2.11305
8.6835	0.5	2.1158
8.69183	0.5	2.1112
8.70017	0.5	2.1076
8.7085	0.5	2.10345
8.71683	0.5	2.1018
8.72517	0.5	2.1037
8.7335	0.5	2.1346
8.74183	0.5	2.1389
8.75017	0.5	2.1292
8.7585	0.5	2.11465
8.76683	0.5	2.1082
8.77517	0.5	2.10105
8.7835	0.5	2.1067
8.79183	0.5	2.1092
8.80017	0.5	2.10035
8.8085	0.5	2.11245
8.81683	0.5	2.13475
8.82517	0.5	2.1397
8.8335	0.5	2.13225
8.84183	0.5	2.12025
8.85017	0.5	2.11085
8.8585	0.5	2.11605
8.86683	0.5	2.1147
8.87517	0.5	2.1185
8.8835	0.5	2.12465
8.89183	0.5	2.14575
8.90017	0.5	2.1401
8.9085	0.5	2.1325
8.91683	0.5	2.1155
8.92517	0.5	2.1081
8.9335	0.5	2.10975
8.94183	0.5	2.1053
8.95017	0.5	2.1056
8.9585	0.5	2.1255
8.96683	0.5	2.1412
8.97517	0.5	2.1426
8.9835	0.5	2.1455
8.99183	0.5	2.11925
9.00017	0.5	2.1057
9.0085	0.5	2.0982
9.01683	0.5	2.1033
9.02517	0.5	2.1054
9.0335	0.5	2.12405
9.04183	0.5	2.13715
9.05017	0.5	2.12785
9.0585	0.5	2.11905
9.06683	0.5	2.10875
9.07517	0.5	2.11215
9.0835	0.5	2.0894
9.09183	0.5	2.10985
9.10017	0.5	2.10975
9.1085	0.5	2.1171
9.11683	0.5	2.13875
9.12517	0.5	2.1382
9.1335	0.5	2.1419
9.14183	0.5	2.12525
9.15017	0.5	2.10855
9.1585	0.5	2.09545
9.16683	0.5	2.10965
9.17517	0.5	2.1095
9.1835	0.5	2.11425
9.19183	0.5	2.1375
9.20017	0.5	2.14795
9.2085	0.5	2.1425
9.21683	0.5	2.12325
9.22517	0.5	2.11565
9.2335	0.5	2.10485
9.24183	0.5	2.1119
9.25017	0.5	2.1091
9.2585	0.5	2.1209
9.26683	0.5	2.14155
9.27517	0.5	2.14765
9.2835	0.5	2.1423
9.29183	0.5	2.13475
9.30017	0.5	2.1183
9.3085	0.5	2.10025
9.31683	0.5	2.1142
9.32517	0.5	2.12065
9.3335	0.5	2.1324
9.34183	0.5	2.1478
9.35017	0.5	2.14935
9.3585	0.5	2.1392
9.36683	0.5	2.1323
9.37517	0.5	2.1054
9.3835	0.5	2.103
9.39183	0.5	2.10095
9.40017	0.5	2.1129
9.4085	0.5	2.12155
9.41683	0.5	2.142
9.42517	0.5	2.14855
9.4335	0.5	2.13585
9.44183	0.5	2.11945
9.45017	0.5	2.1084
9.4585	0.5	2.106
9.46683	0.5	2.11075
9.47517	0.5	2.12185
9.4835	0.5	2.1083
9.49183	0.5	2.13495
9.50017	0.5	2.14605
9.5085	0.5	2.1398
9.51683	0.5	2.1298
9.52517	0.5	2.12745
9.5335	0.5	2.11105
9.54183	0.5	2.11235
9.55017	0.5	2.11695
9.5585	0.5	2.1221
9.56683	0.5	2.14195
9.57517	0.5	2.1622
9.5835	0.5	2.156
9.59183	0.5	2.14455
9.60017	0.5	2.1294
9.6085	0.5	2.1175
9.61683	0.5	2.1235
9.62517	0.5	2.1237
9.6335	0.5	2.1261
9.64183	0.5	2.1508
9.65017	0.5	2.15335
9.6585	0.5	2.1475
9.66683	0.5	2.1366
9.67517	0.5	2.1208
9.6835	0.5	2.1149
9.69183	0.5	2.11705
9.70017	0.5	2.1211
9.7085	0.5	2.11765
9.71683	0.5	2.1477
9.72517	0.5	2.15005
9.7335	0.5	2.15425
9.74183	0.5	2.13955
9.75017	0.5	2.11855
9.7585	0.5	2.1177
9.76683	0.5	2.10785
9.77517	0.5	2.1188
9.7835	0.5	2.11665
9.79183	0.5	2.13395
9.80017	0.5	2.14385
9.8085	0.5	2.15035
9.81683	0.5	2.13995
9.82517	0.5	2.121
9.8335	0.5	2.115
9.84183	0.5	2.11415
9.85017	0.5	2.11625
9.8585	0.5	2.1224
9.86683	0.5	2.1415
9.87517	0.5	2.15725
9.8835	0.5	2.16525
9.89183	0.5	2.1379
9.90017	0.5	2.13355
9.9085	0.5	2.10995
9.91683	0.5	2.12055
9.92517	0.5	2.1219
9.9335	0.5	2.12985
9.94183	0.5	2.15305
9.95017	0.5	2.1688
9.9585	0.5	2.1706
9.96683	0.5	2.1598
9.97517	0.5	2.14615
9.9835	0.5	2.1366
9.99183	0.5	2.1198
10.0002	0.5	2.1368
10.0085	0.5	2.13435
10.0168	0.5	2.146
10.0252	0.5	2.16375
10.0335	0.5	2.16635
10.0418	0.5	2.1533
10.0502	0.5	2.14595
10.0585	0.5	2.1373
10.0668	0.5	2.1342
10.0752	0.5	2.1485
10.0835	0.5	2.1436
10.0918	0.5	2.16265
10.1002	0.5	2.1738
10.1085	0.5	2.1766
10.1168	0.5	2.1609
10.1252	0.5	2.15265
10.1335	0.5	2.14575
10.1418	0.5	2.12885
10.1502	0.5	2.13345
10.1585	0.5	2.12855
10.1668	0.5	2.13625
10.1752	0.5	2.1583
10.1835	0.5	2.1619
10.1918	0.5	2.1633
10.2002	0.5	2.1525
10.2085	0.5	2.15785
10.2168	0.5	2.1423
10.2252	0.5	2.12995
10.2335	0.5	2.1317
10.2418	0.5	2.15055
10.2502	0.5	2.16535
10.2585	0.5	2.17475
10.2668	0.5	2.16745
10.2752	0.5	2.14995
10.2835	0.5	2.15055
10.2918	0.5	2.1373
10.3002	0.5	2.15335
10.3085	0.5	2.14715
10.3168	0.5	2.1603
10.3252	0.5	2.1644
10.3335	0.5	2.18175
10.3418	0.5	2.1796
10.3502	0.5	2.1663
10.3585	0.5	2.17015
10.3668	0.5	2.14895
10.3752	0.5	2.1564
10.3835	0.5	2.14205
10.3918	0.5	2.14795
10.4002	0.5	2.1742
10.4085	0.5	2.1768
10.4168	0.5	2.1716
10.4252	0.5	2.1584
10.4335	0.5	2.1436
10.4418	0.5	2.1351
10.4502	0.5	2.14635
10.4585	0.5	2.141
10.4668	0.5	2.1533
10.4752	0.5	2.16615
10.4835	0.5	2.17935
10.4918	0.5	2.17545
10.5002	0.5	2.1656
10.5085	0.5	2.15655
10.5168	0.5	2.14095
10.5252	0.5	2.1503
10.5335	0.5	2.1401
10.5418	0.5	2.15415
10.5502	0.5	2.17355
10.5585	0.5	2.1758
10.5668	0.5	2.17075
10.5752	0.5	2.15795
10.5835	0.5	2.1559
10.5918	0.5	2.1401
10.6002	0.5	2.1429
10.6085	0.5	2.1414
10.6168	0.5	2.13515
10.6252	0.5	2.1729
10.6335	0.5	2.17785
10.6418	0.5	2.18345
10.6502	0.5	2.16035
10.6585	0.5	2.15405
10.6668	0.5	2.1425
10.6752	0.5	2.1533
10.6835	0.5	2.1396
10.6918	0.5	2.1359
10.7002	0.5	2.1698
10.7085	0.5	2.1728
10.7168	0.5	2.1686
10.7252	0.5	2.1594
10.7335	0.5	2.1458
10.7418	0.5	2.1395
10.7502	0.5	2.145
10.7585	0.5	2.14695
10.7668	0.5	2.15185
10.7752	0.5	2.17265
10.7835	0.5	2.18595
10.7918	0.5	2.17525
10.8002	0.5	2.16905
10.8085	0.5	2.15755
10.8168	0.5	2.14695
10.8252	0.5	2.14535
10.8335	0.5	2.1468
10.8418	0.5	2.14855
10.8502	0.5	2.1705
10.8585	0.5	2.1837
10.8668	0.5	2.19005
10.8752	0.5	2.17835
10.8835	0.5	2.171
10.8918	0.5	2.1651
10.9002	0.5	2.1557
10.9085	0.5	2.1693
10.9168	0.5	2.16235
10.9252	0.5	2.1772
10.9335	0.5	2.1914
10.9418	0.5	2.1869
10.9502	0.5	2.17745
10.9585	0.5	2.15955
10.9668	0.5	2.1432
10.9752	0.5	2.153
10.9835	0.5	2.16125
10.9918	0.5	2.1614
11.0002	0.5	2.1817
11.0085	0.5	2.1986
11.0168	0.5	2.1966
11.0252	0.5	2.1966
11.0335	0.5	2.19135
11.0418	0.5	2.18915
11.0502	0.5	2.17345
11.0585	0.5	2.1755
11.0668	0.5	2.17015
11.0752	0.5	2.18485
11.0835	0.5	2.20175
11.0918	0.5	2.1949
11.1002	0.5	2.19325
11.1085	0.5	2.1854
11.1168	0.5	2.17675
11.1252	0.5	2.17205
11.1335	0.5	2.1753
11.1418	0.5	2.1688
11.1502	0.5	2.1811
11.1585	0.5	2.1956
11.1668	0.5	2.1962
11.1752	0.5	2.18845
11.1835	0.5	2.1727
11.1918	0.5	2.16145
11.2002	0.5	2.15365
11.2085	0.5	2.161
11.2168	0.5	2.16385
11.2252	0.5	2.18075
11.2335	0.5	2.1963
11.2418	0.5	2.2003
11.2502	0.5	2.19285
11.2585	0.5	2.18225
11.2668	0.5	2.15305
11.2752	0.5	2.14215
11.2835	0.5	2.15595
11.2918	0.5	2.15255
11.3002	0.5	2.17105
11.3085	0.5	2.19415
11.3168	0.5	2.1873
11.3252	0.5	2.18165
11.3335	0.5	2.17395
11.3418	0.5	2.1581
11.3502	0.5	2.15535
11.3585	0.5	2.17395
11.3668	0.5	2.1641
11.3752	0.5	2.1812
11.3835	0.5	2.19605
11.3918	0.5	2.2042
11.4002	0.5	2.21415
11.4085	0.5	2.18535
11.4168	0.5	2.16815
11.4252	0.5	2.167
11.4335	0.5	2.1605
11.4418	0.5	2.16
11.4502	0.5	2.1814
11.4585	0.5	2.20355
11.4668	0.5	2.2077
11.4752	0.5	2.18825
11.4835	0.5	2.18605
11.4918	0.5	2.1829
11.5002	0.5	2.17895
11.5085	0.5	2.17375
11.5168	0.5	2.17145
11.5252	0.5	2.17875
11.5335	0.5	2.2008
11.5418	0.5	2.21285
11.5502	0.5	2.2053
11.5585	0.5	2.1911
11.5668	0.5	2.1811
11.5752	0.5	2.164
11.5835	0.5	2.1642
11.5918	0.5	2.1623
11.6002	0.5	2.1728
11.6085	0.5	2.1909
11.6168	0.5	2.1981
11.6252	0.5	2.2033
11.6335	0.5	2.18995
11.6418	0.5	2.17815
11.6502	0.5	2.16805
11.6585	0.5	2.17165
11.6668	0.5	2.17295
11.6752	0.5	2.18255
11.6835	0.5	2.20885
11.6918	0.5	2.21365
11.7002	0.5	2.21275
11.7085	0.5	2.20935
11.7168	0.5	2.2029
11.7252	0.5	2.19695
11.7335	0.5	2.19875
11.7418	0.5	2.20315
11.7502	0.5	2.2023
11.7585	0.5	2.22525
11.7668	0.5	2.24305
11.7752	0.5	2.24745
11.7835	0.5	2.23885
11.7918	0.5	2.23075
11.8002	0.5	2.2125
11.8085	0.5	2.22145
11.8168	0.5	2.2287
11.8252	0.5	2.22105
11.8335	0.5	2.25725
11.8418	0.5	2.27935
11.8502	0.5	2.28195
11.8585	0.5	2.2735
11.8668	0.5	2.28115
11.8752	0.5	2.2769
11.8835	0.5	2.2909
11.8918	0.5	2.29945
11.9002	0.5	2.3188
11.9085	0.5	2.35295
11.9168	0.5	2.3792
11.9252	0.5	2.38395
11.9335	0.5	2.39425
11.9418	0.5	2.40665
11.9502	0.5	2.4208
11.9585	0.5	2.44015
11.9668	0.5	2.4733
11.9752	0.5	2.5012
11.9835	0.5	2.55435
11.9918	0.5	2.5995
12.0002	0.5	2.6312
12.0085	0.5	2.67185
12.0168	0.5	2.7
12.0252	0.5	2.73585
12.0335	0.5	2.778
12.0418	0.5	2.82845
12.0502	0.5	2.883
12.0585	0.5	2.96635
12.0668	0.5	3.0304
12.0752	0.5	3.10205
12.0835	0.5	3.15795
12.0918	0.5	3.21315
12.1002	0.5	3.28545
12.1085	0.5	3.3786
12.1168	0.5	3.4818
12.1252	0.5	3.5766
12.1335	0.5	3.6931
12.1418	0.5	3.8214
12.1502	0.5	3.93155
12.1585	0.5	4.0488
12.1668	0.5	4.1784
12.1752	0.5	4.2963
12.1835	0.5	4.4452
12.1918	0.5	4.60405
12.2002	0.5	4.74895
12.2085	0.5	4.91535
12.2168	0.5	5.1114
12.2252	0.5	5.28615
12.2335	0.5	5.46595
12.2418	0.5	5.65065
12.2502	0.5	5.83155
12.2585	0.5	6.0466
12.2668	0.5	6.2719
12.2752	0.5	6.50345
12.2835	0.5	6.7674
12.2918	0.5	7.02995
12.3002	0.5	7.28305
12.3085	0.5	7.54365
12.3168	0.5	7.79675
12.3252	0.5	8.0827
12.3335	0.5	8.35775
12.3418	0.5	8.6585
12.3502	0.5	8.97955
12.3585	0.5	9.3226
12.3668	0.5	9.66425
12.3752	0.5	10.0114
12.3835	0.5	10.3573
12.3918	0.5	10.7171
12.4002	0.5	11.0716
12.4085	0.5	11.446
12.4168	0.5	11.8404
12.4252	0.5	12.2408
12.4335	0.5	12.6895
12.4418	0.5	13.125
12.4502	0.5	13.5795
12.4585	0.5	14.0358
12.4668	0.5	14.481
12.4752	0.5	14.9561
12.4835	0.5	15.445
12.4918	0.5	15.9713
12.5002	0.5	16.4961
12.5085	0.5	17.0798
12.5168	0.5	17.696
12.5252	0.5	18.3063
12.5335	0.5	18.9239
12.5418	0.5	19.5629
12.5502	0.5	20.2374
12.5585	0.5	20.9441
12.5668	0.5	21.6931
12.5752	0.5	22.502
12.5835	0.5	23.3472
12.5918	0.5	24.2719
12.6002	0.5	25.2467
12.6085	0.5	26.2488
12.6168	0.5	27.3046
12.6252	0.5	28.4395
12.6335	0.5	29.6681
12.6418	0.5	31.0021
12.6502	0.5	32.4338
12.6585	0.5	33.9946
12.6668	0.5	35.7345
12.6752	0.5	37.6077
12.6835	0.5	39.6122
12.6918	0.5	41.8181
12.7002	0.5	44.1909
12.7085	0.5	46.7842
12.7168	0.5	49.6734
12.7252	0.5	52.8034
12.7335	0.5	56.2653
12.7418	0.5	60.0636
12.7502	0.5	64.1791
12.7585	0.5	68.6252
12.7668	0.5	73.4373
12.7752	0.5	78.6247
12.7835	0.5	84.2152
12.7918	0.5	90.2498
12.8002	0.5	96.7058
12.8085	0.5	103.847
12.8168	0.5	111.221
12.8252	0.5	118.951
12.8335	0.5	127.004
12.8418	0.5	135.328
12.8502	0.5	143.925
12.8585	0.5	152.719
12.8668	0.5	161.682
12.8752	0.5	170.721
12.8835	0.5	179.755
12.8918	0.5	188.834
12.9002	0.5	197.656
12.9085	0.5	206.145
12.9168	0.5	214.227
12.9252	0.5	221.816
12.9335	0.5	228.89
12.9418	0.5	235.457
12.9502	0.5	241.36
12.9585	0.5	246.534
12.9668	0.5	251.138
12.9752	0.5	254.846
12.9835	0.5	257.66
12.9918	0.5	259.565
13.0002	0.5	260.647
13.0085	0.5	260.93
13.0168	0.5	260.439
13.0252	0.5	259.184
13.0335	0.5	257.171
13.0418	0.5	254.601
13.0502	0.5	251.254
13.0585	0.5	247.158
13.0668	0.5	242.409
13.0752	0.5	237.078
13.0835	0.5	231.319
13.0918	0.5	225.173
13.1002	0.5	218.715
13.1085	0.5	211.876
13.1168	0.5	204.894
13.1252	0.5	197.598
13.1335	0.5	190.025
13.1418	0.5	182.271
13.1502	0.5	174.44
13.1585	0.5	166.594
13.1668	0.5	158.767
13.1752	0.5	151.014
13.1835	0.5	143.292
13.1918	0.5	135.739
13.2002	0.5	128.282
13.2085	0.5	120.918
13.2168	0.5	113.733
13.2252	0.5	106.698
13.2335	0.5	99.9284
13.2418	0.5	93.4343
13.2502	0.5	87.2248
13.2585	0.5	81.2378
13.2668	0.5	75.5737
13.2752	0.5	70.142
13.2835	0.5	64.9321
13.2918	0.5	59.9665
13.3002	0.5	55.3146
13.3085	0.5	50.9335
13.3168	0.5	46.8253
13.3252	0.5	43.0103
13.3335	0.5	39.4507
13.3418	0.5	36.1581
13.3502	0.5	33.0945
13.3585	0.5	30.2266
13.3668	0.5	27.5916
13.3752	0.5	25.1481
13.3835	0.5	22.9099
13.3918	0.5	20.8511
13.4002	0.5	18.9934
13.4085	0.5	17.2723
13.4168	0.5	15.7466
13.4252	0.5	14.3602
13.4335	0.5	13.0782
13.4418	0.5	11.8774
13.4502	0.5	10.8077
13.4585	0.5	9.87515
13.4668	0.5	9.0228
13.4752	0.5	8.25835
13.4835	0.5	7.57515
13.4918	0.5	6.9791
13.5002	0.5	6.46
13.5085	0.5	5.964
13.5168	0.5	5.513
13.5252	0.5	5.11925
13.5335	0.5	4.75815
13.5418	0.5	4.42105
13.5502	0.5	4.13875
13.5585	0.5	3.896
13.5668	0.5	3.68105
13.5752	0.5	3.4732
13.5835	0.5	3.2986
13.5918	0.5	3.1234
13.6002	0.5	2.9658
13.6085	0.5	2.8097
13.6168	0.5	2.67175
13.6252	0.5	2.5527
13.6335	0.5	2.46435
13.6418	0.5	2.36405
13.6502	0.5	2.2992
13.6585	0.5	2.2276
13.6668	0.5	2.15345
13.6752	0.5	2.07165
13.6835	0.5	2.00505
13.6918	0.5	1.9301
13.7002	0.5	1.88875
13.7085	0.5	1.8365
13.7168	0.5	1.7971
13.7252	0.5	1.7665
13.7335	0.5	1.7311
13.7418	0.5	1.6795
13.7502	0.5	1.6412
13.7585	0.5	1.57895
13.7668	0.5	1.5382
13.7752	0.5	1.504
13.7835	0.5	1.47855
13.7918	0.5	1.45525
13.8002	0.5	1.4424
13.8085	0.5	1.4179
13.8168	0.5	1.397
13.8252	0.5	1.3668
13.8335	0.5	1.33365
13.8418	0.5	1.29715
13.8502	0.5	1.27815
13.8585	0.5	1.2803
13.8668	0.5	1.24875
13.8752	0.5	1.2446
13.8835	0.5	1.23815
13.8918	0.5	1.23075
13.9002	0.5	1.20375
13.9085	0.5	1.1682
13.9168	0.5	1.1375
13.9252	0.5	1.11895
13.9335	0.5	1.1041
13.9418	0.5	1.0897
13.9502	0.5	1.0975
13.9585	0.5	1.0988
13.9668	0.5	1.0912
13.9752	0.5	1.06895
13.9835	0.5	1.05565
13.9918	0.5	1.02595
14.0002	0.5	1.01645
14.0085	0.5	0.99775
14.0168	0.5	0.98825
14.0252	0.5	0.99155
14.0335	0.5	1.00085
14.0418	0.5	0.99565
14.0502	0.5	0.9689
14.0585	0.5	0.9513
14.0668	0.5	0.95405
14.0752	0.5	0.9459
14.0835	0.5	0.94055
14.0918	0.5	0.9261
14.1002	0.5	0.9336
14.1085	0.5	0.9303
14.1168	0.5	0.92895
14.1252	0.5	0.90625
14.1335	0.5	0.91005
14.1418	0.5	0.88675
14.1502	0.5	0.86125
14.1585	0.5	0.86375
14.1668	0.5	0.86635
14.1752	0.5	0.87905
14.1835	0.5	0.8828
14.1918	0.5	0.878
14.2002	0.5	0.8567
14.2085	0.5	0.8429
14.2168	0.5	0.8265
14.2252	0.5	0.8135
14.2335	0.5	0.80475
14.2418	0.5	0.7957
14.2502	0.5	0.82815
14.2585	0.5	0.84045
14.2668	0.5	0.82765
14.2752	0.5	0.8171
14.2835	0.5	0.77545
14.2918	0.5	0.7563
14.3002	0.5	0.7678
14.3085	0.5	0.7557
14.3168	0.5	0.75355
14.3252	0.5	0.7633
14.3335	0.5	0.7872
14.3418	0.5	0.76375
14.3502	0.5	0.7537
14.3585	0.5	0.74685
14.3668	0.5	0.73755
14.3752	0.5	0.71645
14.3835	0.5	0.7065
14.3918	0.5	0.71665
14.4002	0.5	0.7059
14.4085	0.5	0.72395
14.4168	0.5	0.7394
14.4252	0.5	0.7187
14.4335	0.5	0.702
14.4418	0.5	0.6801
14.4502	0.5	0.67785
14.4585	0.5	0.6871
14.4668	0.5	0.68265
14.4752	0.5	0.6896
14.4835	0.5	0.711
14.4918	0.5	0.7131
14.5002	0.5	0.70455
14.5085	0.5	0.69675
14.5168	0.5	0.6835
14.5252	0.5	0.6686
14.5335	0.5	0.6614
14.5418	0.5	0.66065
14.5502	0.5	0.67065
14.5585	0.5	0.6913
14.5668	0.5	0.7008
14.5752	0.5	0.6701
14.5835	0.5	0.65205
14.5918	0.5	0.64875
14.6002	0.5	0.6228
14.6085	0.5	0.61475
14.6168	0.5	0.6145
14.6252	0.5	0.62085
14.6335	0.5	0.6435
14.6418	0.5	0.6395
14.6502	0.5	0.6313
14.6585	0.5	0.6297
14.6668	0.5	0.6124
14.6752	0.5	0.6007
14.6835	0.5	0.5924
14.6918	0.5	0.5839
14.7002	0.5	0.5934
14.7085	0.5	0.61585
14.7168	0.5	0.6144
14.7252	0.5	0.6043
14.7335	0.5	0.60385
14.7418	0.5	0.5812
14.7502	0.5	0.5642
14.7585	0.5	0.5642
14.7668	0.5	0.56145
14.7752	0.5	0.55635
14.7835	0.5	0.57205
14.7918	0.5	0.57485
14.8002	0.5	0.57875
14.8085	0.5	0.56575
14.8168	0.5	0.563
14.8252	0.5	0.53185
14.8335	0.5	0.53535
14.8418	0.5	0.527
14.8502	0.5	0.5282
14.8585	0.5	0.5431
14.8668	0.5	0.5489
14.8752	0.5	0.5435
14.8835	0.5	0.5427
14.8918	0.5	0.5195
14.9002	0.5	0.49495
14.9085	0.5	0.4959
14.9168	0.5	0.49035
14.9252	0.5	0.50825
14.9335	0.5	0.5179
14.9418	0.5	0.52975
14.9502	0.5	0.52595
14.9585	0.5	0.51625
14.9668	0.5	0.50375
14.9752	0.5	0.49095
14.9835	0.5	0.48655
14.9918	0.5	0.5038
15.0002	0.5	0.49065
15.0085	0.5	0.4944
15.0168	0.5	0.5071
15.0252	0.5	0.50185
15.0335	0.5	0.48035
15.0418	0.5	0.48475
15.0502	0.5	0.47405
15.0585	0.5	0.4673
15.0668	0.5	0.4627
15.0752	0.5	0.4728
15.0835	0.5	0.47665
15.0918	0.5	0.48545
15.1002	0.5	0.48265
15.1085	0.5	0.4743
15.1168	0.5	0.4619
15.1252	0.5	0.4429
15.1335	0.5	0.4421
15.1418	0.5	0.4439
15.1502	0.5	0.4369
15.1585	0.5	0.452
15.1668	0.5	0.4796
15.1752	0.5	0.4554
15.1835	0.5	0.4513
15.1918	0.5	0.45415
15.2002	0.5	0.44095
15.2085	0.5	0.44625
15.2168	0.5	0.44125
15.2252	0.5	0.42325
15.2335	0.5	0.44965
15.2418	0.5	0.44055
15.2502	0.5	0.4464
15.2585	0.5	0.42325
15.2668	0.5	0.4186
15.2752	0.5	0.40135
15.2835	0.5	0.62205
15.2918	0.5	0.6786
15.3002	0.5	0.6717
15.3085	0.5	0.67935
15.3168	0.5	0.7005
15.3252	0.5	0.6913
15.3335	0.5	0.68555
15.3418	0.5	0.6921
15.3502	0.5	0.67635
15.3585	0.5	0.6682
15.3668	0.5	0.65335
15.3752	0.5	0.66005
15.3835	0.5	0.69065
15.3918	0.5	0.6841
15.4002	0.5	0.6804
15.4085	0.5	0.67095
15.4168	0.5	0.64485
15.4252	0.5	0.6417
15.4335	0.5	0.6349
15.4418	0.5	0.6453
15.4502	0.5	0.62635
15.4585	0.5	0.655
15.4668	0.5	0.6588
15.4752	0.5	0.6625
15.4835	0.5	0.64995
15.4918	0.5	0.63635
15.5002	0.5	0.6212
15.5085	0.5	0.6189
15.5168	0.5	0.63005
15.5252	0.5	0.62085
15.5335	0.5	0.60435
15.5418	0.5	0.5943
15.5502	0.5	0.60455
15.5585	0.5	0.59505
15.5668	0.5	0.586
15.5752	0.5	0.573
15.5835	0.5	0.55265
15.5918	0.5	0.55975
15.6002	0.5	0.5439
15.6085	0.5	0.5668
15.6168	0.5	0.57675
15.6252	0.5	0.5864
15.6335	0.5	0.577
15.6418	0.5	0.5651
15.6502	0.5	0.58085
15.6585	0.5	0.55045
15.6668	0.5	0.56635
15.6752	0.5	0.5634
15.6835	0.5	0.5625
15.6918	0.5	0.5772
15.7002	0.5	0.5779
15.7085	0.5	0.5775
15.7168	0.5	0.5692
15.7252	0.5	0.55225
15.7335	0.5	0.56085
15.7418	0.5	0.5737
15.7502	0.5	0.5512
15.7585	0.5	0.55535
15.7668	0.5	0.57155
15.7752	0.5	0.56715
15.7835	0.5	0.56075
15.7918	0.5	0.55685
15.8002	0.5	0.54245
15.8085	0.5	0.5516
15.8168	0.5	0.54085
15.8252	0.5	0.5437
15.8335	0.5	0.5537
15.8418	0.5	0.5825
15.8502	0.5	0.5776
15.8585	0.5	0.5942
15.8668	0.5	0.55975
15.8752	0.5	0.57035
15.8835	0.5	0.5439
15.8918	0.5	0.55825
15.9002	0.5	0.55315
15.9085	0.5	0.5794
15.9168	0.5	0.5991
15.9252	0.5	0.5993
15.9335	0.5	0.6063
15.9418	0.5	0.59125
15.9502	0.5	0.54915
15.9585	0.5	0.5299
15.9668	0.5	0.51855
15.9752	0.5	0.52435
15.9835	0.5	0.5331
15.9918	0.5	0.55135
16.0002	0.5	0.5517
16.0085	0.5	0.56265
16.0168	0.5	0.54305
16.0252	0.5	0.53645
16.0335	0.5	0.53015
16.0418	0.5	0.52955
16.0502	0.5	0.53405
16.0585	0.5	0.55365
16.0668	0.5	0.5602
16.0752	0.5	0.5714
16.0835	0.5	0.5583
16.0918	0.5	0.55415
16.1002	0.5	0.52715
16.1085	0.5	0.55045
16.1168	0.5	0.52585
16.1252	0.5	0.52915
16.1335	0.5	0.5358
16.1418	0.5	0.51875
16.1502	0.5	0.5401
16.1585	0.5	0.5521
16.1668	0.5	0.55415
16.1752	0.5	0.52625
16.1835	0.5	0.52375
16.1918	0.5	0.51545
16.2002	0.5	0.5188
16.2085	0.5	0.52415
16.2168	0.5	0.5488
16.2252	0.5	0.5804
16.2335	0.5	0.5481
16.2418	0.5	0.54495
16.2502	0.5	0.5286
16.2585	0.5	0.5265
16.2668	0.5	0.51865
16.2752	0.5	0.52585
16.2835	0.5	0.52385
16.2918	0.5	0.5552
16.3002	0.5	0.5607
16.3085	0.5	0.5583
16.3168	0.5	0.54825
16.3252	0.5	0.53665
16.3335	0.5	0.53545
[truncated: 5,240 more rows]

## Sheet: Sheet2
File Path	chrom://cpu-pc/monosaccharide/The Method/自配NaOH/YM/20200622.60min.150mM NaOH.YM.seq/198.smp/ED_1.channel
Channel	ED_1
Injection Information:
Data Vault	monosaccharide
Injection	7Malt
Injection Number	2
Position	RA2
Comment
Processing Method	TDB_S1_15mM NaOH_150mM CH3COOH_4.9
Instrument Method	20200621-150mMNAOH-60min-30-hunbiao
Type	Unknown
Status	Finished
Injection Date	2020-06-22
Injection Time	14:43:01
Injection Volume (µl)	25
Dilution Factor	1
Weight	1
Raw Data Information:
Time Min. (min)	0.000333
Time Max. (min)	60.0003
Data Points	7201
Detector	EDet1
Generating Data System	Chromeleon 7.2.2.6394
Exporting Data System	Chromeleon 7.2.2.0
Operator	Instrument Controller
Signal Quantity
Signal Unit	nC
Signal Min.	-6.7254
Signal Max.	279.654
Channel	ED_1
Driver Name	DC-5000
Channel Type	Evaluation
Min. Step (s)	0.5
Max. Step (s)	0.5
Average Step (s)	0.5
Signal Parameter Information:
Signal Info
Raw Data:
Time (min)	Step (s)	Value (nC)
0.000333	n.a.	-0.07535
0.008667	0.5	-0.10395
0.017	0.5	-0.0935
0.025333	0.5	-0.07985
0.033667	0.5	-0.08015
0.042	0.5	-0.0587
0.050333	0.5	-0.037
0.058667	0.5	-0.04265
0.067	0.5	-0.0327
0.075333	0.5	-0.04035
0.083667	0.5	-0.0617
0.092	0.5	-0.0647
0.100333	0.5	-0.0526
0.108667	0.5	-0.0411
0.117	0.5	-0.0346
0.125333	0.5	-0.02075
0.133667	0.5	-0.00935
0.142	0.5	-0.0049
0.150333	0.5	-0.0187
0.158667	0.5	-0.0282
0.167	0.5	-0.01225
0.175333	0.5	-0.00165
0.183667	0.5	-0.00725
0.192	0.5	0.0099
0.200333	0.5	0.02045
0.208667	0.5	0.0315
0.217	0.5	0.02255
0.225333	0.5	0.00655
0.233667	0.5	-0.00525
0.242	0.5	-0.01085
0.250333	0.5	-0.01055
0.258667	0.5	0.00105
0.267	0.5	0.00065
0.275333	0.5	0.02955
0.283667	0.5	0.0269
0.292	0.5	0.02435
0.300333	0.5	0.0135
0.308667	0.5	0.00235
0.317	0.5	-0.00495
0.325333	0.5	0.00105
0.333667	0.5	0.00815
0.342	0.5	0.01355
0.350333	0.5	0.0252
0.358667	0.5	0.02645
0.367	0.5	0.02535
0.375333	0.5	0.0175
0.383667	0.5	0.0163
0.392	0.5	0.0003
0.400333	0.5	-0.0045
0.408667	0.5	-0.00145
0.417	0.5	0.0082
0.425333	0.5	0.0169
0.433667	0.5	0.0297
0.442	0.5	0.02715
0.450333	0.5	0.01115
0.458667	0.5	-0.00145
0.467	0.5	-0.00975
0.475333	0.5	0.00345
0.483667	0.5	-0.00565
0.492	0.5	-0.004
0.500333	0.5	0.01505
0.508667	0.5	0.01365
0.517	0.5	0.0117
0.525333	0.5	0.00415
0.533667	0.5	-0.0082
0.542	0.5	-0.0115
0.550333	0.5	-0.0158
0.558667	0.5	-0.0148
0.567	0.5	-0.00325
0.575333	0.5	0.01425
0.583667	0.5	0.01345
0.592	0.5	0.0091
0.600333	0.5	-0.00475
0.608667	0.5	-0.00785
0.617	0.5	-0.0175
0.625333	0.5	-0.00155
0.633667	0.5	-0.01685
0.642	0.5	-0.0163
0.650333	0.5	0.00835
0.658667	0.5	0.01515
0.667	0.5	0.0223
0.675333	0.5	-0.00135
0.683667	0.5	-0.0077
0.692	0.5	-0.015
0.700333	0.5	-0.01145
0.708667	0.5	-0.0035
0.717	0.5	-0.01055
0.725333	0.5	0.01135
0.733667	0.5	0.0139
0.742	0.5	0.02165
0.750333	0.5	0.0048
0.758667	0.5	-0.00015
0.767	0.5	-0.0115
0.775333	0.5	-0.0183
0.783667	0.5	-0.01405
0.792	0.5	-0.0168
0.800333	0.5	-0.00175
0.808667	0.5	0.02025
0.817	0.5	0.01775
0.825333	0.5	-0.00155
0.833667	0.5	-0.0084
0.842	0.5	-0.0123
0.850333	0.5	-0.0164
0.858667	0.5	-0.00465
0.867	0.5	-0.007
0.875333	0.5	0.00875
0.883667	0.5	0.02355
0.892	0.5	0.0142
0.900333	0.5	0.006
0.908667	0.5	-0.00595
0.917	0.5	-0.0071
0.925333	0.5	-0.01925
0.933667	0.5	-0.01195
0.942	0.5	-0.00895
0.950333	0.5	0.0046
0.958667	0.5	0.01295
0.967	0.5	0.0118
0.975333	0.5	0.01505
0.983667	0.5	-0.0129
0.992	0.5	-0.0094
1.00033	0.5	-0.01345
1.00867	0.5	-0.01335
1.017	0.5	-0.023
1.02533	0.5	0.0046
1.03367	0.5	0.0302
1.042	0.5	0.02045
1.05033	0.5	0.0122
1.05867	0.5	0.0072
1.067	0.5	0.00485
1.07533	0.5	-0.0113
1.08367	0.5	-0.0094
1.092	0.5	-0.01445
1.10033	0.5	0.0017
1.10867	0.5	0.0145
1.117	0.5	0.0154
1.12533	0.5	0.01255
1.13367	0.5	-0.0038
1.142	0.5	-0.0184
1.15033	0.5	-0.0211
1.15867	0.5	-0.00945
1.167	0.5	-0.01455
1.17533	0.5	-0.0041
1.18367	0.5	-0.0063
1.192	0.5	0.0041
1.20033	0.5	-0.0017
1.20867	0.5	-0.0073
1.217	0.5	-0.01565
1.22533	0.5	-0.0376
1.23367	0.5	-0.0247
1.242	0.5	-0.02425
1.25033	0.5	-0.01265
1.25867	0.5	0.00475
1.267	0.5	0.00115
1.27533	0.5	0.00505
1.28367	0.5	-0.0117
1.292	0.5	-0.02075
1.30033	0.5	-0.03015
1.30867	0.5	-0.0298
1.317	0.5	-0.01985
1.32533	0.5	-0.00945
1.33367	0.5	0.00905
1.342	0.5	0.0086
1.35033	0.5	0.00585
1.35867	0.5	-0.0048
1.367	0.5	-0.0109
1.37533	0.5	-0.01445
1.38367	0.5	-0.01145
1.392	0.5	-0.0152
1.40033	0.5	0.00025
1.40867	0.5	0.0154
1.417	0.5	0.01445
1.42533	0.5	0.0183
1.43367	0.5	-0.00665
1.442	0.5	-0.00835
1.45033	0.5	-0.01875
1.45867	0.5	-0.0478
1.467	0.5	-0.17815
1.47533	0.5	-0.66625
1.48367	0.5	-1.90875
1.492	0.5	-3.95525
1.50033	0.5	-5.9238
1.50867	0.5	-6.7254
1.517	0.5	-6.15955
1.52533	0.5	-4.7844
1.53367	0.5	-3.11475
1.542	0.5	-1.4283
1.55033	0.5	0.14795
1.55867	0.5	1.53885
1.567	0.5	2.77315
1.57533	0.5	3.9373
1.58367	0.5	5.02215
1.592	0.5	5.89375
1.60033	0.5	6.37385
1.60867	0.5	6.33455
1.617	0.5	5.8322
1.62533	0.5	5.0197
1.63367	0.5	4.0776
1.642	0.5	3.13805
1.65033	0.5	2.31535
1.65867	0.5	1.6732
1.667	0.5	1.2555
1.67533	0.5	0.99085
1.68367	0.5	0.71815
1.692	0.5	0.2109
1.70033	0.5	-0.6106
1.70867	0.5	-1.5773
1.717	0.5	-2.4208
1.72533	0.5	-2.90735
1.73367	0.5	-2.98315
1.742	0.5	-2.74025
1.75033	0.5	-2.29935
1.75867	0.5	-1.79965
1.767	0.5	-1.32835
1.77533	0.5	-0.93115
1.78367	0.5	-0.6145
1.792	0.5	-0.40095
1.80033	0.5	-0.2648
1.80867	0.5	-0.1619
1.817	0.5	-0.1079
1.82533	0.5	-0.0652
1.83367	0.5	-0.0269
1.842	0.5	0.0075
1.85033	0.5	0.038
1.85867	0.5	0.0827
1.867	0.5	0.12705
1.87533	0.5	0.15925
1.88367	0.5	0.18955
1.892	0.5	0.1922
1.90033	0.5	0.192
1.90867	0.5	0.1781
1.917	0.5	0.1518
1.92533	0.5	0.1252
1.93367	0.5	0.12295
1.942	0.5	0.11425
1.95033	0.5	0.0892
1.95867	0.5	0.071
1.967	0.5	0.05745
1.97533	0.5	0.03965
1.98367	0.5	0.04235
1.992	0.5	0.03545
2.00033	0.5	0.0355
2.00867	0.5	0.05265
2.017	0.5	0.06585
2.02533	0.5	0.0547
2.03367	0.5	0.0449
2.042	0.5	0.03225
2.05033	0.5	0.0296
2.05867	0.5	0.02605
2.067	0.5	0.03555
2.07533	0.5	0.05225
2.08367	0.5	0.0842
2.092	0.5	0.10905
2.10033	0.5	0.11285
2.10867	0.5	0.10525
2.117	0.5	0.07975
2.12533	0.5	0.06865
2.13367	0.5	0.04755
2.142	0.5	0.0352
2.15033	0.5	0.0348
2.15867	0.5	0.042
2.167	0.5	0.05255
2.17533	0.5	0.04935
2.18367	0.5	0.0148
2.192	0.5	0.01595
2.20033	0.5	-0.00245
2.20867	0.5	-0.00295
2.217	0.5	0.00955
2.22533	0.5	0.0168
2.23367	0.5	0.05765
2.242	0.5	0.11455
2.25033	0.5	0.1933
2.25867	0.5	0.33975
2.267	0.5	0.56785
2.27533	0.5	0.9091
2.28367	0.5	1.33245
2.292	0.5	1.75165
2.30033	0.5	2.0756
2.30867	0.5	2.25665
2.317	0.5	2.26185
2.32533	0.5	2.1081
2.33367	0.5	1.86045
2.342	0.5	1.5868
2.35033	0.5	1.3094
2.35867	0.5	1.0885
2.367	0.5	0.8993
2.37533	0.5	0.7545
2.38367	0.5	0.6408
2.392	0.5	0.58735
2.40033	0.5	0.5239
2.40867	0.5	0.48275
2.417	0.5	0.4387
2.42533	0.5	0.4063
2.43367	0.5	0.3606
2.442	0.5	0.3394
2.45033	0.5	0.3107
2.45867	0.5	0.29345
2.467	0.5	0.2863
2.47533	0.5	0.26655
2.48367	0.5	0.2443
2.492	0.5	0.21995
2.50033	0.5	0.199
2.50867	0.5	0.18385
2.517	0.5	0.19105
2.52533	0.5	0.17735
2.53367	0.5	0.1708
2.542	0.5	0.1853
2.55033	0.5	0.17665
2.55867	0.5	0.1699
2.567	0.5	0.1473
2.57533	0.5	0.1323
2.58367	0.5	0.11495
2.592	0.5	0.1077
2.60033	0.5	0.102
2.60867	0.5	0.09635
2.617	0.5	0.10705
2.62533	0.5	0.1132
2.63367	0.5	0.10845
2.642	0.5	0.09015
2.65033	0.5	0.075
2.65867	0.5	0.0752
2.667	0.5	0.0729
2.67533	0.5	0.07025
2.68367	0.5	0.07315
2.692	0.5	0.09215
2.70033	0.5	0.0886
2.70867	0.5	0.08425
2.717	0.5	0.07685
2.72533	0.5	0.06335
2.73367	0.5	0.04645
2.742	0.5	0.0454
2.75033	0.5	0.0439
2.75867	0.5	0.03715
2.767	0.5	0.05825
2.77533	0.5	0.0628
2.78367	0.5	0.06195
2.792	0.5	0.03855
2.80033	0.5	0.03025
2.80867	0.5	0.01825
2.817	0.5	0.0044
2.82533	0.5	0.00875
2.83367	0.5	0.00765
2.842	0.5	0.0263
2.85033	0.5	0.0514
2.85867	0.5	0.04235
2.867	0.5	0.02625
2.87533	0.5	0.0195
2.88367	0.5	0.01815
2.892	0.5	0.0276
2.90033	0.5	0.02655
2.90867	0.5	0.0223
2.917	0.5	0.0391
2.92533	0.5	0.0524
2.93367	0.5	0.0587
2.942	0.5	0.04005
2.95033	0.5	0.03305
2.95867	0.5	0.0231
2.967	0.5	0.01835
2.97533	0.5	0.0311
2.98367	0.5	0.0345
2.992	0.5	0.03915
3.00033	0.5	0.06335
3.00867	0.5	0.05475
3.017	0.5	0.0338
3.02533	0.5	0.0281
3.03367	0.5	0.01765
3.042	0.5	0.0107
3.05033	0.5	0.0118
3.05867	0.5	0.00565
3.067	0.5	0.0253
3.07533	0.5	0.0396
3.08367	0.5	0.0415
3.092	0.5	0.03525
3.10033	0.5	0.02685
3.10867	0.5	0.00635
3.117	0.5	-5e-05
3.12533	0.5	0.0115
3.13367	0.5	0.00025
3.142	0.5	0.0203
3.15033	0.5	0.02825
3.15867	0.5	0.03395
3.167	0.5	0.0307
3.17533	0.5	0.0239
3.18367	0.5	0.0137
3.192	0.5	0.0186
3.20033	0.5	0.0354
3.20867	0.5	0.0445
3.217	0.5	0.0729
3.22533	0.5	0.10945
3.23367	0.5	0.14025
3.242	0.5	0.1595
3.25033	0.5	0.1812
3.25867	0.5	0.20065
3.267	0.5	0.19895
3.27533	0.5	0.19975
3.28367	0.5	0.18725
3.292	0.5	0.18075
3.30033	0.5	0.1789
3.30867	0.5	0.1486
3.317	0.5	0.1154
3.32533	0.5	0.0905
3.33367	0.5	0.06745
3.342	0.5	0.0428
3.35033	0.5	0.0296
3.35867	0.5	0.0379
3.367	0.5	0.0491
3.37533	0.5	0.05705
3.38367	0.5	0.0565
3.392	0.5	0.05595
3.40033	0.5	0.03805
3.40867	0.5	0.02425
3.417	0.5	0.0153
3.42533	0.5	0.0192
3.43367	0.5	0.01585
3.442	0.5	0.02435
3.45033	0.5	0.0578
3.45867	0.5	0.05295
3.467	0.5	0.0443
3.47533	0.5	0.03265
3.48367	0.5	0.0223
3.492	0.5	0.0127
3.50033	0.5	0.03145
3.50867	0.5	0.0295
3.517	0.5	0.062
3.52533	0.5	0.0907
3.53367	0.5	0.1062
3.542	0.5	0.1227
3.55033	0.5	0.1569
3.55867	0.5	0.18605
3.567	0.5	0.2439
3.57533	0.5	0.32335
3.58367	0.5	0.42285
3.592	0.5	0.5484
3.60033	0.5	0.7017
3.60867	0.5	0.8738
3.617	0.5	1.062
3.62533	0.5	1.2901
3.63367	0.5	1.5568
3.642	0.5	1.8931
3.65033	0.5	2.3212
3.65867	0.5	2.8938
3.667	0.5	3.6605
3.67533	0.5	4.7492
3.68367	0.5	6.25725
3.692	0.5	8.32485
3.70033	0.5	11.0511
3.70867	0.5	14.4685
3.717	0.5	18.455
3.72533	0.5	22.7518
3.73367	0.5	26.9298
3.742	0.5	30.471
3.75033	0.5	32.9404
3.75867	0.5	33.9643
3.767	0.5	33.4408
3.77533	0.5	31.5049
3.78367	0.5	28.4929
3.792	0.5	24.8517
3.80033	0.5	20.9593
3.80867	0.5	17.1585
3.817	0.5	13.6872
3.82533	0.5	10.7014
3.83367	0.5	8.21575
3.842	0.5	6.2114
3.85033	0.5	4.6821
3.85867	0.5	3.4854
3.867	0.5	2.6152
3.87533	0.5	1.9709
3.88367	0.5	1.5015
3.892	0.5	1.1375
3.90033	0.5	0.90155
3.90867	0.5	0.71655
3.917	0.5	0.57795
3.92533	0.5	0.4473
3.93367	0.5	0.33515
3.942	0.5	0.2766
3.95033	0.5	0.219
3.95867	0.5	0.18365
3.967	0.5	0.14805
3.97533	0.5	0.13475
3.98367	0.5	0.12115
3.992	0.5	0.1031
4.00033	0.5	0.0841
4.00867	0.5	0.0629
4.017	0.5	0.0525
4.02533	0.5	0.03725
4.03367	0.5	0.0278
4.042	0.5	0.0253
4.05033	0.5	0.03315
4.05867	0.5	0.0691
4.067	0.5	0.06215
4.07533	0.5	0.04345
4.08367	0.5	0.02975
4.092	0.5	0.01935
4.10033	0.5	0.02035
4.10867	0.5	0.02265
4.117	0.5	0.0201
4.12533	0.5	0.0479
4.13367	0.5	0.05535
4.142	0.5	0.0595
4.15033	0.5	0.0601
4.15867	0.5	0.0447
4.167	0.5	0.0428
4.17533	0.5	0.0472
4.18367	0.5	0.0413
4.192	0.5	0.04595
4.20033	0.5	0.0725
4.20867	0.5	0.0891
4.217	0.5	0.0788
4.22533	0.5	0.0824
4.23367	0.5	0.08095
4.242	0.5	0.0627
4.25033	0.5	0.06155
4.25867	0.5	0.0625
4.267	0.5	0.06225
4.27533	0.5	0.07325
4.28367	0.5	0.09535
4.292	0.5	0.10665
4.30033	0.5	0.1036
4.30867	0.5	0.08325
4.317	0.5	0.08365
4.32533	0.5	0.0797
4.33367	0.5	0.10145
4.342	0.5	0.10515
4.35033	0.5	0.13725
4.35867	0.5	0.16825
4.367	0.5	0.1859
4.37533	0.5	0.1888
4.38367	0.5	0.1933
4.392	0.5	0.18425
4.40033	0.5	0.16615
4.40867	0.5	0.17155
4.417	0.5	0.1589
4.42533	0.5	0.17595
4.43367	0.5	0.18945
4.442	0.5	0.1742
4.45033	0.5	0.1509
4.45867	0.5	0.12755
4.467	0.5	0.0993
4.47533	0.5	0.08115
4.48367	0.5	0.08755
4.492	0.5	0.0757
4.50033	0.5	0.075
4.50867	0.5	0.0979
4.517	0.5	0.0897
4.52533	0.5	0.095
4.53367	0.5	0.07875
4.542	0.5	0.06865
4.55033	0.5	0.05695
4.55867	0.5	0.0706
4.567	0.5	0.06155
4.57533	0.5	0.07105
4.58367	0.5	0.09375
4.592	0.5	0.1009
4.60033	0.5	0.1021
4.60867	0.5	0.08835
4.617	0.5	0.07695
4.62533	0.5	0.07205
4.63367	0.5	0.0767
4.642	0.5	0.08085
4.65033	0.5	0.0964
4.65867	0.5	0.1247
4.667	0.5	0.13935
4.67533	0.5	0.14175
4.68367	0.5	0.1441
4.692	0.5	0.14245
4.70033	0.5	0.1481
4.70867	0.5	0.16545
4.717	0.5	0.16695
4.72533	0.5	0.1746
4.73367	0.5	0.1938
4.742	0.5	0.1948
4.75033	0.5	0.19125
4.75867	0.5	0.1667
4.767	0.5	0.14655
4.77533	0.5	0.1403
4.78367	0.5	0.12235
4.792	0.5	0.1089
4.80033	0.5	0.1229
4.80867	0.5	0.13535
4.817	0.5	0.13135
4.82533	0.5	0.1298
4.83367	0.5	0.1313
4.842	0.5	0.10165
4.85033	0.5	0.09705
4.85867	0.5	0.09725
4.867	0.5	0.10705
4.87533	0.5	0.0982
4.88367	0.5	0.12045
4.892	0.5	0.13125
4.90033	0.5	0.13285
4.90867	0.5	0.1008
4.917	0.5	0.0954
4.92533	0.5	0.08995
4.93367	0.5	0.09195
4.942	0.5	0.09535
4.95033	0.5	0.1004
4.95867	0.5	0.1179
4.967	0.5	0.12935
4.97533	0.5	0.1191
4.98367	0.5	0.12075
4.992	0.5	0.10285
5.00033	0.5	0.1013
5.00867	0.5	0.1008
5.017	0.5	0.10265
5.02533	0.5	0.1069
5.03367	0.5	0.1216
5.042	0.5	0.13955
5.05033	0.5	0.12885
5.05867	0.5	0.11755
5.067	0.5	0.11775
5.07533	0.5	0.10615
5.08367	0.5	0.0996
5.092	0.5	0.10185
5.10033	0.5	0.10825
5.10867	0.5	0.12965
5.117	0.5	0.1506
5.12533	0.5	0.14225
5.13367	0.5	0.1363
5.142	0.5	0.12115
5.15033	0.5	0.12035
5.15867	0.5	0.11275
5.167	0.5	0.1203
5.17533	0.5	0.11725
5.18367	0.5	0.1397
5.192	0.5	0.1511
5.20033	0.5	0.1545
5.20867	0.5	0.14605
5.217	0.5	0.1379
5.22533	0.5	0.13195
5.23367	0.5	0.1355
5.242	0.5	0.13275
5.25033	0.5	0.14275
5.25867	0.5	0.154
5.267	0.5	0.1665
5.27533	0.5	0.17015
5.28367	0.5	0.1714
5.292	0.5	0.1452
5.30033	0.5	0.1499
5.30867	0.5	0.13595
5.317	0.5	0.1386
5.32533	0.5	0.14235
5.33367	0.5	0.1632
5.342	0.5	0.1654
5.35033	0.5	0.1642
5.35867	0.5	0.16275
5.367	0.5	0.1494
5.37533	0.5	0.1525
5.38367	0.5	0.1442
5.392	0.5	0.14945
5.40033	0.5	0.14735
5.40867	0.5	0.17145
5.417	0.5	0.18385
5.42533	0.5	0.1926
5.43367	0.5	0.1796
5.442	0.5	0.16425
5.45033	0.5	0.16525
5.45867	0.5	0.1496
5.467	0.5	0.1658
5.47533	0.5	0.16555
5.48367	0.5	0.1667
5.492	0.5	0.18605
5.50033	0.5	0.204
5.50867	0.5	0.20025
5.517	0.5	0.18495
5.52533	0.5	0.1912
5.53367	0.5	0.18295
5.542	0.5	0.1981
5.55033	0.5	0.1928
5.55867	0.5	0.2143
5.567	0.5	0.24305
5.57533	0.5	0.2381
5.58367	0.5	0.24095
5.592	0.5	0.23515
5.60033	0.5	0.22595
5.60867	0.5	0.251
5.617	0.5	0.26555
5.62533	0.5	0.2546
5.63367	0.5	0.2825
5.642	0.5	0.31505
5.65033	0.5	0.32645
5.65867	0.5	0.3352
5.667	0.5	0.3438
5.67533	0.5	0.36075
5.68367	0.5	0.3618
5.692	0.5	0.3868
5.70033	0.5	0.4031
5.70867	0.5	0.44605
5.717	0.5	0.5003
5.72533	0.5	0.5442
5.73367	0.5	0.5808
5.742	0.5	0.6231
5.75033	0.5	0.6758
5.75867	0.5	0.74225
5.767	0.5	0.8274
5.77533	0.5	0.9147
5.78367	0.5	1.02795
5.792	0.5	1.15905
5.80033	0.5	1.2738
5.80867	0.5	1.3752
5.817	0.5	1.45475
5.82533	0.5	1.53075
5.83367	0.5	1.59555
5.842	0.5	1.66595
5.85033	0.5	1.7019
5.85867	0.5	1.7421
5.867	0.5	1.7561
5.87533	0.5	1.75565
5.88367	0.5	1.7232
5.892	0.5	1.6999
5.90033	0.5	1.6501
5.90867	0.5	1.6302
5.917	0.5	1.6188
5.92533	0.5	1.6427
5.93367	0.5	1.7055
5.942	0.5	1.8145
5.95033	0.5	1.9526
5.95867	0.5	2.1355
5.967	0.5	2.3328
5.97533	0.5	2.5682
5.98367	0.5	2.816
5.992	0.5	3.0957
6.00033	0.5	3.3548
6.00867	0.5	3.5985
6.017	0.5	3.84225
6.02533	0.5	4.01495
6.03367	0.5	4.14035
6.042	0.5	4.2269
6.05033	0.5	4.27355
6.05867	0.5	4.28535
6.067	0.5	4.27965
6.07533	0.5	4.2404
6.08367	0.5	4.19
6.092	0.5	4.1279
6.10033	0.5	4.0536
6.10867	0.5	3.9483
6.117	0.5	3.8325
6.12533	0.5	3.69925
6.13367	0.5	3.5788
6.142	0.5	3.48185
6.15033	0.5	3.378
6.15867	0.5	3.2771
6.167	0.5	3.2172
6.17533	0.5	3.13105
6.18367	0.5	3.04575
6.192	0.5	2.95535
6.20033	0.5	2.87295
6.20867	0.5	2.78335
6.217	0.5	2.7237
6.22533	0.5	2.67505
6.23367	0.5	2.62205
6.242	0.5	2.6027
6.25033	0.5	2.57365
6.25867	0.5	2.54355
6.267	0.5	2.4839
6.27533	0.5	2.4355
6.28367	0.5	2.3812
6.292	0.5	2.33805
6.30033	0.5	2.3007
6.30867	0.5	2.2591
6.317	0.5	2.2372
6.32533	0.5	2.2009
6.33367	0.5	2.14065
6.342	0.5	2.0831
6.35033	0.5	2.01765
6.35867	0.5	1.9658
6.367	0.5	1.89375
6.37533	0.5	1.8521
6.38367	0.5	1.7984
6.392	0.5	1.7832
6.40033	0.5	1.76085
6.40867	0.5	1.72665
6.417	0.5	1.69795
6.42533	0.5	1.66685
6.43367	0.5	1.63925
6.442	0.5	1.6337
6.45033	0.5	1.64945
6.45867	0.5	1.66305
6.467	0.5	1.69925
6.47533	0.5	1.73095
6.48367	0.5	1.757
6.492	0.5	1.77845
6.50033	0.5	1.7843
6.50867	0.5	1.7965
6.517	0.5	1.81955
6.52533	0.5	1.85835
6.53367	0.5	1.87355
6.542	0.5	1.91955
6.55033	0.5	1.9698
6.55867	0.5	1.99045
6.567	0.5	1.9898
6.57533	0.5	1.9983
6.58367	0.5	2.0042
6.592	0.5	2.01465
6.60033	0.5	2.03695
6.60867	0.5	2.04165
6.617	0.5	2.0612
6.62533	0.5	2.0832
6.63367	0.5	2.10045
6.642	0.5	2.109
6.65033	0.5	2.08945
6.65867	0.5	2.08845
6.667	0.5	2.084
6.67533	0.5	2.09245
6.68367	0.5	2.1015
6.692	0.5	2.1143
6.70033	0.5	2.13545
6.70867	0.5	2.15635
6.717	0.5	2.1556
6.72533	0.5	2.1431
6.73367	0.5	2.119
6.742	0.5	2.1083
6.75033	0.5	2.1181
6.75867	0.5	2.12535
6.767	0.5	2.1433
6.77533	0.5	2.1525
6.78367	0.5	2.1425
6.792	0.5	2.14685
6.80033	0.5	2.1348
6.80867	0.5	2.1127
6.817	0.5	2.1143
6.82533	0.5	2.11495
6.83367	0.5	2.1196
6.842	0.5	2.1192
6.85033	0.5	2.1418
6.85867	0.5	2.14235
6.867	0.5	2.14215
6.87533	0.5	2.12065
6.88367	0.5	2.10665
6.892	0.5	2.09845
6.90033	0.5	2.0992
6.90867	0.5	2.1037
6.917	0.5	2.09345
6.92533	0.5	2.1137
6.93367	0.5	2.12625
6.942	0.5	2.09695
6.95033	0.5	2.0919
6.95867	0.5	2.0822
6.967	0.5	2.07485
6.97533	0.5	2.06735
6.98367	0.5	2.06915
6.992	0.5	2.0686
7.00033	0.5	2.0934
7.00867	0.5	2.0962
7.017	0.5	2.10675
7.02533	0.5	2.08365
7.03367	0.5	2.08205
7.042	0.5	2.07645
7.05033	0.5	2.07605
7.05867	0.5	2.0871
7.067	0.5	2.0853
7.07533	0.5	2.11455
7.08367	0.5	2.1275
7.092	0.5	2.1174
7.10033	0.5	2.11585
7.10867	0.5	2.0981
7.117	0.5	2.0977
7.12533	0.5	2.099
7.13367	0.5	2.0965
7.142	0.5	2.1015
7.15033	0.5	2.13295
7.15867	0.5	2.1466
7.167	0.5	2.14585
7.17533	0.5	2.1343
7.18367	0.5	2.1337
7.192	0.5	2.13565
7.20033	0.5	2.1323
7.20867	0.5	2.14395
7.217	0.5	2.13645
7.22533	0.5	2.16115
7.23367	0.5	2.1707
7.242	0.5	2.1699
7.25033	0.5	2.154
7.25867	0.5	2.147
7.267	0.5	2.1359
7.27533	0.5	2.125
7.28367	0.5	2.1289
7.292	0.5	2.1146
7.30033	0.5	2.1452
7.30867	0.5	2.14295
7.317	0.5	2.14615
7.32533	0.5	2.1374
7.33367	0.5	2.12885
7.342	0.5	2.1154
7.35033	0.5	2.10645
7.35867	0.5	2.1158
7.367	0.5	2.10355
7.37533	0.5	2.1191
7.38367	0.5	2.1265
7.392	0.5	2.13655
7.40033	0.5	2.1194
7.40867	0.5	2.10085
7.417	0.5	2.08775
7.42533	0.5	2.08665
7.43367	0.5	2.09245
7.442	0.5	2.08815
7.45033	0.5	2.10885
7.45867	0.5	2.11815
7.467	0.5	2.11865
7.47533	0.5	2.1096
7.48367	0.5	2.11415
7.492	0.5	2.10475
7.50033	0.5	2.0953
7.50867	0.5	2.0946
7.517	0.5	2.09815
7.52533	0.5	2.11105
7.53367	0.5	2.12065
7.542	0.5	2.1258
7.55033	0.5	2.1099
7.55867	0.5	2.1017
7.567	0.5	2.0868
7.57533	0.5	2.07415
7.58367	0.5	2.0812
7.592	0.5	2.0722
7.60033	0.5	2.1223
7.60867	0.5	2.1382
7.617	0.5	2.14415
7.62533	0.5	2.14395
7.63367	0.5	2.1173
7.642	0.5	2.1105
7.65033	0.5	2.10475
7.65867	0.5	2.09635
7.667	0.5	2.0854
7.67533	0.5	2.10595
7.68367	0.5	2.11935
7.692	0.5	2.1289
7.70033	0.5	2.12225
7.70867	0.5	2.1093
7.717	0.5	2.10605
7.72533	0.5	2.09175
7.73367	0.5	2.10095
7.742	0.5	2.0962
7.75033	0.5	2.1158
7.75867	0.5	2.1311
7.767	0.5	2.149
7.77533	0.5	2.1374
7.78367	0.5	2.12375
7.792	0.5	2.1148
7.80033	0.5	2.0943
7.80867	0.5	2.0952
7.817	0.5	2.1041
7.82533	0.5	2.1061
7.83367	0.5	2.13055
7.842	0.5	2.14155
7.85033	0.5	2.13225
7.85867	0.5	2.1229
7.867	0.5	2.11425
7.87533	0.5	2.11295
7.88367	0.5	2.10695
7.892	0.5	2.10835
7.90033	0.5	2.11945
7.90867	0.5	2.14085
7.917	0.5	2.14785
7.92533	0.5	2.14295
7.93367	0.5	2.1286
7.942	0.5	2.12045
7.95033	0.5	2.1152
7.95867	0.5	2.1165
7.967	0.5	2.1146
7.97533	0.5	2.13525
7.98367	0.5	2.14165
7.992	0.5	2.15045
8.00033	0.5	2.1439
8.00867	0.5	2.14045
8.017	0.5	2.1429
8.02533	0.5	2.13725
8.03367	0.5	2.1398
8.042	0.5	2.1353
8.05033	0.5	2.1436
8.05867	0.5	2.155
8.067	0.5	2.1612
8.07533	0.5	2.1639
8.08367	0.5	2.1491
8.092	0.5	2.14175
8.10033	0.5	2.1184
8.10867	0.5	2.12355
8.117	0.5	2.1168
8.12533	0.5	2.13435
8.13367	0.5	2.1532
8.142	0.5	2.1537
8.15033	0.5	2.163
8.15867	0.5	2.153
8.167	0.5	2.13305
8.17533	0.5	2.12375
8.18367	0.5	2.13715
8.192	0.5	2.132
8.20033	0.5	2.13485
8.20867	0.5	2.16525
8.217	0.5	2.16915
8.22533	0.5	2.1647
8.23367	0.5	2.15085
8.242	0.5	2.1508
8.25033	0.5	2.1368
8.25867	0.5	2.142
8.267	0.5	2.14685
8.27533	0.5	2.14595
8.28367	0.5	2.1625
8.292	0.5	2.17805
8.30033	0.5	2.1721
8.30867	0.5	2.1657
8.317	0.5	2.1589
8.32533	0.5	2.1501
8.33367	0.5	2.14625
8.342	0.5	2.14835
8.35033	0.5	2.144
8.35867	0.5	2.169
8.367	0.5	2.1869
8.37533	0.5	2.193
8.38367	0.5	2.1776
8.392	0.5	2.16065
8.40033	0.5	2.15795
8.40867	0.5	2.1476
8.417	0.5	2.14985
8.42533	0.5	2.1452
8.43367	0.5	2.15875
8.442	0.5	2.17395
8.45033	0.5	2.1781
8.45867	0.5	2.1676
8.467	0.5	2.1632
8.47533	0.5	2.1447
8.48367	0.5	2.14415
8.492	0.5	2.15525
8.50033	0.5	2.1516
8.50867	0.5	2.16595
8.517	0.5	2.17685
8.52533	0.5	2.1795
8.53367	0.5	2.18035
8.542	0.5	2.179
8.55033	0.5	2.1622
8.55867	0.5	2.1496
8.567	0.5	2.1672
8.57533	0.5	2.1682
8.58367	0.5	2.18145
8.592	0.5	2.2039
8.60033	0.5	2.1914
8.60867	0.5	2.1802
8.617	0.5	2.17615
8.62533	0.5	2.1698
8.63367	0.5	2.1666
8.642	0.5	2.16995
8.65033	0.5	2.17395
8.65867	0.5	2.19815
8.667	0.5	2.2016
8.67533	0.5	2.1929
8.68367	0.5	2.1935
8.692	0.5	2.18475
8.70033	0.5	2.1795
8.70867	0.5	2.16525
8.717	0.5	2.17355
8.72533	0.5	2.16605
8.73367	0.5	2.1898
8.742	0.5	2.1948
8.75033	0.5	2.20975
8.75867	0.5	2.20665
8.767	0.5	2.18205
8.77533	0.5	2.18195
8.78367	0.5	2.1793
8.792	0.5	2.1801
8.80033	0.5	2.1726
8.80867	0.5	2.18705
8.817	0.5	2.20635
8.82533	0.5	2.2062
8.83367	0.5	2.20375
8.842	0.5	2.1945
8.85033	0.5	2.18305
8.85867	0.5	2.1731
8.867	0.5	2.17615
8.87533	0.5	2.1831
8.88367	0.5	2.19555
8.892	0.5	2.21425
8.90033	0.5	2.2176
8.90867	0.5	2.214
8.917	0.5	2.1901
8.92533	0.5	2.1959
8.93367	0.5	2.18035
8.942	0.5	2.1873
8.95033	0.5	2.1953
8.95867	0.5	2.21015
8.967	0.5	2.20875
8.97533	0.5	2.2159
8.98367	0.5	2.2195
8.992	0.5	2.20205
9.00033	0.5	2.20095
9.00867	0.5	2.2014
9.017	0.5	2.18315
9.02533	0.5	2.19945
9.03367	0.5	2.20435
9.042	0.5	2.22065
9.05033	0.5	2.23055
9.05867	0.5	2.2266
9.067	0.5	2.2231
9.07533	0.5	2.20805
9.08367	0.5	2.2002
9.092	0.5	2.2055
9.10033	0.5	2.2067
9.10867	0.5	2.21345
9.117	0.5	2.22835
9.12533	0.5	2.21705
9.13367	0.5	2.22635
9.142	0.5	2.2141
9.15033	0.5	2.19845
9.15867	0.5	2.1845
9.167	0.5	2.1922
9.17533	0.5	2.19655
9.18367	0.5	2.1949
9.192	0.5	2.22695
9.20033	0.5	2.2265
9.20867	0.5	2.2232
9.217	0.5	2.2055
9.22533	0.5	2.20395
9.23367	0.5	2.1875
9.242	0.5	2.1894
9.25033	0.5	2.2029
9.25867	0.5	2.20025
9.267	0.5	2.22195
9.27533	0.5	2.23685
9.28367	0.5	2.23365
9.292	0.5	2.2126
9.30033	0.5	2.19755
9.30867	0.5	2.19915
9.317	0.5	2.1946
9.32533	0.5	2.1998
9.33367	0.5	2.20615
9.342	0.5	2.23615
9.35033	0.5	2.2337
9.35867	0.5	2.23585
9.367	0.5	2.2275
9.37533	0.5	2.2157
9.38367	0.5	2.1961
9.392	0.5	2.1993
9.40033	0.5	2.2034
9.40867	0.5	2.2066
9.417	0.5	2.23195
9.42533	0.5	2.24715
9.43367	0.5	2.2396
9.442	0.5	2.22345
9.45033	0.5	2.204
9.45867	0.5	2.1944
9.467	0.5	2.197
9.47533	0.5	2.18705
9.48367	0.5	2.1894
9.492	0.5	2.1964
9.50033	0.5	2.21625
9.50867	0.5	2.22155
9.517	0.5	2.2157
9.52533	0.5	2.20185
9.53367	0.5	2.2121
9.542	0.5	2.1899
9.55033	0.5	2.19705
9.55867	0.5	2.1981
9.567	0.5	2.22095
9.57533	0.5	2.23155
9.58367	0.5	2.2365
9.592	0.5	2.225
9.60033	0.5	2.2142
9.60867	0.5	2.205
9.617	0.5	2.20395
9.62533	0.5	2.1891
9.63367	0.5	2.19045
9.642	0.5	2.2078
9.65033	0.5	2.22985
9.65867	0.5	2.23025
9.667	0.5	2.21645
9.67533	0.5	2.20725
9.68367	0.5	2.20115
9.692	0.5	2.1952
9.70033	0.5	2.21415
9.70867	0.5	2.2048
9.717	0.5	2.22875
9.72533	0.5	2.2419
9.73367	0.5	2.2349
9.742	0.5	2.22885
9.75033	0.5	2.2044
9.75867	0.5	2.20415
9.767	0.5	2.19275
9.77533	0.5	2.20215
9.78367	0.5	2.19865
9.792	0.5	2.2249
9.80033	0.5	2.23795
9.80867	0.5	2.2325
9.817	0.5	2.22455
9.82533	0.5	2.2196
9.83367	0.5	2.20285
9.842	0.5	2.19775
9.85033	0.5	2.1973
9.85867	0.5	2.2029
9.867	0.5	2.22265
9.87533	0.5	2.24535
9.88367	0.5	2.2378
9.892	0.5	2.2249
9.90033	0.5	2.20645
9.90867	0.5	2.1927
9.917	0.5	2.18435
9.92533	0.5	2.1976
9.93367	0.5	2.1963
9.942	0.5	2.2127
9.95033	0.5	2.2292
9.95867	0.5	2.23825
9.967	0.5	2.2369
9.97533	0.5	2.22855
9.98367	0.5	2.2163
9.992	0.5	2.21295
10.0003	0.5	2.2144
10.0087	0.5	2.2158
10.017	0.5	2.20545
10.0253	0.5	2.2421
10.0337	0.5	2.24405
10.042	0.5	2.2387
10.0503	0.5	2.2286
10.0587	0.5	2.2211
10.067	0.5	2.2105
10.0753	0.5	2.21875
10.0837	0.5	2.2261
10.092	0.5	2.21245
10.1003	0.5	2.237
10.1087	0.5	2.24425
10.117	0.5	2.24345
10.1253	0.5	2.22445
10.1337	0.5	2.2226
10.142	0.5	2.2096
10.1503	0.5	2.2189
10.1587	0.5	2.2145
10.167	0.5	2.2164
10.1753	0.5	2.23945
10.1837	0.5	2.24765
10.192	0.5	2.2386
10.2003	0.5	2.22815
10.2087	0.5	2.22765
10.217	0.5	2.2237
10.2253	0.5	2.22105
10.2337	0.5	2.22015
10.242	0.5	2.2219
10.2503	0.5	2.2459
10.2587	0.5	2.2482
10.267	0.5	2.24845
10.2753	0.5	2.2362
10.2837	0.5	2.2233
10.292	0.5	2.2108
10.3003	0.5	2.2058
10.3087	0.5	2.2017
10.317	0.5	2.2135
10.3253	0.5	2.2325
10.3337	0.5	2.2395
10.342	0.5	2.2359
10.3503	0.5	2.2354
10.3587	0.5	2.2208
10.367	0.5	2.21065
10.3753	0.5	2.2069
10.3837	0.5	2.22395
10.392	0.5	2.2205
10.4003	0.5	2.24135
10.4087	0.5	2.24655
10.417	0.5	2.24845
10.4253	0.5	2.2284
10.4337	0.5	2.22725
10.442	0.5	2.21635
10.4503	0.5	2.2071
10.4587	0.5	2.2159
10.467	0.5	2.2182
10.4753	0.5	2.2476
10.4837	0.5	2.22815
10.492	0.5	2.2265
10.5003	0.5	2.21035
10.5087	0.5	2.20965
10.517	0.5	2.1854
10.5253	0.5	2.1838
10.5337	0.5	2.18845
10.542	0.5	2.1937
10.5503	0.5	2.205
10.5587	0.5	2.2325
10.567	0.5	2.2133
10.5753	0.5	2.21185
10.5837	0.5	2.193
10.592	0.5	2.1826
10.6003	0.5	2.17565
10.6087	0.5	2.18335
10.617	0.5	2.1814
10.6253	0.5	2.20235
10.6337	0.5	2.22055
10.642	0.5	2.21745
10.6503	0.5	2.2102
10.6587	0.5	2.19205
10.667	0.5	2.1908
10.6753	0.5	2.1821
10.6837	0.5	2.17685
10.692	0.5	2.19165
10.7003	0.5	2.1991
10.7087	0.5	2.21335
10.717	0.5	2.21865
10.7253	0.5	2.2216
10.7337	0.5	2.2015
10.742	0.5	2.18955
10.7503	0.5	2.17445
10.7587	0.5	2.19915
10.767	0.5	2.18525
10.7753	0.5	2.19695
10.7837	0.5	2.2085
10.792	0.5	2.2126
10.8003	0.5	2.21415
10.8087	0.5	2.20175
10.817	0.5	2.2023
10.8253	0.5	2.1893
10.8337	0.5	2.19465
10.842	0.5	2.1913
10.8503	0.5	2.2092
10.8587	0.5	2.22525
10.867	0.5	2.22655
10.8753	0.5	2.2222
10.8837	0.5	2.20755
10.892	0.5	2.20195
10.9003	0.5	2.1886
10.9087	0.5	2.1934
10.917	0.5	2.20195
10.9253	0.5	2.21395
10.9337	0.5	2.2208
10.942	0.5	2.2223
10.9503	0.5	2.2157
10.9587	0.5	2.205
10.967	0.5	2.19565
10.9753	0.5	2.1812
10.9837	0.5	2.19535
10.992	0.5	2.1827
11.0003	0.5	2.2067
11.0087	0.5	2.21835
11.017	0.5	2.22395
11.0253	0.5	2.21975
11.0337	0.5	2.19755
11.042	0.5	2.19085
11.0503	0.5	2.1918
11.0587	0.5	2.1863
11.067	0.5	2.18265
11.0753	0.5	2.2011
11.0837	0.5	2.2157
11.092	0.5	2.2175
11.1003	0.5	2.2123
11.1087	0.5	2.1973
11.117	0.5	2.1818
11.1253	0.5	2.17675
11.1337	0.5	2.17705
11.142	0.5	2.178
11.1503	0.5	2.19115
11.1587	0.5	2.21165
11.167	0.5	2.2096
11.1753	0.5	2.21165
11.1837	0.5	2.19665
11.192	0.5	2.19535
11.2003	0.5	2.1814
11.2087	0.5	2.18955
11.217	0.5	2.19405
11.2253	0.5	2.2001
11.2337	0.5	2.2225
11.242	0.5	2.2275
11.2503	0.5	2.2242
11.2587	0.5	2.21845
11.267	0.5	2.19275
11.2753	0.5	2.1827
11.2837	0.5	2.18535
11.292	0.5	2.1901
11.3003	0.5	2.19315
11.3087	0.5	2.214
11.317	0.5	2.21835
11.3253	0.5	2.22685
11.3337	0.5	2.21375
11.342	0.5	2.20345
11.3503	0.5	2.1807
11.3587	0.5	2.18785
11.367	0.5	2.18945
11.3753	0.5	2.19485
11.3837	0.5	2.21195
11.392	0.5	2.2302
11.4003	0.5	2.22385
11.4087	0.5	2.22295
11.417	0.5	2.20035
11.4253	0.5	2.1926
11.4337	0.5	2.18935
11.442	0.5	2.197
11.4503	0.5	2.19285
11.4587	0.5	2.22885
11.467	0.5	2.24325
11.4753	0.5	2.22365
11.4837	0.5	2.22025
11.492	0.5	2.21435
11.5003	0.5	2.2085
11.5087	0.5	2.20525
11.517	0.5	2.21045
11.5253	0.5	2.21185
11.5337	0.5	2.22165
11.542	0.5	2.24535
11.5503	0.5	2.23475
11.5587	0.5	2.2329
11.567	0.5	2.22145
11.5753	0.5	2.19265
11.5837	0.5	2.1902
11.592	0.5	2.18845
11.6003	0.5	2.19765
11.6087	0.5	2.21075
11.617	0.5	2.23
11.6253	0.5	2.234
11.6337	0.5	2.22575
11.642	0.5	2.21775
11.6503	0.5	2.21515
11.6587	0.5	2.21125
11.667	0.5	2.21385
11.6753	0.5	2.2126
11.6837	0.5	2.22925
11.692	0.5	2.24805
11.7003	0.5	2.25935
11.7087	0.5	2.23535
11.717	0.5	2.2257
11.7253	0.5	2.21645
11.7337	0.5	2.2071
11.742	0.5	2.2215
11.7503	0.5	2.22775
11.7587	0.5	2.2469
11.767	0.5	2.27305
11.7753	0.5	2.2624
11.7837	0.5	2.26375
11.792	0.5	2.25415
11.8003	0.5	2.2598
11.8087	0.5	2.25205
11.817	0.5	2.255
11.8253	0.5	2.2571
11.8337	0.5	2.2835
11.842	0.5	2.3047
11.8503	0.5	2.31635
11.8587	0.5	2.32185
11.867	0.5	2.3238
11.8753	0.5	2.3198
11.8837	0.5	2.32545
11.892	0.5	2.34685
11.9003	0.5	2.35805
11.9087	0.5	2.38855
11.917	0.5	2.42305
11.9253	0.5	2.44205
11.9337	0.5	2.4593
11.942	0.5	2.4652
11.9503	0.5	2.47455
11.9587	0.5	2.5008
11.967	0.5	2.54185
11.9753	0.5	2.56815
11.9837	0.5	2.6022
11.992	0.5	2.67085
12.0003	0.5	2.71295
12.0087	0.5	2.74715
12.017	0.5	2.78445
12.0253	0.5	2.809
12.0337	0.5	2.85215
12.042	0.5	2.9156
12.0503	0.5	2.97
12.0587	0.5	3.05325
12.067	0.5	3.14265
12.0753	0.5	3.21925
12.0837	0.5	3.29555
12.092	0.5	3.36405
12.1003	0.5	3.43345
12.1087	0.5	3.51445
12.117	0.5	3.6137
12.1253	0.5	3.7223
12.1337	0.5	3.84465
12.142	0.5	3.9827
12.1503	0.5	4.10585
12.1587	0.5	4.2359
12.167	0.5	4.36945
12.1753	0.5	4.5114
12.1837	0.5	4.65715
12.192	0.5	4.80835
12.2003	0.5	4.9849
12.2087	0.5	5.1666
12.217	0.5	5.3749
12.2253	0.5	5.58005
12.2337	0.5	5.76645
12.242	0.5	5.9803
12.2503	0.5	6.1959
12.2587	0.5	6.41765
12.267	0.5	6.66395
12.2753	0.5	6.9133
12.2837	0.5	7.1748
12.292	0.5	7.4832
12.3003	0.5	7.77175
12.3087	0.5	8.06195
12.317	0.5	8.3617
12.3253	0.5	8.6486
12.3337	0.5	8.9558
12.342	0.5	9.2909
12.3503	0.5	9.6216
12.3587	0.5	9.974
12.367	0.5	10.375
12.3753	0.5	10.743
12.3837	0.5	11.1128
12.392	0.5	11.5115
12.4003	0.5	11.8992
12.4087	0.5	12.3009
12.417	0.5	12.7304
12.4253	0.5	13.1758
12.4337	0.5	13.6425
12.442	0.5	14.1351
12.4503	0.5	14.6402
12.4587	0.5	15.13
12.467	0.5	15.6423
12.4753	0.5	16.1519
12.4837	0.5	16.6901
12.492	0.5	17.2678
12.5003	0.5	17.8584
12.5087	0.5	18.4707
12.517	0.5	19.1333
12.5253	0.5	19.8178
12.5337	0.5	20.5172
12.542	0.5	21.2365
12.5503	0.5	21.9764
12.5587	0.5	22.7628
12.567	0.5	23.608
12.5753	0.5	24.5075
12.5837	0.5	25.4385
12.592	0.5	26.4562
12.6003	0.5	27.547
12.6087	0.5	28.6906
12.617	0.5	29.8925
12.6253	0.5	31.1748
12.6337	0.5	32.5563
12.642	0.5	34.0559
12.6503	0.5	35.7115
12.6587	0.5	37.4779
12.667	0.5	39.4503
12.6753	0.5	41.584
12.6837	0.5	43.8834
12.692	0.5	46.4
12.7003	0.5	49.134
12.7087	0.5	52.1199
12.717	0.5	55.3975
12.7253	0.5	59.0117
12.7337	0.5	62.9469
12.742	0.5	67.2971
12.7503	0.5	72.0234
12.7587	0.5	77.141
12.767	0.5	82.649
12.7753	0.5	88.5572
12.7837	0.5	94.9254
12.792	0.5	102.002
12.8003	0.5	109.345
12.8087	0.5	117.107
12.817	0.5	125.394
12.8253	0.5	134.039
12.8337	0.5	143.031
12.842	0.5	152.272
12.8503	0.5	161.714
12.8587	0.5	171.309
12.867	0.5	181.021
12.8753	0.5	190.785
12.8837	0.5	200.423
12.892	0.5	209.985
12.9003	0.5	219.284
12.9087	0.5	228.119
12.917	0.5	236.434
12.9253	0.5	244.114
12.9337	0.5	251.19
12.942	0.5	257.579
12.9503	0.5	263.308
12.9587	0.5	268.171
12.967	0.5	272.335
12.9753	0.5	275.634
12.9837	0.5	277.914
12.992	0.5	279.242
13.0003	0.5	279.654
13.0087	0.5	279.225
13.017	0.5	277.945
13.0253	0.5	275.969
13.0337	0.5	273.16
13.042	0.5	269.756
13.0503	0.5	265.669
13.0587	0.5	260.825
13.067	0.5	255.345
13.0753	0.5	249.258
13.0837	0.5	242.742
13.092	0.5	235.857
13.1003	0.5	228.691
13.1087	0.5	221.233
13.117	0.5	213.581
13.1253	0.5	205.716
13.1337	0.5	197.599
13.142	0.5	189.326
13.1503	0.5	180.965
13.1587	0.5	172.611
13.167	0.5	164.299
13.1753	0.5	156.126
13.1837	0.5	147.986
13.192	0.5	140.032
13.2003	0.5	132.251
13.2087	0.5	124.588
13.217	0.5	117.071
13.2253	0.5	109.766
13.2337	0.5	102.739
13.242	0.5	95.9586
13.2503	0.5	89.5097
13.2587	0.5	83.3241
13.267	0.5	77.4329
13.2753	0.5	71.8451
13.2837	0.5	66.5068
13.292	0.5	61.4287
13.3003	0.5	56.6442
13.3087	0.5	52.1291
13.317	0.5	47.9191
13.3253	0.5	44.0063
13.3337	0.5	40.3555
13.342	0.5	36.9605
13.3503	0.5	33.851
13.3587	0.5	30.9271
13.367	0.5	28.2114
13.3753	0.5	25.711
13.3837	0.5	23.3852
13.392	0.5	21.2813
13.4003	0.5	19.3862
13.4087	0.5	17.653
13.417	0.5	16.0715
13.4253	0.5	14.6644
13.4337	0.5	13.3497
13.442	0.5	12.1168
13.4503	0.5	11.0505
13.4587	0.5	10.0794
13.467	0.5	9.2234
13.4753	0.5	8.4438
13.4837	0.5	7.75115
13.492	0.5	7.1292
13.5003	0.5	6.594
13.5087	0.5	6.0944
13.517	0.5	5.63925
13.5253	0.5	5.21415
13.5337	0.5	4.8328
13.542	0.5	4.48915
13.5503	0.5	4.19405
13.5587	0.5	3.9353
13.567	0.5	3.70415
13.5753	0.5	3.5318
13.5837	0.5	3.3334
13.592	0.5	3.16795
13.6003	0.5	2.9943
13.6087	0.5	2.8345
13.617	0.5	2.7069
13.6253	0.5	2.58615
13.6337	0.5	2.4801
13.642	0.5	2.37815
13.6503	0.5	2.3044
13.6587	0.5	2.23775
13.667	0.5	2.15445
13.6753	0.5	2.0689
13.6837	0.5	2.00585
13.692	0.5	1.9332
13.7003	0.5	1.86765
13.7087	0.5	1.8205
13.717	0.5	1.76555
13.7253	0.5	1.75065
13.7337	0.5	1.71135
13.742	0.5	1.66145
13.7503	0.5	1.6216
13.7587	0.5	1.57315
13.767	0.5	1.5338
13.7753	0.5	1.48815
13.7837	0.5	1.4703
13.792	0.5	1.4336
13.8003	0.5	1.4252
13.8087	0.5	1.4009
13.817	0.5	1.3679
13.8253	0.5	1.30775
13.8337	0.5	1.2846
13.842	0.5	1.2495
13.8503	0.5	1.221
13.8587	0.5	1.19915
13.867	0.5	1.17535
13.8753	0.5	1.18885
13.8837	0.5	1.17835
13.892	0.5	1.1636
13.9003	0.5	1.13405
13.9087	0.5	1.0993
13.917	0.5	1.06885
13.9253	0.5	1.05015
13.9337	0.5	1.04965
13.942	0.5	1.0228
13.9503	0.5	1.022
13.9587	0.5	1.0265
13.967	0.5	1.0206
13.9753	0.5	0.99595
13.9837	0.5	0.9661
13.992	0.5	0.94935
14.0003	0.5	0.9343
14.0087	0.5	0.92295
14.017	0.5	0.91645
14.0253	0.5	0.9201
14.0337	0.5	0.92815
14.042	0.5	0.91235
14.0503	0.5	0.90485
14.0587	0.5	0.8809
14.067	0.5	0.8612
14.0753	0.5	0.8451
14.0837	0.5	0.8365
14.092	0.5	0.82425
14.1003	0.5	0.8387
14.1087	0.5	0.85165
14.117	0.5	0.85295
14.1253	0.5	0.8325
14.1337	0.5	0.81575
14.142	0.5	0.796
14.1503	0.5	0.78425
14.1587	0.5	0.7831
14.167	0.5	0.7701
14.1753	0.5	0.78185
14.1837	0.5	0.79315
14.192	0.5	0.78395
14.2003	0.5	0.78295
14.2087	0.5	0.77105
14.217	0.5	0.7534
14.2253	0.5	0.7518
14.2337	0.5	0.7412
14.242	0.5	0.7456
14.2503	0.5	0.7361
14.2587	0.5	0.7515
14.267	0.5	0.757
14.2753	0.5	0.75045
14.2837	0.5	0.7374
14.292	0.5	0.70845
14.3003	0.5	0.7063
14.3087	0.5	0.70525
14.317	0.5	0.70195
14.3253	0.5	0.7053
14.3337	0.5	0.73015
14.342	0.5	0.7293
14.3503	0.5	0.717
14.3587	0.5	0.70265
14.367	0.5	0.67885
14.3753	0.5	0.6807
14.3837	0.5	0.6699
14.392	0.5	0.6701
14.4003	0.5	0.66785
14.4087	0.5	0.68845
14.417	0.5	0.70005
14.4253	0.5	0.692
14.4337	0.5	0.68615
14.442	0.5	0.6677
14.4503	0.5	0.6447
14.4587	0.5	0.6456
14.467	0.5	0.63115
14.4753	0.5	0.63235
14.4837	0.5	0.6319
14.492	0.5	0.6466
14.5003	0.5	0.6388
14.5087	0.5	0.6168
14.517	0.5	0.60475
14.5253	0.5	0.59955
14.5337	0.5	0.5827
14.542	0.5	0.5919
14.5503	0.5	0.5817
14.5587	0.5	0.6009
14.567	0.5	0.60865
14.5753	0.5	0.5959
14.5837	0.5	0.5753
14.592	0.5	0.5627
14.6003	0.5	0.5319
14.6087	0.5	0.52985
14.617	0.5	0.5387
14.6253	0.5	0.5202
14.6337	0.5	0.53415
14.642	0.5	0.53895
14.6503	0.5	0.5357
14.6587	0.5	0.51585
14.667	0.5	0.51405
14.6753	0.5	0.49825
14.6837	0.5	0.49155
14.692	0.5	0.4984
14.7003	0.5	0.4808
14.7087	0.5	0.5028
14.717	0.5	0.5136
14.7253	0.5	0.48775
14.7337	0.5	0.4846
14.742	0.5	0.4779
14.7503	0.5	0.46345
14.7587	0.5	0.4406
14.767	0.5	0.45515
14.7753	0.5	0.4485
14.7837	0.5	0.4786
14.792	0.5	0.4715
14.8003	0.5	0.4756
14.8087	0.5	0.45695
14.817	0.5	0.44515
14.8253	0.5	0.43925
14.8337	0.5	0.4296
14.842	0.5	0.42915
14.8503	0.5	0.42735
14.8587	0.5	0.44095
14.867	0.5	0.4436
14.8753	0.5	0.4422
14.8837	0.5	0.43525
14.892	0.5	0.4207
14.9003	0.5	0.3948
14.9087	0.5	0.3836
14.917	0.5	0.3908
14.9253	0.5	0.3924
14.9337	0.5	0.40375
14.942	0.5	0.4121
14.9503	0.5	0.40375
14.9587	0.5	0.3971
14.967	0.5	0.38325
14.9753	0.5	0.37135
14.9837	0.5	0.37855
14.992	0.5	0.39285
15.0003	0.5	0.3834
15.0087	0.5	0.4032
15.017	0.5	0.40145
15.0253	0.5	0.4156
15.0337	0.5	0.40335
15.042	0.5	0.37795
15.0503	0.5	0.36365
15.0587	0.5	0.34505
15.067	0.5	0.36445
15.0753	0.5	0.3634
15.0837	0.5	0.37125
15.092	0.5	0.37885
15.1003	0.5	0.3774
15.1087	0.5	0.37695
15.117	0.5	0.3538
15.1253	0.5	0.34
15.1337	0.5	0.3306
15.142	0.5	0.3251
15.1503	0.5	0.3255
15.1587	0.5	0.33595
15.167	0.5	0.3566
15.1753	0.5	0.35075
15.1837	0.5	0.3507
15.192	0.5	0.3394
15.2003	0.5	0.3159
15.2087	0.5	0.3169
15.217	0.5	0.33085
15.2253	0.5	0.32075
15.2337	0.5	0.3413
15.242	0.5	0.35005
15.2503	0.5	0.34855
15.2587	0.5	0.33825
15.267	0.5	0.32355
15.2753	0.5	0.3081
15.2837	0.5	0.28615
15.292	0.5	0.2832
15.3003	0.5	0.2855
15.3087	0.5	0.29675
15.317	0.5	0.3023
15.3253	0.5	0.3108
15.3337	0.5	0.3039
15.342	0.5	0.29155
15.3503	0.5	0.2932
15.3587	0.5	0.2821
15.367	0.5	0.27125
15.3753	0.5	0.2767
15.3837	0.5	0.26405
15.392	0.5	0.2932
15.4003	0.5	0.302
15.4087	0.5	0.29755
15.417	0.5	0.2793
15.4253	0.5	0.27135
15.4337	0.5	0.25375
15.442	0.5	0.24095
15.4503	0.5	0.246
15.4587	0.5	0.2518
15.467	0.5	0.2661
15.4753	0.5	0.26885
15.4837	0.5	0.2706
15.492	0.5	0.2687
15.5003	0.5	0.2571
15.5087	0.5	0.2521
15.517	0.5	0.24895
15.5253	0.5	0.23995
15.5337	0.5	0.23555
15.542	0.5	0.26185
15.5503	0.5	0.26555
15.5587	0.5	0.26115
15.567	0.5	0.24665
15.5753	0.5	0.2322
15.5837	0.5	0.21945
15.592	0.5	0.22245
15.6003	0.5	0.2171
15.6087	0.5	0.2217
15.617	0.5	0.2323
15.6253	0.5	0.23105
15.6337	0.5	0.23015
15.642	0.5	0.22905
15.6503	0.5	0.2197
15.6587	0.5	0.1955
15.667	0.5	0.19545
15.6753	0.5	0.19905
15.6837	0.5	0.19755
15.692	0.5	0.21565
15.7003	0.5	0.22535
15.7087	0.5	0.21505
15.717	0.5	0.21545
15.7253	0.5	0.18965
15.7337	0.5	0.1899
15.742	0.5	0.18205
15.7503	0.5	0.1881
15.7587	0.5	0.18525
15.767	0.5	0.20785
15.7753	0.5	0.20275
15.7837	0.5	0.218
15.792	0.5	0.20835
15.8003	0.5	0.18825
15.8087	0.5	0.18545
15.817	0.5	0.1703
15.8253	0.5	0.1695
15.8337	0.5	0.1667
15.842	0.5	0.18375
15.8503	0.5	0.18825
15.8587	0.5	0.19235
15.867	0.5	0.18765
15.8753	0.5	0.17635
15.8837	0.5	0.16825
15.892	0.5	0.16535
15.9003	0.5	0.15645
15.9087	0.5	0.1672
15.917	0.5	0.1796
15.9253	0.5	0.19495
15.9337	0.5	0.1862
15.942	0.5	0.18845
15.9503	0.5	0.1628
15.9587	0.5	0.1535
15.967	0.5	0.14375
15.9753	0.5	0.15655
15.9837	0.5	0.14655
15.992	0.5	0.16045
16.0003	0.5	0.18025
16.0087	0.5	0.1701
16.017	0.5	0.16595
16.0253	0.5	0.1543
16.0337	0.5	0.1441
16.042	0.5	0.1389
16.0503	0.5	0.1452
16.0587	0.5	0.1383
16.067	0.5	0.16345
16.0753	0.5	0.16585
16.0837	0.5	0.17555
16.092	0.5	0.16755
16.1003	0.5	0.14465
16.1087	0.5	0.1335
16.117	0.5	0.1202
16.1253	0.5	0.1339
16.1337	0.5	0.14355
16.142	0.5	0.15545
16.1503	0.5	0.16785
16.1587	0.5	0.1495
16.167	0.5	0.1558
16.1753	0.5	0.1478
16.1837	0.5	0.12995
16.192	0.5	0.1338
16.2003	0.5	0.1392
16.2087	0.5	0.1341
16.217	0.5	0.13535
16.2253	0.5	0.1468
16.2337	0.5	0.15505
16.242	0.5	0.1475
16.2503	0.5	0.13765
16.2587	0.5	0.1328
16.267	0.5	0.1246
16.2753	0.5	0.12165
16.2837	0.5	0.1179
16.292	0.5	0.13455
16.3003	0.5	0.1524
16.3087	0.5	0.1511
16.317	0.5	0.14595
16.3253	0.5	0.1255
16.3337	0.5	0.1386
[truncated: 5,240 more rows]

## Sheet: Sheet3
File Path	chrom://cpu-pc/monosaccharide/The Method/自配NaOH/YM/20200622.60min.150mM NaOH.YM.seq/641.smp/ED_1.channel
Channel	ED_1
Injection Information:
Data Vault	monosaccharide
Injection	8Malt
Injection Number	3
Position	RA3
Comment
Processing Method	TDB_S1_15mM NaOH_150mM CH3COOH_4.9
Instrument Method	20200621-150mMNAOH-60min-30-hunbiao
Type	Unknown
Status	Finished
Injection Date	2020-06-22
Injection Time	15:45:27
Injection Volume (µl)	25
Dilution Factor	1
Weight	1
Raw Data Information:
Time Min. (min)	0.000333
Time Max. (min)	60.0003
Data Points	7201
Detector	EDet1
Generating Data System	Chromeleon 7.2.2.6394
Exporting Data System	Chromeleon 7.2.2.0
Operator	Instrument Controller
Signal Quantity
Signal Unit	nC
Signal Min.	-6.69255
Signal Max.	1549.85
Channel	ED_1
Driver Name	DC-5000
Channel Type	Evaluation
Min. Step (s)	0.5
Max. Step (s)	0.5
Average Step (s)	0.5
Signal Parameter Information:
Signal Info
Raw Data:
Time (min)	Step (s)	Value (nC)
0.000333	n.a.	-0.0886
0.008667	0.5	-0.0957
0.017	0.5	-0.08915
0.025333	0.5	-0.084
0.033667	0.5	-0.07155
0.042	0.5	-0.04105
0.050333	0.5	-0.03085
0.058667	0.5	-0.02525
0.067	0.5	-0.03465
0.075333	0.5	-0.05055
0.083667	0.5	-0.04765
0.092	0.5	-0.05055
0.100333	0.5	-0.04045
0.108667	0.5	-0.0455
0.117	0.5	-0.0219
0.125333	0.5	-0.02105
0.133667	0.5	-0.01695
0.142	0.5	-0.0196
0.150333	0.5	-0.0427
0.158667	0.5	-0.04645
0.167	0.5	-0.04515
0.175333	0.5	-0.03775
0.183667	0.5	-0.0354
0.192	0.5	-0.01145
0.200333	0.5	-0.0048
0.208667	0.5	0.0036
0.217	0.5	-0.00935
0.225333	0.5	-0.0149
0.233667	0.5	-0.0267
0.242	0.5	-0.028
0.250333	0.5	-0.0154
0.258667	0.5	-0.02175
0.267	0.5	0.00635
0.275333	0.5	0.00125
0.283667	0.5	-0.003
0.292	0.5	-0.00165
0.300333	0.5	-0.01435
0.308667	0.5	-0.0304
0.317	0.5	-0.01735
0.325333	0.5	-0.02495
0.333667	0.5	-0.0216
0.342	0.5	0.00075
0.350333	0.5	0.0137
0.358667	0.5	0.0075
0.367	0.5	-0.00475
0.375333	0.5	-0.0044
0.383667	0.5	-0.0138
0.392	0.5	-0.01895
0.400333	0.5	-0.0124
0.408667	0.5	-0.01445
0.417	0.5	0.00795
0.425333	0.5	0.0208
0.433667	0.5	0.03335
0.442	0.5	-0.0002
0.450333	0.5	-0.0051
0.458667	0.5	-0.0153
0.467	0.5	-0.01875
0.475333	0.5	-0.0167
0.483667	0.5	-0.03145
0.492	0.5	-0.00795
0.500333	0.5	0.00265
0.508667	0.5	0.0049
0.517	0.5	-0.00545
0.525333	0.5	-0.01685
0.533667	0.5	-0.01295
0.542	0.5	-0.02475
0.550333	0.5	-0.02055
0.558667	0.5	-0.0311
0.567	0.5	-0.0169
0.575333	0.5	-0.00365
0.583667	0.5	0.01115
0.592	0.5	-0.00305
0.600333	0.5	-0.02035
0.608667	0.5	-0.02625
0.617	0.5	-0.0407
0.625333	0.5	-0.03085
0.633667	0.5	-0.0423
0.642	0.5	-0.02665
0.650333	0.5	0.0037
0.658667	0.5	-0.005
0.667	0.5	-0.00585
0.675333	0.5	-0.0148
0.683667	0.5	-0.02455
0.692	0.5	-0.03065
0.700333	0.5	-0.02675
0.708667	0.5	-0.0256
0.717	0.5	-0.02205
0.725333	0.5	-0.0001
0.733667	0.5	-0.00375
0.742	0.5	0.0001
0.750333	0.5	-0.0246
0.758667	0.5	-0.0286
0.767	0.5	-0.0402
0.775333	0.5	-0.0331
0.783667	0.5	-0.03705
0.792	0.5	-0.0225
0.800333	0.5	-0.00395
0.808667	0.5	-0.0018
0.817	0.5	-0.00565
0.825333	0.5	-0.0072
0.833667	0.5	-0.026
0.842	0.5	-0.0365
0.850333	0.5	-0.03525
0.858667	0.5	-0.0329
0.867	0.5	-0.02665
0.875333	0.5	-0.00895
0.883667	0.5	5e-05
0.892	0.5	-0.00015
0.900333	0.5	-0.01505
0.908667	0.5	-0.02105
0.917	0.5	-0.0337
0.925333	0.5	-0.0267
0.933667	0.5	-0.0259
0.942	0.5	-0.0082
0.950333	0.5	0.0123
0.958667	0.5	0.0065
0.967	0.5	0.00175
0.975333	0.5	-0.00935
0.983667	0.5	-0.0318
0.992	0.5	-0.04105
1.00033	0.5	-0.0313
1.00867	0.5	-0.0399
1.017	0.5	-0.0231
1.02533	0.5	0.00445
1.03367	0.5	0.0049
1.042	0.5	0.0098
1.05033	0.5	-0.00275
1.05867	0.5	-0.00875
1.067	0.5	-0.0225
1.07533	0.5	-0.02095
1.08367	0.5	-0.0223
1.092	0.5	-0.02345
1.10033	0.5	0.00045
1.10867	0.5	0.0088
1.117	0.5	0.0054
1.12533	0.5	0.00075
1.13367	0.5	-0.02905
1.142	0.5	-0.0354
1.15033	0.5	-0.0298
1.15867	0.5	-0.0305
1.167	0.5	-0.03395
1.17533	0.5	-0.0018
1.18367	0.5	0.00505
1.192	0.5	0.00305
1.20033	0.5	-0.0051
1.20867	0.5	-0.0237
1.217	0.5	-0.02505
1.22533	0.5	-0.0216
1.23367	0.5	-0.02645
1.242	0.5	-0.01555
1.25033	0.5	-0.0054
1.25867	0.5	0.01045
1.267	0.5	0.00895
1.27533	0.5	0.00325
1.28367	0.5	-0.01665
1.292	0.5	-0.0264
1.30033	0.5	-0.0294
1.30867	0.5	-0.02035
1.317	0.5	-0.02405
1.32533	0.5	-0.00905
1.33367	0.5	0.00765
1.342	0.5	0.0105
1.35033	0.5	5e-05
1.35867	0.5	-0.00425
1.367	0.5	-0.02245
1.37533	0.5	-0.01665
1.38367	0.5	-0.0177
1.392	0.5	-0.02115
1.40033	0.5	0.0012
1.40867	0.5	0.01155
1.417	0.5	0.0036
1.42533	0.5	-0.0131
1.43367	0.5	-0.01895
1.442	0.5	-0.03015
1.45033	0.5	-0.0504
1.45867	0.5	-0.09715
1.467	0.5	-0.37495
1.47533	0.5	-1.16305
1.48367	0.5	-2.8387
1.492	0.5	-4.99815
1.50033	0.5	-6.54165
1.50867	0.5	-6.69255
1.517	0.5	-5.79675
1.52533	0.5	-4.525
1.53367	0.5	-3.272
1.542	0.5	-2.17295
1.55033	0.5	-1.24295
1.55867	0.5	-0.4708
1.567	0.5	0.23875
1.57533	0.5	0.96855
1.58367	0.5	1.7805
1.592	0.5	2.667
1.60033	0.5	3.54545
1.60867	0.5	4.44825
1.617	0.5	5.96175
1.62533	0.5	10.7183
1.63367	0.5	27.5709
1.642	0.5	86.4364
1.65033	0.5	273.54
1.65867	0.5	724.582
1.667	0.5	1316.49
1.67533	0.5	1400.74
1.68367	0.5	1310.83
1.692	0.5	1299.9
1.70033	0.5	1310.34
1.70867	0.5	1327.23
1.717	0.5	1347.59
1.72533	0.5	1372.93
1.73367	0.5	1408.82
1.742	0.5	1467.43
1.75033	0.5	1549.85
1.75867	0.5	1508.85
1.767	0.5	1271.36
1.77533	0.5	957.179
1.78367	0.5	684.56
1.792	0.5	487.079
1.80033	0.5	353.397
1.80867	0.5	261.961
1.817	0.5	199.057
1.82533	0.5	154.909
1.83367	0.5	123.409
1.842	0.5	100.393
1.85033	0.5	83.4168
1.85867	0.5	70.5835
1.867	0.5	60.6962
1.87533	0.5	52.9473
1.88367	0.5	46.7144
1.892	0.5	41.6181
1.90033	0.5	37.4317
1.90867	0.5	33.9639
1.917	0.5	31.0515
1.92533	0.5	28.6428
1.93367	0.5	26.6093
1.942	0.5	24.9668
1.95033	0.5	23.6317
1.95867	0.5	22.584
1.967	0.5	21.8194
1.97533	0.5	21.1586
1.98367	0.5	20.5305
1.992	0.5	19.7984
2.00033	0.5	18.9593
2.00867	0.5	18.0066
2.017	0.5	16.9947
2.02533	0.5	16.0086
2.03367	0.5	15.0851
2.042	0.5	14.2705
2.05033	0.5	13.5587
2.05867	0.5	12.9621
2.067	0.5	12.3664
2.07533	0.5	11.9046
2.08367	0.5	11.4869
2.092	0.5	11.0397
2.10033	0.5	10.6017
2.10867	0.5	10.167
2.117	0.5	9.7609
2.12533	0.5	9.38905
2.13367	0.5	9.06465
2.142	0.5	8.7525
2.15033	0.5	8.46735
2.15867	0.5	8.26785
2.167	0.5	8.1167
2.17533	0.5	8.04855
2.18367	0.5	8.04795
2.192	0.5	8.09845
2.20033	0.5	8.16585
2.20867	0.5	8.16415
2.217	0.5	8.09325
2.22533	0.5	7.89645
2.23367	0.5	7.6673
2.242	0.5	7.47695
2.25033	0.5	7.4115
2.25867	0.5	7.6287
2.267	0.5	8.25315
2.27533	0.5	9.2383
2.28367	0.5	10.462
2.292	0.5	11.5969
2.30033	0.5	12.369
2.30867	0.5	12.6295
2.317	0.5	12.3325
2.32533	0.5	11.5993
2.33367	0.5	10.6666
2.342	0.5	9.6533
2.35033	0.5	8.7171
2.35867	0.5	7.87965
2.367	0.5	7.18915
2.37533	0.5	6.6173
2.38367	0.5	6.17315
2.392	0.5	5.8054
2.40033	0.5	5.51765
2.40867	0.5	5.25605
2.417	0.5	5.0082
2.42533	0.5	4.7992
2.43367	0.5	4.61835
2.442	0.5	4.46735
2.45033	0.5	4.31785
2.45867	0.5	4.21925
2.467	0.5	4.10055
2.47533	0.5	4.0043
2.48367	0.5	3.89275
2.492	0.5	3.80205
2.50033	0.5	3.73285
2.50867	0.5	3.66225
2.517	0.5	3.6066
2.52533	0.5	3.55145
2.53367	0.5	3.50825
2.542	0.5	3.47405
2.55033	0.5	3.41205
2.55867	0.5	3.3559
2.567	0.5	3.30395
2.57533	0.5	3.25635
2.58367	0.5	3.22205
2.592	0.5	3.1982
2.60033	0.5	3.18205
2.60867	0.5	3.1841
2.617	0.5	3.2173
2.62533	0.5	3.216
2.63367	0.5	3.24355
2.642	0.5	3.3092
2.65033	0.5	3.4006
2.65867	0.5	3.5283
2.667	0.5	3.6414
2.67533	0.5	3.71975
2.68367	0.5	3.72755
2.692	0.5	3.5949
2.70033	0.5	3.4443
2.70867	0.5	3.2306
2.717	0.5	3.04225
2.72533	0.5	2.91355
2.73367	0.5	2.73895
2.742	0.5	2.5754
2.75033	0.5	2.48235
2.75867	0.5	2.4095
2.767	0.5	2.3524
2.77533	0.5	2.3179
2.78367	0.5	2.26365
2.792	0.5	2.2042
2.80033	0.5	2.15205
2.80867	0.5	2.097
2.817	0.5	2.0878
2.82533	0.5	2.05345
2.83367	0.5	2.0585
2.842	0.5	2.0541
2.85033	0.5	2.03395
2.85867	0.5	2.0045
2.867	0.5	1.98645
2.87533	0.5	1.9503
2.88367	0.5	1.94775
2.892	0.5	1.94385
2.90033	0.5	1.9214
2.90867	0.5	1.92785
2.917	0.5	1.9532
2.92533	0.5	1.97875
2.93367	0.5	1.9975
2.942	0.5	2.03775
2.95033	0.5	2.0367
2.95867	0.5	2.0763
2.967	0.5	2.07695
2.97533	0.5	2.0858
2.98367	0.5	2.07045
2.992	0.5	2.04985
3.00033	0.5	2.01195
3.00867	0.5	1.9617
3.017	0.5	1.9251
3.02533	0.5	1.8761
3.03367	0.5	1.8792
3.042	0.5	1.89295
3.05033	0.5	1.9458
3.05867	0.5	2.0422
3.067	0.5	2.2079
3.07533	0.5	2.43265
3.08367	0.5	2.72275
3.092	0.5	3.0012
3.10033	0.5	3.269
3.10867	0.5	3.4604
3.117	0.5	3.5475
3.12533	0.5	3.49515
3.13367	0.5	3.33775
3.142	0.5	3.1154
3.15033	0.5	2.83655
3.15867	0.5	2.55805
3.167	0.5	2.28785
3.17533	0.5	2.0728
3.18367	0.5	1.89185
3.192	0.5	1.7505
3.20033	0.5	1.64105
3.20867	0.5	1.56315
3.217	0.5	1.53255
3.22533	0.5	1.4897
3.23367	0.5	1.44745
3.242	0.5	1.41135
3.25033	0.5	1.389
3.25867	0.5	1.3607
3.267	0.5	1.35255
3.27533	0.5	1.33525
3.28367	0.5	1.3349
3.292	0.5	1.3311
3.30033	0.5	1.3357
3.30867	0.5	1.3099
3.317	0.5	1.28645
3.32533	0.5	1.27305
3.33367	0.5	1.24975
3.342	0.5	1.2471
3.35033	0.5	1.2465
3.35867	0.5	1.24575
3.367	0.5	1.25705
3.37533	0.5	1.2493
3.38367	0.5	1.22305
3.392	0.5	1.20255
3.40033	0.5	1.1713
3.40867	0.5	1.16095
3.417	0.5	1.1517
3.42533	0.5	1.15215
3.43367	0.5	1.1494
3.442	0.5	1.17455
3.45033	0.5	1.1796
3.45867	0.5	1.16535
3.467	0.5	1.1557
3.47533	0.5	1.1406
3.48367	0.5	1.12525
3.492	0.5	1.1295
3.50033	0.5	1.14245
3.50867	0.5	1.1524
3.517	0.5	1.177
3.52533	0.5	1.18885
3.53367	0.5	1.25695
3.542	0.5	1.26565
3.55033	0.5	1.3009
3.55867	0.5	1.34085
3.567	0.5	1.4236
3.57533	0.5	1.50975
3.58367	0.5	1.63515
3.592	0.5	1.8046
3.60033	0.5	1.972
3.60867	0.5	2.18125
3.617	0.5	2.4232
3.62533	0.5	2.68865
3.63367	0.5	3.01665
3.642	0.5	3.4334
3.65033	0.5	3.96315
3.65867	0.5	4.63875
3.667	0.5	5.57895
3.67533	0.5	6.8388
3.68367	0.5	8.5265
3.692	0.5	10.7853
3.70033	0.5	13.6549
3.70867	0.5	17.0922
3.717	0.5	20.8921
3.72533	0.5	24.7513
3.73367	0.5	28.1765
3.742	0.5	30.8169
3.75033	0.5	32.2589
3.75867	0.5	32.325
3.767	0.5	31.0521
3.77533	0.5	28.6811
3.78367	0.5	25.5953
3.792	0.5	22.1496
3.80033	0.5	18.6853
3.80867	0.5	15.4489
3.817	0.5	12.5907
3.82533	0.5	10.1876
3.83367	0.5	8.2298
3.842	0.5	6.69275
3.85033	0.5	5.51205
3.85867	0.5	4.6189
3.867	0.5	3.9396
3.87533	0.5	3.4345
3.88367	0.5	3.0548
3.892	0.5	2.76715
3.90033	0.5	2.56075
3.90867	0.5	2.37125
3.917	0.5	2.20385
3.92533	0.5	2.07795
3.93367	0.5	1.9683
3.942	0.5	1.8853
3.95033	0.5	1.8261
3.95867	0.5	1.76645
3.967	0.5	1.7147
3.97533	0.5	1.69715
3.98367	0.5	1.66005
3.992	0.5	1.6147
4.00033	0.5	1.5756
4.00867	0.5	1.54305
4.017	0.5	1.51055
4.02533	0.5	1.48695
4.03367	0.5	1.4554
4.042	0.5	1.45325
4.05033	0.5	1.44735
4.05867	0.5	1.43805
4.067	0.5	1.41
4.07533	0.5	1.38565
4.08367	0.5	1.37565
4.092	0.5	1.3609
4.10033	0.5	1.3629
4.10867	0.5	1.36275
4.117	0.5	1.38165
4.12533	0.5	1.40075
4.13367	0.5	1.40725
4.142	0.5	1.4244
4.15033	0.5	1.4243
4.15867	0.5	1.4251
4.167	0.5	1.4314
4.17533	0.5	1.44515
4.18367	0.5	1.4514
4.192	0.5	1.47025
4.20033	0.5	1.47405
4.20867	0.5	1.4761
4.217	0.5	1.4569
4.22533	0.5	1.41835
4.23367	0.5	1.39165
4.242	0.5	1.3556
4.25033	0.5	1.34185
4.25867	0.5	1.32455
4.267	0.5	1.31355
4.27533	0.5	1.3087
4.28367	0.5	1.32215
4.292	0.5	1.316
4.30033	0.5	1.30165
4.30867	0.5	1.3123
4.317	0.5	1.3219
4.32533	0.5	1.36985
4.33367	0.5	1.41785
4.342	0.5	1.48705
4.35033	0.5	1.5587
4.35867	0.5	1.615
4.367	0.5	1.6728
4.37533	0.5	1.6947
4.38367	0.5	1.69025
4.392	0.5	1.6672
4.40033	0.5	1.64645
4.40867	0.5	1.6101
4.417	0.5	1.55795
4.42533	0.5	1.5048
4.43367	0.5	1.46215
4.442	0.5	1.38635
4.45033	0.5	1.3127
4.45867	0.5	1.23895
4.467	0.5	1.18555
4.47533	0.5	1.1302
4.48367	0.5	1.1115
4.492	0.5	1.08255
4.50033	0.5	1.07845
4.50867	0.5	1.07605
4.517	0.5	1.07185
4.52533	0.5	1.05455
4.53367	0.5	1.02525
4.542	0.5	1.01245
4.55033	0.5	1.0048
4.55867	0.5	0.99845
4.567	0.5	0.9983
4.57533	0.5	1.0177
4.58367	0.5	1.02015
4.592	0.5	1.017
4.60033	0.5	1.0055
4.60867	0.5	0.97405
4.617	0.5	0.97245
4.62533	0.5	0.96975
4.63367	0.5	0.97695
4.642	0.5	0.9734
4.65033	0.5	0.99125
4.65867	0.5	1.00435
4.667	0.5	0.99725
4.67533	0.5	1.0033
4.68367	0.5	0.99115
4.692	0.5	0.98485
4.70033	0.5	0.9817
4.70867	0.5	0.98435
4.717	0.5	0.99715
4.72533	0.5	1.00945
4.73367	0.5	1.03315
4.742	0.5	1.0293
4.75033	0.5	1.01395
4.75867	0.5	0.9909
4.767	0.5	0.96955
4.77533	0.5	0.954
4.78367	0.5	0.95585
4.792	0.5	0.95365
4.80033	0.5	0.96395
4.80867	0.5	0.97595
4.817	0.5	0.98365
4.82533	0.5	0.97435
4.83367	0.5	0.949
4.842	0.5	0.9417
4.85033	0.5	0.93345
4.85867	0.5	0.9358
4.867	0.5	0.93415
4.87533	0.5	0.969
4.88367	0.5	0.9836
4.892	0.5	0.98295
4.90033	0.5	0.9728
4.90867	0.5	0.9489
4.917	0.5	0.94415
4.92533	0.5	0.9431
4.93367	0.5	0.95875
4.942	0.5	0.9572
4.95033	0.5	0.9714
4.95867	0.5	0.98995
4.967	0.5	1.01285
4.97533	0.5	1.0223
4.98367	0.5	1.0219
4.992	0.5	1.0188
5.00033	0.5	1.0162
5.00867	0.5	1.03185
5.017	0.5	1.02555
5.02533	0.5	1.0279
5.03367	0.5	1.0418
5.042	0.5	1.0489
5.05033	0.5	1.0356
5.05867	0.5	1.0058
5.067	0.5	0.9878
5.07533	0.5	0.9716
5.08367	0.5	0.9814
5.092	0.5	0.96205
5.10033	0.5	0.9671
5.10867	0.5	0.98235
5.117	0.5	0.9778
5.12533	0.5	0.9565
5.13367	0.5	0.9393
5.142	0.5	0.94985
5.15033	0.5	0.93205
5.15867	0.5	0.93945
5.167	0.5	0.9389
5.17533	0.5	0.94185
5.18367	0.5	0.9636
5.192	0.5	0.96935
5.20033	0.5	0.96565
5.20867	0.5	0.9533
5.217	0.5	0.9587
5.22533	0.5	0.95755
5.23367	0.5	0.9645
5.242	0.5	0.96605
5.25033	0.5	0.9816
5.25867	0.5	1.014
5.267	0.5	1.0189
5.27533	0.5	1.0137
5.28367	0.5	1.0126
5.292	0.5	1.0094
5.30033	0.5	0.98655
5.30867	0.5	0.99885
5.317	0.5	1.0015
5.32533	0.5	1.02005
5.33367	0.5	1.0599
5.342	0.5	1.0607
5.35033	0.5	1.0695
5.35867	0.5	1.06095
5.367	0.5	1.06105
5.37533	0.5	1.05755
5.38367	0.5	1.06085
5.392	0.5	1.08525
5.40033	0.5	1.10435
5.40867	0.5	1.13225
5.417	0.5	1.16175
5.42533	0.5	1.1681
5.43367	0.5	1.17355
5.442	0.5	1.17255
5.45033	0.5	1.1721
5.45867	0.5	1.1954
5.467	0.5	1.2095
5.47533	0.5	1.2186
5.48367	0.5	1.2594
5.492	0.5	1.27585
5.50033	0.5	1.29415
5.50867	0.5	1.30825
5.517	0.5	1.3026
5.52533	0.5	1.3211
5.53367	0.5	1.3299
5.542	0.5	1.3471
5.55033	0.5	1.37545
5.55867	0.5	1.4091
5.567	0.5	1.45195
5.57533	0.5	1.46515
5.58367	0.5	1.47295
5.592	0.5	1.4887
5.60033	0.5	1.5141
5.60867	0.5	1.5384
5.617	0.5	1.57055
5.62533	0.5	1.61375
5.63367	0.5	1.6677
5.642	0.5	1.73365
5.65033	0.5	1.7672
5.65867	0.5	1.8204
5.667	0.5	1.8766
5.67533	0.5	1.9274
5.68367	0.5	1.98645
5.692	0.5	2.0589
5.70033	0.5	2.1331
5.70867	0.5	2.23865
5.717	0.5	2.3445
5.72533	0.5	2.45825
5.73367	0.5	2.57445
5.742	0.5	2.6998
5.75033	0.5	2.8411
5.75867	0.5	3.00305
5.767	0.5	3.1963
5.77533	0.5	3.41015
5.78367	0.5	3.6712
5.792	0.5	3.9733
5.80033	0.5	4.3208
5.80867	0.5	4.7326
5.817	0.5	5.24385
5.82533	0.5	5.91085
5.83367	0.5	6.80065
5.842	0.5	7.9776
5.85033	0.5	9.51765
5.85867	0.5	11.501
5.867	0.5	13.9032
5.87533	0.5	16.6838
5.88367	0.5	19.7055
5.892	0.5	22.8293
5.90033	0.5	25.8685
5.90867	0.5	28.6859
5.917	0.5	31.1639
5.92533	0.5	33.1465
5.93367	0.5	34.6198
5.942	0.5	35.5359
5.95033	0.5	35.8716
5.95867	0.5	35.6872
5.967	0.5	35.0669
5.97533	0.5	34.0993
5.98367	0.5	32.8723
5.992	0.5	31.4816
6.00033	0.5	29.9501
6.00867	0.5	28.3875
6.017	0.5	26.799
6.02533	0.5	25.1986
6.03367	0.5	23.6424
6.042	0.5	22.1566
6.05033	0.5	20.7556
6.05867	0.5	19.4508
6.067	0.5	18.2602
6.07533	0.5	17.1588
6.08367	0.5	16.1609
6.092	0.5	15.2426
6.10033	0.5	14.3889
6.10867	0.5	13.6111
6.117	0.5	12.877
6.12533	0.5	12.1999
6.13367	0.5	11.5797
6.142	0.5	11.0057
6.15033	0.5	10.4434
6.15867	0.5	9.94375
6.167	0.5	9.4756
6.17533	0.5	9.0242
6.18367	0.5	8.62435
6.192	0.5	8.22525
6.20033	0.5	7.87625
6.20867	0.5	7.55855
6.217	0.5	7.2968
6.22533	0.5	7.0549
6.23367	0.5	6.84915
6.242	0.5	6.664
6.25033	0.5	6.4789
6.25867	0.5	6.2775
6.267	0.5	6.04625
6.27533	0.5	5.81045
6.28367	0.5	5.5712
6.292	0.5	5.3325
6.30033	0.5	5.05345
6.30867	0.5	4.77935
6.317	0.5	4.5103
6.32533	0.5	4.22195
6.33367	0.5	3.93505
6.342	0.5	3.6584
6.35033	0.5	3.406
6.35867	0.5	3.18565
6.367	0.5	3.01
6.37533	0.5	2.858
6.38367	0.5	2.7283
6.392	0.5	2.63985
6.40033	0.5	2.56035
6.40867	0.5	2.4902
6.417	0.5	2.4112
6.42533	0.5	2.34445
6.43367	0.5	2.30595
6.442	0.5	2.27735
6.45033	0.5	2.27135
6.45867	0.5	2.26235
6.467	0.5	2.274
6.47533	0.5	2.28485
6.48367	0.5	2.2823
6.492	0.5	2.27715
6.50033	0.5	2.27185
6.50867	0.5	2.26365
6.517	0.5	2.2644
6.52533	0.5	2.28005
6.53367	0.5	2.2938
6.542	0.5	2.3212
6.55033	0.5	2.33755
6.55867	0.5	2.33995
6.567	0.5	2.32755
6.57533	0.5	2.30815
6.58367	0.5	2.30215
6.592	0.5	2.3113
6.60033	0.5	2.296
6.60867	0.5	2.30235
6.617	0.5	2.32765
6.62533	0.5	2.3266
6.63367	0.5	2.3177
6.642	0.5	2.30265
6.65033	0.5	2.28915
6.65867	0.5	2.28375
6.667	0.5	2.27295
6.67533	0.5	2.2779
6.68367	0.5	2.2693
6.692	0.5	2.29475
6.70033	0.5	2.29785
6.70867	0.5	2.29915
6.717	0.5	2.28575
6.72533	0.5	2.25945
6.73367	0.5	2.24615
6.742	0.5	2.24935
6.75033	0.5	2.2471
6.75867	0.5	2.2377
6.767	0.5	2.25575
6.77533	0.5	2.27555
6.78367	0.5	2.2697
6.792	0.5	2.254
6.80033	0.5	2.233
6.80867	0.5	2.21655
6.817	0.5	2.2105
6.82533	0.5	2.20835
6.83367	0.5	2.2065
6.842	0.5	2.2154
6.85033	0.5	2.22975
6.85867	0.5	2.22445
6.867	0.5	2.21195
6.87533	0.5	2.18945
6.88367	0.5	2.16795
6.892	0.5	2.1498
6.90033	0.5	2.16095
6.90867	0.5	2.1567
6.917	0.5	2.17175
6.92533	0.5	2.1823
6.93367	0.5	2.1718
6.942	0.5	2.15835
6.95033	0.5	2.1382
6.95867	0.5	2.1239
6.967	0.5	2.12005
6.97533	0.5	2.11795
6.98367	0.5	2.1114
6.992	0.5	2.12675
7.00033	0.5	2.1348
7.00867	0.5	2.14115
7.017	0.5	2.1278
7.02533	0.5	2.1142
7.03367	0.5	2.10355
7.042	0.5	2.0853
7.05033	0.5	2.09105
7.05867	0.5	2.084
7.067	0.5	2.09565
7.07533	0.5	2.11045
7.08367	0.5	2.10055
7.092	0.5	2.09665
7.10033	0.5	2.07125
7.10867	0.5	2.0651
7.117	0.5	2.0628
7.12533	0.5	2.0558
7.13367	0.5	2.062
7.142	0.5	2.07145
7.15033	0.5	2.09835
7.15867	0.5	2.0916
7.167	0.5	2.081
7.17533	0.5	2.083
7.18367	0.5	2.0671
7.192	0.5	2.0546
7.20033	0.5	2.0569
7.20867	0.5	2.05855
7.217	0.5	2.0688
7.22533	0.5	2.0842
7.23367	0.5	2.0858
7.242	0.5	2.0797
7.25033	0.5	2.05965
7.25867	0.5	2.04155
7.267	0.5	2.0256
7.27533	0.5	2.0361
7.28367	0.5	2.0431
7.292	0.5	2.0497
7.30033	0.5	2.0693
7.30867	0.5	2.0621
7.317	0.5	2.04895
7.32533	0.5	2.04415
7.33367	0.5	2.01705
7.342	0.5	2.002
7.35033	0.5	1.99635
7.35867	0.5	1.99805
7.367	0.5	1.99635
7.37533	0.5	2.0086
7.38367	0.5	2.0138
7.392	0.5	2.0073
7.40033	0.5	2.0048
7.40867	0.5	1.99225
7.417	0.5	1.97905
7.42533	0.5	1.9859
7.43367	0.5	1.98505
7.442	0.5	1.99155
7.45033	0.5	2.0118
7.45867	0.5	2.0236
7.467	0.5	2.02495
7.47533	0.5	2.0236
7.48367	0.5	2.0198
7.492	0.5	2.01435
7.50033	0.5	2.0177
7.50867	0.5	2.0252
7.517	0.5	2.0367
7.52533	0.5	2.05325
7.53367	0.5	2.06315
7.542	0.5	2.05485
7.55033	0.5	2.0387
7.55867	0.5	2.01055
7.567	0.5	1.99535
7.57533	0.5	1.9977
7.58367	0.5	2.0078
7.592	0.5	1.9918
7.60033	0.5	2.0099
7.60867	0.5	2.0036
7.617	0.5	2.00325
7.62533	0.5	1.96295
7.63367	0.5	1.94505
7.642	0.5	1.92455
7.65033	0.5	1.9166
7.65867	0.5	1.91925
7.667	0.5	1.90395
7.67533	0.5	1.92825
7.68367	0.5	1.924
7.692	0.5	1.91735
7.70033	0.5	1.9136
7.70867	0.5	1.88375
7.717	0.5	1.88495
7.72533	0.5	1.88275
7.73367	0.5	1.88615
7.742	0.5	1.89015
7.75033	0.5	1.9104
7.75867	0.5	1.9229
7.767	0.5	1.9205
7.77533	0.5	1.90835
7.78367	0.5	1.88345
7.792	0.5	1.87105
7.80033	0.5	1.86995
7.80867	0.5	1.8797
7.817	0.5	1.87755
7.82533	0.5	1.89915
7.83367	0.5	1.90465
7.842	0.5	1.8963
7.85033	0.5	1.9005
7.85867	0.5	1.882
7.867	0.5	1.8694
7.87533	0.5	1.86165
7.88367	0.5	1.86935
7.892	0.5	1.8608
7.90033	0.5	1.8772
7.90867	0.5	1.88235
7.917	0.5	1.886
7.92533	0.5	1.87235
7.93367	0.5	1.84825
7.942	0.5	1.8388
7.95033	0.5	1.846
7.95867	0.5	1.8454
7.967	0.5	1.852
7.97533	0.5	1.8693
7.98367	0.5	1.88345
7.992	0.5	1.87655
8.00033	0.5	1.87625
8.00867	0.5	1.86415
8.017	0.5	1.8541
8.02533	0.5	1.84835
8.03367	0.5	1.85645
8.042	0.5	1.85475
8.05033	0.5	1.8804
8.05867	0.5	1.8975
8.067	0.5	1.8965
8.07533	0.5	1.90075
8.08367	0.5	1.88095
8.092	0.5	1.8639
8.10033	0.5	1.8491
8.10867	0.5	1.8691
8.117	0.5	1.85865
8.12533	0.5	1.8748
8.13367	0.5	1.8847
8.142	0.5	1.87785
8.15033	0.5	1.87235
8.15867	0.5	1.85575
8.167	0.5	1.8451
8.17533	0.5	1.83455
8.18367	0.5	1.826
8.192	0.5	1.81925
8.20033	0.5	1.8335
8.20867	0.5	1.8426
8.217	0.5	1.84105
8.22533	0.5	1.8288
8.23367	0.5	1.8043
8.242	0.5	1.8036
8.25033	0.5	1.7938
8.25867	0.5	1.79035
8.267	0.5	1.78985
8.27533	0.5	1.7983
8.28367	0.5	1.824
8.292	0.5	1.81785
8.30033	0.5	1.80625
8.30867	0.5	1.7981
8.317	0.5	1.77955
8.32533	0.5	1.771
8.33367	0.5	1.76895
8.342	0.5	1.76265
8.35033	0.5	1.77575
8.35867	0.5	1.79945
8.367	0.5	1.8022
8.37533	0.5	1.79355
8.38367	0.5	1.78115
8.392	0.5	1.7675
8.40033	0.5	1.7523
8.40867	0.5	1.76235
8.417	0.5	1.7689
8.42533	0.5	1.77435
8.43367	0.5	1.7792
8.442	0.5	1.80555
8.45033	0.5	1.80495
8.45867	0.5	1.7997
8.467	0.5	1.7877
8.47533	0.5	1.7813
8.48367	0.5	1.78545
8.492	0.5	1.77745
8.50033	0.5	1.3482
8.50867	0.5	1.52255
8.517	0.5	1.5689
8.52533	0.5	1.60645
8.53367	0.5	1.63035
8.542	0.5	1.63365
8.55033	0.5	1.6417
8.55867	0.5	1.66725
8.567	0.5	1.6981
8.57533	0.5	1.7067
8.58367	0.5	1.7444
8.592	0.5	1.7587
8.60033	0.5	1.7585
8.60867	0.5	1.753
8.617	0.5	1.74865
8.62533	0.5	1.7579
8.63367	0.5	1.7555
8.642	0.5	1.75565
8.65033	0.5	1.76535
8.65867	0.5	1.78685
8.667	0.5	1.80245
8.67533	0.5	1.8039
8.68367	0.5	1.7884
8.692	0.5	1.7742
8.70033	0.5	1.77465
8.70867	0.5	1.76765
8.717	0.5	1.7764
8.72533	0.5	1.78085
8.73367	0.5	1.8002
8.742	0.5	1.81015
8.75033	0.5	1.7957
8.75867	0.5	1.79165
8.767	0.5	1.78005
8.77533	0.5	1.7603
8.78367	0.5	1.75275
8.792	0.5	1.76035
8.80033	0.5	1.7633
8.80867	0.5	1.79135
8.817	0.5	1.7931
8.82533	0.5	1.7981
8.83367	0.5	1.7929
8.842	0.5	1.77765
8.85033	0.5	1.7631
8.85867	0.5	1.76895
8.867	0.5	1.77215
8.87533	0.5	1.77155
8.88367	0.5	1.79855
8.892	0.5	1.8042
8.90033	0.5	1.7923
8.90867	0.5	1.7945
8.917	0.5	1.7777
8.92533	0.5	1.7677
8.93367	0.5	1.75735
8.942	0.5	1.76565
8.95033	0.5	1.763
8.95867	0.5	1.78505
8.967	0.5	1.7959
8.97533	0.5	1.7965
8.98367	0.5	1.7959
8.992	0.5	1.77265
9.00033	0.5	1.76235
9.00867	0.5	1.75755
9.017	0.5	1.7753
9.02533	0.5	1.7664
9.03367	0.5	1.78965
9.042	0.5	1.79265
9.05033	0.5	1.8016
9.05867	0.5	1.799
9.067	0.5	1.77705
9.07533	0.5	1.76515
9.08367	0.5	1.7614
9.092	0.5	1.77495
9.10033	0.5	1.7631
9.10867	0.5	1.78975
9.117	0.5	1.8069
9.12533	0.5	1.80765
9.13367	0.5	1.79795
9.142	0.5	1.7825
9.15033	0.5	1.78445
9.15867	0.5	1.7722
9.167	0.5	1.78835
9.17533	0.5	1.77895
9.18367	0.5	1.8029
9.192	0.5	1.81725
9.20033	0.5	1.8163
9.20867	0.5	1.81535
9.217	0.5	1.80775
9.22533	0.5	1.80105
9.23367	0.5	1.7969
9.242	0.5	1.808
9.25033	0.5	1.8087
9.25867	0.5	1.8229
9.267	0.5	1.84375
9.27533	0.5	1.842
9.28367	0.5	1.8426
9.292	0.5	1.83145
9.30033	0.5	1.82725
9.30867	0.5	1.81705
9.317	0.5	1.8161
9.32533	0.5	1.81245
9.33367	0.5	1.8306
9.342	0.5	1.8475
9.35033	0.5	1.8589
9.35867	0.5	1.8569
9.367	0.5	1.8551
9.37533	0.5	1.8474
9.38367	0.5	1.8546
9.392	0.5	1.85065
9.40033	0.5	1.8564
9.40867	0.5	1.88455
9.417	0.5	1.9121
9.42533	0.5	1.91855
9.43367	0.5	1.9198
9.442	0.5	1.91235
9.45033	0.5	1.9162
9.45867	0.5	1.9199
9.467	0.5	1.9426
9.47533	0.5	1.9625
9.48367	0.5	2.0009
9.492	0.5	2.0277
9.50033	0.5	2.05655
9.50867	0.5	2.0691
9.517	0.5	2.08485
9.52533	0.5	2.1086
9.53367	0.5	2.12455
9.542	0.5	2.16475
9.55033	0.5	2.20435
9.55867	0.5	2.2325
9.567	0.5	2.27585
9.57533	0.5	2.3038
9.58367	0.5	2.33055
9.592	0.5	2.33765
9.60033	0.5	2.33455
9.60867	0.5	2.3537
9.617	0.5	2.37045
9.62533	0.5	2.37695
9.63367	0.5	2.38945
9.642	0.5	2.41785
9.65033	0.5	2.4138
9.65867	0.5	2.4118
9.667	0.5	2.3854
9.67533	0.5	2.36105
9.68367	0.5	2.32735
9.692	0.5	2.3078
9.70033	0.5	2.28045
9.70867	0.5	2.25845
9.717	0.5	2.2439
9.72533	0.5	2.23375
9.73367	0.5	2.1965
9.742	0.5	2.1572
9.75033	0.5	2.104
9.75867	0.5	2.0698
9.767	0.5	2.032
9.77533	0.5	2.02585
9.78367	0.5	1.99235
9.792	0.5	1.98975
9.80033	0.5	1.96675
9.80867	0.5	1.95185
9.817	0.5	1.9231
9.82533	0.5	1.89745
9.83367	0.5	1.87765
9.842	0.5	1.85285
9.85033	0.5	1.8442
9.85867	0.5	1.838
9.867	0.5	1.8473
9.87533	0.5	1.85365
9.88367	0.5	1.83835
9.892	0.5	1.82565
9.90033	0.5	1.801
9.90867	0.5	1.78305
9.917	0.5	1.78425
9.92533	0.5	1.78455
9.93367	0.5	1.77915
9.942	0.5	1.7985
9.95033	0.5	1.8118
9.95867	0.5	1.803
9.967	0.5	1.79125
9.97533	0.5	1.77935
9.98367	0.5	1.77115
9.992	0.5	1.7777
10.0003	0.5	1.77105
10.0087	0.5	1.77085
10.017	0.5	1.7973
10.0253	0.5	1.81405
10.0337	0.5	1.81685
10.042	0.5	1.80285
10.0503	0.5	1.7894
10.0587	0.5	1.7844
10.067	0.5	1.78115
10.0753	0.5	1.7801
10.0837	0.5	1.78795
10.092	0.5	1.8016
10.1003	0.5	1.8189
10.1087	0.5	1.80865
10.117	0.5	1.80465
10.1253	0.5	1.79375
10.1337	0.5	1.7839
10.142	0.5	1.7789
10.1503	0.5	1.78255
10.1587	0.5	1.7908
10.167	0.5	1.8062
10.1753	0.5	1.8121
10.1837	0.5	1.82175
10.192	0.5	1.79315
10.2003	0.5	1.78215
10.2087	0.5	1.77795
10.217	0.5	1.7578
10.2253	0.5	1.7704
10.2337	0.5	1.7633
10.242	0.5	1.78815
10.2503	0.5	1.7934
10.2587	0.5	1.7933
10.267	0.5	1.78405
10.2753	0.5	1.7732
10.2837	0.5	1.75775
10.292	0.5	1.74295
10.3003	0.5	1.7565
10.3087	0.5	1.7643
10.317	0.5	1.7727
10.3253	0.5	1.78145
10.3337	0.5	1.78605
10.342	0.5	1.777
10.3503	0.5	1.77035
10.3587	0.5	1.75865
10.367	0.5	1.74725
10.3753	0.5	1.7622
10.3837	0.5	1.75665
10.392	0.5	1.7658
10.4003	0.5	1.776
10.4087	0.5	1.79125
10.417	0.5	1.7788
10.4253	0.5	1.7767
10.4337	0.5	1.75935
10.442	0.5	1.7489
10.4503	0.5	1.75425
10.4587	0.5	1.76035
10.467	0.5	1.78045
10.4753	0.5	1.79005
10.4837	0.5	1.80565
10.492	0.5	1.79395
10.5003	0.5	1.7778
10.5087	0.5	1.76135
10.517	0.5	1.75035
10.5253	0.5	1.75535
10.5337	0.5	1.74825
10.542	0.5	1.7698
10.5503	0.5	1.78475
10.5587	0.5	1.78355
10.567	0.5	1.7786
10.5753	0.5	1.7562
10.5837	0.5	1.75875
10.592	0.5	1.73795
10.6003	0.5	1.75455
10.6087	0.5	1.755
10.617	0.5	1.7566
10.6253	0.5	1.76835
10.6337	0.5	1.7801
10.642	0.5	1.7832
10.6503	0.5	1.77285
10.6587	0.5	1.76625
10.667	0.5	1.75095
10.6753	0.5	1.7552
10.6837	0.5	1.75245
10.692	0.5	1.76495
10.7003	0.5	1.7862
10.7087	0.5	1.7852
10.717	0.5	1.77845
10.7253	0.5	1.76515
10.7337	0.5	1.753
10.742	0.5	1.74095
10.7503	0.5	1.7379
10.7587	0.5	1.7481
10.767	0.5	1.75865
10.7753	0.5	1.7762
10.7837	0.5	1.80285
10.792	0.5	1.7839
10.8003	0.5	1.77745
10.8087	0.5	1.76885
10.817	0.5	1.7626
10.8253	0.5	1.7613
10.8337	0.5	1.76645
10.842	0.5	1.77065
10.8503	0.5	1.79355
10.8587	0.5	1.8085
10.867	0.5	1.80645
10.8753	0.5	1.80005
10.8837	0.5	1.79105
10.892	0.5	1.78505
10.9003	0.5	1.7769
10.9087	0.5	1.78745
10.917	0.5	1.78955
10.9253	0.5	1.80715
10.9337	0.5	1.8202
10.942	0.5	1.80235
10.9503	0.5	1.7941
10.9587	0.5	1.78435
10.967	0.5	1.7742
10.9753	0.5	1.767
10.9837	0.5	1.76995
10.992	0.5	1.7824
11.0003	0.5	1.8032
11.0087	0.5	1.80485
11.017	0.5	1.79535
11.0253	0.5	1.79515
11.0337	0.5	1.76605
11.042	0.5	1.7658
11.0503	0.5	1.7575
11.0587	0.5	1.7497
11.067	0.5	1.74825
11.0753	0.5	1.7588
11.0837	0.5	1.77495
11.092	0.5	1.7686
11.1003	0.5	1.75165
11.1087	0.5	1.7492
11.117	0.5	1.74175
11.1253	0.5	1.74755
11.1337	0.5	1.7306
11.142	0.5	1.73065
11.1503	0.5	1.75265
11.1587	0.5	1.76
11.167	0.5	1.7625
11.1753	0.5	1.7381
11.1837	0.5	1.7478
11.192	0.5	1.7449
11.2003	0.5	1.7448
11.2087	0.5	1.73905
11.217	0.5	1.7464
11.2253	0.5	1.7519
11.2337	0.5	1.76665
11.242	0.5	1.7696
11.2503	0.5	1.7585
11.2587	0.5	1.74495
11.267	0.5	1.73995
11.2753	0.5	1.73485
11.2837	0.5	1.7475
11.292	0.5	1.73855
11.3003	0.5	1.75945
11.3087	0.5	1.77725
11.317	0.5	1.7701
11.3253	0.5	1.77375
11.3337	0.5	1.76395
11.342	0.5	1.7545
11.3503	0.5	1.75785
11.3587	0.5	1.752
11.367	0.5	1.74855
11.3753	0.5	1.77275
11.3837	0.5	1.77905
11.392	0.5	1.78215
11.4003	0.5	1.7828
11.4087	0.5	1.7728
11.417	0.5	1.7599
11.4253	0.5	1.75435
11.4337	0.5	1.7649
11.442	0.5	1.7461
11.4503	0.5	1.787
11.4587	0.5	1.80875
11.467	0.5	1.81015
11.4753	0.5	1.79335
11.4837	0.5	1.77985
11.492	0.5	1.7796
11.5003	0.5	1.77565
11.5087	0.5	1.78935
11.517	0.5	1.77745
11.5253	0.5	1.8011
11.5337	0.5	1.8309
11.542	0.5	1.83635
11.5503	0.5	1.8272
11.5587	0.5	1.8186
11.567	0.5	1.81375
11.5753	0.5	1.8105
11.5837	0.5	1.81325
11.592	0.5	1.82435
11.6003	0.5	1.8503
11.6087	0.5	1.86465
11.617	0.5	1.873
11.6253	0.5	1.8664
11.6337	0.5	1.85995
11.642	0.5	1.85495
11.6503	0.5	1.8676
11.6587	0.5	1.8733
11.667	0.5	1.8721
11.6753	0.5	1.89585
11.6837	0.5	1.91635
11.692	0.5	1.94005
11.7003	0.5	1.94135
11.7087	0.5	1.92575
11.717	0.5	1.91115
11.7253	0.5	1.92055
11.7337	0.5	1.93065
11.742	0.5	1.9129
11.7503	0.5	1.92605
11.7587	0.5	1.9486
11.767	0.5	1.95925
11.7753	0.5	1.9503
11.7837	0.5	1.90605
11.792	0.5	1.89635
11.8003	0.5	1.88445
11.8087	0.5	1.8958
11.817	0.5	1.9007
11.8253	0.5	1.90275
11.8337	0.5	1.93525
11.842	0.5	1.9466
11.8503	0.5	1.9426
11.8587	0.5	1.9414
11.867	0.5	1.9399
11.8753	0.5	1.93325
11.8837	0.5	1.9365
11.892	0.5	1.9379
11.9003	0.5	1.9516
11.9087	0.5	1.98385
11.917	0.5	1.98305
11.9253	0.5	1.99535
11.9337	0.5	1.99485
11.942	0.5	1.99585
11.9503	0.5	2.0112
11.9587	0.5	2.02385
11.967	0.5	2.04945
11.9753	0.5	2.0813
11.9837	0.5	2.14075
11.992	0.5	2.1693
12.0003	0.5	2.18725
12.0087	0.5	2.19855
12.017	0.5	2.2242
12.0253	0.5	2.25645
12.0337	0.5	2.319
12.042	0.5	2.35285
12.0503	0.5	2.3909
12.0587	0.5	2.46205
12.067	0.5	2.5133
12.0753	0.5	2.56145
12.0837	0.5	2.6079
12.092	0.5	2.66065
12.1003	0.5	2.71195
12.1087	0.5	2.7835
12.117	0.5	2.8614
12.1253	0.5	2.94135
12.1337	0.5	3.0397
12.142	0.5	3.1313
12.1503	0.5	3.22045
12.1587	0.5	3.307
12.167	0.5	3.3889
12.1753	0.5	3.4937
12.1837	0.5	3.5995
12.192	0.5	3.71545
12.2003	0.5	3.83575
12.2087	0.5	3.9861
12.217	0.5	4.12935
12.2253	0.5	4.2693
12.2337	0.5	4.3952
12.242	0.5	4.5211
12.2503	0.5	4.6665
12.2587	0.5	4.82795
12.267	0.5	5.0024
12.2753	0.5	5.19645
12.2837	0.5	5.3891
12.292	0.5	5.59
12.3003	0.5	5.7776
12.3087	0.5	5.9698
12.317	0.5	6.1642
12.3253	0.5	6.3668
12.3337	0.5	6.60465
12.342	0.5	6.8393
12.3503	0.5	7.08055
12.3587	0.5	7.34595
12.367	0.5	7.60885
12.3753	0.5	7.8737
12.3837	0.5	8.12625
12.392	0.5	8.38105
12.4003	0.5	8.6545
12.4087	0.5	8.94925
12.417	0.5	9.25235
12.4253	0.5	9.55915
12.4337	0.5	9.90625
12.442	0.5	10.2458
12.4503	0.5	10.5915
12.4587	0.5	10.9414
12.467	0.5	11.2715
12.4753	0.5	11.6623
12.4837	0.5	12.0422
12.492	0.5	12.4498
12.5003	0.5	12.8655
12.5087	0.5	13.3233
12.517	0.5	13.7841
12.5253	0.5	14.2417
12.5337	0.5	14.7163
12.542	0.5	15.2186
12.5503	0.5	15.733
12.5587	0.5	16.2764
12.567	0.5	16.8576
12.5753	0.5	17.487
12.5837	0.5	18.1661
12.592	0.5	18.8847
12.6003	0.5	19.6343
12.6087	0.5	20.4203
12.617	0.5	21.2511
12.6253	0.5	22.1328
12.6337	0.5	23.0891
12.642	0.5	24.1534
12.6503	0.5	25.2845
12.6587	0.5	26.5423
12.667	0.5	27.9104
12.6753	0.5	29.3864
12.6837	0.5	30.9682
12.692	0.5	32.7087
12.7003	0.5	34.5835
12.7087	0.5	36.6343
12.717	0.5	38.9141
12.7253	0.5	41.3823
12.7337	0.5	44.0943
12.742	0.5	47.0724
12.7503	0.5	50.2751
12.7587	0.5	53.7214
12.767	0.5	57.4297
12.7753	0.5	61.4365
12.7837	0.5	65.7301
12.792	0.5	70.3787
12.8003	0.5	75.3016
12.8087	0.5	80.5845
12.817	0.5	86.16
12.8253	0.5	91.9551
12.8337	0.5	97.9994
12.842	0.5	104.454
12.8503	0.5	110.857
12.8587	0.5	117.404
12.867	0.5	124.091
12.8753	0.5	130.789
12.8837	0.5	137.583
12.892	0.5	144.284
12.9003	0.5	150.782
12.9087	0.5	157.047
12.917	0.5	162.995
12.9253	0.5	168.606
12.9337	0.5	173.851
12.942	0.5	178.731
12.9503	0.5	183.094
12.9587	0.5	187.004
12.967	0.5	190.386
12.9753	0.5	193.076
12.9837	0.5	195.112
12.992	0.5	196.489
13.0003	0.5	197.242
13.0087	0.5	197.349
13.017	0.5	196.922
13.0253	0.5	195.851
13.0337	0.5	194.249
13.042	0.5	192.126
13.0503	0.5	189.373
13.0587	0.5	186.08
13.067	0.5	182.295
13.0753	0.5	178.075
13.0837	0.5	173.518
13.092	0.5	168.686
13.1003	0.5	163.531
13.1087	0.5	158.148
13.117	0.5	152.597
13.1253	0.5	146.78
13.1337	0.5	140.803
13.142	0.5	134.703
13.1503	0.5	128.606
13.1587	0.5	122.455
13.167	0.5	116.34
13.1753	0.5	110.281
13.1837	0.5	104.306
13.192	0.5	98.4626
13.2003	0.5	92.6825
13.2087	0.5	87.0213
13.217	0.5	81.5483
13.2253	0.5	76.21
13.2337	0.5	71.0591
13.242	0.5	66.1788
13.2503	0.5	61.4931
13.2587	0.5	57.0285
13.267	0.5	52.8281
13.2753	0.5	48.8035
13.2837	0.5	44.9802
13.292	0.5	41.3852
13.3003	0.5	38.0132
13.3087	0.5	34.8465
13.317	0.5	31.9195
13.3253	0.5	29.1858
13.3337	0.5	26.6734
13.342	0.5	24.3464
13.3503	0.5	22.2005
13.3587	0.5	20.1925
13.367	0.5	18.3519
13.3753	0.5	16.6624
13.3837	0.5	15.1474
13.392	0.5	13.7411
13.4003	0.5	12.4985
13.4087	0.5	11.3233
13.417	0.5	10.315
13.4253	0.5	9.3692
13.4337	0.5	8.5501
13.442	0.5	7.76985
13.4503	0.5	7.0964
13.4587	0.5	6.4742
13.467	0.5	5.9259
13.4753	0.5	5.44055
13.4837	0.5	4.99565
13.492	0.5	4.6219
13.5003	0.5	4.2782
13.5087	0.5	3.9708
13.517	0.5	3.6756
13.5253	0.5	3.4163
13.5337	0.5	3.18025
13.542	0.5	2.9773
13.5503	0.5	2.784
13.5587	0.5	2.64055
13.567	0.5	2.50335
13.5753	0.5	2.38075
13.5837	0.5	2.2595
13.592	0.5	2.1799
13.6003	0.5	2.0377
13.6087	0.5	1.94135
13.617	0.5	1.8508
13.6253	0.5	1.79475
13.6337	0.5	1.73565
13.642	0.5	1.70355
13.6503	0.5	1.65995
13.6587	0.5	1.58025
13.667	0.5	1.52885
13.6753	0.5	1.47505
13.6837	0.5	1.41
13.692	0.5	1.37455
13.7003	0.5	1.3381
13.7087	0.5	1.30475
13.717	0.5	1.2895
13.7253	0.5	1.2931
13.7337	0.5	1.27765
13.742	0.5	1.2182
13.7503	0.5	1.18025
13.7587	0.5	1.1367
13.767	0.5	1.11595
13.7753	0.5	1.1015
13.7837	0.5	1.06
13.792	0.5	1.0679
13.8003	0.5	1.0574
13.8087	0.5	1.0533
13.817	0.5	1.0275
13.8253	0.5	1.00555
13.8337	0.5	0.9747
13.842	0.5	0.9639
13.8503	0.5	0.9462
13.8587	0.5	0.9105
13.867	0.5	0.91005
13.8753	0.5	0.9106
13.8837	0.5	0.9036
13.892	0.5	0.88265
13.9003	0.5	0.85495
13.9087	0.5	0.84655
13.917	0.5	0.8254
13.9253	0.5	0.8228
13.9337	0.5	0.81
13.942	0.5	0.82065
13.9503	0.5	0.8332
13.9587	0.5	0.8221
13.967	0.5	0.8131
13.9753	0.5	0.79635
13.9837	0.5	0.778
13.992	0.5	0.76595
14.0003	0.5	0.7587
14.0087	0.5	0.7534
14.017	0.5	0.75365
14.0253	0.5	0.75905
14.0337	0.5	0.7616
14.042	0.5	0.74965
14.0503	0.5	0.742
14.0587	0.5	0.71545
14.067	0.5	0.6893
14.0753	0.5	0.72205
14.0837	0.5	0.70785
14.092	0.5	0.7181
14.1003	0.5	0.707
14.1087	0.5	0.70525
14.117	0.5	0.7007
14.1253	0.5	0.6932
14.1337	0.5	0.67705
14.142	0.5	0.6682
14.1503	0.5	0.6772
14.1587	0.5	0.6804
14.167	0.5	0.6975
14.1753	0.5	0.7216
14.1837	0.5	0.7111
14.192	0.5	0.7016
14.2003	0.5	0.6959
14.2087	0.5	0.68505
14.217	0.5	0.68545
14.2253	0.5	0.68405
14.2337	0.5	0.67625
14.242	0.5	0.68195
14.2503	0.5	0.7085
14.2587	0.5	0.7049
14.267	0.5	0.70035
14.2753	0.5	0.6819
14.2837	0.5	0.671
14.292	0.5	0.66135
14.3003	0.5	0.6751
14.3087	0.5	0.6656
14.317	0.5	0.6625
14.3253	0.5	0.69115
14.3337	0.5	0.6974
14.342	0.5	0.68285
14.3503	0.5	0.6818
14.3587	0.5	0.66815
14.367	0.5	0.65615
14.3753	0.5	0.65825
14.3837	0.5	0.65665
14.392	0.5	0.6672
14.4003	0.5	0.67695
14.4087	0.5	0.68465
14.417	0.5	0.67995
14.4253	0.5	0.6685
14.4337	0.5	0.6499
14.442	0.5	0.6284
14.4503	0.5	0.6259
14.4587	0.5	0.62385
14.467	0.5	0.6176
14.4753	0.5	0.62875
14.4837	0.5	0.6379
14.492	0.5	0.6252
14.5003	0.5	0.62015
14.5087	0.5	0.59865
14.517	0.5	0.57425
14.5253	0.5	0.5855
14.5337	0.5	0.53285
14.542	0.5	0.5243
14.5503	0.5	0.547
14.5587	0.5	0.5649
14.567	0.5	0.54625
14.5753	0.5	0.5603
14.5837	0.5	0.5399
14.592	0.5	0.50585
14.6003	0.5	0.49705
14.6087	0.5	0.4819
14.617	0.5	0.4847
14.6253	0.5	0.5056
14.6337	0.5	0.5203
14.642	0.5	0.49935
14.6503	0.5	0.47965
14.6587	0.5	0.4646
14.667	0.5	0.44165
14.6753	0.5	0.4543
14.6837	0.5	0.4484
14.692	0.5	0.46195
14.7003	0.5	0.4708
14.7087	0.5	0.4669
14.717	0.5	0.4496
14.7253	0.5	0.45285
14.7337	0.5	0.42475
14.742	0.5	0.41105
14.7503	0.5	0.4118
14.7587	0.5	0.42625
14.767	0.5	0.41465
14.7753	0.5	0.42665
14.7837	0.5	0.43965
14.792	0.5	0.4244
14.8003	0.5	0.4243
14.8087	0.5	0.40745
14.817	0.5	0.39435
14.8253	0.5	0.3889
14.8337	0.5	0.3957
14.842	0.5	0.3889
14.8503	0.5	0.4042
14.8587	0.5	0.4157
14.867	0.5	0.4076
14.8753	0.5	0.3965
14.8837	0.5	0.38025
14.892	0.5	0.36515
14.9003	0.5	0.36665
14.9087	0.5	0.36685
14.917	0.5	0.3685
14.9253	0.5	0.3865
14.9337	0.5	0.39585
14.942	0.5	0.3894
14.9503	0.5	0.38925
14.9587	0.5	0.36295
14.967	0.5	0.3402
14.9753	0.5	0.3326
14.9837	0.5	0.33765
14.992	0.5	0.33625
15.0003	0.5	0.3557
15.0087	0.5	0.361
15.017	0.5	0.36895
15.0253	0.5	0.36145
15.0337	0.5	0.34925
15.042	0.5	0.33095
15.0503	0.5	0.33605
15.0587	0.5	0.33445
15.067	0.5	0.3337
15.0753	0.5	0.3466
15.0837	0.5	0.36575
15.092	0.5	0.3623
15.1003	0.5	0.35305
15.1087	0.5	0.34055
15.117	0.5	0.3243
15.1253	0.5	0.3136
15.1337	0.5	0.31515
15.142	0.5	0.31145
15.1503	0.5	0.3233
15.1587	0.5	0.34765
15.167	0.5	0.34155
15.1753	0.5	0.3459
15.1837	0.5	0.32425
15.192	0.5	0.312
15.2003	0.5	0.31515
15.2087	0.5	0.3141
15.217	0.5	0.3022
15.2253	0.5	0.31025
15.2337	0.5	0.32835
15.242	0.5	0.32815
15.2503	0.5	0.32795
15.2587	0.5	0.3125
15.267	0.5	0.2865
15.2753	0.5	0.28435
15.2837	0.5	0.2826
15.292	0.5	0.27755
15.3003	0.5	0.29375
15.3087	0.5	0.30515
15.317	0.5	0.3085
15.3253	0.5	0.2988
15.3337	0.5	0.29965
15.342	0.5	0.28095
15.3503	0.5	0.263
15.3587	0.5	0.2693
15.367	0.5	0.26335
15.3753	0.5	0.27425
15.3837	0.5	0.28395
15.392	0.5	0.2949
15.4003	0.5	0.28505
15.4087	0.5	0.25865
15.417	0.5	0.24155
15.4253	0.5	0.24355
15.4337	0.5	0.2474
15.442	0.5	0.25145
15.4503	0.5	0.25315
15.4587	0.5	0.27025
15.467	0.5	0.2661
15.4753	0.5	0.25305
15.4837	0.5	0.23655
15.492	0.5	0.21975
15.5003	0.5	0.209
15.5087	0.5	0.21185
15.517	0.5	0.20185
15.5253	0.5	0.20815
15.5337	0.5	0.2411
15.542	0.5	0.2381
15.5503	0.5	0.24275
15.5587	0.5	0.23085
15.567	0.5	0.2104
15.5753	0.5	0.2078
15.5837	0.5	0.2016
15.592	0.5	0.20115
15.6003	0.5	0.20515
15.6087	0.5	0.2324
15.617	0.5	0.2307
15.6253	0.5	0.23125
15.6337	0.5	0.22025
15.642	0.5	0.2077
15.6503	0.5	0.1866
15.6587	0.5	0.18505
15.667	0.5	0.19355
15.6753	0.5	0.19245
15.6837	0.5	0.22615
15.692	0.5	0.23425
15.7003	0.5	0.21955
15.7087	0.5	0.2013
15.717	0.5	0.1919
15.7253	0.5	0.17295
15.7337	0.5	0.1819
15.742	0.5	0.1801
15.7503	0.5	0.18405
15.7587	0.5	0.1857
15.767	0.5	0.20935
15.7753	0.5	0.2123
15.7837	0.5	0.1909
15.792	0.5	0.1785
15.8003	0.5	0.1714
15.8087	0.5	0.17665
15.817	0.5	0.1598
15.8253	0.5	0.15625
15.8337	0.5	0.1783
15.842	0.5	0.18545
15.8503	0.5	0.1923
15.8587	0.5	0.18565
15.867	0.5	0.1781
15.8753	0.5	0.16455
15.8837	0.5	0.1724
15.892	0.5	0.1717
15.9003	0.5	0.1674
15.9087	0.5	0.1935
15.917	0.5	0.20385
15.9253	0.5	0.19735
15.9337	0.5	0.1954
15.942	0.5	0.1858
15.9503	0.5	0.1621
15.9587	0.5	0.161
15.967	0.5	0.1499
15.9753	0.5	0.16285
15.9837	0.5	0.17155
15.992	0.5	0.1752
16.0003	0.5	0.18335
16.0087	0.5	0.17965
16.017	0.5	0.1599
16.0253	0.5	0.15285
16.0337	0.5	0.15085
16.042	0.5	0.15795
16.0503	0.5	0.1624
16.0587	0.5	0.17525
16.067	0.5	0.1962
16.0753	0.5	0.182
16.0837	0.5	0.18115
16.092	0.5	0.16965
16.1003	0.5	0.15395
16.1087	0.5	0.14795
16.117	0.5	0.15835
16.1253	0.5	0.1379
16.1337	0.5	0.1726
16.142	0.5	0.1881
16.1503	0.5	0.1867
16.1587	0.5	0.1876
16.167	0.5	0.1869
16.1753	0.5	0.18875
16.1837	0.5	0.17815
16.192	0.5	0.17555
16.2003	0.5	0.1832
16.2087	0.5	0.20125
16.217	0.5	0.2028
16.2253	0.5	0.20365
16.2337	0.5	0.2078
16.242	0.5	0.1986
16.2503	0.5	0.19065
16.2587	0.5	0.1771
16.267	0.5	0.17875
16.2753	0.5	0.1805
16.2837	0.5	0.19355
16.292	0.5	0.20155
16.3003	0.5	0.20335
16.3087	0.5	0.2015
16.317	0.5	0.1869
16.3253	0.5	0.1828
16.3337	0.5	0.1793
[truncated: 5,240 more rows]

## Sheet: Sheet4
File Path	chrom://cpu-pc/monosaccharide/The Method/自配NaOH/YM/20200622.60min.150mM NaOH.YM.seq/736.smp/ED_1.channel
Channel	ED_1
Injection Information:
Data Vault	monosaccharide
Injection	9Malt
Injection Number	4
Position	RA4
Comment
Processing Method	TDB_S1_15mM NaOH_150mM CH3COOH_4.9
Instrument Method	20200621-150mMNAOH-60min-30-hunbiao
Type	Unknown
Status	Finished
Injection Date	2020-06-22
Injection Time	16:47:51
Injection Volume (µl)	25
Dilution Factor	1
Weight	1
Raw Data Information:
Time Min. (min)	0.000333
Time Max. (min)	60.0003
Data Points	7201
Detector	EDet1
Generating Data System	Chromeleon 7.2.2.6394
Exporting Data System	Chromeleon 7.2.2.0
Operator	Instrument Controller
Signal Quantity
Signal Unit	nC
Signal Min.	-6.68825
Signal Max.	1559.5
Channel	ED_1
Driver Name	DC-5000
Channel Type	Evaluation
Min. Step (s)	0.5
Max. Step (s)	0.5
Average Step (s)	0.5
Signal Parameter Information:
Signal Info
Raw Data:
Time (min)	Step (s)	Value (nC)
0.000333	n.a.	-0.04005
0.008667	0.5	-0.09525
0.017	0.5	-0.12245
0.025333	0.5	-0.09495
0.033667	0.5	-0.09105
0.042	0.5	-0.07365
0.050333	0.5	-0.05275
0.058667	0.5	-0.04655
0.067	0.5	-0.04315
0.075333	0.5	-0.04065
0.083667	0.5	-0.05365
0.092	0.5	-0.053
0.100333	0.5	-0.05155
0.108667	0.5	-0.05025
0.117	0.5	-0.0347
0.125333	0.5	-0.01295
0.133667	0.5	-0.00475
0.142	0.5	-0.0018
0.150333	0.5	-0.0157
0.158667	0.5	-0.0373
0.167	0.5	-0.04955
0.175333	0.5	-0.0393
0.183667	0.5	-0.04505
0.192	0.5	-0.0406
0.200333	0.5	-0.01965
0.208667	0.5	-0.017
0.217	0.5	-0.00975
0.225333	0.5	-0.01565
0.233667	0.5	-0.03765
0.242	0.5	-0.03635
0.250333	0.5	-0.0373
0.258667	0.5	-0.0205
0.267	0.5	-0.02145
0.275333	0.5	-0.00655
0.283667	0.5	0.0024
0.292	0.5	-0.0059
0.300333	0.5	-0.0169
0.308667	0.5	-0.02925
0.317	0.5	-0.04395
0.325333	0.5	-0.038
0.333667	0.5	-0.0442
0.342	0.5	-0.0403
0.350333	0.5	-0.01645
0.358667	0.5	-0.0119
0.367	0.5	-0.015
0.375333	0.5	-0.01515
0.383667	0.5	-0.028
0.392	0.5	-0.04225
0.400333	0.5	-0.0429
0.408667	0.5	-0.04855
0.417	0.5	-0.03575
0.425333	0.5	-0.01745
0.433667	0.5	-0.00275
0.442	0.5	-0.00555
0.450333	0.5	-0.02215
0.458667	0.5	-0.0348
0.467	0.5	-0.04075
0.475333	0.5	-0.0378
0.483667	0.5	-0.03495
0.492	0.5	-0.0443
0.500333	0.5	-0.0152
0.508667	0.5	-0.0065
0.517	0.5	-0.0079
0.525333	0.5	-0.01735
0.533667	0.5	-0.0295
0.542	0.5	-0.03675
0.550333	0.5	-0.0475
0.558667	0.5	-0.03995
0.567	0.5	-0.0436
0.575333	0.5	-0.0105
0.583667	0.5	0.0008
0.592	0.5	-0.0084
0.600333	0.5	-0.02065
0.608667	0.5	-0.03965
0.617	0.5	-0.04405
0.625333	0.5	-0.05065
0.633667	0.5	-0.03655
0.642	0.5	-0.04415
0.650333	0.5	-0.02615
0.658667	0.5	-0.0098
0.667	0.5	-0.0159
0.675333	0.5	-0.0136
0.683667	0.5	-0.0181
0.692	0.5	-0.03295
0.700333	0.5	-0.0482
0.708667	0.5	-0.0376
0.717	0.5	-0.0497
0.725333	0.5	-0.01735
0.733667	0.5	-0.01615
0.742	0.5	-0.01465
0.750333	0.5	-0.0179
0.758667	0.5	-0.0303
0.767	0.5	-0.05995
0.775333	0.5	-0.05685
0.783667	0.5	-0.0451
0.792	0.5	-0.0432
0.800333	0.5	-0.03295
0.808667	0.5	-0.00955
0.817	0.5	-0.01945
0.825333	0.5	-0.02725
0.833667	0.5	-0.02985
0.842	0.5	-0.0352
0.850333	0.5	-0.0553
0.858667	0.5	-0.04525
0.867	0.5	-0.047
0.875333	0.5	-0.02815
0.883667	0.5	-0.018
0.892	0.5	-0.01505
0.900333	0.5	-0.0256
0.908667	0.5	-0.0286
0.917	0.5	-0.0463
0.925333	0.5	-0.05345
0.933667	0.5	-0.0387
0.942	0.5	-0.05035
0.950333	0.5	-0.03075
0.958667	0.5	-0.0152
0.967	0.5	-0.01235
0.975333	0.5	-0.02375
0.983667	0.5	-0.0336
0.992	0.5	-0.0349
1.00033	0.5	-0.0525
1.00867	0.5	-0.04265
1.017	0.5	-0.0517
1.02533	0.5	-0.0488
1.03367	0.5	-0.02175
1.042	0.5	-0.02705
1.05033	0.5	-0.02765
1.05867	0.5	-0.0315
1.067	0.5	-0.03655
1.07533	0.5	-0.04555
1.08367	0.5	-0.03775
1.092	0.5	-0.043
1.10033	0.5	-0.02675
1.10867	0.5	-0.0216
1.117	0.5	-0.0172
1.12533	0.5	-0.0245
1.13367	0.5	-0.0393
1.142	0.5	-0.0507
1.15033	0.5	-0.0819
1.15867	0.5	-0.0711
1.167	0.5	-0.06545
1.17533	0.5	-0.05585
1.18367	0.5	-0.04705
1.192	0.5	-0.04895
1.20033	0.5	-0.04285
1.20867	0.5	-0.06035
1.217	0.5	-0.063
1.22533	0.5	-0.0746
1.23367	0.5	-0.07305
1.242	0.5	-0.0782
1.25033	0.5	-0.067
1.25867	0.5	-0.0533
1.267	0.5	-0.0504
1.27533	0.5	-0.05055
1.28367	0.5	-0.05555
1.292	0.5	-0.06335
1.30033	0.5	-0.0722
1.30867	0.5	-0.0759
1.317	0.5	-0.0719
1.32533	0.5	-0.0691
1.33367	0.5	-0.03885
1.342	0.5	-0.043
1.35033	0.5	-0.04785
1.35867	0.5	-0.0549
1.367	0.5	-0.06035
1.37533	0.5	-0.07605
1.38367	0.5	-0.0802
1.392	0.5	-0.073
1.40033	0.5	-0.0612
1.40867	0.5	-0.0457
1.417	0.5	-0.04265
1.42533	0.5	-0.0455
1.43367	0.5	-0.0669
1.442	0.5	-0.076
1.45033	0.5	-0.08155
1.45867	0.5	-0.0926
1.467	0.5	-0.14105
1.47533	0.5	-0.3823
1.48367	0.5	-1.1232
1.492	0.5	-2.733
1.50033	0.5	-4.8987
1.50867	0.5	-6.5042
1.517	0.5	-6.68825
1.52533	0.5	-5.67565
1.53367	0.5	-4.0748
1.542	0.5	-2.2715
1.55033	0.5	-0.4735
1.55867	0.5	1.22025
1.567	0.5	2.7612
1.57533	0.5	4.3295
1.58367	0.5	6.0226
1.592	0.5	7.82825
1.60033	0.5	9.54545
1.60867	0.5	10.8923
1.617	0.5	11.838
1.62533	0.5	13.0944
1.63367	0.5	17.6171
1.642	0.5	35.1354
1.65033	0.5	97.9161
1.65867	0.5	299.126
1.667	0.5	782.197
1.67533	0.5	1369.1
1.68367	0.5	1375.2
1.692	0.5	1299.73
1.70033	0.5	1294.94
1.70867	0.5	1307.33
1.717	0.5	1324.21
1.72533	0.5	1343.15
1.73367	0.5	1365.06
1.742	0.5	1394.04
1.75033	0.5	1439.13
1.75867	0.5	1516.03
1.767	0.5	1559.5
1.77533	0.5	1407.35
1.78367	0.5	1108.94
1.792	0.5	808.27
1.80033	0.5	577.172
1.80867	0.5	417.711
1.817	0.5	308.537
1.82533	0.5	233.588
1.83367	0.5	181.111
1.842	0.5	143.643
1.85033	0.5	116.383
1.85867	0.5	96.2596
1.867	0.5	81.1116
1.87533	0.5	69.3926
1.88367	0.5	60.3684
1.892	0.5	53.0623
1.90033	0.5	47.2576
1.90867	0.5	42.5001
1.917	0.5	38.7698
1.92533	0.5	35.7145
1.93367	0.5	33.2328
1.942	0.5	31.3187
1.95033	0.5	29.6365
1.95867	0.5	28.2473
1.967	0.5	26.881
1.97533	0.5	25.5126
1.98367	0.5	24.2356
1.992	0.5	22.9429
2.00033	0.5	21.7293
2.00867	0.5	20.5717
2.017	0.5	19.47
2.02533	0.5	18.5084
2.03367	0.5	17.5453
2.042	0.5	16.6983
2.05033	0.5	15.9322
2.05867	0.5	15.256
2.067	0.5	14.6732
2.07533	0.5	14.0887
2.08367	0.5	13.5709
2.092	0.5	13.0412
2.10033	0.5	12.5235
2.10867	0.5	12.038
2.117	0.5	11.5756
2.12533	0.5	11.1319
2.13367	0.5	10.7439
2.142	0.5	10.3872
2.15033	0.5	10.0701
2.15867	0.5	9.86865
2.167	0.5	9.80455
2.17533	0.5	9.868
2.18367	0.5	10.1873
2.192	0.5	10.7699
2.20033	0.5	11.4984
2.20867	0.5	12.1687
2.217	0.5	12.6053
2.22533	0.5	12.6262
2.23367	0.5	12.2762
2.242	0.5	11.7047
2.25033	0.5	11.0148
2.25867	0.5	10.5515
2.267	0.5	10.5511
2.27533	0.5	11.2194
2.28367	0.5	12.6251
2.292	0.5	14.4967
2.30033	0.5	16.3181
2.30867	0.5	17.6237
2.317	0.5	18.1037
2.32533	0.5	17.6883
2.33367	0.5	16.5948
2.342	0.5	15.0935
2.35033	0.5	13.5089
2.35867	0.5	11.9978
2.367	0.5	10.691
2.37533	0.5	9.57675
2.38367	0.5	8.6956
2.392	0.5	7.9625
2.40033	0.5	7.3744
2.40867	0.5	6.90495
2.417	0.5	6.501
2.42533	0.5	6.15825
2.43367	0.5	5.89145
2.442	0.5	5.61715
2.45033	0.5	5.38025
2.45867	0.5	5.1858
2.467	0.5	5.0017
2.47533	0.5	4.83725
2.48367	0.5	4.6879
2.492	0.5	4.5337
2.50033	0.5	4.40925
2.50867	0.5	4.28195
2.517	0.5	4.1918
2.52533	0.5	4.10125
2.53367	0.5	4.0233
2.542	0.5	3.9576
2.55033	0.5	3.8971
2.55867	0.5	3.82305
2.567	0.5	3.74975
2.57533	0.5	3.69895
2.58367	0.5	3.64445
2.592	0.5	3.5856
2.60033	0.5	3.55705
2.60867	0.5	3.5362
2.617	0.5	3.53995
2.62533	0.5	3.52775
2.63367	0.5	3.5266
2.642	0.5	3.5616
2.65033	0.5	3.6162
2.65867	0.5	3.7431
2.667	0.5	3.8868
2.67533	0.5	4.0115
2.68367	0.5	4.059
2.692	0.5	4.0803
2.70033	0.5	3.9949
2.70867	0.5	3.86275
2.717	0.5	3.66515
2.72533	0.5	3.4516
2.73367	0.5	3.25045
2.742	0.5	3.0658
2.75033	0.5	2.93625
2.75867	0.5	2.82095
2.767	0.5	2.73005
2.77533	0.5	2.6478
2.78367	0.5	2.58095
2.792	0.5	2.5172
2.80033	0.5	2.47115
2.80867	0.5	2.41145
2.817	0.5	2.37285
2.82533	0.5	2.3481
2.83367	0.5	2.32535
2.842	0.5	2.32465
2.85033	0.5	2.32035
2.85867	0.5	2.29175
2.867	0.5	2.259
2.87533	0.5	2.24635
2.88367	0.5	2.22615
2.892	0.5	2.2285
2.90033	0.5	2.2143
2.90867	0.5	2.20645
2.917	0.5	2.2285
2.92533	0.5	2.25295
2.93367	0.5	2.25935
2.942	0.5	2.27865
2.95033	0.5	2.29475
2.95867	0.5	2.31835
2.967	0.5	2.3241
2.97533	0.5	2.32055
2.98367	0.5	2.3205
2.992	0.5	2.30415
3.00033	0.5	2.27115
3.00867	0.5	2.2242
3.017	0.5	2.1785
3.02533	0.5	2.1438
3.03367	0.5	2.1109
3.042	0.5	2.12735
3.05033	0.5	2.17955
3.05867	0.5	2.25255
3.067	0.5	2.4203
3.07533	0.5	2.64745
3.08367	0.5	2.9498
3.092	0.5	3.29955
3.10033	0.5	3.6591
3.10867	0.5	4.00275
3.117	0.5	4.2559
3.12533	0.5	4.3459
3.13367	0.5	4.3021
3.142	0.5	4.11955
3.15033	0.5	3.8224
3.15867	0.5	3.4735
3.167	0.5	3.11025
3.17533	0.5	2.78055
3.18367	0.5	2.5101
3.192	0.5	2.2799
3.20033	0.5	2.1608
3.20867	0.5	2.02545
3.217	0.5	1.96055
3.22533	0.5	1.9258
3.23367	0.5	1.9193
3.242	0.5	1.9016
3.25033	0.5	1.91885
3.25867	0.5	1.90365
3.267	0.5	1.8901
3.27533	0.5	1.88545
3.28367	0.5	1.85095
3.292	0.5	1.8316
3.30033	0.5	1.7889
3.30867	0.5	1.72385
3.317	0.5	1.65445
3.32533	0.5	1.5962
3.33367	0.5	1.5364
3.342	0.5	1.49525
3.35033	0.5	1.45755
3.35867	0.5	1.43535
3.367	0.5	1.4166
3.37533	0.5	1.41455
3.38367	0.5	1.4024
3.392	0.5	1.39235
3.40033	0.5	1.3636
3.40867	0.5	1.3395
3.417	0.5	1.30895
3.42533	0.5	1.29065
3.43367	0.5	1.2773
3.442	0.5	1.2651
3.45033	0.5	1.2678
3.45867	0.5	1.2532
3.467	0.5	1.2264
3.47533	0.5	1.2155
3.48367	0.5	1.1993
3.492	0.5	1.19355
3.50033	0.5	1.2014
3.50867	0.5	1.2063
3.517	0.5	1.2352
3.52533	0.5	1.2742
3.53367	0.5	1.3133
3.542	0.5	1.36425
3.55033	0.5	1.43385
3.55867	0.5	1.52995
3.567	0.5	1.659
3.57533	0.5	1.81485
3.58367	0.5	1.98575
3.592	0.5	2.1906
3.60033	0.5	2.42185
3.60867	0.5	2.64235
3.617	0.5	2.87845
3.62533	0.5	3.105
3.63367	0.5	3.36725
3.642	0.5	3.68165
3.65033	0.5	4.082
3.65867	0.5	4.56495
3.667	0.5	5.23585
3.67533	0.5	6.18365
3.68367	0.5	7.515
3.692	0.5	9.3778
3.70033	0.5	11.8688
3.70867	0.5	15.0851
3.717	0.5	18.9528
3.72533	0.5	23.2571
3.73367	0.5	27.5678
3.742	0.5	31.4386
3.75033	0.5	34.3652
3.75867	0.5	35.9028
3.767	0.5	35.874
3.77533	0.5	34.3466
3.78367	0.5	31.6177
3.792	0.5	28.1015
3.80033	0.5	24.2062
3.80867	0.5	20.3112
3.817	0.5	16.6843
3.82533	0.5	13.4926
3.83367	0.5	10.825
3.842	0.5	8.66405
3.85033	0.5	6.9631
3.85867	0.5	5.67515
3.867	0.5	4.70355
3.87533	0.5	3.97295
3.88367	0.5	3.428
3.892	0.5	3.02505
3.90033	0.5	2.74015
3.90867	0.5	2.50355
3.917	0.5	2.299
3.92533	0.5	2.1286
3.93367	0.5	1.9748
3.942	0.5	1.85815
3.95033	0.5	1.77575
3.95867	0.5	1.70985
3.967	0.5	1.6586
3.97533	0.5	1.61855
3.98367	0.5	1.5767
3.992	0.5	1.54185
4.00033	0.5	1.5043
4.00867	0.5	1.46375
4.017	0.5	1.4326
4.02533	0.5	1.4002
4.03367	0.5	1.3869
4.042	0.5	1.3668
4.05033	0.5	1.36545
4.05867	0.5	1.35305
4.067	0.5	1.34895
4.07533	0.5	1.3135
4.08367	0.5	1.29525
4.092	0.5	1.2889
4.10033	0.5	1.28665
4.10867	0.5	1.2786
4.117	0.5	1.27635
4.12533	0.5	1.3093
4.13367	0.5	1.32965
4.142	0.5	1.34785
4.15033	0.5	1.34775
4.15867	0.5	1.3336
4.167	0.5	1.3377
4.17533	0.5	1.35875
4.18367	0.5	1.3643
4.192	0.5	1.37295
4.20033	0.5	1.3945
4.20867	0.5	1.4084
4.217	0.5	1.39385
4.22533	0.5	1.3753
4.23367	0.5	1.34105
4.242	0.5	1.31895
4.25033	0.5	1.2871
4.25867	0.5	1.26955
4.267	0.5	1.2307
4.27533	0.5	1.23275
4.28367	0.5	1.2388
4.292	0.5	1.23175
4.30033	0.5	1.21685
4.30867	0.5	1.2081
4.317	0.5	1.2106
4.32533	0.5	1.21125
4.33367	0.5	1.23485
4.342	0.5	1.2584
4.35033	0.5	1.3104
4.35867	0.5	1.32975
4.367	0.5	1.353
4.37533	0.5	1.38365
4.38367	0.5	1.3815
4.392	0.5	1.3862
4.40033	0.5	1.36725
4.40867	0.5	1.35765
4.417	0.5	1.3416
4.42533	0.5	1.3201
4.43367	0.5	1.2974
4.442	0.5	1.2655
4.45033	0.5	1.204
4.45867	0.5	1.1545
4.467	0.5	1.10805
4.47533	0.5	1.07065
4.48367	0.5	1.0588
4.492	0.5	1.0181
4.50033	0.5	1.02265
4.50867	0.5	1.01885
4.517	0.5	1.0003
4.52533	0.5	0.9944
4.53367	0.5	0.97625
4.542	0.5	0.9541
4.55033	0.5	0.94895
4.55867	0.5	0.9389
4.567	0.5	0.94235
4.57533	0.5	0.94105
4.58367	0.5	0.9602
4.592	0.5	0.95705
4.60033	0.5	0.9322
4.60867	0.5	0.9438
4.617	0.5	0.911
4.62533	0.5	0.90535
4.63367	0.5	0.91345
4.642	0.5	0.9134
4.65033	0.5	0.92325
4.65867	0.5	0.93925
4.667	0.5	0.94665
4.67533	0.5	0.9525
4.68367	0.5	0.958
4.692	0.5	0.9594
4.70033	0.5	0.9606
4.70867	0.5	0.95375
4.717	0.5	0.9688
4.72533	0.5	0.97895
4.73367	0.5	0.99015
4.742	0.5	0.97635
4.75033	0.5	0.9747
4.75867	0.5	0.9741
4.767	0.5	0.94345
4.77533	0.5	0.94295
4.78367	0.5	0.9292
4.792	0.5	0.9194
4.80033	0.5	0.91905
4.80867	0.5	0.91535
4.817	0.5	0.91575
4.82533	0.5	0.9098
4.83367	0.5	0.8931
4.842	0.5	0.87605
4.85033	0.5	0.86905
4.85867	0.5	0.866
4.867	0.5	0.867
4.87533	0.5	0.86395
4.88367	0.5	0.87955
4.892	0.5	0.8772
4.90033	0.5	0.87295
4.90867	0.5	0.86505
4.917	0.5	0.85765
4.92533	0.5	0.84435
4.93367	0.5	0.8517
4.942	0.5	0.8613
4.95033	0.5	0.87165
4.95867	0.5	0.91385
4.967	0.5	0.92875
4.97533	0.5	0.94655
4.98367	0.5	0.95155
4.992	0.5	0.9486
5.00033	0.5	0.9559
5.00867	0.5	0.9782
5.017	0.5	0.97855
5.02533	0.5	0.98475
5.03367	0.5	1.01105
5.042	0.5	1.01625
5.05033	0.5	1.0002
5.05867	0.5	0.9739
5.067	0.5	0.95095
5.07533	0.5	0.94135
5.08367	0.5	0.9316
5.092	0.5	0.9171
5.10033	0.5	0.8895
5.10867	0.5	0.9055
5.117	0.5	0.8928
5.12533	0.5	0.87955
5.13367	0.5	0.8672
5.142	0.5	0.84075
5.15033	0.5	0.8286
5.15867	0.5	0.8134
5.167	0.5	0.8251
5.17533	0.5	0.82215
5.18367	0.5	0.84505
5.192	0.5	0.84745
5.20033	0.5	0.84095
5.20867	0.5	0.83855
5.217	0.5	0.81635
5.22533	0.5	0.8194
5.23367	0.5	0.81405
5.242	0.5	0.82425
5.25033	0.5	0.82115
5.25867	0.5	0.8511
5.267	0.5	0.8763
5.27533	0.5	0.863
5.28367	0.5	0.8706
5.292	0.5	0.8494
5.30033	0.5	0.84875
5.30867	0.5	0.8455
5.317	0.5	0.8486
5.32533	0.5	0.85795
5.33367	0.5	0.89465
5.342	0.5	0.91095
5.35033	0.5	0.9104
5.35867	0.5	0.91405
5.367	0.5	0.9108
5.37533	0.5	0.9077
5.38367	0.5	0.91665
5.392	0.5	0.9335
5.40033	0.5	0.95175
5.40867	0.5	0.9771
5.417	0.5	1.00975
5.42533	0.5	1.0305
5.43367	0.5	1.03275
5.442	0.5	1.03345
5.45033	0.5	1.0234
5.45867	0.5	1.04625
5.467	0.5	1.05785
5.47533	0.5	1.06415
5.48367	0.5	1.0899
5.492	0.5	1.12105
5.50033	0.5	1.1291
5.50867	0.5	1.14275
5.517	0.5	1.1359
5.52533	0.5	1.1453
5.53367	0.5	1.1518
5.542	0.5	1.1582
5.55033	0.5	1.1818
5.55867	0.5	1.20175
5.567	0.5	1.23535
5.57533	0.5	1.2713
5.58367	0.5	1.26825
5.592	0.5	1.2763
5.60033	0.5	1.29185
5.60867	0.5	1.3194
5.617	0.5	1.3526
5.62533	0.5	1.3913
5.63367	0.5	1.4354
5.642	0.5	1.4917
5.65033	0.5	1.54815
5.65867	0.5	1.5822
5.667	0.5	1.6341
5.67533	0.5	1.67395
5.68367	0.5	1.73675
5.692	0.5	1.8217
5.70033	0.5	1.90145
5.70867	0.5	2.01145
5.717	0.5	2.13985
5.72533	0.5	2.2709
5.73367	0.5	2.4235
5.742	0.5	2.5786
5.75033	0.5	2.7543
5.75867	0.5	2.9822
5.767	0.5	3.24175
5.77533	0.5	3.51285
5.78367	0.5	3.83085
5.792	0.5	4.1661
5.80033	0.5	4.4947
5.80867	0.5	4.8334
5.817	0.5	5.1694
5.82533	0.5	5.5049
5.83367	0.5	5.8645
5.842	0.5	6.2646
5.85033	0.5	6.71155
5.85867	0.5	7.2669
5.867	0.5	7.9969
5.87533	0.5	8.86415
5.88367	0.5	9.97405
5.892	0.5	11.3424
5.90033	0.5	12.9154
5.90867	0.5	14.6493
5.917	0.5	16.4727
5.92533	0.5	18.2347
5.93367	0.5	19.8679
5.942	0.5	21.2948
5.95033	0.5	22.4125
5.95867	0.5	23.1826
5.967	0.5	23.605
5.97533	0.5	23.7324
5.98367	0.5	23.5651
5.992	0.5	23.1756
6.00033	0.5	22.6041
6.00867	0.5	21.8859
6.017	0.5	21.0834
6.02533	0.5	20.1952
6.03367	0.5	19.2443
6.042	0.5	18.2793
6.05033	0.5	17.3469
6.05867	0.5	16.4192
6.067	0.5	15.5461
6.07533	0.5	14.7083
6.08367	0.5	13.9342
6.092	0.5	13.2209
6.10033	0.5	12.5397
6.10867	0.5	11.8727
6.117	0.5	11.2383
6.12533	0.5	10.6331
6.13367	0.5	10.0874
6.142	0.5	9.5639
6.15033	0.5	9.08105
6.15867	0.5	8.6155
6.167	0.5	8.2186
6.17533	0.5	7.83215
6.18367	0.5	7.46295
6.192	0.5	7.1182
6.20033	0.5	6.8071
6.20867	0.5	6.5194
6.217	0.5	6.2762
6.22533	0.5	6.04275
6.23367	0.5	5.82895
6.242	0.5	5.6481
6.25033	0.5	5.44385
6.25867	0.5	5.2338
6.267	0.5	5.0219
6.27533	0.5	4.80815
6.28367	0.5	4.59725
6.292	0.5	4.42475
6.30033	0.5	4.22005
6.30867	0.5	4.0532
6.317	0.5	3.89405
6.32533	0.5	3.73095
6.33367	0.5	3.56875
6.342	0.5	3.42025
6.35033	0.5	3.2753
6.35867	0.5	3.12975
6.367	0.5	3.00375
6.37533	0.5	2.8904
6.38367	0.5	2.79525
6.392	0.5	2.72185
6.40033	0.5	2.66195
6.40867	0.5	2.59515
6.417	0.5	2.52225
6.42533	0.5	2.4534
6.43367	0.5	2.40755
6.442	0.5	2.36645
6.45033	0.5	2.34835
6.45867	0.5	2.32665
6.467	0.5	2.3338
6.47533	0.5	2.34255
6.48367	0.5	2.33295
6.492	0.5	2.33745
6.50033	0.5	2.3334
6.50867	0.5	2.34785
6.517	0.5	2.34995
6.52533	0.5	2.36975
6.53367	0.5	2.37645
6.542	0.5	2.4041
6.55033	0.5	2.4368
6.55867	0.5	2.4464
6.567	0.5	2.4493
6.57533	0.5	2.43115
6.58367	0.5	2.43565
6.592	0.5	2.4275
6.60033	0.5	2.42675
6.60867	0.5	2.4278
6.617	0.5	2.457
6.62533	0.5	2.47255
6.63367	0.5	2.45575
6.642	0.5	2.44695
6.65033	0.5	2.4375
6.65867	0.5	2.42625
6.667	0.5	2.4106
6.67533	0.5	2.42365
6.68367	0.5	2.41755
6.692	0.5	2.4287
6.70033	0.5	2.45885
6.70867	0.5	2.45295
6.717	0.5	2.4428
6.72533	0.5	2.4158
6.73367	0.5	2.4244
6.742	0.5	2.40995
6.75033	0.5	2.41885
6.75867	0.5	2.413
6.767	0.5	2.4213
6.77533	0.5	2.4244
6.78367	0.5	2.4287
6.792	0.5	2.4176
6.80033	0.5	2.3957
6.80867	0.5	2.39
6.817	0.5	2.36435
6.82533	0.5	2.36775
6.83367	0.5	2.362
6.842	0.5	2.34705
6.85033	0.5	2.3588
6.85867	0.5	2.35035
6.867	0.5	2.3479
6.87533	0.5	2.32675
6.88367	0.5	2.3131
6.892	0.5	2.3004
6.90033	0.5	2.2971
6.90867	0.5	2.2904
6.917	0.5	2.30035
6.92533	0.5	2.3079
6.93367	0.5	2.30275
6.942	0.5	2.28195
6.95033	0.5	2.27135
6.95867	0.5	2.25105
6.967	0.5	2.2479
6.97533	0.5	2.22595
6.98367	0.5	2.23095
6.992	0.5	2.23745
7.00033	0.5	2.25755
7.00867	0.5	2.24465
7.017	0.5	2.25885
7.02533	0.5	2.23205
7.03367	0.5	2.22495
7.042	0.5	2.20215
7.05033	0.5	2.20585
7.05867	0.5	2.2125
7.067	0.5	2.22165
7.07533	0.5	2.22575
7.08367	0.5	2.2264
7.092	0.5	2.226
7.10033	0.5	2.2106
7.10867	0.5	2.1932
7.117	0.5	2.1883
7.12533	0.5	2.19165
7.13367	0.5	2.18425
7.142	0.5	2.2045
7.15033	0.5	2.21505
7.15867	0.5	2.20755
7.167	0.5	2.21575
7.17533	0.5	2.21525
7.18367	0.5	2.20385
7.192	0.5	2.1963
7.20033	0.5	2.196
7.20867	0.5	2.1914
7.217	0.5	2.20475
7.22533	0.5	2.2199
7.23367	0.5	2.2316
7.242	0.5	2.23035
7.25033	0.5	2.20465
7.25867	0.5	2.1856
7.267	0.5	2.17305
7.27533	0.5	2.1758
7.28367	0.5	2.17965
7.292	0.5	2.17705
7.30033	0.5	2.1939
7.30867	0.5	2.19235
7.317	0.5	2.18705
7.32533	0.5	2.1735
7.33367	0.5	2.1598
7.342	0.5	2.1541
7.35033	0.5	2.1486
7.35867	0.5	2.15095
7.367	0.5	2.1431
7.37533	0.5	2.17175
7.38367	0.5	2.18215
7.392	0.5	2.19045
7.40033	0.5	2.2024
7.40867	0.5	2.1892
7.417	0.5	2.1869
7.42533	0.5	2.1914
7.43367	0.5	2.2099
7.442	0.5	2.21705
7.45033	0.5	2.24655
7.45867	0.5	2.26635
7.467	0.5	2.2778
7.47533	0.5	2.27405
7.48367	0.5	2.2875
7.492	0.5	2.28885
7.50033	0.5	2.29475
7.50867	0.5	2.30725
7.517	0.5	2.32095
7.52533	0.5	2.3508
7.53367	0.5	2.35625
7.542	0.5	2.3521
7.55033	0.5	2.35615
7.55867	0.5	2.32695
7.567	0.5	2.3243
7.57533	0.5	2.31505
7.58367	0.5	2.31385
7.592	0.5	2.29715
7.60033	0.5	2.3084
7.60867	0.5	2.2889
7.617	0.5	2.27705
7.62533	0.5	2.24625
7.63367	0.5	2.23195
7.642	0.5	2.20905
7.65033	0.5	2.1911
7.65867	0.5	2.18295
7.667	0.5	2.16945
7.67533	0.5	2.18675
7.68367	0.5	2.1935
7.692	0.5	2.1837
7.70033	0.5	2.16395
7.70867	0.5	2.1581
7.717	0.5	2.15915
7.72533	0.5	2.14605
7.73367	0.5	2.143
7.742	0.5	2.13385
7.75033	0.5	2.16365
7.75867	0.5	2.1728
7.767	0.5	2.17265
7.77533	0.5	2.17305
7.78367	0.5	2.1721
7.792	0.5	2.17005
7.80033	0.5	2.1663
7.80867	0.5	2.1639
7.817	0.5	2.16805
7.82533	0.5	2.1933
7.83367	0.5	2.20415
7.842	0.5	2.21135
7.85033	0.5	2.21255
7.85867	0.5	2.20775
7.867	0.5	2.1918
7.87533	0.5	2.1907
7.88367	0.5	2.1996
7.892	0.5	2.1935
7.90033	0.5	2.22425
7.90867	0.5	2.2486
7.917	0.5	2.26205
7.92533	0.5	2.2636
7.93367	0.5	2.2696
7.942	0.5	2.27205
7.95033	0.5	2.2898
7.95867	0.5	2.32395
7.967	0.5	2.353
7.97533	0.5	2.39975
7.98367	0.5	2.45675
7.992	0.5	2.50925
8.00033	0.5	2.5493
8.00867	0.5	2.60605
8.017	0.5	2.64925
8.02533	0.5	2.68275
8.03367	0.5	2.75025
8.042	0.5	2.80175
8.05033	0.5	2.8726
8.05867	0.5	2.9445
8.067	0.5	2.9817
8.07533	0.5	3.01695
8.08367	0.5	3.0274
8.092	0.5	3.025
8.10033	0.5	3.0277
8.10867	0.5	3.02505
8.117	0.5	2.99895
8.12533	0.5	2.99615
8.13367	0.5	2.98375
8.142	0.5	2.92875
8.15033	0.5	2.87315
8.15867	0.5	2.80885
8.167	0.5	2.75285
8.17533	0.5	2.6864
8.18367	0.5	2.64685
8.192	0.5	2.57515
8.20033	0.5	2.5353
8.20867	0.5	2.4818
8.217	0.5	2.44845
8.22533	0.5	2.3748
8.23367	0.5	2.3149
8.242	0.5	2.26005
8.25033	0.5	2.2223
8.25867	0.5	2.19575
8.267	0.5	2.1697
8.27533	0.5	2.14995
8.28367	0.5	2.15205
8.292	0.5	2.13455
8.30033	0.5	2.12725
8.30867	0.5	2.08945
8.317	0.5	2.0756
8.32533	0.5	2.03875
8.33367	0.5	2.0353
8.342	0.5	2.03975
8.35033	0.5	2.04435
8.35867	0.5	2.0601
8.367	0.5	2.06735
8.37533	0.5	2.0608
8.38367	0.5	2.05915
8.392	0.5	2.03275
8.40033	0.5	2.0285
8.40867	0.5	2.0286
8.417	0.5	2.02555
8.42533	0.5	2.0396
8.43367	0.5	2.0546
8.442	0.5	2.04615
8.45033	0.5	2.0512
8.45867	0.5	2.05135
8.467	0.5	2.02915
8.47533	0.5	2.01075
8.48367	0.5	2.03085
8.492	0.5	2.03445
8.50033	0.5	2.0351
8.50867	0.5	2.04375
8.517	0.5	2.06145
8.52533	0.5	2.0487
8.53367	0.5	2.04455
8.542	0.5	2.0194
8.55033	0.5	2.00985
8.55867	0.5	2.0091
8.567	0.5	2.021
8.57533	0.5	2.01315
8.58367	0.5	2.0442
8.592	0.5	2.05185
8.60033	0.5	2.0411
8.60867	0.5	2.03245
8.617	0.5	2.0196
8.62533	0.5	2.01735
8.63367	0.5	1.99285
8.642	0.5	2.00775
8.65033	0.5	2.00935
8.65867	0.5	2.0225
8.667	0.5	2.03185
8.67533	0.5	2.0343
8.68367	0.5	2.01575
8.692	0.5	2.00575
8.70033	0.5	1.9929
8.70867	0.5	1.99725
8.717	0.5	1.98545
8.72533	0.5	1.98575
8.73367	0.5	2.00185
8.742	0.5	2.0097
8.75033	0.5	2.0168
8.75867	0.5	1.99715
8.767	0.5	1.98515
8.77533	0.5	1.9713
8.78367	0.5	1.9751
8.792	0.5	1.98505
8.80033	0.5	1.9766
8.80867	0.5	1.99325
8.817	0.5	2.01025
8.82533	0.5	2.017
8.83367	0.5	1.99875
8.842	0.5	1.9723
8.85033	0.5	1.973
8.85867	0.5	1.97195
8.867	0.5	1.96245
8.87533	0.5	1.9869
8.88367	0.5	1.9967
8.892	0.5	2.00165
8.90033	0.5	2.00725
8.90867	0.5	1.994
8.917	0.5	1.97015
8.92533	0.5	1.96425
8.93367	0.5	1.95155
8.942	0.5	1.97145
8.95033	0.5	1.9684
8.95867	0.5	1.98855
8.967	0.5	1.99565
8.97533	0.5	2.00505
8.98367	0.5	2.00085
8.992	0.5	1.99155
9.00033	0.5	1.98905
9.00867	0.5	1.9741
9.017	0.5	1.985
9.02533	0.5	1.98305
9.03367	0.5	2.0061
9.042	0.5	2.0279
9.05033	0.5	2.03465
9.05867	0.5	2.02175
9.067	0.5	2.01325
9.07533	0.5	2.00635
9.08367	0.5	1.9984
9.092	0.5	2.00395
9.10033	0.5	2.0116
9.10867	0.5	2.0296
9.117	0.5	2.04385
9.12533	0.5	2.0428
9.13367	0.5	2.03055
9.142	0.5	2.0326
9.15033	0.5	2.0276
9.15867	0.5	2.0223
9.167	0.5	2.0182
9.17533	0.5	2.02385
9.18367	0.5	2.0461
9.192	0.5	2.0653
9.20033	0.5	2.0609
9.20867	0.5	2.05965
9.217	0.5	2.04375
9.22533	0.5	2.0465
9.23367	0.5	2.0419
9.242	0.5	2.0459
9.25033	0.5	2.04725
9.25867	0.5	2.06295
9.267	0.5	2.09535
9.27533	0.5	2.1045
9.28367	0.5	2.1023
9.292	0.5	2.0874
9.30033	0.5	2.0903
9.30867	0.5	2.0752
9.317	0.5	2.0904
9.32533	0.5	2.09955
9.33367	0.5	2.1134
9.342	0.5	2.1374
9.35033	0.5	2.15795
9.35867	0.5	2.1533
9.367	0.5	2.1677
9.37533	0.5	2.1799
9.38367	0.5	2.17765
9.392	0.5	2.1849
9.40033	0.5	2.2081
9.40867	0.5	2.23915
9.417	0.5	2.283
9.42533	0.5	2.3002
9.43367	0.5	2.3251
9.442	0.5	2.34585
9.45033	0.5	2.3613
9.45867	0.5	2.40265
9.467	0.5	2.44845
9.47533	0.5	2.49175
9.48367	0.5	2.5699
9.492	0.5	2.6244
9.50033	0.5	2.69475
9.50867	0.5	2.76465
9.517	0.5	2.8205
9.52533	0.5	2.9005
9.53367	0.5	2.96315
9.542	0.5	3.05555
9.55033	0.5	3.14215
9.55867	0.5	3.2253
9.567	0.5	3.3282
9.57533	0.5	3.4237
9.58367	0.5	3.49275
9.592	0.5	3.54595
9.60033	0.5	3.59725
9.60867	0.5	3.65705
9.617	0.5	3.7075
9.62533	0.5	3.7377
9.63367	0.5	3.76515
9.642	0.5	3.7966
9.65033	0.5	3.8004
9.65867	0.5	3.7814
9.667	0.5	3.75745
9.67533	0.5	3.71865
9.68367	0.5	3.65085
9.692	0.5	3.58555
9.70033	0.5	3.52325
9.70867	0.5	3.45365
9.717	0.5	3.39715
9.72533	0.5	3.31625
9.73367	0.5	3.2074
9.742	0.5	3.1216
9.75033	0.5	3.00595
9.75867	0.5	2.92055
9.767	0.5	2.839
9.77533	0.5	2.7583
9.78367	0.5	2.7032
9.792	0.5	2.64865
9.80033	0.5	2.58815
9.80867	0.5	2.51395
9.817	0.5	2.44505
9.82533	0.5	2.3699
9.83367	0.5	2.30575
9.842	0.5	2.26335
9.85033	0.5	2.22165
9.85867	0.5	2.19765
9.867	0.5	2.1817
9.87533	0.5	2.1636
9.88367	0.5	2.152
9.892	0.5	2.11705
9.90033	0.5	2.08945
9.90867	0.5	2.0522
9.917	0.5	2.048
9.92533	0.5	2.04425
9.93367	0.5	2.0397
9.942	0.5	2.04915
9.95033	0.5	2.05435
9.95867	0.5	2.04295
9.967	0.5	2.03735
9.97533	0.5	2.01
9.98367	0.5	2.00605
9.992	0.5	2.00325
10.0003	0.5	1.9996
10.0087	0.5	1.9904
10.017	0.5	2.0003
10.0253	0.5	2.0162
10.0337	0.5	2.0292
10.042	0.5	2.02575
10.0503	0.5	2.00025
10.0587	0.5	2.00375
10.067	0.5	1.9793
10.0753	0.5	1.98345
10.0837	0.5	1.98845
10.092	0.5	1.99575
10.1003	0.5	2.0156
10.1087	0.5	2.0179
10.117	0.5	2.0096
10.1253	0.5	1.9864
10.1337	0.5	2.0001
10.142	0.5	1.9965
10.1503	0.5	1.9775
10.1587	0.5	1.97135
10.167	0.5	1.98085
10.1753	0.5	1.99615
10.1837	0.5	2.001
10.192	0.5	1.98455
10.2003	0.5	1.97235
10.2087	0.5	1.9601
10.217	0.5	1.95795
10.2253	0.5	1.96525
10.2337	0.5	1.97015
10.242	0.5	2.0067
10.2503	0.5	2.01085
10.2587	0.5	2.02405
10.267	0.5	2.0187
10.2753	0.5	2.00335
10.2837	0.5	1.99185
10.292	0.5	2.00475
10.3003	0.5	1.9827
10.3087	0.5	1.9902
10.317	0.5	2.0055
10.3253	0.5	2.01935
10.3337	0.5	2.0165
10.342	0.5	2.0158
10.3503	0.5	2.0048
10.3587	0.5	1.99975
10.367	0.5	1.99015
10.3753	0.5	2.0021
10.3837	0.5	2.0003
10.392	0.5	2.01045
10.4003	0.5	2.03055
10.4087	0.5	2.0312
10.417	0.5	2.01805
10.4253	0.5	2.0042
10.4337	0.5	1.99485
10.442	0.5	1.98675
10.4503	0.5	1.99925
10.4587	0.5	1.98135
10.467	0.5	1.9965
10.4753	0.5	2.02055
10.4837	0.5	2.01965
10.492	0.5	2.00195
10.5003	0.5	1.99385
10.5087	0.5	1.9893
10.517	0.5	1.96855
10.5253	0.5	1.98475
10.5337	0.5	1.972
10.542	0.5	1.98455
10.5503	0.5	2.0017
10.5587	0.5	2.0073
10.567	0.5	1.99825
10.5753	0.5	1.99145
10.5837	0.5	1.98255
10.592	0.5	1.9548
10.6003	0.5	1.95945
10.6087	0.5	1.9686
10.617	0.5	1.98975
10.6253	0.5	2.00755
10.6337	0.5	2.00465
10.642	0.5	1.9851
10.6503	0.5	1.9857
10.6587	0.5	1.9665
10.667	0.5	1.9633
10.6753	0.5	1.9776
10.6837	0.5	1.96985
10.692	0.5	1.9778
10.7003	0.5	2.0027
10.7087	0.5	1.9996
10.717	0.5	2.00585
10.7253	0.5	1.99845
10.7337	0.5	1.96845
10.742	0.5	1.9603
10.7503	0.5	1.9527
10.7587	0.5	1.9503
10.767	0.5	1.95795
10.7753	0.5	1.98815
10.7837	0.5	1.99415
10.792	0.5	1.97325
10.8003	0.5	1.96915
10.8087	0.5	1.966
10.817	0.5	1.9558
10.8253	0.5	1.95655
10.8337	0.5	1.9713
10.842	0.5	1.96765
10.8503	0.5	1.98775
10.8587	0.5	1.99275
10.867	0.5	1.99825
10.8753	0.5	1.9833
10.8837	0.5	1.9779
10.892	0.5	1.9725
10.9003	0.5	1.9631
10.9087	0.5	1.98715
10.917	0.5	1.9845
10.9253	0.5	2.0038
10.9337	0.5	2.00485
10.942	0.5	2
10.9503	0.5	1.99035
10.9587	0.5	1.9737
10.967	0.5	1.9735
10.9753	0.5	1.9725
10.9837	0.5	1.97275
10.992	0.5	1.9764
11.0003	0.5	1.99265
11.0087	0.5	1.99175
11.017	0.5	1.9983
11.0253	0.5	1.9803
11.0337	0.5	1.9745
11.042	0.5	1.9687
11.0503	0.5	1.95865
11.0587	0.5	1.9726
11.067	0.5	1.9678
11.0753	0.5	1.9882
11.0837	0.5	2.00465
11.092	0.5	1.9983
11.1003	0.5	1.9901
11.1087	0.5	1.96625
11.117	0.5	1.9577
11.1253	0.5	1.9543
11.1337	0.5	1.9458
11.142	0.5	1.95745
11.1503	0.5	1.97835
11.1587	0.5	1.9872
11.167	0.5	1.9942
11.1753	0.5	1.9873
11.1837	0.5	1.98195
11.192	0.5	1.9663
11.2003	0.5	1.95635
11.2087	0.5	1.9613
11.217	0.5	1.96665
11.2253	0.5	1.9919
11.2337	0.5	1.99015
11.242	0.5	1.98955
11.2503	0.5	1.97505
11.2587	0.5	1.9788
11.267	0.5	1.9662
11.2753	0.5	1.9647
11.2837	0.5	1.95995
11.292	0.5	1.95685
11.3003	0.5	1.9841
11.3087	0.5	1.98805
11.317	0.5	1.99115
11.3253	0.5	1.9832
11.3337	0.5	1.9879
11.342	0.5	1.9743
11.3503	0.5	1.97815
11.3587	0.5	1.9784
11.367	0.5	1.96955
11.3753	0.5	1.99835
11.3837	0.5	2.00695
11.392	0.5	2.0141
11.4003	0.5	1.9951
11.4087	0.5	1.9894
11.417	0.5	1.9832
11.4253	0.5	1.9774
11.4337	0.5	1.98235
11.442	0.5	1.9857
11.4503	0.5	1.991
11.4587	0.5	2.02505
11.467	0.5	2.03395
11.4753	0.5	2.0102
11.4837	0.5	2.012
11.492	0.5	2.00415
11.5003	0.5	2.006
11.5087	0.5	2.01715
11.517	0.5	2.03325
11.5253	0.5	2.0481
11.5337	0.5	2.07325
11.542	0.5	2.0767
11.5503	0.5	2.08605
11.5587	0.5	2.09245
11.567	0.5	2.09695
11.5753	0.5	2.1012
11.5837	0.5	2.10645
11.592	0.5	2.11775
11.6003	0.5	2.1481
11.6087	0.5	2.1803
11.617	0.5	2.19805
11.6253	0.5	2.19255
11.6337	0.5	2.19085
11.642	0.5	2.18915
11.6503	0.5	2.19915
11.6587	0.5	2.21605
11.667	0.5	2.23215
11.6753	0.5	2.25445
11.6837	0.5	2.284
11.692	0.5	2.30005
11.7003	0.5	2.29805
11.7087	0.5	2.3058
11.717	0.5	2.3016
11.7253	0.5	2.29785
11.7337	0.5	2.31155
11.742	0.5	2.3107
11.7503	0.5	2.32735
11.7587	0.5	2.34805
11.767	0.5	2.3497
11.7753	0.5	2.3607
11.7837	0.5	2.3474
11.792	0.5	2.3282
11.8003	0.5	2.32305
11.8087	0.5	2.3235
11.817	0.5	2.32655
11.8253	0.5	2.3237
11.8337	0.5	2.3413
11.842	0.5	2.3422
11.8503	0.5	2.33695
11.8587	0.5	2.3259
11.867	0.5	2.31535
11.8753	0.5	2.29415
11.8837	0.5	2.30695
11.892	0.5	2.3099
11.9003	0.5	2.30435
11.9087	0.5	2.3383
11.917	0.5	2.358
11.9253	0.5	2.34825
11.9337	0.5	2.35005
11.942	0.5	2.33675
11.9503	0.5	2.3485
11.9587	0.5	2.3655
11.967	0.5	2.38255
11.9753	0.5	2.408
11.9837	0.5	2.45425
11.992	0.5	2.481
12.0003	0.5	2.5017
12.0087	0.5	2.5282
12.017	0.5	2.54745
12.0253	0.5	2.55655
12.0337	0.5	2.6145
12.042	0.5	2.6537
12.0503	0.5	2.7054
12.0587	0.5	2.7844
12.067	0.5	2.8256
12.0753	0.5	2.88485
12.0837	0.5	2.9347
12.092	0.5	2.9902
12.1003	0.5	3.04255
12.1087	0.5	3.1192
12.117	0.5	3.2003
12.1253	0.5	3.2878
12.1337	0.5	3.4073
12.142	0.5	3.52555
12.1503	0.5	3.62325
12.1587	0.5	3.7316
12.167	0.5	3.8386
12.1753	0.5	3.94625
12.1837	0.5	4.0686
12.192	0.5	4.20985
12.2003	0.5	4.35335
12.2087	0.5	4.51965
12.217	0.5	4.68595
12.2253	0.5	4.8452
12.2337	0.5	5.005
12.242	0.5	5.16795
12.2503	0.5	5.31995
12.2587	0.5	5.51795
12.267	0.5	5.71615
12.2753	0.5	5.9307
12.2837	0.5	6.1684
12.292	0.5	6.39565
12.3003	0.5	6.62635
12.3087	0.5	6.8734
12.317	0.5	7.09705
12.3253	0.5	7.33315
12.3337	0.5	7.59645
12.342	0.5	7.8795
12.3503	0.5	8.14935
12.3587	0.5	8.4566
12.367	0.5	8.76305
12.3753	0.5	9.0657
12.3837	0.5	9.3776
12.392	0.5	9.6987
12.4003	0.5	10.0231
12.4087	0.5	10.3596
12.417	0.5	10.7175
12.4253	0.5	11.0833
12.4337	0.5	11.4787
12.442	0.5	11.8761
12.4503	0.5	12.2897
12.4587	0.5	12.6833
12.467	0.5	13.0989
12.4753	0.5	13.5176
12.4837	0.5	13.9741
12.492	0.5	14.4527
12.5003	0.5	14.9307
12.5087	0.5	15.4639
12.517	0.5	16.0065
12.5253	0.5	16.5626
12.5337	0.5	17.1371
12.542	0.5	17.7187
12.5503	0.5	18.3318
12.5587	0.5	18.982
12.567	0.5	19.693
12.5753	0.5	20.4202
12.5837	0.5	21.2377
12.592	0.5	22.0749
12.6003	0.5	22.9631
12.6087	0.5	23.9036
12.617	0.5	24.8922
12.6253	0.5	25.9597
12.6337	0.5	27.1228
12.642	0.5	28.3961
12.6503	0.5	29.7462
12.6587	0.5	31.2695
12.667	0.5	32.9078
12.6753	0.5	34.6919
12.6837	0.5	36.5963
12.692	0.5	38.6747
12.7003	0.5	40.9639
12.7087	0.5	43.4403
12.717	0.5	46.1953
12.7253	0.5	49.1647
12.7337	0.5	52.4672
12.742	0.5	56.0705
12.7503	0.5	59.9496
12.7587	0.5	64.1327
12.767	0.5	68.6343
12.7753	0.5	73.48
12.7837	0.5	78.6822
12.792	0.5	84.2822
12.8003	0.5	90.224
12.8087	0.5	96.5688
12.817	0.5	103.508
12.8253	0.5	110.488
12.8337	0.5	117.706
12.842	0.5	125.166
12.8503	0.5	132.783
12.8587	0.5	140.518
12.867	0.5	148.389
12.8753	0.5	156.248
12.8837	0.5	164.098
12.892	0.5	171.882
12.9003	0.5	179.376
12.9087	0.5	186.526
12.917	0.5	193.238
12.9253	0.5	199.509
12.9337	0.5	205.299
12.942	0.5	210.617
12.9503	0.5	215.295
12.9587	0.5	219.389
12.967	0.5	222.881
12.9753	0.5	225.554
12.9837	0.5	227.442
12.992	0.5	228.57
13.0003	0.5	228.969
13.0087	0.5	228.632
13.017	0.5	227.671
13.0253	0.5	225.995
13.0337	0.5	223.716
13.042	0.5	220.893
13.0503	0.5	217.368
13.0587	0.5	213.265
13.067	0.5	208.621
13.0753	0.5	203.533
13.0837	0.5	198.074
13.092	0.5	192.313
13.1003	0.5	186.235
13.1087	0.5	179.929
13.117	0.5	173.483
13.1253	0.5	166.779
13.1337	0.5	159.871
13.142	0.5	152.861
13.1503	0.5	145.812
13.1587	0.5	138.793
13.167	0.5	131.848
13.1753	0.5	124.973
13.1837	0.5	118.19
13.192	0.5	111.605
13.2003	0.5	105.077
13.2087	0.5	98.6804
13.217	0.5	92.4491
13.2253	0.5	86.4422
13.2337	0.5	80.6416
13.242	0.5	75.1318
13.2503	0.5	69.8452
13.2587	0.5	64.8223
13.267	0.5	60.0929
13.2753	0.5	55.5123
13.2837	0.5	51.2046
13.292	0.5	47.1398
13.3003	0.5	43.2972
13.3087	0.5	39.7391
13.317	0.5	36.4065
13.3253	0.5	33.344
13.3337	0.5	30.4903
13.342	0.5	27.8533
13.3503	0.5	25.4213
13.3587	0.5	23.1549
13.367	0.5	21.0661
13.3753	0.5	19.1419
13.3837	0.5	17.4121
13.392	0.5	15.8271
13.4003	0.5	14.3963
13.4087	0.5	13.0812
13.417	0.5	11.8812
13.4253	0.5	10.8113
13.4337	0.5	9.841
13.442	0.5	8.96215
13.4503	0.5	8.16845
13.4587	0.5	7.44445
13.467	0.5	6.81505
13.4753	0.5	6.2539
13.4837	0.5	5.74795
13.492	0.5	5.31865
13.5003	0.5	4.92895
13.5087	0.5	4.57355
13.517	0.5	4.21995
13.5253	0.5	3.9173
13.5337	0.5	3.65315
13.542	0.5	3.42585
13.5503	0.5	3.22055
13.5587	0.5	3.02745
13.567	0.5	2.87005
13.5753	0.5	2.73725
13.5837	0.5	2.59085
13.592	0.5	2.4577
13.6003	0.5	2.35265
13.6087	0.5	2.2358
13.617	0.5	2.1202
13.6253	0.5	2.04165
13.6337	0.5	1.9794
13.642	0.5	1.91125
13.6503	0.5	1.84275
13.6587	0.5	1.7866
13.667	0.5	1.72885
13.6753	0.5	1.6677
13.6837	0.5	1.6114
13.692	0.5	1.5415
13.7003	0.5	1.5157
13.7087	0.5	1.48205
13.717	0.5	1.45865
13.7253	0.5	1.43755
13.7337	0.5	1.4271
13.742	0.5	1.3809
13.7503	0.5	1.33225
13.7587	0.5	1.2993
13.767	0.5	1.25435
13.7753	0.5	1.2079
13.7837	0.5	1.18365
13.792	0.5	1.1784
13.8003	0.5	1.17725
13.8087	0.5	1.1654
13.817	0.5	1.1273
13.8253	0.5	1.09495
13.8337	0.5	1.0648
13.842	0.5	1.0387
13.8503	0.5	1.04425
13.8587	0.5	1.0384
13.867	0.5	1.0214
13.8753	0.5	1.01425
13.8837	0.5	1.00975
13.892	0.5	0.9885
13.9003	0.5	0.9534
13.9087	0.5	0.9348
13.917	0.5	0.92725
13.9253	0.5	0.89985
13.9337	0.5	0.9056
13.942	0.5	0.8882
13.9503	0.5	0.8821
13.9587	0.5	0.8817
13.967	0.5	0.8805
13.9753	0.5	0.8562
13.9837	0.5	0.8348
13.992	0.5	0.82225
14.0003	0.5	0.82475
14.0087	0.5	0.8216
14.017	0.5	0.8112
14.0253	0.5	0.83505
14.0337	0.5	0.8146
14.042	0.5	0.8173
14.0503	0.5	0.80625
14.0587	0.5	0.78795
14.067	0.5	0.7639
14.0753	0.5	0.77485
14.0837	0.5	0.76985
14.092	0.5	0.78635
14.1003	0.5	0.78835
14.1087	0.5	0.80235
14.117	0.5	0.7942
14.1253	0.5	0.786
14.1337	0.5	0.7643
14.142	0.5	0.7661
14.1503	0.5	0.77195
14.1587	0.5	0.7814
14.167	0.5	0.7769
14.1753	0.5	0.80275
14.1837	0.5	0.80505
14.192	0.5	0.79985
14.2003	0.5	0.78855
14.2087	0.5	0.7938
14.217	0.5	0.8026
14.2253	0.5	0.81845
14.2337	0.5	0.7999
14.242	0.5	0.808
14.2503	0.5	0.8467
14.2587	0.5	0.84735
14.267	0.5	0.8448
14.2753	0.5	0.853
14.2837	0.5	0.8429
14.292	0.5	0.8498
14.3003	0.5	0.84495
14.3087	0.5	0.8558
14.317	0.5	0.8639
14.3253	0.5	0.88925
14.3337	0.5	0.90345
14.342	0.5	0.8943
14.3503	0.5	0.8819
14.3587	0.5	0.87245
14.367	0.5	0.8677
14.3753	0.5	0.87155
14.3837	0.5	0.8749
14.392	0.5	0.8734
14.4003	0.5	0.9014
14.4087	0.5	0.8879
14.417	0.5	0.88485
14.4253	0.5	0.87545
14.4337	0.5	0.85355
14.442	0.5	0.83045
14.4503	0.5	0.81885
14.4587	0.5	0.8156
14.467	0.5	0.8069
14.4753	0.5	0.81015
14.4837	0.5	0.82265
14.492	0.5	0.7936
14.5003	0.5	0.7911
14.5087	0.5	0.7706
14.517	0.5	0.73065
14.5253	0.5	0.72065
14.5337	0.5	0.70775
14.542	0.5	0.6908
14.5503	0.5	0.71215
14.5587	0.5	0.71045
14.567	0.5	0.67135
14.5753	0.5	0.6656
14.5837	0.5	0.61865
14.592	0.5	0.61235
14.6003	0.5	0.6097
14.6087	0.5	0.58975
14.617	0.5	0.58145
14.6253	0.5	0.5921
14.6337	0.5	0.5875
14.642	0.5	0.58
14.6503	0.5	0.5662
14.6587	0.5	0.5578
14.667	0.5	0.5286
14.6753	0.5	0.53045
14.6837	0.5	0.51715
14.692	0.5	0.50285
14.7003	0.5	0.5251
14.7087	0.5	0.53275
14.717	0.5	0.5102
14.7253	0.5	0.5173
14.7337	0.5	0.47275
14.742	0.5	0.45445
14.7503	0.5	0.44095
14.7587	0.5	0.4418
14.767	0.5	0.43435
14.7753	0.5	0.4486
14.7837	0.5	0.4516
14.792	0.5	0.4423
14.8003	0.5	0.4376
14.8087	0.5	0.4355
14.817	0.5	0.41645
14.8253	0.5	0.3975
14.8337	0.5	0.40645
14.842	0.5	0.3985
14.8503	0.5	0.41565
14.8587	0.5	0.4216
14.867	0.5	0.4296
14.8753	0.5	0.40805
14.8837	0.5	0.3935
14.892	0.5	0.3877
14.9003	0.5	0.3897
14.9087	0.5	0.3936
14.917	0.5	0.3658
14.9253	0.5	0.3911
14.9337	0.5	0.39715
14.942	0.5	0.3893
14.9503	0.5	0.3857
14.9587	0.5	0.35885
14.967	0.5	0.3641
14.9753	0.5	0.35595
14.9837	0.5	0.35155
14.992	0.5	0.3405
15.0003	0.5	0.356
15.0087	0.5	0.3699
15.017	0.5	0.36965
15.0253	0.5	0.3805
15.0337	0.5	0.35055
15.042	0.5	0.316
15.0503	0.5	0.321
15.0587	0.5	0.3206
15.067	0.5	0.33325
15.0753	0.5	0.3244
15.0837	0.5	0.34835
15.092	0.5	0.34305
15.1003	0.5	0.3296
15.1087	0.5	0.3126
15.117	0.5	0.2958
15.1253	0.5	0.27875
15.1337	0.5	0.30245
15.142	0.5	0.3011
15.1503	0.5	0.29
15.1587	0.5	0.3166
15.167	0.5	0.30745
15.1753	0.5	0.3025
15.1837	0.5	0.2972
15.192	0.5	0.3031
15.2003	0.5	0.27295
15.2087	0.5	0.2834
15.217	0.5	0.29585
15.2253	0.5	0.27595
15.2337	0.5	0.2764
15.242	0.5	0.30105
15.2503	0.5	0.28845
15.2587	0.5	0.29225
15.267	0.5	0.2809
15.2753	0.5	0.26225
15.2837	0.5	0.2367
15.292	0.5	0.24675
15.3003	0.5	0.27205
15.3087	0.5	0.29255
15.317	0.5	0.29625
15.3253	0.5	0.28565
15.3337	0.5	0.265
15.342	0.5	0.2558
15.3503	0.5	0.2507
15.3587	0.5	0.2419
15.367	0.5	0.2385
15.3753	0.5	0.2292
15.3837	0.5	0.2449
15.392	0.5	0.26835
15.4003	0.5	0.253
15.4087	0.5	0.25085
15.417	0.5	0.2265
15.4253	0.5	0.23475
15.4337	0.5	0.20655
15.442	0.5	0.2147
15.4503	0.5	0.24405
15.4587	0.5	0.25175
15.467	0.5	0.25105
15.4753	0.5	0.24875
15.4837	0.5	0.2512
15.492	0.5	0.22845
15.5003	0.5	0.20625
15.5087	0.5	0.19815
15.517	0.5	0.21455
15.5253	0.5	0.21205
15.5337	0.5	0.2123
15.542	0.5	0.23605
15.5503	0.5	0.22745
15.5587	0.5	0.21885
15.567	0.5	0.2153
15.5753	0.5	0.2016
15.5837	0.5	0.18495
15.592	0.5	0.18795
15.6003	0.5	0.18485
15.6087	0.5	0.24175
15.617	0.5	0.24105
15.6253	0.5	0.2098
15.6337	0.5	0.2018
15.642	0.5	0.1956
15.6503	0.5	0.19025
15.6587	0.5	0.1833
15.667	0.5	0.2066
15.6753	0.5	0.19035
15.6837	0.5	0.21525
15.692	0.5	0.22125
15.7003	0.5	0.21
15.7087	0.5	0.20185
15.717	0.5	0.1943
15.7253	0.5	0.1905
15.7337	0.5	0.17745
15.742	0.5	0.19335
15.7503	0.5	0.1925
15.7587	0.5	0.21945
15.767	0.5	0.2197
15.7753	0.5	0.1986
15.7837	0.5	0.192
15.792	0.5	0.1899
15.8003	0.5	0.17095
15.8087	0.5	0.17095
15.817	0.5	0.1711
15.8253	0.5	0.16565
15.8337	0.5	0.18045
15.842	0.5	0.19325
15.8503	0.5	0.18515
15.8587	0.5	0.1839
15.867	0.5	0.181
15.8753	0.5	0.17855
15.8837	0.5	0.17145
15.892	0.5	0.17155
15.9003	0.5	0.1637
15.9087	0.5	0.179
15.917	0.5	0.18915
15.9253	0.5	0.188
15.9337	0.5	0.17135
15.942	0.5	0.16725
15.9503	0.5	0.14995
15.9587	0.5	0.15265
15.967	0.5	0.15625
15.9753	0.5	0.14575
15.9837	0.5	0.1724
15.992	0.5	0.1661
16.0003	0.5	0.1722
16.0087	0.5	0.17115
16.017	0.5	0.15715
16.0253	0.5	0.1553
16.0337	0.5	0.14065
16.042	0.5	0.1417
16.0503	0.5	0.1419
16.0587	0.5	0.17125
16.067	0.5	0.17495
16.0753	0.5	0.1835
16.0837	0.5	0.1773
16.092	0.5	0.1566
16.1003	0.5	0.1519
16.1087	0.5	0.14285
16.117	0.5	0.16095
16.1253	0.5	0.1424
16.1337	0.5	0.1494
16.142	0.5	0.1709
16.1503	0.5	0.1859
16.1587	0.5	0.1563
16.167	0.5	0.1553
16.1753	0.5	0.1474
16.1837	0.5	0.13875
16.192	0.5	0.1399
16.2003	0.5	0.15405
16.2087	0.5	0.183
16.217	0.5	0.18685
16.2253	0.5	0.17875
16.2337	0.5	0.16725
16.242	0.5	0.1535
16.2503	0.5	0.13845
16.2587	0.5	0.138
16.267	0.5	0.13505
16.2753	0.5	0.14025
16.2837	0.5	0.14735
16.292	0.5	0.1795
16.3003	0.5	0.17675
16.3087	0.5	0.176
16.317	0.5	0.14845
16.3253	0.5	0.1585
16.3337	0.5	0.1499
[truncated: 5,240 more rows]

## Sheet: Sheet5
File Path	chrom://cpu-pc/monosaccharide/The Method/自配NaOH/YM/20200622.60min.150mM NaOH.YM.seq/288.smp/ED_1.channel
Channel	ED_1
Injection Information:
Data Vault	monosaccharide
Injection	10Lact
Injection Number	5
Position	RA5
Comment
Processing Method	TDB_S1_15mM NaOH_150mM CH3COOH_4.9
Instrument Method	20200621-150mMNAOH-60min-30-hunbiao
Type	Unknown
Status	Finished
Injection Date	2020-06-22
Injection Time	17:50:19
Injection Volume (µl)	25
Dilution Factor	1
Weight	1
Raw Data Information:
Time Min. (min)	0.000333
Time Max. (min)	60.0003
Data Points	7201
Detector	EDet1
Generating Data System	Chromeleon 7.2.2.6394
Exporting Data System	Chromeleon 7.2.2.0
Operator	Instrument Controller
Signal Quantity
Signal Unit	nC
Signal Min.	-6.748
Signal Max.	808.139
Channel	ED_1
Driver Name	DC-5000
Channel Type	Evaluation
Min. Step (s)	0.5
Max. Step (s)	0.5
Average Step (s)	0.5
Signal Parameter Information:
Signal Info
Raw Data:
Time (min)	Step (s)	Value (nC)
0.000333	n.a.	-0.06445
0.008667	0.5	-0.0818
0.017	0.5	-0.0772
0.025333	0.5	-0.07375
0.033667	0.5	-0.08175
0.042	0.5	-0.04365
0.050333	0.5	-0.01545
0.058667	0.5	-0.023
0.067	0.5	-0.0289
0.075333	0.5	-0.0386
0.083667	0.5	-0.05405
0.092	0.5	-0.04475
0.100333	0.5	-0.0478
0.108667	0.5	-0.0381
0.117	0.5	-0.01245
0.125333	0.5	-0.0047
0.133667	0.5	-0.0018
0.142	0.5	-0.0101
0.150333	0.5	-0.01335
0.158667	0.5	-0.02455
0.167	0.5	-0.0253
0.175333	0.5	-0.02265
0.183667	0.5	-0.02605
0.192	0.5	-0.01825
0.200333	0.5	0.00345
0.208667	0.5	0.00335
0.217	0.5	-0.0078
0.225333	0.5	-0.0241
0.233667	0.5	-0.0394
0.242	0.5	-0.039
0.250333	0.5	-0.03395
0.258667	0.5	-0.03845
0.267	0.5	-0.0114
0.275333	0.5	0.00175
0.283667	0.5	0.01735
0.292	0.5	-0.0061
0.300333	0.5	-0.0103
0.308667	0.5	-0.0181
0.317	0.5	-0.034
0.325333	0.5	-0.02785
0.333667	0.5	-0.03345
0.342	0.5	-0.0133
0.350333	0.5	-0.00255
0.358667	0.5	0.00135
0.367	0.5	-0.0019
0.375333	0.5	-0.0232
0.383667	0.5	-0.03485
0.392	0.5	-0.0396
0.400333	0.5	-0.03265
0.408667	0.5	-0.0295
0.417	0.5	-0.0338
0.425333	0.5	-0.00585
0.433667	0.5	-0.00215
0.442	0.5	0.0035
0.450333	0.5	-0.0182
0.458667	0.5	-0.0277
0.467	0.5	-0.0391
0.475333	0.5	-0.02265
0.483667	0.5	-0.0355
0.492	0.5	-0.03075
0.500333	0.5	-0.0166
0.508667	0.5	-0.00445
0.517	0.5	-0.00705
0.525333	0.5	-0.01715
0.533667	0.5	-0.0294
0.542	0.5	-0.0131
0.550333	0.5	-0.0385
0.558667	0.5	-0.0297
0.567	0.5	-0.0276
0.575333	0.5	-0.0052
0.583667	0.5	-0.00615
0.592	0.5	0.0157
0.600333	0.5	-0.0076
0.608667	0.5	-0.02535
0.617	0.5	-0.00605
0.625333	0.5	-0.01825
0.633667	0.5	-0.02385
0.642	0.5	-0.0049
0.650333	0.5	0.00395
0.658667	0.5	0.00915
0.667	0.5	0.0042
0.675333	0.5	-0.01325
0.683667	0.5	-0.0343
0.692	0.5	-0.02225
0.700333	0.5	-0.01255
0.708667	0.5	-0.02585
0.717	0.5	-0.0436
0.725333	0.5	0.0011
0.733667	0.5	-0.00225
0.742	0.5	-0.0179
0.750333	0.5	-0.0092
0.758667	0.5	-0.03735
0.767	0.5	-0.0383
0.775333	0.5	-0.03815
0.783667	0.5	-0.0356
0.792	0.5	-0.01415
0.800333	0.5	0.00095
0.808667	0.5	-0.00735
0.817	0.5	-0.01115
0.825333	0.5	-0.00715
0.833667	0.5	-0.0289
0.842	0.5	-0.01335
0.850333	0.5	-0.0265
0.858667	0.5	-0.0258
0.867	0.5	-0.0355
0.875333	0.5	-0.01345
0.883667	0.5	-0.00395
0.892	0.5	-0.01515
0.900333	0.5	-0.0063
0.908667	0.5	-0.01515
0.917	0.5	-0.0325
0.925333	0.5	-0.03555
0.933667	0.5	-0.03745
0.942	0.5	-0.0238
0.950333	0.5	0.00245
0.958667	0.5	-0.0061
0.967	0.5	-0.0062
0.975333	0.5	-0.02095
0.983667	0.5	-0.01795
0.992	0.5	-0.03065
1.00033	0.5	-0.0382
1.00867	0.5	-0.01605
1.017	0.5	-0.02205
1.02533	0.5	-0.01155
1.03367	0.5	0.00675
1.042	0.5	0.00775
1.05033	0.5	0.01225
1.05867	0.5	-0.00255
1.067	0.5	-0.0327
1.07533	0.5	-0.03055
1.08367	0.5	-0.03215
1.092	0.5	-0.02265
1.10033	0.5	0.0184
1.10867	0.5	0.00995
1.117	0.5	0.01465
1.12533	0.5	-0.00105
1.13367	0.5	-0.01705
1.142	0.5	-0.01185
1.15033	0.5	-0.03985
1.15867	0.5	-0.025
1.167	0.5	-0.01445
1.17533	0.5	-0.0097
1.18367	0.5	0.01
1.192	0.5	0.00415
1.20033	0.5	-0.00075
1.20867	0.5	-0.0237
1.217	0.5	-0.02795
1.22533	0.5	-0.0226
1.23367	0.5	-0.02225
1.242	0.5	-0.01175
1.25033	0.5	-0.01185
1.25867	0.5	0.01545
1.267	0.5	0.0032
1.27533	0.5	-0.00945
1.28367	0.5	-0.0143
1.292	0.5	-0.00815
1.30033	0.5	-0.03355
1.30867	0.5	-0.03275
1.317	0.5	-0.006
1.32533	0.5	-0.01315
1.33367	0.5	0.0093
1.342	0.5	0.0005
1.35033	0.5	-0.0014
1.35867	0.5	-0.002
1.367	0.5	-0.0181
1.37533	0.5	-0.03305
1.38367	0.5	-0.02315
1.392	0.5	-0.0244
1.40033	0.5	-0.0119
1.40867	0.5	0.03365
1.417	0.5	0.029
1.42533	0.5	0.00315
1.43367	0.5	0.0044
1.442	0.5	-0.0081
1.45033	0.5	-0.0019
1.45867	0.5	-0.03755
1.467	0.5	-0.14975
1.47533	0.5	-0.5454
1.48367	0.5	-1.6516
1.492	0.5	-3.58035
1.50033	0.5	-5.6717
1.50867	0.5	-6.748
1.517	0.5	-6.482
1.52533	0.5	-5.3998
1.53367	0.5	-4.11095
1.542	0.5	-2.915
1.55033	0.5	-1.9234
1.55867	0.5	-1.08665
1.567	0.5	-0.36585
1.57533	0.5	0.3192
1.58367	0.5	1.04865
1.592	0.5	1.82705
1.60033	0.5	2.5531
1.60867	0.5	3.0847
1.617	0.5	3.30275
1.62533	0.5	3.21445
1.63367	0.5	2.9165
1.642	0.5	2.43645
1.65033	0.5	1.9577
1.65867	0.5	1.61075
1.667	0.5	1.55105
1.67533	0.5	1.84905
1.68367	0.5	2.34345
1.692	0.5	2.61485
1.70033	0.5	2.38835
1.70867	0.5	1.6623
1.717	0.5	0.71065
1.72533	0.5	-0.1822
1.73367	0.5	-0.78755
1.742	0.5	-1.0467
1.75033	0.5	-1.0606
1.75867	0.5	-0.91545
1.767	0.5	-0.7245
1.77533	0.5	-0.51265
1.78367	0.5	-0.35635
1.792	0.5	-0.2023
1.80033	0.5	-0.1514
1.80867	0.5	-0.10655
1.817	0.5	-0.0695
1.82533	0.5	-0.03755
1.83367	0.5	-0.0184
1.842	0.5	-0.0153
1.85033	0.5	-0.008
1.85867	0.5	0.0179
1.867	0.5	0.02815
1.87533	0.5	0.046
1.88367	0.5	0.0338
1.892	0.5	0.00775
1.90033	0.5	0.0027
1.90867	0.5	0.00225
1.917	0.5	0.0166
1.92533	0.5	0.01015
1.93367	0.5	0.02685
1.942	0.5	0.0441
1.95033	0.5	0.03325
1.95867	0.5	0.02965
1.967	0.5	0.03145
1.97533	0.5	0.0235
1.98367	0.5	0.0123
1.992	0.5	0.02775
2.00033	0.5	0.0148
2.00867	0.5	0.046
2.017	0.5	0.04595
2.02533	0.5	0.0546
2.03367	0.5	0.03225
2.042	0.5	0.0139
2.05033	0.5	-0.00015
2.05867	0.5	0.01495
2.067	0.5	0.0106
2.07533	0.5	0.007
2.08367	0.5	0.02555
2.092	0.5	0.04975
2.10033	0.5	0.04935
2.10867	0.5	0.04085
2.117	0.5	0.03115
2.12533	0.5	0.0141
2.13367	0.5	0.0054
2.142	0.5	0.0125
2.15033	0.5	0.01045
2.15867	0.5	0.03725
2.167	0.5	0.04625
2.17533	0.5	0.0432
2.18367	0.5	0.04755
2.192	0.5	0.0275
2.20033	0.5	0.03165
2.20867	0.5	0.01295
2.217	0.5	0.03255
2.22533	0.5	0.02535
2.23367	0.5	0.0842
2.242	0.5	0.1534
2.25033	0.5	0.2418
2.25867	0.5	0.40985
2.267	0.5	0.6867
2.27533	0.5	1.10915
2.28367	0.5	1.6421
2.292	0.5	2.1925
2.30033	0.5	2.6175
2.30867	0.5	2.90165
2.317	0.5	2.9287
2.32533	0.5	2.7587
2.33367	0.5	2.4598
2.342	0.5	2.10645
2.35033	0.5	1.7626
2.35867	0.5	1.4578
2.367	0.5	1.19655
2.37533	0.5	0.99905
2.38367	0.5	0.86185
2.392	0.5	0.7529
2.40033	0.5	0.6745
2.40867	0.5	0.6035
2.417	0.5	0.5404
2.42533	0.5	0.4827
2.43367	0.5	0.42305
2.442	0.5	0.39355
2.45033	0.5	0.3648
2.45867	0.5	0.3493
2.467	0.5	0.328
2.47533	0.5	0.3119
2.48367	0.5	0.2826
2.492	0.5	0.2656
2.50033	0.5	0.24925
2.50867	0.5	0.23335
2.517	0.5	0.2281
2.52533	0.5	0.2149
2.53367	0.5	0.22085
2.542	0.5	0.2292
2.55033	0.5	0.21715
2.55867	0.5	0.19455
2.567	0.5	0.16555
2.57533	0.5	0.14985
2.58367	0.5	0.14545
2.592	0.5	0.14215
2.60033	0.5	0.14365
2.60867	0.5	0.14015
2.617	0.5	0.14775
2.62533	0.5	0.14585
2.63367	0.5	0.16045
2.642	0.5	0.1307
2.65033	0.5	0.1304
2.65867	0.5	0.1175
2.667	0.5	0.13275
2.67533	0.5	0.12335
2.68367	0.5	0.1172
2.692	0.5	0.1404
2.70033	0.5	0.1344
2.70867	0.5	0.134
2.717	0.5	0.09225
2.72533	0.5	0.10355
2.73367	0.5	0.0831
2.742	0.5	0.0794
2.75033	0.5	0.08055
2.75867	0.5	0.0801
2.767	0.5	0.11045
2.77533	0.5	0.1125
2.78367	0.5	0.10005
2.792	0.5	0.087
2.80033	0.5	0.0732
2.80867	0.5	0.06025
2.817	0.5	0.08435
2.82533	0.5	0.06995
2.83367	0.5	0.07395
2.842	0.5	0.0971
2.85033	0.5	0.1009
2.85867	0.5	0.09615
2.867	0.5	0.0862
2.87533	0.5	0.074
2.88367	0.5	0.0633
2.892	0.5	0.0639
2.90033	0.5	0.08175
2.90867	0.5	0.08105
2.917	0.5	0.0952
2.92533	0.5	0.0894
2.93367	0.5	0.0867
2.942	0.5	0.08295
2.95033	0.5	0.0693
2.95867	0.5	0.05185
2.967	0.5	0.0638
2.97533	0.5	0.0673
2.98367	0.5	0.07065
2.992	0.5	0.09125
3.00033	0.5	0.0854
3.00867	0.5	0.08835
3.017	0.5	0.0733
3.02533	0.5	0.05675
3.03367	0.5	0.0561
3.042	0.5	0.05645
3.05033	0.5	0.06395
3.05867	0.5	0.0669
3.067	0.5	0.08465
3.07533	0.5	0.09015
3.08367	0.5	0.0777
3.092	0.5	0.0739
3.10033	0.5	0.06425
3.10867	0.5	0.0409
3.117	0.5	0.04075
3.12533	0.5	0.04265
3.13367	0.5	0.04415
3.142	0.5	0.0769
3.15033	0.5	0.08195
3.15867	0.5	0.0845
3.167	0.5	0.0631
3.17533	0.5	0.0599
3.18367	0.5	0.0486
3.192	0.5	0.0466
3.20033	0.5	0.079
3.20867	0.5	0.06785
3.217	0.5	0.0778
3.22533	0.5	0.08605
3.23367	0.5	0.07695
3.242	0.5	0.06825
3.25033	0.5	0.0412
3.25867	0.5	0.06035
3.267	0.5	0.03095
3.27533	0.5	0.047
3.28367	0.5	0.0375
3.292	0.5	0.04685
3.30033	0.5	0.06455
3.30867	0.5	0.0569
3.317	0.5	0.05495
3.32533	0.5	0.05345
3.33367	0.5	0.0263
3.342	0.5	0.03925
3.35033	0.5	0.0414
3.35867	0.5	0.04435
3.367	0.5	0.05715
3.37533	0.5	0.06405
3.38367	0.5	0.0743
3.392	0.5	0.0598
3.40033	0.5	0.04555
3.40867	0.5	0.03845
3.417	0.5	0.0311
3.42533	0.5	0.056
3.43367	0.5	0.02495
3.442	0.5	0.05165
3.45033	0.5	0.06495
3.45867	0.5	0.0535
3.467	0.5	0.0593
3.47533	0.5	0.05225
3.48367	0.5	0.04365
3.492	0.5	0.05455
3.50033	0.5	0.04295
3.50867	0.5	0.04645
3.517	0.5	0.0547
3.52533	0.5	0.0739
3.53367	0.5	0.07625
3.542	0.5	0.0707
3.55033	0.5	0.0572
3.55867	0.5	0.05645
3.567	0.5	0.051
3.57533	0.5	0.07735
3.58367	0.5	0.07705
3.592	0.5	0.09625
3.60033	0.5	0.1171
3.60867	0.5	0.135
3.617	0.5	0.1385
3.62533	0.5	0.13785
3.63367	0.5	0.1633
3.642	0.5	0.17995
3.65033	0.5	0.221
3.65867	0.5	0.2599
3.667	0.5	0.3179
3.67533	0.5	0.4034
3.68367	0.5	0.46975
3.692	0.5	0.53435
3.70033	0.5	0.58475
3.70867	0.5	0.64715
3.717	0.5	0.68845
3.72533	0.5	0.7689
3.73367	0.5	0.80245
3.742	0.5	0.86655
3.75033	0.5	0.89295
3.75867	0.5	0.89235
3.767	0.5	0.8668
3.77533	0.5	0.82695
3.78367	0.5	0.78065
3.792	0.5	0.73265
3.80033	0.5	0.712
3.80867	0.5	0.67915
3.817	0.5	0.6773
3.82533	0.5	0.6791
3.83367	0.5	0.67155
3.842	0.5	0.6504
3.85033	0.5	0.6217
3.85867	0.5	0.58515
3.867	0.5	0.55965
3.87533	0.5	0.5419
3.88367	0.5	0.51165
3.892	0.5	0.5084
3.90033	0.5	0.49145
3.90867	0.5	0.49545
3.917	0.5	0.4491
3.92533	0.5	0.42625
3.93367	0.5	0.40995
3.942	0.5	0.39195
3.95033	0.5	0.3916
3.95867	0.5	0.40175
3.967	0.5	0.40125
3.97533	0.5	0.43785
3.98367	0.5	0.425
3.992	0.5	0.4398
4.00033	0.5	0.42985
4.00867	0.5	0.41895
4.017	0.5	0.41385
4.02533	0.5	0.42225
4.03367	0.5	0.42865
4.042	0.5	0.44275
4.05033	0.5	0.45445
4.05867	0.5	0.45955
4.067	0.5	0.46275
4.07533	0.5	0.47845
4.08367	0.5	0.4541
4.092	0.5	0.45395
4.10033	0.5	0.4484
4.10867	0.5	0.4451
4.117	0.5	0.4545
4.12533	0.5	0.47585
4.13367	0.5	0.4844
4.142	0.5	0.4836
4.15033	0.5	0.4834
4.15867	0.5	0.4891
4.167	0.5	0.4718
4.17533	0.5	0.46715
4.18367	0.5	0.4787
4.192	0.5	0.50135
4.20033	0.5	0.50875
4.20867	0.5	0.54755
4.217	0.5	0.52405
4.22533	0.5	0.51045
4.23367	0.5	0.49695
4.242	0.5	0.50335
4.25033	0.5	0.5092
4.25867	0.5	0.5066
4.267	0.5	0.5221
4.27533	0.5	0.55275
4.28367	0.5	0.57285
4.292	0.5	0.55905
4.30033	0.5	0.56415
4.30867	0.5	0.54625
4.317	0.5	0.54475
4.32533	0.5	0.54985
4.33367	0.5	0.566
4.342	0.5	0.56965
4.35033	0.5	0.57885
4.35867	0.5	0.6165
4.367	0.5	0.60485
4.37533	0.5	0.5878
4.38367	0.5	0.59545
4.392	0.5	0.57365
4.40033	0.5	0.56975
4.40867	0.5	0.5871
4.417	0.5	0.57045
4.42533	0.5	0.60945
4.43367	0.5	0.58625
4.442	0.5	0.581
4.45033	0.5	0.5752
4.45867	0.5	0.57725
4.467	0.5	0.5559
4.47533	0.5	0.5493
4.48367	0.5	0.567
4.492	0.5	0.5585
4.50033	0.5	0.57195
4.50867	0.5	0.57345
4.517	0.5	0.5723
4.52533	0.5	0.5656
4.53367	0.5	0.58485
4.542	0.5	0.54465
4.55033	0.5	0.5422
4.55867	0.5	0.5641
4.567	0.5	0.55205
4.57533	0.5	0.5682
4.58367	0.5	0.57775
4.592	0.5	0.58725
4.60033	0.5	0.56995
4.60867	0.5	0.5827
4.617	0.5	0.5579
4.62533	0.5	0.5497
4.63367	0.5	0.5762
4.642	0.5	0.56835
4.65033	0.5	0.57775
4.65867	0.5	0.61685
4.667	0.5	0.6204
4.67533	0.5	0.6179
4.68367	0.5	0.61465
4.692	0.5	0.60845
4.70033	0.5	0.5968
4.70867	0.5	0.6008
4.717	0.5	0.6078
4.72533	0.5	0.6173
4.73367	0.5	0.63315
4.742	0.5	0.6502
4.75033	0.5	0.61345
4.75867	0.5	0.5918
4.767	0.5	0.58735
4.77533	0.5	0.57145
4.78367	0.5	0.5567
4.792	0.5	0.56365
4.80033	0.5	0.5712
4.80867	0.5	0.58515
4.817	0.5	0.6004
4.82533	0.5	0.59245
4.83367	0.5	0.58665
4.842	0.5	0.5786
4.85033	0.5	0.55125
4.85867	0.5	0.55585
4.867	0.5	0.5658
4.87533	0.5	0.5747
4.88367	0.5	0.58715
4.892	0.5	0.5841
4.90033	0.5	0.5857
4.90867	0.5	0.57975
4.917	0.5	0.56505
4.92533	0.5	0.55545
4.93367	0.5	0.5509
4.942	0.5	0.5681
4.95033	0.5	0.56785
4.95867	0.5	0.59325
4.967	0.5	0.59045
4.97533	0.5	0.60465
4.98367	0.5	0.5784
4.992	0.5	0.5666
5.00033	0.5	0.5541
5.00867	0.5	0.58505
5.017	0.5	0.56075
5.02533	0.5	0.5681
5.03367	0.5	0.5922
5.042	0.5	0.6222
5.05033	0.5	0.5949
5.05867	0.5	0.5926
5.067	0.5	0.5696
5.07533	0.5	0.56225
5.08367	0.5	0.58345
5.092	0.5	0.5655
5.10033	0.5	0.57705
5.10867	0.5	0.5875
5.117	0.5	0.59405
5.12533	0.5	0.58485
5.13367	0.5	0.5966
5.142	0.5	0.5624
5.15033	0.5	0.55925
5.15867	0.5	0.5563
5.167	0.5	0.5636
5.17533	0.5	0.57715
5.18367	0.5	0.5907
5.192	0.5	0.598
5.20033	0.5	0.59345
5.20867	0.5	0.5822
5.217	0.5	0.56755
5.22533	0.5	0.5744
5.23367	0.5	0.55475
5.242	0.5	0.56685
5.25033	0.5	0.57135
5.25867	0.5	0.60595
5.267	0.5	0.6088
5.27533	0.5	0.6117
5.28367	0.5	0.5972
5.292	0.5	0.5958
5.30033	0.5	0.59515
5.30867	0.5	0.6085
5.317	0.5	0.6201
5.32533	0.5	0.6373
5.33367	0.5	0.68235
5.342	0.5	0.71925
5.35033	0.5	0.7392
5.35867	0.5	0.7727
5.367	0.5	0.8143
5.37533	0.5	0.8705
5.38367	0.5	0.96015
5.392	0.5	1.0671
5.40033	0.5	1.2048
5.40867	0.5	1.38915
5.417	0.5	1.6026
5.42533	0.5	1.85235
5.43367	0.5	2.1466
5.442	0.5	2.51695
5.45033	0.5	2.95615
5.45867	0.5	3.46045
5.467	0.5	4.07305
5.47533	0.5	4.80765
5.48367	0.5	5.6758
5.492	0.5	6.70595
5.50033	0.5	7.8365
5.50867	0.5	9.13775
5.517	0.5	10.6492
5.52533	0.5	12.3205
5.53367	0.5	14.2218
5.542	0.5	16.3525
5.55033	0.5	18.7375
5.55867	0.5	21.4524
5.567	0.5	24.4367
5.57533	0.5	27.7339
5.58367	0.5	31.4274
5.592	0.5	35.5153
5.60033	0.5	40.1321
5.60867	0.5	45.4057
5.617	0.5	51.492
5.62533	0.5	58.5986
5.63367	0.5	67.1256
5.642	0.5	77.46
5.65033	0.5	90.2235
5.65867	0.5	106.22
5.667	0.5	126.764
5.67533	0.5	152.477
5.68367	0.5	184.824
5.692	0.5	224.763
5.70033	0.5	272.77
5.70867	0.5	328.89
5.717	0.5	391.801
5.72533	0.5	459.166
5.73367	0.5	527.978
5.742	0.5	594.628
5.75033	0.5	655.752
5.75867	0.5	708.515
5.767	0.5	750.996
5.77533	0.5	781.766
5.78367	0.5	800.978
5.792	0.5	808.139
5.80033	0.5	803.458
5.80867	0.5	787.816
5.817	0.5	762.343
5.82533	0.5	728.298
5.83367	0.5	687.177
5.842	0.5	640.875
5.85033	0.5	590.929
5.85867	0.5	539.536
5.867	0.5	487.843
5.87533	0.5	437.253
5.88367	0.5	389.011
5.892	0.5	343.964
5.90033	0.5	302.617
5.90867	0.5	265.203
5.917	0.5	231.711
5.92533	0.5	201.911
5.93367	0.5	175.709
5.942	0.5	152.666
5.95033	0.5	132.416
5.95867	0.5	114.806
5.967	0.5	99.5425
5.97533	0.5	86.3383
5.98367	0.5	74.9056
5.992	0.5	65.0644
6.00033	0.5	56.5515
6.00867	0.5	49.2289
6.017	0.5	42.8968
6.02533	0.5	37.3868
6.03367	0.5	32.5961
6.042	0.5	28.4455
6.05033	0.5	24.8733
6.05867	0.5	21.8055
6.067	0.5	19.1939
6.07533	0.5	16.9794
6.08367	0.5	15.134
6.092	0.5	13.575
6.10033	0.5	12.2575
6.10867	0.5	11.0907
6.117	0.5	10.1552
6.12533	0.5	9.34615
6.13367	0.5	8.6718
6.142	0.5	8.0775
6.15033	0.5	7.57705
6.15867	0.5	7.12205
6.167	0.5	6.77065
6.17533	0.5	6.3882
6.18367	0.5	6.08465
6.192	0.5	5.76975
6.20033	0.5	5.5109
6.20867	0.5	5.2551
6.217	0.5	5.05425
6.22533	0.5	4.85215
6.23367	0.5	4.68905
6.242	0.5	4.5347
6.25033	0.5	4.3673
6.25867	0.5	4.19425
6.267	0.5	4.0528
6.27533	0.5	3.9179
6.28367	0.5	3.78025
6.292	0.5	3.677
6.30033	0.5	3.56075
6.30867	0.5	3.46755
6.317	0.5	3.3867
6.32533	0.5	3.308
6.33367	0.5	3.2051
6.342	0.5	3.10765
6.35033	0.5	3.02475
6.35867	0.5	2.95075
6.367	0.5	2.8884
6.37533	0.5	2.83115
6.38367	0.5	2.7564
6.392	0.5	2.7259
6.40033	0.5	2.64115
6.40867	0.5	2.59165
6.417	0.5	2.5146
6.42533	0.5	2.4717
6.43367	0.5	2.39815
6.442	0.5	2.3544
6.45033	0.5	2.30635
6.45867	0.5	2.2702
6.467	0.5	2.2523
6.47533	0.5	2.2217
6.48367	0.5	2.17
6.492	0.5	2.12645
6.50033	0.5	2.08055
6.50867	0.5	2.0357
6.517	0.5	2.0135
6.52533	0.5	1.96435
6.53367	0.5	1.9503
6.542	0.5	1.9397
6.55033	0.5	1.91295
6.55867	0.5	1.86645
6.567	0.5	1.82925
6.57533	0.5	1.78565
6.58367	0.5	1.7613
6.592	0.5	1.7427
6.60033	0.5	1.7064
6.60867	0.5	1.69785
6.617	0.5	1.6922
6.62533	0.5	1.6785
6.63367	0.5	1.6726
6.642	0.5	1.62895
6.65033	0.5	1.60155
6.65867	0.5	1.5792
6.667	0.5	1.56125
6.67533	0.5	1.5396
6.68367	0.5	1.51465
6.692	0.5	1.51905
6.70033	0.5	1.51085
6.70867	0.5	1.5204
6.717	0.5	1.47555
6.72533	0.5	1.44145
6.73367	0.5	1.40055
6.742	0.5	1.38965
6.75033	0.5	1.3661
6.75867	0.5	1.3635
6.767	0.5	1.3871
6.77533	0.5	1.36345
6.78367	0.5	1.3429
6.792	0.5	1.31255
6.80033	0.5	1.29165
6.80867	0.5	1.2498
6.817	0.5	1.2316
6.82533	0.5	1.2306
6.83367	0.5	1.22045
6.842	0.5	1.2199
6.85033	0.5	1.22095
6.85867	0.5	1.206
6.867	0.5	1.1942
6.87533	0.5	1.1876
6.88367	0.5	1.1387
6.892	0.5	1.1179
6.90033	0.5	1.1096
6.90867	0.5	1.1001
6.917	0.5	1.10965
6.92533	0.5	1.1189
6.93367	0.5	1.11745
6.942	0.5	1.08895
6.95033	0.5	1.0825
6.95867	0.5	1.0565
6.967	0.5	1.06485
6.97533	0.5	1.03
6.98367	0.5	1.0283
6.992	0.5	1.04465
7.00033	0.5	1.06555
7.00867	0.5	1.0511
7.017	0.5	1.04085
7.02533	0.5	1.01895
7.03367	0.5	0.9932
7.042	0.5	1.005
7.05033	0.5	0.99775
7.05867	0.5	1.01305
7.067	0.5	1.04075
7.07533	0.5	1.0415
7.08367	0.5	1.0444
7.092	0.5	1.05075
7.10033	0.5	1.04245
7.10867	0.5	1.0436
7.117	0.5	1.0358
7.12533	0.5	1.0414
7.13367	0.5	1.04015
7.142	0.5	1.056
7.15033	0.5	1.0735
7.15867	0.5	1.08735
7.167	0.5	1.0677
7.17533	0.5	1.052
7.18367	0.5	1.03495
7.192	0.5	1.0149
7.20033	0.5	1.0214
7.20867	0.5	0.9968
7.217	0.5	0.99245
7.22533	0.5	0.99205
7.23367	0.5	0.99095
7.242	0.5	0.9577
7.25033	0.5	0.9331
7.25867	0.5	0.91015
7.267	0.5	0.88655
7.27533	0.5	0.86795
7.28367	0.5	0.8496
7.292	0.5	0.8466
7.30033	0.5	0.8731
7.30867	0.5	0.83625
7.317	0.5	0.81655
7.32533	0.5	0.794
7.33367	0.5	0.7822
7.342	0.5	0.7615
7.35033	0.5	0.76155
7.35867	0.5	0.7516
7.367	0.5	0.74845
7.37533	0.5	0.7576
7.38367	0.5	0.74815
7.392	0.5	0.7377
7.40033	0.5	0.72065
7.40867	0.5	0.7039
7.417	0.5	0.68535
7.42533	0.5	0.6937
7.43367	0.5	0.693
7.442	0.5	0.703
7.45033	0.5	0.70755
7.45867	0.5	0.7101
7.467	0.5	0.696
7.47533	0.5	0.69995
7.48367	0.5	0.66555
7.492	0.5	0.6595
7.50033	0.5	0.6606
7.50867	0.5	0.6642
7.517	0.5	0.6612
7.52533	0.5	0.67795
7.53367	0.5	0.6717
7.542	0.5	0.66905
7.55033	0.5	0.65135
7.55867	0.5	0.62825
7.567	0.5	0.62985
7.57533	0.5	0.62115
7.58367	0.5	0.6189
7.592	0.5	0.62115
7.60033	0.5	0.63895
7.60867	0.5	0.6591
7.617	0.5	0.6404
7.62533	0.5	0.61815
7.63367	0.5	0.5959
7.642	0.5	0.58555
7.65033	0.5	0.57935
7.65867	0.5	0.5961
7.667	0.5	0.587
7.67533	0.5	0.5974
7.68367	0.5	0.60155
7.692	0.5	0.59275
7.70033	0.5	0.58125
7.70867	0.5	0.5666
7.717	0.5	0.5639
7.72533	0.5	0.5433
7.73367	0.5	0.5489
7.742	0.5	0.5433
7.75033	0.5	0.56405
7.75867	0.5	0.5672
7.767	0.5	0.58035
7.77533	0.5	0.56265
7.78367	0.5	0.5361
7.792	0.5	0.52
7.80033	0.5	0.52205
7.80867	0.5	0.5157
7.817	0.5	0.5178
7.82533	0.5	0.5324
7.83367	0.5	0.53525
7.842	0.5	0.52775
7.85033	0.5	0.52875
7.85867	0.5	0.5043
7.867	0.5	0.51375
7.87533	0.5	0.49055
7.88367	0.5	0.49865
7.892	0.5	0.49095
7.90033	0.5	0.50555
7.90867	0.5	0.5197
7.917	0.5	0.4981
7.92533	0.5	0.4923
7.93367	0.5	0.4906
7.942	0.5	0.4691
7.95033	0.5	0.45395
7.95867	0.5	0.46825
7.967	0.5	0.46795
7.97533	0.5	0.49075
7.98367	0.5	0.49365
7.992	0.5	0.4848
8.00033	0.5	0.47715
8.00867	0.5	0.46555
8.017	0.5	0.4466
8.02533	0.5	0.44475
8.03367	0.5	0.4473
8.042	0.5	0.4475
8.05033	0.5	0.46565
8.05867	0.5	0.47345
8.067	0.5	0.474
8.07533	0.5	0.46985
8.08367	0.5	0.44865
8.092	0.5	0.43565
8.10033	0.5	0.4335
8.10867	0.5	0.4272
8.117	0.5	0.42385
8.12533	0.5	0.4412
8.13367	0.5	0.45885
8.142	0.5	0.4458
8.15033	0.5	0.4471
8.15867	0.5	0.454
8.167	0.5	0.4202
8.17533	0.5	0.4124
8.18367	0.5	0.4357
8.192	0.5	0.395
8.20033	0.5	0.43075
8.20867	0.5	0.4218
8.217	0.5	0.41205
8.22533	0.5	0.4033
8.23367	0.5	0.40185
8.242	0.5	0.37375
8.25033	0.5	0.37435
8.25867	0.5	0.4
8.267	0.5	0.41445
8.27533	0.5	0.40015
8.28367	0.5	0.41685
8.292	0.5	0.3945
8.30033	0.5	0.4137
8.30867	0.5	0.4001
8.317	0.5	0.37405
8.32533	0.5	0.3733
8.33367	0.5	0.38245
8.342	0.5	0.4084
8.35033	0.5	0.38695
8.35867	0.5	0.4103
8.367	0.5	0.4175
8.37533	0.5	0.4106
8.38367	0.5	0.38495
8.392	0.5	0.3752
8.40033	0.5	0.37715
8.40867	0.5	0.37085
8.417	0.5	0.3631
8.42533	0.5	0.35785
8.43367	0.5	0.37445
8.442	0.5	0.3864
8.45033	0.5	0.38175
8.45867	0.5	0.3681
8.467	0.5	0.35395
8.47533	0.5	0.36395
8.48367	0.5	0.35305
8.492	0.5	0.36255
8.50033	0.5	0.35995
8.50867	0.5	0.374
8.517	0.5	0.3697
8.52533	0.5	0.36745
8.53367	0.5	0.3563
8.542	0.5	0.3455
8.55033	0.5	0.34765
8.55867	0.5	0.3436
8.567	0.5	0.3257
8.57533	0.5	0.3537
8.58367	0.5	0.3658
8.592	0.5	0.37575
8.60033	0.5	0.37035
8.60867	0.5	0.3477
8.617	0.5	0.327
8.62533	0.5	0.3187
8.63367	0.5	0.3168
8.642	0.5	0.3277
8.65033	0.5	0.32875
8.65867	0.5	0.35075
8.667	0.5	0.35485
8.67533	0.5	0.3529
8.68367	0.5	0.33585
8.692	0.5	0.33245
8.70033	0.5	0.33055
8.70867	0.5	0.3262
8.717	0.5	0.30485
8.72533	0.5	0.3237
8.73367	0.5	0.33105
8.742	0.5	0.35015
8.75033	0.5	0.33125
8.75867	0.5	0.3277
8.767	0.5	0.3096
8.77533	0.5	0.30295
8.78367	0.5	0.3042
8.792	0.5	0.30825
8.80033	0.5	0.29645
8.80867	0.5	0.32945
8.817	0.5	0.3285
8.82533	0.5	0.3305
8.83367	0.5	0.31005
8.842	0.5	0.29075
8.85033	0.5	0.289
8.85867	0.5	0.28295
8.867	0.5	0.28945
8.87533	0.5	0.3042
8.88367	0.5	0.3245
8.892	0.5	0.31365
8.90033	0.5	0.30675
8.90867	0.5	0.28885
8.917	0.5	0.2811
8.92533	0.5	0.28245
8.93367	0.5	0.2677
8.942	0.5	0.29235
8.95033	0.5	0.2668
8.95867	0.5	0.30585
8.967	0.5	0.31065
8.97533	0.5	0.29215
8.98367	0.5	0.29485
8.992	0.5	0.275
9.00033	0.5	0.26245
9.00867	0.5	0.2555
9.017	0.5	0.2659
9.02533	0.5	0.2741
9.03367	0.5	0.2906
9.042	0.5	0.30215
9.05033	0.5	0.28555
9.05867	0.5	0.2788
9.067	0.5	0.26785
9.07533	0.5	0.2484
9.08367	0.5	0.26495
9.092	0.5	0.26085
9.10033	0.5	0.24065
9.10867	0.5	0.267
9.117	0.5	0.27225
9.12533	0.5	0.29365
9.13367	0.5	0.28925
9.142	0.5	0.2537
9.15033	0.5	0.25355
9.15867	0.5	0.2409
9.167	0.5	0.2445
9.17533	0.5	0.24085
9.18367	0.5	0.2572
9.192	0.5	0.27375
9.20033	0.5	0.27755
9.20867	0.5	0.25815
9.217	0.5	0.264
9.22533	0.5	0.23465
9.23367	0.5	0.2249
9.242	0.5	0.22775
9.25033	0.5	0.22055
9.25867	0.5	0.2601
9.267	0.5	0.25395
9.27533	0.5	0.2599
9.28367	0.5	0.24405
9.292	0.5	0.22885
9.30033	0.5	0.22605
9.30867	0.5	0.23115
9.317	0.5	0.22105
9.32533	0.5	0.21375
9.33367	0.5	0.23105
9.342	0.5	0.24245
9.35033	0.5	0.2446
9.35867	0.5	0.23315
9.367	0.5	0.215
9.37533	0.5	0.21645
9.38367	0.5	0.209
9.392	0.5	0.21395
9.40033	0.5	0.22605
9.40867	0.5	0.2231
9.417	0.5	0.23705
9.42533	0.5	0.2344
9.43367	0.5	0.22695
9.442	0.5	0.22225
9.45033	0.5	0.233
9.45867	0.5	0.1995
9.467	0.5	0.21115
9.47533	0.5	0.22245
9.48367	0.5	0.21565
9.492	0.5	0.2309
9.50033	0.5	0.23245
9.50867	0.5	0.21565
9.517	0.5	0.20785
9.52533	0.5	0.1914
9.53367	0.5	0.18495
9.542	0.5	0.2181
9.55033	0.5	0.20645
9.55867	0.5	0.2011
9.567	0.5	0.19215
9.57533	0.5	0.18995
9.58367	0.5	0.18265
9.592	0.5	0.17485
9.60033	0.5	0.17835
9.60867	0.5	0.17255
9.617	0.5	0.17535
9.62533	0.5	0.15
9.63367	0.5	0.18845
9.642	0.5	0.20085
9.65033	0.5	0.198
9.65867	0.5	0.20655
9.667	0.5	0.17435
9.67533	0.5	0.177
9.68367	0.5	0.15705
9.692	0.5	0.1667
9.70033	0.5	0.1657
9.70867	0.5	0.1635
9.717	0.5	0.1822
9.72533	0.5	0.1722
9.73367	0.5	0.17
9.742	0.5	0.1525
9.75033	0.5	0.14785
9.75867	0.5	0.1283
9.767	0.5	0.1338
9.77533	0.5	0.1303
9.78367	0.5	0.1456
9.792	0.5	0.1574
9.80033	0.5	0.15745
9.80867	0.5	0.14585
9.817	0.5	0.13075
9.82533	0.5	0.11965
9.83367	0.5	0.1099
9.842	0.5	0.13275
9.85033	0.5	0.12685
9.85867	0.5	0.11065
9.867	0.5	0.13525
9.87533	0.5	0.1693
9.88367	0.5	0.14615
9.892	0.5	0.1362
9.90033	0.5	0.1259
9.90867	0.5	0.09855
9.917	0.5	0.11245
9.92533	0.5	0.1075
9.93367	0.5	0.10845
9.942	0.5	0.12365
9.95033	0.5	0.1505
9.95867	0.5	0.13575
9.967	0.5	0.1246
9.97533	0.5	0.1204
9.98367	0.5	0.10485
9.992	0.5	0.10075
10.0003	0.5	0.09565
10.0087	0.5	0.112
10.017	0.5	0.1407
10.0253	0.5	0.1297
10.0337	0.5	0.155
10.042	0.5	0.1338
10.0503	0.5	0.13735
10.0587	0.5	0.10995
10.067	0.5	0.1083
10.0753	0.5	0.1115
10.0837	0.5	0.1335
10.092	0.5	0.1448
10.1003	0.5	0.1539
10.1087	0.5	0.1388
10.117	0.5	0.13065
10.1253	0.5	0.13915
10.1337	0.5	0.1243
10.142	0.5	0.1155
10.1503	0.5	0.1151
10.1587	0.5	0.11635
10.167	0.5	0.128
10.1753	0.5	0.14315
10.1837	0.5	0.1433
10.192	0.5	0.1406
10.2003	0.5	0.11075
10.2087	0.5	0.1056
10.217	0.5	0.10415
10.2253	0.5	0.0944
10.2337	0.5	0.1088
10.242	0.5	0.1321
10.2503	0.5	0.1377
10.2587	0.5	0.13535
10.267	0.5	0.1184
10.2753	0.5	0.12525
10.2837	0.5	0.1142
10.292	0.5	0.11105
10.3003	0.5	0.1098
10.3087	0.5	0.12475
10.317	0.5	0.13785
10.3253	0.5	0.15985
10.3337	0.5	0.15245
10.342	0.5	0.1394
10.3503	0.5	0.13255
10.3587	0.5	0.1478
10.367	0.5	0.1154
10.3753	0.5	0.1307
10.3837	0.5	0.1214
10.392	0.5	0.15195
10.4003	0.5	0.1572
10.4087	0.5	0.1594
10.417	0.5	0.14755
10.4253	0.5	0.13525
10.4337	0.5	0.1454
10.442	0.5	0.11845
10.4503	0.5	0.1235
10.4587	0.5	0.1139
10.467	0.5	0.1333
10.4753	0.5	0.16585
10.4837	0.5	0.14795
10.492	0.5	0.15365
10.5003	0.5	0.1304
10.5087	0.5	0.09725
10.517	0.5	0.1005
10.5253	0.5	0.09965
10.5337	0.5	0.10155
10.542	0.5	0.12335
10.5503	0.5	0.12885
10.5587	0.5	0.14455
10.567	0.5	0.12625
10.5753	0.5	0.11445
10.5837	0.5	0.13535
10.592	0.5	0.105
10.6003	0.5	0.1066
10.6087	0.5	0.09785
10.617	0.5	0.12565
10.6253	0.5	0.1306
10.6337	0.5	0.17145
10.642	0.5	0.15355
10.6503	0.5	0.11805
10.6587	0.5	0.10725
10.667	0.5	0.1038
10.6753	0.5	0.11465
10.6837	0.5	0.11825
10.692	0.5	0.12685
10.7003	0.5	0.1509
10.7087	0.5	0.1443
10.717	0.5	0.1422
10.7253	0.5	0.12435
10.7337	0.5	0.12145
10.742	0.5	0.1024
10.7503	0.5	0.10735
10.7587	0.5	0.1111
10.767	0.5	0.11005
10.7753	0.5	0.1325
10.7837	0.5	0.121
10.792	0.5	0.13605
10.8003	0.5	0.10215
10.8087	0.5	0.10675
10.817	0.5	0.10565
10.8253	0.5	0.10715
10.8337	0.5	0.1062
10.842	0.5	0.1147
10.8503	0.5	0.1317
10.8587	0.5	0.1654
10.867	0.5	0.1373
10.8753	0.5	0.11805
10.8837	0.5	0.10745
10.892	0.5	0.11215
10.9003	0.5	0.1095
10.9087	0.5	0.1059
10.917	0.5	0.10655
10.9253	0.5	0.14485
10.9337	0.5	0.1287
10.942	0.5	0.1247
10.9503	0.5	0.10275
10.9587	0.5	0.0975
10.967	0.5	0.0916
10.9753	0.5	0.10175
10.9837	0.5	0.10055
10.992	0.5	0.1292
11.0003	0.5	0.1292
11.0087	0.5	0.12875
11.017	0.5	0.12835
11.0253	0.5	0.113
11.0337	0.5	0.11875
11.042	0.5	0.0981
11.0503	0.5	0.09885
11.0587	0.5	0.09765
11.067	0.5	0.11235
11.0753	0.5	0.1328
11.0837	0.5	0.1269
11.092	0.5	0.1268
11.1003	0.5	0.11745
11.1087	0.5	0.1138
11.117	0.5	0.11305
11.1253	0.5	0.1152
11.1337	0.5	0.1031
11.142	0.5	0.10465
11.1503	0.5	0.1273
11.1587	0.5	0.13885
11.167	0.5	0.1361
11.1753	0.5	0.11875
11.1837	0.5	0.1014
11.192	0.5	0.09605
11.2003	0.5	0.0983
11.2087	0.5	0.1066
11.217	0.5	0.09295
11.2253	0.5	0.1355
11.2337	0.5	0.117
11.242	0.5	0.11485
11.2503	0.5	0.10615
11.2587	0.5	0.11245
11.267	0.5	0.0794
11.2753	0.5	0.0928
11.2837	0.5	0.0963
11.292	0.5	0.07735
11.3003	0.5	0.0957
11.3087	0.5	0.10265
11.317	0.5	0.1047
11.3253	0.5	0.09745
11.3337	0.5	0.1035
11.342	0.5	0.0818
11.3503	0.5	0.0758
11.3587	0.5	0.07265
11.367	0.5	0.07845
11.3753	0.5	0.0972
11.3837	0.5	0.10335
11.392	0.5	0.10925
11.4003	0.5	0.10725
11.4087	0.5	0.08135
11.417	0.5	0.0711
11.4253	0.5	0.07005
11.4337	0.5	0.0683
11.442	0.5	0.068
11.4503	0.5	0.0928
11.4587	0.5	0.1029
11.467	0.5	0.10885
11.4753	0.5	0.091
11.4837	0.5	0.08555
11.492	0.5	0.07655
11.5003	0.5	0.0675
11.5087	0.5	0.0752
11.517	0.5	0.1024
11.5253	0.5	0.09945
11.5337	0.5	0.09845
11.542	0.5	0.0986
11.5503	0.5	0.10335
11.5587	0.5	0.08175
11.567	0.5	0.05915
11.5753	0.5	0.06175
11.5837	0.5	0.07055
11.592	0.5	0.0543
11.6003	0.5	0.0805
11.6087	0.5	0.08645
11.617	0.5	0.08665
11.6253	0.5	0.0853
11.6337	0.5	0.07505
11.642	0.5	0.0634
11.6503	0.5	0.06495
11.6587	0.5	0.0897
11.667	0.5	0.05895
11.6753	0.5	0.08165
11.6837	0.5	0.09375
11.692	0.5	0.0896
11.7003	0.5	0.0941
11.7087	0.5	0.0723
11.717	0.5	0.05855
11.7253	0.5	0.0643
11.7337	0.5	0.0633
11.742	0.5	0.0641
11.7503	0.5	0.0752
11.7587	0.5	0.09035
11.767	0.5	0.09025
11.7753	0.5	0.09635
11.7837	0.5	0.07325
11.792	0.5	0.0595
11.8003	0.5	0.06325
11.8087	0.5	0.0737
11.817	0.5	0.0649
11.8253	0.5	0.07655
11.8337	0.5	0.0889
11.842	0.5	0.08495
11.8503	0.5	0.0869
11.8587	0.5	0.06885
11.867	0.5	0.0501
11.8753	0.5	0.05235
11.8837	0.5	0.0512
11.892	0.5	0.04855
11.9003	0.5	0.0635
11.9087	0.5	0.0877
11.917	0.5	0.0982
11.9253	0.5	0.09595
11.9337	0.5	0.0666
11.942	0.5	0.071
11.9503	0.5	0.07245
11.9587	0.5	0.06685
11.967	0.5	0.07935
11.9753	0.5	0.08765
11.9837	0.5	0.0935
11.992	0.5	0.09445
12.0003	0.5	0.08445
12.0087	0.5	0.0778
12.017	0.5	0.06575
12.0253	0.5	0.0496
12.0337	0.5	0.0559
12.042	0.5	0.0841
12.0503	0.5	0.05775
12.0587	0.5	0.089
12.067	0.5	0.076
12.0753	0.5	0.0782
12.0837	0.5	0.0705
12.092	0.5	0.0519
12.1003	0.5	0.03795
12.1087	0.5	0.05235
12.117	0.5	0.056
12.1253	0.5	0.0588
12.1337	0.5	0.081
12.142	0.5	0.0785
12.1503	0.5	0.0883
12.1587	0.5	0.06275
12.167	0.5	0.04415
12.1753	0.5	0.04385
12.1837	0.5	0.054
12.192	0.5	0.053
12.2003	0.5	0.05105
12.2087	0.5	0.10515
12.217	0.5	0.08355
12.2253	0.5	0.0855
12.2337	0.5	0.07175
12.242	0.5	0.08485
12.2503	0.5	0.05165
12.2587	0.5	0.04185
12.267	0.5	0.0556
12.2753	0.5	0.05455
12.2837	0.5	0.09515
12.292	0.5	0.1023
12.3003	0.5	0.0932
12.3087	0.5	0.07835
12.317	0.5	0.0619
12.3253	0.5	0.06725
12.3337	0.5	0.0693
12.342	0.5	0.07175
12.3503	0.5	0.0757
12.3587	0.5	0.0839
12.367	0.5	0.09235
12.3753	0.5	0.09375
12.3837	0.5	0.07215
12.392	0.5	0.04895
12.4003	0.5	0.0384
12.4087	0.5	0.03395
12.417	0.5	0.0437
12.4253	0.5	0.04745
12.4337	0.5	0.06965
12.442	0.5	0.075
12.4503	0.5	0.0774
12.4587	0.5	0.0672
12.467	0.5	0.05115
12.4753	0.5	0.04655
12.4837	0.5	0.0335
12.492	0.5	0.0438
12.5003	0.5	0.04815
12.5087	0.5	0.0762
12.517	0.5	0.07005
12.5253	0.5	0.0714
12.5337	0.5	0.0641
12.542	0.5	0.05685
12.5503	0.5	0.043
12.5587	0.5	0.03995
12.567	0.5	0.0602
12.5753	0.5	0.0421
12.5837	0.5	0.07965
12.592	0.5	0.0704
12.6003	0.5	0.08355
12.6087	0.5	0.07045
12.617	0.5	0.02195
12.6253	0.5	0.02345
12.6337	0.5	0.0204
12.642	0.5	0.0219
12.6503	0.5	0.02375
12.6587	0.5	0.04455
12.667	0.5	0.056
12.6753	0.5	0.05665
12.6837	0.5	0.06025
12.692	0.5	0.041
12.7003	0.5	0.02425
12.7087	0.5	0.01155
12.717	0.5	0.0521
12.7253	0.5	0.01385
12.7337	0.5	0.03585
12.742	0.5	0.0554
12.7503	0.5	0.05675
12.7587	0.5	0.0574
12.767	0.5	0.0412
12.7753	0.5	0.03105
12.7837	0.5	0.03185
12.792	0.5	0.0459
12.8003	0.5	0.0277
12.8087	0.5	0.04315
12.817	0.5	0.07155
12.8253	0.5	0.07615
12.8337	0.5	0.06495
12.842	0.5	0.06265
12.8503	0.5	0.0533
12.8587	0.5	0.05215
12.867	0.5	0.05535
12.8753	0.5	0.05745
12.8837	0.5	0.08385
12.892	0.5	0.1036
12.9003	0.5	0.10315
12.9087	0.5	0.098
12.917	0.5	0.09305
12.9253	0.5	0.09365
12.9337	0.5	0.09055
12.942	0.5	0.10375
12.9503	0.5	0.10485
12.9587	0.5	0.1287
12.967	0.5	0.14515
12.9753	0.5	0.1334
12.9837	0.5	0.1217
12.992	0.5	0.1236
13.0003	0.5	0.10935
13.0087	0.5	0.1404
13.017	0.5	0.12085
13.0253	0.5	0.10925
13.0337	0.5	0.14515
13.042	0.5	0.14145
13.0503	0.5	0.13985
13.0587	0.5	0.13505
13.067	0.5	0.1385
13.0753	0.5	0.1482
13.0837	0.5	0.12505
13.092	0.5	0.1209
13.1003	0.5	0.1144
13.1087	0.5	0.13335
13.117	0.5	0.13825
13.1253	0.5	0.13545
13.1337	0.5	0.1306
13.142	0.5	0.13115
13.1503	0.5	0.10275
13.1587	0.5	0.10255
13.167	0.5	0.08885
13.1753	0.5	0.096
13.1837	0.5	0.0961
13.192	0.5	0.1185
13.2003	0.5	0.116
13.2087	0.5	0.10785
13.217	0.5	0.08535
13.2253	0.5	0.0699
13.2337	0.5	0.0564
13.242	0.5	0.0691
13.2503	0.5	0.06115
13.2587	0.5	0.071
13.267	0.5	0.08695
13.2753	0.5	0.0796
13.2837	0.5	0.07515
13.292	0.5	0.0568
13.3003	0.5	0.0598
13.3087	0.5	0.0523
13.317	0.5	0.03795
13.3253	0.5	0.046
13.3337	0.5	0.0475
13.342	0.5	0.06475
13.3503	0.5	0.0718
13.3587	0.5	0.0705
13.367	0.5	0.0634
13.3753	0.5	0.0466
13.3837	0.5	0.0359
13.392	0.5	0.03725
13.4003	0.5	0.0343
13.4087	0.5	0.0348
13.417	0.5	0.0504
13.4253	0.5	0.05315
13.4337	0.5	0.0638
13.442	0.5	0.06095
13.4503	0.5	0.03805
13.4587	0.5	0.02775
13.467	0.5	0.03815
13.4753	0.5	0.0285
13.4837	0.5	0.02595
13.492	0.5	0.04585
13.5003	0.5	0.06255
13.5087	0.5	0.0776
13.517	0.5	0.0555
13.5253	0.5	0.03815
13.5337	0.5	0.03255
13.542	0.5	0.0308
13.5503	0.5	0.0541
13.5587	0.5	0.0504
13.567	0.5	0.06425
13.5753	0.5	0.06875
13.5837	0.5	0.07345
13.592	0.5	0.06175
13.6003	0.5	0.0487
13.6087	0.5	0.03675
13.617	0.5	0.0255
13.6253	0.5	0.03165
13.6337	0.5	0.02055
13.642	0.5	0.05455
13.6503	0.5	0.06085
13.6587	0.5	0.05385
13.667	0.5	0.04645
13.6753	0.5	0.0337
13.6837	0.5	0.02335
13.692	0.5	0.0518
13.7003	0.5	0.03705
13.7087	0.5	0.02655
13.717	0.5	0.04705
13.7253	0.5	0.0563
13.7337	0.5	0.0571
13.742	0.5	0.0798
13.7503	0.5	0.02765
13.7587	0.5	0.0132
13.767	0.5	0.0154
13.7753	0.5	0.0289
13.7837	0.5	0.0188
13.792	0.5	0.0325
13.8003	0.5	0.04495
13.8087	0.5	0.0486
13.817	0.5	0.04295
13.8253	0.5	0.02235
13.8337	0.5	0.02265
13.842	0.5	0.02055
13.8503	0.5	0.0169
13.8587	0.5	0.02355
13.867	0.5	0.03025
13.8753	0.5	0.05075
13.8837	0.5	0.0425
13.892	0.5	0.04255
13.9003	0.5	0.03315
13.9087	0.5	0.02025
13.917	0.5	0.0077
13.9253	0.5	0.008
13.9337	0.5	0.0083
13.942	0.5	0.02735
13.9503	0.5	0.04575
13.9587	0.5	0.0424
13.967	0.5	0.0382
13.9753	0.5	0.039
13.9837	0.5	0.02525
13.992	0.5	0.0247
14.0003	0.5	0.0261
14.0087	0.5	0.0511
14.017	0.5	0.0331
14.0253	0.5	0.05885
14.0337	0.5	0.04365
14.042	0.5	0.0487
14.0503	0.5	0.03795
14.0587	0.5	0.03385
14.067	0.5	0.01005
14.0753	0.5	0.0183
14.0837	0.5	0.0241
14.092	0.5	0.04075
14.1003	0.5	0.0555
14.1087	0.5	0.0493
14.117	0.5	0.04795
14.1253	0.5	0.03595
14.1337	0.5	0.02205
14.142	0.5	0.02785
14.1503	0.5	0.0296
14.1587	0.5	0.02205
14.167	0.5	0.0364
14.1753	0.5	0.06555
14.1837	0.5	0.0517
14.192	0.5	0.0567
14.2003	0.5	0.0368
14.2087	0.5	0.02515
14.217	0.5	0.02245
14.2253	0.5	0.01995
14.2337	0.5	0.0189
14.242	0.5	0.05945
14.2503	0.5	0.0594
14.2587	0.5	0.05755
14.267	0.5	0.03815
14.2753	0.5	0.02955
14.2837	0.5	0.0244
14.292	0.5	0.01575
14.3003	0.5	0.0295
14.3087	0.5	0.036
14.317	0.5	0.0318
14.3253	0.5	0.0504
14.3337	0.5	0.0683
14.342	0.5	0.05495
14.3503	0.5	0.0501
14.3587	0.5	0.05045
14.367	0.5	0.0249
14.3753	0.5	0.0265
14.3837	0.5	0.0272
14.392	0.5	0.03685
14.4003	0.5	0.06315
14.4087	0.5	0.05125
14.417	0.5	0.0685
14.4253	0.5	0.03545
14.4337	0.5	0.0256
14.442	0.5	0.04595
14.4503	0.5	0.03675
14.4587	0.5	0.02655
14.467	0.5	0.0411
14.4753	0.5	0.0536
14.4837	0.5	0.05315
14.492	0.5	0.0444
14.5003	0.5	0.04615
14.5087	0.5	0.0165
14.517	0.5	0.009
14.5253	0.5	0.00865
14.5337	0.5	0.02715
14.542	0.5	0.0219
14.5503	0.5	0.0387
14.5587	0.5	0.04145
14.567	0.5	0.04265
14.5753	0.5	0.0282
14.5837	0.5	0.0106
14.592	0.5	0.01315
14.6003	0.5	0.0287
14.6087	0.5	0.01095
14.617	0.5	0.0106
14.6253	0.5	0.03645
14.6337	0.5	0.037
14.642	0.5	0.0407
14.6503	0.5	0.0356
14.6587	0.5	0.02515
14.667	0.5	0.0122
14.6753	0.5	0.01655
14.6837	0.5	0.02005
14.692	0.5	0.0148
14.7003	0.5	0.0493
14.7087	0.5	0.0478
14.717	0.5	0.0579
14.7253	0.5	0.0335
14.7337	0.5	0.0221
14.742	0.5	0.01425
14.7503	0.5	0.0122
14.7587	0.5	-0.00155
14.767	0.5	0.0099
14.7753	0.5	0.0274
14.7837	0.5	0.03935
14.792	0.5	0.0236
14.8003	0.5	0.028
14.8087	0.5	0.0368
14.817	0.5	0.0082
14.8253	0.5	-0.00045
14.8337	0.5	0.0056
14.842	0.5	0.02805
14.8503	0.5	0.02875
14.8587	0.5	0.0304
14.867	0.5	0.0409
14.8753	0.5	0.02935
14.8837	0.5	0.01645
14.892	0.5	0.0055
14.9003	0.5	0.01765
14.9087	0.5	0.02155
14.917	0.5	0.01295
14.9253	0.5	0.02215
14.9337	0.5	0.0313
14.942	0.5	0.03375
14.9503	0.5	0.0281
14.9587	0.5	0.0141
14.967	0.5	0.00995
14.9753	0.5	0.0003
14.9837	0.5	0.0163
14.992	0.5	0.0254
15.0003	0.5	0.0236
15.0087	0.5	0.0512
15.017	0.5	0.04755
15.0253	0.5	0.02915
15.0337	0.5	0.0119
15.042	0.5	0.01365
15.0503	0.5	0.0106
15.0587	0.5	0.0266
15.067	0.5	0.01965
15.0753	0.5	0.0293
15.0837	0.5	0.06015
15.092	0.5	0.0458
15.1003	0.5	0.0371
15.1087	0.5	0.0263
15.117	0.5	0.0124
15.1253	0.5	0.00715
15.1337	0.5	0.01965
15.142	0.5	0.0105
15.1503	0.5	0.037
15.1587	0.5	0.05005
15.167	0.5	0.0451
15.1753	0.5	0.05205
15.1837	0.5	0.02595
15.192	0.5	0.00675
15.2003	0.5	-0.0002
15.2087	0.5	0.00325
15.217	0.5	0.0091
15.2253	0.5	0.02015
15.2337	0.5	0.0452
15.242	0.5	0.04985
15.2503	0.5	0.03505
15.2587	0.5	0.03605
15.267	0.5	0.01675
15.2753	0.5	0.01085
15.2837	0.5	0.03125
15.292	0.5	0.0058
15.3003	0.5	0.01205
15.3087	0.5	0.02815
15.317	0.5	0.0056
15.3253	0.5	-0.0041
15.3337	0.5	-0.0113
15.342	0.5	-0.02835
15.3503	0.5	-0.0362
15.3587	0.5	-0.0088
15.367	0.5	-0.01955
15.3753	0.5	-0.0133
15.3837	0.5	-0.0075
15.392	0.5	0.01045
15.4003	0.5	0.0142
15.4087	0.5	-0.0138
15.417	0.5	-0.02545
15.4253	0.5	-0.03195
15.4337	0.5	-0.02585
15.442	0.5	-0.01705
15.4503	0.5	-0.0193
15.4587	0.5	-0.00515
15.467	0.5	-0.01275
15.4753	0.5	-0.00435
15.4837	0.5	-0.0332
15.492	0.5	-0.02785
15.5003	0.5	-0.03005
15.5087	0.5	-0.04175
15.517	0.5	-0.029
15.5253	0.5	-0.0156
15.5337	0.5	-0.008
15.542	0.5	-0.02445
15.5503	0.5	-0.0326
15.5587	0.5	-0.0155
15.567	0.5	-0.0375
15.5753	0.5	-0.06095
15.5837	0.5	-0.03005
15.592	0.5	-0.06535
15.6003	0.5	-0.0493
15.6087	0.5	-0.00785
15.617	0.5	-0.0193
15.6253	0.5	-0.0262
15.6337	0.5	-0.0282
15.642	0.5	-0.02555
15.6503	0.5	-0.05025
15.6587	0.5	-0.0439
15.667	0.5	-0.0596
15.6753	0.5	-0.0544
15.6837	0.5	-0.01425
15.692	0.5	-0.0225
15.7003	0.5	-0.0303
15.7087	0.5	-0.04185
15.717	0.5	-0.04885
15.7253	0.5	-0.0547
15.7337	0.5	-0.0576
15.742	0.5	-0.05345
15.7503	0.5	-0.0578
15.7587	0.5	-0.0367
15.767	0.5	-0.03755
15.7753	0.5	-0.0321
15.7837	0.5	-0.0503
15.792	0.5	-0.05635
15.8003	0.5	-0.0666
15.8087	0.5	-0.0455
15.817	0.5	-0.0659
15.8253	0.5	-0.0515
15.8337	0.5	-0.00575
15.842	0.5	-0.00835
15.8503	0.5	-0.02505
15.8587	0.5	-0.03335
15.867	0.5	-0.0449
15.8753	0.5	-0.02805
15.8837	0.5	-0.05265
15.892	0.5	-0.0332
15.9003	0.5	-0.04055
15.9087	0.5	-0.01985
15.917	0.5	-0.02425
15.9253	0.5	-0.0089
15.9337	0.5	-0.0341
15.942	0.5	-0.0455
15.9503	0.5	-0.04445
15.9587	0.5	-0.04345
15.967	0.5	-0.04895
15.9753	0.5	-0.0306
15.9837	0.5	-0.0271
15.992	0.5	-0.00675
16.0003	0.5	-0.02325
16.0087	0.5	-0.02305
16.017	0.5	-0.03755
16.0253	0.5	-0.04705
16.0337	0.5	-0.0397
16.042	0.5	-0.0238
16.0503	0.5	-0.04915
16.0587	0.5	-0.0039
16.067	0.5	-0.0115
16.0753	0.5	-0.0236
16.0837	0.5	-0.02715
16.092	0.5	-0.02395
16.1003	0.5	-0.03795
16.1087	0.5	-0.0282
16.117	0.5	-0.042
16.1253	0.5	-0.04895
16.1337	0.5	-0.0243
16.142	0.5	-0.0255
16.1503	0.5	-0.01405
16.1587	0.5	-0.0306
16.167	0.5	-0.0404
16.1753	0.5	-0.04695
16.1837	0.5	-0.0556
16.192	0.5	-0.05535
16.2003	0.5	-0.0294
16.2087	0.5	-0.0155
16.217	0.5	-0.00775
16.2253	0.5	-0.02945
16.2337	0.5	-0.0296
16.242	0.5	-0.023
16.2503	0.5	-0.0444
16.2587	0.5	-0.0531
16.267	0.5	-0.04585
16.2753	0.5	-0.05905
16.2837	0.5	-0.0256
16.292	0.5	-0.02335
16.3003	0.5	-0.02595
16.3087	0.5	0.00065
16.317	0.5	-0.0197
16.3253	0.5	-0.03705
16.3337	0.5	-0.0525
[truncated: 5,240 more rows]

## Sheet: Sheet6
File Path	chrom://cpu-pc/monosaccharide/The Method/自配NaOH/YM/20200622.60min.150mM NaOH.YM.seq/227.smp/ED_1.channel
Channel	ED_1
Injection Information:
Data Vault	monosaccharide
Injection	11Lact
Injection Number	6
Position	RA6
Comment
Processing Method	TDB_S1_15mM NaOH_150mM CH3COOH_4.9
Instrument Method	20200621-150mMNAOH-60min-30-hunbiao
Type	Unknown
Status	Finished
Injection Date	2020-06-22
Injection Time	18:52:43
Injection Volume (µl)	25
Dilution Factor	1
Weight	1
Raw Data Information:
Time Min. (min)	0.000167
Time Max. (min)	60.0002
Data Points	7201
Detector	EDet1
Generating Data System	Chromeleon 7.2.2.6394
Exporting Data System	Chromeleon 7.2.2.0
Operator	Instrument Controller
Signal Quantity
Signal Unit	nC
Signal Min.	-6.7896
Signal Max.	1552.32
Channel	ED_1
Driver Name	DC-5000
Channel Type	Evaluation
Min. Step (s)	0.5
Max. Step (s)	0.5
Average Step (s)	0.5
Signal Parameter Information:
Signal Info
Raw Data:
Time (min)	Step (s)	Value (nC)
0.000167	n.a.	-0.0955
0.0085	0.5	-0.11765
0.016833	0.5	-0.1085
0.025167	0.5	-0.0817
0.0335	0.5	-0.10385
0.041833	0.5	-0.0498
0.050167	0.5	-0.041
0.0585	0.5	-0.04665
0.066833	0.5	-0.05125
0.075167	0.5	-0.053
0.0835	0.5	-0.05985
0.091833	0.5	-0.0386
0.100167	0.5	-0.0613
0.1085	0.5	-0.0557
0.116833	0.5	-0.0295
0.125167	0.5	-0.02585
0.1335	0.5	-0.02355
0.141833	0.5	-0.0246
0.150167	0.5	-0.04155
0.1585	0.5	-0.03835
0.166833	0.5	-0.04415
0.175167	0.5	-0.0302
0.1835	0.5	-0.03255
0.191833	0.5	-0.0033
0.200167	0.5	-0.02085
0.2085	0.5	-0.0058
0.216833	0.5	-0.00195
0.225167	0.5	-0.0424
0.2335	0.5	-0.059
0.241833	0.5	-0.02965
0.250167	0.5	-0.02855
0.2585	0.5	-0.04245
0.266833	0.5	-0.0075
0.275167	0.5	-0.0057
0.2835	0.5	-0.01255
0.291833	0.5	-0.0169
0.300167	0.5	-0.0061
0.3085	0.5	-0.03505
0.316833	0.5	-0.03835
0.325167	0.5	-0.03915
0.3335	0.5	-0.02465
0.341833	0.5	-0.0156
0.350167	0.5	-0.00745
0.3585	0.5	-0.0198
0.366833	0.5	-0.0265
0.375167	0.5	-0.0215
0.3835	0.5	-0.0298
0.391833	0.5	-0.0364
0.400167	0.5	-0.02685
0.4085	0.5	-0.04485
0.416833	0.5	-0.03865
0.425167	0.5	-0.0145
0.4335	0.5	-0.0128
0.441833	0.5	-0.009
0.450167	0.5	-0.02965
0.4585	0.5	-0.03195
0.466833	0.5	-0.0395
0.475167	0.5	-0.0286
0.4835	0.5	-0.0265
0.491833	0.5	-0.0215
0.500167	0.5	-0.01695
0.5085	0.5	-0.00595
0.516833	0.5	-0.01965
0.525167	0.5	0.00505
0.5335	0.5	-0.02935
0.541833	0.5	-0.03685
0.550167	0.5	-0.03235
0.5585	0.5	-0.02555
0.566833	0.5	-0.0099
0.575167	0.5	-0.0044
0.5835	0.5	-0.0155
0.591833	0.5	-0.0032
0.600167	0.5	-0.0291
0.6085	0.5	-0.03415
0.616833	0.5	-0.04855
0.625167	0.5	-0.0367
0.6335	0.5	-0.04455
0.641833	0.5	-0.0173
0.650167	0.5	-0.0014
0.6585	0.5	-0.0124
0.666833	0.5	-0.0174
0.675167	0.5	-0.02795
0.6835	0.5	-0.0351
0.691833	0.5	-0.04485
0.700167	0.5	-0.05325
0.7085	0.5	-0.0426
0.716833	0.5	-0.03405
0.725167	0.5	-0.0158
0.7335	0.5	-0.0171
0.741833	0.5	0.00485
0.750167	0.5	-0.0326
0.7585	0.5	-0.03825
0.766833	0.5	-0.05735
0.775167	0.5	-0.05215
0.7835	0.5	-0.0543
0.791833	0.5	-0.04225
0.800167	0.5	-0.00315
0.8085	0.5	-0.0094
0.816833	0.5	-0.01035
0.825167	0.5	-0.02785
0.8335	0.5	-0.0382
0.841833	0.5	-0.03715
0.850167	0.5	-0.0474
0.8585	0.5	-0.0537
0.866833	0.5	-0.0582
0.875167	0.5	-0.02195
0.8835	0.5	-0.00265
0.891833	0.5	-0.0211
0.900167	0.5	-0.03625
0.9085	0.5	-0.0334
0.916833	0.5	-0.0514
0.925167	0.5	-0.0455
0.9335	0.5	-0.0442
0.941833	0.5	-0.05035
0.950167	0.5	-0.0276
0.9585	0.5	-0.0109
0.966833	0.5	-0.02275
0.975167	0.5	-0.01815
0.9835	0.5	-0.03815
0.991833	0.5	-0.04625
1.00017	0.5	-0.0354
1.0085	0.5	-0.04405
1.01683	0.5	-0.04635
1.02517	0.5	-0.03305
1.0335	0.5	-0.01315
1.04183	0.5	-0.00265
1.05017	0.5	-0.01615
1.0585	0.5	-0.0349
1.06683	0.5	-0.0311
1.07517	0.5	-0.0544
1.0835	0.5	-0.03855
1.09183	0.5	-0.04385
1.10017	0.5	-0.0374
1.1085	0.5	-0.033
1.11683	0.5	-0.0352
1.12517	0.5	-0.0407
1.1335	0.5	-0.04075
1.14183	0.5	-0.0751
1.15017	0.5	-0.0633
1.1585	0.5	-0.0354
1.16683	0.5	-0.05095
1.17517	0.5	-0.0432
1.1835	0.5	-0.0323
1.19183	0.5	-0.0496
1.20017	0.5	-0.05375
1.2085	0.5	-0.05515
1.21683	0.5	-0.05685
1.22517	0.5	-0.0664
1.2335	0.5	-0.0642
1.24183	0.5	-0.06465
1.25017	0.5	-0.0383
1.2585	0.5	-0.0209
1.26683	0.5	-0.03885
1.27517	0.5	-0.0445
1.2835	0.5	-0.05965
1.29183	0.5	-0.0701
1.30017	0.5	-0.08095
1.3085	0.5	-0.0468
1.31683	0.5	-0.05435
1.32517	0.5	-0.0614
1.3335	0.5	-0.0444
1.34183	0.5	-0.0475
1.35017	0.5	-0.0485
1.3585	0.5	-0.0639
1.36683	0.5	-0.07325
1.37517	0.5	-0.089
1.3835	0.5	-0.0734
1.39183	0.5	-0.07255
1.40017	0.5	-0.05455
1.4085	0.5	-0.0361
1.41683	0.5	-0.03345
1.42517	0.5	-0.04665
1.4335	0.5	-0.03985
1.44183	0.5	-0.06855
1.45017	0.5	-0.0801
1.4585	0.5	-0.0858
1.46683	0.5	-0.22305
1.47517	0.5	-0.6708
1.4835	0.5	-1.8988
1.49183	0.5	-3.89955
1.50017	0.5	-5.89695
1.5085	0.5	-6.7896
1.51683	0.5	-6.3043
1.52517	0.5	-5.0165
1.5335	0.5	-3.46175
1.54183	0.5	-1.93045
1.55017	0.5	-0.50305
1.5585	0.5	0.74465
1.56683	0.5	1.8791
1.57517	0.5	3.05105
1.5835	0.5	4.2813
1.59183	0.5	5.5375
1.60017	0.5	6.6729
1.6085	0.5	7.60325
1.61683	0.5	8.641
1.62517	0.5	11.4372
1.6335	0.5	21.6895
1.64183	0.5	58.1658
1.65017	0.5	119.164
1.6585	0.5	540.931
1.66683	0.5	1166.52
1.67517	0.5	1434.88
1.6835	0.5	1314.8
1.69183	0.5	1292.36
1.70017	0.5	1300.3
1.7085	0.5	1315.65
1.71683	0.5	1333.36
1.72517	0.5	1353.04
1.7335	0.5	1377.03
1.74183	0.5	1411.51
1.75017	0.5	1468.64
1.7585	0.5	1552.32
1.76683	0.5	1519.8
1.77517	0.5	1286.23
1.7835	0.5	971.831
1.79183	0.5	697.815
1.80017	0.5	498.858
1.8085	0.5	363.682
1.81683	0.5	270.739
1.82517	0.5	206.49
1.8335	0.5	161.238
1.84183	0.5	128.863
1.85017	0.5	105.364
1.8585	0.5	87.99
1.86683	0.5	74.9277
1.87517	0.5	64.7691
1.8835	0.5	56.8072
1.89183	0.5	50.4126
1.90017	0.5	45.2245
1.9085	0.5	41.021
1.91683	0.5	37.4782
1.92517	0.5	34.5742
1.9335	0.5	32.1457
1.94183	0.5	29.9748
1.95017	0.5	28.1643
1.9585	0.5	26.4456
1.96683	0.5	24.9864
1.97517	0.5	23.6343
1.9835	0.5	22.3261
1.99183	0.5	21.1769
2.00017	0.5	19.9851
2.0085	0.5	18.9366
2.01683	0.5	17.9806
2.02517	0.5	17.0737
2.0335	0.5	16.2008
2.04183	0.5	15.4324
2.05017	0.5	14.7248
2.0585	0.5	14.0663
2.06683	0.5	13.5094
2.07517	0.5	12.882
2.0835	0.5	12.4323
2.09183	0.5	11.9284
2.10017	0.5	11.46
2.1085	0.5	11.0834
2.11683	0.5	10.6303
2.12517	0.5	10.2485
2.1335	0.5	9.906
2.14183	0.5	9.5939
2.15017	0.5	9.322
2.1585	0.5	9.10745
2.16683	0.5	8.9519
2.17517	0.5	8.9211
2.1835	0.5	9.0247
2.19183	0.5	9.2511
2.20017	0.5	9.4828
2.2085	0.5	9.6485
2.21683	0.5	9.67235
2.22517	0.5	9.5317
2.2335	0.5	9.2254
2.24183	0.5	8.8419
2.25017	0.5	8.54085
2.2585	0.5	8.4671
2.26683	0.5	8.74355
2.27517	0.5	9.4964
2.2835	0.5	10.6477
2.29183	0.5	11.9251
2.30017	0.5	12.9401
2.3085	0.5	13.5184
2.31683	0.5	13.4681
2.32517	0.5	12.9129
2.3335	0.5	12.0107
2.34183	0.5	10.9549
2.35017	0.5	9.9091
2.3585	0.5	8.99095
2.36683	0.5	8.17255
2.37517	0.5	7.507
2.3835	0.5	6.9861
2.39183	0.5	6.5827
2.40017	0.5	6.2053
2.4085	0.5	5.8964
2.41683	0.5	5.67135
2.42517	0.5	5.39785
2.4335	0.5	5.1906
2.44183	0.5	5.02115
2.45017	0.5	4.81645
2.4585	0.5	4.68415
2.46683	0.5	4.53695
2.47517	0.5	4.4217
2.4835	0.5	4.2901
2.49183	0.5	4.1953
2.50017	0.5	4.10345
2.5085	0.5	4.0023
2.51683	0.5	3.9283
2.52517	0.5	3.89095
2.5335	0.5	3.79595
2.54183	0.5	3.7559
2.55017	0.5	3.66865
2.5585	0.5	3.6005
2.56683	0.5	3.52445
2.57517	0.5	3.49135
2.5835	0.5	3.422
2.59183	0.5	3.40495
2.60017	0.5	3.3606
2.6085	0.5	3.37725
2.61683	0.5	3.3826
2.62517	0.5	3.39465
2.6335	0.5	3.40945
2.64183	0.5	3.436
2.65017	0.5	3.48635
2.6585	0.5	3.47175
2.66683	0.5	3.4622
2.67517	0.5	3.43595
2.6835	0.5	3.3819
2.69183	0.5	3.33605
2.70017	0.5	3.22705
2.7085	0.5	3.1243
2.71683	0.5	3.0078
2.72517	0.5	2.89155
2.7335	0.5	2.7984
2.74183	0.5	2.7212
2.75017	0.5	2.68235
2.7585	0.5	2.61515
2.76683	0.5	2.57195
2.77517	0.5	2.5296
2.7835	0.5	2.4944
2.79183	0.5	2.43625
2.80017	0.5	2.3843
2.8085	0.5	2.36285
2.81683	0.5	2.33205
2.82517	0.5	2.308
2.8335	0.5	2.2977
2.84183	0.5	2.29595
2.85017	0.5	2.2772
2.8585	0.5	2.2335
2.86683	0.5	2.2293
2.87517	0.5	2.18735
2.8835	0.5	2.15355
2.89183	0.5	2.13725
2.90017	0.5	2.15545
2.9085	0.5	2.11855
2.91683	0.5	2.1327
2.92517	0.5	2.12435
2.9335	0.5	2.131
2.94183	0.5	2.1146
2.95017	0.5	2.0967
2.9585	0.5	2.10945
2.96683	0.5	2.121
2.97517	0.5	2.1051
2.9835	0.5	2.08965
2.99183	0.5	2.08835
3.00017	0.5	2.0602
3.0085	0.5	2.02175
3.01683	0.5	1.99295
3.02517	0.5	1.93985
3.0335	0.5	1.9285
3.04183	0.5	1.9133
3.05017	0.5	1.9268
3.0585	0.5	1.9679
3.06683	0.5	2.0092
3.07517	0.5	2.09345
3.0835	0.5	2.1728
3.09183	0.5	2.2638
3.10017	0.5	2.32825
3.1085	0.5	2.41545
3.11683	0.5	2.4402
3.12517	0.5	2.44435
3.1335	0.5	2.3945
3.14183	0.5	2.3225
3.15017	0.5	2.2202
3.1585	0.5	2.1247
3.16683	0.5	2.00155
3.17517	0.5	1.88175
3.1835	0.5	1.79135
3.19183	0.5	1.7442
3.20017	0.5	1.6715
3.2085	0.5	1.6631
3.21683	0.5	1.63245
3.22517	0.5	1.63435
3.2335	0.5	1.5869
3.24183	0.5	1.5424
3.25017	0.5	1.5163
3.2585	0.5	1.48795
3.26683	0.5	1.4888
3.27517	0.5	1.4598
3.2835	0.5	1.4549
3.29183	0.5	1.47875
3.30017	0.5	1.4886
3.3085	0.5	1.46335
3.31683	0.5	1.46125
3.32517	0.5	1.42075
3.3335	0.5	1.42655
3.34183	0.5	1.4062
3.35017	0.5	1.4188
3.3585	0.5	1.4046
3.36683	0.5	1.43565
3.37517	0.5	1.43865
3.3835	0.5	1.42995
3.39183	0.5	1.41865
3.40017	0.5	1.4038
3.4085	0.5	1.4078
3.41683	0.5	1.3939
3.42517	0.5	1.38995
3.4335	0.5	1.38645
3.44183	0.5	1.41235
3.45017	0.5	1.40385
3.4585	0.5	1.40175
3.46683	0.5	1.39065
3.47517	0.5	1.4184
3.4835	0.5	1.40225
3.49183	0.5	1.40035
3.50017	0.5	1.4109
3.5085	0.5	1.4236
3.51683	0.5	1.47045
3.52517	0.5	1.50545
3.5335	0.5	1.5079
3.54183	0.5	1.533
3.55017	0.5	1.52875
3.5585	0.5	1.52285
3.56683	0.5	1.5607
3.57517	0.5	1.55645
3.5835	0.5	1.58925
3.59183	0.5	1.64195
3.60017	0.5	1.69585
3.6085	0.5	1.72905
3.61683	0.5	1.7901
3.62517	0.5	1.80315
3.6335	0.5	1.88715
3.64183	0.5	1.95315
3.65017	0.5	2.05265
3.6585	0.5	2.1563
3.66683	0.5	2.26725
3.67517	0.5	2.4025
3.6835	0.5	2.53865
3.69183	0.5	2.6804
3.70017	0.5	2.8357
3.7085	0.5	2.9976
3.71683	0.5	3.1878
3.72517	0.5	3.38865
3.7335	0.5	3.5627
3.74183	0.5	3.7589
3.75017	0.5	3.94405
3.7585	0.5	4.11415
3.76683	0.5	4.31595
3.77517	0.5	4.5599
3.7835	0.5	4.85275
3.79183	0.5	5.25645
3.80017	0.5	5.7218
3.8085	0.5	6.25955
3.81683	0.5	6.83395
3.82517	0.5	7.3637
3.8335	0.5	7.80785
3.84183	0.5	8.0612
3.85017	0.5	8.0847
3.8585	0.5	7.9412
3.86683	0.5	7.61525
3.87517	0.5	7.1554
3.8835	0.5	6.6427
3.89183	0.5	6.0231
3.90017	0.5	5.4571
3.9085	0.5	4.92165
3.91683	0.5	4.42765
3.92517	0.5	3.99655
3.9335	0.5	3.6416
3.94183	0.5	3.3595
3.95017	0.5	3.1772
3.9585	0.5	3.03505
3.96683	0.5	2.93045
3.97517	0.5	2.82855
3.9835	0.5	2.75575
3.99183	0.5	2.6832
4.00017	0.5	2.62385
4.0085	0.5	2.60095
4.01683	0.5	2.5613
4.02517	0.5	2.5608
4.0335	0.5	2.54555
4.04183	0.5	2.5292
4.05017	0.5	2.5289
4.0585	0.5	2.52495
4.06683	0.5	2.5124
4.07517	0.5	2.50255
4.0835	0.5	2.5069
4.09183	0.5	2.48865
4.10017	0.5	2.47605
4.1085	0.5	2.49515
4.11683	0.5	2.481
4.12517	0.5	2.46385
4.1335	0.5	2.45575
4.14183	0.5	2.4373
4.15017	0.5	2.40705
4.1585	0.5	2.39525
4.16683	0.5	2.3597
4.17517	0.5	2.3251
4.1835	0.5	2.30445
4.19183	0.5	2.3087
4.20017	0.5	2.3024
4.2085	0.5	2.2768
4.21683	0.5	2.27975
4.22517	0.5	2.23555
4.2335	0.5	2.21915
4.24183	0.5	2.19775
4.25017	0.5	2.17945
4.2585	0.5	2.18385
4.26683	0.5	2.1607
4.27517	0.5	2.1662
4.2835	0.5	2.14795
4.29183	0.5	2.12355
4.30017	0.5	2.13205
4.3085	0.5	2.1336
4.31683	0.5	2.115
4.32517	0.5	2.10735
4.3335	0.5	2.1148
4.34183	0.5	2.1368
4.35017	0.5	2.1695
4.3585	0.5	2.18245
4.36683	0.5	2.18795
4.37517	0.5	2.189
4.3835	0.5	2.1768
4.39183	0.5	2.17995
4.40017	0.5	2.1373
4.4085	0.5	2.11075
4.41683	0.5	2.10095
4.42517	0.5	2.05545
4.4335	0.5	2.0269
4.44183	0.5	1.98665
4.45017	0.5	1.95935
4.4585	0.5	1.88835
4.46683	0.5	1.84375
4.47517	0.5	1.80335
4.4835	0.5	1.7874
4.49183	0.5	1.7614
4.50017	0.5	1.7449
4.5085	0.5	1.74465
4.51683	0.5	1.72425
4.52517	0.5	1.7212
4.5335	0.5	1.6908
4.54183	0.5	1.64615
4.55017	0.5	1.6518
4.5585	0.5	1.65
4.56683	0.5	1.6221
4.57517	0.5	1.63355
4.5835	0.5	1.62435
4.59183	0.5	1.61045
4.60017	0.5	1.5979
4.6085	0.5	1.56795
4.61683	0.5	1.56625
4.62517	0.5	1.54685
4.6335	0.5	1.5352
4.64183	0.5	1.5444
4.65017	0.5	1.5304
4.6585	0.5	1.54515
4.66683	0.5	1.52925
4.67517	0.5	1.51325
4.6835	0.5	1.5096
4.69183	0.5	1.48845
4.70017	0.5	1.48875
4.7085	0.5	1.4885
4.71683	0.5	1.46705
4.72517	0.5	1.49
4.7335	0.5	1.523
4.74183	0.5	1.4832
4.75017	0.5	1.4623
4.7585	0.5	1.4371
4.76683	0.5	1.4201
4.77517	0.5	1.39225
4.7835	0.5	1.3974
4.79183	0.5	1.38615
4.80017	0.5	1.37665
4.8085	0.5	1.3946
4.81683	0.5	1.40685
4.82517	0.5	1.3634
4.8335	0.5	1.3597
4.84183	0.5	1.3413
4.85017	0.5	1.30395
4.8585	0.5	1.2965
4.86683	0.5	1.28565
4.87517	0.5	1.3121
4.8835	0.5	1.3124
4.89183	0.5	1.30465
4.90017	0.5	1.29625
4.9085	0.5	1.2902
4.91683	0.5	1.2579
4.92517	0.5	1.25305
4.9335	0.5	1.2781
4.94183	0.5	1.2822
4.95017	0.5	1.2968
4.9585	0.5	1.32535
4.96683	0.5	1.3292
4.97517	0.5	1.3219
4.9835	0.5	1.34275
4.99183	0.5	1.3429
5.00017	0.5	1.32545
5.0085	0.5	1.32865
5.01683	0.5	1.3325
5.02517	0.5	1.35185
5.0335	0.5	1.38185
5.04183	0.5	1.3442
5.05017	0.5	1.34045
5.0585	0.5	1.2828
5.06683	0.5	1.2539
5.07517	0.5	1.253
5.0835	0.5	1.22585
5.09183	0.5	1.2146
5.10017	0.5	1.2332
5.1085	0.5	1.21175
5.11683	0.5	1.21355
5.12517	0.5	1.193
5.1335	0.5	1.16135
5.14183	0.5	1.151
5.15017	0.5	1.1235
5.1585	0.5	1.1331
5.16683	0.5	1.1238
5.17517	0.5	1.13385
5.1835	0.5	1.1626
5.19183	0.5	1.16535
5.20017	0.5	1.1522
5.2085	0.5	1.1459
5.21683	0.5	1.1373
5.22517	0.5	1.12945
5.2335	0.5	1.1135
5.24183	0.5	1.113
5.25017	0.5	1.13145
5.2585	0.5	1.14175
5.26683	0.5	1.1453
5.27517	0.5	1.1283
5.2835	0.5	1.13055
5.29183	0.5	1.12
5.30017	0.5	1.11345
5.3085	0.5	1.1142
5.31683	0.5	1.1343
5.32517	0.5	1.16975
5.3335	0.5	1.2061
5.34183	0.5	1.2192
5.35017	0.5	1.23555
5.3585	0.5	1.27385
5.36683	0.5	1.335
5.37517	0.5	1.3862
5.3835	0.5	1.4462
5.39183	0.5	1.53435
5.40017	0.5	1.6643
5.4085	0.5	1.83265
5.41683	0.5	2.02675
5.42517	0.5	2.25865
5.4335	0.5	2.52105
5.44183	0.5	2.8641
5.45017	0.5	3.2379
5.4585	0.5	3.7553
5.46683	0.5	4.26855
5.47517	0.5	4.97485
5.4835	0.5	5.7845
5.49183	0.5	6.73875
5.50017	0.5	7.79515
5.5085	0.5	8.9937
5.51683	0.5	10.3869
5.52517	0.5	11.9489
5.5335	0.5	13.7491
5.54183	0.5	15.7601
5.55017	0.5	17.985
5.5585	0.5	20.5429
5.56683	0.5	23.3299
5.57517	0.5	26.4186
5.5835	0.5	29.8711
5.59183	0.5	33.7166
5.60017	0.5	38.044
5.6085	0.5	42.9267
5.61683	0.5	48.5958
5.62517	0.5	55.1578
5.6335	0.5	62.9819
5.64183	0.5	72.4198
5.65017	0.5	83.984
5.6585	0.5	98.4211
5.66683	0.5	116.967
5.67517	0.5	140.167
5.6835	0.5	169.48
5.69183	0.5	205.906
5.70017	0.5	250.051
5.7085	0.5	302.238
5.71683	0.5	361.329
5.72517	0.5	425.546
5.7335	0.5	492.145
5.74183	0.5	557.838
5.75017	0.5	619.346
5.7585	0.5	673.744
5.76683	0.5	718.751
5.77517	0.5	752.78
5.7835	0.5	775.668
5.79183	0.5	786.673
5.80017	0.5	785.949
5.8085	0.5	774.338
5.81683	0.5	752.83
5.82517	0.5	722.407
5.8335	0.5	684.677
5.84183	0.5	641.412
5.85017	0.5	593.997
5.8585	0.5	544.475
5.86683	0.5	494.235
5.87517	0.5	444.633
5.8835	0.5	396.837
5.89183	0.5	352.083
5.90017	0.5	310.632
5.9085	0.5	272.939
5.91683	0.5	238.994
5.92517	0.5	208.713
5.9335	0.5	181.985
5.94183	0.5	158.435
5.95017	0.5	137.703
5.9585	0.5	119.647
5.96683	0.5	103.956
5.97517	0.5	90.3595
5.9835	0.5	78.6093
5.99183	0.5	68.4907
6.00017	0.5	59.7253
6.0085	0.5	52.2029
6.01683	0.5	45.7016
6.02517	0.5	40.0426
6.0335	0.5	35.1839
6.04183	0.5	30.9337
6.05017	0.5	27.2803
6.0585	0.5	24.1544
6.06683	0.5	21.4259
6.07517	0.5	19.0712
6.0835	0.5	17.1273
6.09183	0.5	15.4305
6.10017	0.5	13.9757
6.1085	0.5	12.7289
6.11683	0.5	11.5557
6.12517	0.5	10.7081
6.1335	0.5	9.9298
6.14183	0.5	9.2702
6.15017	0.5	8.66665
6.1585	0.5	8.13995
6.16683	0.5	7.68185
6.17517	0.5	7.20685
6.1835	0.5	6.8787
6.19183	0.5	6.4568
6.20017	0.5	6.18515
6.2085	0.5	5.7994
6.21683	0.5	5.6835
6.22517	0.5	5.34835
6.2335	0.5	5.11695
6.24183	0.5	4.92225
6.25017	0.5	4.7634
6.2585	0.5	4.59855
6.26683	0.5	4.42565
6.27517	0.5	4.26945
6.2835	0.5	4.12065
6.29183	0.5	4.02635
6.30017	0.5	3.8712
6.3085	0.5	3.7954
6.31683	0.5	3.71255
6.32517	0.5	3.6085
6.3335	0.5	3.52305
6.34183	0.5	3.43015
6.35017	0.5	3.34175
6.3585	0.5	3.24805
6.36683	0.5	3.18655
6.37517	0.5	3.1092
6.3835	0.5	3.06315
6.39183	0.5	3.026
6.40017	0.5	2.94545
6.4085	0.5	2.88035
6.41683	0.5	2.8514
6.42517	0.5	2.7353
6.4335	0.5	2.6843
6.44183	0.5	2.64325
6.45017	0.5	2.6026
6.4585	0.5	2.5613
6.46683	0.5	2.56055
6.47517	0.5	2.52525
6.4835	0.5	2.4684
6.49183	0.5	2.4163
6.50017	0.5	2.3965
6.5085	0.5	2.3558
6.51683	0.5	2.3145
6.52517	0.5	2.28425
6.5335	0.5	2.26165
6.54183	0.5	2.24525
6.55017	0.5	2.23705
6.5585	0.5	2.1806
6.56683	0.5	2.13505
6.57517	0.5	2.1093
6.5835	0.5	2.0654
6.59183	0.5	2.06355
6.60017	0.5	2.028
6.6085	0.5	1.992
6.61683	0.5	1.99515
6.62517	0.5	1.9941
6.6335	0.5	1.96265
6.64183	0.5	1.93615
6.65017	0.5	1.89645
6.6585	0.5	1.87395
6.66683	0.5	1.84895
6.67517	0.5	1.8377
6.6835	0.5	1.8178
6.69183	0.5	1.82305
6.70017	0.5	1.79645
6.7085	0.5	1.7792
6.71683	0.5	1.77285
6.72517	0.5	1.7224
6.7335	0.5	1.70695
6.74183	0.5	1.6677
6.75017	0.5	1.6595
6.7585	0.5	1.64415
6.76683	0.5	1.63765
6.77517	0.5	1.6233
6.7835	0.5	1.61405
6.79183	0.5	1.57545
6.80017	0.5	1.5599
6.8085	0.5	1.52955
6.81683	0.5	1.50215
6.82517	0.5	1.4894
6.8335	0.5	1.49715
6.84183	0.5	1.4975
6.85017	0.5	1.4696
6.8585	0.5	1.45685
6.86683	0.5	1.43605
6.87517	0.5	1.43105
6.8835	0.5	1.3967
6.89183	0.5	1.38375
6.90017	0.5	1.38695
6.9085	0.5	1.38685
6.91683	0.5	1.3839
6.92517	0.5	1.3842
6.9335	0.5	1.3777
6.94183	0.5	1.36185
6.95017	0.5	1.34205
6.9585	0.5	1.32105
6.96683	0.5	1.3249
6.97517	0.5	1.29995
6.9835	0.5	1.2963
6.99183	0.5	1.31015
7.00017	0.5	1.31275
7.0085	0.5	1.30935
7.01683	0.5	1.28455
7.02517	0.5	1.26365
7.0335	0.5	1.25115
7.04183	0.5	1.2343
7.05017	0.5	1.2495
7.0585	0.5	1.22715
7.06683	0.5	1.2442
7.07517	0.5	1.2537
7.0835	0.5	1.25655
7.09183	0.5	1.2596
7.10017	0.5	1.24425
7.1085	0.5	1.23495
7.11683	0.5	1.2161
7.12517	0.5	1.24685
7.1335	0.5	1.25215
7.14183	0.5	1.2593
7.15017	0.5	1.26685
7.1585	0.5	1.27305
7.16683	0.5	1.26045
7.17517	0.5	1.2446
7.1835	0.5	1.22825
7.19183	0.5	1.19875
7.20017	0.5	1.1951
7.2085	0.5	1.1847
7.21683	0.5	1.18525
7.22517	0.5	1.17985
7.2335	0.5	1.14945
7.24183	0.5	1.09915
7.25017	0.5	1.0799
7.2585	0.5	1.0701
7.26683	0.5	1.0291
7.27517	0.5	1.04795
7.2835	0.5	0.99605
7.29183	0.5	1.01735
7.30017	0.5	0.9947
7.3085	0.5	0.994
7.31683	0.5	0.97565
7.32517	0.5	0.93845
7.3335	0.5	0.91705
7.34183	0.5	0.89835
7.35017	0.5	0.88165
7.3585	0.5	0.8767
7.36683	0.5	0.9349
7.37517	0.5	0.9201
7.3835	0.5	0.9056
7.39183	0.5	0.89545
7.40017	0.5	0.86615
7.4085	0.5	0.8549
7.41683	0.5	0.8541
7.42517	0.5	0.86715
7.4335	0.5	0.83875
7.44183	0.5	0.87025
7.45017	0.5	0.87315
7.4585	0.5	0.8661
7.46683	0.5	0.8862
7.47517	0.5	0.8833
7.4835	0.5	0.8543
7.49183	0.5	0.86305
7.50017	0.5	0.8693
7.5085	0.5	0.8546
7.51683	0.5	0.8844
7.52517	0.5	0.8959
7.5335	0.5	0.90595
7.54183	0.5	0.87565
7.55017	0.5	0.8728
7.5585	0.5	0.8608
7.56683	0.5	0.8212
7.57517	0.5	0.82215
7.5835	0.5	0.8177
7.59183	0.5	0.8269
7.60017	0.5	0.81935
7.6085	0.5	0.8008
7.61683	0.5	0.7896
7.62517	0.5	0.7796
7.6335	0.5	0.75425
7.64183	0.5	0.7622
7.65017	0.5	0.74355
7.6585	0.5	0.73535
7.66683	0.5	0.7351
7.67517	0.5	0.75195
7.6835	0.5	0.77545
7.69183	0.5	0.76825
7.70017	0.5	0.75695
7.7085	0.5	0.74055
7.71683	0.5	0.7296
7.72517	0.5	0.7216
7.7335	0.5	0.7471
7.74183	0.5	0.72625
7.75017	0.5	0.74425
7.7585	0.5	0.7498
7.76683	0.5	0.75375
7.77517	0.5	0.72475
7.7835	0.5	0.7188
7.79183	0.5	0.71915
7.80017	0.5	0.71205
7.8085	0.5	0.71
7.81683	0.5	0.71805
7.82517	0.5	0.7334
7.8335	0.5	0.7548
7.84183	0.5	0.72685
7.85017	0.5	0.7332
7.8585	0.5	0.70775
7.86683	0.5	0.71135
7.87517	0.5	0.6991
7.8835	0.5	0.71005
7.89183	0.5	0.7086
7.90017	0.5	0.733
7.9085	0.5	0.7383
7.91683	0.5	0.7659
7.92517	0.5	0.7343
7.9335	0.5	0.73875
7.94183	0.5	0.7482
7.95017	0.5	0.78675
7.9585	0.5	0.79845
7.96683	0.5	0.84345
7.97517	0.5	0.86675
7.9835	0.5	0.90665
7.99183	0.5	0.9242
8.00017	0.5	0.9538
8.0085	0.5	0.9821
8.01683	0.5	1.03545
8.02517	0.5	1.06435
8.0335	0.5	1.10265
8.04183	0.5	1.131
8.05017	0.5	1.1943
8.0585	0.5	1.23635
8.06683	0.5	1.2452
8.07517	0.5	1.25625
8.0835	0.5	1.2582
8.09183	0.5	1.23135
8.10017	0.5	1.24105
8.1085	0.5	1.2397
8.11683	0.5	1.2293
8.12517	0.5	1.24515
8.1335	0.5	1.2118
8.14183	0.5	1.173
8.15017	0.5	1.1447
8.1585	0.5	1.07955
8.16683	0.5	1.04715
8.17517	0.5	0.98725
8.1835	0.5	0.9541
8.19183	0.5	0.90195
8.20017	0.5	0.9053
8.2085	0.5	0.852
8.21683	0.5	0.8081
8.22517	0.5	0.78975
8.2335	0.5	0.7197
8.24183	0.5	0.68165
8.25017	0.5	0.6528
8.2585	0.5	0.67795
8.26683	0.5	0.6234
8.27517	0.5	0.6255
8.2835	0.5	0.6169
8.29183	0.5	0.61065
8.30017	0.5	0.5881
8.3085	0.5	0.56265
8.31683	0.5	0.55625
8.32517	0.5	0.5501
8.3335	0.5	0.56095
8.34183	0.5	0.52475
8.35017	0.5	0.54365
8.3585	0.5	0.5661
8.36683	0.5	0.57775
8.37517	0.5	0.55405
8.3835	0.5	0.5288
8.39183	0.5	0.53795
8.40017	0.5	0.53625
8.4085	0.5	0.52945
8.41683	0.5	0.52165
8.42517	0.5	0.53805
8.4335	0.5	0.56895
8.44183	0.5	0.57485
8.45017	0.5	0.5554
8.4585	0.5	0.5778
8.46683	0.5	0.56355
8.47517	0.5	0.55545
8.4835	0.5	0.58845
8.49183	0.5	0.57975
8.50017	0.5	0.61755
8.5085	0.5	0.6222
8.51683	0.5	0.63415
8.52517	0.5	0.6508
8.5335	0.5	0.68545
8.54183	0.5	0.6865
8.55017	0.5	0.6822
8.5585	0.5	0.71785
8.56683	0.5	0.7271
8.57517	0.5	0.75325
8.5835	0.5	0.78665
8.59183	0.5	0.8368
8.60017	0.5	0.85085
8.6085	0.5	0.8579
8.61683	0.5	0.8627
8.62517	0.5	0.89385
8.6335	0.5	0.9106
8.64183	0.5	0.9394
8.65017	0.5	0.9298
8.6585	0.5	0.96635
8.66683	0.5	0.98075
8.67517	0.5	0.9751
8.6835	0.5	0.99535
8.69183	0.5	0.98835
8.70017	0.5	0.9521
8.7085	0.5	0.9326
8.71683	0.5	0.93135
8.72517	0.5	0.92615
8.7335	0.5	0.9082
8.74183	0.5	0.9157
8.75017	0.5	0.8818
8.7585	0.5	0.8429
8.76683	0.5	0.81035
8.77517	0.5	0.7898
8.7835	0.5	0.7489
8.79183	0.5	0.7297
8.80017	0.5	0.70625
8.8085	0.5	0.70085
8.81683	0.5	0.6767
8.82517	0.5	0.66745
8.8335	0.5	0.63955
8.84183	0.5	0.57865
8.85017	0.5	0.5979
8.8585	0.5	0.5379
8.86683	0.5	0.5353
8.87517	0.5	0.53005
8.8835	0.5	0.5199
8.89183	0.5	0.50685
8.90017	0.5	0.49165
8.9085	0.5	0.47065
8.91683	0.5	0.4473
8.92517	0.5	0.4205
8.9335	0.5	0.4082
8.94183	0.5	0.3996
8.95017	0.5	0.40655
8.9585	0.5	0.4096
8.96683	0.5	0.43265
8.97517	0.5	0.39505
8.9835	0.5	0.38695
8.99183	0.5	0.3824
9.00017	0.5	0.37685
9.0085	0.5	0.35625
9.01683	0.5	0.37015
9.02517	0.5	0.3553
9.0335	0.5	0.38225
9.04183	0.5	0.385
9.05017	0.5	0.36435
9.0585	0.5	0.35155
9.06683	0.5	0.34445
9.07517	0.5	0.3614
9.0835	0.5	0.34275
9.09183	0.5	0.33745
9.10017	0.5	0.33895
9.1085	0.5	0.36715
9.11683	0.5	0.36575
9.12517	0.5	0.3681
9.1335	0.5	0.3496
9.14183	0.5	0.33475
9.15017	0.5	0.32395
9.1585	0.5	0.314
9.16683	0.5	0.32465
9.17517	0.5	0.3276
9.1835	0.5	0.3531
9.19183	0.5	0.35435
9.20017	0.5	0.3445
9.2085	0.5	0.33625
9.21683	0.5	0.3387
9.22517	0.5	0.3192
9.2335	0.5	0.32165
9.24183	0.5	0.3328
9.25017	0.5	0.31595
9.2585	0.5	0.3241
9.26683	0.5	0.3372
9.27517	0.5	0.3403
9.2835	0.5	0.3343
9.29183	0.5	0.31415
9.30017	0.5	0.31065
9.3085	0.5	0.3043
9.31683	0.5	0.3347
9.32517	0.5	0.3178
9.3335	0.5	0.3439
9.34183	0.5	0.35185
9.35017	0.5	0.3665
9.3585	0.5	0.34915
9.36683	0.5	0.34355
9.37517	0.5	0.3201
9.3835	0.5	0.3182
9.39183	0.5	0.32435
9.40017	0.5	0.33105
9.4085	0.5	0.3629
9.41683	0.5	0.3541
9.42517	0.5	0.3653
9.4335	0.5	0.36675
9.44183	0.5	0.3745
9.45017	0.5	0.34245
9.4585	0.5	0.346
9.46683	0.5	0.37425
9.47517	0.5	0.4001
9.4835	0.5	0.4159
9.49183	0.5	0.4549
9.50017	0.5	0.46245
9.5085	0.5	0.4642
9.51683	0.5	0.4579
9.52517	0.5	0.47485
9.5335	0.5	0.48935
9.54183	0.5	0.5128
9.55017	0.5	0.565
9.5585	0.5	0.5605
9.56683	0.5	0.60745
9.57517	0.5	0.63405
9.5835	0.5	0.6485
9.59183	0.5	0.65605
9.60017	0.5	0.6469
9.6085	0.5	0.6479
9.61683	0.5	0.65345
9.62517	0.5	0.66495
9.6335	0.5	0.68345
9.64183	0.5	0.7135
9.65017	0.5	0.71265
9.6585	0.5	0.70445
9.66683	0.5	0.6825
9.67517	0.5	0.66
9.6835	0.5	0.6422
9.69183	0.5	0.63715
9.70017	0.5	0.6243
9.7085	0.5	0.6067
9.71683	0.5	0.63715
9.72517	0.5	0.5909
9.7335	0.5	0.5496
9.74183	0.5	0.5257
9.75017	0.5	0.498
9.7585	0.5	0.4834
9.76683	0.5	0.44425
9.77517	0.5	0.42325
9.7835	0.5	0.4151
9.79183	0.5	0.4146
9.80017	0.5	0.40565
9.8085	0.5	0.3824
9.81683	0.5	0.3743
9.82517	0.5	0.32775
9.8335	0.5	0.3062
9.84183	0.5	0.3031
9.85017	0.5	0.29755
9.8585	0.5	0.28525
9.86683	0.5	0.299
9.87517	0.5	0.29365
9.8835	0.5	0.2714
9.89183	0.5	0.26105
9.90017	0.5	0.2398
9.9085	0.5	0.2418
9.91683	0.5	0.2288
9.92517	0.5	0.2242
9.9335	0.5	0.2341
9.94183	0.5	0.2428
9.95017	0.5	0.2499
9.9585	0.5	0.2323
9.96683	0.5	0.22815
9.97517	0.5	0.2181
9.9835	0.5	0.2233
9.99183	0.5	0.20625
10.0002	0.5	0.20935
10.0085	0.5	0.24325
10.0168	0.5	0.2282
10.0252	0.5	0.2444
10.0335	0.5	0.22835
10.0418	0.5	0.2524
10.0502	0.5	0.21105
10.0585	0.5	0.2104
10.0668	0.5	0.21175
10.0752	0.5	0.2067
10.0835	0.5	0.21585
10.0918	0.5	0.2303
10.1002	0.5	0.2588
10.1085	0.5	0.24365
10.1168	0.5	0.2254
10.1252	0.5	0.2077
10.1335	0.5	0.195
10.1418	0.5	0.20075
10.1502	0.5	0.20465
10.1585	0.5	0.1954
10.1668	0.5	0.23535
10.1752	0.5	0.21215
10.1835	0.5	0.2348
10.1918	0.5	0.22745
10.2002	0.5	0.20045
10.2085	0.5	0.19015
10.2168	0.5	0.1839
10.2252	0.5	0.19045
10.2335	0.5	0.22085
10.2418	0.5	0.2153
10.2502	0.5	0.2475
10.2585	0.5	0.21455
10.2668	0.5	0.21345
10.2752	0.5	0.20215
10.2835	0.5	0.2181
10.2918	0.5	0.1899
10.3002	0.5	0.19285
10.3085	0.5	0.19805
10.3168	0.5	0.2472
10.3252	0.5	0.23735
10.3335	0.5	0.22505
10.3418	0.5	0.2326
10.3502	0.5	0.2101
10.3585	0.5	0.1974
10.3668	0.5	0.2036
10.3752	0.5	0.2148
10.3835	0.5	0.2174
10.3918	0.5	0.21995
10.4002	0.5	0.22695
10.4085	0.5	0.21925
10.4168	0.5	0.23205
10.4252	0.5	0.21535
10.4335	0.5	0.21075
10.4418	0.5	0.18525
10.4502	0.5	0.19585
10.4585	0.5	0.2053
10.4668	0.5	0.22835
10.4752	0.5	0.23445
10.4835	0.5	0.2349
10.4918	0.5	0.2376
10.5002	0.5	0.2093
10.5085	0.5	0.19855
10.5168	0.5	0.1812
10.5252	0.5	0.19675
10.5335	0.5	0.1933
10.5418	0.5	0.22255
10.5502	0.5	0.2307
10.5585	0.5	0.2201
10.5668	0.5	0.2039
10.5752	0.5	0.1963
10.5835	0.5	0.1924
10.5918	0.5	0.1841
10.6002	0.5	0.19235
10.6085	0.5	0.1756
10.6168	0.5	0.198
10.6252	0.5	0.2287
10.6335	0.5	0.21345
10.6418	0.5	0.20235
10.6502	0.5	0.19665
10.6585	0.5	0.1687
10.6668	0.5	0.17185
10.6752	0.5	0.1746
10.6835	0.5	0.1692
10.6918	0.5	0.21215
10.7002	0.5	0.19375
10.7085	0.5	0.1941
10.7168	0.5	0.1869
10.7252	0.5	0.1937
10.7335	0.5	0.18065
10.7418	0.5	0.1864
10.7502	0.5	0.17715
10.7585	0.5	0.1713
10.7668	0.5	0.2043
10.7752	0.5	0.20085
10.7835	0.5	0.18445
10.7918	0.5	0.1921
10.8002	0.5	0.17115
10.8085	0.5	0.1813
10.8168	0.5	0.1528
10.8252	0.5	0.15915
10.8335	0.5	0.1647
10.8418	0.5	0.18365
10.8502	0.5	0.1913
10.8585	0.5	0.1956
10.8668	0.5	0.18775
10.8752	0.5	0.1712
10.8835	0.5	0.1798
10.8918	0.5	0.15235
10.9002	0.5	0.16365
10.9085	0.5	0.1785
10.9168	0.5	0.19455
10.9252	0.5	0.18785
10.9335	0.5	0.208
10.9418	0.5	0.1954
10.9502	0.5	0.17345
10.9585	0.5	0.1601
10.9668	0.5	0.15545
10.9752	0.5	0.15235
10.9835	0.5	0.1568
10.9918	0.5	0.1693
11.0002	0.5	0.1878
11.0085	0.5	0.19835
11.0168	0.5	0.1925
11.0252	0.5	0.1768
11.0335	0.5	0.18975
11.0418	0.5	0.18945
11.0502	0.5	0.18135
11.0585	0.5	0.18265
11.0668	0.5	0.18675
11.0752	0.5	0.2128
11.0835	0.5	0.21735
11.0918	0.5	0.22655
11.1002	0.5	0.2164
11.1085	0.5	0.1869
11.1168	0.5	0.18195
11.1252	0.5	0.21725
11.1335	0.5	0.2131
11.1418	0.5	0.2054
11.1502	0.5	0.241
11.1585	0.5	0.24145
11.1668	0.5	0.25595
11.1752	0.5	0.2505
11.1835	0.5	0.23825
11.1918	0.5	0.23395
11.2002	0.5	0.2388
11.2085	0.5	0.25
11.2168	0.5	0.2584
11.2252	0.5	0.2946
11.2335	0.5	0.3026
11.2418	0.5	0.3113
11.2502	0.5	0.29375
11.2585	0.5	0.3021
11.2668	0.5	0.29595
11.2752	0.5	0.3021
11.2835	0.5	0.35245
11.2918	0.5	0.33015
11.3002	0.5	0.35495
11.3085	0.5	0.36265
11.3168	0.5	0.37365
11.3252	0.5	0.3644
11.3335	0.5	0.38535
11.3418	0.5	0.36485
11.3502	0.5	0.36635
11.3585	0.5	0.36925
11.3668	0.5	0.3684
11.3752	0.5	0.39035
11.3835	0.5	0.4033
11.3918	0.5	0.39335
11.4002	0.5	0.38005
11.4085	0.5	0.3636
11.4168	0.5	0.3626
11.4252	0.5	0.3649
11.4335	0.5	0.3371
11.4418	0.5	0.33275
11.4502	0.5	0.3547
11.4585	0.5	0.35405
11.4668	0.5	0.33495
11.4752	0.5	0.3421
11.4835	0.5	0.30245
11.4918	0.5	0.284
11.5002	0.5	0.3056
11.5085	0.5	0.28155
11.5168	0.5	0.27045
11.5252	0.5	0.291
11.5335	0.5	0.29595
11.5418	0.5	0.2767
11.5502	0.5	0.2648
11.5585	0.5	0.2535
11.5668	0.5	0.2316
11.5752	0.5	0.22925
11.5835	0.5	0.23235
11.5918	0.5	0.2344
11.6002	0.5	0.28365
11.6085	0.5	0.2798
11.6168	0.5	0.2683
11.6252	0.5	0.26085
11.6335	0.5	0.2478
11.6418	0.5	0.26715
11.6502	0.5	0.24595
11.6585	0.5	0.24235
11.6668	0.5	0.2474
11.6752	0.5	0.2664
11.6835	0.5	0.28515
11.6918	0.5	0.2804
11.7002	0.5	0.2744
11.7085	0.5	0.2743
11.7168	0.5	0.2647
11.7252	0.5	0.25365
11.7335	0.5	0.26395
11.7418	0.5	0.2621
11.7502	0.5	0.2828
11.7585	0.5	0.3117
11.7668	0.5	0.29935
11.7752	0.5	0.28465
11.7835	0.5	0.26815
11.7918	0.5	0.25325
11.8002	0.5	0.2519
11.8085	0.5	0.253
11.8168	0.5	0.25255
11.8252	0.5	0.2854
11.8335	0.5	0.26995
11.8418	0.5	0.27365
11.8502	0.5	0.25285
11.8585	0.5	0.2437
11.8668	0.5	0.23345
11.8752	0.5	0.22745
11.8835	0.5	0.2461
11.8918	0.5	0.21565
11.9002	0.5	0.221
11.9085	0.5	0.2449
11.9168	0.5	0.2375
11.9252	0.5	0.25235
11.9335	0.5	0.231
11.9418	0.5	0.2031
11.9502	0.5	0.161
11.9585	0.5	0.17325
11.9668	0.5	0.1667
11.9752	0.5	0.1796
11.9835	0.5	0.1887
11.9918	0.5	0.18015
12.0002	0.5	0.1846
12.0085	0.5	0.17475
12.0168	0.5	0.15295
12.0252	0.5	0.14845
12.0335	0.5	0.14575
12.0418	0.5	0.14025
12.0502	0.5	0.1398
12.0585	0.5	0.1575
12.0668	0.5	0.1603
12.0752	0.5	0.14595
12.0835	0.5	0.12665
12.0918	0.5	0.1288
12.1002	0.5	0.1153
12.1085	0.5	0.10735
12.1168	0.5	0.11905
12.1252	0.5	0.1214
12.1335	0.5	0.1287
12.1418	0.5	0.13915
12.1502	0.5	0.12825
12.1585	0.5	0.1393
12.1668	0.5	0.11065
12.1752	0.5	0.1126
12.1835	0.5	0.10425
12.1918	0.5	0.1039
12.2002	0.5	0.114
12.2085	0.5	0.13045
12.2168	0.5	0.122
12.2252	0.5	0.12925
12.2335	0.5	0.1138
12.2418	0.5	0.1006
12.2502	0.5	0.0963
12.2585	0.5	0.0938
12.2668	0.5	0.0921
12.2752	0.5	0.09735
12.2835	0.5	0.14945
12.2918	0.5	0.1319
12.3002	0.5	0.12175
12.3085	0.5	0.11535
12.3168	0.5	0.09755
12.3252	0.5	0.08305
12.3335	0.5	0.0922
12.3418	0.5	0.0917
12.3502	0.5	0.0903
12.3585	0.5	0.1166
12.3668	0.5	0.12035
12.3752	0.5	0.1232
12.3835	0.5	0.10945
12.3918	0.5	0.09745
12.4002	0.5	0.10325
12.4085	0.5	0.096
12.4168	0.5	0.09065
12.4252	0.5	0.09755
12.4335	0.5	0.1163
12.4418	0.5	0.12035
12.4502	0.5	0.11005
12.4585	0.5	0.0958
12.4668	0.5	0.0879
12.4752	0.5	0.06835
12.4835	0.5	0.06905
12.4918	0.5	0.0705
12.5002	0.5	0.0772
12.5085	0.5	0.1036
12.5168	0.5	0.11385
12.5252	0.5	0.1024
12.5335	0.5	0.08625
12.5418	0.5	0.0895
12.5502	0.5	0.0742
12.5585	0.5	0.07185
12.5668	0.5	0.0761
12.5752	0.5	0.07205
12.5835	0.5	0.10795
12.5918	0.5	0.10975
12.6002	0.5	0.1012
12.6085	0.5	0.09285
12.6168	0.5	0.08965
12.6252	0.5	0.06935
12.6335	0.5	0.07085
12.6418	0.5	0.06885
12.6502	0.5	0.07085
12.6585	0.5	0.09635
12.6668	0.5	0.1025
12.6752	0.5	0.10435
12.6835	0.5	0.08955
12.6918	0.5	0.0819
12.7002	0.5	0.0781
12.7085	0.5	0.0922
12.7168	0.5	0.07865
12.7252	0.5	0.0785
12.7335	0.5	0.10095
12.7418	0.5	0.11095
12.7502	0.5	0.0995
12.7585	0.5	0.10015
12.7668	0.5	0.07795
12.7752	0.5	0.0732
12.7835	0.5	0.073
12.7918	0.5	0.0757
12.8002	0.5	0.07335
12.8085	0.5	0.0969
12.8168	0.5	0.1148
12.8252	0.5	0.11115
12.8335	0.5	0.1113
12.8418	0.5	0.092
12.8502	0.5	0.12
12.8585	0.5	0.0919
12.8668	0.5	0.1026
12.8752	0.5	0.0851
12.8835	0.5	0.11355
12.8918	0.5	0.1156
12.9002	0.5	0.12355
12.9085	0.5	0.11525
12.9168	0.5	0.1146
12.9252	0.5	0.1082
12.9335	0.5	0.098
12.9418	0.5	0.1129
12.9502	0.5	0.09975
12.9585	0.5	0.12205
12.9668	0.5	0.1354
12.9752	0.5	0.137
12.9835	0.5	0.1384
12.9918	0.5	0.14335
13.0002	0.5	0.10965
13.0085	0.5	0.10105
13.0168	0.5	0.11565
13.0252	0.5	0.12125
13.0335	0.5	0.13515
13.0418	0.5	0.14935
13.0502	0.5	0.16575
13.0585	0.5	0.16925
13.0668	0.5	0.1381
13.0752	0.5	0.12515
13.0835	0.5	0.1188
13.0918	0.5	0.1241
13.1002	0.5	0.12175
13.1085	0.5	0.12835
13.1168	0.5	0.1451
13.1252	0.5	0.14635
13.1335	0.5	0.13185
13.1418	0.5	0.12595
13.1502	0.5	0.10885
13.1585	0.5	0.1032
13.1668	0.5	0.11905
13.1752	0.5	0.1027
13.1835	0.5	0.10665
13.1918	0.5	0.1345
13.2002	0.5	0.11885
13.2085	0.5	0.1124
13.2168	0.5	0.1132
13.2252	0.5	0.0857
13.2335	0.5	0.1155
13.2418	0.5	0.08375
13.2502	0.5	0.07515
13.2585	0.5	0.0904
13.2668	0.5	0.1028
13.2752	0.5	0.1485
13.2835	0.5	0.08955
13.2918	0.5	0.08145
13.3002	0.5	0.071
13.3085	0.5	0.05795
13.3168	0.5	0.10165
13.3252	0.5	0.0628
13.3335	0.5	0.06035
13.3418	0.5	0.0926
13.3502	0.5	0.08185
13.3585	0.5	0.08435
13.3668	0.5	0.06995
13.3752	0.5	0.0591
13.3835	0.5	0.04805
13.3918	0.5	0.04845
13.4002	0.5	0.0537
13.4085	0.5	0.0574
13.4168	0.5	0.0791
13.4252	0.5	0.07795
13.4335	0.5	0.07755
13.4418	0.5	0.06145
13.4502	0.5	0.05155
13.4585	0.5	0.0452
13.4668	0.5	0.04065
13.4752	0.5	0.05
13.4835	0.5	0.0725
13.4918	0.5	0.072
13.5002	0.5	0.0771
13.5085	0.5	0.066
13.5168	0.5	0.06395
13.5252	0.5	0.0852
13.5335	0.5	0.04175
13.5418	0.5	0.0474
13.5502	0.5	0.04635
13.5585	0.5	0.05255
13.5668	0.5	0.07055
13.5752	0.5	0.0815
13.5835	0.5	0.06915
13.5918	0.5	0.06355
13.6002	0.5	0.06325
13.6085	0.5	0.0519
13.6168	0.5	0.03905
13.6252	0.5	0.0562
13.6335	0.5	0.0547
13.6418	0.5	0.06955
13.6502	0.5	0.08575
13.6585	0.5	0.0852
13.6668	0.5	0.0786
13.6752	0.5	0.07705
13.6835	0.5	0.0598
13.6918	0.5	0.0507
13.7002	0.5	0.0482
13.7085	0.5	0.0589
13.7168	0.5	0.07645
13.7252	0.5	0.089
13.7335	0.5	0.084
13.7418	0.5	0.07725
13.7502	0.5	0.058
13.7585	0.5	0.05235
13.7668	0.5	0.05145
13.7752	0.5	0.0438
13.7835	0.5	0.04605
13.7918	0.5	0.073
13.8002	0.5	0.0772
13.8085	0.5	0.0755
13.8168	0.5	0.0665
13.8252	0.5	0.06285
13.8335	0.5	0.04075
13.8418	0.5	0.0381
13.8502	0.5	0.03735
13.8585	0.5	0.0442
13.8668	0.5	0.06305
13.8752	0.5	0.0697
13.8835	0.5	0.0725
13.8918	0.5	0.0576
13.9002	0.5	0.0553
13.9085	0.5	0.05125
13.9168	0.5	0.0309
13.9252	0.5	0.0525
13.9335	0.5	0.04075
13.9418	0.5	0.06285
13.9502	0.5	0.0677
13.9585	0.5	0.07095
13.9668	0.5	0.0611
13.9752	0.5	0.0452
13.9835	0.5	0.037
13.9918	0.5	0.0389
14.0002	0.5	0.0632
14.0085	0.5	0.039
14.0168	0.5	0.0564
14.0252	0.5	0.06925
14.0335	0.5	0.06975
14.0418	0.5	0.06215
14.0502	0.5	0.04735
14.0585	0.5	0.0444
14.0668	0.5	0.0388
14.0752	0.5	0.04415
14.0835	0.5	0.04115
14.0918	0.5	0.0787
14.1002	0.5	0.06335
14.1085	0.5	0.0706
14.1168	0.5	0.0714
14.1252	0.5	0.04835
14.1335	0.5	0.03235
14.1418	0.5	0.03545
14.1502	0.5	0.0562
14.1585	0.5	0.05625
14.1668	0.5	0.07125
14.1752	0.5	0.07595
14.1835	0.5	0.07635
14.1918	0.5	0.07135
14.2002	0.5	0.0553
14.2085	0.5	0.0516
14.2168	0.5	0.0378
14.2252	0.5	0.05815
14.2335	0.5	0.0486
14.2418	0.5	0.0731
14.2502	0.5	0.0815
14.2585	0.5	0.0825
14.2668	0.5	0.0702
14.2752	0.5	0.0654
14.2835	0.5	0.0523
14.2918	0.5	0.05055
14.3002	0.5	0.0595
14.3085	0.5	0.04865
14.3168	0.5	0.1036
14.3252	0.5	0.09655
14.3335	0.5	0.08175
14.3418	0.5	0.08865
14.3502	0.5	0.07785
14.3585	0.5	0.0729
14.3668	0.5	0.0621
14.3752	0.5	0.0672
14.3835	0.5	0.05895
14.3918	0.5	0.0709
14.4002	0.5	0.1119
14.4085	0.5	0.09055
14.4168	0.5	0.0875
14.4252	0.5	0.0678
14.4335	0.5	0.06695
14.4418	0.5	0.0522
14.4502	0.5	0.0513
14.4585	0.5	0.0593
14.4668	0.5	0.0605
14.4752	0.5	0.0865
14.4835	0.5	0.0904
14.4918	0.5	0.08265
14.5002	0.5	0.06535
14.5085	0.5	0.06305
14.5168	0.5	0.05375
14.5252	0.5	0.06335
14.5335	0.5	0.05955
14.5418	0.5	0.0711
14.5502	0.5	0.0859
14.5585	0.5	0.1182
14.5668	0.5	0.08405
14.5752	0.5	0.06125
14.5835	0.5	0.0572
14.5918	0.5	0.05335
14.6002	0.5	0.05965
14.6085	0.5	0.0628
14.6168	0.5	0.07075
14.6252	0.5	0.0943
14.6335	0.5	0.09375
14.6418	0.5	0.08835
14.6502	0.5	0.0782
14.6585	0.5	0.0648
14.6668	0.5	0.05375
14.6752	0.5	0.0655
14.6835	0.5	0.0624
14.6918	0.5	0.06575
14.7002	0.5	0.09185
14.7085	0.5	0.0884
14.7168	0.5	0.09045
14.7252	0.5	0.07065
14.7335	0.5	0.06875
14.7418	0.5	0.0641
14.7502	0.5	0.0501
14.7585	0.5	0.0692
14.7668	0.5	0.0758
14.7752	0.5	0.1171
14.7835	0.5	0.10625
14.7918	0.5	0.1178
14.8002	0.5	0.0835
14.8085	0.5	0.09305
14.8168	0.5	0.06555
14.8252	0.5	0.0652
14.8335	0.5	0.0919
14.8418	0.5	0.08235
14.8502	0.5	0.1032
14.8585	0.5	0.1032
14.8668	0.5	0.10065
14.8752	0.5	0.0947
14.8835	0.5	0.1124
14.8918	0.5	0.0913
14.9002	0.5	0.09465
14.9085	0.5	0.09735
14.9168	0.5	0.10355
14.9252	0.5	0.13535
14.9335	0.5	0.1418
14.9418	0.5	0.1342
14.9502	0.5	0.13725
14.9585	0.5	0.13805
14.9668	0.5	0.12825
14.9752	0.5	0.13025
14.9835	0.5	0.13505
14.9918	0.5	0.14455
15.0002	0.5	0.16445
15.0085	0.5	0.18545
15.0168	0.5	0.1932
15.0252	0.5	0.18465
15.0335	0.5	0.1856
15.0418	0.5	0.1795
15.0502	0.5	0.1753
15.0585	0.5	0.19405
15.0668	0.5	0.19625
15.0752	0.5	0.22135
15.0835	0.5	0.2381
15.0918	0.5	0.2394
15.1002	0.5	0.23655
15.1085	0.5	0.2246
15.1168	0.5	0.24775
15.1252	0.5	0.2322
15.1335	0.5	0.23535
15.1418	0.5	0.23085
15.1502	0.5	0.255
15.1585	0.5	0.2752
15.1668	0.5	0.2727
15.1752	0.5	0.26535
15.1835	0.5	0.26105
15.1918	0.5	0.2596
15.2002	0.5	0.24915
15.2085	0.5	0.2603
15.2168	0.5	0.2588
15.2252	0.5	0.27895
15.2335	0.5	0.27355
15.2418	0.5	0.2759
15.2502	0.5	0.26235
15.2585	0.5	0.2497
15.2668	0.5	0.23955
15.2752	0.5	0.23245
15.2835	0.5	0.2325
15.2918	0.5	0.22285
15.3002	0.5	0.2369
15.3085	0.5	0.2479
15.3168	0.5	0.25495
15.3252	0.5	0.2287
15.3335	0.5	0.2208
15.3418	0.5	0.2043
15.3502	0.5	0.1905
15.3585	0.5	0.19805
15.3668	0.5	0.1768
15.3752	0.5	0.1853
15.3835	0.5	0.19545
15.3918	0.5	0.1884
15.4002	0.5	0.1794
15.4085	0.5	0.1587
15.4168	0.5	0.13965
15.4252	0.5	0.12935
15.4335	0.5	0.1627
15.4418	0.5	0.1204
15.4502	0.5	0.12995
15.4585	0.5	0.13915
15.4668	0.5	0.139
15.4752	0.5	0.13115
15.4835	0.5	0.11805
15.4918	0.5	0.0829
15.5002	0.5	0.0767
15.5085	0.5	0.0857
15.5168	0.5	0.0653
15.5252	0.5	0.0924
15.5335	0.5	0.0976
15.5418	0.5	0.09935
15.5502	0.5	0.0869
15.5585	0.5	0.07465
15.5668	0.5	0.07215
15.5752	0.5	0.0503
15.5835	0.5	0.05105
15.5918	0.5	0.04815
15.6002	0.5	0.06965
15.6085	0.5	0.0805
15.6168	0.5	0.0878
15.6252	0.5	0.06595
15.6335	0.5	0.059
15.6418	0.5	0.04
15.6502	0.5	0.03295
15.6585	0.5	0.03225
15.6668	0.5	0.0411
15.6752	0.5	0.0562
15.6835	0.5	0.07395
15.6918	0.5	0.08245
15.7002	0.5	0.07195
15.7085	0.5	0.05885
15.7168	0.5	0.04545
15.7252	0.5	0.03615
15.7335	0.5	0.04945
15.7418	0.5	0.0506
15.7502	0.5	0.0577
15.7585	0.5	0.0697
15.7668	0.5	0.0802
15.7752	0.5	0.06595
15.7835	0.5	0.0584
15.7918	0.5	0.0602
15.8002	0.5	0.04155
15.8085	0.5	0.0496
15.8168	0.5	0.0576
15.8252	0.5	0.058
15.8335	0.5	0.08285
15.8418	0.5	0.09725
15.8502	0.5	0.08845
15.8585	0.5	0.0959
15.8668	0.5	0.0796
15.8752	0.5	0.10115
15.8835	0.5	0.0929
15.8918	0.5	0.10715
15.9002	0.5	0.1141
15.9085	0.5	0.13965
15.9168	0.5	0.14895
15.9252	0.5	0.13215
15.9335	0.5	0.1286
15.9418	0.5	0.11975
15.9502	0.5	0.11575
15.9585	0.5	0.1194
15.9668	0.5	0.12795
15.9752	0.5	0.1342
15.9835	0.5	0.1627
15.9918	0.5	0.1926
16.0002	0.5	0.19165
16.0085	0.5	0.22025
16.0168	0.5	0.19435
16.0252	0.5	0.21765
16.0335	0.5	0.20965
16.0418	0.5	0.2206
16.0502	0.5	0.23675
16.0585	0.5	0.25705
16.0668	0.5	0.2699
16.0752	0.5	0.2957
16.0835	0.5	0.2749
16.0918	0.5	0.28985
16.1002	0.5	0.291
16.1085	0.5	0.3014
16.1168	0.5	0.3166
16.1252	0.5	0.3241
16.1335	0.5	0.37745
16.1418	0.5	0.3945
16.1502	0.5	0.4068
16.1585	0.5	0.40555
16.1668	0.5	0.3975
16.1752	0.5	0.3881
16.1835	0.5	0.39895
16.1918	0.5	0.4107
16.2002	0.5	0.4259
16.2085	0.5	0.4408
16.2168	0.5	0.4644
16.2252	0.5	0.482
16.2335	0.5	0.46585
16.2418	0.5	0.47295
16.2502	0.5	0.4513
16.2585	0.5	0.44365
16.2668	0.5	0.44815
16.2752	0.5	0.44225
16.2835	0.5	0.46595
16.2918	0.5	0.4724
16.3002	0.5	0.47785
16.3085	0.5	0.4643
16.3168	0.5	0.45275
16.3252	0.5	0.4309
16.3335	0.5	0.4259
[truncated: 5,240 more rows]

## Sheet: Sheet7
File Path	chrom://cpu-pc/monosaccharide/The Method/自配NaOH/YM/20200622.60min.150mM NaOH.YM.seq/391.smp/ED_1.channel
Channel	ED_1
Injection Information:
Data Vault	monosaccharide
Injection	12-2Lact
Injection Number	9
Position	RB1
Comment
Processing Method	TDB_S1_15mM NaOH_150mM CH3COOH_4.9
Instrument Method	20200621-150mMNAOH-60min-30-hunbiao
Type	Unknown
Status	Finished
Injection Date	2020-06-22
Injection Time	23:16:17
Injection Volume (µl)	25
Dilution Factor	1
Weight	1
Raw Data Information:
Time Min. (min)	0.000333
Time Max. (min)	60.0003
Data Points	7201
Detector	EDet1
Generating Data System	Chromeleon 7.2.2.6394
Exporting Data System	Chromeleon 7.2.2.0
Operator	Instrument Controller
Signal Quantity
Signal Unit	nC
Signal Min.	-6.8498
Signal Max.	1539.39
Channel	ED_1
Driver Name	DC-5000
Channel Type	Evaluation
Min. Step (s)	0.5
Max. Step (s)	0.5
Average Step (s)	0.5
Signal Parameter Information:
Signal Info
Raw Data:
Time (min)	Step (s)	Value (nC)
0.000333	n.a.	-0.07295
0.008667	0.5	-0.08035
0.017	0.5	-0.0876
0.025333	0.5	-0.08345
0.033667	0.5	-0.07385
0.042	0.5	-0.0463
0.050333	0.5	-0.02965
0.058667	0.5	-0.028
0.067	0.5	-0.03725
0.075333	0.5	-0.0349
0.083667	0.5	-0.0351
0.092	0.5	-0.0395
0.100333	0.5	-0.0422
0.108667	0.5	-0.04925
0.117	0.5	-0.01015
0.125333	0.5	-0.01445
0.133667	0.5	-0.02215
0.142	0.5	-0.01975
0.150333	0.5	-0.02445
0.158667	0.5	-0.024
0.167	0.5	-0.0284
0.175333	0.5	-0.02355
0.183667	0.5	-0.0299
0.192	0.5	-0.01025
0.200333	0.5	-0.0004
0.208667	0.5	0.0032
0.217	0.5	-0.00915
0.225333	0.5	-0.01735
0.233667	0.5	-0.0298
0.242	0.5	-0.0298
0.250333	0.5	-0.02485
0.258667	0.5	-0.0217
0.267	0.5	-0.0052
0.275333	0.5	0.00285
0.283667	0.5	0.0029
0.292	0.5	-0.0033
0.300333	0.5	-0.00665
0.308667	0.5	-0.01355
0.317	0.5	-0.02605
0.325333	0.5	-0.02755
0.333667	0.5	-0.02775
0.342	0.5	-0.0107
0.350333	0.5	-0.0044
0.358667	0.5	-0.0019
0.367	0.5	-0.00145
0.375333	0.5	-0.016
0.383667	0.5	-0.0285
0.392	0.5	-0.03795
0.400333	0.5	-0.03115
0.408667	0.5	-0.02405
0.417	0.5	-0.01675
0.425333	0.5	-0.0068
0.433667	0.5	-0.0071
0.442	0.5	-0.0034
0.450333	0.5	-0.0118
0.458667	0.5	-0.02195
0.467	0.5	-0.0327
0.475333	0.5	-0.0214
0.483667	0.5	-0.02375
0.492	0.5	-0.01755
0.500333	0.5	0.00235
0.508667	0.5	-0.0024
0.517	0.5	-0.0029
0.525333	0.5	-0.0186
0.533667	0.5	-0.02195
0.542	0.5	-0.0361
0.550333	0.5	-0.02355
0.558667	0.5	-0.0305
0.567	0.5	-0.02205
0.575333	0.5	-0.00305
0.583667	0.5	0.0048
0.592	0.5	-0.00605
0.600333	0.5	-0.0171
0.608667	0.5	-0.0325
0.617	0.5	-0.0355
0.625333	0.5	-0.02765
0.633667	0.5	-0.0244
0.642	0.5	-0.01785
0.650333	0.5	-0.0031
0.658667	0.5	0.0071
0.667	0.5	0.00225
0.675333	0.5	-0.00805
0.683667	0.5	-0.0107
0.692	0.5	-0.02145
0.700333	0.5	-0.02075
0.708667	0.5	-0.02025
0.717	0.5	-0.0196
0.725333	0.5	-0.0034
0.733667	0.5	0.00745
0.742	0.5	0.00205
0.750333	0.5	-0.0127
0.758667	0.5	-0.0175
0.767	0.5	-0.028
0.775333	0.5	-0.02945
0.783667	0.5	-0.0303
0.792	0.5	-0.01765
0.800333	0.5	0.0016
0.808667	0.5	0.01355
0.817	0.5	0.00535
0.825333	0.5	-0.00125
0.833667	0.5	-0.0107
0.842	0.5	-0.0198
0.850333	0.5	-0.02025
0.858667	0.5	-0.00695
0.867	0.5	-0.0105
0.875333	0.5	0.004
0.883667	0.5	0.0094
0.892	0.5	0.00805
0.900333	0.5	0.02615
0.908667	0.5	-0.0167
0.917	0.5	-0.0296
0.925333	0.5	-0.02735
0.933667	0.5	-0.02105
0.942	0.5	-0.0263
0.950333	0.5	-0.0096
0.958667	0.5	0.00405
0.967	0.5	0.00155
0.975333	0.5	-0.00395
0.983667	0.5	-0.0184
0.992	0.5	-0.02745
1.00033	0.5	-0.02645
1.00867	0.5	-0.02045
1.017	0.5	-0.0227
1.02533	0.5	-0.00525
1.03367	0.5	0.00105
1.042	0.5	0.00465
1.05033	0.5	-0.00855
1.05867	0.5	-0.02495
1.067	0.5	-0.02865
1.07533	0.5	-0.0369
1.08367	0.5	-0.0277
1.092	0.5	-0.0292
1.10033	0.5	-0.0169
1.10867	0.5	-0.0013
1.117	0.5	-0.0118
1.12533	0.5	-0.0142
1.13367	0.5	-0.01855
1.142	0.5	-0.0353
1.15033	0.5	-0.03735
1.15867	0.5	-0.0328
1.167	0.5	-0.0371
1.17533	0.5	-0.01785
1.18367	0.5	-0.0069
1.192	0.5	-0.0072
1.20033	0.5	-0.01765
1.20867	0.5	-0.03415
1.217	0.5	-0.04595
1.22533	0.5	-0.0435
1.23367	0.5	-0.0422
1.242	0.5	-0.03975
1.25033	0.5	-0.0236
1.25867	0.5	-0.02275
1.267	0.5	-0.0196
1.27533	0.5	-0.0256
1.28367	0.5	-0.03205
1.292	0.5	-0.04095
1.30033	0.5	-0.04585
1.30867	0.5	-0.04585
1.317	0.5	-0.04265
1.32533	0.5	-0.02175
1.33367	0.5	-0.01235
1.342	0.5	-0.0199
1.35033	0.5	-0.0222
1.35867	0.5	-0.03375
1.367	0.5	-0.04035
1.37533	0.5	-0.043
1.38367	0.5	-0.04025
1.392	0.5	-0.0342
1.40033	0.5	-0.0222
1.40867	0.5	-0.0151
1.417	0.5	-0.00515
1.42533	0.5	-0.0095
1.43367	0.5	-0.0294
1.442	0.5	-0.0313
1.45033	0.5	-0.03475
1.45867	0.5	-0.0651
1.467	0.5	-0.18375
1.47533	0.5	-0.61985
1.48367	0.5	-1.75875
1.492	0.5	-3.78675
1.50033	0.5	-5.9163
1.50867	0.5	-6.8498
1.517	0.5	-6.318
1.52533	0.5	-4.9326
1.53367	0.5	-3.2541
1.542	0.5	-1.535
1.55033	0.5	0.11025
1.55867	0.5	1.58365
1.567	0.5	2.89045
1.57533	0.5	4.1161
1.58367	0.5	5.2949
1.592	0.5	6.34565
1.60033	0.5	7.13085
1.60867	0.5	7.66505
1.617	0.5	8.2941
1.62533	0.5	10.541
1.63367	0.5	18.6624
1.642	0.5	44.6734
1.65033	0.5	115.423
1.65867	0.5	338.943
1.667	0.5	788.35
1.67533	0.5	1313.42
1.68367	0.5	1416.36
1.692	0.5	1335.22
1.70033	0.5	1319.02
1.70867	0.5	1328.13
1.717	0.5	1347.89
1.72533	0.5	1376.65
1.73367	0.5	1419.92
1.742	0.5	1489.23
1.75033	0.5	1539.39
1.75867	0.5	1431.11
1.767	0.5	1157.68
1.77533	0.5	846.686
1.78367	0.5	592.595
1.792	0.5	412.893
1.80033	0.5	290.716
1.80867	0.5	208.687
1.817	0.5	153.15
1.82533	0.5	115.065
1.83367	0.5	88.8887
1.842	0.5	69.9087
1.85033	0.5	56.4223
1.85867	0.5	46.6329
1.867	0.5	39.2841
1.87533	0.5	33.6193
1.88367	0.5	29.2058
1.892	0.5	25.7364
1.90033	0.5	22.9535
1.90867	0.5	20.7051
1.917	0.5	18.8752
1.92533	0.5	17.3589
1.93367	0.5	16.1318
1.942	0.5	15.0615
1.95033	0.5	14.1377
1.95867	0.5	13.2543
1.967	0.5	12.538
1.97533	0.5	11.8966
1.98367	0.5	11.3379
1.992	0.5	10.8126
2.00033	0.5	10.3308
2.00867	0.5	9.89045
2.017	0.5	9.44245
2.02533	0.5	9.01475
2.03367	0.5	8.60275
2.042	0.5	8.25555
2.05033	0.5	7.92165
2.05867	0.5	7.6148
2.067	0.5	7.3328
2.07533	0.5	7.0734
2.08367	0.5	6.84785
2.092	0.5	6.59755
2.10033	0.5	6.40945
2.10867	0.5	6.18115
2.117	0.5	5.99205
2.12533	0.5	5.7849
2.13367	0.5	5.62585
2.142	0.5	5.44825
2.15033	0.5	5.2944
2.15867	0.5	5.17585
2.167	0.5	5.048
2.17533	0.5	4.9255
2.18367	0.5	4.803
2.192	0.5	4.6666
2.20033	0.5	4.6024
2.20867	0.5	4.48535
2.217	0.5	4.4071
2.22533	0.5	4.2964
2.23367	0.5	4.2958
2.242	0.5	4.13015
2.25033	0.5	4.0335
2.25867	0.5	3.9576
2.267	0.5	3.93075
2.27533	0.5	3.9724
2.28367	0.5	4.0997
2.292	0.5	4.23185
2.30033	0.5	4.34365
2.30867	0.5	4.40565
2.317	0.5	4.3767
2.32533	0.5	4.2512
2.33367	0.5	4.09055
2.342	0.5	3.86825
2.35033	0.5	3.66235
2.35867	0.5	3.5073
2.367	0.5	3.3656
2.37533	0.5	3.24735
2.38367	0.5	3.1985
2.392	0.5	3.1593
2.40033	0.5	3.12805
2.40867	0.5	3.10125
2.417	0.5	3.05055
2.42533	0.5	2.9892
2.43367	0.5	2.90815
2.442	0.5	2.8113
2.45033	0.5	2.7028
2.45867	0.5	2.62735
2.467	0.5	2.55445
2.47533	0.5	2.4847
2.48367	0.5	2.41705
2.492	0.5	2.36365
2.50033	0.5	2.30455
2.50867	0.5	2.2574
2.517	0.5	2.224
2.52533	0.5	2.19425
2.53367	0.5	2.1704
2.542	0.5	2.15105
2.55033	0.5	2.1198
2.55867	0.5	2.0953
2.567	0.5	2.04925
2.57533	0.5	2.01545
2.58367	0.5	2.00565
2.592	0.5	2.00305
2.60033	0.5	2.0202
2.60867	0.5	2.0649
2.617	0.5	2.1378
2.62533	0.5	2.1902
2.63367	0.5	2.25025
2.642	0.5	2.30835
2.65033	0.5	2.36485
2.65867	0.5	2.4024
2.667	0.5	2.41995
2.67533	0.5	2.4232
2.68367	0.5	2.4113
2.692	0.5	2.3509
2.70033	0.5	2.23925
2.70867	0.5	2.11905
2.717	0.5	2.00685
2.72533	0.5	1.89635
2.73367	0.5	1.7948
2.742	0.5	1.7156
2.75033	0.5	1.66455
2.75867	0.5	1.6344
2.767	0.5	1.6018
2.77533	0.5	1.5737
2.78367	0.5	1.53655
2.792	0.5	1.5006
2.80033	0.5	1.48045
2.80867	0.5	1.44945
2.817	0.5	1.42575
2.82533	0.5	1.40465
2.83367	0.5	1.4095
2.842	0.5	1.41795
2.85033	0.5	1.41085
2.85867	0.5	1.39375
2.867	0.5	1.35335
2.87533	0.5	1.34355
2.88367	0.5	1.33095
2.892	0.5	1.30835
2.90033	0.5	1.29065
2.90867	0.5	1.3162
2.917	0.5	1.28885
2.92533	0.5	1.30075
2.93367	0.5	1.2808
2.942	0.5	1.2548
2.95033	0.5	1.2602
2.95867	0.5	1.22515
2.967	0.5	1.2268
2.97533	0.5	1.2316
2.98367	0.5	1.22635
2.992	0.5	1.2326
3.00033	0.5	1.2294
3.00867	0.5	1.2019
3.017	0.5	1.19725
3.02533	0.5	1.18615
3.03367	0.5	1.1918
3.042	0.5	1.1959
3.05033	0.5	1.20345
3.05867	0.5	1.22275
3.067	0.5	1.27185
3.07533	0.5	1.3293
3.08367	0.5	1.4072
3.092	0.5	1.49195
3.10033	0.5	1.5845
3.10867	0.5	1.68115
3.117	0.5	1.7738
3.12533	0.5	1.8146
3.13367	0.5	1.8179
3.142	0.5	1.78585
3.15033	0.5	1.6865
3.15867	0.5	1.59235
3.167	0.5	1.4884
3.17533	0.5	1.36915
3.18367	0.5	1.2949
3.192	0.5	1.215
3.20033	0.5	1.1523
3.20867	0.5	1.14475
3.217	0.5	1.1
3.22533	0.5	1.0837
3.23367	0.5	1.06825
3.242	0.5	1.046
3.25033	0.5	1.0273
3.25867	0.5	1.00715
3.267	0.5	1.00215
3.27533	0.5	1.00555
3.28367	0.5	1.0072
3.292	0.5	1.0215
3.30033	0.5	1.0244
3.30867	0.5	1.02005
3.317	0.5	1.01185
3.32533	0.5	1.00165
3.33367	0.5	0.98825
3.342	0.5	1.00005
3.35033	0.5	1.0063
3.35867	0.5	1.0073
3.367	0.5	1.0247
3.37533	0.5	1.04995
3.38367	0.5	1.0456
3.392	0.5	1.0403
3.40033	0.5	1.03525
3.40867	0.5	1.05295
3.417	0.5	1.05675
3.42533	0.5	1.07295
3.43367	0.5	1.0781
3.442	0.5	1.1085
3.45033	0.5	1.1188
3.45867	0.5	1.1337
3.467	0.5	1.1355
3.47533	0.5	1.139
3.48367	0.5	1.15065
3.492	0.5	1.1597
3.50033	0.5	1.1799
3.50867	0.5	1.18765
3.517	0.5	1.23175
3.52533	0.5	1.24685
3.53367	0.5	1.27815
3.542	0.5	1.28125
3.55033	0.5	1.29465
3.55867	0.5	1.3077
3.567	0.5	1.32545
3.57533	0.5	1.3491
3.58367	0.5	1.37885
3.592	0.5	1.4256
3.60033	0.5	1.48325
3.60867	0.5	1.4907
3.617	0.5	1.5188
3.62533	0.5	1.5305
3.63367	0.5	1.56735
3.642	0.5	1.60745
3.65033	0.5	1.6616
3.65867	0.5	1.7176
3.667	0.5	1.802
3.67533	0.5	1.90035
3.68367	0.5	1.9418
3.692	0.5	1.99825
3.70033	0.5	2.0602
3.70867	0.5	2.12275
3.717	0.5	2.19905
3.72533	0.5	2.27205
3.73367	0.5	2.34835
3.742	0.5	2.4244
3.75033	0.5	2.48755
3.75867	0.5	2.5253
3.767	0.5	2.56335
3.77533	0.5	2.5891
3.78367	0.5	2.63075
3.792	0.5	2.684
3.80033	0.5	2.75285
3.80867	0.5	2.86505
3.817	0.5	2.97495
3.82533	0.5	3.0877
3.83367	0.5	3.18695
3.842	0.5	3.2628
3.85033	0.5	3.28575
3.85867	0.5	3.2807
3.867	0.5	3.2422
3.87533	0.5	3.1774
3.88367	0.5	3.0877
3.892	0.5	2.98215
3.90033	0.5	2.87835
3.90867	0.5	2.789
3.917	0.5	2.64515
3.92533	0.5	2.5437
3.93367	0.5	2.45465
3.942	0.5	2.3951
3.95033	0.5	2.33975
3.95867	0.5	2.3093
3.967	0.5	2.29645
3.97533	0.5	2.2938
3.98367	0.5	2.2738
3.992	0.5	2.27825
4.00033	0.5	2.2478
4.00867	0.5	2.21505
4.017	0.5	2.1978
4.02533	0.5	2.2027
4.03367	0.5	2.19715
4.042	0.5	2.19105
4.05033	0.5	2.20595
4.05867	0.5	2.2003
4.067	0.5	2.19205
4.07533	0.5	2.16585
4.08367	0.5	2.1418
4.092	0.5	2.12515
4.10033	0.5	2.125
4.10867	0.5	2.10815
4.117	0.5	2.11615
4.12533	0.5	2.12095
4.13367	0.5	2.11475
4.142	0.5	2.0903
4.15033	0.5	2.0773
4.15867	0.5	2.0593
4.167	0.5	2.0415
4.17533	0.5	2.02975
4.18367	0.5	2.02075
4.192	0.5	2.01435
4.20033	0.5	2.0197
4.20867	0.5	2.0183
4.217	0.5	2.00255
4.22533	0.5	1.97935
4.23367	0.5	1.9573
4.242	0.5	1.9303
4.25033	0.5	1.94045
4.25867	0.5	1.9207
4.267	0.5	1.92305
4.27533	0.5	1.92035
4.28367	0.5	1.9039
4.292	0.5	1.87265
4.30033	0.5	1.8641
4.30867	0.5	1.831
4.317	0.5	1.80285
4.32533	0.5	1.80355
4.33367	0.5	1.8096
4.342	0.5	1.7739
4.35033	0.5	1.77475
4.35867	0.5	1.78075
4.367	0.5	1.7577
4.37533	0.5	1.73335
4.38367	0.5	1.71515
4.392	0.5	1.69645
4.40033	0.5	1.70185
4.40867	0.5	1.66795
4.417	0.5	1.6558
4.42533	0.5	1.6621
4.43367	0.5	1.65525
4.442	0.5	1.63665
4.45033	0.5	1.60315
4.45867	0.5	1.57935
4.467	0.5	1.54865
4.47533	0.5	1.54275
4.48367	0.5	1.5228
4.492	0.5	1.5143
4.50033	0.5	1.52685
4.50867	0.5	1.5246
4.517	0.5	1.49995
4.52533	0.5	1.47065
4.53367	0.5	1.44425
4.542	0.5	1.44095
4.55033	0.5	1.42335
4.55867	0.5	1.41245
4.567	0.5	1.40855
4.57533	0.5	1.42315
4.58367	0.5	1.4155
4.592	0.5	1.39985
4.60033	0.5	1.37405
4.60867	0.5	1.35425
4.617	0.5	1.3317
4.62533	0.5	1.32465
4.63367	0.5	1.3151
4.642	0.5	1.3022
4.65033	0.5	1.3196
4.65867	0.5	1.31755
4.667	0.5	1.32315
4.67533	0.5	1.29745
4.68367	0.5	1.2933
4.692	0.5	1.27485
4.70033	0.5	1.27915
4.70867	0.5	1.27345
4.717	0.5	1.26685
4.72533	0.5	1.2717
4.73367	0.5	1.2852
4.742	0.5	1.2694
4.75033	0.5	1.24715
4.75867	0.5	1.2327
4.767	0.5	1.20875
4.77533	0.5	1.1891
4.78367	0.5	1.18785
4.792	0.5	1.18785
4.80033	0.5	1.186
4.80867	0.5	1.17895
4.817	0.5	1.1729
4.82533	0.5	1.15445
4.83367	0.5	1.13945
4.842	0.5	1.1339
4.85033	0.5	1.1225
4.85867	0.5	1.12275
4.867	0.5	1.11385
4.87533	0.5	1.13205
4.88367	0.5	1.14735
4.892	0.5	1.1341
4.90033	0.5	1.12755
4.90867	0.5	1.09955
4.917	0.5	1.09405
4.92533	0.5	1.08495
4.93367	0.5	1.07465
4.942	0.5	1.0827
4.95033	0.5	1.09815
4.95867	0.5	1.1083
4.967	0.5	1.10935
4.97533	0.5	1.10255
4.98367	0.5	1.09105
4.992	0.5	1.1015
5.00033	0.5	1.0838
5.00867	0.5	1.1077
5.017	0.5	1.09915
5.02533	0.5	1.1037
5.03367	0.5	1.12215
5.042	0.5	1.1179
5.05033	0.5	1.10595
5.05867	0.5	1.08475
5.067	0.5	1.0587
5.07533	0.5	1.04885
5.08367	0.5	1.03485
5.092	0.5	1.03235
5.10033	0.5	1.03795
5.10867	0.5	1.0438
5.117	0.5	1.0285
5.12533	0.5	1.0135
5.13367	0.5	0.99215
5.142	0.5	0.98815
5.15033	0.5	0.9593
5.15867	0.5	0.95625
5.167	0.5	0.94675
5.17533	0.5	0.96605
5.18367	0.5	0.9719
5.192	0.5	0.95725
5.20033	0.5	0.95115
5.20867	0.5	0.94055
5.217	0.5	0.9342
5.22533	0.5	0.9066
5.23367	0.5	0.9094
5.242	0.5	0.91365
5.25033	0.5	0.9166
5.25867	0.5	0.9378
5.267	0.5	0.9401
5.27533	0.5	0.931
5.28367	0.5	0.9116
5.292	0.5	0.9114
5.30033	0.5	0.9031
5.30867	0.5	0.90465
5.317	0.5	0.9041
5.32533	0.5	0.92675
5.33367	0.5	0.9466
5.342	0.5	0.95525
5.35033	0.5	0.9596
5.35867	0.5	0.9683
5.367	0.5	0.9829
5.37533	0.5	1.0069
5.38367	0.5	1.05015
5.392	0.5	1.0855
5.40033	0.5	1.1516
5.40867	0.5	1.2438
5.417	0.5	1.3296
5.42533	0.5	1.43485
5.43367	0.5	1.55695
5.442	0.5	1.702
5.45033	0.5	1.87925
5.45867	0.5	2.11235
5.467	0.5	2.37615
5.47533	0.5	2.70135
5.48367	0.5	3.09585
5.492	0.5	3.54735
5.50033	0.5	4.0422
5.50867	0.5	4.62725
5.517	0.5	5.2719
5.52533	0.5	6.0247
5.53367	0.5	6.8824
5.542	0.5	7.8384
5.55033	0.5	8.90895
5.55867	0.5	10.1324
5.567	0.5	11.4525
5.57533	0.5	12.9084
5.58367	0.5	14.4908
5.592	0.5	16.2351
5.60033	0.5	18.1613
5.60867	0.5	20.3169
5.617	0.5	22.6854
5.62533	0.5	25.3461
5.63367	0.5	28.3702
5.642	0.5	31.8022
5.65033	0.5	35.7564
5.65867	0.5	40.4186
5.667	0.5	45.9909
5.67533	0.5	52.8323
5.68367	0.5	61.3468
5.692	0.5	72.06
5.70033	0.5	85.6111
5.70867	0.5	102.685
5.717	0.5	124.117
5.72533	0.5	149.785
5.73367	0.5	179.906
5.742	0.5	214.043
5.75033	0.5	251.233
5.75867	0.5	290.14
5.767	0.5	329.098
5.77533	0.5	366.162
5.78367	0.5	399.592
5.792	0.5	427.622
5.80033	0.5	448.922
5.80867	0.5	462.621
5.817	0.5	468.39
5.82533	0.5	466.579
5.83367	0.5	457.759
5.842	0.5	442.678
5.85033	0.5	422.23
5.85867	0.5	397.926
5.867	0.5	370.428
5.87533	0.5	340.878
5.88367	0.5	310.529
5.892	0.5	280.3
5.90033	0.5	251.15
5.90867	0.5	223.623
5.917	0.5	197.979
5.92533	0.5	174.358
5.93367	0.5	153.142
5.942	0.5	133.896
5.95033	0.5	116.617
5.95867	0.5	101.3
5.967	0.5	87.8174
5.97533	0.5	76.047
5.98367	0.5	65.7914
5.992	0.5	56.8975
6.00033	0.5	49.1493
6.00867	0.5	42.515
6.017	0.5	36.7395
6.02533	0.5	31.7075
6.03367	0.5	27.3797
6.042	0.5	23.6758
6.05033	0.5	20.4836
6.05867	0.5	17.7705
6.067	0.5	15.4666
6.07533	0.5	13.4999
6.08367	0.5	11.843
6.092	0.5	10.4847
6.10033	0.5	9.3078
6.10867	0.5	8.31255
6.117	0.5	7.4729
6.12533	0.5	6.7592
6.13367	0.5	6.16435
6.142	0.5	5.66905
6.15033	0.5	5.2276
6.15867	0.5	4.87285
6.167	0.5	4.555
6.17533	0.5	4.27175
6.18367	0.5	4.0045
6.192	0.5	3.7586
6.20033	0.5	3.5569
6.20867	0.5	3.37865
6.217	0.5	3.2218
6.22533	0.5	3.0761
6.23367	0.5	2.9686
6.242	0.5	2.85945
6.25033	0.5	2.7539
6.25867	0.5	2.65305
6.267	0.5	2.5564
6.27533	0.5	2.4636
6.28367	0.5	2.37845
6.292	0.5	2.3055
6.30033	0.5	2.22965
6.30867	0.5	2.19175
6.317	0.5	2.14985
6.32533	0.5	2.0908
6.33367	0.5	2.0327
6.342	0.5	1.9602
6.35033	0.5	1.89935
6.35867	0.5	1.86765
6.367	0.5	1.8285
6.37533	0.5	1.7977
6.38367	0.5	1.76775
6.392	0.5	1.74785
6.40033	0.5	1.71285
6.40867	0.5	1.67
6.417	0.5	1.62245
6.42533	0.5	1.59065
6.43367	0.5	1.5498
6.442	0.5	1.5315
6.45033	0.5	1.5061
6.45867	0.5	1.48455
6.467	0.5	1.48615
6.47533	0.5	1.45975
6.48367	0.5	1.4332
6.492	0.5	1.39255
6.50033	0.5	1.36865
6.50867	0.5	1.33165
6.517	0.5	1.31845
6.52533	0.5	1.29935
6.53367	0.5	1.2902
6.542	0.5	1.2968
6.55033	0.5	1.28495
6.55867	0.5	1.266
6.567	0.5	1.2412
6.57533	0.5	1.2184
6.58367	0.5	1.1951
6.592	0.5	1.1757
6.60033	0.5	1.17285
6.60867	0.5	1.17075
6.617	0.5	1.1766
6.62533	0.5	1.16165
6.63367	0.5	1.15165
6.642	0.5	1.13035
6.65033	0.5	1.11175
6.65867	0.5	1.0803
6.667	0.5	1.0644
6.67533	0.5	1.07465
6.68367	0.5	1.07765
6.692	0.5	1.0757
6.70033	0.5	1.0681
6.70867	0.5	1.057
6.717	0.5	1.04335
6.72533	0.5	1.024
6.73367	0.5	1.00885
6.742	0.5	0.99765
6.75033	0.5	0.99755
6.75867	0.5	0.99075
6.767	0.5	1.0037
6.77533	0.5	0.9958
6.78367	0.5	0.98025
6.792	0.5	0.9645
6.80033	0.5	0.9487
6.80867	0.5	0.9358
6.817	0.5	0.9183
6.82533	0.5	0.907
6.83367	0.5	0.92565
6.842	0.5	0.9221
6.85033	0.5	0.92165
6.85867	0.5	0.9163
6.867	0.5	0.9021
6.87533	0.5	0.87685
6.88367	0.5	0.87735
6.892	0.5	0.8596
6.90033	0.5	0.8654
6.90867	0.5	0.8636
6.917	0.5	0.882
6.92533	0.5	0.87035
6.93367	0.5	0.8634
6.942	0.5	0.8582
6.95033	0.5	0.8436
6.95867	0.5	0.82405
6.967	0.5	0.83085
6.97533	0.5	0.8161
6.98367	0.5	0.8165
6.992	0.5	0.8396
7.00033	0.5	0.85035
7.00867	0.5	0.82555
7.017	0.5	0.81935
7.02533	0.5	0.8071
7.03367	0.5	0.78305
7.042	0.5	0.7903
7.05033	0.5	0.79255
7.05867	0.5	0.79095
7.067	0.5	0.79745
7.07533	0.5	0.80985
7.08367	0.5	0.8177
7.092	0.5	0.80615
7.10033	0.5	0.7952
7.10867	0.5	0.78175
7.117	0.5	0.79595
7.12533	0.5	0.7953
7.13367	0.5	0.80385
7.142	0.5	0.81455
7.15033	0.5	0.8322
7.15867	0.5	0.8245
7.167	0.5	0.824
7.17533	0.5	0.81725
7.18367	0.5	0.8085
7.192	0.5	0.79465
7.20033	0.5	0.8107
7.20867	0.5	0.802
7.217	0.5	0.8183
7.22533	0.5	0.82195
7.23367	0.5	0.81635
7.242	0.5	0.79905
7.25033	0.5	0.7877
7.25867	0.5	0.77465
7.267	0.5	0.7649
7.27533	0.5	0.75235
7.28367	0.5	0.73455
7.292	0.5	0.74395
7.30033	0.5	0.74945
7.30867	0.5	0.7359
7.317	0.5	0.72465
7.32533	0.5	0.7131
7.33367	0.5	0.6868
7.342	0.5	0.6769
7.35033	0.5	0.67815
7.35867	0.5	0.67425
7.367	0.5	0.6851
7.37533	0.5	0.6886
7.38367	0.5	0.67065
7.392	0.5	0.668
7.40033	0.5	0.66565
7.40867	0.5	0.6515
7.417	0.5	0.64145
7.42533	0.5	0.64815
7.43367	0.5	0.64945
7.442	0.5	0.64595
7.45033	0.5	0.66435
7.45867	0.5	0.65925
7.467	0.5	0.65825
7.47533	0.5	0.65235
7.48367	0.5	0.6276
7.492	0.5	0.6233
7.50033	0.5	0.63245
7.50867	0.5	0.62935
7.517	0.5	0.64125
7.52533	0.5	0.6392
7.53367	0.5	0.6448
7.542	0.5	0.63355
7.55033	0.5	0.62335
7.55867	0.5	0.6039
7.567	0.5	0.595
7.57533	0.5	0.6004
7.58367	0.5	0.58685
7.592	0.5	0.60715
7.60033	0.5	0.6237
7.60867	0.5	0.6123
7.617	0.5	0.6076
7.62533	0.5	0.5854
7.63367	0.5	0.5802
7.642	0.5	0.56305
7.65033	0.5	0.5636
7.65867	0.5	0.5634
7.667	0.5	0.56965
7.67533	0.5	0.5908
7.68367	0.5	0.58055
7.692	0.5	0.59295
7.70033	0.5	0.558
7.70867	0.5	0.5539
7.717	0.5	0.53695
7.72533	0.5	0.5587
7.73367	0.5	0.5517
7.742	0.5	0.56295
7.75033	0.5	0.57685
7.75867	0.5	0.5796
7.767	0.5	0.5761
7.77533	0.5	0.5575
7.78367	0.5	0.54025
7.792	0.5	0.53775
7.80033	0.5	0.53055
7.80867	0.5	0.53325
7.817	0.5	0.5443
7.82533	0.5	0.5518
7.83367	0.5	0.55275
7.842	0.5	0.55045
7.85033	0.5	0.5439
7.85867	0.5	0.5333
7.867	0.5	0.5137
7.87533	0.5	0.5243
7.88367	0.5	0.52735
7.892	0.5	0.52395
7.90033	0.5	0.54505
7.90867	0.5	0.5468
7.917	0.5	0.5591
7.92533	0.5	0.5302
7.93367	0.5	0.53625
7.942	0.5	0.5258
7.95033	0.5	0.52985
7.95867	0.5	0.5172
7.967	0.5	0.5237
7.97533	0.5	0.53895
7.98367	0.5	0.5523
7.992	0.5	0.5449
8.00033	0.5	0.5308
8.00867	0.5	0.51005
8.017	0.5	0.50145
8.02533	0.5	0.5015
8.03367	0.5	0.50575
8.042	0.5	0.50735
8.05033	0.5	0.51785
8.05867	0.5	0.5342
8.067	0.5	0.5316
8.07533	0.5	0.50905
8.08367	0.5	0.4997
8.092	0.5	0.5016
8.10033	0.5	0.4912
8.10867	0.5	0.4885
8.117	0.5	0.4889
8.12533	0.5	0.5144
8.13367	0.5	0.5193
8.142	0.5	0.52165
8.15033	0.5	0.50395
8.15867	0.5	0.487
8.167	0.5	0.4701
8.17533	0.5	0.4623
8.18367	0.5	0.47755
8.192	0.5	0.4628
8.20033	0.5	0.4868
8.20867	0.5	0.49825
8.217	0.5	0.50255
8.22533	0.5	0.48725
8.23367	0.5	0.47135
8.242	0.5	0.4667
8.25033	0.5	0.46035
8.25867	0.5	0.46635
8.267	0.5	0.46545
8.27533	0.5	0.48385
8.28367	0.5	0.4865
8.292	0.5	0.4741
8.30033	0.5	0.48005
8.30867	0.5	0.46945
8.317	0.5	0.4429
8.32533	0.5	0.44565
8.33367	0.5	0.43995
8.342	0.5	0.4439
8.35033	0.5	0.4599
8.35867	0.5	0.4654
8.367	0.5	0.4616
8.37533	0.5	0.45205
8.38367	0.5	0.44235
8.392	0.5	0.4384
8.40033	0.5	0.4274
8.40867	0.5	0.4251
8.417	0.5	0.42065
8.42533	0.5	0.43915
8.43367	0.5	0.45565
8.442	0.5	0.4541
8.45033	0.5	0.44125
8.45867	0.5	0.42265
8.467	0.5	0.4171
8.47533	0.5	0.4171
8.48367	0.5	0.41885
8.492	0.5	0.42015
8.50033	0.5	0.43775
8.50867	0.5	0.4506
8.517	0.5	0.4397
8.52533	0.5	0.4354
8.53367	0.5	0.42735
8.542	0.5	0.4045
8.55033	0.5	0.40345
8.55867	0.5	0.4146
8.567	0.5	0.4137
8.57533	0.5	0.4312
8.58367	0.5	0.44005
8.592	0.5	0.4434
8.60033	0.5	0.43595
8.60867	0.5	0.4335
8.617	0.5	0.4269
8.62533	0.5	0.42195
8.63367	0.5	0.43505
8.642	0.5	0.4403
8.65033	0.5	0.4495
8.65867	0.5	0.45715
8.667	0.5	0.4548
8.67533	0.5	0.44125
8.68367	0.5	0.43995
8.692	0.5	0.42805
8.70033	0.5	0.4127
8.70867	0.5	0.4235
8.717	0.5	0.42005
8.72533	0.5	0.41635
8.73367	0.5	0.439
8.742	0.5	0.44615
8.75033	0.5	0.4306
8.75867	0.5	0.42845
8.767	0.5	0.4206
8.77533	0.5	0.4056
8.78367	0.5	0.42
8.792	0.5	0.41245
8.80033	0.5	0.42675
8.80867	0.5	0.4331
8.817	0.5	0.43525
8.82533	0.5	0.42415
8.83367	0.5	0.3956
8.842	0.5	0.39275
8.85033	0.5	0.39045
8.85867	0.5	0.38365
8.867	0.5	0.38475
8.87533	0.5	0.39875
8.88367	0.5	0.40385
8.892	0.5	0.4121
8.90033	0.5	0.41075
8.90867	0.5	0.39615
8.917	0.5	0.3868
8.92533	0.5	0.37895
8.93367	0.5	0.38125
8.942	0.5	0.37
8.95033	0.5	0.3801
8.95867	0.5	0.39805
8.967	0.5	0.40085
8.97533	0.5	0.38785
8.98367	0.5	0.373
8.992	0.5	0.3683
9.00033	0.5	0.36495
9.00867	0.5	0.36835
9.017	0.5	0.3702
9.02533	0.5	0.3597
9.03367	0.5	0.3936
9.042	0.5	0.3749
9.05033	0.5	0.39305
9.05867	0.5	0.38265
9.067	0.5	0.37705
9.07533	0.5	0.36425
9.08367	0.5	0.36235
9.092	0.5	0.3587
9.10033	0.5	0.3607
9.10867	0.5	0.3861
9.117	0.5	0.38575
9.12533	0.5	0.3851
9.13367	0.5	0.36715
9.142	0.5	0.3448
9.15033	0.5	0.35555
9.15867	0.5	0.35685
9.167	0.5	0.35545
9.17533	0.5	0.3602
9.18367	0.5	0.37695
9.192	0.5	0.37995
9.20033	0.5	0.3799
9.20867	0.5	0.3689
9.217	0.5	0.34185
9.22533	0.5	0.3329
9.23367	0.5	0.33905
9.242	0.5	0.34445
9.25033	0.5	0.3349
9.25867	0.5	0.35535
9.267	0.5	0.36825
9.27533	0.5	0.36265
9.28367	0.5	0.3538
9.292	0.5	0.34805
9.30033	0.5	0.335
9.30867	0.5	0.3378
9.317	0.5	0.3468
9.32533	0.5	0.3361
9.33367	0.5	0.34855
9.342	0.5	0.36565
9.35033	0.5	0.3506
9.35867	0.5	0.3517
9.367	0.5	0.34185
9.37533	0.5	0.33395
9.38367	0.5	0.3408
9.392	0.5	0.329
9.40033	0.5	0.34425
9.40867	0.5	0.3534
9.417	0.5	0.36125
9.42533	0.5	0.3525
9.43367	0.5	0.3429
9.442	0.5	0.3291
9.45033	0.5	0.3167
9.45867	0.5	0.322
9.467	0.5	0.3264
9.47533	0.5	0.32095
9.48367	0.5	0.3372
9.492	0.5	0.34865
9.50033	0.5	0.34385
9.50867	0.5	0.32975
9.517	0.5	0.33035
9.52533	0.5	0.31575
9.53367	0.5	0.30615
9.542	0.5	0.3261
9.55033	0.5	0.3214
9.55867	0.5	0.3408
9.567	0.5	0.3545
9.57533	0.5	0.36075
9.58367	0.5	0.3452
9.592	0.5	0.3421
9.60033	0.5	0.3288
9.60867	0.5	0.32885
9.617	0.5	0.33665
9.62533	0.5	0.32765
9.63367	0.5	0.35865
9.642	0.5	0.364
9.65033	0.5	0.3631
9.65867	0.5	0.35855
9.667	0.5	0.34925
9.67533	0.5	0.33785
9.68367	0.5	0.32495
9.692	0.5	0.33285
9.70033	0.5	0.32765
9.70867	0.5	0.34615
9.717	0.5	0.3532
9.72533	0.5	0.3467
9.73367	0.5	0.3464
9.742	0.5	0.32465
9.75033	0.5	0.3205
9.75867	0.5	0.3116
9.767	0.5	0.3015
9.77533	0.5	0.30785
9.78367	0.5	0.3163
9.792	0.5	0.33995
9.80033	0.5	0.33375
9.80867	0.5	0.3164
9.817	0.5	0.3089
9.82533	0.5	0.29385
9.83367	0.5	0.28425
9.842	0.5	0.27935
9.85033	0.5	0.278
9.85867	0.5	0.2896
9.867	0.5	0.3027
9.87533	0.5	0.3095
9.88367	0.5	0.3015
9.892	0.5	0.28595
9.90033	0.5	0.27765
9.90867	0.5	0.27405
9.917	0.5	0.275
9.92533	0.5	0.2655
9.93367	0.5	0.28545
9.942	0.5	0.30825
9.95033	0.5	0.30205
9.95867	0.5	0.2915
9.967	0.5	0.2885
9.97533	0.5	0.2726
9.98367	0.5	0.26915
9.992	0.5	0.26585
10.0003	0.5	0.2716
10.0087	0.5	0.2707
10.017	0.5	0.294
10.0253	0.5	0.28905
10.0337	0.5	0.2919
10.042	0.5	0.27215
10.0503	0.5	0.27485
10.0587	0.5	0.27525
10.067	0.5	0.26985
10.0753	0.5	0.2764
10.0837	0.5	0.2751
10.092	0.5	0.2925
10.1003	0.5	0.29715
10.1087	0.5	0.2882
10.117	0.5	0.2741
10.1253	0.5	0.2731
10.1337	0.5	0.264
10.142	0.5	0.26875
10.1503	0.5	0.2671
10.1587	0.5	0.27255
10.167	0.5	0.28255
10.1753	0.5	0.2894
10.1837	0.5	0.2827
10.192	0.5	0.2796
10.2003	0.5	0.2659
10.2087	0.5	0.26635
10.217	0.5	0.2606
10.2253	0.5	0.25445
10.2337	0.5	0.25955
10.242	0.5	0.2828
10.2503	0.5	0.28495
10.2587	0.5	0.29045
10.267	0.5	0.27495
10.2753	0.5	0.2654
10.2837	0.5	0.26065
10.292	0.5	0.2553
10.3003	0.5	0.25965
10.3087	0.5	0.25515
10.317	0.5	0.27535
10.3253	0.5	0.2836
10.3337	0.5	0.27755
10.342	0.5	0.27325
10.3503	0.5	0.25385
10.3587	0.5	0.2528
10.367	0.5	0.24935
10.3753	0.5	0.2529
10.3837	0.5	0.2551
10.392	0.5	0.27395
10.4003	0.5	0.2846
10.4087	0.5	0.2739
10.417	0.5	0.26805
10.4253	0.5	0.2617
10.4337	0.5	0.25865
10.442	0.5	0.25135
10.4503	0.5	0.2573
10.4587	0.5	0.243
10.467	0.5	0.2653
10.4753	0.5	0.28275
10.4837	0.5	0.2743
10.492	0.5	0.2571
10.5003	0.5	0.25195
10.5087	0.5	0.24585
10.517	0.5	0.24525
10.5253	0.5	0.2398
10.5337	0.5	0.2456
10.542	0.5	0.2611
10.5503	0.5	0.2777
10.5587	0.5	0.2699
10.567	0.5	0.2679
10.5753	0.5	0.23955
10.5837	0.5	0.23545
10.592	0.5	0.2314
10.6003	0.5	0.24
10.6087	0.5	0.23715
10.617	0.5	0.2521
10.6253	0.5	0.261
10.6337	0.5	0.265
10.642	0.5	0.2532
10.6503	0.5	0.25045
10.6587	0.5	0.2378
10.667	0.5	0.23325
10.6753	0.5	0.24255
10.6837	0.5	0.2305
10.692	0.5	0.252
10.7003	0.5	0.26105
10.7087	0.5	0.2611
10.717	0.5	0.24905
10.7253	0.5	0.24425
10.7337	0.5	0.2327
10.742	0.5	0.22415
10.7503	0.5	0.2301
10.7587	0.5	0.23155
10.767	0.5	0.2406
10.7753	0.5	0.2575
10.7837	0.5	0.265
10.792	0.5	0.2552
10.8003	0.5	0.23865
10.8087	0.5	0.24155
10.817	0.5	0.2274
10.8253	0.5	0.26635
10.8337	0.5	0.2344
10.842	0.5	0.2378
10.8503	0.5	0.2489
10.8587	0.5	0.2625
10.867	0.5	0.25515
10.8753	0.5	0.2431
10.8837	0.5	0.22555
10.892	0.5	0.22465
10.9003	0.5	0.22205
10.9087	0.5	0.22695
10.917	0.5	0.23935
10.9253	0.5	0.25285
10.9337	0.5	0.2517
10.942	0.5	0.25185
10.9503	0.5	0.23825
10.9587	0.5	0.227
10.967	0.5	0.2242
10.9753	0.5	0.23205
10.9837	0.5	0.22765
10.992	0.5	0.23715
11.0003	0.5	0.2549
11.0087	0.5	0.2587
11.017	0.5	0.24785
11.0253	0.5	0.24215
11.0337	0.5	0.22535
11.042	0.5	0.2248
11.0503	0.5	0.22415
11.0587	0.5	0.2235
11.067	0.5	0.23315
11.0753	0.5	0.2503
11.0837	0.5	0.2585
11.092	0.5	0.254
11.1003	0.5	0.2468
11.1087	0.5	0.23285
11.117	0.5	0.23285
11.1253	0.5	0.24455
11.1337	0.5	0.23475
11.142	0.5	0.24505
11.1503	0.5	0.26255
11.1587	0.5	0.26045
11.167	0.5	0.2658
11.1753	0.5	0.25475
11.1837	0.5	0.24195
11.192	0.5	0.23535
11.2003	0.5	0.23035
11.2087	0.5	0.23515
11.217	0.5	0.2359
11.2253	0.5	0.2636
11.2337	0.5	0.26985
11.242	0.5	0.2594
11.2503	0.5	0.25785
11.2587	0.5	0.2446
11.267	0.5	0.23755
11.2753	0.5	0.2483
11.2837	0.5	0.2436
11.292	0.5	0.2563
11.3003	0.5	0.2698
11.3087	0.5	0.2733
11.317	0.5	0.2748
11.3253	0.5	0.2689
11.3337	0.5	0.2574
11.342	0.5	0.25335
11.3503	0.5	0.2415
11.3587	0.5	0.25875
11.367	0.5	0.24915
11.3753	0.5	0.2802
11.3837	0.5	0.2778
11.392	0.5	0.27605
11.4003	0.5	0.28205
11.4087	0.5	0.24915
11.417	0.5	0.24285
11.4253	0.5	0.243
11.4337	0.5	0.2465
11.442	0.5	0.2433
11.4503	0.5	0.2755
11.4587	0.5	0.2745
11.467	0.5	0.26555
11.4753	0.5	0.2622
11.4837	0.5	0.2431
11.492	0.5	0.26975
11.5003	0.5	0.23105
11.5087	0.5	0.22955
11.517	0.5	0.2177
11.5253	0.5	0.24515
11.5337	0.5	0.2446
11.542	0.5	0.24935
11.5503	0.5	0.24015
11.5587	0.5	0.23045
11.567	0.5	0.21795
11.5753	0.5	0.21385
11.5837	0.5	0.20945
11.592	0.5	0.21135
11.6003	0.5	0.24135
11.6087	0.5	0.2442
11.617	0.5	0.24355
11.6253	0.5	0.23515
11.6337	0.5	0.22265
11.642	0.5	0.21595
11.6503	0.5	0.2192
11.6587	0.5	0.229
11.667	0.5	0.21545
11.6753	0.5	0.2352
11.6837	0.5	0.2356
11.692	0.5	0.23635
11.7003	0.5	0.22625
11.7087	0.5	0.2187
11.717	0.5	0.20795
11.7253	0.5	0.2045
11.7337	0.5	0.2064
11.742	0.5	0.21245
11.7503	0.5	0.22845
11.7587	0.5	0.24275
11.767	0.5	0.27035
11.7753	0.5	0.24435
11.7837	0.5	0.23825
11.792	0.5	0.25565
11.8003	0.5	0.2266
11.8087	0.5	0.231
11.817	0.5	0.21775
11.8253	0.5	0.24305
11.8337	0.5	0.24065
11.842	0.5	0.2311
11.8503	0.5	0.2327
11.8587	0.5	0.241
11.867	0.5	0.20755
11.8753	0.5	0.20735
11.8837	0.5	0.2064
11.892	0.5	0.2001
11.9003	0.5	0.2536
11.9087	0.5	0.23335
11.917	0.5	0.23215
11.9253	0.5	0.2301
11.9337	0.5	0.2147
11.942	0.5	0.2111
11.9503	0.5	0.20075
11.9587	0.5	0.20755
11.967	0.5	0.19975
11.9753	0.5	0.21275
11.9837	0.5	0.23705
11.992	0.5	0.221
12.0003	0.5	0.21225
12.0087	0.5	0.2045
12.017	0.5	0.1907
12.0253	0.5	0.182
12.0337	0.5	0.1828
12.042	0.5	0.17985
12.0503	0.5	0.191
12.0587	0.5	0.2081
12.067	0.5	0.20205
12.0753	0.5	0.18565
12.0837	0.5	0.17985
12.092	0.5	0.1735
12.1003	0.5	0.16545
12.1087	0.5	0.17665
12.117	0.5	0.18655
12.1253	0.5	0.183
12.1337	0.5	0.199
12.142	0.5	0.2091
12.1503	0.5	0.1904
12.1587	0.5	0.1817
12.167	0.5	0.17365
12.1753	0.5	0.16255
12.1837	0.5	0.1861
12.192	0.5	0.18435
12.2003	0.5	0.2018
12.2087	0.5	0.20535
12.217	0.5	0.209
12.2253	0.5	0.2013
12.2337	0.5	0.1806
12.242	0.5	0.16965
12.2503	0.5	0.16375
12.2587	0.5	0.17535
12.267	0.5	0.17225
12.2753	0.5	0.1766
12.2837	0.5	0.21645
12.292	0.5	0.2216
12.3003	0.5	0.21695
12.3087	0.5	0.19775
12.317	0.5	0.1852
12.3253	0.5	0.17915
12.3337	0.5	0.18615
12.342	0.5	0.1797
12.3503	0.5	0.1964
12.3587	0.5	0.21895
12.367	0.5	0.21605
12.3753	0.5	0.21445
12.3837	0.5	0.2018
12.392	0.5	0.1886
12.4003	0.5	0.19865
12.4087	0.5	0.20855
12.417	0.5	0.1897
12.4253	0.5	0.222
12.4337	0.5	0.22105
12.442	0.5	0.22895
12.4503	0.5	0.22385
12.4587	0.5	0.2043
12.467	0.5	0.1988
12.4753	0.5	0.2043
12.4837	0.5	0.1966
12.492	0.5	0.2036
12.5003	0.5	0.2102
12.5087	0.5	0.2192
12.517	0.5	0.2352
12.5253	0.5	0.22665
12.5337	0.5	0.216
12.542	0.5	0.2022
12.5503	0.5	0.2051
12.5587	0.5	0.22635
12.567	0.5	0.2102
12.5753	0.5	0.2159
12.5837	0.5	0.2405
12.592	0.5	0.23135
12.6003	0.5	0.2276
12.6087	0.5	0.2142
12.617	0.5	0.20775
12.6253	0.5	0.19845
12.6337	0.5	0.2024
12.642	0.5	0.21625
12.6503	0.5	0.2108
12.6587	0.5	0.2424
12.667	0.5	0.23545
12.6753	0.5	0.2452
12.6837	0.5	0.23255
12.692	0.5	0.21925
12.7003	0.5	0.2165
12.7087	0.5	0.21515
12.717	0.5	0.2187
12.7253	0.5	0.2299
12.7337	0.5	0.2489
12.742	0.5	0.2545
12.7503	0.5	0.26185
12.7587	0.5	0.2626
12.767	0.5	0.2515
12.7753	0.5	0.2423
12.7837	0.5	0.24425
12.792	0.5	0.26065
12.8003	0.5	0.26705
12.8087	0.5	0.30275
12.817	0.5	0.3453
12.8253	0.5	0.3227
12.8337	0.5	0.3186
12.842	0.5	0.3208
12.8503	0.5	0.3183
12.8587	0.5	0.3756
12.867	0.5	0.3646
12.8753	0.5	0.37575
12.8837	0.5	0.3971
12.892	0.5	0.4384
12.9003	0.5	0.4375
12.9087	0.5	0.44895
12.917	0.5	0.48945
12.9253	0.5	0.46105
12.9337	0.5	0.48195
12.942	0.5	0.4995
12.9503	0.5	0.51825
12.9587	0.5	0.5552
12.967	0.5	0.5964
12.9753	0.5	0.60625
12.9837	0.5	0.6311
12.992	0.5	0.63835
13.0003	0.5	0.65185
13.0087	0.5	0.6743
13.017	0.5	0.745
13.0253	0.5	0.71165
13.0337	0.5	0.75235
13.042	0.5	0.77385
13.0503	0.5	0.7913
13.0587	0.5	0.79705
13.067	0.5	0.7985
13.0753	0.5	0.7939
13.0837	0.5	0.81085
13.092	0.5	0.80165
13.1003	0.5	0.82355
13.1087	0.5	0.8181
13.117	0.5	0.83045
13.1253	0.5	0.824
13.1337	0.5	0.8096
13.142	0.5	0.7963
13.1503	0.5	0.80295
13.1587	0.5	0.7558
13.167	0.5	0.7444
13.1753	0.5	0.7287
13.1837	0.5	0.7322
13.192	0.5	0.72145
13.2003	0.5	0.701
13.2087	0.5	0.6789
13.217	0.5	0.6524
13.2253	0.5	0.6212
13.2337	0.5	0.59505
13.242	0.5	0.5805
13.2503	0.5	0.54695
13.2587	0.5	0.54425
13.267	0.5	0.566
13.2753	0.5	0.51175
13.2837	0.5	0.4793
13.292	0.5	0.45365
13.3003	0.5	0.4227
13.3087	0.5	0.40055
13.317	0.5	0.3848
13.3253	0.5	0.35955
13.3337	0.5	0.35625
13.342	0.5	0.3556
13.3503	0.5	0.34355
13.3587	0.5	0.3266
13.367	0.5	0.29925
13.3753	0.5	0.27425
13.3837	0.5	0.25575
13.392	0.5	0.2582
13.4003	0.5	0.23855
13.4087	0.5	0.2387
13.417	0.5	0.2439
13.4253	0.5	0.2684
13.4337	0.5	0.2245
13.442	0.5	0.21205
13.4503	0.5	0.1843
13.4587	0.5	0.1984
13.467	0.5	0.1794
13.4753	0.5	0.1959
13.4837	0.5	0.18965
13.492	0.5	0.19265
13.5003	0.5	0.1913
13.5087	0.5	0.1988
13.517	0.5	0.17255
13.5253	0.5	0.1635
13.5337	0.5	0.1494
13.542	0.5	0.15805
13.5503	0.5	0.1664
13.5587	0.5	0.15205
13.567	0.5	0.20165
13.5753	0.5	0.177
13.5837	0.5	0.1624
13.592	0.5	0.1502
13.6003	0.5	0.1452
13.6087	0.5	0.13685
13.617	0.5	0.1239
13.6253	0.5	0.1305
13.6337	0.5	0.13925
13.642	0.5	0.16005
13.6503	0.5	0.1653
13.6587	0.5	0.1627
13.667	0.5	0.15385
13.6753	0.5	0.13455
13.6837	0.5	0.1283
13.692	0.5	0.13045
13.7003	0.5	0.1438
13.7087	0.5	0.1854
13.717	0.5	0.15795
13.7253	0.5	0.17945
13.7337	0.5	0.19585
13.742	0.5	0.1473
13.7503	0.5	0.1486
13.7587	0.5	0.1476
13.767	0.5	0.1484
13.7753	0.5	0.17175
13.7837	0.5	0.12395
13.792	0.5	0.14455
13.8003	0.5	0.14485
13.8087	0.5	0.13605
13.817	0.5	0.1414
13.8253	0.5	0.1266
13.8337	0.5	0.1121
13.842	0.5	0.11555
13.8503	0.5	0.11825
13.8587	0.5	0.1206
13.867	0.5	0.1479
13.8753	0.5	0.15425
13.8837	0.5	0.1479
13.892	0.5	0.13635
13.9003	0.5	0.12025
13.9087	0.5	0.16435
13.917	0.5	0.11525
13.9253	0.5	0.12635
13.9337	0.5	0.115
13.942	0.5	0.15465
13.9503	0.5	0.1758
13.9587	0.5	0.162
13.967	0.5	0.1467
13.9753	0.5	0.1383
13.9837	0.5	0.1239
13.992	0.5	0.12985
14.0003	0.5	0.1231
14.0087	0.5	0.1254
14.017	0.5	0.15145
14.0253	0.5	0.16925
14.0337	0.5	0.1543
14.042	0.5	0.1583
14.0503	0.5	0.144
14.0587	0.5	0.14405
14.067	0.5	0.1224
14.0753	0.5	0.12995
14.0837	0.5	0.13135
14.092	0.5	0.14645
14.1003	0.5	0.16385
14.1087	0.5	0.19535
14.117	0.5	0.15055
14.1253	0.5	0.1507
14.1337	0.5	0.1439
14.142	0.5	0.12605
14.1503	0.5	0.135
14.1587	0.5	0.1599
14.167	0.5	0.1698
14.1753	0.5	0.1564
14.1837	0.5	0.14765
14.192	0.5	0.1453
14.2003	0.5	0.15005
14.2087	0.5	0.1291
14.217	0.5	0.1281
14.2253	0.5	0.1271
14.2337	0.5	0.12795
14.242	0.5	0.14065
14.2503	0.5	0.17025
14.2587	0.5	0.1493
14.267	0.5	0.1419
14.2753	0.5	0.12225
14.2837	0.5	0.1216
14.292	0.5	0.11805
14.3003	0.5	0.1648
14.3087	0.5	0.1251
14.317	0.5	0.1369
14.3253	0.5	0.14495
14.3337	0.5	0.1484
14.342	0.5	0.13835
14.3503	0.5	0.1299
14.3587	0.5	0.13615
14.367	0.5	0.1295
14.3753	0.5	0.1295
14.3837	0.5	0.12675
14.392	0.5	0.14565
14.4003	0.5	0.14895
14.4087	0.5	0.151
14.417	0.5	0.13805
14.4253	0.5	0.13635
14.4337	0.5	0.1362
14.442	0.5	0.1126
14.4503	0.5	0.12735
14.4587	0.5	0.11625
14.467	0.5	0.1329
14.4753	0.5	0.1487
14.4837	0.5	0.1365
14.492	0.5	0.1406
14.5003	0.5	0.16335
14.5087	0.5	0.12775
14.517	0.5	0.11185
14.5253	0.5	0.1197
14.5337	0.5	0.11045
14.542	0.5	0.12535
14.5503	0.5	0.13705
14.5587	0.5	0.136
14.567	0.5	0.13745
14.5753	0.5	0.1296
14.5837	0.5	0.11265
14.592	0.5	0.1329
14.6003	0.5	0.127
14.6087	0.5	0.1171
14.617	0.5	0.11965
14.6253	0.5	0.14175
14.6337	0.5	0.13195
14.642	0.5	0.1346
14.6503	0.5	0.125
14.6587	0.5	0.12465
14.667	0.5	0.1583
14.6753	0.5	0.11615
14.6837	0.5	0.12185
14.692	0.5	0.125
14.7003	0.5	0.15095
14.7087	0.5	0.1415
14.717	0.5	0.14025
14.7253	0.5	0.14555
14.7337	0.5	0.11275
14.742	0.5	0.1117
14.7503	0.5	0.11365
14.7587	0.5	0.11185
14.767	0.5	0.11885
14.7753	0.5	0.1346
14.7837	0.5	0.13795
14.792	0.5	0.1307
14.8003	0.5	0.11815
14.8087	0.5	0.13975
14.817	0.5	0.1052
14.8253	0.5	0.1499
14.8337	0.5	0.12145
14.842	0.5	0.11625
14.8503	0.5	0.13305
14.8587	0.5	0.1367
14.867	0.5	0.1409
14.8753	0.5	0.1519
14.8837	0.5	0.12045
14.892	0.5	0.1148
14.9003	0.5	0.11105
14.9087	0.5	0.1044
14.917	0.5	0.10985
14.9253	0.5	0.12615
14.9337	0.5	0.13535
14.942	0.5	0.1219
14.9503	0.5	0.1592
14.9587	0.5	0.1034
14.967	0.5	0.0968
14.9753	0.5	0.09985
14.9837	0.5	0.10955
14.992	0.5	0.1389
15.0003	0.5	0.15205
15.0087	0.5	0.14525
15.017	0.5	0.1382
15.0253	0.5	0.1225
15.0337	0.5	0.1202
15.042	0.5	0.1126
15.0503	0.5	0.1117
15.0587	0.5	0.1196
15.067	0.5	0.14595
15.0753	0.5	0.14215
15.0837	0.5	0.14395
15.092	0.5	0.14805
15.1003	0.5	0.13405
15.1087	0.5	0.1294
15.117	0.5	0.11335
15.1253	0.5	0.1045
15.1337	0.5	0.1231
15.142	0.5	0.11705
15.1503	0.5	0.1458
15.1587	0.5	0.1707
15.167	0.5	0.16165
15.1753	0.5	0.12815
15.1837	0.5	0.11465
15.192	0.5	0.10585
15.2003	0.5	0.10685
15.2087	0.5	0.11435
15.217	0.5	0.1085
15.2253	0.5	0.13735
15.2337	0.5	0.14045
15.242	0.5	0.1353
15.2503	0.5	0.13505
15.2587	0.5	0.1076
15.267	0.5	0.10495
15.2753	0.5	0.1089
15.2837	0.5	0.102
15.292	0.5	0.09685
15.3003	0.5	0.20005
15.3087	0.5	0.14665
15.317	0.5	0.135
15.3253	0.5	0.1258
15.3337	0.5	0.1687
15.342	0.5	0.1162
15.3503	0.5	0.10575
15.3587	0.5	0.1059
15.367	0.5	0.1182
15.3753	0.5	0.1458
15.3837	0.5	0.1515
15.392	0.5	0.1368
15.4003	0.5	0.12385
15.4087	0.5	0.1061
15.417	0.5	0.14235
15.4253	0.5	0.1014
15.4337	0.5	0.10605
15.442	0.5	0.1062
15.4503	0.5	0.1173
15.4587	0.5	0.12825
15.467	0.5	0.13335
15.4753	0.5	0.1197
15.4837	0.5	0.10265
15.492	0.5	0.14815
15.5003	0.5	0.1319
15.5087	0.5	0.11735
15.517	0.5	0.09405
15.5253	0.5	0.123
15.5337	0.5	0.14525
15.542	0.5	0.1295
15.5503	0.5	0.1375
15.5587	0.5	0.11805
15.567	0.5	0.10525
15.5753	0.5	0.11495
15.5837	0.5	0.1168
15.592	0.5	0.10455
15.6003	0.5	0.1704
15.6087	0.5	0.1258
15.617	0.5	0.13055
15.6253	0.5	0.1333
15.6337	0.5	0.11365
15.642	0.5	0.11085
15.6503	0.5	0.11015
15.6587	0.5	0.1175
15.667	0.5	0.10715
15.6753	0.5	0.1256
15.6837	0.5	0.1308
15.692	0.5	0.1323
15.7003	0.5	0.13005
15.7087	0.5	0.1367
15.717	0.5	0.13405
15.7253	0.5	0.10795
15.7337	0.5	0.1189
15.742	0.5	0.1162
15.7503	0.5	0.1505
15.7587	0.5	0.1374
15.767	0.5	0.1389
15.7753	0.5	0.1392
15.7837	0.5	0.13195
15.792	0.5	0.11905
15.8003	0.5	0.10925
15.8087	0.5	0.11335
15.817	0.5	0.10845
15.8253	0.5	0.12035
15.8337	0.5	0.13305
15.842	0.5	0.1436
15.8503	0.5	0.14805
15.8587	0.5	0.11955
15.867	0.5	0.11705
15.8753	0.5	0.10735
15.8837	0.5	0.10865
15.892	0.5	0.11085
15.9003	0.5	0.12945
15.9087	0.5	0.138
15.917	0.5	0.16505
15.9253	0.5	0.1644
15.9337	0.5	0.1387
15.942	0.5	0.12575
15.9503	0.5	0.12495
15.9587	0.5	0.1374
15.967	0.5	0.123
15.9753	0.5	0.1354
15.9837	0.5	0.1465
15.992	0.5	0.15425
16.0003	0.5	0.143
16.0087	0.5	0.14115
16.017	0.5	0.12945
16.0253	0.5	0.12895
16.0337	0.5	0.1284
16.042	0.5	0.13395
16.0503	0.5	0.13665
16.0587	0.5	0.16065
16.067	0.5	0.1773
16.0753	0.5	0.16045
16.0837	0.5	0.1553
16.092	0.5	0.1431
16.1003	0.5	0.16095
16.1087	0.5	0.1505
16.117	0.5	0.14275
16.1253	0.5	0.17305
16.1337	0.5	0.19425
16.142	0.5	0.1853
16.1503	0.5	0.18305
16.1587	0.5	0.18925
16.167	0.5	0.16325
16.1753	0.5	0.1932
16.1837	0.5	0.1645
16.192	0.5	0.1733
16.2003	0.5	0.1824
16.2087	0.5	0.19475
16.217	0.5	0.20385
16.2253	0.5	0.2203
16.2337	0.5	0.2112
16.242	0.5	0.193
16.2503	0.5	0.18635
16.2587	0.5	0.1935
16.267	0.5	0.2106
16.2753	0.5	0.2016
16.2837	0.5	0.2246
16.292	0.5	0.2377
16.3003	0.5	0.23735
16.3087	0.5	0.23005
16.317	0.5	0.21385
16.3253	0.5	0.209
16.3337	0.5	0.21105
[truncated: 5,240 more rows]

## Sheet: Sheet8
File Path	chrom://cpu-pc/monosaccharide/The Method/自配NaOH/YM/20200622.60min.150mM NaOH.YM.seq/357.smp/ED_1.channel
Channel	ED_1
Injection Information:
Data Vault	monosaccharide
Injection	13-2Lact
Injection Number	10
Position	RB2
Comment
Processing Method	TDB_S1_15mM NaOH_150mM CH3COOH_4.9
Instrument Method	20200621-150mMNAOH-60min-30-hunbiao
Type	Unknown
Status	Finished
Injection Date	2020-06-23
Injection Time	00:18:41
Injection Volume (µl)	25
Dilution Factor	1
Weight	1
Raw Data Information:
Time Min. (min)	0.000333
Time Max. (min)	60.0003
Data Points	7201
Detector	EDet1
Generating Data System	Chromeleon 7.2.2.6394
Exporting Data System	Chromeleon 7.2.2.0
Operator	Instrument Controller
Signal Quantity
Signal Unit	nC
Signal Min.	-6.6537
Signal Max.	806.471
Channel	ED_1
Driver Name	DC-5000
Channel Type	Evaluation
Min. Step (s)	0.5
Max. Step (s)	0.5
Average Step (s)	0.5
Signal Parameter Information:
Signal Info
Raw Data:
Time (min)	Step (s)	Value (nC)
0.000333	n.a.	-0.0383
0.008667	0.5	-0.0845
0.017	0.5	-0.0889
0.025333	0.5	-0.08155
0.033667	0.5	-0.08245
0.042	0.5	-0.06235
0.050333	0.5	-0.03515
0.058667	0.5	-0.03415
0.067	0.5	-0.03195
0.075333	0.5	-0.036
0.083667	0.5	-0.03795
0.092	0.5	-0.04745
0.100333	0.5	-0.04435
0.108667	0.5	-0.0412
0.117	0.5	-0.03135
0.125333	0.5	-0.01565
0.133667	0.5	-0.0053
0.142	0.5	-0.0106
0.150333	0.5	-0.01505
0.158667	0.5	-0.0156
0.167	0.5	-0.0259
0.175333	0.5	-0.0244
0.183667	0.5	-0.02475
0.192	0.5	-0.01885
0.200333	0.5	-0.00045
0.208667	0.5	0.0042
0.217	0.5	0.0016
0.225333	0.5	-0.00545
0.233667	0.5	-0.02205
0.242	0.5	-0.0326
0.250333	0.5	-0.02065
0.258667	0.5	-0.023
0.267	0.5	-0.01995
0.275333	0.5	0.00245
0.283667	0.5	0.0044
0.292	0.5	-0.0024
0.300333	0.5	-0.0134
0.308667	0.5	-0.0157
0.317	0.5	-0.0241
0.325333	0.5	-0.02485
0.333667	0.5	-0.0219
0.342	0.5	-0.02785
0.350333	0.5	-0.00625
0.358667	0.5	0.0059
0.367	0.5	-0.0119
0.375333	0.5	-0.01515
0.383667	0.5	-0.0176
0.392	0.5	-0.02775
0.400333	0.5	-0.0302
0.408667	0.5	-0.03505
0.417	0.5	-0.02375
0.425333	0.5	-0.0117
0.433667	0.5	-0.0077
0.442	0.5	-0.01095
0.450333	0.5	-0.02135
0.458667	0.5	-0.03205
0.467	0.5	-0.0374
0.475333	0.5	-0.03715
0.483667	0.5	-0.0321
0.492	0.5	-0.0396
0.500333	0.5	-0.01005
0.508667	0.5	-0.0086
0.517	0.5	-0.01335
0.525333	0.5	-0.01445
0.533667	0.5	-0.0263
0.542	0.5	-0.0299
0.550333	0.5	-0.0363
0.558667	0.5	-0.03955
0.567	0.5	-0.0465
0.575333	0.5	-0.0193
0.583667	0.5	-0.01305
0.592	0.5	-0.0116
0.600333	0.5	-0.01905
0.608667	0.5	-0.03325
0.617	0.5	-0.043
0.625333	0.5	-0.0515
0.633667	0.5	-0.0438
0.642	0.5	-0.05095
0.650333	0.5	-0.02125
0.658667	0.5	-0.0226
0.667	0.5	-0.02295
0.675333	0.5	-0.02695
0.683667	0.5	-0.02355
0.692	0.5	-0.03755
0.700333	0.5	-0.03945
0.708667	0.5	-0.03855
0.717	0.5	-0.04345
0.725333	0.5	-0.01115
0.733667	0.5	0.0012
0.742	0.5	-0.00785
0.750333	0.5	-0.02505
0.758667	0.5	-0.03855
0.767	0.5	-0.0341
0.775333	0.5	-0.0408
0.783667	0.5	-0.0406
0.792	0.5	-0.0338
0.800333	0.5	-0.0227
0.808667	0.5	-0.0211
0.817	0.5	-0.01645
0.825333	0.5	-0.0183
0.833667	0.5	-0.03565
0.842	0.5	-0.0405
0.850333	0.5	-0.05025
0.858667	0.5	-0.043
0.867	0.5	-0.0489
0.875333	0.5	-0.0303
0.883667	0.5	-0.0169
0.892	0.5	-0.0188
0.900333	0.5	-0.0261
0.908667	0.5	-0.0316
0.917	0.5	-0.04805
0.925333	0.5	-0.0552
0.933667	0.5	-0.04615
0.942	0.5	-0.0483
0.950333	0.5	-0.0333
0.958667	0.5	-0.0127
0.967	0.5	-0.0174
0.975333	0.5	-0.0306
0.983667	0.5	-0.03185
0.992	0.5	-0.0402
1.00033	0.5	-0.0473
1.00867	0.5	-0.04335
1.017	0.5	-0.03715
1.02533	0.5	-0.02615
1.03367	0.5	-0.0126
1.042	0.5	-0.01645
1.05033	0.5	-0.02
1.05867	0.5	-0.03735
1.067	0.5	-0.05105
1.07533	0.5	-0.0564
1.08367	0.5	-0.04455
1.092	0.5	-0.0413
1.10033	0.5	-0.02905
1.10867	0.5	-0.0093
1.117	0.5	-0.0064
1.12533	0.5	-0.012
1.13367	0.5	-0.02485
1.142	0.5	-0.0273
1.15033	0.5	-0.04065
1.15867	0.5	-0.03345
1.167	0.5	-0.04155
1.17533	0.5	-0.025
1.18367	0.5	-0.01195
1.192	0.5	-0.0152
1.20033	0.5	-0.0177
1.20867	0.5	-0.0209
1.217	0.5	-0.03175
1.22533	0.5	-0.0385
1.23367	0.5	-0.0345
1.242	0.5	-0.0337
1.25033	0.5	-0.0201
1.25867	0.5	-0.0055
1.267	0.5	-0.00155
1.27533	0.5	-0.01505
1.28367	0.5	-0.03555
1.292	0.5	-0.03515
1.30033	0.5	-0.04325
1.30867	0.5	-0.03375
1.317	0.5	-0.0345
1.32533	0.5	-0.0233
1.33367	0.5	-0.0042
1.342	0.5	-0.0121
1.35033	0.5	-0.0024
1.35867	0.5	-0.01715
1.367	0.5	-0.0234
1.37533	0.5	-0.03195
1.38367	0.5	-0.0295
1.392	0.5	-0.03535
1.40033	0.5	-0.03135
1.40867	0.5	-0.00335
1.417	0.5	-0.0096
1.42533	0.5	-0.0071
1.43367	0.5	-0.02025
1.442	0.5	-0.03115
1.45033	0.5	-0.0347
1.45867	0.5	-0.04955
1.467	0.5	-0.10935
1.47533	0.5	-0.37435
1.48367	0.5	-1.1591
1.492	0.5	-2.84645
1.50033	0.5	-5.1178
1.50867	0.5	-6.6537
1.517	0.5	-6.56
1.52533	0.5	-5.208
1.53367	0.5	-3.19875
1.542	0.5	-0.8241
1.55033	0.5	1.7027
1.55867	0.5	4.18005
1.567	0.5	6.48775
1.57533	0.5	8.7673
1.58367	0.5	11.1067
1.592	0.5	13.3217
1.60033	0.5	14.9221
1.60867	0.5	15.5023
1.617	0.5	14.901
1.62533	0.5	13.3543
1.63367	0.5	11.2879
1.642	0.5	9.0722
1.65033	0.5	7.11425
1.65867	0.5	5.79295
1.667	0.5	5.65475
1.67533	0.5	7.37455
1.68367	0.5	11.2507
1.692	0.5	16.4951
1.70033	0.5	21.3799
1.70867	0.5	24.2374
1.717	0.5	24.334
1.72533	0.5	22.1287
1.73367	0.5	18.5985
1.742	0.5	14.7117
1.75033	0.5	11.1224
1.75867	0.5	8.1554
1.767	0.5	5.8587
1.77533	0.5	4.17675
1.78367	0.5	2.99095
1.792	0.5	2.1646
1.80033	0.5	1.57705
1.80867	0.5	1.1596
1.817	0.5	0.8885
1.82533	0.5	0.68085
1.83367	0.5	0.53715
1.842	0.5	0.44175
1.85033	0.5	0.3788
1.85867	0.5	0.3435
1.867	0.5	0.315
1.87533	0.5	0.2837
1.88367	0.5	0.25115
1.892	0.5	0.22285
1.90033	0.5	0.2005
1.90867	0.5	0.1844
1.917	0.5	0.17795
1.92533	0.5	0.16605
1.93367	0.5	0.18505
1.942	0.5	0.1973
1.95033	0.5	0.1859
1.95867	0.5	0.1784
1.967	0.5	0.16595
1.97533	0.5	0.15005
1.98367	0.5	0.14635
1.992	0.5	0.1363
2.00033	0.5	0.1238
2.00867	0.5	0.1338
2.017	0.5	0.14335
2.02533	0.5	0.1311
2.03367	0.5	0.1139
2.042	0.5	0.09665
2.05033	0.5	0.0913
2.05867	0.5	0.07705
2.067	0.5	0.0793
2.07533	0.5	0.0848
2.08367	0.5	0.1032
2.092	0.5	0.1219
2.10033	0.5	0.11745
2.10867	0.5	0.11415
2.117	0.5	0.0995
2.12533	0.5	0.06745
2.13367	0.5	0.0706
2.142	0.5	0.06295
2.15033	0.5	0.05405
2.15867	0.5	0.06455
2.167	0.5	0.0815
2.17533	0.5	0.08285
2.18367	0.5	0.0814
2.192	0.5	0.07355
2.20033	0.5	0.0654
2.20867	0.5	0.05785
2.217	0.5	0.06505
2.22533	0.5	0.0795
2.23367	0.5	0.10995
2.242	0.5	0.17055
2.25033	0.5	0.24035
2.25867	0.5	0.35285
2.267	0.5	0.55045
2.27533	0.5	0.871
2.28367	0.5	1.2741
2.292	0.5	1.73175
2.30033	0.5	2.1261
2.30867	0.5	2.38105
2.317	0.5	2.46145
2.32533	0.5	2.3455
2.33367	0.5	2.10385
2.342	0.5	1.80775
2.35033	0.5	1.51155
2.35867	0.5	1.25035
2.367	0.5	1.0402
2.37533	0.5	0.86025
2.38367	0.5	0.7405
2.392	0.5	0.6476
2.40033	0.5	0.58595
2.40867	0.5	0.52175
2.417	0.5	0.46525
2.42533	0.5	0.4206
2.43367	0.5	0.38215
2.442	0.5	0.34615
2.45033	0.5	0.3116
2.45867	0.5	0.29835
2.467	0.5	0.2949
2.47533	0.5	0.28365
2.48367	0.5	0.27825
2.492	0.5	0.25965
2.50033	0.5	0.2428
2.50867	0.5	0.2324
2.517	0.5	0.23315
2.52533	0.5	0.2253
2.53367	0.5	0.227
2.542	0.5	0.22915
2.55033	0.5	0.22255
2.55867	0.5	0.2049
2.567	0.5	0.1852
2.57533	0.5	0.16225
2.58367	0.5	0.14205
2.592	0.5	0.1352
2.60033	0.5	0.1371
2.60867	0.5	0.13755
2.617	0.5	0.1554
2.62533	0.5	0.1576
2.63367	0.5	0.1483
2.642	0.5	0.1452
2.65033	0.5	0.1328
2.65867	0.5	0.11595
2.667	0.5	0.11705
2.67533	0.5	0.11315
2.68367	0.5	0.12295
2.692	0.5	0.13655
2.70033	0.5	0.14185
2.70867	0.5	0.1345
2.717	0.5	0.12175
2.72533	0.5	0.1152
2.73367	0.5	0.10855
2.742	0.5	0.10795
2.75033	0.5	0.1087
2.75867	0.5	0.11805
2.767	0.5	0.13865
2.77533	0.5	0.1504
2.78367	0.5	0.14395
2.792	0.5	0.1325
2.80033	0.5	0.12375
2.80867	0.5	0.1101
2.817	0.5	0.11495
2.82533	0.5	0.12375
2.83367	0.5	0.12125
2.842	0.5	0.1365
2.85033	0.5	0.13585
2.85867	0.5	0.1322
2.867	0.5	0.12705
2.87533	0.5	0.1182
2.88367	0.5	0.11555
2.892	0.5	0.1076
2.90033	0.5	0.11465
2.90867	0.5	0.1116
2.917	0.5	0.1222
2.92533	0.5	0.13835
2.93367	0.5	0.14135
2.942	0.5	0.12055
2.95033	0.5	0.1082
2.95867	0.5	0.10325
2.967	0.5	0.098
2.97533	0.5	0.1035
2.98367	0.5	0.1039
2.992	0.5	0.12425
3.00033	0.5	0.1331
3.00867	0.5	0.12495
3.017	0.5	0.11895
3.02533	0.5	0.0996
3.03367	0.5	0.0881
3.042	0.5	0.092
3.05033	0.5	0.08135
3.05867	0.5	0.08555
3.067	0.5	0.0956
3.07533	0.5	0.11645
3.08367	0.5	0.112
3.092	0.5	0.1009
3.10033	0.5	0.09285
3.10867	0.5	0.09305
3.117	0.5	0.09075
3.12533	0.5	0.09035
3.13367	0.5	0.0988
3.142	0.5	0.1104
3.15033	0.5	0.11245
3.15867	0.5	0.10925
3.167	0.5	0.1062
3.17533	0.5	0.09825
3.18367	0.5	0.09095
3.192	0.5	0.08295
3.20033	0.5	0.08595
3.20867	0.5	0.08175
3.217	0.5	0.1033
3.22533	0.5	0.11025
3.23367	0.5	0.1121
3.242	0.5	0.09855
3.25033	0.5	0.0929
3.25867	0.5	0.0817
3.267	0.5	0.08365
3.27533	0.5	0.085
3.28367	0.5	0.085
3.292	0.5	0.09685
3.30033	0.5	0.11255
3.30867	0.5	0.1123
3.317	0.5	0.09745
3.32533	0.5	0.0818
3.33367	0.5	0.07105
3.342	0.5	0.0641
3.35033	0.5	0.0719
3.35867	0.5	0.0664
3.367	0.5	0.09325
3.37533	0.5	0.10865
3.38367	0.5	0.10065
3.392	0.5	0.0974
3.40033	0.5	0.0862
3.40867	0.5	0.0828
3.417	0.5	0.07645
3.42533	0.5	0.0808
3.43367	0.5	0.07665
3.442	0.5	0.09765
3.45033	0.5	0.11775
3.45867	0.5	0.1153
3.467	0.5	0.10515
3.47533	0.5	0.0902
3.48367	0.5	0.07805
3.492	0.5	0.0702
3.50033	0.5	0.07395
3.50867	0.5	0.07985
3.517	0.5	0.08565
3.52533	0.5	0.1238
3.53367	0.5	0.12235
3.542	0.5	0.10685
3.55033	0.5	0.09225
3.55867	0.5	0.1006
3.567	0.5	0.09355
3.57533	0.5	0.10305
3.58367	0.5	0.1125
3.592	0.5	0.12415
3.60033	0.5	0.14705
3.60867	0.5	0.1596
3.617	0.5	0.15915
3.62533	0.5	0.1606
3.63367	0.5	0.1595
3.642	0.5	0.16465
3.65033	0.5	0.1909
3.65867	0.5	0.2123
3.667	0.5	0.2404
3.67533	0.5	0.29995
3.68367	0.5	0.3489
3.692	0.5	0.3892
3.70033	0.5	0.4348
3.70867	0.5	0.4973
3.717	0.5	0.56185
3.72533	0.5	0.63355
3.73367	0.5	0.7083
3.742	0.5	0.77475
3.75033	0.5	0.8435
3.75867	0.5	0.883
3.767	0.5	0.87755
3.77533	0.5	0.86875
3.78367	0.5	0.8273
3.792	0.5	0.7911
3.80033	0.5	0.7625
3.80867	0.5	0.751
3.817	0.5	0.74065
3.82533	0.5	0.75135
3.83367	0.5	0.75455
3.842	0.5	0.75075
3.85033	0.5	0.7296
3.85867	0.5	0.69865
3.867	0.5	0.66995
3.87533	0.5	0.6336
3.88367	0.5	0.60465
3.892	0.5	0.5616
3.90033	0.5	0.5318
3.90867	0.5	0.507
3.917	0.5	0.45685
3.92533	0.5	0.4254
3.93367	0.5	0.3962
3.942	0.5	0.3594
3.95033	0.5	0.34875
3.95867	0.5	0.3438
3.967	0.5	0.3362
3.97533	0.5	0.36445
3.98367	0.5	0.37025
3.992	0.5	0.3693
4.00033	0.5	0.37145
4.00867	0.5	0.36405
4.017	0.5	0.3556
4.02533	0.5	0.371
4.03367	0.5	0.3675
4.042	0.5	0.3813
4.05033	0.5	0.4052
4.05867	0.5	0.42225
4.067	0.5	0.4228
4.07533	0.5	0.4287
4.08367	0.5	0.4216
4.092	0.5	0.39865
4.10033	0.5	0.39845
4.10867	0.5	0.40355
4.117	0.5	0.41185
4.12533	0.5	0.4364
4.13367	0.5	0.45205
4.142	0.5	0.45745
4.15033	0.5	0.45665
4.15867	0.5	0.4585
4.167	0.5	0.44165
4.17533	0.5	0.44795
4.18367	0.5	0.45415
4.192	0.5	0.4626
4.20033	0.5	0.48435
4.20867	0.5	0.5015
4.217	0.5	0.5019
4.22533	0.5	0.50845
4.23367	0.5	0.49485
4.242	0.5	0.4878
4.25033	0.5	0.49645
4.25867	0.5	0.5143
4.267	0.5	0.50595
4.27533	0.5	0.53385
4.28367	0.5	0.54355
4.292	0.5	0.54635
4.30033	0.5	0.5394
4.30867	0.5	0.5309
4.317	0.5	0.5274
4.32533	0.5	0.5249
4.33367	0.5	0.53455
4.342	0.5	0.53165
4.35033	0.5	0.55145
4.35867	0.5	0.5657
4.367	0.5	0.5698
4.37533	0.5	0.56575
4.38367	0.5	0.56665
4.392	0.5	0.565
4.40033	0.5	0.56345
4.40867	0.5	0.5659
4.417	0.5	0.57075
4.42533	0.5	0.584
4.43367	0.5	0.603
4.442	0.5	0.597
4.45033	0.5	0.58275
4.45867	0.5	0.57295
4.467	0.5	0.57175
4.47533	0.5	0.54875
4.48367	0.5	0.55645
4.492	0.5	0.5545
4.50033	0.5	0.57785
4.50867	0.5	0.5898
4.517	0.5	0.58895
4.52533	0.5	0.5742
4.53367	0.5	0.5689
4.542	0.5	0.5675
4.55033	0.5	0.56365
4.55867	0.5	0.5672
4.567	0.5	0.5671
4.57533	0.5	0.58705
4.58367	0.5	0.5982
4.592	0.5	0.60245
4.60033	0.5	0.58875
4.60867	0.5	0.58045
4.617	0.5	0.5793
4.62533	0.5	0.57785
4.63367	0.5	0.57915
4.642	0.5	0.58635
4.65033	0.5	0.59715
4.65867	0.5	0.615
4.667	0.5	0.6285
4.67533	0.5	0.632
4.68367	0.5	0.61605
4.692	0.5	0.61615
4.70033	0.5	0.6119
4.70867	0.5	0.62035
4.717	0.5	0.6178
4.72533	0.5	0.64245
4.73367	0.5	0.6583
4.742	0.5	0.6576
4.75033	0.5	0.6437
4.75867	0.5	0.63415
4.767	0.5	0.62345
4.77533	0.5	0.61
4.78367	0.5	0.6172
4.792	0.5	0.60875
4.80033	0.5	0.6171
4.80867	0.5	0.6243
4.817	0.5	0.6295
4.82533	0.5	0.6201
4.83367	0.5	0.61
4.842	0.5	0.6086
4.85033	0.5	0.6009
4.85867	0.5	0.60305
4.867	0.5	0.6155
4.87533	0.5	0.61165
4.88367	0.5	0.64135
4.892	0.5	0.64285
4.90033	0.5	0.62685
4.90867	0.5	0.61845
4.917	0.5	0.60635
4.92533	0.5	0.60795
4.93367	0.5	0.6024
4.942	0.5	0.60535
4.95033	0.5	0.6129
4.95867	0.5	0.6367
4.967	0.5	0.6318
4.97533	0.5	0.6313
4.98367	0.5	0.61605
4.992	0.5	0.6157
5.00033	0.5	0.6102
5.00867	0.5	0.6112
5.017	0.5	0.6218
5.02533	0.5	0.61595
5.03367	0.5	0.64455
5.042	0.5	0.65015
5.05033	0.5	0.6461
5.05867	0.5	0.63905
5.067	0.5	0.6297
5.07533	0.5	0.6252
5.08367	0.5	0.6174
5.092	0.5	0.6218
5.10033	0.5	0.62575
5.10867	0.5	0.6495
5.117	0.5	0.651
5.12533	0.5	0.6486
5.13367	0.5	0.64025
5.142	0.5	0.63045
5.15033	0.5	0.6157
5.15867	0.5	0.6115
5.167	0.5	0.61975
5.17533	0.5	0.6208
5.18367	0.5	0.64705
5.192	0.5	0.65075
5.20033	0.5	0.64735
5.20867	0.5	0.64205
5.217	0.5	0.63535
5.22533	0.5	0.6283
5.23367	0.5	0.63295
5.242	0.5	0.628
5.25033	0.5	0.6434
5.25867	0.5	0.66515
5.267	0.5	0.68875
5.27533	0.5	0.6832
5.28367	0.5	0.677
5.292	0.5	0.66815
5.30033	0.5	0.703
5.30867	0.5	0.6807
5.317	0.5	0.6986
5.32533	0.5	0.71975
5.33367	0.5	0.7641
5.342	0.5	0.79905
5.35033	0.5	0.8287
5.35867	0.5	0.8694
5.367	0.5	0.9218
5.37533	0.5	0.9707
5.38367	0.5	1.0543
5.392	0.5	1.1624
5.40033	0.5	1.2843
5.40867	0.5	1.473
5.417	0.5	1.67585
5.42533	0.5	1.91905
5.43367	0.5	2.20755
5.442	0.5	2.55085
5.45033	0.5	2.96385
5.45867	0.5	3.4706
5.467	0.5	4.081
5.47533	0.5	4.7879
5.48367	0.5	5.63865
5.492	0.5	6.6192
5.50033	0.5	7.7364
5.50867	0.5	9.0153
5.517	0.5	10.4618
5.52533	0.5	12.1084
5.53367	0.5	13.9591
5.542	0.5	16.0626
5.55033	0.5	18.388
5.55867	0.5	21.0009
5.567	0.5	23.9219
5.57533	0.5	27.1399
5.58367	0.5	30.7062
5.592	0.5	34.641
5.60033	0.5	39.0521
5.60867	0.5	44.0138
5.617	0.5	49.675
5.62533	0.5	56.1793
5.63367	0.5	63.8215
5.642	0.5	72.9153
5.65033	0.5	83.9125
5.65867	0.5	97.4676
5.667	0.5	114.675
5.67533	0.5	136.115
5.68367	0.5	163.188
5.692	0.5	197.099
5.70033	0.5	238.609
5.70867	0.5	288.348
5.717	0.5	345.8
5.72533	0.5	409.541
5.73367	0.5	477.087
5.742	0.5	545.282
5.75033	0.5	610.514
5.75867	0.5	669.534
5.767	0.5	719.78
5.77533	0.5	759.063
5.78367	0.5	786.931
5.792	0.5	802.796
5.80033	0.5	806.471
5.80867	0.5	798.541
5.817	0.5	779.849
5.82533	0.5	751.637
5.83367	0.5	715.174
5.842	0.5	672.264
5.85033	0.5	624.367
5.85867	0.5	573.775
5.867	0.5	521.91
5.87533	0.5	470.086
5.88367	0.5	419.932
5.892	0.5	372.49
5.90033	0.5	328.407
5.90867	0.5	288.119
5.917	0.5	251.924
5.92533	0.5	219.479
5.93367	0.5	190.897
5.942	0.5	165.728
5.95033	0.5	143.588
5.95867	0.5	124.272
5.967	0.5	107.468
5.97533	0.5	92.936
5.98367	0.5	80.349
5.992	0.5	69.5015
6.00033	0.5	60.0923
6.00867	0.5	52.0059
6.017	0.5	45.0383
6.02533	0.5	38.9807
6.03367	0.5	33.7769
6.042	0.5	29.3007
6.05033	0.5	25.4791
6.05867	0.5	22.2201
6.067	0.5	19.472
6.07533	0.5	17.1396
6.08367	0.5	15.1886
6.092	0.5	13.5755
6.10033	0.5	12.1728
6.10867	0.5	11.0309
6.117	0.5	10.0647
6.12533	0.5	9.2469
6.13367	0.5	8.5647
6.142	0.5	7.97635
6.15033	0.5	7.48435
6.15867	0.5	7.0655
6.167	0.5	6.7066
6.17533	0.5	6.36765
6.18367	0.5	6.07055
6.192	0.5	5.7907
6.20033	0.5	5.545
6.20867	0.5	5.3222
6.217	0.5	5.12515
6.22533	0.5	4.9432
6.23367	0.5	4.77605
6.242	0.5	4.63735
6.25033	0.5	4.48415
6.25867	0.5	4.34695
6.267	0.5	4.1967
6.27533	0.5	4.0612
6.28367	0.5	3.9425
6.292	0.5	3.83735
6.30033	0.5	3.7361
6.30867	0.5	3.646
6.317	0.5	3.58125
6.32533	0.5	3.4924
6.33367	0.5	3.40385
6.342	0.5	3.32265
6.35033	0.5	3.24115
6.35867	0.5	3.1596
6.367	0.5	3.08315
6.37533	0.5	3.02445
6.38367	0.5	2.9589
6.392	0.5	2.9184
6.40033	0.5	2.866
6.40867	0.5	2.81035
6.417	0.5	2.75215
6.42533	0.5	2.6822
6.43367	0.5	2.6067
6.442	0.5	2.6066
6.45033	0.5	2.5245
6.45867	0.5	2.46735
6.467	0.5	2.4508
6.47533	0.5	2.41605
6.48367	0.5	2.3819
6.492	0.5	2.3196
6.50033	0.5	2.26915
6.50867	0.5	2.22795
6.517	0.5	2.1956
6.52533	0.5	2.15525
6.53367	0.5	2.13205
6.542	0.5	2.12955
6.55033	0.5	2.1004
6.55867	0.5	2.07595
6.567	0.5	2.0314
6.57533	0.5	1.99055
6.58367	0.5	1.9535
6.592	0.5	1.9354
6.60033	0.5	1.9009
6.60867	0.5	1.87275
6.617	0.5	1.87075
6.62533	0.5	1.8648
6.63367	0.5	1.8378
6.642	0.5	1.8123
6.65033	0.5	1.7846
6.65867	0.5	1.75015
6.667	0.5	1.7198
6.67533	0.5	1.71355
6.68367	0.5	1.6874
6.692	0.5	1.6894
6.70033	0.5	1.67845
6.70867	0.5	1.6677
6.717	0.5	1.6534
6.72533	0.5	1.638
6.73367	0.5	1.6115
6.742	0.5	1.59825
6.75033	0.5	1.5829
6.75867	0.5	1.5676
6.767	0.5	1.568
6.77533	0.5	1.5607
6.78367	0.5	1.5454
6.792	0.5	1.5315
6.80033	0.5	1.49885
6.80867	0.5	1.4699
6.817	0.5	1.4562
6.82533	0.5	1.4478
6.83367	0.5	1.43665
6.842	0.5	1.43
6.85033	0.5	1.4384
6.85867	0.5	1.42045
6.867	0.5	1.41025
6.87533	0.5	1.3855
6.88367	0.5	1.3621
6.892	0.5	1.34575
6.90033	0.5	1.35105
6.90867	0.5	1.33765
6.917	0.5	1.34295
6.92533	0.5	1.3527
6.93367	0.5	1.34995
6.942	0.5	1.3283
6.95033	0.5	1.3162
6.95867	0.5	1.28875
6.967	0.5	1.28325
6.97533	0.5	1.2698
6.98367	0.5	1.25485
6.992	0.5	1.26425
7.00033	0.5	1.27245
7.00867	0.5	1.27355
7.017	0.5	1.26505
7.02533	0.5	1.25175
7.03367	0.5	1.23755
7.042	0.5	1.2347
7.05033	0.5	1.2391
7.05867	0.5	1.24665
7.067	0.5	1.2534
7.07533	0.5	1.2757
7.08367	0.5	1.28125
7.092	0.5	1.28175
7.10033	0.5	1.2697
7.10867	0.5	1.2625
7.117	0.5	1.2669
7.12533	0.5	1.27035
7.13367	0.5	1.26565
7.142	0.5	1.297
7.15033	0.5	1.3138
7.15867	0.5	1.3167
7.167	0.5	1.3111
7.17533	0.5	1.2957
7.18367	0.5	1.28275
7.192	0.5	1.2749
7.20033	0.5	1.26475
7.20867	0.5	1.25285
7.217	0.5	1.2525
7.22533	0.5	1.25465
7.23367	0.5	1.2403
7.242	0.5	1.231
7.25033	0.5	1.2036
7.25867	0.5	1.18015
7.267	0.5	1.1575
7.27533	0.5	1.13965
7.28367	0.5	1.11865
7.292	0.5	1.11285
7.30033	0.5	1.10945
7.30867	0.5	1.0984
7.317	0.5	1.0841
7.32533	0.5	1.05385
7.33367	0.5	1.03445
7.342	0.5	1.00585
7.35033	0.5	0.9977
7.35867	0.5	0.99615
7.367	0.5	0.9962
7.37533	0.5	0.99615
7.38367	0.5	0.9993
7.392	0.5	0.99125
7.40033	0.5	0.96905
7.40867	0.5	0.9637
7.417	0.5	0.9547
7.42533	0.5	0.95115
7.43367	0.5	0.9492
7.442	0.5	0.9444
7.45033	0.5	0.96585
7.45867	0.5	0.96175
7.467	0.5	0.962
7.47533	0.5	0.9431
7.48367	0.5	0.93285
7.492	0.5	0.9166
7.50033	0.5	0.9197
7.50867	0.5	0.90725
7.517	0.5	0.9029
7.52533	0.5	0.9266
7.53367	0.5	0.9254
7.542	0.5	0.9165
7.55033	0.5	0.8948
7.55867	0.5	0.8891
7.567	0.5	0.8768
7.57533	0.5	0.8709
7.58367	0.5	0.8679
7.592	0.5	0.85585
7.60033	0.5	0.8867
7.60867	0.5	0.8824
7.617	0.5	0.88805
7.62533	0.5	0.8728
7.63367	0.5	0.8528
7.642	0.5	0.8369
7.65033	0.5	0.83135
7.65867	0.5	0.8229
7.667	0.5	0.82175
7.67533	0.5	0.8248
7.68367	0.5	0.83615
7.692	0.5	0.83895
7.70033	0.5	0.8303
7.70867	0.5	0.80885
7.717	0.5	0.80505
7.72533	0.5	0.78875
7.73367	0.5	0.7876
7.742	0.5	0.7808
7.75033	0.5	0.79935
7.75867	0.5	0.80595
7.767	0.5	0.7996
7.77533	0.5	0.79235
7.78367	0.5	0.7858
7.792	0.5	0.77505
7.80033	0.5	0.7682
7.80867	0.5	0.75975
7.817	0.5	0.7545
7.82533	0.5	0.77065
7.83367	0.5	0.78455
7.842	0.5	0.7893
7.85033	0.5	0.77445
7.85867	0.5	0.7611
7.867	0.5	0.74035
7.87533	0.5	0.73375
7.88367	0.5	0.7415
7.892	0.5	0.73795
7.90033	0.5	0.74045
7.90867	0.5	0.75745
7.917	0.5	0.73925
7.92533	0.5	0.73635
7.93367	0.5	0.7175
7.942	0.5	0.711
7.95033	0.5	0.70755
7.95867	0.5	0.70985
7.967	0.5	0.69735
7.97533	0.5	0.72175
7.98367	0.5	0.729
7.992	0.5	0.7106
8.00033	0.5	0.7075
8.00867	0.5	0.68995
8.017	0.5	0.6765
8.02533	0.5	0.67045
8.03367	0.5	0.6794
8.042	0.5	0.67015
8.05033	0.5	0.68195
8.05867	0.5	0.7004
8.067	0.5	0.69905
8.07533	0.5	0.6846
8.08367	0.5	0.6821
8.092	0.5	0.67935
8.10033	0.5	0.68105
8.10867	0.5	0.66185
8.117	0.5	0.671
8.12533	0.5	0.6878
8.13367	0.5	0.704
8.142	0.5	0.6981
8.15033	0.5	0.6959
8.15867	0.5	0.6797
8.167	0.5	0.6642
8.17533	0.5	0.6586
8.18367	0.5	0.6504
8.192	0.5	0.6528
8.20033	0.5	0.6644
8.20867	0.5	0.6798
8.217	0.5	0.6783
8.22533	0.5	0.66895
8.23367	0.5	0.65985
8.242	0.5	0.6455
8.25033	0.5	0.6448
8.25867	0.5	0.64805
8.267	0.5	0.6498
8.27533	0.5	0.66135
8.28367	0.5	0.67345
8.292	0.5	0.66945
8.30033	0.5	0.66905
8.30867	0.5	0.6545
8.317	0.5	0.64275
8.32533	0.5	0.62855
8.33367	0.5	0.6286
8.342	0.5	0.62935
8.35033	0.5	0.63105
8.35867	0.5	0.64905
8.367	0.5	0.65415
8.37533	0.5	0.6399
8.38367	0.5	0.6345
8.392	0.5	0.62745
8.40033	0.5	0.6102
8.40867	0.5	0.60935
8.417	0.5	0.60855
8.42533	0.5	0.61855
8.43367	0.5	0.6296
8.442	0.5	0.636
8.45033	0.5	0.62805
8.45867	0.5	0.613
8.467	0.5	0.5973
8.47533	0.5	0.61695
8.48367	0.5	0.6083
8.492	0.5	0.6027
8.50033	0.5	0.5803
8.50867	0.5	0.6053
8.517	0.5	0.6039
8.52533	0.5	0.60285
8.53367	0.5	0.5962
8.542	0.5	0.57845
8.55033	0.5	0.57115
8.55867	0.5	0.5704
8.567	0.5	0.5669
8.57533	0.5	0.56815
8.58367	0.5	0.59745
8.592	0.5	0.59415
8.60033	0.5	0.5885
8.60867	0.5	0.58435
8.617	0.5	0.57005
8.62533	0.5	0.5661
8.63367	0.5	0.5656
8.642	0.5	0.56395
8.65033	0.5	0.5682
8.65867	0.5	0.58925
8.667	0.5	0.59445
8.67533	0.5	0.58225
8.68367	0.5	0.56715
8.692	0.5	0.5611
8.70033	0.5	0.55605
8.70867	0.5	0.5541
8.717	0.5	0.55445
8.72533	0.5	0.548
8.73367	0.5	0.572
8.742	0.5	0.5804
8.75033	0.5	0.57865
8.75867	0.5	0.57445
8.767	0.5	0.5633
8.77533	0.5	0.55125
8.78367	0.5	0.55405
8.792	0.5	0.54825
8.80033	0.5	0.54885
8.80867	0.5	0.56505
8.817	0.5	0.5693
8.82533	0.5	0.5724
8.83367	0.5	0.55615
8.842	0.5	0.55265
8.85033	0.5	0.5384
8.85867	0.5	0.53605
8.867	0.5	0.5292
8.87533	0.5	0.52775
8.88367	0.5	0.54645
8.892	0.5	0.5507
8.90033	0.5	0.55435
8.90867	0.5	0.5454
8.917	0.5	0.5368
8.92533	0.5	0.5419
8.93367	0.5	0.54345
8.942	0.5	0.53975
8.95033	0.5	0.54325
8.95867	0.5	0.56145
8.967	0.5	0.56915
8.97533	0.5	0.556
8.98367	0.5	0.5539
8.992	0.5	0.53915
9.00033	0.5	0.53775
9.00867	0.5	0.5243
9.017	0.5	0.53965
9.02533	0.5	0.5291
9.03367	0.5	0.55105
9.042	0.5	0.559
9.05033	0.5	0.5579
9.05867	0.5	0.54535
9.067	0.5	0.5225
9.07533	0.5	0.5288
9.08367	0.5	0.52325
9.092	0.5	0.5168
9.10033	0.5	0.5086
9.10867	0.5	0.51535
9.117	0.5	0.53325
9.12533	0.5	0.5361
9.13367	0.5	0.524
9.142	0.5	0.497
9.15033	0.5	0.5036
9.15867	0.5	0.50835
9.167	0.5	0.49715
9.17533	0.5	0.50715
9.18367	0.5	0.5125
9.192	0.5	0.5294
9.20033	0.5	0.5238
9.20867	0.5	0.5251
9.217	0.5	0.50715
9.22533	0.5	0.4885
9.23367	0.5	0.48545
9.242	0.5	0.4755
9.25033	0.5	0.47275
9.25867	0.5	0.48765
9.267	0.5	0.4915
9.27533	0.5	0.50845
9.28367	0.5	0.50975
9.292	0.5	0.49235
9.30033	0.5	0.4833
9.30867	0.5	0.47605
9.317	0.5	0.46105
9.32533	0.5	0.47575
9.33367	0.5	0.4971
9.342	0.5	0.5082
9.35033	0.5	0.50605
9.35867	0.5	0.5011
9.367	0.5	0.4848
9.37533	0.5	0.46535
9.38367	0.5	0.45795
9.392	0.5	0.46085
9.40033	0.5	0.45845
9.40867	0.5	0.47335
9.417	0.5	0.4969
9.42533	0.5	0.48885
9.43367	0.5	0.48415
9.442	0.5	0.4842
9.45033	0.5	0.46795
9.45867	0.5	0.45905
9.467	0.5	0.46685
9.47533	0.5	0.46365
9.48367	0.5	0.47385
9.492	0.5	0.4879
9.50033	0.5	0.48605
9.50867	0.5	0.45685
9.517	0.5	0.4388
9.52533	0.5	0.4322
9.53367	0.5	0.42285
9.542	0.5	0.4314
9.55033	0.5	0.4165
9.55867	0.5	0.446
9.567	0.5	0.4481
9.57533	0.5	0.4634
9.58367	0.5	0.4471
9.592	0.5	0.422
9.60033	0.5	0.4213
9.60867	0.5	0.4048
9.617	0.5	0.41495
9.62533	0.5	0.40515
9.63367	0.5	0.4203
9.642	0.5	0.43885
9.65033	0.5	0.4558
9.65867	0.5	0.4414
9.667	0.5	0.4489
9.67533	0.5	0.4065
9.68367	0.5	0.39865
9.692	0.5	0.40705
9.70033	0.5	0.4139
9.70867	0.5	0.40265
9.717	0.5	0.4461
9.72533	0.5	0.42585
9.73367	0.5	0.4373
9.742	0.5	0.40255
9.75033	0.5	0.3994
9.75867	0.5	0.3954
9.767	0.5	0.3944
9.77533	0.5	0.39045
9.78367	0.5	0.3874
9.792	0.5	0.41095
9.80033	0.5	0.42025
9.80867	0.5	0.4121
9.817	0.5	0.4055
9.82533	0.5	0.3924
9.83367	0.5	0.3733
9.842	0.5	0.3813
9.85033	0.5	0.3672
9.85867	0.5	0.37975
9.867	0.5	0.43195
9.87533	0.5	0.4077
9.88367	0.5	0.40205
9.892	0.5	0.38605
9.90033	0.5	0.39635
9.90867	0.5	0.37255
9.917	0.5	0.3759
9.92533	0.5	0.3741
9.93367	0.5	0.36335
9.942	0.5	0.3862
9.95033	0.5	0.39745
9.95867	0.5	0.3871
9.967	0.5	0.38405
9.97533	0.5	0.3711
9.98367	0.5	0.3669
9.992	0.5	0.35905
10.0003	0.5	0.35575
10.0087	0.5	0.3546
10.017	0.5	0.3781
10.0253	0.5	0.38135
10.0337	0.5	0.38135
10.042	0.5	0.37285
10.0503	0.5	0.3554
10.0587	0.5	0.34855
10.067	0.5	0.3464
10.0753	0.5	0.3527
10.0837	0.5	0.34805
10.092	0.5	0.3671
10.1003	0.5	0.37905
10.1087	0.5	0.37525
10.117	0.5	0.364
10.1253	0.5	0.3575
10.1337	0.5	0.35395
10.142	0.5	0.35395
10.1503	0.5	0.35265
10.1587	0.5	0.34805
10.167	0.5	0.36425
10.1753	0.5	0.37805
10.1837	0.5	0.3749
10.192	0.5	0.36875
10.2003	0.5	0.35505
10.2087	0.5	0.34765
10.217	0.5	0.34325
10.2253	0.5	0.3448
10.2337	0.5	0.3493
10.242	0.5	0.36295
10.2503	0.5	0.367
10.2587	0.5	0.3667
10.267	0.5	0.35955
10.2753	0.5	0.3584
10.2837	0.5	0.34475
10.292	0.5	0.34005
10.3003	0.5	0.34685
10.3087	0.5	0.36145
10.317	0.5	0.36725
10.3253	0.5	0.38335
10.3337	0.5	0.39345
10.342	0.5	0.35955
10.3503	0.5	0.3434
10.3587	0.5	0.32655
10.367	0.5	0.32975
10.3753	0.5	0.3386
10.3837	0.5	0.3275
10.392	0.5	0.35785
10.4003	0.5	0.3568
10.4087	0.5	0.35545
10.417	0.5	0.34785
10.4253	0.5	0.34175
10.4337	0.5	0.35785
10.442	0.5	0.3506
10.4503	0.5	0.3281
10.4587	0.5	0.3276
10.467	0.5	0.3571
10.4753	0.5	0.37735
10.4837	0.5	0.37765
10.492	0.5	0.36975
10.5003	0.5	0.3646
10.5087	0.5	0.3501
10.517	0.5	0.3303
10.5253	0.5	0.35125
10.5337	0.5	0.3401
10.542	0.5	0.3544
10.5503	0.5	0.378
10.5587	0.5	0.37885
10.567	0.5	0.363
10.5753	0.5	0.35305
10.5837	0.5	0.34225
10.592	0.5	0.33735
10.6003	0.5	0.33775
10.6087	0.5	0.33275
10.617	0.5	0.34425
10.6253	0.5	0.3609
10.6337	0.5	0.36245
10.642	0.5	0.3547
10.6503	0.5	0.34915
10.6587	0.5	0.3413
10.667	0.5	0.3311
10.6753	0.5	0.33175
10.6837	0.5	0.3259
10.692	0.5	0.3457
10.7003	0.5	0.35335
10.7087	0.5	0.36425
10.717	0.5	0.35605
10.7253	0.5	0.3467
10.7337	0.5	0.3274
10.742	0.5	0.32485
10.7503	0.5	0.33005
10.7587	0.5	0.32755
10.767	0.5	0.33615
10.7753	0.5	0.3537
10.7837	0.5	0.3576
10.792	0.5	0.3484
10.8003	0.5	0.3396
10.8087	0.5	0.32615
10.817	0.5	0.3269
10.8253	0.5	0.31885
10.8337	0.5	0.32205
10.842	0.5	0.32335
10.8503	0.5	0.34075
10.8587	0.5	0.34795
10.867	0.5	0.33955
10.8753	0.5	0.32815
10.8837	0.5	0.3248
10.892	0.5	0.30365
10.9003	0.5	0.3078
10.9087	0.5	0.31035
10.917	0.5	0.3127
10.9253	0.5	0.32995
10.9337	0.5	0.3411
10.942	0.5	0.33455
10.9503	0.5	0.32275
10.9587	0.5	0.3166
10.967	0.5	0.31315
10.9753	0.5	0.3126
10.9837	0.5	0.3151
10.992	0.5	0.31275
11.0003	0.5	0.32745
11.0087	0.5	0.3441
11.017	0.5	0.34155
11.0253	0.5	0.3254
11.0337	0.5	0.3069
11.042	0.5	0.30625
11.0503	0.5	0.30135
11.0587	0.5	0.30085
11.067	0.5	0.30245
11.0753	0.5	0.33305
11.0837	0.5	0.3344
11.092	0.5	0.3357
11.1003	0.5	0.33035
11.1087	0.5	0.3137
11.117	0.5	0.3092
11.1253	0.5	0.309
11.1337	0.5	0.30225
11.142	0.5	0.30035
11.1503	0.5	0.318
11.1587	0.5	0.3233
11.167	0.5	0.32615
11.1753	0.5	0.31595
11.1837	0.5	0.30565
11.192	0.5	0.29195
11.2003	0.5	0.2851
11.2087	0.5	0.29285
11.217	0.5	0.2887
11.2253	0.5	0.31975
11.2337	0.5	0.31725
11.242	0.5	0.3277
11.2503	0.5	0.3074
11.2587	0.5	0.29955
11.267	0.5	0.2914
11.2753	0.5	0.29525
11.2837	0.5	0.2844
11.292	0.5	0.2866
11.3003	0.5	0.3067
11.3087	0.5	0.32085
11.317	0.5	0.3144
11.3253	0.5	0.303
11.3337	0.5	0.29505
11.342	0.5	0.272
11.3503	0.5	0.2615
11.3587	0.5	0.2656
11.367	0.5	0.2662
11.3753	0.5	0.2961
11.3837	0.5	0.29645
11.392	0.5	0.29335
11.4003	0.5	0.29145
11.4087	0.5	0.2811
11.417	0.5	0.26985
11.4253	0.5	0.2683
11.4337	0.5	0.26655
11.442	0.5	0.26445
11.4503	0.5	0.2883
11.4587	0.5	0.3057
11.467	0.5	0.30905
11.4753	0.5	0.28625
11.4837	0.5	0.27465
11.492	0.5	0.26155
11.5003	0.5	0.2644
11.5087	0.5	0.26475
11.517	0.5	0.25335
11.5253	0.5	0.266
11.5337	0.5	0.28505
11.542	0.5	0.28305
11.5503	0.5	0.28085
11.5587	0.5	0.26445
11.567	0.5	0.2551
11.5753	0.5	0.2486
11.5837	0.5	0.24795
11.592	0.5	0.24315
11.6003	0.5	0.2602
11.6087	0.5	0.27575
11.617	0.5	0.28655
11.6253	0.5	0.2716
11.6337	0.5	0.2613
11.642	0.5	0.25725
11.6503	0.5	0.24715
11.6587	0.5	0.2589
11.667	0.5	0.249
11.6753	0.5	0.2637
11.6837	0.5	0.2763
11.692	0.5	0.26775
11.7003	0.5	0.25975
11.7087	0.5	0.2581
11.717	0.5	0.252
11.7253	0.5	0.24645
11.7337	0.5	0.2474
11.742	0.5	0.2414
11.7503	0.5	0.2548
11.7587	0.5	0.2646
11.767	0.5	0.27525
11.7753	0.5	0.25955
11.7837	0.5	0.2606
11.792	0.5	0.24775
11.8003	0.5	0.23325
11.8087	0.5	0.2409
11.817	0.5	0.23615
11.8253	0.5	0.24435
11.8337	0.5	0.26475
11.842	0.5	0.27615
11.8503	0.5	0.26
11.8587	0.5	0.25035
11.867	0.5	0.245
11.8753	0.5	0.2404
11.8837	0.5	0.238
11.892	0.5	0.2342
11.9003	0.5	0.23605
11.9087	0.5	0.25955
11.917	0.5	0.2643
11.9253	0.5	0.24025
11.9337	0.5	0.25725
11.942	0.5	0.245
11.9503	0.5	0.2389
11.9587	0.5	0.23885
11.967	0.5	0.24115
11.9753	0.5	0.25125
11.9837	0.5	0.25495
11.992	0.5	0.2666
12.0003	0.5	0.26155
12.0087	0.5	0.24985
12.017	0.5	0.2208
12.0253	0.5	0.2171
12.0337	0.5	0.22155
12.042	0.5	0.2135
12.0503	0.5	0.2186
12.0587	0.5	0.236
12.067	0.5	0.23845
12.0753	0.5	0.2411
12.0837	0.5	0.233
12.092	0.5	0.21585
12.1003	0.5	0.20215
12.1087	0.5	0.2109
12.117	0.5	0.20995
12.1253	0.5	0.22345
12.1337	0.5	0.24245
12.142	0.5	0.2451
12.1503	0.5	0.24775
12.1587	0.5	0.2463
12.167	0.5	0.22435
12.1753	0.5	0.2113
12.1837	0.5	0.2156
12.192	0.5	0.2151
12.2003	0.5	0.2239
12.2087	0.5	0.242
12.217	0.5	0.246
12.2253	0.5	0.24145
12.2337	0.5	0.24585
12.242	0.5	0.23845
12.2503	0.5	0.2154
12.2587	0.5	0.22645
12.267	0.5	0.2256
12.2753	0.5	0.22535
12.2837	0.5	0.2495
12.292	0.5	0.25795
12.3003	0.5	0.26385
12.3087	0.5	0.25725
12.317	0.5	0.245
12.3253	0.5	0.2436
12.3337	0.5	0.24325
12.342	0.5	0.24815
12.3503	0.5	0.24985
12.3587	0.5	0.2722
12.367	0.5	0.2831
12.3753	0.5	0.2849
12.3837	0.5	0.27535
12.392	0.5	0.26355
12.4003	0.5	0.2527
12.4087	0.5	0.2619
12.417	0.5	0.2665
12.4253	0.5	0.26585
12.4337	0.5	0.29345
12.442	0.5	0.30705
12.4503	0.5	0.3146
12.4587	0.5	0.29535
12.467	0.5	0.29595
12.4753	0.5	0.29265
12.4837	0.5	0.2794
12.492	0.5	0.30055
12.5003	0.5	0.3047
12.5087	0.5	0.3247
12.517	0.5	0.3449
12.5253	0.5	0.33905
12.5337	0.5	0.3445
12.542	0.5	0.3387
12.5503	0.5	0.32735
12.5587	0.5	0.32175
12.567	0.5	0.34035
12.5753	0.5	0.339
12.5837	0.5	0.3632
12.592	0.5	0.38
12.6003	0.5	0.38585
12.6087	0.5	0.3924
12.617	0.5	0.3904
12.6253	0.5	0.38625
12.6337	0.5	0.391
12.642	0.5	0.4134
12.6503	0.5	0.412
12.6587	0.5	0.43575
12.667	0.5	0.4632
12.6753	0.5	0.48155
12.6837	0.5	0.4866
12.692	0.5	0.4801
12.7003	0.5	0.4869
12.7087	0.5	0.50085
12.717	0.5	0.522
12.7253	0.5	0.54425
12.7337	0.5	0.57375
12.742	0.5	0.6164
12.7503	0.5	0.63445
12.7587	0.5	0.65945
12.767	0.5	0.6691
12.7753	0.5	0.6992
12.7837	0.5	0.7311
12.792	0.5	0.76745
12.8003	0.5	0.80485
12.8087	0.5	0.84945
12.817	0.5	0.9116
12.8253	0.5	0.9575
12.8337	0.5	1.00475
12.842	0.5	1.03165
12.8503	0.5	1.08205
12.8587	0.5	1.13645
12.867	0.5	1.20535
12.8753	0.5	1.27755
12.8837	0.5	1.3514
12.892	0.5	1.44165
12.9003	0.5	1.51095
12.9087	0.5	1.57955
12.917	0.5	1.6459
12.9253	0.5	1.70615
12.9337	0.5	1.76925
12.942	0.5	1.848
12.9503	0.5	1.91695
12.9587	0.5	1.9946
12.967	0.5	2.0689
12.9753	0.5	2.1364
12.9837	0.5	2.1902
12.992	0.5	2.2441
13.0003	0.5	2.2904
13.0087	0.5	2.338
13.017	0.5	2.37215
13.0253	0.5	2.40195
13.0337	0.5	2.4445
13.042	0.5	2.4798
13.0503	0.5	2.4976
13.0587	0.5	2.499
13.067	0.5	2.4719
13.0753	0.5	2.453
13.0837	0.5	2.43455
13.092	0.5	2.42055
13.1003	0.5	2.38515
13.1087	0.5	2.3503
13.117	0.5	2.3142
13.1253	0.5	2.26765
13.1337	0.5	2.2074
13.142	0.5	2.13495
13.1503	0.5	2.05435
13.1587	0.5	1.97485
13.167	0.5	1.90425
13.1753	0.5	1.82725
13.1837	0.5	1.76515
13.192	0.5	1.703
13.2003	0.5	1.62455
13.2087	0.5	1.5426
13.217	0.5	1.4584
13.2253	0.5	1.3701
13.2337	0.5	1.2842
13.242	0.5	1.2064
13.2503	0.5	1.14055
13.2587	0.5	1.0732
13.267	0.5	1.02395
13.2753	0.5	0.96465
13.2837	0.5	0.90245
13.292	0.5	0.82635
13.3003	0.5	0.7692
13.3087	0.5	0.7145
13.317	0.5	0.66825
13.3253	0.5	0.62215
13.3337	0.5	0.5789
13.342	0.5	0.56485
13.3503	0.5	0.53715
13.3587	0.5	0.4958
13.367	0.5	0.4545
13.3753	0.5	0.41145
13.3837	0.5	0.38575
13.392	0.5	0.3625
13.4003	0.5	0.33875
13.4087	0.5	0.32755
13.417	0.5	0.32975
13.4253	0.5	0.32315
13.4337	0.5	0.30045
13.442	0.5	0.2741
13.4503	0.5	0.2614
13.4587	0.5	0.2486
13.467	0.5	0.23755
13.4753	0.5	0.22725
13.4837	0.5	0.21645
13.492	0.5	0.22865
13.5003	0.5	0.23065
13.5087	0.5	0.23295
13.517	0.5	0.21935
13.5253	0.5	0.20575
13.5337	0.5	0.18965
13.542	0.5	0.186
13.5503	0.5	0.1786
13.5587	0.5	0.18225
13.567	0.5	0.19805
13.5753	0.5	0.20895
13.5837	0.5	0.2057
13.592	0.5	0.19385
13.6003	0.5	0.1949
13.6087	0.5	0.1819
13.617	0.5	0.17915
13.6253	0.5	0.1863
13.6337	0.5	0.17285
13.642	0.5	0.19145
13.6503	0.5	0.2045
13.6587	0.5	0.19855
13.667	0.5	0.19845
13.6753	0.5	0.1789
13.6837	0.5	0.16615
13.692	0.5	0.15915
13.7003	0.5	0.17615
13.7087	0.5	0.16555
13.717	0.5	0.18215
13.7253	0.5	0.19345
13.7337	0.5	0.19085
13.742	0.5	0.17885
13.7503	0.5	0.17295
13.7587	0.5	0.1655
13.767	0.5	0.15075
13.7753	0.5	0.15125
13.7837	0.5	0.14895
13.792	0.5	0.1713
13.8003	0.5	0.1829
13.8087	0.5	0.1869
13.817	0.5	0.17905
13.8253	0.5	0.1773
13.8337	0.5	0.1597
13.842	0.5	0.1537
13.8503	0.5	0.1562
13.8587	0.5	0.1539
13.867	0.5	0.1747
13.8753	0.5	0.18165
13.8837	0.5	0.188
13.892	0.5	0.18025
13.9003	0.5	0.1628
13.9087	0.5	0.16605
13.917	0.5	0.15465
13.9253	0.5	0.16125
13.9337	0.5	0.15055
13.942	0.5	0.16975
13.9503	0.5	0.1843
13.9587	0.5	0.1809
13.967	0.5	0.17645
13.9753	0.5	0.16145
13.9837	0.5	0.15905
13.992	0.5	0.14795
14.0003	0.5	0.15195
14.0087	0.5	0.15535
14.017	0.5	0.16595
14.0253	0.5	0.18355
14.0337	0.5	0.1781
14.042	0.5	0.17975
14.0503	0.5	0.164
14.0587	0.5	0.15885
14.067	0.5	0.1483
14.0753	0.5	0.1579
14.0837	0.5	0.1598
14.092	0.5	0.17765
14.1003	0.5	0.1877
14.1087	0.5	0.19635
14.117	0.5	0.1875
14.1253	0.5	0.1798
14.1337	0.5	0.1744
14.142	0.5	0.1597
14.1503	0.5	0.1593
14.1587	0.5	0.16775
14.167	0.5	0.1735
14.1753	0.5	0.19565
14.1837	0.5	0.20325
14.192	0.5	0.18925
14.2003	0.5	0.1718
14.2087	0.5	0.17165
14.217	0.5	0.15755
14.2253	0.5	0.16585
14.2337	0.5	0.16715
14.242	0.5	0.1793
14.2503	0.5	0.1968
14.2587	0.5	0.20445
14.267	0.5	0.2076
14.2753	0.5	0.1804
14.2837	0.5	0.1812
14.292	0.5	0.17565
14.3003	0.5	0.1842
14.3087	0.5	0.1841
14.317	0.5	0.1785
14.3253	0.5	0.19685
14.3337	0.5	0.21095
14.342	0.5	0.2077
14.3503	0.5	0.19175
14.3587	0.5	0.175
14.367	0.5	0.158
14.3753	0.5	0.165
14.3837	0.5	0.15715
14.392	0.5	0.16685
14.4003	0.5	0.1895
14.4087	0.5	0.1958
14.417	0.5	0.19495
14.4253	0.5	0.1918
14.4337	0.5	0.1813
14.442	0.5	0.165
14.4503	0.5	0.1735
14.4587	0.5	0.17105
14.467	0.5	0.1699
14.4753	0.5	0.1919
14.4837	0.5	0.20155
14.492	0.5	0.20515
14.5003	0.5	0.1885
14.5087	0.5	0.18195
14.517	0.5	0.18095
14.5253	0.5	0.1821
14.5337	0.5	0.1842
14.542	0.5	0.1774
14.5503	0.5	0.1995
14.5587	0.5	0.20875
14.567	0.5	0.2052
14.5753	0.5	0.2011
14.5837	0.5	0.18535
14.592	0.5	0.18285
14.6003	0.5	0.18465
14.6087	0.5	0.1896
14.617	0.5	0.18885
14.6253	0.5	0.20755
14.6337	0.5	0.22005
14.642	0.5	0.206
14.6503	0.5	0.1981
14.6587	0.5	0.19215
14.667	0.5	0.1805
14.6753	0.5	0.17565
14.6837	0.5	0.1781
14.692	0.5	0.1777
14.7003	0.5	0.1877
14.7087	0.5	0.19755
14.717	0.5	0.1893
14.7253	0.5	0.17355
14.7337	0.5	0.17375
14.742	0.5	0.15445
14.7503	0.5	0.1528
14.7587	0.5	0.16495
14.767	0.5	0.16415
14.7753	0.5	0.1887
14.7837	0.5	0.19585
14.792	0.5	0.1928
14.8003	0.5	0.1821
14.8087	0.5	0.18235
14.817	0.5	0.17375
14.8253	0.5	0.16895
14.8337	0.5	0.1764
14.842	0.5	0.1787
14.8503	0.5	0.1922
14.8587	0.5	0.2069
14.867	0.5	0.2034
14.8753	0.5	0.1937
14.8837	0.5	0.19075
14.892	0.5	0.17495
14.9003	0.5	0.1743
14.9087	0.5	0.17585
14.917	0.5	0.1715
14.9253	0.5	0.1933
14.9337	0.5	0.1984
14.942	0.5	0.1978
14.9503	0.5	0.19605
14.9587	0.5	0.19245
14.967	0.5	0.1822
14.9753	0.5	0.1754
14.9837	0.5	0.1809
14.992	0.5	0.18595
15.0003	0.5	0.1887
15.0087	0.5	0.1981
15.017	0.5	0.20625
15.0253	0.5	0.19665
15.0337	0.5	0.1866
15.042	0.5	0.18225
15.0503	0.5	0.1801
15.0587	0.5	0.19085
15.067	0.5	0.1812
15.0753	0.5	0.19125
15.0837	0.5	0.20635
15.092	0.5	0.21035
15.1003	0.5	0.20755
15.1087	0.5	0.196
15.117	0.5	0.1808
15.1253	0.5	0.1752
15.1337	0.5	0.1873
15.142	0.5	0.1746
15.1503	0.5	0.1948
15.1587	0.5	0.21925
15.167	0.5	0.2189
15.1753	0.5	0.20965
15.1837	0.5	0.20665
15.192	0.5	0.18735
15.2003	0.5	0.17555
15.2087	0.5	0.1867
15.217	0.5	0.1934
15.2253	0.5	0.20305
15.2337	0.5	0.2078
15.242	0.5	0.2236
15.2503	0.5	0.2157
15.2587	0.5	0.19735
15.267	0.5	0.1872
15.2753	0.5	0.1804
15.2837	0.5	0.192
15.292	0.5	0.18165
15.3003	0.5	0.193
15.3087	0.5	0.2117
15.317	0.5	0.2209
15.3253	0.5	0.20395
15.3337	0.5	0.1975
15.342	0.5	0.18095
15.3503	0.5	0.1835
15.3587	0.5	0.1844
15.367	0.5	0.17635
15.3753	0.5	0.176
15.3837	0.5	0.1979
15.392	0.5	0.2016
15.4003	0.5	0.1963
15.4087	0.5	0.1843
15.417	0.5	0.17445
15.4253	0.5	0.16495
15.4337	0.5	0.1672
15.442	0.5	0.16285
15.4503	0.5	0.17345
15.4587	0.5	0.1866
15.467	0.5	0.19645
15.4753	0.5	0.18985
15.4837	0.5	0.183
15.492	0.5	0.16305
15.5003	0.5	0.15645
15.5087	0.5	0.15795
15.517	0.5	0.16615
15.5253	0.5	0.1699
15.5337	0.5	0.1889
15.542	0.5	0.19695
15.5503	0.5	0.18785
15.5587	0.5	0.172
15.567	0.5	0.1629
15.5753	0.5	0.14455
15.5837	0.5	0.15215
15.592	0.5	0.15365
15.6003	0.5	0.16375
15.6087	0.5	0.17705
15.617	0.5	0.17815
15.6253	0.5	0.17405
15.6337	0.5	0.1651
15.642	0.5	0.15915
15.6503	0.5	0.1472
15.6587	0.5	0.15765
15.667	0.5	0.1548
15.6753	0.5	0.15895
15.6837	0.5	0.1807
15.692	0.5	0.17695
15.7003	0.5	0.1778
15.7087	0.5	0.1611
15.717	0.5	0.1589
15.7253	0.5	0.1483
15.7337	0.5	0.147
15.742	0.5	0.1424
15.7503	0.5	0.14995
15.7587	0.5	0.1716
15.767	0.5	0.17825
15.7753	0.5	0.17495
15.7837	0.5	0.1738
15.792	0.5	0.1622
15.8003	0.5	0.1504
15.8087	0.5	0.1593
15.817	0.5	0.15745
15.8253	0.5	0.1623
15.8337	0.5	0.17565
15.842	0.5	0.18905
15.8503	0.5	0.17905
15.8587	0.5	0.18105
15.867	0.5	0.1672
15.8753	0.5	0.16235
15.8837	0.5	0.15765
15.892	0.5	0.16345
15.9003	0.5	0.16405
15.9087	0.5	0.17955
15.917	0.5	0.19255
15.9253	0.5	0.19225
15.9337	0.5	0.1772
15.942	0.5	0.1594
15.9503	0.5	0.1536
15.9587	0.5	0.1556
15.967	0.5	0.1548
15.9753	0.5	0.15705
15.9837	0.5	0.18475
15.992	0.5	0.18185
16.0003	0.5	0.17795
16.0087	0.5	0.1938
16.017	0.5	0.1762
16.0253	0.5	0.1916
16.0337	0.5	0.18275
16.042	0.5	0.1828
16.0503	0.5	0.18845
16.0587	0.5	0.1814
16.067	0.5	0.216
16.0753	0.5	0.21685
16.0837	0.5	0.2009
16.092	0.5	0.17545
16.1003	0.5	0.1827
16.1087	0.5	0.1627
16.117	0.5	0.18355
16.1253	0.5	0.1651
16.1337	0.5	0.1816
16.142	0.5	0.2039
16.1503	0.5	0.19415
16.1587	0.5	0.2014
16.167	0.5	0.19215
16.1753	0.5	0.1802
16.1837	0.5	0.16595
16.192	0.5	0.18125
16.2003	0.5	0.17855
16.2087	0.5	0.19845
16.217	0.5	0.20645
16.2253	0.5	0.19185
16.2337	0.5	0.1876
16.242	0.5	0.19635
16.2503	0.5	0.187
16.2587	0.5	0.17945
16.267	0.5	0.18475
16.2753	0.5	0.1752
16.2837	0.5	0.18175
16.292	0.5	0.2118
16.3003	0.5	0.20105
16.3087	0.5	0.2159
16.317	0.5	0.20185
16.3253	0.5	0.19245
16.3337	0.5	0.19085
[truncated: 5,240 more rows]
