# Supplementary material for: Data-informed discovery of hydrolytic nanozymes
Source: Nat Commun. 2022 Feb 11;13:827. doi: 10.1038/s41467-022-28344-2 (PMC8837776; doi:10.1038/s41467-022-28344-2)
Supplement: Supplementary file 4 — Source Data [file 41467_2022_28344_MOESM4_ESM.zip › Source Data_NCOMMS-21-01890A/Fig. S27/S27a.xlsx]

## Sheet: 20200610-chitosan-pH8-60C-blank
[Header]
Application Name	LabSolutions
Version	5.92
Data File Name	H:\LabSolutions\Data\Project1\20200610-chitosan-pH8-60C-blank-2_2020610_001.lcd
Output Date	2020-06-24
Output Time	16:25:11
[File Information]
Type	Data File
Generated	2020-06-10 19:46:33
Generated by	System Administrator
Modified	2020-06-10 21:16:58
Modified by	System Administrator
[Sample Information]
Operator Name	System Administrator
Acquired	2020-06-10 19:46:56
Sample Type	0:Unknown
Level	0
Sample Name	chitosan-pH-8-blank-60C-1D-2nd
Sample ID
ISTD Amount1	1
ISTD Amount2	1
ISTD Amount3	1
ISTD Amount4	1
ISTD Amount5	1
ISTD Amount6	1
ISTD Amount7	1
ISTD Amount8	1
ISTD Amount9	1
ISTD Amount10	1
ISTD Amount11	1
ISTD Amount12	1
ISTD Amount13	1
ISTD Amount14	1
ISTD Amount15	1
ISTD Amount16	1
ISTD Amount17	1
ISTD Amount18	1
ISTD Amount19	1
ISTD Amount20	1
ISTD Amount21	1
ISTD Amount22	1
ISTD Amount23	1
ISTD Amount24	1
ISTD Amount25	1
ISTD Amount26	1
ISTD Amount27	1
ISTD Amount28	1
ISTD Amount29	1
ISTD Amount30	1
ISTD Amount31	1
ISTD Amount32	1
Sample Amount	1
Dilution Factor	1
Vial#	91
Injection Volume	20
[Original Files]
Data File	H:\LabSolutions\Data\Project1\20200610-chitosan-pH8-60C-blank-2_2020610_001.lcd
Method File	H:\LabSolutions\Data\Project1\GPC_Tris8.0_40C_bme190613.lcm
Batch File	H:\LabSolutions\Data\Project1\20200610-chitosan-pH8-60C-blank-2.lcb
Report Format File	H:\LabSolutions\System\DEFAULT.lsr
[File Description]
[Configuration]
Instrument Name	UV+RID
Instrument #	1
Line #	1
# of Detectors	2
Detector ID	Detector A	Detector B
Detector Name	??????A	??????B
# of Channels	1	1
[Peak Table(Detector A)]
# of Peaks	7
Peak#	R.Time	I.Time	F.Time	Area	Height	A/H	Conc.	Mark	ID#	Name	k'	Plate #	Plate Ht.	Tailing	Resolution	Sep.Factor	Area Ratio	Height Ratio	Conc. %	Norm Conc.
1	28.734	26.333	29.042	90570	943	96.07	0				0	2199	68.205	0	0	0	0	0	0	0
2	29.451	29.042	30.65	39539	737	53.639	0	V			0.025	3020	49.663	0	0.312	0	0	0	0	0
3	31.102	30.925	32.142	8932	151	59.121	0				0.082	14375	10.435	3.371	1.038	3.304	0	0	0	0
4	40.23	39.642	40.825	6086	154	39.441	0				0.4	23366	6.42	0	8.734	4.855	0	0	0	0
5	41.817	40.825	43.083	50569	953	53.056	0	V			0.455	14341	10.46	1.058	1.296	1.138	0	0	0	0
6	45.708	44.25	45.85	35921	820	43.788	0				0.591	304	493.183	0	0.655	1.297	0	0	0	0
7	46.097	45.85	47.5	36342	907	40.09	0	V			0.604	2734	54.873	0	0.056	1.023	0	0	0	0
[Peak Table(Detector B)]
# of Peaks	7
Peak#	R.Time	I.Time	F.Time	Area	Height	A/H	Conc.	Mark	ID#	Name	k'	Plate #	Plate Ht.	Tailing	Resolution	Sep.Factor	Area Ratio	Height Ratio	Conc. %	Norm Conc.
1	29.033	25.658	29.292	1444355	17474	82.66	0				0	587	255.69	0	0	0	0	0	0	0
2	29.759	29.292	31.075	1948218	19500	99.91	0	V			0.025	181	829.395	0	0.106	0	0	0	0	0
3	31.373	31.075	36.983	1660943	17241	96.334	0	V			0.081	51	2943.37	0	0.122	3.224	0	0	0	0
4	41.903	41.033	43.017	36021	857	42.008	0				0.443	22859	6.562	0.989	1.127	5.5	0	0	0	0
5	44.512	43.808	45.217	10386	265	39.119	0				0.533	28033	5.351	0.958	2.403	1.203	0	0	0	0
6	49.964	49.092	50.25	231976	4525	51.263	0				0.721	9201	16.302	0	3.465	1.352	0	0	0	0
7	51.004	50.25	51.75	172523	1985	86.923	0	V			0.757	0	0	0	0	1.05	0	0	0	0
[Compound Results(Detector A)]
# of IDs	0
[Compound Results(Detector B)]
# of IDs	0
[Group Results(Detector A)]
# of Groups	0
[Group Results(Detector B)]
# of Groups	0
[GPC Peak Table(Detector B)]
# of Peaks	7
Peak#	Start Time	Top Time	End Time	Start Volume	Top Volume	End Volume	Start M.W.	Top M.W.	End M.W.	Start Height	Top Height	End Height
1	25.658	29.033	29.292	25.658	29.033	29.292	3837486981	226760469	185429650	371	17474	388
2	29.292	29.759	31.075	29.292	29.759	31.075	185429650	129684494	49142060	388	19500	396
3	31.075	31.373	36.983	31.075	31.373	36.983	49142060	39757535	1207009	396	17241	423
4	41.033	41.903	43.017	41.033	41.903	43.017	167142	115465	73876	355	857	326
5	43.808	44.512	45.217	43.808	44.512	45.217	54747	42452	33289	363	265	393
6	49.092	49.964	50.25	49.092	49.964	50.25	10570	8515	7958	-6501	4525	-3576
7	50.25	51.004	51.75	50.25	51.004	51.75	7958	6706	5721	-3576	1985	213
[Average Molecular Weight Table(Detector B)]
# of Peaks	7
Peak#	Mn	Mw	Mz	Mz1	Mv	Mw/Mn	Mv/Mn	Mz/Mw	I.Visc	%
Total	107331	154312749	466277953	912770030	0	1437.72	0	3.02164	1	100
1	326379458	419953621	612550092	964836343	0	1.2867	0	1.45861	1	26.2399
2	88723582	102021169	116079282	128855884	0	1.14988	0	1.1378	1	35.3937
3	16910112	26534880	32584418	36176312	0	1.56917	0	1.22798	1	30.1747
4	115142	116759	118395	120048	0	1.01405	0	1.01401	1	0.6544
5	42657	42988	43324	43663	0	1.00777	0	1.00781	1	0.1887
6	8859	8895	8932	8969	0	1.00408	0	1.00413	1	4.2144
7	7066	7110	7152	7193	0	1.00623	0	1.00598	1	3.1343
[RT/MW Range Table(Detector B)]
# of RT/MW Range	0
[GPC Calibration Curve Table(Detector B)]
# of Points	8
#	Time(min)	M.W.	Weight	Error	Active	Virtual	Data Name
1	37.982	736000	1	3.2563	ON	OFF	H:\LabSolutions\Data\Project1\201904016STD-Tris 8.0-40C_2019418_009.lcd
2	39.316	348000	1	-5.4204	ON	OFF	H:\LabSolutions\Data\Project1\201904016STD-Tris 8.0-40C_2019418_008.lcd
3	40.555	200000	1	-3.2562	ON	OFF	H:\LabSolutions\Data\Project1\201904016STD-Tris 8.0-40C_2019418_007.lcd
4	42.107	113000	1	6.0367	ON	OFF	H:\LabSolutions\Data\Project1\201904016STD-Tris 8.0-40C_2019418_006.lcd
5	44.227	48800	1	3.6893	ON	OFF	H:\LabSolutions\Data\Project1\201904016STD-Tris 8.0-40C_2019418_005.lcd
6	46.137	23000	1	-7.0994	ON	OFF	H:\LabSolutions\Data\Project1\201904016STD-Tris 8.0-40C_2019418_004.lcd
7	49.462	9900	1	2.7697	ON	OFF	H:\LabSolutions\Data\Project1\201904016STD-Tris 8.0-40C_2019418_003.lcd
8	51.331	6200	1	-0.7662	ON	OFF	H:\LabSolutions\Data\Project1\201904016STD-Tris 8.0-40C_2019418_002.lcd
Calibration Curve	3rd Order
Comment
[GPC Slice Data Table(Detector B)]
# of Peaks	7
Peak#	Slice#	R.Time	Volume	M.W.	Height	Sub Total	%	Area
1	1	25.663	25.663	3823189354	2	2888710	100	1
1	2	25.671	25.671	3794760614	3	2888708	99.9999	2
1	3	25.679	25.679	3766552400	5	2888705	99.9998	2
1	4	25.688	25.688	3738562933	6	2888700	99.9997	3
1	5	25.696	25.696	3710790453	8	2888694	99.9995	4
1	6	25.704	25.704	3683233212	10	2888686	99.9992	5
1	7	25.713	25.713	3655889476	11	2888677	99.9989	6
1	8	25.721	25.721	3628757528	13	2888665	99.9985	7
1	9	25.729	25.729	3601835663	15	2888652	99.998	7
1	10	25.738	25.738	3575122191	16	2888638	99.9975	8
1	11	25.746	25.746	3548615437	18	2888621	99.9969	9
1	12	25.754	25.754	3522313738	20	2888603	99.9963	10
1	13	25.763	25.763	3496215447	22	2888584	99.9956	11
1	14	25.771	25.771	3470318930	23	2888562	99.9949	12
1	15	25.779	25.779	3444622565	25	2888539	99.9941	13
1	16	25.788	25.788	3419124745	27	2888513	99.9932	13
1	17	25.796	25.796	3393823877	29	2888487	99.9923	14
1	18	25.804	25.804	3368718379	31	2888458	99.9913	15
1	19	25.813	25.813	3343806685	33	2888427	99.9902	16
1	20	25.821	25.821	3319087239	35	2888394	99.9891	17
1	21	25.829	25.829	3294558500	37	2888359	99.9879	19
1	22	25.838	25.838	3270218940	39	2888322	99.9866	20
1	23	25.846	25.846	3246067042	42	2888283	99.9852	21
1	24	25.854	25.854	3222101303	44	2888241	99.9838	22
1	25	25.863	25.863	3198320232	47	2888197	99.9822	23
1	26	25.871	25.871	3174722349	49	2888150	99.9806	25
1	27	25.879	25.879	3151306190	52	2888101	99.9789	26
1	28	25.888	25.888	3128070298	55	2888049	99.9771	27
1	29	25.896	25.896	3105013233	57	2887994	99.9752	29
1	30	25.904	25.904	3082133564	60	2887937	99.9733	30
1	31	25.913	25.913	3059429873	62	2887877	99.9712	31
1	32	25.921	25.921	3036900753	65	2887815	99.969	33
1	33	25.929	25.929	3014544808	68	2887750	99.9668	34
1	34	25.938	25.938	2992360656	71	2887682	99.9644	35
1	35	25.946	25.946	2970346925	74	2887611	99.962	37
1	36	25.954	25.954	2948502253	77	2887538	99.9594	38
1	37	25.963	25.963	2926825292	80	2887461	99.9568	40
1	38	25.971	25.971	2905314702	83	2887381	99.954	41
1	39	25.979	25.979	2883969158	86	2887299	99.9511	43
1	40	25.988	25.988	2862787342	90	2887213	99.9482	45
1	41	25.996	25.996	2841767950	93	2887123	99.9451	47
1	42	26.004	26.004	2820909687	97	2887030	99.9418	49
1	43	26.013	26.013	2800211268	101	2886932	99.9385	51
1	44	26.021	26.021	2779671421	105	2886831	99.935	52
1	45	26.029	26.029	2759288883	108	2886727	99.9313	54
1	46	26.038	26.038	2739062401	112	2886618	99.9276	56
1	47	26.046	26.046	2718990733	116	2886506	99.9237	58
1	48	26.054	26.054	2699072648	120	2886390	99.9197	60
1	49	26.063	26.063	2679306924	124	2886270	99.9155	62
1	50	26.071	26.071	2659692349	127	2886146	99.9113	64
1	51	26.079	26.079	2640227722	132	2886019	99.9068	66
1	52	26.088	26.088	2620911851	136	2885887	99.9023	68
1	53	26.096	26.096	2601743555	140	2885751	99.8976	70
1	54	26.104	26.104	2582721660	145	2885611	99.8927	72
1	55	26.113	26.113	2563845004	149	2885466	99.8877	75
1	56	26.121	26.121	2545112435	153	2885317	99.8826	77
1	57	26.129	26.129	2526522809	158	2885164	99.8772	79
1	58	26.138	26.138	2508074992	163	2885006	99.8718	81
1	59	26.146	26.146	2489767859	167	2884843	99.8661	84
1	60	26.154	26.154	2471600295	172	2884676	99.8604	86
1	61	26.163	26.163	2453571193	177	2884504	99.8544	89
1	62	26.171	26.171	2435679456	183	2884326	99.8482	91
1	63	26.179	26.179	2417923996	188	2884143	99.8419	94
1	64	26.188	26.188	2400303734	194	2883955	99.8354	97
1	65	26.196	26.196	2382817598	199	2883762	99.8287	100
1	66	26.204	26.204	2365464528	205	2883562	99.8218	103
1	67	26.213	26.213	2348243471	211	2883357	99.8147	105
1	68	26.221	26.221	2331153381	216	2883146	99.8074	108
1	69	26.229	26.229	2314193223	222	2882930	99.7999	111
1	70	26.238	26.238	2297361971	229	2882708	99.7922	114
1	71	26.246	26.246	2280658605	235	2882479	99.7843	117
1	72	26.254	26.254	2264082114	241	2882244	99.7762	121
1	73	26.263	26.263	2247631497	248	2882003	99.7678	124
1	74	26.271	26.271	2231305759	255	2881755	99.7592	127
1	75	26.279	26.279	2215103914	261	2881500	99.7504	131
1	76	26.288	26.288	2199024985	268	2881239	99.7414	134
1	77	26.296	26.296	2183068001	275	2880971	99.7321	138
1	78	26.304	26.304	2167232002	282	2880696	99.7226	141
1	79	26.313	26.313	2151516032	290	2880413	99.7128	145
1	80	26.321	26.321	2135919145	297	2880124	99.7028	148
1	81	26.329	26.329	2120440404	304	2879827	99.6925	152
1	82	26.338	26.338	2105078876	311	2879523	99.682	156
1	83	26.346	26.346	2089833639	319	2879212	99.6712	160
1	84	26.354	26.354	2074703778	327	2878893	99.6602	163
1	85	26.363	26.363	2059688383	335	2878566	99.6488	167
1	86	26.371	26.371	2044786554	343	2878231	99.6372	171
1	87	26.379	26.379	2029997398	351	2877888	99.6254	175
1	88	26.388	26.388	2015320028	359	2877537	99.6132	180
1	89	26.396	26.396	2000753566	368	2877178	99.6008	184
1	90	26.404	26.404	1986297139	377	2876810	99.5881	188
1	91	26.413	26.413	1971949882	386	2876433	99.575	193
1	92	26.421	26.421	1957710939	395	2876047	99.5617	198
1	93	26.429	26.429	1943579459	404	2875652	99.548	202
1	94	26.438	26.438	1929554597	414	2875248	99.534	207
1	95	26.446	26.446	1915635517	424	2874834	99.5197	212
1	96	26.454	26.454	1901821388	434	2874410	99.505	217
1	97	26.463	26.463	1888111388	444	2873977	99.49	222
1	98	26.471	26.471	1874504700	454	2873533	99.4746	227
1	99	26.479	26.479	1861000514	465	2873079	99.4589	233
1	100	26.488	26.488	1847598026	476	2872614	99.4428	238
1	101	26.496	26.496	1834296439	487	2872138	99.4263	243
1	102	26.504	26.504	1821094963	497	2871651	99.4095	249
1	103	26.513	26.513	1807992815	508	2871154	99.3923	254
1	104	26.521	26.521	1794989216	520	2870645	99.3747	260
1	105	26.529	26.529	1782083395	531	2870126	99.3567	265
1	106	26.538	26.538	1769274587	543	2869595	99.3383	271
1	107	26.546	26.546	1756562034	555	2869053	99.3195	277
1	108	26.554	26.554	1743944982	567	2868498	99.3003	283
1	109	26.563	26.563	1731422685	579	2867931	99.2807	290
1	110	26.571	26.571	1718994402	592	2867352	99.2606	296
1	111	26.579	26.579	1706659399	605	2866760	99.2402	302
1	112	26.588	26.588	1694416948	618	2866156	99.2192	309
1	113	26.596	26.596	1682266325	631	2865538	99.1979	316
1	114	26.604	26.604	1670206813	645	2864907	99.176	322
1	115	26.613	26.613	1658237703	658	2864262	99.1537	329
1	116	26.621	26.621	1646358288	672	2863604	99.1309	336
1	117	26.629	26.629	1634567868	686	2862932	99.1076	343
1	118	26.638	26.638	1622865751	701	2862246	99.0839	350
1	119	26.646	26.646	1611251247	715	2861545	99.0596	358
1	120	26.654	26.654	1599723675	730	2860830	99.0349	365
1	121	26.663	26.663	1588282355	746	2860100	99.0096	373
1	122	26.671	26.671	1576926618	761	2859354	98.9838	381
1	123	26.679	26.679	1565655796	777	2858593	98.9574	388
1	124	26.688	26.688	1554469229	793	2857816	98.9305	396
1	125	26.696	26.696	1543366261	809	2857024	98.9031	404
1	126	26.704	26.704	1532346241	825	2856215	98.8751	413
1	127	26.713	26.713	1521408525	842	2855389	98.8465	421
1	128	26.721	26.721	1510552473	859	2854547	98.8174	430
1	129	26.729	26.729	1499777450	877	2853688	98.7876	438
1	130	26.738	26.738	1489082826	894	2852811	98.7573	447
1	131	26.746	26.746	1478467977	913	2851917	98.7263	456
1	132	26.754	26.754	1467932283	931	2851004	98.6947	466
1	133	26.763	26.763	1457475130	950	2850073	98.6625	475
1	134	26.771	26.771	1447095909	968	2849124	98.6296	484
1	135	26.779	26.779	1436794014	988	2848155	98.5961	494
1	136	26.788	26.788	1426568846	1007	2847167	98.5619	504
1	137	26.796	26.796	1416419810	1027	2846160	98.527	513
1	138	26.804	26.804	1406346315	1047	2845134	98.4915	523
1	139	26.813	26.813	1396347777	1067	2844087	98.4553	533
1	140	26.821	26.821	1386423615	1087	2843020	98.4183	544
1	141	26.829	26.829	1376573252	1108	2841933	98.3807	554
1	142	26.838	26.838	1366796117	1129	2840825	98.3423	565
1	143	26.846	26.846	1357091643	1151	2839695	98.3032	576
1	144	26.854	26.854	1347459268	1173	2838544	98.2634	587
1	145	26.863	26.863	1337898434	1195	2837371	98.2228	598
1	146	26.871	26.871	1328408589	1218	2836176	98.1814	609
1	147	26.879	26.879	1318989182	1241	2834958	98.1393	621
1	148	26.888	26.888	1309639670	1265	2833717	98.0963	632
1	149	26.896	26.896	1300359512	1289	2832452	98.0525	644
1	150	26.904	26.904	1291148173	1313	2831164	98.0079	657
1	151	26.913	26.913	1282005121	1338	2829851	97.9624	669
1	152	26.921	26.921	1272929829	1362	2828513	97.9161	681
1	153	26.929	26.929	1263921775	1387	2827151	97.869	694
1	154	26.938	26.938	1254980438	1413	2825763	97.8209	706
1	155	26.946	26.946	1246105305	1439	2824351	97.772	719
1	156	26.954	26.954	1237295866	1465	2822912	97.7222	733
1	157	26.963	26.963	1228551612	1492	2821446	97.6715	746
1	158	26.971	26.971	1219872043	1519	2819954	97.6199	760
1	159	26.979	26.979	1211256660	1547	2818435	97.5673	774
1	160	26.988	26.988	1202704969	1575	2816888	97.5137	788
1	161	26.996	26.996	1194216478	1604	2815313	97.4592	802
1	162	27.004	27.004	1185790702	1633	2813709	97.4036	817
1	163	27.013	27.013	1177427158	1663	2812076	97.3471	831
1	164	27.021	27.021	1169125367	1692	2810413	97.2896	846
1	165	27.029	27.029	1160884854	1723	2808721	97.231	861
1	166	27.038	27.038	1152705148	1753	2806998	97.1713	877
1	167	27.046	27.046	1144585781	1785	2805245	97.1106	892
1	168	27.054	27.054	1136526291	1817	2803460	97.0489	908
1	169	27.063	27.063	1128526216	1849	2801644	96.986	924
1	170	27.071	27.071	1120585101	1881	2799795	96.922	941
1	171	27.079	27.079	1112702493	1915	2797913	96.8568	957
1	172	27.088	27.088	1104877942	1949	2795998	96.7906	974
1	173	27.096	27.096	1097111004	1983	2794050	96.7231	991
1	174	27.104	27.104	1089401236	2017	2792067	96.6545	1009
1	175	27.113	27.113	1081748201	2053	2790050	96.5846	1026
1	176	27.121	27.121	1074151462	2088	2787997	96.5136	1044
1	177	27.129	27.129	1066610589	2124	2785909	96.4413	1062
1	178	27.138	27.138	1059125153	2161	2783785	96.3678	1080
1	179	27.146	27.146	1051694730	2198	2781624	96.293	1099
1	180	27.154	27.154	1044318899	2235	2779427	96.2169	1118
1	181	27.163	27.163	1036997241	2274	2777191	96.1395	1137
1	182	27.171	27.171	1029729342	2312	2774917	96.0608	1156
1	183	27.179	27.179	1022514791	2351	2772605	95.9807	1176
1	184	27.188	27.188	1015353180	2391	2770254	95.8993	1196
1	185	27.196	27.196	1008244104	2432	2767863	95.8166	1216
1	186	27.204	27.204	1001187161	2473	2765430	95.7324	1237
1	187	27.213	27.213	994181953	2515	2762957	95.6467	1258
1	188	27.221	27.221	987228085	2557	2760442	95.5597	1279
1	189	27.229	27.229	980325164	2600	2757885	95.4711	1300
1	190	27.238	27.238	973472802	2644	2755284	95.3811	1322
1	191	27.246	27.246	966670612	2688	2752640	95.2896	1344
1	192	27.254	27.254	959918212	2733	2749952	95.1966	1366
1	193	27.263	27.263	953215223	2778	2747219	95.1019	1389
1	194	27.271	27.271	946561266	2824	2744441	95.0058	1412
1	195	27.279	27.279	939955969	2870	2741618	94.908	1435
1	196	27.288	27.288	933398960	2917	2738747	94.8087	1459
1	197	27.296	27.296	926889872	2965	2735830	94.7077	1483
1	198	27.304	27.304	920428339	3013	2732865	94.605	1507
1	199	27.313	27.313	914013999	3062	2729851	94.5007	1531
1	200	27.321	27.321	907646494	3112	2726789	94.3947	1556
1	201	27.329	27.329	901325466	3162	2723677	94.287	1581
1	202	27.338	27.338	895050562	3213	2720515	94.1775	1607
1	203	27.346	27.346	888821431	3265	2717302	94.0663	1632
1	204	27.354	27.354	882637726	3317	2714038	93.9533	1658
1	205	27.363	27.363	876499100	3370	2710721	93.8385	1685
1	206	27.371	27.371	870405212	3423	2707351	93.7218	1711
1	207	27.379	27.379	864355721	3477	2703928	93.6033	1739
1	208	27.388	27.388	858350290	3532	2700451	93.4829	1766
1	209	27.396	27.396	852388584	3588	2696919	93.3607	1794
1	210	27.404	27.404	846470272	3644	2693331	93.2365	1822
1	211	27.413	27.413	840595025	3701	2689686	93.1103	1851
1	212	27.421	27.421	834762515	3759	2685985	92.9822	1880
1	213	27.429	27.429	828972419	3818	2682226	92.852	1909
1	214	27.438	27.438	823224415	3877	2678408	92.7199	1938
1	215	27.446	27.446	817518184	3937	2674531	92.5857	1968
1	216	27.454	27.454	811853409	3997	2670594	92.4494	1999
1	217	27.463	27.463	806229777	4059	2666597	92.311	2029
1	218	27.471	27.471	800646975	4121	2662538	92.1705	2060
1	219	27.479	27.479	795104696	4183	2658418	92.0278	2092
1	220	27.488	27.488	789602631	4247	2654234	91.883	2123
1	221	27.496	27.496	784140477	4311	2649988	91.736	2155
1	222	27.504	27.504	778717932	4375	2645677	91.5868	2188
1	223	27.513	27.513	773334697	4440	2641302	91.4353	2220
1	224	27.521	27.521	767990473	4506	2636861	91.2816	2253
1	225	27.529	27.529	762684967	4573	2632355	91.1256	2286
1	226	27.538	27.538	757417886	4640	2627782	90.9673	2320
1	227	27.546	27.546	752188940	4708	2623142	90.8067	2354
1	228	27.554	27.554	746997840	4776	2618434	90.6437	2388
1	229	27.563	27.563	741844302	4845	2613658	90.4784	2423
1	230	27.571	27.571	736728040	4915	2608813	90.3106	2457
1	231	27.579	27.579	731648776	4985	2603898	90.1405	2492
1	232	27.588	27.588	726606229	5056	2598913	89.9679	2528
1	233	27.596	27.596	721600122	5127	2593857	89.7929	2563
1	234	27.604	27.604	716630181	5198	2588730	89.6154	2599
1	235	27.613	27.613	711696133	5270	2583532	89.4355	2635
1	236	27.621	27.621	706797709	5342	2578263	89.2531	2671
1	237	27.629	27.629	701934639	5415	2572921	89.0682	2707
1	238	27.638	27.638	697106658	5488	2567506	88.8807	2744
1	239	27.646	27.646	692313501	5562	2562017	88.6907	2781
1	240	27.654	27.654	687554907	5636	2556455	88.4982	2818
1	241	27.663	27.663	682830615	5710	2550820	88.3031	2855
1	242	27.671	27.671	678140367	5785	2545110	88.1054	2892
1	243	27.679	27.679	673483909	5860	2539325	87.9052	2930
1	244	27.688	27.688	668860985	5936	2533465	87.7023	2968
1	245	27.696	27.696	664271343	6013	2527528	87.4968	3006
1	246	27.704	27.704	659714735	6089	2521515	87.2886	3045
1	247	27.713	27.713	655190911	6166	2515426	87.0778	3083
1	248	27.721	27.721	650699626	6243	2509260	86.8644	3122
1	249	27.729	27.729	646240635	6321	2503017	86.6483	3161
1	250	27.738	27.738	641813697	6400	2496696	86.4294	3200
1	251	27.746	27.746	637418570	6478	2490296	86.2079	3239
1	252	27.754	27.754	633055017	6557	2483818	85.9836	3278
1	253	27.763	27.763	628722800	6636	2477261	85.7567	3318
1	254	27.771	27.771	624421685	6716	2470625	85.5269	3358
1	255	27.779	27.779	620151439	6796	2463909	85.2945	3398
1	256	27.788	27.788	615911831	6876	2457114	85.0592	3438
1	257	27.796	27.796	611702631	6956	2450238	84.8212	3478
1	258	27.804	27.804	607523612	7036	2443282	84.5804	3518
1	259	27.813	27.813	603374548	7116	2436246	84.3368	3558
1	260	27.821	27.821	599255214	7197	2429129	84.0905	3599
1	261	27.829	27.829	595165390	7279	2421932	83.8413	3639
1	262	27.838	27.838	591104853	7360	2414654	83.5893	3680
1	263	27.846	27.846	587073385	7442	2407293	83.3346	3721
1	264	27.854	27.854	583070770	7524	2399851	83.0769	3762
1	265	27.863	27.863	579096791	7606	2392327	82.8165	3803
1	266	27.871	27.871	575151234	7689	2384721	82.5532	3844
1	267	27.879	27.879	571233888	7772	2377033	82.287	3886
1	268	27.888	27.888	567344542	7856	2369260	82.0179	3928
1	269	27.896	27.896	563482987	7939	2361405	81.746	3970
1	270	27.904	27.904	559649016	8023	2353465	81.4711	4012
1	271	27.913	27.913	555842423	8107	2345442	81.1934	4054
1	272	27.921	27.921	552063004	8192	2337335	80.9128	4096
1	273	27.929	27.929	548310557	8277	2329143	80.6292	4138
1	274	27.938	27.938	544584881	8362	2320866	80.3427	4181
1	275	27.946	27.946	540885776	8447	2312505	80.0532	4224
1	276	27.954	27.954	537213044	8532	2304057	79.7608	4266
1	277	27.963	27.963	533566490	8618	2295525	79.4654	4309
1	278	27.971	27.971	529945919	8704	2286907	79.1671	4352
1	279	27.979	27.979	526351136	8790	2278204	78.8658	4395
1	280	27.988	27.988	522781952	8876	2269414	78.5615	4438
1	281	27.996	27.996	519238174	8962	2260538	78.2543	4481
1	282	28.004	28.004	515719615	9049	2251576	77.944	4524
1	283	28.013	28.013	512226087	9135	2242528	77.6308	4568
1	284	28.021	28.021	508757404	9223	2233392	77.3145	4611
1	285	28.029	28.029	505313382	9310	2224170	76.9953	4655
1	286	28.038	28.038	501893837	9398	2214860	76.673	4699
1	287	28.046	28.046	498498589	9486	2205462	76.3476	4743
1	288	28.054	28.054	495127456	9574	2195976	76.0193	4787
1	289	28.063	28.063	491780260	9661	2186402	75.6879	4831
1	290	28.071	28.071	488456824	9750	2176741	75.3534	4875
1	291	28.079	28.079	485156971	9839	2166991	75.0159	4919
1	292	28.088	28.088	481880527	9928	2157153	74.6753	4964
1	293	28.096	28.096	478627318	10017	2147225	74.3316	5008
1	294	28.104	28.104	475397173	10106	2137208	73.9849	5053
1	295	28.113	28.113	472189919	10195	2127102	73.635	5098
1	296	28.121	28.121	469005389	10285	2116907	73.2821	5142
1	297	28.129	28.129	465843414	10374	2106623	72.9261	5187
1	298	28.138	28.138	462703827	10464	2096248	72.5669	5232
1	299	28.146	28.146	459586462	10554	2085784	72.2047	5277
1	300	28.154	28.154	456491156	10644	2075230	71.8393	5322
1	301	28.163	28.163	453417745	10734	2064586	71.4709	5367
1	302	28.171	28.171	450366068	10825	2053852	71.0993	5412
1	303	28.179	28.179	447335964	10915	2043027	70.7246	5458
1	304	28.188	28.188	444327274	11006	2032112	70.3467	5503
1	305	28.196	28.196	441339839	11097	2021106	69.9657	5548
1	306	28.204	28.204	438373503	11188	2010009	69.5816	5594
1	307	28.213	28.213	435428111	11279	1998821	69.1943	5639
1	308	28.221	28.221	432503507	11370	1987543	68.8038	5685
1	309	28.229	28.229	429599539	11462	1976173	68.4102	5731
1	310	28.238	28.238	426716054	11553	1964711	68.0134	5776
1	311	28.246	28.246	423852902	11643	1953158	67.6135	5822
1	312	28.254	28.254	421009933	11734	1941515	67.2105	5867
1	313	28.263	28.263	418186998	11825	1929781	66.8043	5913
1	314	28.271	28.271	415383949	11916	1917956	66.3949	5958
1	315	28.279	28.279	412600641	12007	1906040	65.9824	6004
1	316	28.288	28.288	409836928	12098	1894033	65.5667	6049
1	317	28.296	28.296	407092667	12188	1881935	65.1479	6094
1	318	28.304	28.304	404367713	12278	1869747	64.726	6139
1	319	28.313	28.313	401661925	12368	1857468	64.301	6184
1	320	28.321	28.321	398975163	12458	1845100	63.8728	6229
1	321	28.329	28.329	396307286	12547	1832642	63.4415	6274
1	322	28.338	28.338	393658156	12636	1820094	63.0072	6318
1	323	28.346	28.346	391027635	12725	1807458	62.5697	6363
1	324	28.354	28.354	388415586	12813	1794733	62.1292	6407
1	325	28.363	28.363	385821875	12900	1781920	61.6857	6450
1	326	28.371	28.371	383246366	12987	1769020	61.2391	6494
1	327	28.379	28.379	380688927	13074	1756032	60.7895	6537
1	328	28.388	28.388	378149424	13160	1742958	60.3369	6580
1	329	28.396	28.396	375627726	13245	1729798	59.8813	6622
1	330	28.404	28.404	373123703	13329	1716554	59.4228	6664
1	331	28.413	28.413	370637225	13412	1703225	58.9614	6706
1	332	28.421	28.421	368168164	13495	1689812	58.4971	6748
1	333	28.429	28.429	365716392	13578	1676317	58.0299	6789
1	334	28.438	28.438	363281783	13659	1662739	57.5599	6829
1	335	28.446	28.446	360864212	13739	1649081	57.0871	6869
1	336	28.454	28.454	358463553	13817	1635342	56.6115	6909
1	337	28.463	28.463	356079683	13895	1621525	56.1332	6948
1	338	28.471	28.471	353712480	13972	1607629	55.6522	6986
1	339	28.479	28.479	351361821	14048	1593657	55.1685	7024
1	340	28.488	28.488	349027585	14123	1579609	54.6822	7061
1	341	28.496	28.496	346709654	14196	1565486	54.1933	7098
1	342	28.504	28.504	344407907	14267	1551291	53.7019	7134
1	343	28.513	28.513	342122227	14338	1537023	53.208	7169
1	344	28.521	28.521	339852496	14407	1522686	52.7116	7203
1	345	28.529	28.529	337598599	14475	1508279	52.2129	7237
1	346	28.538	28.538	335360418	14541	1493804	51.7118	7271
1	347	28.546	28.546	333137842	14607	1479263	51.2084	7303
1	348	28.554	28.554	330930754	14671	1464656	50.7028	7335
1	349	28.563	28.563	328739043	14733	1449986	50.1949	7367
1	350	28.571	28.571	326562596	14795	1435253	49.6849	7398
1	351	28.579	28.579	324401303	14856	1420457	49.1727	7428
1	352	28.588	28.588	322255053	14916	1405602	48.6585	7458
1	353	28.596	28.596	320123737	14974	1390686	48.1421	7487
1	354	28.604	28.604	318007245	15032	1375712	47.6237	7516
1	355	28.613	28.613	315905471	15089	1360679	47.1034	7545
1	356	28.621	28.621	313818307	15146	1345590	46.581	7573
1	357	28.629	28.629	311745647	15201	1330445	46.0567	7601
1	358	28.638	28.638	309687386	15256	1315243	45.5305	7628
1	359	28.646	28.646	307643419	15310	1299988	45.0024	7655
1	360	28.654	28.654	305613642	15364	1284677	44.4724	7682
1	361	28.663	28.663	303597952	15417	1269313	43.9405	7709
1	362	28.671	28.671	301596248	15470	1253896	43.4068	7735
1	363	28.679	28.679	299608427	15522	1238427	42.8713	7761
1	364	28.688	28.688	297634389	15574	1222904	42.3339	7787
1	365	28.696	28.696	295674034	15626	1207330	41.7948	7813
1	366	28.704	28.704	293727263	15678	1191704	41.2538	7839
1	367	28.713	28.713	291793977	15730	1176025	40.7111	7865
1	368	28.721	28.721	289874079	15782	1160295	40.1666	7891
1	369	28.729	28.729	287967472	15834	1144513	39.6202	7917
1	370	28.738	28.738	286074059	15885	1128679	39.0721	7943
1	371	28.746	28.746	284193745	15937	1112794	38.5222	7968
1	372	28.754	28.754	282326436	15988	1096857	37.9705	7994
1	373	28.763	28.763	280472037	16040	1080869	37.417	8020
1	374	28.771	28.771	278630454	16092	1064829	36.8617	8046
1	375	28.779	28.779	276801596	16144	1048737	36.3047	8072
1	376	28.788	28.788	274985370	16196	1032593	35.7458	8098
1	377	28.796	28.796	273181685	16247	1016398	35.1852	8124
1	378	28.804	28.804	271390451	16299	1000150	34.6227	8150
1	379	28.813	28.813	269611577	16351	983851	34.0585	8176
1	380	28.821	28.821	267844974	16403	967500	33.4925	8202
1	381	28.829	28.829	266090554	16456	951097	32.9246	8228
1	382	28.838	28.838	264348229	16509	934641	32.355	8254
1	383	28.846	28.846	262617912	16561	918132	31.7835	8280
1	384	28.854	28.854	260899516	16613	901571	31.2102	8307
1	385	28.863	28.863	259192955	16666	884958	30.6351	8333
1	386	28.871	28.871	257498144	16718	868292	30.0581	8359
1	387	28.879	28.879	255814998	16771	851574	29.4794	8386
1	388	28.888	28.888	254143434	16824	834803	28.8988	8412
1	389	28.896	28.896	252483367	16876	817979	28.3164	8438
1	390	28.904	28.904	250834716	16928	801103	27.7322	8464
1	391	28.913	28.913	249197398	16979	784175	27.1462	8490
1	392	28.921	28.921	247571331	17030	767196	26.5584	8515
1	393	28.929	28.929	245956435	17081	750166	25.9689	8540
1	394	28.938	28.938	244352629	17130	733085	25.3776	8565
1	395	28.946	28.946	242759834	17178	715955	24.7846	8589
1	396	28.954	28.954	241177971	17224	698777	24.1899	8612
1	397	28.963	28.963	239606961	17268	681552	23.5937	8634
1	398	28.971	28.971	238046726	17309	664285	22.9959	8655
1	399	28.979	28.979	236497188	17347	646975	22.3967	8674
1	400	28.988	28.988	234958272	17381	629628	21.7962	8691
1	401	28.996	28.996	233429901	17411	612247	21.1945	8706
1	402	29.004	29.004	231911999	17436	594836	20.5917	8718
1	403	29.013	29.013	230404491	17455	577400	19.9881	8727
1	404	29.021	29.021	228907303	17467	559945	19.3839	8734
1	405	29.029	29.029	227420361	17474	542478	18.7792	8737
1	406	29.038	29.038	225943591	17473	525004	18.1744	8737
1	407	29.046	29.046	224476921	17466	507531	17.5695	8733
1	408	29.054	29.054	223020279	17451	490066	16.9649	8726
1	409	29.063	29.063	221573592	17430	472614	16.3607	8715
1	410	29.071	29.071	220136789	17403	455184	15.7574	8701
1	411	29.079	29.079	218709800	17370	437782	15.1549	8685
1	412	29.088	29.088	217292554	17332	420412	14.5536	8666
1	413	29.096	29.096	215884983	17290	403080	13.9536	8645
1	414	29.104	29.104	214487016	17245	385790	13.3551	8623
1	415	29.113	29.113	213098585	17198	368544	12.7581	8599
1	416	29.121	29.121	211719622	17148	351347	12.1628	8574
1	417	29.129	29.129	210350060	17097	334199	11.5691	8548
1	418	29.138	29.138	208989832	17046	317102	10.9773	8523
1	419	29.146	29.146	207638870	16995	300056	10.3872	8497
1	420	29.154	29.154	206297109	16944	283062	9.7989	8472
1	421	29.163	29.163	204964483	16894	266118	9.2123	8447
1	422	29.171	29.171	203640927	16846	249223	8.6275	8423
1	423	29.179	29.179	202326376	16800	232377	8.0443	8400
1	424	29.188	29.188	201020767	16755	215577	7.4628	8378
1	425	29.196	29.196	199724036	16714	198822	6.8827	8357
1	426	29.204	29.204	198436118	16676	182108	6.3041	8338
1	427	29.213	29.213	197156953	16641	165432	5.7269	8320
1	428	29.221	29.221	195886476	16609	148792	5.1508	8304
1	429	29.229	29.229	194624628	16581	132183	4.5758	8290
1	430	29.238	29.238	193371346	16556	115602	4.0018	8278
1	431	29.246	29.246	192126569	16535	99046	3.4287	8268
1	432	29.254	29.254	190890237	16519	82510	2.8563	8259
1	433	29.263	29.263	189662289	16506	65992	2.2845	8253
1	434	29.271	29.271	188442668	16498	49485	1.7131	8249
1	435	29.279	29.279	187231312	16494	32987	1.1419	8247
1	436	29.288	29.288	186028164	16493	16493	0.571	8247
2	1	29.296	29.296	184833166	16497	3896435	100	8249
2	2	29.304	29.304	183646259	16505	3879938	99.5766	8253
2	3	29.313	29.313	182467386	16518	3863433	99.153	8259
2	4	29.321	29.321	181296490	16534	3846915	98.7291	8267
2	5	29.329	29.329	180133516	16553	3830381	98.3048	8277
2	6	29.338	29.338	178978405	16576	3813828	97.8799	8288
2	7	29.346	29.346	177831104	16603	3797251	97.4545	8302
2	8	29.354	29.354	176691556	16634	3780648	97.0284	8317
2	9	29.363	29.363	175559707	16668	3764014	96.6015	8334
2	10	29.371	29.371	174435502	16706	3747346	96.1737	8353
2	11	29.379	29.379	173318887	16747	3730640	95.7449	8373
2	12	29.388	29.388	172209809	16790	3713893	95.3151	8395
2	13	29.396	29.396	171108214	16836	3697103	94.8842	8418
2	14	29.404	29.404	170014049	16886	3680266	94.4521	8443
2	15	29.413	29.413	168927262	16939	3663380	94.0188	8470
2	16	29.421	29.421	167847801	16995	3646441	93.584	8498
2	17	29.429	29.429	166775614	17053	3629446	93.1478	8526
2	18	29.438	29.438	165710649	17113	3612393	92.7102	8557
2	19	29.446	29.446	164652856	17176	3595280	92.271	8588
2	20	29.454	29.454	163602184	17242	3578103	91.8302	8621
2	21	29.463	29.463	162558583	17311	3560861	91.3877	8655
2	22	29.471	29.471	161522003	17381	3543551	90.9434	8691
2	23	29.479	29.479	160492394	17454	3526170	90.4973	8727
2	24	29.488	29.488	159469708	17528	3508716	90.0494	8764
2	25	29.496	29.496	158453895	17605	3491188	89.5995	8802
2	26	29.504	29.504	157444907	17684	3473583	89.1477	8842
2	27	29.513	29.513	156442697	17765	3455900	88.6939	8883
2	28	29.521	29.521	155447216	17848	3438135	88.2379	8924
2	29	29.529	29.529	154458417	17932	3420286	87.7799	8966
2	30	29.538	29.538	153476253	18018	3402354	87.3197	9009
2	31	29.546	29.546	152500678	18104	3384336	86.8572	9052
2	32	29.554	29.554	151531645	18192	3366232	86.3926	9096
2	33	29.563	29.563	150569108	18281	3348040	85.9257	9140
2	34	29.571	29.571	149613021	18369	3329759	85.4566	9185
2	35	29.579	29.579	148663340	18457	3311390	84.9851	9228
2	36	29.588	29.588	147720019	18543	3292934	84.5114	9272
2	37	29.596	29.596	146783014	18629	3274390	84.0355	9314
2	38	29.604	29.604	145852280	18713	3255761	83.5574	9356
2	39	29.613	29.613	144927773	18795	3237049	83.0772	9398
2	40	29.621	29.621	144009450	18874	3218254	82.5948	9437
2	41	29.629	29.629	143097267	18949	3199380	82.1104	9475
2	42	29.638	29.638	142191181	19020	3180430	81.6241	9510
2	43	29.646	29.646	141291150	19087	3161410	81.136	9544
2	44	29.654	29.654	140397131	19150	3142323	80.6461	9575
2	45	29.663	29.663	139509083	19208	3123173	80.1546	9604
2	46	29.671	29.671	138626962	19261	3103964	79.6616	9631
2	47	29.679	29.679	137750728	19308	3084703	79.1673	9654
2	48	29.688	29.688	136880340	19349	3065395	78.6718	9675
2	49	29.696	29.696	136015756	19385	3046045	78.1752	9692
2	50	29.704	29.704	135156937	19416	3026660	77.6777	9708
2	51	29.713	29.713	134303841	19442	3007245	77.1794	9721
2	52	29.721	29.721	133456430	19462	2987803	76.6804	9731
2	53	29.729	29.729	132614662	19478	2968341	76.1809	9739
2	54	29.738	29.738	131778499	19489	2948863	75.681	9744
2	55	29.746	29.746	130947902	19496	2929374	75.1809	9748
2	56	29.754	29.754	130122831	19500	2909878	74.6805	9750
2	57	29.763	29.763	129303249	19500	2890378	74.1801	9750
2	58	29.771	29.771	128489117	19496	2870878	73.6796	9748
2	59	29.779	29.779	127680397	19490	2851382	73.1792	9745
2	60	29.788	29.788	126877050	19481	2831892	72.679	9741
2	61	29.796	29.796	126079041	19471	2812411	72.1791	9736
2	62	29.804	29.804	125286331	19459	2792939	71.6793	9730
2	63	29.813	29.813	124498884	19446	2773480	71.1799	9723
2	64	29.821	29.821	123716663	19432	2754034	70.6808	9716
2	65	29.829	29.829	122939632	19417	2734601	70.1821	9708
2	66	29.838	29.838	122167754	19401	2715185	69.6838	9700
2	67	29.846	29.846	121400994	19384	2695784	69.1859	9692
2	68	29.854	29.854	120639316	19368	2676400	68.6884	9684
2	69	29.863	29.863	119882685	19351	2657032	68.1913	9676
2	70	29.871	29.871	119131066	19334	2637681	67.6947	9667
2	71	29.879	29.879	118384423	19318	2618346	67.1985	9659
2	72	29.888	29.888	117642723	19301	2599029	66.7027	9650
2	73	29.896	29.896	116905931	19284	2579728	66.2074	9642
2	74	29.904	29.904	116174013	19268	2560444	65.7125	9634
2	75	29.913	29.913	115446935	19252	2541176	65.218	9626
2	76	29.921	29.921	114724664	19236	2521924	64.7239	9618
2	77	29.929	29.929	114007166	19221	2502688	64.2302	9610
2	78	29.938	29.938	113294409	19206	2483467	63.7369	9603
2	79	29.946	29.946	112586358	19191	2464261	63.244	9596
2	80	29.954	29.954	111882983	19177	2445070	62.7515	9588
2	81	29.963	29.963	111184249	19163	2425893	62.2593	9582
2	82	29.971	29.971	110490126	19150	2406730	61.7675	9575
2	83	29.979	29.979	109800581	19137	2387579	61.276	9569
2	84	29.988	29.988	109115583	19125	2368442	60.7848	9562
2	85	29.996	29.996	108435100	19113	2349317	60.294	9556
2	86	30.004	30.004	107759101	19101	2330205	59.8035	9551
2	87	30.013	30.013	107087555	19090	2311103	59.3133	9545
2	88	30.021	30.021	106420431	19080	2292013	58.8233	9540
2	89	30.029	30.029	105757699	19069	2272934	58.3337	9535
2	90	30.038	30.038	105099327	19060	2253864	57.8443	9530
2	91	30.046	30.046	104445288	19050	2234805	57.3551	9525
2	92	30.054	30.054	103795549	19040	2215755	56.8662	9520
2	93	30.063	30.063	103150082	19031	2196714	56.3775	9516
2	94	30.071	30.071	102508857	19022	2177683	55.8891	9511
2	95	30.079	30.079	101871845	19013	2158661	55.4009	9506
2	96	30.088	30.088	101239017	19003	2139648	54.913	9502
2	97	30.096	30.096	100610343	18994	2120645	54.4253	9497
2	98	30.104	30.104	99985797	18985	2101651	53.9378	9493
2	99	30.113	30.113	99365348	18976	2082666	53.4505	9488
2	100	30.121	30.121	98748968	18966	2063690	52.9635	9483
2	101	30.129	30.129	98136631	18957	2044723	52.4768	9478
2	102	30.138	30.138	97528307	18947	2025766	51.9902	9474
2	103	30.146	30.146	96923970	18938	2006819	51.504	9469
2	104	30.154	30.154	96323591	18928	1987882	51.018	9464
2	105	30.163	30.163	95727145	18918	1968954	50.5322	9459
2	106	30.171	30.171	95134602	18908	1950035	50.0466	9454
2	107	30.179	30.179	94545938	18898	1931127	49.5614	9449
2	108	30.188	30.188	93961125	18887	1912229	49.0764	9444
2	109	30.196	30.196	93380136	18876	1893342	48.5916	9438
2	110	30.204	30.204	92802946	18865	1874466	48.1072	9432
2	111	30.213	30.213	92229528	18853	1855601	47.623	9426
2	112	30.221	30.221	91659857	18841	1836748	47.1392	9420
2	113	30.229	30.229	91093907	18828	1817908	46.6557	9414
2	114	30.238	30.238	90531651	18815	1799079	46.1724	9408
2	115	30.246	30.246	89973066	18802	1780264	45.6896	9401
2	116	30.254	30.254	89418126	18788	1761463	45.207	9394
2	117	30.263	30.263	88866805	18774	1742675	44.7249	9387
2	118	30.271	30.271	88319080	18759	1723901	44.243	9380
2	119	30.279	30.279	87774925	18745	1705142	43.7616	9372
2	120	30.288	30.288	87234316	18730	1686398	43.2805	9365
2	121	30.296	30.296	86697229	18714	1667668	42.7998	9357
2	122	30.304	30.304	86163639	18698	1648954	42.3196	9349
2	123	30.313	30.313	85633523	18681	1630256	41.8397	9341
2	124	30.321	30.321	85106857	18664	1611575	41.3602	9332
2	125	30.329	30.329	84583618	18647	1592911	40.8812	9323
2	126	30.338	30.338	84063782	18629	1574264	40.4027	9315
2	127	30.346	30.346	83547325	18611	1555635	39.9246	9305
2	128	30.354	30.354	83034225	18592	1537024	39.4469	9296
2	129	30.363	30.363	82524459	18573	1518432	38.9698	9286
2	130	30.371	30.371	82018004	18553	1499859	38.4931	9277
2	131	30.379	30.379	81514837	18534	1481306	38.0169	9267
2	132	30.388	30.388	81014937	18513	1462772	37.5413	9257
2	133	30.396	30.396	80518280	18493	1444258	37.0661	9246
2	134	30.404	30.404	80024844	18471	1425766	36.5915	9236
2	135	30.413	30.413	79534609	18450	1407294	36.1175	9225
2	136	30.421	30.421	79047551	18428	1388844	35.644	9214
2	137	30.429	30.429	78563650	18406	1370416	35.171	9203
2	138	30.438	30.438	78082884	18384	1352010	34.6986	9192
2	139	30.446	30.446	77605231	18361	1333625	34.2268	9181
2	140	30.454	30.454	77130670	18338	1315264	33.7556	9169
2	141	30.463	30.463	76659181	18314	1296926	33.2849	9157
2	142	30.471	30.471	76190742	18291	1278612	32.8149	9145
2	143	30.479	30.479	75725332	18267	1260321	32.3455	9133
2	144	30.488	30.488	75262932	18243	1242054	31.8767	9121
2	145	30.496	30.496	74803520	18219	1223811	31.4085	9109
2	146	30.504	30.504	74347077	18195	1205593	30.9409	9097
2	147	30.513	30.513	73893582	18170	1187398	30.474	9085
2	148	30.521	30.521	73443015	18146	1169228	30.0076	9073
2	149	30.529	30.529	72995356	18122	1151081	29.5419	9061
2	150	30.538	30.538	72550586	18097	1132960	29.0768	9049
2	151	30.546	30.546	72108685	18073	1114862	28.6124	9036
2	152	30.554	30.554	71669633	18048	1096790	28.1485	9024
2	153	30.563	30.563	71233412	18024	1078741	27.6853	9012
2	154	30.571	30.571	70800002	17999	1060718	27.2228	9000
2	155	30.579	30.579	70369384	17975	1042719	26.7608	8987
2	156	30.588	30.588	69941539	17950	1024744	26.2995	8975
2	157	30.596	30.596	69516449	17925	1006794	25.8389	8962
2	158	30.604	30.604	69094094	17900	988869	25.3788	8950
2	159	30.613	30.613	68674456	17876	970969	24.9194	8938
2	160	30.621	30.621	68257518	17851	953093	24.4606	8926
2	161	30.629	30.629	67843260	17827	935242	24.0025	8914
2	162	30.638	30.638	67431664	17802	917415	23.545	8901
2	163	30.646	30.646	67022714	17778	899612	23.0881	8889
2	164	30.654	30.654	66616389	17754	881834	22.6318	8877
2	165	30.663	30.663	66212674	17730	864080	22.1762	8865
2	166	30.671	30.671	65811550	17707	846350	21.7211	8853
2	167	30.679	30.679	65413000	17684	828643	21.2667	8842
2	168	30.688	30.688	65017007	17660	810960	20.8129	8830
2	169	30.696	30.696	64623553	17637	793299	20.3596	8819
2	170	30.704	30.704	64232621	17614	775662	19.907	8807
2	171	30.713	30.713	63844194	17592	758048	19.4549	8796
2	172	30.721	30.721	63458255	17570	740456	19.0034	8785
2	173	30.729	30.729	63074788	17548	722886	18.5525	8774
2	174	30.738	30.738	62693776	17526	705338	18.1021	8763
2	175	30.746	30.746	62315202	17505	687812	17.6523	8752
2	176	30.754	30.754	61939050	17484	670308	17.2031	8742
2	177	30.763	30.763	61565304	17463	652824	16.7544	8731
2	178	30.771	30.771	61193948	17442	635361	16.3062	8721
2	179	30.779	30.779	60824965	17422	617919	15.8586	8711
2	180	30.788	30.788	60458339	17402	600497	15.4114	8701
2	181	30.796	30.796	60094055	17382	583095	14.9648	8691
2	182	30.804	30.804	59732097	17363	565712	14.5187	8681
2	183	30.813	30.813	59372449	17344	548349	14.0731	8672
2	184	30.821	30.821	59015096	17326	531005	13.628	8663
2	185	30.829	30.829	58660023	17308	513680	13.1833	8654
2	186	30.838	30.838	58307213	17290	496372	12.7391	8645
2	187	30.846	30.846	57956653	17273	479082	12.2954	8636
2	188	30.854	30.854	57608326	17256	461809	11.8521	8628
2	189	30.863	30.863	57262219	17239	444554	11.4092	8620
2	190	30.871	30.871	56918315	17224	427314	10.9668	8612
2	191	30.879	30.879	56576601	17208	410091	10.5248	8604
2	192	30.888	30.888	56237061	17193	392883	10.0831	8596
2	193	30.896	30.896	55899682	17178	375690	9.6419	8589
2	194	30.904	30.904	55564448	17164	358512	9.201	8582
2	195	30.913	30.913	55231345	17151	341348	8.7605	8576
2	196	30.921	30.921	54900359	17139	324197	8.3203	8569
2	197	30.929	30.929	54571476	17126	307058	7.8805	8563
2	198	30.938	30.938	54244682	17115	289932	7.4409	8557
2	199	30.946	30.946	53919963	17104	272817	7.0017	8552
2	200	30.954	30.954	53597305	17094	255713	6.5627	8547
2	201	30.963	30.963	53276694	17084	238619	6.124	8542
2	202	30.971	30.971	52958117	17075	221535	5.6856	8538
2	203	30.979	30.979	52641560	17067	204460	5.2473	8534
2	204	30.988	30.988	52327009	17059	187392	4.8093	8530
2	205	30.996	30.996	52014451	17053	170333	4.3715	8526
2	206	31.004	31.004	51703874	17046	153280	3.9339	8523
2	207	31.013	31.013	51395263	17041	136234	3.4964	8521
2	208	31.021	31.021	51088605	17037	119193	3.059	8518
2	209	31.029	31.029	50783888	17033	102156	2.6218	8516
2	210	31.038	31.038	50481099	17029	85123	2.1847	8514
2	211	31.046	31.046	50180225	17026	68095	1.7476	8513
2	212	31.054	31.054	49881252	17024	51069	1.3106	8512
2	213	31.063	31.063	49584169	17023	34044	0.8737	8511
2	214	31.071	31.071	49288963	17022	17022	0.4369	8511
3	1	31.079	31.079	48995622	17022	3321885	100	8511
3	2	31.088	31.088	48704132	17023	3304863	99.4876	8511
3	3	31.096	31.096	48414482	17024	3287841	98.9751	8512
3	4	31.104	31.104	48126659	17027	3270816	98.4627	8513
3	5	31.113	31.113	47840652	17030	3253789	97.9501	8515
3	6	31.121	31.121	47556448	17034	3236759	97.4374	8517
3	7	31.129	31.129	47274036	17038	3219726	96.9247	8519
3	8	31.138	31.138	46993403	17043	3202688	96.4118	8521
3	9	31.146	31.146	46714537	17048	3185645	95.8987	8524
3	10	31.154	31.154	46437428	17054	3168597	95.3855	8527
3	11	31.163	31.163	46162062	17061	3151543	94.8721	8530
3	12	31.171	31.171	45888430	17068	3134482	94.3585	8534
3	13	31.179	31.179	45616519	17075	3117414	93.8447	8538
3	14	31.188	31.188	45346317	17083	3100339	93.3307	8541
3	15	31.196	31.196	45077814	17091	3083256	92.8165	8545
3	16	31.204	31.204	44810999	17099	3066165	92.302	8550
3	17	31.213	31.213	44545860	17108	3049066	91.7872	8554
3	18	31.221	31.221	44282385	17117	3031958	91.2722	8559
3	19	31.229	31.229	44020565	17126	3014840	90.7569	8563
3	20	31.238	31.238	43760388	17135	2997714	90.2413	8568
3	21	31.246	31.246	43501843	17145	2980579	89.7255	8572
3	22	31.254	31.254	43244920	17154	2963434	89.2094	8577
3	23	31.263	31.263	42989607	17163	2946280	88.693	8581
3	24	31.271	31.271	42735895	17171	2929118	88.1764	8586
3	25	31.279	31.279	42483772	17180	2911946	87.6595	8590
3	26	31.288	31.288	42233228	17188	2894766	87.1423	8594
3	27	31.296	31.296	41984253	17197	2877578	86.6248	8598
3	28	31.304	31.304	41736836	17204	2860381	86.1072	8602
3	29	31.313	31.313	41490968	17212	2843177	85.5893	8606
3	30	31.321	31.321	41246637	17218	2825965	85.0711	8609
3	31	31.329	31.329	41003834	17224	2808747	84.5528	8612
3	32	31.338	31.338	40762549	17230	2791523	84.0343	8615
3	33	31.346	31.346	40522771	17234	2774293	83.5156	8617
3	34	31.354	31.354	40284491	17238	2757059	82.9968	8619
3	35	31.363	31.363	40047699	17240	2739821	82.4779	8620
3	36	31.371	31.371	39812386	17241	2722580	81.9589	8621
3	37	31.379	31.379	39578540	17241	2705339	81.4399	8621
3	38	31.388	31.388	39346154	17239	2688098	80.9209	8620
3	39	31.396	31.396	39115216	17236	2670858	80.4019	8618
3	40	31.404	31.404	38885719	17232	2653622	79.883	8616
3	41	31.413	31.413	38657651	17227	2636390	79.3643	8613
3	42	31.421	31.421	38431005	17219	2619163	78.8457	8610
3	43	31.429	31.429	38205770	17210	2601943	78.3273	8605
3	44	31.438	31.438	37981937	17199	2584733	77.8092	8600
3	45	31.446	31.446	37759497	17187	2567534	77.2915	8593
3	46	31.454	31.454	37538441	17172	2550348	76.7741	8586
3	47	31.463	31.463	37318760	17156	2533175	76.2572	8578
3	48	31.471	31.471	37100445	17137	2516019	75.7407	8569
3	49	31.479	31.479	36883487	17117	2498882	75.2248	8558
3	50	31.488	31.488	36667877	17094	2481765	74.7096	8547
3	51	31.496	31.496	36453606	17068	2464672	74.195	8534
3	52	31.504	31.504	36240665	17040	2447604	73.6812	8520
3	53	31.513	31.513	36029047	17010	2430564	73.1682	8505
3	54	31.521	31.521	35818741	16977	2413554	72.6562	8488
3	55	31.529	31.529	35609740	16942	2396577	72.1451	8471
3	56	31.538	31.538	35402034	16904	2379636	71.6351	8452
3	57	31.546	31.546	35195617	16864	2362732	71.1262	8432
3	58	31.554	31.554	34990478	16821	2345868	70.6186	8410
3	59	31.563	31.563	34786610	16776	2329047	70.1122	8388
3	60	31.571	31.571	34584005	16728	2312272	69.6072	8364
3	61	31.579	31.579	34382653	16677	2295544	69.1037	8339
3	62	31.588	31.588	34182548	16624	2278867	68.6016	8312
3	63	31.596	31.596	33983681	16569	2262243	68.1012	8284
3	64	31.604	31.604	33786043	16511	2245674	67.6024	8256
3	65	31.613	31.613	33589628	16451	2229163	67.1054	8226
3	66	31.621	31.621	33394426	16389	2212712	66.6101	8194
3	67	31.629	31.629	33200430	16324	2196323	66.1168	8162
3	68	31.638	31.638	33007633	16258	2179999	65.6253	8129
3	69	31.646	31.646	32816025	16189	2163741	65.1359	8095
3	70	31.654	31.654	32625600	16119	2147552	64.6486	8060
3	71	31.663	31.663	32436350	16047	2131433	64.1634	8024
3	72	31.671	31.671	32248268	15974	2115386	63.6803	7987
3	73	31.679	31.679	32061345	15898	2099412	63.1994	7949
3	74	31.688	31.688	31875574	15822	2083514	62.7208	7911
3	75	31.696	31.696	31690947	15743	2067692	62.2445	7872
3	76	31.704	31.704	31507458	15664	2051949	61.7706	7832
3	77	31.713	31.713	31325099	15583	2036285	61.2991	7792
3	78	31.721	31.721	31143862	15501	2020701	60.8299	7751
3	79	31.729	31.729	30963740	15418	2005200	60.3633	7709
3	80	31.738	31.738	30784727	15333	1989782	59.8992	7666
3	81	31.746	31.746	30606814	15246	1974450	59.4376	7623
3	82	31.754	31.754	30429994	15159	1959203	58.9787	7580
3	83	31.763	31.763	30254261	15071	1944044	58.5223	7535
3	84	31.771	31.771	30079608	14981	1928974	58.0686	7491
3	85	31.779	31.779	29906027	14890	1913992	57.6177	7445
3	86	31.788	31.788	29733512	14799	1899102	57.1694	7399
3	87	31.796	31.796	29562055	14706	1884304	56.7239	7353
3	88	31.804	31.804	29391651	14613	1869598	56.2812	7306
3	89	31.813	31.813	29222291	14519	1854985	55.8413	7259
3	90	31.821	31.821	29053970	14424	1840466	55.4043	7212
3	91	31.829	31.829	28886680	14328	1826042	54.9701	7164
3	92	31.838	31.838	28720415	14232	1811714	54.5387	7116
3	93	31.846	31.846	28555168	14135	1797482	54.1103	7068
3	94	31.854	31.854	28390933	14038	1783347	53.6848	7019
3	95	31.863	31.863	28227703	13940	1769309	53.2622	6970
3	96	31.871	31.871	28065471	13841	1755370	52.8426	6921
3	97	31.879	31.879	27904232	13742	1741528	52.4259	6871
3	98	31.888	31.888	27743979	13642	1727787	52.0122	6821
3	99	31.896	31.896	27584705	13542	1714145	51.6016	6771
3	100	31.904	31.904	27426405	13441	1700603	51.1939	6721
3	101	31.913	31.913	27269071	13340	1687162	50.7893	6670
3	102	31.921	31.921	27112698	13239	1673822	50.3877	6620
3	103	31.929	31.929	26957279	13138	1660582	49.9892	6569
3	104	31.938	31.938	26802809	13036	1647445	49.5937	6518
3	105	31.946	31.946	26649281	12934	1634409	49.2013	6467
3	106	31.954	31.954	26496689	12832	1621476	48.8119	6416
3	107	31.963	31.963	26345027	12730	1608644	48.4256	6365
3	108	31.971	31.971	26194289	12627	1595914	48.0424	6314
3	109	31.979	31.979	26044470	12525	1583287	47.6623	6263
3	110	31.988	31.988	25895562	12423	1570762	47.2853	6211
3	111	31.996	31.996	25747562	12321	1558339	46.9113	6160
3	112	32.004	32.004	25600461	12219	1546019	46.5404	6110
3	113	32.013	32.013	25454256	12118	1533799	46.1726	6059
3	114	32.021	32.021	25308940	12018	1521681	45.8078	6009
3	115	32.029	32.029	25164507	11917	1509664	45.446	5959
3	116	32.038	32.038	25020952	11816	1497747	45.0872	5908
3	117	32.046	32.046	24878269	11716	1485930	44.7315	5858
3	118	32.054	32.054	24736452	11616	1474214	44.3788	5808
3	119	32.063	32.063	24595497	11517	1462598	44.0292	5759
3	120	32.071	32.071	24455397	11419	1451081	43.6824	5709
3	121	32.079	32.079	24316147	11321	1439662	43.3387	5660
3	122	32.088	32.088	24177741	11223	1428341	42.9979	5612
3	123	32.096	32.096	24040174	11126	1417118	42.6601	5563
3	124	32.104	32.104	23903442	11030	1405992	42.3251	5515
3	125	32.113	32.113	23767537	10934	1394962	41.9931	5467
3	126	32.121	32.121	23632456	10839	1384027	41.6639	5420
3	127	32.129	32.129	23498193	10745	1373188	41.3376	5372
3	128	32.138	32.138	23364742	10651	1362443	41.0141	5325
3	129	32.146	32.146	23232098	10557	1351792	40.6935	5279
3	130	32.154	32.154	23100257	10465	1341235	40.3757	5232
3	131	32.163	32.163	22969213	10374	1330770	40.0607	5187
3	132	32.171	32.171	22838961	10283	1320396	39.7484	5141
3	133	32.179	32.179	22709496	10193	1310113	39.4389	5096
3	134	32.188	32.188	22580814	10103	1299921	39.132	5051
3	135	32.196	32.196	22452908	10014	1289818	38.8279	5007
3	136	32.204	32.204	22325774	9926	1279804	38.5264	4963
3	137	32.213	32.213	22199407	9839	1269878	38.2276	4920
3	138	32.221	32.221	22073803	9753	1260039	37.9314	4876
3	139	32.229	32.229	21948956	9667	1250286	37.6379	4833
3	140	32.238	32.238	21824861	9581	1240619	37.3469	4791
3	141	32.246	32.246	21701514	9497	1231038	37.0584	4749
3	142	32.254	32.254	21578911	9414	1221541	36.7725	4707
3	143	32.263	32.263	21457045	9332	1212127	36.4891	4666
3	144	32.271	32.271	21335914	9251	1202795	36.2082	4625
3	145	32.279	32.279	21215511	9170	1193544	35.9297	4585
3	146	32.288	32.288	21095832	9089	1184375	35.6537	4545
3	147	32.296	32.296	20976873	9010	1175285	35.3801	4505
3	148	32.304	32.304	20858630	8932	1166275	35.1088	4466
3	149	32.313	32.313	20741096	8855	1157343	34.8399	4428
3	150	32.321	32.321	20624269	8779	1148487	34.5734	4389
3	151	32.329	32.329	20508144	8703	1139708	34.3091	4352
3	152	32.338	32.338	20392716	8628	1131005	34.0471	4314
3	153	32.346	32.346	20277980	8554	1122377	33.7873	4277
3	154	32.354	32.354	20163933	8481	1113823	33.5298	4240
3	155	32.363	32.363	20050570	8409	1105342	33.2745	4204
3	156	32.371	32.371	19937886	8337	1096933	33.0214	4168
3	157	32.379	32.379	19825878	8266	1088596	32.7704	4133
3	158	32.388	32.388	19714541	8195	1080330	32.5216	4098
3	159	32.396	32.396	19603870	8126	1072135	32.2749	4063
3	160	32.404	32.404	19493863	8057	1064010	32.0303	4029
3	161	32.413	32.413	19384513	7990	1055952	31.7877	3995
3	162	32.421	32.421	19275818	7922	1047963	31.5472	3961
3	163	32.429	32.429	19167773	7856	1040040	31.3087	3928
3	164	32.438	32.438	19060374	7790	1032184	31.0722	3895
3	165	32.446	32.446	18953617	7725	1024394	30.8377	3863
3	166	32.454	32.454	18847498	7661	1016669	30.6052	3831
3	167	32.463	32.463	18742013	7598	1009007	30.3745	3799
3	168	32.471	32.471	18637157	7536	1001409	30.1458	3768
3	169	32.479	32.479	18532928	7474	993873	29.919	3737
3	170	32.488	32.488	18429320	7412	986400	29.694	3706
3	171	32.496	32.496	18326330	7352	978988	29.4708	3676
3	172	32.504	32.504	18223955	7292	971636	29.2495	3646
3	173	32.513	32.513	18122189	7233	964344	29.03	3616
3	174	32.521	32.521	18021030	7174	957112	28.8123	3587
3	175	32.529	32.529	17920474	7116	949938	28.5963	3558
3	176	32.538	32.538	17820516	7059	942821	28.3821	3529
3	177	32.546	32.546	17721154	7002	935762	28.1696	3501
3	178	32.554	32.554	17622383	6946	928760	27.9588	3473
3	179	32.563	32.563	17524199	6891	921814	27.7497	3445
3	180	32.571	32.571	17426599	6836	914923	27.5423	3418
3	181	32.579	32.579	17329579	6782	908086	27.3365	3391
3	182	32.588	32.588	17233136	6728	901304	27.1323	3364
3	183	32.596	32.596	17137266	6675	894576	26.9298	3338
3	184	32.604	32.604	17041965	6623	887901	26.7288	3311
3	185	32.613	32.613	16947230	6571	881278	26.5295	3285
3	186	32.621	32.621	16853057	6519	874708	26.3317	3260
3	187	32.629	32.629	16759442	6468	868189	26.1354	3234
3	188	32.638	32.638	16666383	6418	861720	25.9407	3209
3	189	32.646	32.646	16573876	6369	855302	25.7475	3184
3	190	32.654	32.654	16481917	6320	848933	25.5558	3160
3	191	32.663	32.663	16390502	6271	842614	25.3655	3136
3	192	32.671	32.671	16299629	6223	836342	25.1767	3111
3	193	32.679	32.679	16209294	6175	830119	24.9894	3088
3	194	32.688	32.688	16119494	6128	823944	24.8035	3064
3	195	32.696	32.696	16030225	6082	817816	24.619	3041
3	196	32.704	32.704	15941484	6036	811734	24.4359	3018
3	197	32.713	32.713	15853267	5990	805698	24.2542	2995
3	198	32.721	32.721	15765572	5945	799708	24.0739	2973
3	199	32.729	32.729	15678395	5901	793762	23.8949	2950
3	200	32.738	32.738	15591733	5857	787861	23.7173	2928
3	201	32.746	32.746	15505582	5813	782005	23.541	2906
3	202	32.754	32.754	15419940	5770	776192	23.366	2885
3	203	32.763	32.763	15334804	5727	770422	23.1923	2863
3	204	32.771	32.771	15250169	5684	764695	23.0199	2842
3	205	32.779	32.779	15166034	5642	759011	22.8488	2821
3	206	32.788	32.788	15082394	5600	753369	22.679	2800
3	207	32.796	32.796	14999247	5559	747769	22.5104	2779
3	208	32.804	32.804	14916590	5518	742210	22.343	2759
3	209	32.813	32.813	14834420	5478	736692	22.1769	2739
3	210	32.821	32.821	14752733	5438	731214	22.012	2719
3	211	32.829	32.829	14671527	5398	725776	21.8483	2699
3	212	32.838	32.838	14590798	5359	720378	21.6858	2679
3	213	32.846	32.846	14510545	5320	715019	21.5245	2660
3	214	32.854	32.854	14430763	5282	709699	21.3643	2641
3	215	32.863	32.863	14351449	5244	704417	21.2054	2622
3	216	32.871	32.871	14272602	5206	699174	21.0475	2603
3	217	32.879	32.879	14194218	5169	693968	20.8908	2584
3	218	32.888	32.888	14116293	5132	688799	20.7352	2566
3	219	32.896	32.896	14038826	5095	683667	20.5807	2548
3	220	32.904	32.904	13961814	5059	678572	20.4273	2530
3	221	32.913	32.913	13885253	5024	673513	20.275	2512
3	222	32.921	32.921	13809141	4988	668490	20.1238	2494
3	223	32.929	32.929	13733474	4953	663501	19.9736	2477
3	224	32.938	32.938	13658251	4919	658548	19.8245	2459
3	225	32.946	32.946	13583469	4884	653630	19.6765	2442
3	226	32.954	32.954	13509124	4850	648745	19.5294	2425
3	227	32.963	32.963	13435215	4817	643895	19.3834	2408
3	228	32.971	32.971	13361737	4783	639078	19.2384	2392
3	229	32.979	32.979	13288690	4750	634295	19.0944	2375
3	230	32.988	32.988	13216069	4717	629546	18.9515	2358
3	231	32.996	32.996	13143873	4684	624829	18.8095	2342
3	232	33.004	33.004	13072098	4651	620145	18.6685	2326
3	233	33.013	33.013	13000743	4619	615494	18.5284	2310
3	234	33.021	33.021	12929804	4587	610875	18.3894	2293
3	235	33.029	33.029	12859280	4555	606288	18.2513	2278
3	236	33.038	33.038	12789166	4524	601733	18.1142	2262
3	237	33.046	33.046	12719462	4492	597209	17.978	2246
3	238	33.054	33.054	12650164	4462	592717	17.8428	2231
3	239	33.063	33.063	12581270	4431	588255	17.7085	2215
3	240	33.071	33.071	12512777	4400	583824	17.5751	2200
3	241	33.079	33.079	12444683	4370	579424	17.4426	2185
3	242	33.088	33.088	12376985	4340	575054	17.3111	2170
3	243	33.096	33.096	12309682	4311	570713	17.1804	2155
3	244	33.104	33.104	12242770	4281	566403	17.0506	2141
3	245	33.113	33.113	12176247	4252	562122	16.9218	2126
3	246	33.121	33.121	12110111	4223	557870	16.7938	2111
3	247	33.129	33.129	12044359	4194	553647	16.6666	2097
3	248	33.138	33.138	11978989	4166	549453	16.5404	2083
3	249	33.146	33.146	11913999	4138	545288	16.415	2069
3	250	33.154	33.154	11849386	4110	541150	16.2904	2055
3	251	33.163	33.163	11785149	4082	537040	16.1667	2041
3	252	33.171	33.171	11721284	4055	532958	16.0438	2027
3	253	33.179	33.179	11657789	4028	528903	15.9218	2014
3	254	33.188	33.188	11594662	4000	524875	15.8005	2000
3	255	33.196	33.196	11531902	3974	520875	15.6801	1987
3	256	33.204	33.204	11469505	3947	516901	15.5605	1974
3	257	33.213	33.213	11407469	3921	512954	15.4417	1960
3	258	33.221	33.221	11345793	3895	509033	15.3236	1947
3	259	33.229	33.229	11284473	3868	505139	15.2064	1934
3	260	33.238	33.238	11223508	3843	501270	15.0899	1921
3	261	33.246	33.246	11162896	3817	497428	14.9743	1908
3	262	33.254	33.254	11102635	3791	493611	14.8594	1896
3	263	33.263	33.263	11042721	3766	489819	14.7452	1883
3	264	33.271	33.271	10983154	3741	486053	14.6319	1870
3	265	33.279	33.279	10923931	3716	482312	14.5192	1858
3	266	33.288	33.288	10865050	3691	478596	14.4074	1846
3	267	33.296	33.296	10806509	3667	474905	14.2962	1834
3	268	33.304	33.304	10748305	3643	471238	14.1859	1822
3	269	33.313	33.313	10690437	3619	467595	14.0762	1810
3	270	33.321	33.321	10632903	3595	463975	13.9672	1798
3	271	33.329	33.329	10575701	3572	460380	13.859	1786
3	272	33.338	33.338	10518828	3548	456809	13.7515	1774
3	273	33.346	33.346	10462282	3525	453261	13.6447	1762
3	274	33.354	33.354	10406062	3501	449736	13.5386	1751
3	275	33.363	33.363	10350166	3478	446234	13.4332	1739
3	276	33.371	33.371	10294592	3455	442756	13.3285	1727
3	277	33.379	33.379	10239337	3432	439301	13.2245	1716
3	278	33.388	33.388	10184400	3409	435869	13.1211	1705
3	279	33.396	33.396	10129778	3387	432460	13.0185	1693
3	280	33.404	33.404	10075471	3364	429073	12.9166	1682
3	281	33.413	33.413	10021475	3342	425709	12.8153	1671
3	282	33.421	33.421	9967790	3320	422367	12.7147	1660
3	283	33.429	33.429	9914412	3298	419047	12.6147	1649
3	284	33.438	33.438	9861341	3277	415749	12.5155	1638
3	285	33.446	33.446	9808575	3255	412473	12.4168	1628
3	286	33.454	33.454	9756111	3234	409218	12.3188	1617
3	287	33.463	33.463	9703947	3212	405984	12.2215	1606
3	288	33.471	33.471	9652083	3191	402772	12.1248	1595
3	289	33.479	33.479	9600516	3169	399582	12.0288	1585
3	290	33.488	33.488	9549244	3148	396412	11.9334	1574
3	291	33.496	33.496	9498265	3127	393264	11.8386	1564
3	292	33.504	33.504	9447578	3107	390137	11.7444	1553
3	293	33.513	33.513	9397181	3086	387030	11.6509	1543
3	294	33.521	33.521	9347073	3066	383944	11.558	1533
3	295	33.529	33.529	9297250	3045	380878	11.4657	1523
3	296	33.538	33.538	9247713	3025	377833	11.374	1513
3	297	33.546	33.546	9198458	3005	374807	11.283	1503
3	298	33.554	33.554	9149485	2985	371802	11.1925	1493
3	299	33.563	33.563	9100791	2965	368817	11.1026	1483
3	300	33.571	33.571	9052375	2945	365852	11.0134	1473
3	301	33.579	33.579	9004235	2926	362906	10.9247	1463
3	302	33.588	33.588	8956370	2906	359981	10.8366	1453
3	303	33.596	33.596	8908778	2887	357075	10.7492	1443
3	304	33.604	33.604	8861457	2867	354188	10.6623	1434
3	305	33.613	33.613	8814405	2848	351320	10.5759	1424
3	306	33.621	33.621	8767622	2829	348472	10.4902	1414
3	307	33.629	33.629	8721104	2810	345643	10.405	1405
3	308	33.638	33.638	8674852	2791	342834	10.3205	1396
3	309	33.646	33.646	8628862	2772	340043	10.2364	1386
3	310	33.654	33.654	8583134	2754	337270	10.153	1377
3	311	33.663	33.663	8537666	2735	334517	10.0701	1368
3	312	33.671	33.671	8492457	2716	331782	9.9878	1358
3	313	33.679	33.679	8447504	2698	329065	9.906	1349
3	314	33.688	33.688	8402806	2680	326367	9.8248	1340
3	315	33.696	33.696	8358363	2662	323687	9.7441	1331
3	316	33.704	33.704	8314171	2644	321026	9.664	1322
3	317	33.713	33.713	8270230	2625	318382	9.5844	1313
3	318	33.721	33.721	8226538	2607	315757	9.5054	1304
3	319	33.729	33.729	8183094	2589	313149	9.4269	1295
3	320	33.738	33.738	8139897	2572	310560	9.3489	1286
3	321	33.746	33.746	8096944	2554	307988	9.2715	1277
3	322	33.754	33.754	8054234	2537	305434	9.1946	1268
3	323	33.763	33.763	8011766	2519	302898	9.1183	1260
3	324	33.771	33.771	7969538	2502	300379	9.0424	1251
3	325	33.779	33.779	7927549	2485	297877	8.9671	1242
3	326	33.788	33.788	7885798	2468	295392	8.8923	1234
3	327	33.796	33.796	7844282	2451	292924	8.818	1226
3	328	33.804	33.804	7803002	2434	290473	8.7442	1217
3	329	33.813	33.813	7761954	2417	288038	8.6709	1209
3	330	33.821	33.821	7721138	2401	285621	8.5982	1200
3	331	33.829	33.829	7680553	2384	283221	8.5259	1192
3	332	33.838	33.838	7640197	2368	280836	8.4541	1184
3	333	33.846	33.846	7600068	2351	278469	8.3829	1176
3	334	33.854	33.854	7560166	2335	276118	8.3121	1167
3	335	33.863	33.863	7520489	2318	273783	8.2418	1159
3	336	33.871	33.871	7481035	2302	271465	8.172	1151
3	337	33.879	33.879	7441804	2286	269163	8.1027	1143
3	338	33.888	33.888	7402793	2270	266877	8.0339	1135
3	339	33.896	33.896	7364002	2254	264607	7.9656	1127
3	340	33.904	33.904	7325429	2238	262353	7.8977	1119
3	341	33.913	33.913	7287074	2223	260115	7.8303	1111
3	342	33.921	33.921	7248934	2207	257893	7.7634	1103
3	343	33.929	33.929	7211008	2191	255686	7.697	1096
3	344	33.938	33.938	7173296	2176	253495	7.631	1088
3	345	33.946	33.946	7135796	2160	251319	7.5656	1080
3	346	33.954	33.954	7098506	2144	249159	7.5005	1072
3	347	33.963	33.963	7061425	2129	247014	7.436	1064
3	348	33.971	33.971	7024553	2113	244886	7.3719	1057
3	349	33.979	33.979	6987887	2098	242772	7.3083	1049
3	350	33.988	33.988	6951427	2083	240674	7.2451	1042
3	351	33.996	33.996	6915172	2068	238591	7.1824	1034
3	352	34.004	34.004	6879119	2053	236523	7.1201	1027
3	353	34.013	34.013	6843269	2039	234470	7.0583	1019
3	354	34.021	34.021	6807619	2024	232431	6.997	1012
3	355	34.029	34.029	6772169	2009	230407	6.936	1005
3	356	34.038	34.038	6736917	1995	228398	6.8756	997
3	357	34.046	34.046	6701863	1981	226403	6.8155	990
3	358	34.054	34.054	6667005	1966	224423	6.7559	983
3	359	34.063	34.063	6632341	1952	222457	6.6967	976
3	360	34.071	34.071	6597871	1937	220505	6.6379	969
3	361	34.079	34.079	6563594	1923	218568	6.5796	962
3	362	34.088	34.088	6529508	1909	216644	6.5217	954
3	363	34.096	34.096	6495613	1895	214735	6.4643	947
3	364	34.104	34.104	6461906	1881	212841	6.4072	940
3	365	34.113	34.113	6428388	1867	210960	6.3506	933
3	366	34.121	34.121	6395056	1853	209093	6.2944	926
3	367	34.129	34.129	6361911	1838	207240	6.2386	919
3	368	34.138	34.138	6328950	1822	205402	6.1833	911
3	369	34.146	34.146	6296173	1807	203580	6.1285	903
3	370	34.154	34.154	6263578	1791	201774	6.0741	896
3	371	34.163	34.163	6231165	1776	199982	6.0201	888
3	372	34.171	34.171	6198932	1762	198206	5.9667	881
3	373	34.179	34.179	6166878	1748	196444	5.9136	874
3	374	34.188	34.188	6135003	1734	194696	5.861	867
3	375	34.196	34.196	6103305	1720	192963	5.8088	860
3	376	34.204	34.204	6071783	1707	191243	5.7571	853
3	377	34.213	34.213	6040436	1695	189536	5.7057	847
3	378	34.221	34.221	6009264	1683	187841	5.6547	842
3	379	34.229	34.229	5978264	1672	186158	5.604	836
3	380	34.238	34.238	5947436	1660	184486	5.5537	830
3	381	34.246	34.246	5916780	1648	182827	5.5037	824
3	382	34.254	34.254	5886293	1637	181178	5.4541	818
3	383	34.263	34.263	5855976	1626	179541	5.4048	813
3	384	34.271	34.271	5825826	1616	177915	5.3559	808
3	385	34.279	34.279	5795844	1606	176300	5.3072	803
3	386	34.288	34.288	5766027	1595	174694	5.2589	798
3	387	34.296	34.296	5736376	1585	173098	5.2108	793
3	388	34.304	34.304	5706888	1574	171513	5.1631	787
3	389	34.313	34.313	5677564	1564	169939	5.1157	782
3	390	34.321	34.321	5648402	1554	168375	5.0686	777
3	391	34.329	34.329	5619401	1544	166820	5.0219	772
3	392	34.338	34.338	5590561	1534	165276	4.9754	767
3	393	34.346	34.346	5561879	1523	163742	4.9292	762
3	394	34.354	34.354	5533356	1513	162219	4.8833	757
3	395	34.363	34.363	5504991	1504	160705	4.8378	752
3	396	34.371	34.371	5476782	1495	159201	4.7925	747
3	397	34.379	34.379	5448729	1485	157707	4.7475	743
3	398	34.388	34.388	5420830	1475	156222	4.7028	738
3	399	34.396	34.396	5393086	1465	154747	4.6584	732
3	400	34.404	34.404	5365494	1455	153282	4.6143	727
3	401	34.413	34.413	5338054	1446	151827	4.5705	723
3	402	34.421	34.421	5310765	1436	150381	4.527	718
3	403	34.429	34.429	5283627	1427	148945	4.4837	713
3	404	34.438	34.438	5256638	1416	147518	4.4408	708
3	405	34.446	34.446	5229797	1406	146102	4.3982	703
3	406	34.454	34.454	5203104	1396	144696	4.3558	698
3	407	34.463	34.463	5176557	1387	143299	4.3138	694
3	408	34.471	34.471	5150157	1378	141912	4.272	689
3	409	34.479	34.479	5123902	1368	140534	4.2306	684
3	410	34.488	34.488	5097790	1359	139166	4.1894	679
3	411	34.496	34.496	5071822	1349	137807	4.1485	675
3	412	34.504	34.504	5045997	1340	136457	4.1078	670
3	413	34.513	34.513	5020313	1331	135118	4.0675	666
3	414	34.521	34.521	4994770	1322	133787	4.0274	661
3	415	34.529	34.529	4969367	1313	132464	3.9876	657
3	416	34.538	34.538	4944104	1304	131151	3.9481	652
3	417	34.546	34.546	4918978	1294	129847	3.9088	647
3	418	34.554	34.554	4893991	1285	128553	3.8699	642
3	419	34.563	34.563	4869140	1276	127269	3.8312	638
3	420	34.571	34.571	4844425	1267	125993	3.7928	634
3	421	34.579	34.579	4819845	1258	124726	3.7547	629
3	422	34.588	34.588	4795400	1249	123468	3.7168	624
3	423	34.596	34.596	4771088	1239	122219	3.6792	620
3	424	34.604	34.604	4746909	1230	120980	3.6419	615
3	425	34.613	34.613	4722862	1222	119750	3.6049	611
3	426	34.621	34.621	4698947	1213	118528	3.5681	607
3	427	34.629	34.629	4675162	1205	117315	3.5316	602
3	428	34.638	34.638	4651507	1196	116110	3.4953	598
3	429	34.646	34.646	4627981	1187	114914	3.4593	594
3	430	34.654	34.654	4604583	1179	113727	3.4236	589
3	431	34.663	34.663	4581313	1171	112548	3.3881	585
3	432	34.671	34.671	4558169	1163	111377	3.3528	581
3	433	34.679	34.679	4535152	1154	110215	3.3178	577
3	434	34.688	34.688	4512260	1146	109060	3.2831	573
3	435	34.696	34.696	4489492	1138	107914	3.2486	569
3	436	34.704	34.704	4466849	1129	106777	3.2143	565
3	437	34.713	34.713	4444328	1122	105648	3.1803	561
3	438	34.721	34.721	4421930	1114	104526	3.1466	557
3	439	34.729	34.729	4399654	1106	103412	3.113	553
3	440	34.738	34.738	4377499	1097	102306	3.0798	549
3	441	34.746	34.746	4355464	1089	101209	3.0467	545
3	442	34.754	34.754	4333549	1081	100120	3.0139	540
3	443	34.763	34.763	4311752	1073	99039	2.9814	537
3	444	34.771	34.771	4290075	1066	97965	2.9491	533
3	445	34.779	34.779	4268514	1058	96899	2.917	529
3	446	34.788	34.788	4247071	1050	95841	2.8852	525
3	447	34.796	34.796	4225743	1042	94791	2.8535	521
3	448	34.804	34.804	4204532	1035	93749	2.8222	517
3	449	34.813	34.813	4183435	1028	92714	2.791	514
3	450	34.821	34.821	4162452	1021	91686	2.7601	510
3	451	34.829	34.829	4141583	1014	90665	2.7293	507
3	452	34.838	34.838	4120827	1006	89652	2.6988	503
3	453	34.846	34.846	4100183	999	88645	2.6685	499
3	454	34.854	34.854	4079651	992	87646	2.6385	496
3	455	34.863	34.863	4059230	985	86655	2.6086	492
3	456	34.871	34.871	4038919	978	85670	2.5789	489
3	457	34.879	34.879	4018718	970	84692	2.5495	485
3	458	34.888	34.888	3998626	963	83722	2.5203	481
3	459	34.896	34.896	3978642	955	82759	2.4913	478
3	460	34.904	34.904	3958766	948	81804	2.4626	474
3	461	34.913	34.913	3938997	941	80856	2.434	470
3	462	34.921	34.921	3919335	933	79915	2.4057	467
3	463	34.929	34.929	3899779	926	78982	2.3776	463
3	464	34.938	34.938	3880328	918	78056	2.3497	459
3	465	34.946	34.946	3860982	911	77137	2.3221	455
3	466	34.954	34.954	3841741	904	76226	2.2947	452
3	467	34.963	34.963	3822602	897	75323	2.2675	448
3	468	34.971	34.971	3803567	890	74426	2.2405	445
3	469	34.979	34.979	3784634	883	73536	2.2137	441
3	470	34.988	34.988	3765803	876	72653	2.1871	438
3	471	34.996	34.996	3747073	869	71777	2.1607	434
3	472	35.004	35.004	3728444	861	70909	2.1346	431
3	473	35.013	35.013	3709914	855	70047	2.1087	427
3	474	35.021	35.021	3691485	848	69193	2.0829	424
3	475	35.029	35.029	3673154	841	68345	2.0574	420
3	476	35.038	35.038	3654921	834	67504	2.0321	417
3	477	35.046	35.046	3636786	827	66670	2.007	414
3	478	35.054	35.054	3618749	820	65843	1.9821	410
3	479	35.063	35.063	3600808	814	65022	1.9574	407
3	480	35.071	35.071	3582963	807	64209	1.9329	404
3	481	35.079	35.079	3565214	800	63402	1.9086	400
3	482	35.088	35.088	3547560	793	62601	1.8845	397
3	483	35.096	35.096	3530000	787	61808	1.8606	393
3	484	35.104	35.104	3512534	781	61021	1.8369	390
3	485	35.113	35.113	3495162	774	60241	1.8134	387
3	486	35.121	35.121	3477882	768	59466	1.7901	384
3	487	35.129	35.129	3460695	762	58698	1.767	381
3	488	35.138	35.138	3443600	755	57937	1.7441	378
3	489	35.146	35.146	3426596	749	57181	1.7214	374
3	490	35.154	35.154	3409682	742	56433	1.6988	371
3	491	35.163	35.163	3392859	736	55691	1.6765	368
3	492	35.171	35.171	3376126	729	54955	1.6543	365
3	493	35.179	35.179	3359482	722	54226	1.6324	361
3	494	35.188	35.188	3342927	716	53503	1.6106	358
3	495	35.196	35.196	3326460	709	52788	1.5891	355
3	496	35.204	35.204	3310080	703	52079	1.5677	351
3	497	35.213	35.213	3293788	697	51376	1.5466	348
3	498	35.221	35.221	3277583	691	50679	1.5256	345
3	499	35.229	35.229	3261463	684	49988	1.5048	342
3	500	35.238	35.238	3245430	678	49304	1.4842	339
3	501	35.246	35.246	3229482	672	48626	1.4638	336
3	502	35.254	35.254	3213618	666	47954	1.4436	333
3	503	35.263	35.263	3197839	660	47288	1.4235	330
3	504	35.271	35.271	3182144	654	46628	1.4037	327
3	505	35.279	35.279	3166531	648	45974	1.384	324
3	506	35.288	35.288	3151002	642	45326	1.3645	321
3	507	35.296	35.296	3135556	636	44684	1.3451	318
3	508	35.304	35.304	3120191	631	44048	1.326	315
3	509	35.313	35.313	3104907	625	43417	1.307	313
3	510	35.321	35.321	3089705	620	42792	1.2882	310
3	511	35.329	35.329	3074583	614	42172	1.2695	307
3	512	35.338	35.338	3059541	608	41558	1.251	304
3	513	35.346	35.346	3044579	603	40950	1.2327	301
3	514	35.354	35.354	3029696	597	40347	1.2146	299
3	515	35.363	35.363	3014892	592	39750	1.1966	296
3	516	35.371	35.371	3000166	586	39158	1.1788	293
3	517	35.379	35.379	2985518	580	38573	1.1612	290
3	518	35.388	35.388	2970948	574	37993	1.1437	287
3	519	35.396	35.396	2956454	568	37419	1.1264	284
3	520	35.404	35.404	2942037	563	36851	1.1093	281
3	521	35.413	35.413	2927696	558	36288	1.0924	279
3	522	35.421	35.421	2913431	552	35730	1.0756	276
3	523	35.429	35.429	2899241	547	35178	1.059	273
3	524	35.438	35.438	2885126	541	34631	1.0425	271
3	525	35.446	35.446	2871085	536	34090	1.0262	268
3	526	35.454	35.454	2857118	531	33554	1.0101	265
3	527	35.463	35.463	2843225	526	33023	0.9941	263
3	528	35.471	35.471	2829405	520	32498	0.9783	260
3	529	35.479	35.479	2815658	515	31977	0.9626	258
3	530	35.488	35.488	2801983	510	31462	0.9471	255
3	531	35.496	35.496	2788380	505	30952	0.9318	252
3	532	35.504	35.504	2774849	499	30448	0.9166	250
3	533	35.513	35.513	2761388	494	29948	0.9015	247
3	534	35.521	35.521	2747999	489	29454	0.8867	244
3	535	35.529	35.529	2734680	483	28966	0.872	242
3	536	35.538	35.538	2721430	478	28482	0.8574	239
3	537	35.546	35.546	2708250	473	28004	0.843	236
3	538	35.554	35.554	2695140	468	27531	0.8288	234
3	539	35.563	35.563	2682098	463	27064	0.8147	231
3	540	35.571	35.571	2669125	458	26601	0.8008	229
3	541	35.579	35.579	2656219	452	26144	0.787	226
3	542	35.588	35.588	2643381	447	25691	0.7734	224
3	543	35.596	35.596	2630611	443	25244	0.7599	221
3	544	35.604	35.604	2617907	438	24801	0.7466	219
3	545	35.613	35.613	2605270	433	24364	0.7334	217
3	546	35.621	35.621	2592699	428	23930	0.7204	214
3	547	35.629	35.629	2580194	424	23502	0.7075	212
3	548	35.638	35.638	2567754	419	23078	0.6947	209
3	549	35.646	35.646	2555379	414	22660	0.6821	207
3	550	35.654	35.654	2543069	409	22246	0.6697	205
3	551	35.663	35.663	2530823	405	21836	0.6573	202
3	552	35.671	35.671	2518641	400	21432	0.6452	200
3	553	35.679	35.679	2506522	395	21032	0.6331	197
3	554	35.688	35.688	2494467	390	20638	0.6213	195
3	555	35.696	35.696	2482475	385	20248	0.6095	193
3	556	35.704	35.704	2470545	380	19862	0.5979	190
3	557	35.713	35.713	2458677	375	19482	0.5865	188
3	558	35.721	35.721	2446872	371	19107	0.5752	185
3	559	35.729	35.729	2435127	366	18736	0.564	183
3	560	35.738	35.738	2423444	361	18370	0.553	181
3	561	35.746	35.746	2411822	357	18009	0.5421	178
3	562	35.754	35.754	2400260	352	17652	0.5314	176
3	563	35.763	35.763	2388758	348	17300	0.5208	174
3	564	35.771	35.771	2377316	343	16952	0.5103	172
3	565	35.779	35.779	2365934	338	16609	0.5	169
3	566	35.788	35.788	2354610	333	16271	0.4898	167
3	567	35.796	35.796	2343346	329	15937	0.4798	164
3	568	35.804	35.804	2332140	324	15609	0.4699	162
3	569	35.813	35.813	2320992	320	15285	0.4601	160
3	570	35.821	35.821	2309902	315	14965	0.4505	158
3	571	35.829	35.829	2298869	311	14650	0.441	155
3	572	35.838	35.838	2287894	306	14339	0.4317	153
3	573	35.846	35.846	2276975	302	14033	0.4224	151
3	574	35.854	35.854	2266113	298	13731	0.4134	149
3	575	35.863	35.863	2255307	294	13433	0.4044	147
3	576	35.871	35.871	2244558	290	13140	0.3956	145
3	577	35.879	35.879	2233863	286	12850	0.3868	143
3	578	35.888	35.888	2223224	282	12564	0.3782	141
3	579	35.896	35.896	2212641	278	12283	0.3697	139
3	580	35.904	35.904	2202112	274	12005	0.3614	137
3	581	35.913	35.913	2191637	270	11731	0.3531	135
3	582	35.921	35.921	2181216	266	11461	0.345	133
3	583	35.929	35.929	2170849	262	11195	0.337	131
3	584	35.938	35.938	2160536	257	10934	0.3291	129
3	585	35.946	35.946	2150276	253	10676	0.3214	126
3	586	35.954	35.954	2140069	248	10423	0.3138	124
3	587	35.963	35.963	2129914	244	10175	0.3063	122
3	588	35.971	35.971	2119812	240	9931	0.299	120
3	589	35.979	35.979	2109762	236	9691	0.2917	118
3	590	35.988	35.988	2099763	232	9455	0.2846	116
3	591	35.996	35.996	2089816	228	9223	0.2776	114
3	592	36.004	36.004	2079921	224	8995	0.2708	112
3	593	36.013	36.013	2070076	221	8770	0.264	110
3	594	36.021	36.021	2060282	217	8550	0.2574	108
3	595	36.029	36.029	2050538	213	8333	0.2508	107
3	596	36.038	36.038	2040844	209	8120	0.2444	105
3	597	36.046	36.046	2031200	205	7910	0.2381	103
3	598	36.054	36.054	2021606	202	7705	0.2319	101
3	599	36.063	36.063	2012060	198	7503	0.2259	99
3	600	36.071	36.071	2002564	195	7305	0.2199	97
3	601	36.079	36.079	1993117	192	7110	0.214	96
3	602	36.088	36.088	1983718	188	6918	0.2083	94
3	603	36.096	36.096	1974367	185	6730	0.2026	92
3	604	36.104	36.104	1965064	181	6545	0.197	91
3	605	36.113	36.113	1955808	177	6364	0.1916	89
3	606	36.121	36.121	1946601	174	6187	0.1862	87
3	607	36.129	36.129	1937440	171	6013	0.181	85
3	608	36.138	36.138	1928326	167	5842	0.1759	84
3	609	36.146	36.146	1919259	164	5675	0.1708	82
3	610	36.154	36.154	1910238	161	5511	0.1659	80
3	611	36.163	36.163	1901263	157	5350	0.1611	79
3	612	36.171	36.171	1892334	154	5193	0.1563	77
3	613	36.179	36.179	1883450	150	5040	0.1517	75
3	614	36.188	36.188	1874612	147	4889	0.1472	74
3	615	36.196	36.196	1865820	144	4742	0.1428	72
3	616	36.204	36.204	1857072	141	4598	0.1384	70
3	617	36.213	36.213	1848368	138	4457	0.1342	69
3	618	36.221	36.221	1839709	135	4320	0.13	67
3	619	36.229	36.229	1831094	131	4185	0.126	66
3	620	36.238	36.238	1822523	128	4054	0.122	64
3	621	36.246	36.246	1813996	125	3926	0.1182	63
3	622	36.254	36.254	1805512	122	3800	0.1144	61
3	623	36.263	36.263	1797071	119	3678	0.1107	60
3	624	36.271	36.271	1788673	116	3558	0.1071	58
3	625	36.279	36.279	1780318	114	3442	0.1036	57
3	626	36.288	36.288	1772006	111	3328	0.1002	55
3	627	36.296	36.296	1763735	108	3218	0.0969	54
3	628	36.304	36.304	1755507	106	3110	0.0936	53
3	629	36.313	36.313	1747320	103	3004	0.0904	51
3	630	36.321	36.321	1739175	100	2901	0.0873	50
3	631	36.329	36.329	1731071	98	2801	0.0843	49
3	632	36.338	36.338	1723009	95	2703	0.0814	47
3	633	36.346	36.346	1714987	92	2608	0.0785	46
3	634	36.354	36.354	1707006	90	2516	0.0757	45
3	635	36.363	36.363	1699065	87	2426	0.073	44
3	636	36.371	36.371	1691165	85	2339	0.0704	42
3	637	36.379	36.379	1683305	82	2254	0.0679	41
3	638	36.388	36.388	1675484	80	2172	0.0654	40
3	639	36.396	36.396	1667703	77	2093	0.063	39
3	640	36.404	36.404	1659961	75	2015	0.0607	38
3	641	36.413	36.413	1652259	73	1940	0.0584	37
3	642	36.421	36.421	1644595	71	1867	0.0562	36
3	643	36.429	36.429	1636970	70	1796	0.0541	35
3	644	36.438	36.438	1629384	68	1726	0.052	34
3	645	36.446	36.446	1621836	66	1658	0.0499	33
3	646	36.454	36.454	1614326	64	1592	0.0479	32
3	647	36.463	36.463	1606854	62	1529	0.046	31
3	648	36.471	36.471	1599419	60	1467	0.0442	30
3	649	36.479	36.479	1592022	58	1407	0.0424	29
3	650	36.488	36.488	1584662	56	1349	0.0406	28
3	651	36.496	36.496	1577340	55	1293	0.0389	27
3	652	36.504	36.504	1570054	53	1238	0.0373	26
3	653	36.513	36.513	1562805	51	1185	0.0357	26
3	654	36.521	36.521	1555593	49	1134	0.0341	25
3	655	36.529	36.529	1548416	48	1085	0.0327	24
3	656	36.538	36.538	1541276	46	1037	0.0312	23
3	657	36.546	36.546	1534172	45	991	0.0298	22
3	658	36.554	36.554	1527103	43	946	0.0285	22
3	659	36.563	36.563	1520070	42	903	0.0272	21
3	660	36.571	36.571	1513072	41	861	0.0259	20
3	661	36.579	36.579	1506110	39	821	0.0247	20
3	662	36.588	36.588	1499182	38	781	0.0235	19
3	663	36.596	36.596	1492289	36	744	0.0224	18
3	664	36.604	36.604	1485431	35	707	0.0213	18
3	665	36.613	36.613	1478607	34	672	0.0202	17
3	666	36.621	36.621	1471817	33	638	0.0192	16
3	667	36.629	36.629	1465061	32	605	0.0182	16
3	668	36.638	36.638	1458339	31	573	0.0172	15
3	669	36.646	36.646	1451650	30	542	0.0163	15
3	670	36.654	36.654	1444996	29	512	0.0154	14
3	671	36.663	36.663	1438374	28	483	0.0146	14
3	672	36.671	36.671	1431785	27	456	0.0137	13
3	673	36.679	36.679	1425230	26	429	0.0129	13
3	674	36.688	36.688	1418707	25	403	0.0121	12
3	675	36.696	36.696	1412217	24	378	0.0114	12
3	676	36.704	36.704	1405759	23	354	0.0107	12
3	677	36.713	36.713	1399333	23	331	0.01	11
3	678	36.721	36.721	1392939	22	308	0.0093	11
3	679	36.729	36.729	1386578	20	287	0.0086	10
3	680	36.738	36.738	1380248	19	266	0.008	10
3	681	36.746	36.746	1373949	18	247	0.0074	9
3	682	36.754	36.754	1367682	17	228	0.0069	9
3	683	36.763	36.763	1361446	17	211	0.0063	8
3	684	36.771	36.771	1355241	16	194	0.0058	8
3	685	36.779	36.779	1349067	15	178	0.0054	8
3	686	36.788	36.788	1342924	14	163	0.0049	7
3	687	36.796	36.796	1336811	14	149	0.0045	7
3	688	36.804	36.804	1330729	13	135	0.0041	6
3	689	36.813	36.813	1324677	12	122	0.0037	6
3	690	36.821	36.821	1318655	12	110	0.0033	6
3	691	36.829	36.829	1312663	11	98	0.003	6
3	692	36.838	36.838	1306700	10	87	0.0026	5
3	693	36.846	36.846	1300767	10	76	0.0023	5
3	694	36.854	36.854	1294864	9	67	0.002	5
3	695	36.863	36.863	1288990	8	57	0.0017	4
3	696	36.871	36.871	1283145	8	49	0.0015	4
3	697	36.879	36.879	1277329	7	42	0.0013	3
3	698	36.888	36.888	1271541	6	35	0.001	3
3	699	36.896	36.896	1265783	5	29	0.0009	3
3	700	36.904	36.904	1260053	5	23	0.0007	2
3	701	36.913	36.913	1254351	4	18	0.0006	2
3	702	36.921	36.921	1248677	4	14	0.0004	2
3	703	36.929	36.929	1243032	3	10	0.0003	2
3	704	36.938	36.938	1237414	2	7	0.0002	1
3	705	36.946	36.946	1231824	2	5	0.0001	1
3	706	36.954	36.954	1226262	1	3	0.0001	1
3	707	36.963	36.963	1220727	1	1	0	0
3	708	36.971	36.971	1215219	0	0	0	0
3	709	36.979	36.979	1209739	0	0	0	0
4	1	41.038	41.038	166838	1	72043	100	1
4	2	41.046	41.046	166234	3	72041	99.998	2
4	3	41.054	41.054	165632	5	72038	99.9937	2
4	4	41.063	41.063	165032	6	72034	99.9872	3
4	5	41.071	41.071	164434	8	72027	99.9784	4
4	6	41.079	41.079	163840	10	72019	99.967	5
4	7	41.088	41.088	163247	12	72009	99.953	6
4	8	41.096	41.096	162657	14	71997	99.9364	7
4	9	41.104	41.104	162070	16	71983	99.917	8
4	10	41.113	41.113	161484	18	71967	99.8949	9
4	11	41.121	41.121	160902	21	71949	99.8697	10
4	12	41.129	41.129	160321	23	71928	99.8411	12
4	13	41.138	41.138	159743	26	71905	99.8091	13
4	14	41.146	41.146	159168	28	71880	99.7737	14
4	15	41.154	41.154	158594	31	71852	99.7348	15
4	16	41.163	41.163	158023	33	71821	99.6923	17
4	17	41.171	41.171	157455	36	71788	99.646	18
4	18	41.179	41.179	156888	40	71751	99.5955	20
4	19	41.188	41.188	156324	43	71712	99.5405	21
4	20	41.196	41.196	155762	46	71669	99.4813	23
4	21	41.204	41.204	155203	49	71623	99.4176	25
4	22	41.213	41.213	154646	53	71574	99.3493	26
4	23	41.221	41.221	154091	57	71521	99.276	28
4	24	41.229	41.229	153538	61	71464	99.1972	31
4	25	41.238	41.238	152988	66	71403	99.1124	33
4	26	41.246	41.246	152439	70	71338	99.0212	35
4	27	41.254	41.254	151894	75	71267	98.9235	38
4	28	41.263	41.263	151350	80	71192	98.8191	40
4	29	41.271	41.271	150808	86	71112	98.7075	43
4	30	41.279	41.279	150269	91	71026	98.5887	45
4	31	41.288	41.288	149732	96	70935	98.4626	48
4	32	41.296	41.296	149197	102	70839	98.3287	51
4	33	41.304	41.304	148664	108	70736	98.1867	54
4	34	41.313	41.313	148133	115	70628	98.0361	57
4	35	41.321	41.321	147605	121	70513	97.8769	60
4	36	41.329	41.329	147078	127	70392	97.7091	64
4	37	41.338	41.338	146554	134	70265	97.5325	67
4	38	41.346	41.346	146032	141	70131	97.3467	70
4	39	41.354	41.354	145512	148	69991	97.1514	74
4	40	41.363	41.363	144994	155	69843	96.9464	78
4	41	41.371	41.371	144478	163	69688	96.7309	81
4	42	41.379	41.379	143965	171	69525	96.5048	85
4	43	41.388	41.388	143453	179	69354	96.2678	89
4	44	41.396	41.396	142943	187	69175	96.0198	93
4	45	41.404	41.404	142436	195	68989	95.7606	98
4	46	41.413	41.413	141930	205	68793	95.4893	102
4	47	41.421	41.421	141427	214	68588	95.2052	107
4	48	41.429	41.429	140925	224	68374	94.9078	112
4	49	41.438	41.438	140426	234	68150	94.5968	117
4	50	41.446	41.446	139928	245	67916	94.2716	122
4	51	41.454	41.454	139433	256	67671	93.9317	128
4	52	41.463	41.463	138940	266	67415	93.577	133
4	53	41.471	41.471	138448	277	67149	93.2073	139
4	54	41.479	41.479	137959	289	66872	92.8222	144
4	55	41.488	41.488	137471	300	66583	92.4214	150
4	56	41.496	41.496	136986	312	66283	92.0044	156
4	57	41.504	41.504	136502	324	65970	91.5709	162
4	58	41.513	41.513	136020	337	65646	91.1207	168
4	59	41.521	41.521	135541	349	65309	90.6534	175
4	60	41.529	41.529	135063	362	64960	90.1684	181
4	61	41.538	41.538	134587	375	64598	89.6656	188
4	62	41.546	41.546	134113	388	64222	89.1448	194
4	63	41.554	41.554	133641	402	63834	88.6057	201
4	64	41.563	41.563	133171	416	63432	88.0477	208
4	65	41.571	41.571	132702	429	63016	87.4706	215
4	66	41.579	41.579	132236	444	62587	86.8745	222
4	67	41.588	41.588	131771	458	62143	86.2589	229
4	68	41.596	41.596	131309	472	61685	85.6233	236
4	69	41.604	41.604	130848	487	61213	84.9676	243
4	70	41.613	41.613	130389	501	60726	84.2918	251
4	71	41.621	41.621	129932	516	60225	83.5958	258
4	72	41.629	41.629	129476	530	59709	82.8798	265
4	73	41.638	41.638	129023	545	59179	82.1436	273
4	74	41.646	41.646	128571	560	58633	81.3869	280
4	75	41.654	41.654	128121	575	58073	80.6096	287
4	76	41.663	41.663	127673	590	57498	79.8116	295
4	77	41.671	41.671	127226	604	56909	78.9929	302
4	78	41.679	41.679	126782	619	56304	78.1539	309
4	79	41.688	41.688	126339	633	55685	77.2949	316
4	80	41.696	41.696	125898	647	55052	76.4163	323
4	81	41.704	41.704	125459	661	54405	75.5183	330
4	82	41.713	41.713	125021	675	53745	74.6009	337
4	83	41.721	41.721	124585	688	53070	73.6644	344
4	84	41.729	41.729	124151	701	52382	72.7093	351
4	85	41.738	41.738	123719	714	51681	71.7363	357
4	86	41.746	41.746	123288	726	50967	70.7456	363
4	87	41.754	41.754	122859	738	50241	69.7379	369
4	88	41.763	41.763	122432	749	49503	68.7137	375
4	89	41.771	41.771	122006	761	48754	67.6735	380
4	90	41.779	41.779	121582	771	47993	66.6177	386
4	91	41.788	41.788	121160	782	47222	65.5469	391
4	92	41.796	41.796	120740	791	46440	64.4619	396
4	93	41.804	41.804	120321	801	45649	63.3633	400
4	94	41.813	41.813	119904	810	44848	62.2517	405
4	95	41.821	41.821	119488	818	44038	61.1279	409
4	96	41.829	41.829	119074	825	43221	59.9931	412
4	97	41.838	41.838	118662	832	42396	58.848	416
4	98	41.846	41.846	118251	837	41564	57.6937	419
4	99	41.854	41.854	117842	843	40727	56.5312	421
4	100	41.863	41.863	117435	847	39884	55.3615	424
4	101	41.871	41.871	117029	851	39037	54.1854	426
4	102	41.879	41.879	116625	854	38186	53.0041	427
4	103	41.888	41.888	116222	856	37332	51.8187	428
4	104	41.896	41.896	115821	857	36476	50.6306	429
4	105	41.904	41.904	115422	857	35619	49.441	429
4	106	41.913	41.913	115024	857	34761	48.2507	429
4	107	41.921	41.921	114627	856	33904	47.061	428
4	108	41.929	41.929	114233	854	33048	45.8731	427
4	109	41.938	41.938	113839	851	32194	44.688	425
4	110	41.946	41.946	113448	847	31344	43.5069	424
4	111	41.954	41.954	113058	843	30496	42.3309	421
4	112	41.963	41.963	112669	838	29654	41.161	419
4	113	41.971	41.971	112282	832	28816	39.9984	416
4	114	41.979	41.979	111896	825	27984	38.8442	412
4	115	41.988	41.988	111512	817	27160	37.6997	408
4	116	41.996	41.996	111130	808	26343	36.5659	404
4	117	42.004	42.004	110749	799	25535	35.4438	400
4	118	42.013	42.013	110369	790	24735	34.3342	395
4	119	42.021	42.021	109991	779	23945	33.2378	390
4	120	42.029	42.029	109615	768	23166	32.1559	384
4	121	42.038	42.038	109239	757	22397	31.0891	378
4	122	42.046	42.046	108866	745	21641	30.0384	372
4	123	42.054	42.054	108494	732	20896	29.0046	366
4	124	42.063	42.063	108123	719	20163	27.9881	360
4	125	42.071	42.071	107754	706	19444	26.9896	353
4	126	42.079	42.079	107386	692	18738	26.0098	346
4	127	42.088	42.088	107019	678	18046	25.0492	339
4	128	42.096	42.096	106654	663	17368	24.1084	332
4	129	42.104	42.104	106291	649	16705	23.1876	324
4	130	42.113	42.113	105929	634	16056	22.2871	317
4	131	42.121	42.121	105568	619	15423	21.4075	309
4	132	42.129	42.129	105209	603	14804	20.549	302
4	133	42.138	42.138	104851	587	14201	19.7119	294
4	134	42.146	42.146	104494	571	13614	18.8969	286
4	135	42.154	42.154	104139	555	13043	18.1039	278
4	136	42.163	42.163	103785	539	12487	17.3333	269
4	137	42.171	42.171	103433	522	11949	16.5855	261
4	138	42.179	42.179	103082	506	11426	15.8605	253
4	139	42.188	42.188	102732	490	10920	15.1582	245
4	140	42.196	42.196	102384	473	10431	14.4786	237
4	141	42.204	42.204	102037	457	9957	13.8215	229
4	142	42.213	42.213	101692	441	9500	13.1869	221
4	143	42.221	42.221	101347	425	9059	12.5748	213
4	144	42.229	42.229	101004	410	8634	11.9845	205
4	145	42.238	42.238	100663	395	8224	11.4157	197
4	146	42.246	42.246	100323	380	7829	10.8678	190
4	147	42.254	42.254	99984	366	7449	10.34	183
4	148	42.263	42.263	99646	352	7083	9.8321	176
4	149	42.271	42.271	99310	337	6732	9.344	169
4	150	42.279	42.279	98975	324	6394	8.8756	162
4	151	42.288	42.288	98641	310	6071	8.4263	155
4	152	42.296	42.296	98309	297	5760	7.9955	149
4	153	42.304	42.304	97977	285	5463	7.5826	142
4	154	42.313	42.313	97648	272	5178	7.1874	136
4	155	42.321	42.321	97319	260	4906	6.8093	130
4	156	42.329	42.329	96992	249	4645	6.4479	124
4	157	42.338	42.338	96666	237	4397	6.1028	119
4	158	42.346	42.346	96341	226	4159	5.7736	113
4	159	42.354	42.354	96017	215	3934	5.4602	108
4	160	42.363	42.363	95695	205	3719	5.1616	102
4	161	42.371	42.371	95374	194	3514	4.8775	97
4	162	42.379	42.379	95054	184	3320	4.6077	92
4	163	42.388	42.388	94735	175	3135	4.3517	87
4	164	42.396	42.396	94418	166	2960	4.1088	83
4	165	42.404	42.404	94102	157	2794	3.8784	79
4	166	42.413	42.413	93787	149	2637	3.6602	74
4	167	42.421	42.421	93473	141	2488	3.4537	70
4	168	42.429	42.429	93161	133	2347	3.2583	67
4	169	42.438	42.438	92849	126	2214	3.0731	63
4	170	42.446	42.446	92539	120	2087	2.8975	60
4	171	42.454	42.454	92230	113	1968	2.7313	57
4	172	42.463	42.463	91922	107	1854	2.5738	54
4	173	42.471	42.471	91616	102	1747	2.4247	51
4	174	42.479	42.479	91310	96	1645	2.2838	48
4	175	42.488	42.488	91006	91	1549	2.1506	45
4	176	42.496	42.496	90703	85	1459	2.0247	43
4	177	42.504	42.504	90401	80	1373	1.906	40
4	178	42.513	42.513	90100	75	1293	1.7943	38
4	179	42.521	42.521	89801	71	1217	1.6896	35
4	180	42.529	42.529	89502	67	1146	1.5911	33
4	181	42.538	42.538	89205	63	1080	1.4984	32
4	182	42.546	42.546	88909	59	1016	1.4109	30
4	183	42.554	42.554	88614	56	957	1.3284	28
4	184	42.563	42.563	88320	53	901	1.2504	27
4	185	42.571	42.571	88027	50	848	1.1767	25
4	186	42.579	42.579	87735	48	797	1.107	24
4	187	42.588	42.588	87445	45	750	1.0409	23
4	188	42.596	42.596	87155	43	705	0.9783	21
4	189	42.604	42.604	86867	40	662	0.9192	20
4	190	42.613	42.613	86580	37	622	0.8636	19
4	191	42.621	42.621	86294	35	585	0.8116	18
4	192	42.629	42.629	86008	33	550	0.7628	17
4	193	42.638	42.638	85724	31	516	0.7167	16
4	194	42.646	42.646	85441	29	485	0.6733	15
4	195	42.654	42.654	85160	27	456	0.6329	14
4	196	42.663	42.663	84879	26	429	0.5951	13
4	197	42.671	42.671	84599	24	403	0.5596	12
4	198	42.679	42.679	84320	23	379	0.5263	11
4	199	42.688	42.688	84043	22	356	0.4947	11
4	200	42.696	42.696	83766	21	335	0.4646	10
4	201	42.704	42.704	83491	19	314	0.4361	10
4	202	42.713	42.713	83216	18	295	0.4095	9
4	203	42.721	42.721	82943	17	277	0.3843	9
4	204	42.729	42.729	82671	16	260	0.3603	8
4	205	42.738	42.738	82399	16	243	0.3374	8
4	206	42.746	42.746	82129	15	227	0.3158	7
4	207	42.754	42.754	81860	14	213	0.2951	7
4	208	42.763	42.763	81591	14	198	0.2753	7
4	209	42.771	42.771	81324	13	185	0.2565	6
4	210	42.779	42.779	81058	12	172	0.2385	6
4	211	42.788	42.788	80793	12	159	0.2213	6
4	212	42.796	42.796	80528	11	148	0.2048	6
4	213	42.804	42.804	80265	11	136	0.189	5
4	214	42.813	42.813	80003	10	125	0.1738	5
4	215	42.821	42.821	79741	10	115	0.1593	5
4	216	42.829	42.829	79481	9	105	0.1454	5
4	217	42.838	42.838	79222	9	95	0.1323	5
4	218	42.846	42.846	78964	9	86	0.1197	4
4	219	42.854	42.854	78706	8	78	0.1076	4
4	220	42.863	42.863	78450	8	69	0.0961	4
4	221	42.871	42.871	78194	7	61	0.0851	4
4	222	42.879	42.879	77940	7	54	0.0748	3
4	223	42.888	42.888	77686	6	47	0.0654	3
4	224	42.896	42.896	77434	6	41	0.0568	3
4	225	42.904	42.904	77182	5	35	0.0487	3
4	226	42.913	42.913	76932	5	30	0.0412	2
4	227	42.921	42.921	76682	5	25	0.0343	2
4	228	42.929	42.929	76433	4	20	0.0278	2
4	229	42.938	42.938	76185	4	16	0.0219	2
4	230	42.946	42.946	75938	4	12	0.0166	2
4	231	42.954	42.954	75692	3	8	0.0116	2
4	232	42.963	42.963	75447	2	5	0.0073	1
4	233	42.971	42.971	75203	2	3	0.004	1
4	234	42.979	42.979	74960	1	1	0.0017	0
4	235	42.988	42.988	74717	0	0	0.0005	0
4	236	42.996	42.996	74476	0	0	0	0
4	237	43.004	43.004	74235	0	0	0	0
4	238	43.013	43.013	73996	0	0	0	0
5	1	43.813	43.813	54663	2	20772	100	1
5	2	43.821	43.821	54495	3	20770	99.9924	2
5	3	43.829	43.829	54328	4	20767	99.9776	2
5	4	43.838	43.838	54161	6	20763	99.9561	3
5	5	43.846	43.846	53995	7	20757	99.9276	4
5	6	43.854	43.854	53830	9	20750	99.8918	4
5	7	43.863	43.863	53665	10	20741	99.849	5
5	8	43.871	43.871	53500	12	20730	99.7989	6
5	9	43.879	43.879	53337	14	20718	99.7414	7
5	10	43.888	43.888	53174	16	20705	99.6758	8
5	11	43.896	43.896	53011	18	20689	99.6002	9
5	12	43.904	43.904	52849	21	20671	99.5131	10
5	13	43.913	43.913	52688	23	20650	99.4141	11
5	14	43.921	43.921	52527	25	20627	99.3041	13
5	15	43.929	43.929	52367	28	20602	99.1831	14
5	16	43.938	43.938	52207	30	20575	99.0506	15
5	17	43.946	43.946	52048	33	20545	98.9061	16
5	18	43.954	43.954	51889	35	20512	98.7495	18
5	19	43.963	43.963	51731	38	20477	98.5801	19
5	20	43.971	43.971	51574	41	20439	98.3978	20
5	21	43.979	43.979	51417	43	20399	98.2024	22
5	22	43.988	43.988	51261	46	20355	97.9932	23
5	23	43.996	43.996	51105	49	20309	97.7697	25
5	24	44.004	44.004	50950	52	20259	97.5321	26
5	25	44.013	44.013	50795	55	20207	97.2798	28
5	26	44.021	44.021	50641	59	20152	97.0129	29
5	27	44.029	44.029	50488	62	20093	96.7303	31
5	28	44.038	44.038	50335	65	20031	96.4318	33
5	29	44.046	44.046	50183	69	19965	96.1172	34
5	30	44.054	44.054	50031	71	19897	95.7874	36
5	31	44.063	44.063	49879	75	19825	95.4434	37
5	32	44.071	44.071	49728	78	19751	95.0846	39
5	33	44.079	44.079	49578	81	19673	94.7108	40
5	34	44.088	44.088	49428	84	19593	94.322	42
5	35	44.096	44.096	49279	88	19509	93.9175	44
5	36	44.104	44.104	49131	91	19421	93.4963	46
5	37	44.113	44.113	48982	95	19330	93.0571	48
5	38	44.121	44.121	48835	99	19235	92.5989	50
5	39	44.129	44.129	48688	104	19135	92.1205	52
5	40	44.138	44.138	48541	108	19032	91.6219	54
5	41	44.146	44.146	48395	112	18924	91.1027	56
5	42	44.154	44.154	48249	117	18811	90.5615	59
5	43	44.163	44.163	48104	122	18694	89.9978	61
5	44	44.171	44.171	47960	127	18573	89.4117	63
5	45	44.179	44.179	47816	131	18446	88.8025	66
5	46	44.188	44.188	47672	136	18315	88.1702	68
5	47	44.196	44.196	47529	141	18179	87.5149	70
5	48	44.204	44.204	47387	146	18038	86.8364	73
5	49	44.213	44.213	47245	151	17892	86.1345	75
5	50	44.221	44.221	47103	156	17741	85.4091	78
5	51	44.229	44.229	46962	160	17586	84.6603	80
5	52	44.238	44.238	46822	165	17425	83.8883	83
5	53	44.246	44.246	46682	170	17260	83.0936	85
5	54	44.254	44.254	46542	174	17090	82.2764	87
5	55	44.263	44.263	46403	179	16916	81.4372	89
5	56	44.271	44.271	46265	184	16737	80.5763	92
5	57	44.279	44.279	46127	188	16554	79.6927	94
5	58	44.288	44.288	45989	193	16366	78.7866	96
5	59	44.296	44.296	45852	198	16173	77.8576	99
5	60	44.304	44.304	45716	202	15975	76.9066	101
5	61	44.313	44.313	45579	206	15773	75.9348	103
5	62	44.321	44.321	45444	210	15567	74.9427	105
5	63	44.329	44.329	45309	215	15357	73.9302	107
5	64	44.338	44.338	45174	219	15142	72.8968	109
5	65	44.346	44.346	45040	223	14923	71.8427	112
5	66	44.354	44.354	44906	227	14700	70.7678	114
5	67	44.363	44.363	44773	231	14473	69.6732	116
5	68	44.371	44.371	44640	235	14241	68.5602	117
5	69	44.379	44.379	44508	238	14006	67.4297	119
5	70	44.388	44.388	44376	241	13768	66.2828	121
5	71	44.396	44.396	44244	245	13527	65.1202	122
5	72	44.404	44.404	44113	247	13282	63.9431	124
5	73	44.413	44.413	43983	250	13035	62.752	125
5	74	44.421	44.421	43853	253	12785	61.5469	127
5	75	44.429	44.429	43723	255	12531	60.3287	128
5	76	44.438	44.438	43594	258	12276	59.0989	129
5	77	44.446	44.446	43465	259	12018	57.8591	130
5	78	44.454	44.454	43337	261	11759	56.6106	131
5	79	44.463	44.463	43209	263	11498	55.3541	131
5	80	44.471	44.471	43082	264	11236	54.09	132
5	81	44.479	44.479	42955	265	10972	52.8203	132
5	82	44.488	44.488	42828	265	10707	51.5468	133
5	83	44.496	44.496	42702	266	10442	50.2702	133
5	84	44.504	44.504	42577	266	10177	48.992	133
5	85	44.513	44.513	42452	265	9911	47.7137	133
5	86	44.521	44.521	42327	265	9646	46.4356	133
5	87	44.529	44.529	42203	265	9380	45.159	132
5	88	44.538	44.538	42079	264	9116	43.8853	132
5	89	44.546	44.546	41955	263	8852	42.6153	131
5	90	44.554	44.554	41832	261	8589	41.3505	131
5	91	44.563	44.563	41710	260	8328	40.0925	130
5	92	44.571	44.571	41587	258	8068	38.8417	129
5	93	44.579	44.579	41466	256	7810	37.5995	128
5	94	44.588	44.588	41344	253	7554	36.3678	127
5	95	44.596	44.596	41223	251	7301	35.1477	125
5	96	44.604	44.604	41103	248	7050	33.9403	124
5	97	44.613	44.613	40983	245	6802	32.7468	122
5	98	44.621	44.621	40863	241	6557	31.5685	121
5	99	44.629	44.629	40744	238	6316	30.4073	119
5	100	44.638	44.638	40625	234	6079	29.2632	117
5	101	44.646	44.646	40507	230	5845	28.1372	115
5	102	44.654	44.654	40389	226	5615	27.0305	113
5	103	44.663	44.663	40271	221	5389	25.9448	111
5	104	44.671	44.671	40154	217	5168	24.8804	108
5	105	44.679	44.679	40037	212	4952	23.838	106
5	106	44.688	44.688	39921	207	4740	22.8182	104
5	107	44.696	44.696	39805	202	4533	21.8217	101
5	108	44.704	44.704	39689	197	4331	20.8489	99
5	109	44.713	44.713	39574	192	4134	19.9	96
5	110	44.721	44.721	39459	187	3942	18.9761	93
5	111	44.729	44.729	39345	182	3755	18.0763	91
5	112	44.738	44.738	39231	177	3573	17.2007	88
5	113	44.746	44.746	39117	171	3396	16.35	86
5	114	44.754	44.754	39004	166	3225	15.5248	83
5	115	44.763	44.763	38891	161	3059	14.7255	80
5	116	44.771	44.771	38779	155	2898	13.952	78
5	117	44.779	44.779	38667	150	2743	13.2039	75
5	118	44.788	44.788	38555	145	2593	12.4808	73
5	119	44.796	44.796	38444	140	2447	11.7826	70
5	120	44.804	44.804	38333	135	2308	11.1096	67
5	121	44.813	44.813	38222	129	2173	10.4619	65
5	122	44.821	44.821	38112	124	2044	9.8394	62
5	123	44.829	44.829	38002	119	1920	9.2414	60
5	124	44.838	44.838	37893	115	1800	8.6672	57
5	125	44.846	44.846	37784	110	1686	8.1157	55
5	126	44.854	44.854	37675	105	1576	7.588	52
5	127	44.863	44.863	37567	100	1472	7.0844	50
5	128	44.871	44.871	37459	95	1372	6.6037	48
5	129	44.879	44.879	37352	91	1276	6.1451	45
5	130	44.888	44.888	37244	87	1186	5.7077	43
5	131	44.896	44.896	37138	82	1099	5.2912	41
5	132	44.904	44.904	37031	78	1017	4.8957	39
5	133	44.913	44.913	36925	73	939	4.5215	37
5	134	44.921	44.921	36819	69	866	4.168	35
5	135	44.929	44.929	36714	66	796	3.8337	33
5	136	44.938	44.938	36609	62	731	3.5182	31
5	137	44.946	44.946	36504	58	669	3.2213	29
5	138	44.954	44.954	36400	55	611	2.9416	27
5	139	44.963	44.963	36296	52	556	2.6782	26
5	140	44.971	44.971	36192	48	505	2.4301	24
5	141	44.979	44.979	36089	45	456	2.1971	23
5	142	44.988	44.988	35986	42	411	1.9788	21
5	143	44.996	44.996	35884	39	369	1.7757	20
5	144	45.004	45.004	35781	36	330	1.587	18
5	145	45.013	45.013	35680	33	293	1.4128	17
5	146	45.021	45.021	35578	30	260	1.2527	15
5	147	45.029	45.029	35477	28	230	1.1067	14
5	148	45.038	45.038	35376	25	202	0.9743	12
5	149	45.046	45.046	35276	22	178	0.8545	11
5	150	45.054	45.054	35176	20	155	0.7463	10
5	151	45.063	45.063	35076	18	135	0.6488	9
5	152	45.071	45.071	34976	16	116	0.5607	8
5	153	45.079	45.079	34877	15	100	0.4815	7
5	154	45.088	45.088	34778	13	85	0.4109	6
5	155	45.096	45.096	34680	11	72	0.3484	6
5	156	45.104	45.104	34582	10	61	0.2936	5
5	157	45.113	45.113	34484	9	51	0.246	4
5	158	45.121	45.121	34387	8	42	0.2039	4
5	159	45.129	45.129	34289	7	35	0.1666	3
5	160	45.138	45.138	34193	6	28	0.1342	3
5	161	45.146	45.146	34096	5	22	0.1065	3
5	162	45.154	45.154	34000	5	17	0.0822	2
5	163	45.163	45.163	33904	4	13	0.0605	2
5	164	45.171	45.171	33809	3	9	0.0418	2
5	165	45.179	45.179	33713	2	5	0.0262	1
5	166	45.188	45.188	33619	2	3	0.0142	1
5	167	45.196	45.196	33524	1	1	0.0063	0
5	168	45.204	45.204	33430	0	0	0.002	0
5	169	45.213	45.213	33336	0	0	0.0004	0
6	1	49.096	49.096	10559	14	463951	100	7
6	2	49.104	49.104	10536	21	463938	99.9971	11
6	3	49.113	49.113	10514	34	463916	99.9925	17
6	4	49.121	49.121	10491	52	463882	99.9851	26
6	5	49.129	49.129	10469	74	463831	99.974	37
6	6	49.138	49.138	10447	101	463757	99.9581	50
6	7	49.146	49.146	10425	132	463656	99.9364	66
6	8	49.154	49.154	10402	169	463524	99.9079	84
6	9	49.163	49.163	10380	209	463355	99.8715	105
6	10	49.171	49.171	10358	254	463146	99.8265	127
6	11	49.179	49.179	10336	303	462892	99.7717	152
6	12	49.188	49.188	10314	356	462589	99.7064	178
6	13	49.196	49.196	10293	412	462233	99.6296	206
6	14	49.204	49.204	10271	473	461821	99.5407	236
6	15	49.213	49.213	10249	537	461348	99.4388	268
6	16	49.221	49.221	10227	604	460811	99.3232	302
6	17	49.229	49.229	10206	675	460207	99.193	337
6	18	49.238	49.238	10184	748	459533	99.0476	374
6	19	49.246	49.246	10163	824	458785	98.8864	412
6	20	49.254	49.254	10141	903	457960	98.7087	451
6	21	49.263	49.263	10120	984	457058	98.5142	492
6	22	49.271	49.271	10099	1067	456074	98.3021	533
6	23	49.279	49.279	10078	1152	455007	98.0722	576
6	24	49.288	49.288	10056	1240	453855	97.8238	620
6	25	49.296	49.296	10035	1329	452615	97.5567	664
6	26	49.304	49.304	10014	1419	451287	97.2703	710
6	27	49.313	49.313	9993	1511	449867	96.9643	756
6	28	49.321	49.321	9972	1604	448356	96.6386	802
6	29	49.329	49.329	9951	1698	446752	96.2928	849
6	30	49.338	49.338	9930	1792	445054	95.9268	896
6	31	49.346	49.346	9910	1887	443262	95.5405	943
6	32	49.354	49.354	9889	1982	441375	95.1338	991
6	33	49.363	49.363	9868	2077	439393	94.7066	1039
6	34	49.371	49.371	9848	2173	437315	94.2589	1086
6	35	49.379	49.379	9827	2268	435143	93.7906	1134
6	36	49.388	49.388	9807	2363	432875	93.3018	1181
6	37	49.396	49.396	9786	2457	430512	92.7925	1229
6	38	49.404	49.404	9766	2551	428055	92.2628	1276
6	39	49.413	49.413	9745	2644	425503	91.7129	1322
6	40	49.421	49.421	9725	2736	422859	91.1429	1368
6	41	49.429	49.429	9705	2827	420123	90.5532	1414
6	42	49.438	49.438	9685	2917	417295	89.9438	1458
6	43	49.446	49.446	9665	3005	414379	89.3151	1502
6	44	49.454	49.454	9645	3092	411374	88.6675	1546
6	45	49.463	49.463	9625	3177	408282	88.0011	1588
6	46	49.471	49.471	9605	3260	405105	87.3163	1630
6	47	49.479	49.479	9585	3342	401845	86.6136	1671
6	48	49.488	49.488	9565	3422	398503	85.8932	1711
6	49	49.496	49.496	9545	3500	395081	85.1556	1750
6	50	49.504	49.504	9525	3576	391580	84.4012	1788
6	51	49.513	49.513	9506	3650	388005	83.6304	1825
6	52	49.521	49.521	9486	3721	384355	82.8438	1860
6	53	49.529	49.529	9466	3790	380634	82.0418	1895
6	54	49.538	49.538	9447	3857	376844	81.2249	1929
6	55	49.546	49.546	9427	3922	372987	80.3935	1961
6	56	49.554	49.554	9408	3984	369065	79.5482	1992
6	57	49.563	49.563	9389	4044	365081	78.6894	2022
6	58	49.571	49.571	9369	4102	361036	77.8177	2051
6	59	49.579	49.579	9350	4157	356934	76.9336	2079
6	60	49.588	49.588	9331	4210	352777	76.0375	2105
6	61	49.596	49.596	9312	4260	348567	75.1301	2130
6	62	49.604	49.604	9293	4308	344307	74.2119	2154
6	63	49.613	49.613	9274	4353	339999	73.2834	2176
6	64	49.621	49.621	9255	4396	335647	72.3452	2198
6	65	49.629	49.629	9236	4436	331251	71.3978	2218
6	66	49.638	49.638	9217	4474	326815	70.4416	2237
6	67	49.646	49.646	9198	4510	322341	69.4772	2255
6	68	49.654	49.654	9179	4543	317831	68.5052	2271
6	69	49.663	49.663	9160	4574	313288	67.526	2287
6	70	49.671	49.671	9142	4602	308714	66.5402	2301
6	71	49.679	49.679	9123	4629	304112	65.5482	2314
6	72	49.688	49.688	9104	4653	299483	64.5505	2326
6	73	49.696	49.696	9086	4675	294830	63.5476	2337
6	74	49.704	49.704	9067	4695	290155	62.54	2347
6	75	49.713	49.713	9049	4712	285461	61.5281	2356
6	76	49.721	49.721	9031	4728	280748	60.5125	2364
6	77	49.729	49.729	9012	4742	276021	59.4934	2371
6	78	49.738	49.738	8994	4753	271279	58.4714	2377
6	79	49.746	49.746	8976	4763	266526	57.4469	2382
6	80	49.754	49.754	8958	4771	261762	56.4202	2386
6	81	49.763	49.763	8939	4777	256991	55.3919	2389
6	82	49.771	49.771	8921	4782	252214	54.3622	2391
6	83	49.779	49.779	8903	4784	247432	53.3315	2392
6	84	49.788	49.788	8885	4785	242648	52.3004	2393
6	85	49.796	49.796	8867	4785	237863	51.2689	2392
6	86	49.804	49.804	8849	4783	233078	50.2376	2391
6	87	49.813	49.813	8832	4779	228295	49.2067	2390
6	88	49.821	49.821	8814	4775	223516	48.1766	2387
6	89	49.829	49.829	8796	4768	218741	47.1475	2384
6	90	49.838	49.838	8778	4761	213973	46.1197	2380
6	91	49.846	49.846	8761	4752	209212	45.0935	2376
6	92	49.854	49.854	8743	4742	204460	44.0692	2371
6	93	49.863	49.863	8725	4731	199718	43.0471	2365
6	94	49.871	49.871	8708	4719	194987	42.0274	2359
6	95	49.879	49.879	8690	4705	190268	41.0103	2353
6	96	49.888	49.888	8673	4691	185563	39.9962	2345
6	97	49.896	49.896	8656	4676	180872	38.9852	2338
6	98	49.904	49.904	8638	4660	176196	37.9774	2330
[truncated: 56,384 more rows]
