# Supplementary material for: Data-informed discovery of hydrolytic nanozymes
Source: Nat Commun. 2022 Feb 11;13:827. doi: 10.1038/s41467-022-28344-2 (PMC8837776; doi:10.1038/s41467-022-28344-2)
Supplement: Supplementary file 4 — Source Data [file 41467_2022_28344_MOESM4_ESM.zip › Source Data_NCOMMS-21-01890A/Fig. S27/S27b.xlsx]

## Sheet: S27b
[Header]
Application Name	LabSolutions
Version	5.92
Data File Name	H:\LabSolutions\Data\Project1\20200608-chitosan-pH8-60C_202069_004.lcd
Output Date	2020-06-24
Output Time	16:25:11
[File Information]
Type	Data File
Generated	2020-06-09 20:07:46
Generated by	System Administrator
Modified	2020-06-09 21:38:11
Modified by	System Administrator
[Sample Information]
Operator Name	System Administrator
Acquired	2020-06-09 20:08:08
Sample Type	0:Unknown
Level	0
Sample Name	chitosan-pH-8-60C-26.5h+P5
Sample ID
ISTD Amount1	1
ISTD Amount2	1
ISTD Amount3	1
ISTD Amount4	1
ISTD Amount5	1
ISTD Amount6	1
ISTD Amount7	1
ISTD Amount8	1
ISTD Amount9	1
ISTD Amount10	1
ISTD Amount11	1
ISTD Amount12	1
ISTD Amount13	1
ISTD Amount14	1
ISTD Amount15	1
ISTD Amount16	1
ISTD Amount17	1
ISTD Amount18	1
ISTD Amount19	1
ISTD Amount20	1
ISTD Amount21	1
ISTD Amount22	1
ISTD Amount23	1
ISTD Amount24	1
ISTD Amount25	1
ISTD Amount26	1
ISTD Amount27	1
ISTD Amount28	1
ISTD Amount29	1
ISTD Amount30	1
ISTD Amount31	1
ISTD Amount32	1
Sample Amount	1
Dilution Factor	1
Vial#	95
Injection Volume	20
[Original Files]
Data File	H:\LabSolutions\Data\Project1\20200608-chitosan-pH8-60C_202069_004.lcd
Method File	H:\LabSolutions\Data\Project1\GPC_Tris8.0_40C_bme190613.lcm
Batch File	H:\LabSolutions\Data\Project1\20200608-chitosan-pH8-60C.lcb
Report Format File	H:\LabSolutions\System\DEFAULT.lsr
[File Description]
[Configuration]
Instrument Name	UV+RID
Instrument #	1
Line #	1
# of Detectors	2
Detector ID	Detector A	Detector B
Detector Name	??????A	??????B
# of Channels	1	1
[Peak Table(Detector A)]
# of Peaks	6
Peak#	R.Time	I.Time	F.Time	Area	Height	A/H	Conc.	Mark	ID#	Name	k'	Plate #	Plate Ht.	Tailing	Resolution	Sep.Factor	Area Ratio	Height Ratio	Conc. %	Norm Conc.
1	27.575	26.017	27.842	20159	307	65.685	0				0	3884	38.619	0	0	0	0	0	0	0
2	28.126	27.842	28.433	4638	181	25.67	0	V			0.02	8404	17.848	0	0.368	0	0	0	0	0
3	41.29	39.192	43.167	10349004	264974	39.057	0				0.497	27048	5.546	0.86	11.798	24.883	0	0	0	0
4	44.178	43.25	44.933	94431	2521	37.462	0				0.602	31601	4.747	0.913	2.89	1.211	0	0	0	0
5	45.514	45.258	46.083	4665	161	29.037	0				0.651	63437	2.365	1.552	1.556	1.08	0	0	0	0
6	46.842	46.267	47.492	11641	347	33.527	0				0.699	41237	3.638	1.004	1.615	1.074	0	0	0	0
[Peak Table(Detector B)]
# of Peaks	7
Peak#	R.Time	I.Time	F.Time	Area	Height	A/H	Conc.	Mark	ID#	Name	k'	Plate #	Plate Ht.	Tailing	Resolution	Sep.Factor	Area Ratio	Height Ratio	Conc. %	Norm Conc.
1	28.455	25.208	28.642	933007	10894	85.645	0				0	47	3210.5	0	0	0	0	0	0	0
2	29.113	28.642	35.525	1805146	11409	158.228	0	V			0.023	176	854.001	0	0.052	0	0	0	0	0
3	38.053	35.758	40.342	306036	2510	121.939	0				0.337	2122	70.689	0.985	1.479	14.589	0	0	0	0
4	41.61	40.417	42.65	270794	6569	41.224	0				0.462	23773	6.31	0.877	1.623	1.371	0	0	0	0
5	43.962	43.425	44.792	6338	160	39.61	0				0.545	25804	5.813	1.218	2.164	1.179	0	0	0	0
6	49.988	48.458	50.925	1733539	12669	136.829	0				0.757	7193	20.854	0.803	3.491	1.389	0	0	0	0
7	51.815	51.15	54.2	2215419	7655	289.411	0				0.821	4906	30.577	2.348	0.687	1.085	0	0	0	0
[Compound Results(Detector A)]
# of IDs	0
[Compound Results(Detector B)]
# of IDs	0
[Group Results(Detector A)]
# of Groups	0
[Group Results(Detector B)]
# of Groups	0
[GPC Peak Table(Detector B)]
# of Peaks	7
Peak#	Start Time	Top Time	End Time	Start Volume	Top Volume	End Volume	Start M.W.	Top M.W.	End M.W.	Start Height	Top Height	End Height
1	25.208	28.455	28.642	25.208	28.455	28.642	5763425199	358138363	308663622	176	10894	221
2	28.642	29.113	35.525	28.642	29.113	35.525	308663622	212985155	2741330	221	11409	312
3	35.758	38.053	40.342	35.758	38.053	40.342	2394502	686451	227320	328	2510	316
4	40.417	41.61	42.65	40.417	41.61	42.65	219737	130538	85300	320	6569	215
5	43.425	43.962	44.792	43.425	43.962	44.792	63181	51740	38499	261	160	265
6	48.458	49.988	50.925	48.458	49.988	50.925	12483	8467	6824	-32013	12669	151
7	51.15	51.815	54.2	51.15	51.815	54.2	6496	5645	3636	169	7655	-34204
[Average Molecular Weight Table(Detector B)]
# of Peaks	7
Peak#	Mn	Mw	Mz	Mz1	Mv	Mw/Mn	Mv/Mn	Mz/Mw	I.Visc	%
Total	10812	121975924	812815788	1471863479	0	11281.1	0	6.66374	1	100
1	554928317	715009729	1022155371	1543817220	0	1.28847	0	1.42957	1	12.8331
2	51300903	121541050	177388436	211186808	0	2.36918	0	1.45949	1	24.829
3	647230	757590	888875	1034550	0	1.17051	0	1.17329	1	4.2094
4	132574	134574	136699	138961	0	1.01508	0	1.01579	1	3.7247
5	50462	50885	51303	51714	0	1.00837	0	1.00821	1	0.0872
6	9443	9597	9747	9890	0	1.01637	0	1.01561	1	23.8441
7	4557	4626	4699	4777	0	1.01503	0	1.01587	1	30.4726
[RT/MW Range Table(Detector B)]
# of RT/MW Range	0
[GPC Calibration Curve Table(Detector B)]
# of Points	8
#	Time(min)	M.W.	Weight	Error	Active	Virtual	Data Name
1	37.982	736000	1	3.2563	ON	OFF	H:\LabSolutions\Data\Project1\201904016STD-Tris 8.0-40C_2019418_009.lcd
2	39.316	348000	1	-5.4204	ON	OFF	H:\LabSolutions\Data\Project1\201904016STD-Tris 8.0-40C_2019418_008.lcd
3	40.555	200000	1	-3.2562	ON	OFF	H:\LabSolutions\Data\Project1\201904016STD-Tris 8.0-40C_2019418_007.lcd
4	42.107	113000	1	6.0367	ON	OFF	H:\LabSolutions\Data\Project1\201904016STD-Tris 8.0-40C_2019418_006.lcd
5	44.227	48800	1	3.6893	ON	OFF	H:\LabSolutions\Data\Project1\201904016STD-Tris 8.0-40C_2019418_005.lcd
6	46.137	23000	1	-7.0994	ON	OFF	H:\LabSolutions\Data\Project1\201904016STD-Tris 8.0-40C_2019418_004.lcd
7	49.462	9900	1	2.7697	ON	OFF	H:\LabSolutions\Data\Project1\201904016STD-Tris 8.0-40C_2019418_003.lcd
8	51.331	6200	1	-0.7662	ON	OFF	H:\LabSolutions\Data\Project1\201904016STD-Tris 8.0-40C_2019418_002.lcd
Calibration Curve	3rd Order
Comment
[GPC Slice Data Table(Detector B)]
# of Peaks	7
Peak#	Slice#	R.Time	Volume	M.W.	Height	Sub Total	%	Area
1	1	25.213	25.213	5741574405	1	1866014	100	1
1	2	25.221	25.221	5698131481	3	1866013	99.9999	1
1	3	25.229	25.229	5655031090	4	1866010	99.9998	2
1	4	25.238	25.238	5612270428	6	1866006	99.9996	3
1	5	25.246	25.246	5569846717	7	1866000	99.9993	4
1	6	25.254	25.254	5527757200	9	1865993	99.9989	4
1	7	25.263	25.263	5485999145	10	1865984	99.9984	5
1	8	25.271	25.271	5444569843	12	1865974	99.9979	6
1	9	25.279	25.279	5403466608	14	1865962	99.9972	7
1	10	25.288	25.288	5362686775	16	1865948	99.9964	8
1	11	25.296	25.296	5322227703	18	1865932	99.9956	9
1	12	25.304	25.304	5282086775	20	1865914	99.9946	10
1	13	25.313	25.313	5242261392	21	1865894	99.9936	11
1	14	25.321	25.321	5202748981	23	1865873	99.9925	11
1	15	25.329	25.329	5163546988	24	1865850	99.9912	12
1	16	25.338	25.338	5124652881	26	1865826	99.9899	13
1	17	25.346	25.346	5086064151	28	1865800	99.9885	14
1	18	25.354	25.354	5047778308	30	1865772	99.987	15
1	19	25.363	25.363	5009792884	32	1865742	99.9854	16
1	20	25.371	25.371	4972105433	34	1865710	99.9837	17
1	21	25.379	25.379	4934713528	36	1865677	99.9819	18
1	22	25.388	25.388	4897614762	38	1865641	99.98	19
1	23	25.396	25.396	4860806750	40	1865603	99.978	20
1	24	25.404	25.404	4824287127	42	1865563	99.9758	21
1	25	25.413	25.413	4788053545	44	1865520	99.9735	22
1	26	25.421	25.421	4752103679	46	1865476	99.9712	23
1	27	25.429	25.429	4716435223	49	1865429	99.9687	24
1	28	25.438	25.438	4681045890	51	1865381	99.9661	25
1	29	25.446	25.446	4645933411	53	1865330	99.9633	27
1	30	25.454	25.454	4611095539	56	1865276	99.9605	28
1	31	25.463	25.463	4576530042	59	1865220	99.9575	29
1	32	25.471	25.471	4542234710	61	1865162	99.9543	31
1	33	25.479	25.479	4508207350	64	1865100	99.951	32
1	34	25.488	25.488	4474445788	67	1865036	99.9476	34
1	35	25.496	25.496	4440947868	70	1864969	99.944	35
1	36	25.504	25.504	4407711453	73	1864899	99.9402	37
1	37	25.513	25.513	4374734422	76	1864826	99.9363	38
1	38	25.521	25.521	4342014674	79	1864750	99.9322	39
1	39	25.529	25.529	4309550124	82	1864671	99.928	41
1	40	25.538	25.538	4277338704	85	1864589	99.9236	42
1	41	25.546	25.546	4245378366	88	1864504	99.9191	44
1	42	25.554	25.554	4213667077	91	1864416	99.9143	46
1	43	25.563	25.563	4182202821	95	1864324	99.9094	47
1	44	25.571	25.571	4150983601	98	1864230	99.9044	49
1	45	25.579	25.579	4120007433	101	1864132	99.8991	51
1	46	25.588	25.588	4089272353	105	1864030	99.8937	53
1	47	25.596	25.596	4058776412	109	1863925	99.888	54
1	48	25.604	25.604	4028517678	113	1863816	99.8822	56
1	49	25.613	25.613	3998494234	116	1863704	99.8762	58
1	50	25.621	25.621	3968704180	120	1863587	99.8699	60
1	51	25.629	25.629	3939145631	124	1863467	99.8635	62
1	52	25.638	25.638	3909816720	128	1863343	99.8568	64
1	53	25.646	25.646	3880715592	132	1863215	99.85	66
1	54	25.654	25.654	3851840411	136	1863083	99.8429	68
1	55	25.663	25.663	3823189354	140	1862947	99.8357	70
1	56	25.671	25.671	3794760614	144	1862808	99.8282	72
1	57	25.679	25.679	3766552400	149	1862663	99.8204	74
1	58	25.688	25.688	3738562933	153	1862515	99.8125	77
1	59	25.696	25.696	3710790453	158	1862362	99.8043	79
1	60	25.704	25.704	3683233212	163	1862204	99.7958	81
1	61	25.713	25.713	3655889476	167	1862041	99.7871	84
1	62	25.721	25.721	3628757528	172	1861874	99.7781	86
1	63	25.729	25.729	3601835663	177	1861702	99.7689	88
1	64	25.738	25.738	3575122191	182	1861525	99.7594	91
1	65	25.746	25.746	3548615437	188	1861343	99.7497	94
1	66	25.754	25.754	3522313738	193	1861155	99.7396	97
1	67	25.763	25.763	3496215447	199	1860962	99.7293	99
1	68	25.771	25.771	3470318930	205	1860763	99.7186	102
1	69	25.779	25.779	3444622565	210	1860558	99.7076	105
1	70	25.788	25.788	3419124745	216	1860348	99.6963	108
1	71	25.796	25.796	3393823877	222	1860132	99.6848	111
1	72	25.804	25.804	3368718379	228	1859910	99.6729	114
1	73	25.813	25.813	3343806685	234	1859682	99.6607	117
1	74	25.821	25.821	3319087239	240	1859448	99.6481	120
1	75	25.829	25.829	3294558500	247	1859208	99.6353	123
1	76	25.838	25.838	3270218940	253	1858961	99.622	127
1	77	25.846	25.846	3246067042	260	1858708	99.6085	130
1	78	25.854	25.854	3222101303	267	1858448	99.5945	133
1	79	25.863	25.863	3198320232	273	1858182	99.5803	137
1	80	25.871	25.871	3174722349	280	1857908	99.5656	140
1	81	25.879	25.879	3151306190	287	1857628	99.5506	143
1	82	25.888	25.888	3128070298	293	1857342	99.5353	147
1	83	25.896	25.896	3105013233	300	1857048	99.5195	150
1	84	25.904	25.904	3082133564	308	1856748	99.5034	154
1	85	25.913	25.913	3059429873	316	1856440	99.4869	158
1	86	25.921	25.921	3036900753	324	1856124	99.47	162
1	87	25.929	25.929	3014544808	332	1855801	99.4527	166
1	88	25.938	25.938	2992360656	340	1855469	99.4349	170
1	89	25.946	25.946	2970346925	348	1855129	99.4167	174
1	90	25.954	25.954	2948502253	357	1854781	99.398	178
1	91	25.963	25.963	2926825292	366	1854424	99.3789	183
1	92	25.971	25.971	2905314702	375	1854059	99.3593	187
1	93	25.979	25.979	2883969158	384	1853684	99.3392	192
1	94	25.988	25.988	2862787342	393	1853300	99.3186	197
1	95	25.996	25.996	2841767950	403	1852906	99.2976	201
1	96	26.004	26.004	2820909687	412	1852503	99.276	206
1	97	26.013	26.013	2800211268	421	1852092	99.2539	211
1	98	26.021	26.021	2779671421	431	1851670	99.2313	215
1	99	26.029	26.029	2759288883	440	1851239	99.2082	220
1	100	26.038	26.038	2739062401	450	1850799	99.1846	225
1	101	26.046	26.046	2718990733	461	1850349	99.1605	230
1	102	26.054	26.054	2699072648	471	1849888	99.1358	236
1	103	26.063	26.063	2679306924	482	1849417	99.1106	241
1	104	26.071	26.071	2659692349	493	1848935	99.0847	246
1	105	26.079	26.079	2640227722	504	1848443	99.0583	252
1	106	26.088	26.088	2620911851	515	1847939	99.0314	257
1	107	26.096	26.096	2601743555	527	1847424	99.0038	263
1	108	26.104	26.104	2582721660	538	1846898	98.9756	269
1	109	26.113	26.113	2563845004	551	1846359	98.9467	275
1	110	26.121	26.121	2545112435	563	1845809	98.9172	281
1	111	26.129	26.129	2526522809	575	1845246	98.887	287
1	112	26.138	26.138	2508074992	587	1844671	98.8562	294
1	113	26.146	26.146	2489767859	600	1844084	98.8247	300
1	114	26.154	26.154	2471600295	613	1843483	98.7926	307
1	115	26.163	26.163	2453571193	626	1842870	98.7597	313
1	116	26.171	26.171	2435679456	640	1842244	98.7262	320
1	117	26.179	26.179	2417923996	653	1841604	98.6919	327
1	118	26.188	26.188	2400303734	667	1840951	98.6569	334
1	119	26.196	26.196	2382817598	682	1840283	98.6211	341
1	120	26.204	26.204	2365464528	696	1839601	98.5845	348
1	121	26.213	26.213	2348243471	711	1838905	98.5472	356
1	122	26.221	26.221	2331153381	726	1838194	98.5091	363
1	123	26.229	26.229	2314193223	742	1837467	98.4702	371
1	124	26.238	26.238	2297361971	757	1836726	98.4304	379
1	125	26.246	26.246	2280658605	773	1835968	98.3899	386
1	126	26.254	26.254	2264082114	789	1835196	98.3484	394
1	127	26.263	26.263	2247631497	805	1834407	98.3062	402
1	128	26.271	26.271	2231305759	821	1833602	98.2631	411
1	129	26.279	26.279	2215103914	838	1832781	98.2191	419
1	130	26.288	26.288	2199024985	855	1831944	98.1742	427
1	131	26.296	26.296	2183068001	872	1831089	98.1284	436
1	132	26.304	26.304	2167232002	890	1830217	98.0816	445
1	133	26.313	26.313	2151516032	908	1829327	98.0339	454
1	134	26.321	26.321	2135919145	926	1828419	97.9853	463
1	135	26.329	26.329	2120440404	944	1827492	97.9356	472
1	136	26.338	26.338	2105078876	963	1826548	97.885	482
1	137	26.346	26.346	2089833639	982	1825585	97.8334	491
1	138	26.354	26.354	2074703778	1002	1824602	97.7807	501
1	139	26.363	26.363	2059688383	1022	1823600	97.727	511
1	140	26.371	26.371	2044786554	1042	1822578	97.6723	521
1	141	26.379	26.379	2029997398	1063	1821536	97.6164	531
1	142	26.388	26.388	2015320028	1084	1820473	97.5594	542
1	143	26.396	26.396	2000753566	1105	1819389	97.5014	552
1	144	26.404	26.404	1986297139	1127	1818284	97.4422	563
1	145	26.413	26.413	1971949882	1148	1817158	97.3818	574
1	146	26.421	26.421	1957710939	1171	1816009	97.3202	585
1	147	26.429	26.429	1943579459	1193	1814839	97.2575	596
1	148	26.438	26.438	1929554597	1216	1813646	97.1936	608
1	149	26.446	26.446	1915635517	1239	1812430	97.1284	619
1	150	26.454	26.454	1901821388	1263	1811191	97.062	631
1	151	26.463	26.463	1888111388	1287	1809928	96.9944	644
1	152	26.471	26.471	1874504700	1312	1808641	96.9254	656
1	153	26.479	26.479	1861000514	1336	1807329	96.8551	668
1	154	26.488	26.488	1847598026	1362	1805993	96.7835	681
1	155	26.496	26.496	1834296439	1387	1804631	96.7105	694
1	156	26.504	26.504	1821094963	1414	1803244	96.6361	707
1	157	26.513	26.513	1807992815	1441	1801830	96.5604	720
1	158	26.521	26.521	1794989216	1467	1800390	96.4832	734
1	159	26.529	26.529	1782083395	1494	1798922	96.4045	747
1	160	26.538	26.538	1769274587	1522	1797428	96.3245	761
1	161	26.546	26.546	1756562034	1550	1795906	96.2429	775
1	162	26.554	26.554	1743944982	1578	1794357	96.1599	789
1	163	26.563	26.563	1731422685	1607	1792779	96.0753	803
1	164	26.571	26.571	1718994402	1636	1791172	95.9892	818
1	165	26.579	26.579	1706659399	1665	1789536	95.9015	833
1	166	26.588	26.588	1694416948	1695	1787871	95.8123	848
1	167	26.596	26.596	1682266325	1726	1786175	95.7214	863
1	168	26.604	26.604	1670206813	1757	1784449	95.6289	878
1	169	26.613	26.613	1658237703	1788	1782692	95.5348	894
1	170	26.621	26.621	1646358288	1820	1780904	95.4389	910
1	171	26.629	26.629	1634567868	1852	1779084	95.3414	926
1	172	26.638	26.638	1622865751	1885	1777232	95.2421	943
1	173	26.646	26.646	1611251247	1918	1775347	95.1411	959
1	174	26.654	26.654	1599723675	1952	1773428	95.0383	976
1	175	26.663	26.663	1588282355	1986	1771476	94.9337	993
1	176	26.671	26.671	1576926618	2020	1769491	94.8273	1010
1	177	26.679	26.679	1565655796	2055	1767470	94.719	1028
1	178	26.688	26.688	1554469229	2091	1765415	94.6089	1046
1	179	26.696	26.696	1543366261	2127	1763324	94.4968	1064
1	180	26.704	26.704	1532346241	2164	1761197	94.3828	1082
1	181	26.713	26.713	1521408525	2201	1759033	94.2668	1100
1	182	26.721	26.721	1510552473	2238	1756832	94.1489	1119
1	183	26.729	26.729	1499777450	2276	1754594	94.029	1138
1	184	26.738	26.738	1489082826	2314	1752318	93.907	1157
1	185	26.746	26.746	1478467977	2353	1750004	93.783	1176
1	186	26.754	26.754	1467932283	2392	1747651	93.6569	1196
1	187	26.763	26.763	1457475130	2432	1745258	93.5287	1216
1	188	26.771	26.771	1447095909	2472	1742826	93.3984	1236
1	189	26.779	26.779	1436794014	2513	1740354	93.2659	1257
1	190	26.788	26.788	1426568846	2555	1737841	93.1312	1277
1	191	26.796	26.796	1416419810	2597	1735286	92.9943	1298
1	192	26.804	26.804	1406346315	2639	1732690	92.8551	1320
1	193	26.813	26.813	1396347777	2682	1730050	92.7137	1341
1	194	26.821	26.821	1386423615	2725	1727369	92.57	1362
1	195	26.829	26.829	1376573252	2768	1724644	92.4239	1384
1	196	26.838	26.838	1366796117	2813	1721875	92.2756	1406
1	197	26.846	26.846	1357091643	2858	1719062	92.1248	1429
1	198	26.854	26.854	1347459268	2903	1716205	91.9717	1451
1	199	26.863	26.863	1337898434	2949	1713302	91.8161	1474
1	200	26.871	26.871	1328408589	2995	1710353	91.6581	1497
1	201	26.879	26.879	1318989182	3042	1707358	91.4976	1521
1	202	26.888	26.888	1309639670	3089	1704317	91.3346	1544
1	203	26.896	26.896	1300359512	3137	1701228	91.1691	1568
1	204	26.904	26.904	1291148173	3185	1698091	91.001	1593
1	205	26.913	26.913	1282005121	3234	1694906	90.8303	1617
1	206	26.921	26.921	1272929829	3283	1691672	90.657	1641
1	207	26.929	26.929	1263921775	3332	1688389	90.481	1666
1	208	26.938	26.938	1254980438	3382	1685056	90.3025	1691
1	209	26.946	26.946	1246105305	3433	1681674	90.1212	1717
1	210	26.954	26.954	1237295866	3484	1678241	89.9372	1742
1	211	26.963	26.963	1228551612	3536	1674757	89.7505	1768
1	212	26.971	26.971	1219872043	3588	1671221	89.561	1794
1	213	26.979	26.979	1211256660	3640	1667633	89.3687	1820
1	214	26.988	26.988	1202704969	3693	1663993	89.1737	1846
1	215	26.996	26.996	1194216478	3746	1660300	88.9758	1873
1	216	27.004	27.004	1185790702	3800	1656554	88.775	1900
1	217	27.013	27.013	1177427158	3854	1652754	88.5714	1927
1	218	27.021	27.021	1169125367	3909	1648900	88.3648	1954
1	219	27.029	27.029	1160884854	3964	1644991	88.1554	1982
1	220	27.038	27.038	1152705148	4019	1641028	87.9429	2010
1	221	27.046	27.046	1144585781	4075	1637008	87.7275	2038
1	222	27.054	27.054	1136526291	4132	1632933	87.5091	2066
1	223	27.063	27.063	1128526216	4189	1628801	87.2877	2094
1	224	27.071	27.071	1120585101	4246	1624612	87.0632	2123
1	225	27.079	27.079	1112702493	4303	1620367	86.8357	2152
1	226	27.088	27.088	1104877942	4361	1616064	86.6051	2180
1	227	27.096	27.096	1097111004	4419	1611703	86.3714	2210
1	228	27.104	27.104	1089401236	4478	1607283	86.1346	2239
1	229	27.113	27.113	1081748201	4536	1602806	85.8946	2268
1	230	27.121	27.121	1074151462	4595	1598269	85.6515	2298
1	231	27.129	27.129	1066610589	4655	1593674	85.4052	2327
1	232	27.138	27.138	1059125153	4715	1589019	85.1558	2357
1	233	27.146	27.146	1051694730	4775	1584304	84.9031	2387
1	234	27.154	27.154	1044318899	4835	1579529	84.6472	2418
1	235	27.163	27.163	1036997241	4895	1574694	84.3881	2448
1	236	27.171	27.171	1029729342	4956	1569799	84.1258	2478
1	237	27.179	27.179	1022514791	5017	1564843	83.8602	2508
1	238	27.188	27.188	1015353180	5078	1559826	83.5913	2539
1	239	27.196	27.196	1008244104	5140	1554748	83.3192	2570
1	240	27.204	27.204	1001187161	5201	1549608	83.0438	2601
1	241	27.213	27.213	994181953	5263	1544407	82.765	2631
1	242	27.221	27.221	987228085	5325	1539145	82.483	2662
1	243	27.229	27.229	980325164	5387	1533820	82.1977	2693
1	244	27.238	27.238	973472802	5449	1528433	81.909	2725
1	245	27.246	27.246	966670612	5512	1522984	81.617	2756
1	246	27.254	27.254	959918212	5574	1517472	81.3216	2787
1	247	27.263	27.263	953215223	5637	1511898	81.0229	2818
1	248	27.271	27.271	946561266	5699	1506261	80.7208	2850
1	249	27.279	27.279	939955969	5762	1500562	80.4153	2881
1	250	27.288	27.288	933398960	5825	1494800	80.1066	2912
1	251	27.296	27.296	926889872	5887	1488975	79.7944	2944
1	252	27.304	27.304	920428339	5950	1483087	79.4789	2975
1	253	27.313	27.313	914013999	6012	1477138	79.16	3006
1	254	27.321	27.321	907646494	6074	1471126	78.8379	3037
1	255	27.329	27.329	901325466	6136	1465052	78.5124	3068
1	256	27.338	27.338	895050562	6199	1458916	78.1836	3099
1	257	27.346	27.346	888821431	6261	1452717	77.8514	3131
1	258	27.354	27.354	882637726	6323	1446456	77.5158	3162
1	259	27.363	27.363	876499100	6385	1440133	77.177	3193
1	260	27.371	27.371	870405212	6447	1433748	76.8348	3224
1	261	27.379	27.379	864355721	6509	1427301	76.4893	3254
1	262	27.388	27.388	858350290	6570	1420792	76.1405	3285
1	263	27.396	27.396	852388584	6632	1414222	75.7884	3316
1	264	27.404	27.404	846470272	6693	1407590	75.433	3347
1	265	27.413	27.413	840595025	6754	1400897	75.0743	3377
1	266	27.421	27.421	834762515	6814	1394143	74.7123	3407
1	267	27.429	27.429	828972419	6875	1387328	74.3471	3437
1	268	27.438	27.438	823224415	6935	1380453	73.9787	3468
1	269	27.446	27.446	817518184	6995	1373518	73.6071	3498
1	270	27.454	27.454	811853409	7055	1366523	73.2322	3527
1	271	27.463	27.463	806229777	7114	1359468	72.8541	3557
1	272	27.471	27.471	800646975	7173	1352354	72.4729	3587
1	273	27.479	27.479	795104696	7232	1345181	72.0885	3616
1	274	27.488	27.488	789602631	7291	1337948	71.7009	3645
1	275	27.496	27.496	784140477	7349	1330658	71.3102	3674
1	276	27.504	27.504	778717932	7406	1323309	70.9163	3703
1	277	27.513	27.513	773334697	7463	1315902	70.5194	3732
1	278	27.521	27.521	767990473	7520	1308439	70.1195	3760
1	279	27.529	27.529	762684967	7577	1300919	69.7165	3788
1	280	27.538	27.538	757417886	7633	1293342	69.3104	3817
1	281	27.546	27.546	752188940	7689	1285709	68.9014	3844
1	282	27.554	27.554	746997840	7744	1278020	68.4893	3872
1	283	27.563	27.563	741844302	7798	1270276	68.0743	3899
1	284	27.571	27.571	736728040	7853	1262478	67.6564	3926
1	285	27.579	27.579	731648776	7906	1254625	67.2356	3953
1	286	27.588	27.588	726606229	7960	1246719	66.8119	3980
1	287	27.596	27.596	721600122	8013	1238759	66.3853	4006
1	288	27.604	27.604	716630181	8065	1230746	65.9559	4032
1	289	27.613	27.613	711696133	8116	1222682	65.5237	4058
1	290	27.621	27.621	706797709	8167	1214566	65.0888	4084
1	291	27.629	27.629	701934639	8218	1206399	64.6511	4109
1	292	27.638	27.638	697106658	8268	1198181	64.2107	4134
1	293	27.646	27.646	692313501	8317	1189913	63.7677	4159
1	294	27.654	27.654	687554907	8366	1181596	63.3219	4183
1	295	27.663	27.663	682830615	8414	1173230	62.8736	4207
1	296	27.671	27.671	678140367	8462	1164816	62.4227	4231
1	297	27.679	27.679	673483909	8509	1156354	61.9692	4254
1	298	27.688	27.688	668860985	8555	1147845	61.5132	4277
1	299	27.696	27.696	664271343	8601	1139290	61.0548	4300
1	300	27.704	27.704	659714735	8646	1130690	60.5938	4323
1	301	27.713	27.713	655190911	8690	1122044	60.1305	4345
1	302	27.721	27.721	650699626	8733	1113354	59.6648	4367
1	303	27.729	27.729	646240635	8776	1104621	59.1968	4388
1	304	27.738	27.738	641813697	8817	1095845	58.7265	4409
1	305	27.746	27.746	637418570	8858	1087028	58.254	4429
1	306	27.754	27.754	633055017	8897	1078170	57.7793	4449
1	307	27.763	27.763	628722800	8936	1069273	57.3025	4468
1	308	27.771	27.771	624421685	8974	1060337	56.8236	4487
1	309	27.779	27.779	620151439	9010	1051363	56.3427	4505
1	310	27.788	27.788	615911831	9046	1042353	55.8598	4523
1	311	27.796	27.796	611702631	9080	1033307	55.3751	4540
1	312	27.804	27.804	607523612	9113	1024226	54.8885	4557
1	313	27.813	27.813	603374548	9145	1015113	54.4001	4572
1	314	27.821	27.821	599255214	9175	1005968	53.91	4588
1	315	27.829	27.829	595165390	9204	996793	53.4183	4602
1	316	27.838	27.838	591104853	9232	987589	52.925	4616
1	317	27.846	27.846	587073385	9258	978357	52.4303	4629
1	318	27.854	27.854	583070770	9283	969098	51.9341	4642
1	319	27.863	27.863	579096791	9307	959815	51.4366	4653
1	320	27.871	27.871	575151234	9329	950508	50.9379	4664
1	321	27.879	27.879	571233888	9349	941179	50.438	4675
1	322	27.888	27.888	567344542	9369	931830	49.9369	4684
1	323	27.896	27.896	563482987	9386	922461	49.4348	4693
1	324	27.904	27.904	559649016	9403	913075	48.9318	4701
1	325	27.913	27.913	555842423	9418	903672	48.4279	4709
1	326	27.921	27.921	552063004	9432	894254	47.9232	4716
1	327	27.929	27.929	548310557	9445	884822	47.4177	4722
1	328	27.938	27.938	544584881	9457	875377	46.9116	4728
1	329	27.946	27.946	540885776	9468	865920	46.4048	4734
1	330	27.954	27.954	537213044	9478	856452	45.8974	4739
1	331	27.963	27.963	533566490	9489	846974	45.3895	4744
1	332	27.971	27.971	529945919	9498	837485	44.881	4749
1	333	27.979	27.979	526351136	9508	827987	44.3719	4754
1	334	27.988	27.988	522781952	9517	818479	43.8624	4758
1	335	27.996	27.996	519238174	9526	808962	43.3524	4763
1	336	28.004	28.004	515719615	9534	799437	42.8419	4767
1	337	28.013	28.013	512226087	9544	789902	42.331	4772
1	338	28.021	28.021	508757404	9553	780359	41.8195	4777
1	339	28.029	28.029	505313382	9563	770805	41.3076	4782
1	340	28.038	28.038	501893837	9573	761242	40.7951	4787
1	341	28.046	28.046	498498589	9584	751669	40.2821	4792
1	342	28.054	28.054	495127456	9596	742084	39.7684	4798
1	343	28.063	28.063	491780260	9609	732488	39.2542	4804
1	344	28.071	28.071	488456824	9623	722880	38.7393	4811
1	345	28.079	28.079	485156971	9638	713257	38.2236	4819
1	346	28.088	28.088	481880527	9654	703619	37.7071	4827
1	347	28.096	28.096	478627318	9672	693965	37.1897	4836
1	348	28.104	28.104	475397173	9690	684294	36.6714	4845
1	349	28.113	28.113	472189919	9710	674603	36.1521	4855
1	350	28.121	28.121	469005389	9732	664893	35.6317	4866
1	351	28.129	28.129	465843414	9755	655162	35.1102	4877
1	352	28.138	28.138	462703827	9779	645407	34.5875	4890
1	353	28.146	28.146	459586462	9805	635627	34.0634	4903
1	354	28.154	28.154	456491156	9833	625822	33.5379	4916
1	355	28.163	28.163	453417745	9862	615989	33.011	4931
1	356	28.171	28.171	450366068	9893	606127	32.4825	4946
1	357	28.179	28.179	447335964	9925	596235	31.9523	4963
1	358	28.188	28.188	444327274	9959	586310	31.4204	4980
1	359	28.196	28.196	441339839	9995	576351	30.8867	4997
1	360	28.204	28.204	438373503	10031	566356	30.3511	5016
1	361	28.213	28.213	435428111	10069	556325	29.8135	5035
1	362	28.221	28.221	432503507	10109	546255	29.2739	5054
1	363	28.229	28.229	429599539	10150	536147	28.7322	5075
1	364	28.238	28.238	426716054	10191	525997	28.1883	5096
1	365	28.246	28.246	423852902	10234	515806	27.6421	5117
1	366	28.254	28.254	421009933	10276	505572	27.0937	5138
1	367	28.263	28.263	418186998	10319	495296	26.543	5160
1	368	28.271	28.271	415383949	10363	484976	25.99	5181
1	369	28.279	28.279	412600641	10406	474614	25.4346	5203
1	370	28.288	28.288	409836928	10449	464208	24.877	5224
1	371	28.296	28.296	407092667	10491	453759	24.317	5245
1	372	28.304	28.304	404367713	10532	443268	23.7548	5266
1	373	28.313	28.313	401661925	10571	432736	23.1904	5286
1	374	28.321	28.321	398975163	10610	422165	22.6239	5305
1	375	28.329	28.329	396307286	10646	411556	22.0553	5323
1	376	28.338	28.338	393658156	10680	400910	21.4848	5340
1	377	28.346	28.346	391027635	10711	390230	20.9125	5356
1	378	28.354	28.354	388415586	10741	379518	20.3384	5370
1	379	28.363	28.363	385821875	10767	368778	19.7629	5384
1	380	28.371	28.371	383246366	10791	358011	19.1858	5396
1	381	28.379	28.379	380688927	10812	347219	18.6075	5406
1	382	28.388	28.388	378149424	10831	336407	18.0281	5415
1	383	28.396	28.396	375627726	10847	325576	17.4477	5423
1	384	28.404	28.404	373123703	10860	314730	16.8664	5430
1	385	28.413	28.413	370637225	10871	303870	16.2844	5435
1	386	28.421	28.421	368168164	10880	292999	15.7018	5440
1	387	28.429	28.429	365716392	10886	282119	15.1188	5443
1	388	28.438	28.438	363281783	10891	271233	14.5354	5445
1	389	28.446	28.446	360864212	10893	260342	13.9518	5447
1	390	28.454	28.454	358463553	10894	249449	13.368	5447
1	391	28.463	28.463	356079683	10893	238555	12.7842	5447
1	392	28.471	28.471	353712480	10891	227662	12.2004	5446
1	393	28.479	28.479	351361821	10888	216771	11.6168	5444
1	394	28.488	28.488	349027585	10884	205882	11.0333	5442
1	395	28.496	28.496	346709654	10880	194998	10.45	5440
1	396	28.504	28.504	344407907	10874	184118	9.8669	5437
1	397	28.513	28.513	342122227	10868	173244	9.2842	5434
1	398	28.521	28.521	339852496	10862	162376	8.7017	5431
1	399	28.529	28.529	337598599	10856	151513	8.1196	5428
1	400	28.538	28.538	335360418	10849	140657	7.5378	5425
1	401	28.546	28.546	333137842	10843	129808	6.9564	5422
1	402	28.554	28.554	330930754	10837	118965	6.3753	5418
1	403	28.563	28.563	328739043	10831	108128	5.7946	5415
1	404	28.571	28.571	326562596	10826	97297	5.2142	5413
1	405	28.579	28.579	324401303	10820	86471	4.634	5410
1	406	28.588	28.588	322255053	10816	75651	4.0541	5408
1	407	28.596	28.596	320123737	10812	64835	3.4745	5406
1	408	28.604	28.604	318007245	10809	54023	2.8951	5404
1	409	28.613	28.613	315905471	10806	43214	2.3159	5403
1	410	28.621	28.621	313818307	10804	32409	1.7368	5402
1	411	28.629	28.629	311745647	10803	21605	1.1578	5401
1	412	28.638	28.638	309687386	10802	10802	0.5789	5401
2	1	28.646	28.646	307643419	10802	3610293	100	5401
2	2	28.654	28.654	305613642	10804	3599490	99.7008	5402
2	3	28.663	28.663	303597952	10806	3588686	99.4015	5403
2	4	28.671	28.671	301596248	10808	3577881	99.1022	5404
2	5	28.679	28.679	299608427	10812	3567072	98.8029	5406
2	6	28.688	28.688	297634389	10816	3556260	98.5034	5408
2	7	28.696	28.696	295674034	10821	3545444	98.2038	5411
2	8	28.704	28.704	293727263	10827	3534623	97.9041	5413
2	9	28.713	28.713	291793977	10834	3523796	97.6042	5417
2	10	28.721	28.721	289874079	10841	3512963	97.3041	5421
2	11	28.729	28.729	287967472	10850	3502121	97.0038	5425
2	12	28.738	28.738	286074059	10858	3491271	96.7033	5429
2	13	28.746	28.746	284193745	10868	3480413	96.4025	5434
2	14	28.754	28.754	282326436	10878	3469545	96.1015	5439
2	15	28.763	28.763	280472037	10890	3458667	95.8002	5445
2	16	28.771	28.771	278630454	10902	3447777	95.4986	5451
2	17	28.779	28.779	276801596	10914	3436875	95.1966	5457
2	18	28.788	28.788	274985370	10927	3425961	94.8943	5464
2	19	28.796	28.796	273181685	10940	3415034	94.5916	5470
2	20	28.804	28.804	271390451	10954	3404093	94.2886	5477
2	21	28.813	28.813	269611577	10968	3393139	93.9852	5484
2	22	28.821	28.821	267844974	10983	3382171	93.6814	5492
2	23	28.829	28.829	266090554	10998	3371188	93.3771	5499
2	24	28.838	28.838	264348229	11014	3360190	93.0725	5507
2	25	28.846	28.846	262617912	11030	3349176	92.7674	5515
2	26	28.854	28.854	260899516	11046	3338146	92.4619	5523
2	27	28.863	28.863	259192955	11063	3327100	92.156	5531
2	28	28.871	28.871	257498144	11079	3316037	91.8495	5540
2	29	28.879	28.879	255814998	11096	3304957	91.5426	5548
2	30	28.888	28.888	254143434	11113	3293861	91.2353	5557
2	31	28.896	28.896	252483367	11130	3282748	90.9275	5565
2	32	28.904	28.904	250834716	11146	3271618	90.6192	5573
2	33	28.913	28.913	249197398	11163	3260472	90.3105	5582
2	34	28.921	28.921	247571331	11180	3249308	90.0013	5590
2	35	28.929	28.929	245956435	11197	3238128	89.6916	5599
2	36	28.938	28.938	244352629	11214	3226931	89.3814	5607
2	37	28.946	28.946	242759834	11230	3215717	89.0708	5615
2	38	28.954	28.954	241177971	11246	3204487	88.7598	5623
2	39	28.963	28.963	239606961	11262	3193241	88.4483	5631
2	40	28.971	28.971	238046726	11277	3181979	88.1363	5638
2	41	28.979	28.979	236497188	11291	3170703	87.824	5646
2	42	28.988	28.988	234958272	11305	3159411	87.5112	5653
2	43	28.996	28.996	233429901	11318	3148106	87.1981	5659
2	44	29.004	29.004	231911999	11331	3136788	86.8846	5665
2	45	29.013	29.013	230404491	11342	3125457	86.5707	5671
2	46	29.021	29.021	228907303	11353	3114115	86.2566	5676
2	47	29.029	29.029	227420361	11362	3102762	85.9421	5681
2	48	29.038	29.038	225943591	11371	3091400	85.6274	5686
2	49	29.046	29.046	224476921	11379	3080029	85.3124	5689
2	50	29.054	29.054	223020279	11386	3068650	84.9973	5693
2	51	29.063	29.063	221573592	11392	3057264	84.6819	5696
2	52	29.071	29.071	220136789	11397	3045871	84.3663	5699
2	53	29.079	29.079	218709800	11402	3034474	84.0506	5701
2	54	29.088	29.088	217292554	11405	3023073	83.7348	5702
2	55	29.096	29.096	215884983	11407	3011668	83.4189	5703
2	56	29.104	29.104	214487016	11408	3000261	83.103	5704
2	57	29.113	29.113	213098585	11409	2988853	82.787	5704
2	58	29.121	29.121	211719622	11408	2977445	82.471	5704
2	59	29.129	29.129	210350060	11407	2966036	82.155	5703
2	60	29.138	29.138	208989832	11405	2954629	81.8391	5702
2	61	29.146	29.146	207638870	11402	2943225	81.5232	5701
2	62	29.154	29.154	206297109	11399	2931822	81.2073	5699
2	63	29.163	29.163	204964483	11395	2920423	80.8916	5697
2	64	29.171	29.171	203640927	11390	2909029	80.576	5695
2	65	29.179	29.179	202326376	11385	2897639	80.2605	5693
2	66	29.188	29.188	201020767	11380	2886253	79.9451	5690
2	67	29.196	29.196	199724036	11375	2874873	79.6299	5687
2	68	29.204	29.204	198436118	11369	2863499	79.3149	5684
2	69	29.213	29.213	197156953	11362	2852130	79	5681
2	70	29.221	29.221	195886476	11356	2840768	78.6852	5678
2	71	29.229	29.229	194624628	11349	2829412	78.3707	5674
2	72	29.238	29.238	193371346	11342	2818064	78.0564	5671
2	73	29.246	29.246	192126569	11335	2806722	77.7422	5667
2	74	29.254	29.254	190890237	11327	2795387	77.4283	5664
2	75	29.263	29.263	189662289	11320	2784060	77.1145	5660
2	76	29.271	29.271	188442668	11313	2772740	76.801	5656
2	77	29.279	29.279	187231312	11305	2761427	76.4876	5653
2	78	29.288	29.288	186028164	11298	2750121	76.1745	5649
2	79	29.296	29.296	184833166	11290	2738823	75.8615	5645
2	80	29.304	29.304	183646259	11283	2727533	75.5488	5641
2	81	29.313	29.313	182467386	11275	2716250	75.2363	5638
2	82	29.321	29.321	181296490	11267	2704975	74.924	5634
2	83	29.329	29.329	180133516	11260	2693708	74.6119	5630
2	84	29.338	29.338	178978405	11252	2682448	74.3	5626
2	85	29.346	29.346	177831104	11244	2671196	73.9883	5622
2	86	29.354	29.354	176691556	11236	2659951	73.6769	5618
2	87	29.363	29.363	175559707	11228	2648715	73.3657	5614
2	88	29.371	29.371	174435502	11220	2637487	73.0547	5610
2	89	29.379	29.379	173318887	11211	2626268	72.7439	5606
2	90	29.388	29.388	172209809	11203	2615057	72.4334	5601
2	91	29.396	29.396	171108214	11194	2603854	72.1231	5597
2	92	29.404	29.404	170014049	11186	2592660	71.813	5593
2	93	29.413	29.413	168927262	11177	2581474	71.5032	5589
2	94	29.421	29.421	167847801	11168	2570297	71.1936	5584
2	95	29.429	29.429	166775614	11158	2559129	70.8843	5579
2	96	29.438	29.438	165710649	11149	2547971	70.5752	5574
2	97	29.446	29.446	164652856	11139	2536822	70.2664	5569
2	98	29.454	29.454	163602184	11129	2525683	69.9579	5564
2	99	29.463	29.463	162558583	11119	2514554	69.6496	5559
2	100	29.471	29.471	161522003	11108	2503436	69.3416	5554
2	101	29.479	29.479	160492394	11098	2492327	69.0339	5549
2	102	29.488	29.488	159469708	11087	2481229	68.7265	5544
2	103	29.496	29.496	158453895	11076	2470142	68.4195	5538
2	104	29.504	29.504	157444907	11065	2459066	68.1127	5532
2	105	29.513	29.513	156442697	11053	2448002	67.8062	5526
2	106	29.521	29.521	155447216	11041	2436949	67.5	5520
2	107	29.529	29.529	154458417	11029	2425908	67.1942	5514
2	108	29.538	29.538	153476253	11016	2414879	66.8887	5508
2	109	29.546	29.546	152500678	11003	2403863	66.5836	5502
2	110	29.554	29.554	151531645	10991	2392860	66.2788	5495
2	111	29.563	29.563	150569108	10977	2381869	65.9744	5489
2	112	29.571	29.571	149613021	10963	2370892	65.6704	5482
2	113	29.579	29.579	148663340	10949	2359929	65.3667	5475
2	114	29.588	29.588	147720019	10935	2348979	65.0634	5468
2	115	29.596	29.596	146783014	10921	2338044	64.7605	5460
2	116	29.604	29.604	145852280	10906	2327123	64.458	5453
2	117	29.613	29.613	144927773	10890	2316218	64.156	5445
2	118	29.621	29.621	144009450	10874	2305327	63.8543	5437
2	119	29.629	29.629	143097267	10858	2294453	63.5531	5429
2	120	29.638	29.638	142191181	10842	2283595	63.2523	5421
2	121	29.646	29.646	141291150	10825	2272753	62.952	5413
2	122	29.654	29.654	140397131	10808	2261928	62.6522	5404
2	123	29.663	29.663	139509083	10791	2251119	62.3528	5395
2	124	29.671	29.671	138626962	10773	2240328	62.0539	5386
2	125	29.679	29.679	137750728	10755	2229555	61.7555	5377
2	126	29.688	29.688	136880340	10736	2218801	61.4576	5368
2	127	29.696	29.696	136015756	10717	2208064	61.1603	5359
2	128	29.704	29.704	135156937	10698	2197347	60.8634	5349
2	129	29.713	29.713	134303841	10679	2186649	60.5671	5339
2	130	29.721	29.721	133456430	10659	2175970	60.2713	5329
2	131	29.729	29.729	132614662	10639	2165311	59.9761	5319
2	132	29.738	29.738	131778499	10618	2154673	59.6814	5309
2	133	29.746	29.746	130947902	10597	2144055	59.3873	5298
2	134	29.754	29.754	130122831	10575	2133458	59.0938	5288
2	135	29.763	29.763	129303249	10553	2122883	58.8009	5277
2	136	29.771	29.771	128489117	10531	2112330	58.5085	5266
2	137	29.779	29.779	127680397	10509	2101798	58.2168	5254
2	138	29.788	29.788	126877050	10486	2091290	57.9258	5243
2	139	29.796	29.796	126079041	10463	2080804	57.6353	5231
2	140	29.804	29.804	125286331	10439	2070341	57.3455	5219
2	141	29.813	29.813	124498884	10415	2059902	57.0564	5207
2	142	29.821	29.821	123716663	10390	2049488	56.7679	5195
2	143	29.829	29.829	122939632	10366	2039097	56.4801	5183
2	144	29.838	29.838	122167754	10341	2028731	56.193	5171
2	145	29.846	29.846	121400994	10316	2018390	55.9066	5158
2	146	29.854	29.854	120639316	10290	2008074	55.6208	5145
2	147	29.863	29.863	119882685	10264	1997784	55.3358	5132
2	148	29.871	29.871	119131066	10238	1987520	55.0515	5119
2	149	29.879	29.879	118384423	10211	1977282	54.7679	5106
2	150	29.888	29.888	117642723	10184	1967071	54.4851	5092
2	151	29.896	29.896	116905931	10157	1956886	54.203	5078
2	152	29.904	29.904	116174013	10129	1946730	53.9217	5065
2	153	29.913	29.913	115446935	10101	1936601	53.6411	5050
2	154	29.921	29.921	114724664	10073	1926500	53.3613	5036
2	155	29.929	29.929	114007166	10044	1916427	53.0823	5022
2	156	29.938	29.938	113294409	10015	1906383	52.8041	5008
2	157	29.946	29.946	112586358	9986	1896368	52.5267	4993
2	158	29.954	29.954	111882983	9957	1886382	52.2501	4978
2	159	29.963	29.963	111184249	9927	1876425	51.9743	4963
2	160	29.971	29.971	110490126	9897	1866498	51.6994	4948
2	161	29.979	29.979	109800581	9867	1856601	51.4252	4933
2	162	29.988	29.988	109115583	9836	1846734	51.1519	4918
2	163	29.996	29.996	108435100	9805	1836898	50.8795	4902
2	164	30.004	30.004	107759101	9773	1827094	50.6079	4887
2	165	30.013	30.013	107087555	9741	1817320	50.3372	4871
2	166	30.021	30.021	106420431	9709	1807579	50.0674	4855
2	167	30.029	30.029	105757699	9677	1797870	49.7984	4839
2	168	30.038	30.038	105099327	9644	1788193	49.5304	4822
2	169	30.046	30.046	104445288	9612	1778548	49.2633	4806
2	170	30.054	30.054	103795549	9579	1768936	48.997	4789
2	171	30.063	30.063	103150082	9545	1759358	48.7317	4773
2	172	30.071	30.071	102508857	9512	1749812	48.4673	4756
2	173	30.079	30.079	101871845	9479	1740300	48.2039	4739
2	174	30.088	30.088	101239017	9445	1730822	47.9413	4723
2	175	30.096	30.096	100610343	9411	1721377	47.6797	4706
2	176	30.104	30.104	99985797	9377	1711965	47.419	4689
2	177	30.113	30.113	99365348	9342	1702588	47.1593	4671
2	178	30.121	30.121	98748968	9308	1693246	46.9005	4654
2	179	30.129	30.129	98136631	9273	1683938	46.6427	4636
2	180	30.138	30.138	97528307	9237	1674665	46.3859	4619
2	181	30.146	30.146	96923970	9202	1665428	46.13	4601
2	182	30.154	30.154	96323591	9166	1656226	45.8751	4583
2	183	30.163	30.163	95727145	9131	1647060	45.6212	4565
2	184	30.171	30.171	95134602	9095	1637929	45.3683	4547
2	185	30.179	30.179	94545938	9059	1628834	45.1164	4529
2	186	30.188	30.188	93961125	9023	1619776	44.8655	4511
2	187	30.196	30.196	93380136	8986	1610753	44.6156	4493
2	188	30.204	30.204	92802946	8949	1601767	44.3667	4475
2	189	30.213	30.213	92229528	8912	1592817	44.1188	4456
2	190	30.221	30.221	91659857	8876	1583905	43.8719	4438
2	191	30.229	30.229	91093907	8839	1575029	43.6261	4419
2	192	30.238	30.238	90531651	8802	1566190	43.3813	4401
2	193	30.246	30.246	89973066	8766	1557388	43.1374	4383
2	194	30.254	30.254	89418126	8728	1548622	42.8947	4364
2	195	30.263	30.263	88866805	8691	1539894	42.6529	4345
2	196	30.271	30.271	88319080	8654	1531203	42.4122	4327
2	197	30.279	30.279	87774925	8616	1522550	42.1725	4308
2	198	30.288	30.288	87234316	8579	1513933	41.9338	4289
2	199	30.296	30.296	86697229	8541	1505355	41.6962	4271
2	200	30.304	30.304	86163639	8503	1496813	41.4596	4251
2	201	30.313	30.313	85633523	8465	1488311	41.2241	4232
2	202	30.321	30.321	85106857	8427	1479846	40.9896	4213
2	203	30.329	30.329	84583618	8389	1471419	40.7562	4194
2	204	30.338	30.338	84063782	8351	1463030	40.5239	4175
2	205	30.346	30.346	83547325	8312	1454679	40.2926	4156
2	206	30.354	30.354	83034225	8274	1446367	40.0623	4137
2	207	30.363	30.363	82524459	8236	1438093	39.8331	4118
2	208	30.371	30.371	82018004	8198	1429857	39.605	4099
2	209	30.379	30.379	81514837	8160	1421659	39.3779	4080
2	210	30.388	30.388	81014937	8122	1413499	39.1519	4061
2	211	30.396	30.396	80518280	8084	1405377	38.927	4042
2	212	30.404	30.404	80024844	8045	1397294	38.7031	4023
2	213	30.413	30.413	79534609	8007	1389249	38.4802	4003
2	214	30.421	30.421	79047551	7968	1381242	38.2585	3984
2	215	30.429	30.429	78563650	7930	1373274	38.0377	3965
2	216	30.438	30.438	78082884	7891	1365344	37.8181	3946
2	217	30.446	30.446	77605231	7853	1357452	37.5995	3927
2	218	30.454	30.454	77130670	7815	1349599	37.382	3907
2	219	30.463	30.463	76659181	7776	1341785	37.1655	3888
2	220	30.471	30.471	76190742	7738	1334008	36.9501	3869
2	221	30.479	30.479	75725332	7700	1326270	36.7358	3850
2	222	30.488	30.488	75262932	7662	1318569	36.5225	3831
2	223	30.496	30.496	74803520	7624	1310907	36.3103	3812
2	224	30.504	30.504	74347077	7586	1303283	36.0991	3793
2	225	30.513	30.513	73893582	7548	1295697	35.889	3774
2	226	30.521	30.521	73443015	7510	1288149	35.6799	3755
2	227	30.529	30.529	72995356	7472	1280640	35.4719	3736
2	228	30.538	30.538	72550586	7434	1273168	35.265	3717
2	229	30.546	30.546	72108685	7396	1265735	35.0591	3698
2	230	30.554	30.554	71669633	7357	1258339	34.8542	3679
2	231	30.563	30.563	71233412	7319	1250982	34.6504	3660
2	232	30.571	30.571	70800002	7282	1243662	34.4477	3641
2	233	30.579	30.579	70369384	7244	1236381	34.246	3622
2	234	30.588	30.588	69941539	7207	1229137	34.0453	3603
2	235	30.596	30.596	69516449	7169	1221930	33.8457	3585
2	236	30.604	30.604	69094094	7131	1214761	33.6472	3566
2	237	30.613	30.613	68674456	7094	1207629	33.4496	3547
2	238	30.621	30.621	68257518	7057	1200535	33.2531	3528
2	239	30.629	30.629	67843260	7020	1193478	33.0577	3510
2	240	30.638	30.638	67431664	6984	1186458	32.8632	3492
2	241	30.646	30.646	67022714	6948	1179474	32.6698	3474
2	242	30.654	30.654	66616389	6911	1172526	32.4773	3456
2	243	30.663	30.663	66212674	6875	1165615	32.2859	3437
2	244	30.671	30.671	65811550	6839	1158740	32.0955	3419
2	245	30.679	30.679	65413000	6802	1151902	31.906	3401
2	246	30.688	30.688	65017007	6766	1145099	31.7176	3383
2	247	30.696	30.696	64623553	6730	1138333	31.5302	3365
2	248	30.704	30.704	64232621	6694	1131603	31.3438	3347
2	249	30.713	30.713	63844194	6658	1124909	31.1584	3329
2	250	30.721	30.721	63458255	6622	1118251	30.974	3311
2	251	30.729	30.729	63074788	6587	1111629	30.7905	3293
2	252	30.738	30.738	62693776	6552	1105042	30.6081	3276
2	253	30.746	30.746	62315202	6516	1098490	30.4266	3258
2	254	30.754	30.754	61939050	6481	1091974	30.2461	3241
2	255	30.763	30.763	61565304	6446	1085492	30.0666	3223
2	256	30.771	30.771	61193948	6412	1079046	29.888	3206
2	257	30.779	30.779	60824965	6378	1072634	29.7104	3189
2	258	30.788	30.788	60458339	6343	1066256	29.5338	3172
2	259	30.796	30.796	60094055	6309	1059913	29.3581	3155
2	260	30.804	30.804	59732097	6275	1053604	29.1833	3138
2	261	30.813	30.813	59372449	6241	1047328	29.0095	3121
2	262	30.821	30.821	59015096	6207	1041087	28.8366	3104
2	263	30.829	30.829	58660023	6174	1034880	28.6647	3087
2	264	30.838	30.838	58307213	6140	1028706	28.4937	3070
2	265	30.846	30.846	57956653	6107	1022566	28.3236	3054
2	266	30.854	30.854	57608326	6074	1016458	28.1545	3037
2	267	30.863	30.863	57262219	6041	1010384	27.9862	3020
2	268	30.871	30.871	56918315	6008	1004344	27.8189	3004
2	269	30.879	30.879	56576601	5975	998335	27.6525	2988
2	270	30.888	30.888	56237061	5943	992360	27.487	2971
2	271	30.896	30.896	55899682	5911	986417	27.3224	2955
2	272	30.904	30.904	55564448	5879	980506	27.1586	2939
2	273	30.913	30.913	55231345	5847	974628	26.9958	2923
2	274	30.921	30.921	54900359	5815	968781	26.8339	2908
2	275	30.929	30.929	54571476	5784	962966	26.6728	2892
2	276	30.938	30.938	54244682	5753	957182	26.5126	2876
2	277	30.946	30.946	53919963	5721	951430	26.3533	2861
2	278	30.954	30.954	53597305	5690	945708	26.1948	2845
2	279	30.963	30.963	53276694	5659	940018	26.0372	2830
2	280	30.971	30.971	52958117	5629	934358	25.8804	2814
2	281	30.979	30.979	52641560	5598	928730	25.7245	2799
2	282	30.988	30.988	52327009	5568	923131	25.5694	2784
2	283	30.996	30.996	52014451	5538	917563	25.4152	2769
2	284	31.004	31.004	51703874	5507	912026	25.2618	2754
2	285	31.013	31.013	51395263	5477	906519	25.1093	2739
2	286	31.021	31.021	51088605	5448	901041	24.9576	2724
2	287	31.029	31.029	50783888	5418	895594	24.8067	2709
2	288	31.038	31.038	50481099	5389	890175	24.6566	2694
2	289	31.046	31.046	50180225	5359	884787	24.5073	2680
2	290	31.054	31.054	49881252	5330	879427	24.3589	2665
2	291	31.063	31.063	49584169	5301	874097	24.2113	2651
2	292	31.071	31.071	49288963	5273	868796	24.0644	2636
2	293	31.079	31.079	48995622	5244	863523	23.9184	2622
2	294	31.088	31.088	48704132	5216	858279	23.7731	2608
2	295	31.096	31.096	48414482	5187	853064	23.6287	2594
2	296	31.104	31.104	48126659	5159	847876	23.485	2580
2	297	31.113	31.113	47840652	5132	842717	23.3421	2566
2	298	31.121	31.121	47556448	5104	837585	23.1999	2552
2	299	31.129	31.129	47274036	5077	832481	23.0585	2538
2	300	31.138	31.138	46993403	5050	827404	22.9179	2525
2	301	31.146	31.146	46714537	5022	822354	22.7781	2511
2	302	31.154	31.154	46437428	4995	817332	22.6389	2497
2	303	31.163	31.163	46162062	4968	812337	22.5006	2484
2	304	31.171	31.171	45888430	4941	807370	22.363	2470
2	305	31.179	31.179	45616519	4914	802429	22.2261	2457
2	306	31.188	31.188	45346317	4888	797514	22.09	2444
2	307	31.196	31.196	45077814	4862	792627	21.9546	2431
2	308	31.204	31.204	44810999	4836	787765	21.82	2418
2	309	31.213	31.213	44545860	4810	782929	21.686	2405
2	310	31.221	31.221	44282385	4784	778120	21.5528	2392
2	311	31.229	31.229	44020565	4758	773336	21.4203	2379
2	312	31.238	31.238	43760388	4733	768578	21.2885	2367
2	313	31.246	31.246	43501843	4708	763845	21.1574	2354
2	314	31.254	31.254	43244920	4683	759137	21.027	2341
2	315	31.263	31.263	42989607	4658	754454	20.8973	2329
2	316	31.271	31.271	42735895	4633	749796	20.7683	2317
2	317	31.279	31.279	42483772	4609	745162	20.6399	2304
2	318	31.288	31.288	42233228	4584	740554	20.5123	2292
2	319	31.296	31.296	41984253	4560	735969	20.3853	2280
2	320	31.304	31.304	41736836	4535	731410	20.259	2268
2	321	31.313	31.313	41490968	4511	726874	20.1334	2255
2	322	31.321	31.321	41246637	4487	722363	20.0084	2243
2	323	31.329	31.329	41003834	4463	717876	19.8842	2231
2	324	31.338	31.338	40762549	4439	713413	19.7605	2220
2	325	31.346	31.346	40522771	4415	708974	19.6376	2208
2	326	31.354	31.354	40284491	4392	704559	19.5153	2196
2	327	31.363	31.363	40047699	4368	700167	19.3936	2184
2	328	31.371	31.371	39812386	4345	695799	19.2727	2172
2	329	31.379	31.379	39578540	4322	691454	19.1523	2161
2	330	31.388	31.388	39346154	4299	687132	19.0326	2150
2	331	31.396	31.396	39115216	4277	682833	18.9135	2138
2	332	31.404	31.404	38885719	4254	678556	18.795	2127
2	333	31.413	31.413	38657651	4232	674302	18.6772	2116
2	334	31.421	31.421	38431005	4209	670070	18.56	2105
2	335	31.429	31.429	38205770	4187	665861	18.4434	2093
2	336	31.438	31.438	37981937	4165	661674	18.3274	2082
2	337	31.446	31.446	37759497	4143	657509	18.2121	2071
2	338	31.454	31.454	37538441	4121	653366	18.0973	2060
2	339	31.463	31.463	37318760	4099	649246	17.9832	2050
2	340	31.471	31.471	37100445	4078	645147	17.8696	2039
2	341	31.479	31.479	36883487	4056	641069	17.7567	2028
2	342	31.488	31.488	36667877	4035	637013	17.6444	2017
2	343	31.496	31.496	36453606	4013	632978	17.5326	2007
2	344	31.504	31.504	36240665	3992	628965	17.4214	1996
2	345	31.513	31.513	36029047	3971	624973	17.3109	1985
2	346	31.521	31.521	35818741	3950	621002	17.2009	1975
2	347	31.529	31.529	35609740	3929	617052	17.0915	1965
2	348	31.538	31.538	35402034	3909	613122	16.9826	1954
2	349	31.546	31.546	35195617	3888	609214	16.8744	1944
2	350	31.554	31.554	34990478	3868	605326	16.7667	1934
2	351	31.563	31.563	34786610	3847	601458	16.6595	1924
2	352	31.571	31.571	34584005	3827	597611	16.553	1914
2	353	31.579	31.579	34382653	3807	593783	16.447	1903
2	354	31.588	31.588	34182548	3787	589977	16.3415	1893
2	355	31.596	31.596	33983681	3767	586190	16.2366	1883
2	356	31.604	31.604	33786043	3747	582423	16.1323	1874
2	357	31.613	31.613	33589628	3728	578676	16.0285	1864
2	358	31.621	31.621	33394426	3708	574948	15.9252	1854
2	359	31.629	31.629	33200430	3689	571239	15.8225	1844
2	360	31.638	31.638	33007633	3669	567551	15.7203	1835
2	361	31.646	31.646	32816025	3650	563881	15.6187	1825
2	362	31.654	31.654	32625600	3631	560231	15.5176	1815
2	363	31.663	31.663	32436350	3612	556600	15.417	1806
2	364	31.671	31.671	32248268	3593	552988	15.317	1796
2	365	31.679	31.679	32061345	3574	549396	15.2175	1787
2	366	31.688	31.688	31875574	3555	545822	15.1185	1778
2	367	31.696	31.696	31690947	3536	542267	15.02	1768
2	368	31.704	31.704	31507458	3517	538730	14.9221	1759
2	369	31.713	31.713	31325099	3499	535213	14.8246	1749
2	370	31.721	31.721	31143862	3480	531714	14.7277	1740
2	371	31.729	31.729	30963740	3462	528234	14.6313	1731
2	372	31.738	31.738	30784727	3444	524772	14.5354	1722
2	373	31.746	31.746	30606814	3426	521328	14.44	1713
2	374	31.754	31.754	30429994	3408	517902	14.3452	1704
2	375	31.763	31.763	30254261	3391	514494	14.2508	1695
2	376	31.771	31.771	30079608	3373	511104	14.1568	1686
2	377	31.779	31.779	29906027	3355	507731	14.0634	1678
2	378	31.788	31.788	29733512	3337	504376	13.9705	1669
2	379	31.796	31.796	29562055	3319	501038	13.8781	1660
2	380	31.804	31.804	29391651	3302	497719	13.7861	1651
2	381	31.813	31.813	29222291	3284	494417	13.6947	1642
2	382	31.821	31.821	29053970	3267	491133	13.6037	1634
2	383	31.829	31.829	28886680	3250	487866	13.5132	1625
2	384	31.838	31.838	28720415	3233	484616	13.4232	1616
2	385	31.846	31.846	28555168	3216	481383	13.3336	1608
2	386	31.854	31.854	28390933	3199	478167	13.2446	1599
2	387	31.863	31.863	28227703	3182	474969	13.156	1591
2	388	31.871	31.871	28065471	3165	471787	13.0678	1582
2	389	31.879	31.879	27904232	3148	468623	12.9802	1574
2	390	31.888	31.888	27743979	3131	465475	12.893	1566
2	391	31.896	31.896	27584705	3115	462343	12.8063	1557
2	392	31.904	31.904	27426405	3098	459228	12.72	1549
2	393	31.913	31.913	27269071	3082	456130	12.6342	1541
2	394	31.921	31.921	27112698	3066	453048	12.5488	1533
2	395	31.929	31.929	26957279	3050	449982	12.4639	1525
2	396	31.938	31.938	26802809	3034	446932	12.3794	1517
2	397	31.946	31.946	26649281	3017	443898	12.2953	1509
2	398	31.954	31.954	26496689	3001	440881	12.2118	1501
2	399	31.963	31.963	26345027	2986	437879	12.1286	1493
2	400	31.971	31.971	26194289	2970	434894	12.0459	1485
2	401	31.979	31.979	26044470	2954	431924	11.9637	1477
2	402	31.988	31.988	25895562	2939	428970	11.8819	1469
2	403	31.996	31.996	25747562	2923	426031	11.8005	1462
2	404	32.004	32.004	25600461	2907	423108	11.7195	1454
2	405	32.013	32.013	25454256	2892	420201	11.639	1446
2	406	32.021	32.021	25308940	2877	417309	11.5589	1438
2	407	32.029	32.029	25164507	2861	414432	11.4792	1431
2	408	32.038	32.038	25020952	2846	411571	11.3999	1423
2	409	32.046	32.046	24878269	2831	408725	11.3211	1415
2	410	32.054	32.054	24736452	2815	405894	11.2427	1408
2	411	32.063	32.063	24595497	2800	403079	11.1647	1400
2	412	32.071	32.071	24455397	2785	400279	11.0872	1392
2	413	32.079	32.079	24316147	2770	397495	11.01	1385
2	414	32.088	32.088	24177741	2755	394725	10.9333	1378
2	415	32.096	32.096	24040174	2740	391970	10.857	1370
2	416	32.104	32.104	23903442	2726	389229	10.7811	1363
2	417	32.113	32.113	23767537	2711	386504	10.7056	1355
2	418	32.121	32.121	23632456	2696	383793	10.6305	1348
2	419	32.129	32.129	23498193	2682	381096	10.5558	1341
2	420	32.138	32.138	23364742	2668	378414	10.4815	1334
2	421	32.146	32.146	23232098	2653	375747	10.4077	1327
2	422	32.154	32.154	23100257	2639	373093	10.3342	1320
2	423	32.163	32.163	22969213	2625	370454	10.2611	1313
2	424	32.171	32.171	22838961	2611	367829	10.1884	1306
2	425	32.179	32.179	22709496	2597	365218	10.116	1299
2	426	32.188	32.188	22580814	2583	362621	10.0441	1291
2	427	32.196	32.196	22452908	2569	360038	9.9725	1284
2	428	32.204	32.204	22325774	2555	357469	9.9014	1277
2	429	32.213	32.213	22199407	2541	354914	9.8306	1271
2	430	32.221	32.221	22073803	2527	352373	9.7602	1264
2	431	32.229	32.229	21948956	2513	349846	9.6902	1257
2	432	32.238	32.238	21824861	2499	347333	9.6206	1250
2	433	32.246	32.246	21701514	2486	344834	9.5514	1243
2	434	32.254	32.254	21578911	2472	342348	9.4826	1236
2	435	32.263	32.263	21457045	2459	339876	9.4141	1230
2	436	32.271	32.271	21335914	2446	337416	9.346	1223
2	437	32.279	32.279	21215511	2432	334971	9.2782	1216
2	438	32.288	32.288	21095832	2418	332539	9.2109	1209
2	439	32.296	32.296	20976873	2405	330120	9.1439	1203
2	440	32.304	32.304	20858630	2392	327715	9.0772	1196
2	441	32.313	32.313	20741096	2379	325323	9.011	1190
2	442	32.321	32.321	20624269	2366	322944	8.9451	1183
2	443	32.329	32.329	20508144	2353	320578	8.8796	1176
2	444	32.338	32.338	20392716	2340	318225	8.8144	1170
2	445	32.346	32.346	20277980	2327	315885	8.7496	1164
2	446	32.354	32.354	20163933	2314	313558	8.6851	1157
2	447	32.363	32.363	20050570	2302	311244	8.621	1151
2	448	32.371	32.371	19937886	2289	308942	8.5572	1145
2	449	32.379	32.379	19825878	2277	306652	8.4938	1138
2	450	32.388	32.388	19714541	2264	304376	8.4308	1132
2	451	32.396	32.396	19603870	2251	302112	8.3681	1126
2	452	32.404	32.404	19493863	2239	299861	8.3057	1120
2	453	32.413	32.413	19384513	2227	297621	8.2437	1113
2	454	32.421	32.421	19275818	2214	295395	8.182	1107
2	455	32.429	32.429	19167773	2202	293180	8.1207	1101
2	456	32.438	32.438	19060374	2190	290978	8.0597	1095
2	457	32.446	32.446	18953617	2178	288788	7.999	1089
2	458	32.454	32.454	18847498	2166	286610	7.9387	1083
2	459	32.463	32.463	18742013	2154	284444	7.8787	1077
2	460	32.471	32.471	18637157	2142	282290	7.819	1071
2	461	32.479	32.479	18532928	2130	280148	7.7597	1065
2	462	32.488	32.488	18429320	2118	278017	7.7007	1059
2	463	32.496	32.496	18326330	2106	275899	7.642	1053
2	464	32.504	32.504	18223955	2095	273793	7.5837	1047
2	465	32.513	32.513	18122189	2083	271698	7.5257	1041
2	466	32.521	32.521	18021030	2071	269616	7.468	1035
2	467	32.529	32.529	17920474	2059	267545	7.4106	1030
2	468	32.538	32.538	17820516	2047	265486	7.3536	1024
2	469	32.546	32.546	17721154	2036	263438	7.2969	1018
2	470	32.554	32.554	17622383	2024	261402	7.2405	1012
2	471	32.563	32.563	17524199	2013	259378	7.1844	1006
2	472	32.571	32.571	17426599	2001	257365	7.1287	1001
2	473	32.579	32.579	17329579	1990	255364	7.0732	995
2	474	32.588	32.588	17233136	1979	253374	7.0181	989
2	475	32.596	32.596	17137266	1968	251395	6.9633	984
2	476	32.604	32.604	17041965	1957	249427	6.9088	978
2	477	32.613	32.613	16947230	1945	247470	6.8546	973
2	478	32.621	32.621	16853057	1934	245525	6.8007	967
2	479	32.629	32.629	16759442	1923	243591	6.7471	961
2	480	32.638	32.638	16666383	1912	241668	6.6939	956
2	481	32.646	32.646	16573876	1901	239756	6.6409	951
2	482	32.654	32.654	16481917	1890	237855	6.5883	945
2	483	32.663	32.663	16390502	1880	235965	6.5359	940
2	484	32.671	32.671	16299629	1869	234085	6.4838	935
2	485	32.679	32.679	16209294	1859	232216	6.432	929
2	486	32.688	32.688	16119494	1848	230357	6.3806	924
2	487	32.696	32.696	16030225	1837	228509	6.3294	919
2	488	32.704	32.704	15941484	1827	226672	6.2785	913
2	489	32.713	32.713	15853267	1816	224845	6.2279	908
2	490	32.721	32.721	15765572	1805	223030	6.1776	903
2	491	32.729	32.729	15678395	1794	221225	6.1276	897
2	492	32.738	32.738	15591733	1784	219430	6.0779	892
2	493	32.746	32.746	15505582	1774	217646	6.0285	887
2	494	32.754	32.754	15419940	1764	215872	5.9794	882
2	495	32.763	32.763	15334804	1754	214108	5.9305	877
2	496	32.771	32.771	15250169	1744	212354	5.8819	872
2	497	32.779	32.779	15166034	1734	210610	5.8336	867
2	498	32.788	32.788	15082394	1724	208876	5.7856	862
2	499	32.796	32.796	14999247	1714	207152	5.7378	857
2	500	32.804	32.804	14916590	1704	205438	5.6903	852
2	501	32.813	32.813	14834420	1694	203734	5.6431	847
2	502	32.821	32.821	14752733	1684	202040	5.5962	842
2	503	32.829	32.829	14671527	1674	200356	5.5496	837
2	504	32.838	32.838	14590798	1664	198682	5.5032	832
2	505	32.846	32.846	14510545	1654	197019	5.4571	827
2	506	32.854	32.854	14430763	1644	195365	5.4113	822
2	507	32.863	32.863	14351449	1634	193721	5.3658	817
2	508	32.871	32.871	14272602	1624	192087	5.3205	812
2	509	32.879	32.879	14194218	1614	190463	5.2755	807
2	510	32.888	32.888	14116293	1605	188848	5.2308	802
2	511	32.896	32.896	14038826	1595	187243	5.1864	798
2	512	32.904	32.904	13961814	1585	185648	5.1422	793
2	513	32.913	32.913	13885253	1576	184063	5.0983	788
2	514	32.921	32.921	13809141	1566	182487	5.0546	783
2	515	32.929	32.929	13733474	1557	180921	5.0112	778
2	516	32.938	32.938	13658251	1548	179364	4.9681	774
2	517	32.946	32.946	13583469	1538	177816	4.9253	769
2	518	32.954	32.954	13509124	1529	176278	4.8826	764
2	519	32.963	32.963	13435215	1520	174749	4.8403	760
2	520	32.971	32.971	13361737	1510	173229	4.7982	755
2	521	32.979	32.979	13288690	1501	171719	4.7564	751
2	522	32.988	32.988	13216069	1492	170218	4.7148	746
2	523	32.996	32.996	13143873	1483	168726	4.6735	741
2	524	33.004	33.004	13072098	1474	167243	4.6324	737
2	525	33.013	33.013	13000743	1465	165770	4.5916	732
2	526	33.021	33.021	12929804	1456	164305	4.551	728
2	527	33.029	33.029	12859280	1447	162850	4.5107	723
2	528	33.038	33.038	12789166	1438	161403	4.4706	719
2	529	33.046	33.046	12719462	1429	159965	4.4308	715
2	530	33.054	33.054	12650164	1421	158535	4.3912	710
2	531	33.063	33.063	12581270	1412	157114	4.3518	706
2	532	33.071	33.071	12512777	1404	155702	4.3127	702
2	533	33.079	33.079	12444683	1395	154299	4.2739	697
2	534	33.088	33.088	12376985	1386	152904	4.2352	693
2	535	33.096	33.096	12309682	1378	151518	4.1968	689
2	536	33.104	33.104	12242770	1369	150140	4.1587	685
2	537	33.113	33.113	12176247	1360	148771	4.1207	680
2	538	33.121	33.121	12110111	1352	147410	4.0831	676
2	539	33.129	33.129	12044359	1343	146059	4.0456	671
2	540	33.138	33.138	11978989	1334	144716	4.0084	667
2	541	33.146	33.146	11913999	1326	143381	3.9715	663
2	542	33.154	33.154	11849386	1317	142055	3.9347	659
2	543	33.163	33.163	11785149	1309	140738	3.8982	655
2	544	33.171	33.171	11721284	1301	139429	3.862	650
2	545	33.179	33.179	11657789	1292	138128	3.826	646
2	546	33.188	33.188	11594662	1284	136836	3.7902	642
2	547	33.196	33.196	11531902	1276	135552	3.7546	638
2	548	33.204	33.204	11469505	1267	134277	3.7193	634
2	549	33.213	33.213	11407469	1259	133009	3.6842	630
2	550	33.221	33.221	11345793	1252	131750	3.6493	626
2	551	33.229	33.229	11284473	1244	130498	3.6146	622
2	552	33.238	33.238	11223508	1236	129255	3.5802	618
2	553	33.246	33.246	11162896	1227	128019	3.5459	614
2	554	33.254	33.254	11102635	1220	126792	3.512	610
2	555	33.263	33.263	11042721	1212	125572	3.4782	606
2	556	33.271	33.271	10983154	1204	124361	3.4446	602
2	557	33.279	33.279	10923931	1196	123157	3.4113	598
2	558	33.288	33.288	10865050	1188	121961	3.3781	594
2	559	33.296	33.296	10806509	1181	120773	3.3452	590
2	560	33.304	33.304	10748305	1173	119592	3.3125	587
2	561	33.313	33.313	10690437	1166	118418	3.28	583
2	562	33.321	33.321	10632903	1158	117252	3.2477	579
2	563	33.329	33.329	10575701	1151	116094	3.2156	575
2	564	33.338	33.338	10518828	1143	114943	3.1838	572
2	565	33.346	33.346	10462282	1136	113800	3.1521	568
2	566	33.354	33.354	10406062	1128	112664	3.1206	564
2	567	33.363	33.363	10350166	1121	111536	3.0894	560
2	568	33.371	33.371	10294592	1113	110415	3.0583	557
2	569	33.379	33.379	10239337	1106	109302	3.0275	553
2	570	33.388	33.388	10184400	1099	108196	2.9969	549
2	571	33.396	33.396	10129778	1092	107097	2.9664	546
2	572	33.404	33.404	10075471	1084	106005	2.9362	542
2	573	33.413	33.413	10021475	1077	104921	2.9062	538
2	574	33.421	33.421	9967790	1070	103844	2.8763	535
2	575	33.429	33.429	9914412	1063	102775	2.8467	531
2	576	33.438	33.438	9861341	1055	101712	2.8173	528
2	577	33.446	33.446	9808575	1048	100657	2.788	524
2	578	33.454	33.454	9756111	1041	99608	2.759	521
2	579	33.463	33.463	9703947	1034	98567	2.7302	517
2	580	33.471	33.471	9652083	1027	97534	2.7015	513
2	581	33.479	33.479	9600516	1020	96507	2.6731	510
2	582	33.488	33.488	9549244	1013	95487	2.6448	506
2	583	33.496	33.496	9498265	1006	94474	2.6168	503
2	584	33.504	33.504	9447578	999	93468	2.5889	499
2	585	33.513	33.513	9397181	992	92469	2.5613	496
2	586	33.521	33.521	9347073	985	91477	2.5338	493
2	587	33.529	33.529	9297250	978	90492	2.5065	489
2	588	33.538	33.538	9247713	971	89514	2.4794	486
2	589	33.546	33.546	9198458	964	88542	2.4525	482
2	590	33.554	33.554	9149485	958	87578	2.4258	479
2	591	33.563	33.563	9100791	951	86620	2.3993	475
2	592	33.571	33.571	9052375	943	85670	2.3729	472
2	593	33.579	33.579	9004235	937	84726	2.3468	468
2	594	33.588	33.588	8956370	930	83790	2.3209	465
2	595	33.596	33.596	8908778	923	82860	2.2951	462
2	596	33.604	33.604	8861457	916	81937	2.2695	458
2	597	33.613	33.613	8814405	910	81020	2.2441	455
2	598	33.621	33.621	8767622	903	80110	2.2189	452
2	599	33.629	33.629	8721104	897	79207	2.1939	448
2	600	33.638	33.638	8674852	890	78310	2.1691	445
2	601	33.646	33.646	8628862	884	77420	2.1444	442
2	602	33.654	33.654	8583134	878	76536	2.1199	439
2	603	33.663	33.663	8537666	871	75659	2.0956	436
2	604	33.671	33.671	8492457	865	74787	2.0715	432
2	605	33.679	33.679	8447504	859	73923	2.0475	429
2	606	33.688	33.688	8402806	852	73064	2.0238	426
2	607	33.696	33.696	8358363	846	72211	2.0002	423
2	608	33.704	33.704	8314171	840	71365	1.9767	420
2	609	33.713	33.713	8270230	834	70525	1.9534	417
2	610	33.721	33.721	8226538	827	69692	1.9304	414
2	611	33.729	33.729	8183094	821	68864	1.9074	411
2	612	33.738	33.738	8139897	815	68043	1.8847	408
2	613	33.746	33.746	8096944	809	67228	1.8621	405
2	614	33.754	33.754	8054234	803	66418	1.8397	402
2	615	33.763	33.763	8011766	797	65615	1.8174	399
2	616	33.771	33.771	7969538	791	64818	1.7954	396
2	617	33.779	33.779	7927549	785	64026	1.7734	393
2	618	33.788	33.788	7885798	779	63241	1.7517	390
2	619	33.796	33.796	7844282	773	62462	1.7301	386
2	620	33.804	33.804	7803002	767	61689	1.7087	383
2	621	33.813	33.813	7761954	761	60923	1.6875	380
2	622	33.821	33.821	7721138	755	60162	1.6664	377
2	623	33.829	33.829	7680553	749	59407	1.6455	374
2	624	33.838	33.838	7640197	743	58658	1.6248	372
2	625	33.846	33.846	7600068	737	57915	1.6042	369
2	626	33.854	33.854	7560166	732	57178	1.5838	366
2	627	33.863	33.863	7520489	726	56447	1.5635	363
2	628	33.871	33.871	7481035	720	55721	1.5434	360
2	629	33.879	33.879	7441804	714	55001	1.5234	357
2	630	33.888	33.888	7402793	709	54286	1.5037	354
2	631	33.896	33.896	7364002	703	53577	1.484	352
2	632	33.904	33.904	7325429	697	52874	1.4645	349
2	633	33.913	33.913	7287074	691	52177	1.4452	346
2	634	33.921	33.921	7248934	686	51485	1.4261	343
2	635	33.929	33.929	7211008	680	50800	1.4071	340
2	636	33.938	33.938	7173296	674	50120	1.3883	337
2	637	33.946	33.946	7135796	669	49446	1.3696	334
2	638	33.954	33.954	7098506	663	48777	1.3511	332
2	639	33.963	33.963	7061425	658	48114	1.3327	329
2	640	33.971	33.971	7024553	652	47457	1.3145	326
2	641	33.979	33.979	6987887	647	46805	1.2964	323
2	642	33.988	33.988	6951427	641	46158	1.2785	321
2	643	33.996	33.996	6915172	636	45517	1.2608	318
2	644	34.004	34.004	6879119	630	44881	1.2431	315
2	645	34.013	34.013	6843269	625	44251	1.2257	312
2	646	34.021	34.021	6807619	619	43626	1.2084	310
2	647	34.029	34.029	6772169	614	43006	1.1912	307
2	648	34.038	34.038	6736917	609	42392	1.1742	304
2	649	34.046	34.046	6701863	604	41784	1.1573	302
2	650	34.054	34.054	6667005	598	41180	1.1406	299
2	651	34.063	34.063	6632341	593	40582	1.1241	297
2	652	34.071	34.071	6597871	588	39988	1.1076	294
2	653	34.079	34.079	6563594	583	39400	1.0913	291
2	654	34.088	34.088	6529508	578	38818	1.0752	289
2	655	34.096	34.096	6495613	573	38240	1.0592	286
2	656	34.104	34.104	6461906	567	37667	1.0433	284
2	657	34.113	34.113	6428388	562	37100	1.0276	281
2	658	34.121	34.121	6395056	557	36538	1.012	278
2	659	34.129	34.129	6361911	551	35981	0.9966	276
2	660	34.138	34.138	6328950	546	35430	0.9814	273
2	661	34.146	34.146	6296173	541	34883	0.9662	271
2	662	34.154	34.154	6263578	536	34342	0.9512	268
2	663	34.163	34.163	6231165	531	33806	0.9364	266
2	664	34.171	34.171	6198932	526	33275	0.9217	263
2	665	34.179	34.179	6166878	521	32748	0.9071	261
2	666	34.188	34.188	6135003	517	32227	0.8926	258
2	667	34.196	34.196	6103305	512	31710	0.8783	256
2	668	34.204	34.204	6071783	508	31198	0.8641	254
2	669	34.213	34.213	6040436	503	30690	0.8501	251
2	670	34.221	34.221	6009264	498	30188	0.8362	249
2	671	34.229	34.229	5978264	493	29690	0.8224	246
2	672	34.238	34.238	5947436	488	29197	0.8087	244
2	673	34.246	34.246	5916780	483	28709	0.7952	242
2	674	34.254	34.254	5886293	478	28226	0.7818	239
2	675	34.263	34.263	5855976	473	27748	0.7686	237
2	676	34.271	34.271	5825826	468	27275	0.7555	234
2	677	34.279	34.279	5795844	463	26807	0.7425	232
2	678	34.288	34.288	5766027	458	26343	0.7297	229
2	679	34.296	34.296	5736376	453	25885	0.717	227
2	680	34.304	34.304	5706888	449	25432	0.7044	224
2	681	34.313	34.313	5677564	444	24983	0.692	222
2	682	34.321	34.321	5648402	440	24539	0.6797	220
2	683	34.329	34.329	5619401	435	24099	0.6675	218
2	684	34.338	34.338	5590561	431	23664	0.6555	215
2	685	34.346	34.346	5561879	426	23233	0.6435	213
2	686	34.354	34.354	5533356	421	22807	0.6317	211
2	687	34.363	34.363	5504991	416	22386	0.6201	208
2	688	34.371	34.371	5476782	411	21970	0.6085	206
2	689	34.379	34.379	5448729	406	21559	0.5971	203
2	690	34.388	34.388	5420830	402	21152	0.5859	201
2	691	34.396	34.396	5393086	397	20751	0.5748	198
2	692	34.404	34.404	5365494	393	20354	0.5638	196
2	693	34.413	34.413	5338054	388	19961	0.5529	194
2	694	34.421	34.421	5310765	384	19573	0.5421	192
2	695	34.429	34.429	5283627	379	19190	0.5315	190
2	696	34.438	34.438	5256638	375	18811	0.521	187
2	697	34.446	34.446	5229797	370	18436	0.5107	185
2	698	34.454	34.454	5203104	365	18066	0.5004	183
2	699	34.463	34.463	5176557	361	17701	0.4903	180
2	700	34.471	34.471	5150157	356	17340	0.4803	178
2	701	34.479	34.479	5123902	352	16984	0.4704	176
2	702	34.488	34.488	5097790	348	16632	0.4607	174
2	703	34.496	34.496	5071822	344	16284	0.4511	172
2	704	34.504	34.504	5045997	340	15941	0.4415	170
2	705	34.513	34.513	5020313	335	15601	0.4321	168
2	706	34.521	34.521	4994770	331	15266	0.4228	166
2	707	34.529	34.529	4969367	327	14935	0.4137	163
2	708	34.538	34.538	4944104	323	14608	0.4046	161
2	709	34.546	34.546	4918978	319	14285	0.3957	159
2	710	34.554	34.554	4893991	314	13966	0.3868	157
2	711	34.563	34.563	4869140	310	13652	0.3781	155
2	712	34.571	34.571	4844425	306	13342	0.3695	153
2	713	34.579	34.579	4819845	301	13036	0.3611	151
2	714	34.588	34.588	4795400	297	12735	0.3527	149
2	715	34.596	34.596	4771088	293	12437	0.3445	147
2	716	34.604	34.604	4746909	289	12144	0.3364	145
2	717	34.613	34.613	4722862	285	11855	0.3284	142
2	718	34.621	34.621	4698947	281	11570	0.3205	140
2	719	34.629	34.629	4675162	277	11289	0.3127	138
2	720	34.638	34.638	4651507	273	11013	0.305	136
2	721	34.646	34.646	4627981	268	10740	0.2975	134
2	722	34.654	34.654	4604583	264	10472	0.2901	132
2	723	34.663	34.663	4581313	260	10208	0.2827	130
2	724	34.671	34.671	4558169	255	9948	0.2756	128
2	725	34.679	34.679	4535152	251	9693	0.2685	125
2	726	34.688	34.688	4512260	247	9442	0.2615	123
2	727	34.696	34.696	4489492	242	9195	0.2547	121
2	728	34.704	34.704	4466849	238	8953	0.248	119
2	729	34.713	34.713	4444328	234	8714	0.2414	117
2	730	34.721	34.721	4421930	230	8480	0.2349	115
2	731	34.729	34.729	4399654	227	8250	0.2285	113
2	732	34.738	34.738	4377499	223	8023	0.2222	111
2	733	34.746	34.746	4355464	219	7800	0.2161	110
2	734	34.754	34.754	4333549	215	7581	0.21	108
2	735	34.763	34.763	4311752	211	7366	0.204	106
2	736	34.771	34.771	4290075	207	7155	0.1982	104
2	737	34.779	34.779	4268514	203	6948	0.1924	102
2	738	34.788	34.788	4247071	200	6744	0.1868	100
2	739	34.796	34.796	4225743	196	6545	0.1813	98
2	740	34.804	34.804	4204532	192	6349	0.1758	96
2	741	34.813	34.813	4183435	188	6156	0.1705	94
2	742	34.821	34.821	4162452	185	5968	0.1653	92
2	743	34.829	34.829	4141583	181	5783	0.1602	91
2	744	34.838	34.838	4120827	178	5602	0.1552	89
2	745	34.846	34.846	4100183	175	5424	0.1502	87
2	746	34.854	34.854	4079651	171	5249	0.1454	86
2	747	34.863	34.863	4059230	167	5078	0.1407	84
2	748	34.871	34.871	4038919	164	4911	0.136	82
2	749	34.879	34.879	4018718	160	4747	0.1315	80
2	750	34.888	34.888	3998626	156	4587	0.127	78
2	751	34.896	34.896	3978642	153	4430	0.1227	76
2	752	34.904	34.904	3958766	149	4278	0.1185	75
2	753	34.913	34.913	3938997	146	4128	0.1143	73
2	754	34.921	34.921	3919335	142	3983	0.1103	71
2	755	34.929	34.929	3899779	139	3840	0.1064	69
2	756	34.938	34.938	3880328	136	3702	0.1025	68
2	757	34.946	34.946	3860982	133	3566	0.0988	66
2	758	34.954	34.954	3841741	130	3433	0.0951	65
2	759	34.963	34.963	3822602	126	3304	0.0915	63
2	760	34.971	34.971	3803567	123	3177	0.088	62
2	761	34.979	34.979	3784634	120	3054	0.0846	60
2	762	34.988	34.988	3765803	117	2934	0.0813	59
2	763	34.996	34.996	3747073	114	2817	0.078	57
2	764	35.004	35.004	3728444	111	2703	0.0749	56
2	765	35.013	35.013	3709914	108	2592	0.0718	54
2	766	35.021	35.021	3691485	106	2484	0.0688	53
2	767	35.029	35.029	3673154	103	2378	0.0659	51
2	768	35.038	35.038	3654921	100	2275	0.063	50
2	769	35.046	35.046	3636786	97	2176	0.0603	49
2	770	35.054	35.054	3618749	94	2078	0.0576	47
2	771	35.063	35.063	3600808	92	1984	0.055	46
2	772	35.071	35.071	3582963	89	1892	0.0524	45
2	773	35.079	35.079	3565214	86	1803	0.0499	43
2	774	35.088	35.088	3547560	84	1717	0.0476	42
2	775	35.096	35.096	3530000	81	1633	0.0452	40
2	776	35.104	35.104	3512534	78	1552	0.043	39
2	777	35.113	35.113	3495162	75	1474	0.0408	38
2	778	35.121	35.121	3477882	72	1399	0.0388	36
2	779	35.129	35.129	3460695	70	1327	0.0368	35
2	780	35.138	35.138	3443600	67	1257	0.0348	34
2	781	35.146	35.146	3426596	65	1190	0.033	32
2	782	35.154	35.154	3409682	63	1125	0.0312	31
2	783	35.163	35.163	3392859	60	1063	0.0294	30
2	784	35.171	35.171	3376126	58	1003	0.0278	29
2	785	35.179	35.179	3359482	55	945	0.0262	28
2	786	35.188	35.188	3342927	53	890	0.0246	27
2	787	35.196	35.196	3326460	51	836	0.0232	26
2	788	35.204	35.204	3310080	49	785	0.0217	25
2	789	35.213	35.213	3293788	47	736	0.0204	24
2	790	35.221	35.221	3277583	46	688	0.0191	23
2	791	35.229	35.229	3261463	44	643	0.0178	22
2	792	35.238	35.238	3245430	42	599	0.0166	21
2	793	35.246	35.246	3229482	40	557	0.0154	20
2	794	35.254	35.254	3213618	38	517	0.0143	19
2	795	35.263	35.263	3197839	37	478	0.0132	18
2	796	35.271	35.271	3182144	35	442	0.0122	17
2	797	35.279	35.279	3166531	33	407	0.0113	16
2	798	35.288	35.288	3151002	31	374	0.0104	16
2	799	35.296	35.296	3135556	30	343	0.0095	15
2	800	35.304	35.304	3120191	28	313	0.0087	14
2	801	35.313	35.313	3104907	26	285	0.0079	13
2	802	35.321	35.321	3089705	25	259	0.0072	12
2	803	35.329	35.329	3074583	23	234	0.0065	12
2	804	35.338	35.338	3059541	22	211	0.0059	11
2	805	35.346	35.346	3044579	20	190	0.0053	10
2	806	35.354	35.354	3029696	19	170	0.0047	9
2	807	35.363	35.363	3014892	18	151	0.0042	9
2	808	35.371	35.371	3000166	16	133	0.0037	8
2	809	35.379	35.379	2985518	15	117	0.0032	7
2	810	35.388	35.388	2970948	14	102	0.0028	7
2	811	35.396	35.396	2956454	13	88	0.0024	6
2	812	35.404	35.404	2942037	12	75	0.0021	6
2	813	35.413	35.413	2927696	10	64	0.0018	5
2	814	35.421	35.421	2913431	9	53	0.0015	5
2	815	35.429	35.429	2899241	9	44	0.0012	4
2	816	35.438	35.438	2885126	8	35	0.001	4
2	817	35.446	35.446	2871085	7	28	0.0008	3
2	818	35.454	35.454	2857118	6	21	0.0006	3
2	819	35.463	35.463	2843225	5	16	0.0004	2
2	820	35.471	35.471	2829405	4	11	0.0003	2
2	821	35.479	35.479	2815658	3	7	0.0002	1
2	822	35.488	35.488	2801983	2	5	0.0001	1
2	823	35.496	35.496	2788380	1	3	0.0001	1
2	824	35.504	35.504	2774849	1	1	0	0
2	825	35.513	35.513	2761388	0	0	0	0
2	826	35.521	35.521	2747999	0	0	0	0
3	1	35.763	35.763	2388758	1	612071	100	1
3	2	35.771	35.771	2377316	3	612070	99.9998	1
3	3	35.779	35.779	2365934	4	612067	99.9993	2
3	4	35.788	35.788	2354610	5	612063	99.9987	3
3	5	35.796	35.796	2343346	7	612058	99.9978	4
3	6	35.804	35.804	2332140	9	612051	99.9967	4
3	7	35.813	35.813	2320992	11	612042	99.9952	5
3	8	35.821	35.821	2309902	13	612032	99.9935	6
3	9	35.829	35.829	2298869	14	612019	99.9915	7
3	10	35.838	35.838	2287894	16	612005	99.9891	8
3	11	35.846	35.846	2276975	19	611988	99.9864	9
3	12	35.854	35.854	2266113	21	611970	99.9834	10
3	13	35.863	35.863	2255307	23	611949	99.98	12
3	14	35.871	35.871	2244558	25	611926	99.9762	13
3	15	35.879	35.879	2233863	28	611901	99.9721	14
3	16	35.888	35.888	2223224	30	611873	99.9676	15
3	17	35.896	35.896	2212641	32	611843	99.9627	16
3	18	35.904	35.904	2202112	34	611811	99.9575	17
3	19	35.913	35.913	2191637	36	611778	99.952	18
3	20	35.921	35.921	2181216	39	611742	99.9461	19
3	21	35.929	35.929	2170849	41	611703	99.9399	21
3	22	35.938	35.938	2160536	44	611662	99.9331	22
3	23	35.946	35.946	2150276	47	611618	99.9259	23
3	24	35.954	35.954	2140069	50	611571	99.9182	25
3	25	35.963	35.963	2129914	52	611521	99.9101	26
3	26	35.971	35.971	2119812	55	611469	99.9016	28
3	27	35.979	35.979	2109762	58	611414	99.8926	29
3	28	35.988	35.988	2099763	62	611356	99.8831	31
3	29	35.996	35.996	2089816	65	611294	99.873	32
3	30	36.004	36.004	2079921	68	611229	99.8624	34
3	31	36.013	36.013	2070076	72	611161	99.8512	36
3	32	36.021	36.021	2060282	75	611089	99.8395	37
3	33	36.029	36.029	2050538	78	611014	99.8273	39
3	34	36.038	36.038	2040844	82	610936	99.8145	41
3	35	36.046	36.046	2031200	86	610854	99.8011	43
3	36	36.054	36.054	2021606	90	610768	99.7871	45
3	37	36.063	36.063	2012060	94	610679	99.7725	47
3	38	36.071	36.071	2002564	98	610585	99.7572	49
3	39	36.079	36.079	1993117	102	610487	99.7412	51
3	40	36.088	36.088	1983718	106	610386	99.7246	53
3	41	36.096	36.096	1974367	110	610280	99.7073	55
3	42	36.104	36.104	1965064	115	610169	99.6892	57
3	43	36.113	36.113	1955808	119	610054	99.6705	60
3	44	36.121	36.121	1946601	124	609935	99.651	62
3	45	36.129	36.129	1937440	128	609811	99.6308	64
3	46	36.138	36.138	1928326	133	609683	99.6098	67
3	47	36.146	36.146	1919259	138	609549	99.588	69
3	48	36.154	36.154	1910238	143	609411	99.5654	72
3	49	36.163	36.163	1901263	148	609268	99.5419	74
3	50	36.171	36.171	1892334	153	609120	99.5177	76
3	51	36.179	36.179	1883450	158	608967	99.4928	79
3	52	36.188	36.188	1874612	163	608809	99.467	82
3	53	36.196	36.196	1865820	169	608646	99.4403	84
3	54	36.204	36.204	1857072	174	608477	99.4128	87
3	55	36.213	36.213	1848368	179	608303	99.3843	90
3	56	36.221	36.221	1839709	185	608124	99.355	92
3	57	36.229	36.229	1831094	190	607939	99.3249	95
3	58	36.238	36.238	1822523	195	607749	99.2939	98
3	59	36.246	36.246	1813996	201	607554	99.2619	100
3	60	36.254	36.254	1805512	206	607353	99.2291	103
3	61	36.263	36.263	1797071	212	607147	99.1954	106
3	62	36.271	36.271	1788673	218	606934	99.1607	109
3	63	36.279	36.279	1780318	225	606716	99.1251	112
3	64	36.288	36.288	1772006	231	606492	99.0884	116
3	65	36.296	36.296	1763735	238	606260	99.0506	119
3	66	36.304	36.304	1755507	244	606023	99.0118	122
3	67	36.313	36.313	1747320	251	605778	98.9718	126
3	68	36.321	36.321	1739175	258	605527	98.9308	129
3	69	36.329	36.329	1731071	265	605269	98.8886	133
3	70	36.338	36.338	1723009	272	605004	98.8453	136
3	71	36.346	36.346	1714987	279	604732	98.8009	140
3	72	36.354	36.354	1707006	286	604453	98.7553	143
3	73	36.363	36.363	1699065	294	604167	98.7085	147
3	74	36.371	36.371	1691165	301	603873	98.6606	150
3	75	36.379	36.379	1683305	308	603572	98.6114	154
3	76	36.388	36.388	1675484	316	603264	98.561	158
3	77	36.396	36.396	1667703	324	602948	98.5094	162
3	78	36.404	36.404	1659961	331	602624	98.4565	166
3	79	36.413	36.413	1652259	339	602293	98.4024	170
3	80	36.421	36.421	1644595	347	601954	98.347	174
3	81	36.429	36.429	1636970	356	601606	98.2902	178
3	82	36.438	36.438	1629384	364	601251	98.2321	182
3	83	36.446	36.446	1621836	372	600887	98.1727	186
3	84	36.454	36.454	1614326	381	600515	98.1119	190
3	85	36.463	36.463	1606854	389	600134	98.0497	194
3	86	36.471	36.471	1599419	397	599745	97.9861	199
3	87	36.479	36.479	1592022	406	599348	97.9212	203
3	88	36.488	36.488	1584662	415	598942	97.855	207
3	89	36.496	36.496	1577340	424	598528	97.7872	212
3	90	36.504	36.504	1570054	433	598104	97.718	216
3	91	36.513	36.513	1562805	442	597671	97.6473	221
3	92	36.521	36.521	1555593	452	597229	97.575	226
3	93	36.529	36.529	1548416	461	596777	97.5013	231
3	94	36.538	36.538	1541276	471	596316	97.4259	235
3	95	36.546	36.546	1534172	480	595845	97.349	240
3	96	36.554	36.554	1527103	490	595365	97.2706	245
3	97	36.563	36.563	1520070	500	594875	97.1905	250
3	98	36.571	36.571	1513072	510	594376	97.1089	255
3	99	36.579	36.579	1506110	520	593866	97.0256	260
3	100	36.588	36.588	1499182	530	593346	96.9407	265
3	101	36.596	36.596	1492289	540	592817	96.8542	270
3	102	36.604	36.604	1485431	550	592277	96.766	275
3	103	36.613	36.613	1478607	560	591727	96.6762	280
3	104	36.621	36.621	1471817	571	591167	96.5846	286
3	105	36.629	36.629	1465061	582	590595	96.4913	291
3	106	36.638	36.638	1458339	593	590014	96.3962	296
3	107	36.646	36.646	1451650	604	589421	96.2994	302
3	108	36.654	36.654	1444996	615	588817	96.2008	307
3	109	36.663	36.663	1438374	626	588203	96.1004	313
3	110	36.671	36.671	1431785	637	587577	95.9982	318
3	111	36.679	36.679	1425230	648	586941	95.8941	324
3	112	36.688	36.688	1418707	659	586293	95.7883	330
3	113	36.696	36.696	1412217	671	585633	95.6805	335
3	114	36.704	36.704	1405759	683	584962	95.5709	341
3	115	36.713	36.713	1399333	694	584280	95.4594	347
3	116	36.721	36.721	1392939	706	583585	95.346	353
3	117	36.729	36.729	1386578	718	582879	95.2306	359
3	118	36.738	36.738	1380248	730	582161	95.1133	365
3	119	36.746	36.746	1373949	742	581431	94.9941	371
3	120	36.754	36.754	1367682	754	580690	94.8729	377
3	121	36.763	36.763	1361446	766	579936	94.7497	383
3	122	36.771	36.771	1355241	778	579170	94.6245	389
3	123	36.779	36.779	1349067	791	578391	94.4973	395
3	124	36.788	36.788	1342924	803	577601	94.3682	401
3	125	36.796	36.796	1336811	816	576798	94.237	408
3	126	36.804	36.804	1330729	828	575982	94.1038	414
3	127	36.813	36.813	1324677	841	575154	93.9684	421
3	128	36.821	36.821	1318655	854	574313	93.831	427
3	129	36.829	36.829	1312663	867	573458	93.6914	434
3	130	36.838	36.838	1306700	880	572591	93.5498	440
3	131	36.846	36.846	1300767	893	571711	93.406	447
3	132	36.854	36.854	1294864	906	570818	93.2601	453
3	133	36.863	36.863	1288990	920	569912	93.112	460
3	134	36.871	36.871	1283145	933	568993	92.9618	466
3	135	36.879	36.879	1277329	947	568060	92.8094	473
3	136	36.888	36.888	1271541	960	567113	92.6547	480
3	137	36.896	36.896	1265783	974	566153	92.4979	487
3	138	36.904	36.904	1260053	987	565180	92.3388	494
3	139	36.913	36.913	1254351	1001	564192	92.1775	501
3	140	36.921	36.921	1248677	1015	563191	92.0139	507
3	141	36.929	36.929	1243032	1029	562176	91.8481	514
3	142	36.938	36.938	1237414	1043	561147	91.6801	521
3	143	36.946	36.946	1231824	1057	560105	91.5097	528
3	144	36.954	36.954	1226262	1071	559048	91.337	536
3	145	36.963	36.963	1220727	1085	557977	91.1621	543
3	146	36.971	36.971	1215219	1099	556892	90.9848	550
3	147	36.979	36.979	1209739	1114	555792	90.8052	557
3	148	36.988	36.988	1204285	1128	554679	90.6232	564
3	149	36.996	36.996	1198859	1142	553551	90.439	571
3	150	37.004	37.004	1193459	1157	552409	90.2524	578
3	151	37.013	37.013	1188086	1171	551252	90.0634	586
3	152	37.021	37.021	1182739	1186	550081	89.872	593
3	153	37.029	37.029	1177419	1201	548895	89.6783	600
3	154	37.038	37.038	1172125	1215	547694	89.4821	608
3	155	37.046	37.046	1166856	1230	546479	89.2836	615
3	156	37.054	37.054	1161614	1244	545249	89.0826	622
3	157	37.063	37.063	1156398	1259	544005	88.8793	630
3	158	37.071	37.071	1151207	1275	542745	88.6736	637
3	159	37.079	37.079	1146041	1290	541471	88.4653	645
3	160	37.088	37.088	1140901	1305	540181	88.2546	652
3	161	37.096	37.096	1135786	1320	538876	88.0414	660
3	162	37.104	37.104	1130697	1335	537556	87.8258	667
3	163	37.113	37.113	1125632	1350	536222	87.6077	675
3	164	37.121	37.121	1120592	1365	534872	87.3872	682
3	165	37.129	37.129	1115576	1380	533507	87.1642	690
3	166	37.138	37.138	1110586	1395	532127	86.9387	698
3	167	37.146	37.146	1105619	1410	530732	86.7108	705
3	168	37.154	37.154	1100677	1426	529321	86.4803	713
3	169	37.163	37.163	1095760	1441	527896	86.2474	720
3	170	37.171	37.171	1090866	1456	526455	86.012	728
3	171	37.179	37.179	1085996	1471	524999	85.7742	735
3	172	37.188	37.188	1081150	1486	523529	85.5339	743
3	173	37.196	37.196	1076328	1501	522043	85.2912	750
3	174	37.204	37.204	1071529	1516	520542	85.046	758
3	175	37.213	37.213	1066753	1531	519026	84.7983	765
3	176	37.221	37.221	1062001	1546	517496	84.5482	773
3	177	37.229	37.229	1057272	1561	515950	84.2957	780
3	178	37.238	37.238	1052567	1575	514389	84.0407	788
3	179	37.246	37.246	1047884	1590	512814	83.7833	795
3	180	37.254	37.254	1043224	1606	511223	83.5235	803
3	181	37.263	37.263	1038586	1621	509618	83.2612	810
3	182	37.271	37.271	1033971	1636	507997	82.9963	818
3	183	37.279	37.279	1029379	1651	506361	82.729	826
3	184	37.288	37.288	1024809	1666	504710	82.4593	833
3	185	37.296	37.296	1020261	1681	503043	82.187	841
3	186	37.304	37.304	1015736	1696	501362	81.9124	848
3	187	37.313	37.313	1011232	1711	499666	81.6353	855
3	188	37.321	37.321	1006750	1725	497956	81.3558	863
3	189	37.329	37.329	1002290	1740	496230	81.0739	870
3	190	37.338	37.338	997852	1755	494490	80.7896	878
3	191	37.346	37.346	993435	1770	492735	80.5029	885
3	192	37.354	37.354	989039	1784	490965	80.2137	892
3	193	37.363	37.363	984665	1799	489181	79.9222	900
3	194	37.371	37.371	980312	1814	487381	79.6282	907
3	195	37.379	37.379	975981	1828	485568	79.3319	914
3	196	37.388	37.388	971670	1842	483740	79.0333	921
3	197	37.396	37.396	967380	1856	481898	78.7324	928
3	198	37.404	37.404	963111	1870	480042	78.4291	935
3	199	37.413	37.413	958862	1884	478172	78.1236	942
3	200	37.421	37.421	954634	1898	476288	77.8158	949
3	201	37.429	37.429	950427	1912	474390	77.5056	956
3	202	37.438	37.438	946240	1926	472477	77.1932	963
3	203	37.446	37.446	942073	1940	470551	76.8785	970
3	204	37.454	37.454	937926	1954	468611	76.5614	977
3	205	37.463	37.463	933799	1968	466656	76.2422	984
3	206	37.471	37.471	929692	1981	464689	75.9207	991
3	207	37.479	37.479	925605	1994	462708	75.597	997
3	208	37.488	37.488	921538	2008	460713	75.2712	1004
3	209	37.496	37.496	917490	2021	458706	74.9432	1010
3	210	37.504	37.504	913461	2034	456685	74.613	1017
3	211	37.513	37.513	909453	2047	454651	74.2807	1023
3	212	37.521	37.521	905463	2059	452604	73.9464	1030
3	213	37.529	37.529	901493	2072	450545	73.6099	1036
3	214	37.538	37.538	897541	2085	448473	73.2714	1042
3	215	37.546	37.546	893609	2097	446388	72.9307	1049
3	216	37.554	37.554	889696	2109	444291	72.5881	1055
3	217	37.563	37.563	885801	2122	442182	72.2435	1061
3	218	37.571	37.571	881926	2133	440060	71.8968	1067
3	219	37.579	37.579	878068	2145	437927	71.5483	1073
3	220	37.588	37.588	874230	2157	435781	71.1978	1079
3	221	37.596	37.596	870409	2169	433624	70.8454	1085
3	222	37.604	37.604	866607	2181	431455	70.491	1090
3	223	37.613	37.613	862824	2192	429274	70.1347	1096
3	224	37.621	37.621	859058	2204	427082	69.7765	1102
3	225	37.629	37.629	855311	2215	424878	69.4165	1107
3	226	37.638	37.638	851581	2226	422664	69.0547	1113
3	227	37.646	37.646	847869	2236	420438	68.691	1118
3	228	37.654	37.654	844176	2247	418202	68.3257	1123
3	229	37.663	37.663	840499	2257	415955	67.9586	1129
3	230	37.671	37.671	836841	2267	413698	67.5898	1134
3	231	37.679	37.679	833199	2277	411431	67.2194	1139
3	232	37.688	37.688	829576	2287	409154	66.8474	1143
3	233	37.696	37.696	825969	2296	406867	66.4738	1148
3	234	37.704	37.704	822380	2306	404571	66.0986	1153
3	235	37.713	37.713	818808	2315	402265	65.7219	1157
3	236	37.721	37.721	815253	2324	399950	65.3437	1162
3	237	37.729	37.729	811715	2333	397626	64.964	1166
3	238	37.738	37.738	808193	2342	395293	64.5828	1171
3	239	37.746	37.746	804689	2350	392951	64.2003	1175
3	240	37.754	37.754	801201	2358	390601	63.8163	1179
3	241	37.763	37.763	797730	2367	388243	63.431	1183
3	242	37.771	37.771	794276	2375	385876	63.0443	1187
3	243	37.779	37.779	790838	2382	383502	62.6564	1191
3	244	37.788	37.788	787416	2390	381119	62.2671	1195
3	245	37.796	37.796	784010	2397	378729	61.8766	1199
3	246	37.804	37.804	780621	2404	376332	61.485	1202
3	247	37.813	37.813	777248	2411	373928	61.0922	1205
3	248	37.821	37.821	773891	2417	371517	60.6983	1209
3	249	37.829	37.829	770549	2424	369099	60.3033	1212
3	250	37.838	37.838	767224	2430	366676	59.9073	1215
3	251	37.846	37.846	763914	2436	364246	59.5104	1218
3	252	37.854	37.854	760621	2441	361810	59.1124	1221
3	253	37.863	37.863	757342	2447	359369	58.7136	1224
3	254	37.871	37.871	754080	2452	356922	58.3138	1226
3	255	37.879	37.879	750832	2458	354469	57.9131	1229
3	256	37.888	37.888	747600	2463	352012	57.5116	1231
3	257	37.896	37.896	744384	2467	349549	57.1092	1234
3	258	37.904	37.904	741183	2472	347082	56.7061	1236
3	259	37.913	37.913	737996	2476	344610	56.3023	1238
3	260	37.921	37.921	734825	2480	342134	55.8977	1240
3	261	37.929	37.929	731669	2483	339654	55.4926	1242
3	262	37.938	37.938	728528	2487	337171	55.0869	1243
3	263	37.946	37.946	725402	2490	334684	54.6806	1245
3	264	37.954	37.954	722290	2492	332194	54.2738	1246
3	265	37.963	37.963	719193	2495	329702	53.8666	1248
3	266	37.971	37.971	716111	2497	327207	53.459	1249
3	267	37.979	37.979	713043	2500	324710	53.051	1250
3	268	37.988	37.988	709990	2502	322210	52.6426	1251
3	269	37.996	37.996	706951	2503	319709	52.2339	1252
3	270	38.004	38.004	703926	2505	317205	51.8249	1252
3	271	38.013	38.013	700916	2506	314700	51.4157	1253
3	272	38.021	38.021	697920	2508	312194	51.0062	1254
3	273	38.029	38.029	694938	2509	309687	50.5965	1254
3	274	38.038	38.038	691970	2509	307178	50.1866	1255
3	275	38.046	38.046	689016	2510	304669	49.7766	1255
3	276	38.054	38.054	686076	2510	302159	49.3666	1255
3	277	38.063	38.063	683149	2510	299649	48.9566	1255
3	278	38.071	38.071	680237	2509	297140	48.5466	1255
3	279	38.079	38.079	677338	2508	294631	48.1366	1254
3	280	38.088	38.088	674453	2508	292122	47.7268	1254
3	281	38.096	38.096	671581	2507	289614	47.3171	1253
3	282	38.104	38.104	668723	2505	287108	46.9076	1253
3	283	38.113	38.113	665878	2504	284603	46.4983	1252
3	284	38.121	38.121	663046	2502	282099	46.0892	1251
3	285	38.129	38.129	660228	2500	279597	45.6805	1250
3	286	38.138	38.138	657423	2497	277098	45.2721	1249
3	287	38.146	38.146	654631	2494	274601	44.8641	1247
3	288	38.154	38.154	651852	2491	272106	44.4566	1246
3	289	38.163	38.163	649086	2488	269615	44.0496	1244
3	290	38.171	38.171	646334	2484	267127	43.6431	1242
3	291	38.179	38.179	643593	2481	264642	43.2372	1240
3	292	38.188	38.188	640866	2477	262162	42.8319	1238
3	293	38.196	38.196	638152	2472	259685	42.4272	1236
3	294	38.204	38.204	635450	2468	257213	42.0233	1234
3	295	38.213	38.213	632761	2464	254745	41.6201	1232
3	296	38.221	38.221	630084	2459	252281	41.2176	1229
3	297	38.229	38.229	627420	2454	249822	40.8159	1227
3	298	38.238	38.238	624768	2448	247368	40.415	1224
3	299	38.246	38.246	622129	2443	244920	40.0149	1221
3	300	38.254	38.254	619502	2437	242477	39.6158	1219
3	301	38.263	38.263	616887	2431	240040	39.2176	1216
3	302	38.271	38.271	614284	2425	237609	38.8204	1212
3	303	38.279	38.279	611694	2419	235184	38.4243	1209
3	304	38.288	38.288	609115	2412	232765	38.0291	1206
3	305	38.296	38.296	606549	2405	230353	37.6351	1202
3	306	38.304	38.304	603994	2398	227948	37.2421	1199
3	307	38.313	38.313	601452	2390	225551	36.8504	1195
3	308	38.321	38.321	598921	2383	223160	36.4598	1191
3	309	38.329	38.329	596402	2375	220777	36.0705	1187
3	310	38.338	38.338	593894	2367	218402	35.6825	1183
3	311	38.346	38.346	591398	2359	216035	35.2958	1179
3	312	38.354	38.354	588914	2350	213677	34.9104	1175
3	313	38.363	38.363	586442	2341	211326	34.5264	1171
3	314	38.371	38.371	583980	2332	208985	34.1439	1166
3	315	38.379	38.379	581531	2323	206653	33.7628	1162
3	316	38.388	38.388	579092	2314	204329	33.3832	1157
3	317	38.396	38.396	576665	2305	202015	33.0051	1152
3	318	38.404	38.404	574249	2295	199710	32.6286	1148
3	319	38.413	38.413	571844	2285	197415	32.2536	1143
3	320	38.421	38.421	569451	2276	195129	31.8802	1138
3	321	38.429	38.429	567068	2266	192854	31.5084	1133
3	322	38.438	38.438	564697	2255	190588	31.1383	1128
3	323	38.446	38.446	562336	2245	188333	30.7698	1122
3	324	38.454	38.454	559986	2234	186088	30.4031	1117
3	325	38.463	38.463	557647	2223	183854	30.0381	1112
3	326	38.471	38.471	555319	2212	181631	29.6749	1106
3	327	38.479	38.479	553002	2201	179419	29.3135	1100
3	328	38.488	38.488	550695	2189	177218	28.9539	1095
3	329	38.496	38.496	548399	2178	175029	28.5962	1089
3	330	38.504	38.504	546114	2166	172851	28.2404	1083
3	331	38.513	38.513	543839	2154	170686	27.8866	1077
3	332	38.521	38.521	541575	2142	168532	27.5347	1071
3	333	38.529	38.529	539321	2129	166391	27.1849	1065
3	334	38.538	38.538	537077	2116	164262	26.837	1058
3	335	38.546	38.546	534844	2103	162146	26.4913	1052
3	336	38.554	38.554	532621	2090	160042	26.1476	1045
3	337	38.563	38.563	530408	2077	157952	25.8061	1039
3	338	38.571	38.571	528205	2064	155874	25.4667	1032
3	339	38.579	38.579	526013	2051	153810	25.1295	1025
3	340	38.588	38.588	523830	2038	151760	24.7944	1019
3	341	38.596	38.596	521658	2024	149722	24.4616	1012
3	342	38.604	38.604	519495	2011	147698	24.1308	1005
3	343	38.613	38.613	517343	1997	145687	23.8023	999
3	344	38.621	38.621	515200	1984	143690	23.476	992
3	345	38.629	38.629	513067	1970	141706	23.1519	985
3	346	38.638	38.638	510944	1956	139737	22.8301	978
3	347	38.646	38.646	508831	1942	137781	22.5106	971
3	348	38.654	38.654	506727	1927	135839	22.1934	964
3	349	38.663	38.663	504633	1913	133912	21.8785	956
3	350	38.671	38.671	502548	1899	131999	21.5659	949
3	351	38.679	38.679	500473	1884	130100	21.2558	942
3	352	38.688	38.688	498408	1869	128216	20.948	935
3	353	38.696	38.696	496352	1854	126347	20.6426	927
3	354	38.704	38.704	494305	1840	124493	20.3397	920
3	355	38.713	38.713	492268	1825	122654	20.0391	912
3	356	38.721	38.721	490240	1810	120829	19.741	905
3	357	38.729	38.729	488221	1795	119019	19.4453	898
3	358	38.738	38.738	486211	1780	117224	19.152	890
3	359	38.746	38.746	484211	1765	115444	18.8612	882
3	360	38.754	38.754	482220	1749	113679	18.5729	875
3	361	38.763	38.763	480237	1734	111930	18.2871	867
3	362	38.771	38.771	478264	1718	110196	18.0038	859
3	363	38.779	38.779	476300	1703	108478	17.7231	851
3	364	38.788	38.788	474345	1687	106776	17.4449	844
3	365	38.796	38.796	472398	1672	105088	17.1693	836
3	366	38.804	38.804	470461	1656	103416	16.8961	828
3	367	38.813	38.813	468532	1641	101760	16.6255	820
3	368	38.821	38.821	466612	1625	100119	16.3574	813
3	369	38.829	38.829	464701	1610	98494	16.0919	805
3	370	38.838	38.838	462798	1594	96884	15.8289	797
3	371	38.846	38.846	460904	1579	95290	15.5684	789
3	372	38.854	38.854	459019	1563	93711	15.3105	782
3	373	38.863	38.863	457142	1548	92148	15.055	774
3	374	38.871	38.871	455274	1532	90600	14.8022	766
3	375	38.879	38.879	453414	1516	89068	14.5519	758
3	376	38.888	38.888	451562	1500	87552	14.3043	750
3	377	38.896	38.896	449719	1484	86052	14.0592	742
3	378	38.904	38.904	447885	1468	84569	13.8168	734
3	379	38.913	38.913	446058	1451	83101	13.577	726
3	380	38.921	38.921	444240	1436	81649	13.3399	718
3	381	38.929	38.929	442430	1420	80214	13.1053	710
3	382	38.938	38.938	440628	1404	78794	12.8734	702
3	383	38.946	38.946	438835	1388	77390	12.644	694
3	384	38.954	38.954	437049	1372	76002	12.4172	686
3	385	38.963	38.963	435272	1357	74630	12.193	678
3	386	38.971	38.971	433502	1341	73273	11.9713	671
3	387	38.979	38.979	431741	1325	71932	11.7522	663
3	388	38.988	38.988	429987	1310	70606	11.5356	655
3	389	38.996	38.996	428242	1294	69297	11.3217	647
3	390	39.004	39.004	426504	1278	68003	11.1103	639
3	391	39.013	39.013	424774	1263	66724	10.9014	631
3	392	39.021	39.021	423052	1247	65462	10.6951	624
3	393	39.029	39.029	421337	1232	64214	10.4913	616
3	394	39.038	39.038	419631	1217	62982	10.29	608
3	395	39.046	39.046	417932	1201	61766	10.0913	601
3	396	39.054	39.054	416240	1186	60564	9.895	593
3	397	39.063	39.063	414557	1171	59379	9.7013	585
3	398	39.071	39.071	412880	1156	58208	9.51	578
3	399	39.079	39.079	411212	1141	57052	9.3212	570
3	400	39.088	39.088	409551	1126	55911	9.1348	563
3	401	39.096	39.096	407897	1111	54786	8.9509	555
3	402	39.104	39.104	406250	1095	53675	8.7694	548
3	403	39.113	39.113	404612	1080	52580	8.5905	540
3	404	39.121	39.121	402980	1065	51500	8.414	533
3	405	39.129	39.129	401356	1050	50434	8.2399	525
3	406	39.138	39.138	399739	1036	49384	8.0683	518
3	407	39.146	39.146	398129	1021	48348	7.8991	511
3	408	39.154	39.154	396526	1007	47327	7.7323	503
3	409	39.163	39.163	394931	992	46320	7.5678	496
3	410	39.171	39.171	393343	978	45328	7.4057	489
3	411	39.179	39.179	391761	964	44350	7.2459	482
3	412	39.188	39.188	390187	950	43386	7.0884	475
3	413	39.196	39.196	388620	936	42436	6.9332	468
3	414	39.204	39.204	387060	922	41500	6.7802	461
3	415	39.213	39.213	385507	908	40578	6.6296	454
3	416	39.221	39.221	383961	894	39670	6.4813	447
3	417	39.229	39.229	382421	880	38776	6.3352	440
3	418	39.238	39.238	380889	866	37895	6.1913	433
3	419	39.246	39.246	379363	853	37029	6.0498	426
3	420	39.254	39.254	377845	839	36176	5.9105	420
3	421	39.263	39.263	376333	826	35337	5.7733	413
3	422	39.271	39.271	374827	812	34511	5.6384	406
3	423	39.279	39.279	373329	799	33699	5.5057	400
3	424	39.288	39.288	371837	787	32899	5.3751	393
3	425	39.296	39.296	370351	774	32113	5.2466	387
3	426	39.304	39.304	368872	761	31339	5.1202	380
3	427	39.313	39.313	367400	748	30578	4.9959	374
3	428	39.321	39.321	365935	735	29830	4.8736	368
3	429	39.329	39.329	364476	723	29095	4.7535	361
3	430	39.338	39.338	363023	710	28372	4.6354	355
3	431	39.346	39.346	361577	698	27662	4.5194	349
3	432	39.354	39.354	360137	685	26964	4.4054	342
3	433	39.363	39.363	358704	673	26279	4.2935	336
3	434	39.371	39.371	357276	660	25607	4.1836	330
3	435	39.379	39.379	355856	649	24946	4.0757	324
3	436	39.388	39.388	354441	637	24298	3.9697	319
3	437	39.396	39.396	353033	626	23661	3.8656	313
3	438	39.404	39.404	351631	614	23035	3.7634	307
3	439	39.413	39.413	350235	603	22421	3.6631	301
3	440	39.421	39.421	348846	591	21818	3.5646	296
3	441	39.429	39.429	347462	580	21227	3.468	290
3	442	39.438	39.438	346085	569	20647	3.3733	284
3	443	39.446	39.446	344714	557	20078	3.2804	279
3	444	39.454	39.454	343348	546	19521	3.1893	273
3	445	39.463	39.463	341989	536	18974	3.1	268
3	446	39.471	39.471	340636	525	18439	3.0125	262
3	447	39.479	39.479	339289	514	17914	2.9268	257
3	448	39.488	39.488	337947	504	17400	2.8428	252
3	449	39.496	39.496	336612	494	16896	2.7604	247
3	450	39.504	39.504	335283	484	16402	2.6797	242
3	451	39.513	39.513	333959	474	15918	2.6007	237
3	452	39.521	39.521	332641	464	15444	2.5233	232
3	453	39.529	39.529	331329	454	14981	2.4475	227
3	454	39.538	39.538	330023	444	14527	2.3734	222
3	455	39.546	39.546	328722	435	14082	2.3008	217
3	456	39.554	39.554	327427	426	13647	2.2297	213
3	457	39.563	39.563	326138	416	13222	2.1602	208
3	458	39.571	39.571	324855	407	12806	2.0922	204
3	459	39.579	39.579	323577	398	12399	2.0257	199
3	460	39.588	39.588	322305	389	12001	1.9607	194
3	461	39.596	39.596	321038	380	11612	1.8972	190
3	462	39.604	39.604	319777	372	11232	1.8351	186
3	463	39.613	39.613	318521	363	10860	1.7743	182
3	464	39.621	39.621	317271	355	10497	1.715	177
3	465	39.629	39.629	316027	347	10142	1.657	173
3	466	39.638	39.638	314788	339	9795	1.6003	169
3	467	39.646	39.646	313554	331	9456	1.5449	165
3	468	39.654	39.654	312326	323	9125	1.4909	162
3	469	39.663	39.663	311103	315	8802	1.4381	158
3	470	39.671	39.671	309885	308	8487	1.3866	154
3	471	39.679	39.679	308673	300	8179	1.3364	150
3	472	39.688	39.688	307466	292	7880	1.2874	146
3	473	39.696	39.696	306264	285	7587	1.2396	142
3	474	39.704	39.704	305067	278	7302	1.193	139
3	475	39.713	39.713	303876	270	7025	1.1477	135
3	476	39.721	39.721	302690	263	6755	1.1036	131
3	477	39.729	39.729	301509	256	6492	1.0606	128
3	478	39.738	39.738	300333	249	6236	1.0188	124
3	479	39.746	39.746	299163	242	5987	0.9782	121
3	480	39.754	39.754	297997	235	5745	0.9386	118
3	481	39.763	39.763	296837	228	5510	0.9003	114
3	482	39.771	39.771	295681	222	5282	0.8629	111
3	483	39.779	39.779	294531	215	5060	0.8267	108
3	484	39.788	39.788	293385	209	4844	0.7915	105
3	485	39.796	39.796	292245	203	4635	0.7573	102
3	486	39.804	39.804	291109	197	4432	0.7241	99
3	487	39.813	39.813	289979	191	4235	0.6919	96
3	488	39.821	39.821	288853	185	4044	0.6607	93
3	489	39.829	39.829	287732	179	3859	0.6304	90
3	490	39.838	39.838	286617	174	3679	0.6011	87
3	491	39.846	39.846	285506	168	3505	0.5727	84
3	492	39.854	39.854	284399	163	3337	0.5452	81
3	493	39.863	39.863	283298	157	3174	0.5186	79
3	494	39.871	39.871	282201	152	3017	0.4929	76
3	495	39.879	39.879	281109	147	2865	0.468	73
3	496	39.888	39.888	280022	142	2718	0.444	71
3	497	39.896	39.896	278939	137	2576	0.4209	68
3	498	39.904	39.904	277862	132	2439	0.3985	66
3	499	39.913	39.913	276788	127	2308	0.377	64
3	500	39.921	39.921	275720	122	2180	0.3562	61
3	501	39.929	39.929	274656	118	2058	0.3362	59
3	502	39.938	39.938	273597	113	1940	0.317	57
3	503	39.946	39.946	272542	109	1827	0.2985	54
3	504	39.954	39.954	271492	104	1718	0.2807	52
3	505	39.963	39.963	270446	100	1614	0.2636	50
3	506	39.971	39.971	269405	96	1514	0.2473	48
3	507	39.979	39.979	268368	92	1418	0.2317	46
3	508	39.988	39.988	267336	88	1326	0.2167	44
3	509	39.996	39.996	266308	84	1239	0.2024	42
3	510	40.004	40.004	265285	80	1155	0.1887	40
3	511	40.013	40.013	264266	76	1075	0.1756	38
3	512	40.021	40.021	263251	73	999	0.1631	36
3	513	40.029	40.029	262241	69	926	0.1512	35
3	514	40.038	40.038	261235	66	856	0.1399	33
3	515	40.046	40.046	260233	63	790	0.1291	31
3	516	40.054	40.054	259236	60	728	0.1189	30
3	517	40.063	40.063	258243	56	668	0.1092	28
3	518	40.071	40.071	257254	53	612	0.1	27
3	519	40.079	40.079	256270	50	559	0.0913	25
3	520	40.088	40.088	255290	47	509	0.0831	23
3	521	40.096	40.096	254314	44	462	0.0755	22
3	522	40.104	40.104	253342	41	418	0.0684	20
3	523	40.113	40.113	252374	38	378	0.0617	19
3	524	40.121	40.121	251410	35	340	0.0555	18
3	525	40.129	40.129	250451	33	304	0.0497	16
3	526	40.138	40.138	249496	30	272	0.0444	15
3	527	40.146	40.146	248544	28	241	0.0394	14
3	528	40.154	40.154	247597	26	213	0.0348	13
3	529	40.163	40.163	246654	24	187	0.0305	12
3	530	40.171	40.171	245715	22	163	0.0266	11
3	531	40.179	40.179	244780	20	141	0.023	10
3	532	40.188	40.188	243849	18	121	0.0198	9
3	533	40.196	40.196	242921	16	103	0.0169	8
3	534	40.204	40.204	241998	14	87	0.0143	7
3	535	40.213	40.213	241079	12	73	0.012	6
3	536	40.221	40.221	240164	11	61	0.0099	5
3	537	40.229	40.229	239252	10	50	0.0082	5
3	538	40.238	40.238	238345	8	40	0.0066	4
3	539	40.246	40.246	237441	7	32	0.0053	3
3	540	40.254	40.254	236541	6	26	0.0042	3
3	541	40.263	40.263	235645	5	20	0.0033	2
3	542	40.271	40.271	234753	4	15	0.0025	2
3	543	40.279	40.279	233864	3	11	0.0018	2
3	544	40.288	40.288	232980	3	8	0.0012	1
3	545	40.296	40.296	232099	2	5	0.0008	1
3	546	40.304	40.304	231221	1	2	0.0004	1
3	547	40.313	40.313	230348	1	1	0.0002	0
3	548	40.321	40.321	229478	0	0	0.0001	0
3	549	40.329	40.329	228612	0	0	0	0
3	550	40.338	40.338	227750	0	0	0	0
4	1	40.421	40.421	219324	1	541590	100	1
4	2	40.429	40.429	218501	3	541589	99.9998	1
4	3	40.438	40.438	217681	4	541586	99.9993	2
4	4	40.446	40.446	216865	6	541582	99.9985	3
4	5	40.454	40.454	216052	9	541576	99.9973	4
4	6	40.463	40.463	215243	11	541567	99.9957	6
4	7	40.471	40.471	214437	14	541556	99.9936	7
4	8	40.479	40.479	213634	17	541542	99.9911	8
4	9	40.488	40.488	212835	20	541525	99.988	10
4	10	40.496	40.496	212039	23	541506	99.9844	11
4	11	40.504	40.504	211247	26	541483	99.9802	13
4	12	40.513	40.513	210458	30	541457	99.9754	15
4	13	40.521	40.521	209672	33	541427	99.9699	17
4	14	40.529	40.529	208890	37	541394	99.9638	19
4	15	40.538	40.538	208110	41	541357	99.9569	21
4	16	40.546	40.546	207334	45	541316	99.9493	23
4	17	40.554	40.554	206562	50	541270	99.9409	25
4	18	40.563	40.563	205792	55	541220	99.9316	28
4	19	40.571	40.571	205026	60	541165	99.9215	30
4	20	40.579	40.579	204263	66	541105	99.9104	33
4	21	40.588	40.588	203503	71	541039	99.8983	36
4	22	40.596	40.596	202747	77	540968	99.8851	38
4	23	40.604	40.604	201993	82	540892	99.871	41
4	24	40.613	40.613	201243	89	540809	99.8558	44
4	25	40.621	40.621	200496	95	540720	99.8394	48
4	26	40.629	40.629	199752	102	540625	99.8218	51
4	27	40.638	40.638	199011	110	540523	99.8029	55
4	28	40.646	40.646	198273	117	540413	99.7826	59
4	29	40.654	40.654	197538	125	540296	99.761	63
4	30	40.663	40.663	196806	134	540171	99.7379	67
4	31	40.671	40.671	196078	142	540037	99.7132	71
4	32	40.679	40.679	195352	152	539895	99.6869	76
4	33	40.688	40.688	194629	161	539743	99.6589	81
4	34	40.696	40.696	193910	171	539582	99.6292	85
4	35	40.704	40.704	193193	181	539411	99.5976	91
4	36	40.713	40.713	192480	192	539230	99.5642	96
4	37	40.721	40.721	191769	203	539038	99.5288	102
4	38	40.729	40.729	191061	215	538835	99.4913	107
4	39	40.738	40.738	190357	227	538620	99.4516	114
4	40	40.746	40.746	189655	240	538393	99.4096	120
4	41	40.754	40.754	188956	253	538153	99.3653	127
4	42	40.763	40.763	188260	268	537899	99.3185	134
4	43	40.771	40.771	187567	283	537632	99.2691	141
4	44	40.779	40.779	186877	298	537349	99.2169	149
4	45	40.788	40.788	186189	314	537051	99.1619	157
4	46	40.796	40.796	185505	330	536737	99.104	165
4	47	40.804	40.804	184823	348	536407	99.043	174
4	48	40.813	40.813	184144	366	536059	98.9788	183
4	49	40.821	40.821	183468	384	535694	98.9113	192
4	50	40.829	40.829	182795	404	535309	98.8403	202
4	51	40.838	40.838	182125	424	534906	98.7657	212
4	52	40.846	40.846	181457	445	534481	98.6874	222
4	53	40.854	40.854	180792	467	534037	98.6053	233
4	54	40.863	40.863	180130	489	533570	98.5191	245
4	55	40.871	40.871	179471	513	533081	98.4288	256
4	56	40.879	40.879	178814	537	532568	98.3342	269
4	57	40.888	40.888	178160	562	532031	98.235	281
4	58	40.896	40.896	177509	588	531469	98.1312	294
4	59	40.904	40.904	176860	615	530881	98.0226	308
4	60	40.913	40.913	176214	644	530266	97.909	322
4	61	40.921	40.921	175571	673	529622	97.7901	337
4	62	40.929	40.929	174930	704	528949	97.6658	352
4	63	40.938	40.938	174292	735	528245	97.5359	368
4	64	40.946	40.946	173657	768	527510	97.4001	384
4	65	40.954	40.954	173024	802	526742	97.2584	401
4	66	40.963	40.963	172394	837	525940	97.1103	418
4	67	40.971	40.971	171767	873	525103	96.9558	437
4	68	40.979	40.979	171142	911	524230	96.7946	455
4	69	40.988	40.988	170519	950	523319	96.6264	475
4	70	40.996	40.996	169900	990	522370	96.4511	495
4	71	41.004	41.004	169282	1031	521380	96.2684	516
4	72	41.013	41.013	168668	1075	520349	96.0779	537
4	73	41.021	41.021	168055	1119	519274	95.8795	560
4	74	41.029	41.029	167446	1166	518154	95.6728	583
4	75	41.038	41.038	166838	1214	516989	95.4575	607
4	76	41.046	41.046	166234	1263	515775	95.2335	631
4	77	41.054	41.054	165632	1314	514512	95.0003	657
[truncated: 57,977 more rows]
