# Supplementary material for: Data-informed discovery of hydrolytic nanozymes
Source: Nat Commun. 2022 Feb 11;13:827. doi: 10.1038/s41467-022-28344-2 (PMC8837776; doi:10.1038/s41467-022-28344-2)
Supplement: Supplementary file 4 — Source Data [file 41467_2022_28344_MOESM4_ESM.zip › Source Data_NCOMMS-21-01890A/Fig. S28/S28.xlsx]

## Sheet: chitosan-pH-8-1 st-1-after
Sample Name	chitosan-pH-8-1 st-1-after
[LC Chromatogram(Detector B-Ch1)]
Interval(msec)	500
# of Points	10201
Start Time(min)	0
End Time(min)	85
Intensity Units	mV
Intensity Multiplier	0.001
R.Time (min)	Intensity
0	-2
0.00833	-2
0.01667	0
0.025	0
0.03333	-1
0.04167	-1
0.05	-1
0.05833	-2
0.06667	-2
0.075	-2
0.08333	-1
0.09167	-1
0.1	-1
0.10833	-1
0.11667	0
0.125	0
0.13333	0
0.14167	0
0.15	0
0.15833	0
0.16667	-1
0.175	-1
0.18333	0
0.19167	0
0.2	-1
0.20833	-1
0.21667	-1
0.225	-1
0.23333	-1
0.24167	-1
0.25	-1
0.25833	-1
0.26667	-1
0.275	-1
0.28333	-1
0.29167	-1
0.3	-1
0.30833	-1
0.31667	-1
0.325	-1
0.33333	-1
0.34167	0
0.35	0
0.35833	0
0.36667	1
0.375	1
0.38333	1
0.39167	1
0.4	1
0.40833	1
0.41667	0
0.425	0
0.43333	0
0.44167	0
0.45	0
0.45833	0
0.46667	0
0.475	0
0.48333	0
0.49167	0
0.5	0
0.50833	0
0.51667	0
0.525	0
0.53333	0
0.54167	0
0.55	0
0.55833	0
0.56667	0
0.575	0
0.58333	0
0.59167	0
0.6	0
0.60833	0
0.61667	1
0.625	1
0.63333	1
0.64167	1
0.65	1
0.65833	1
0.66667	1
0.675	1
0.68333	1
0.69167	1
0.7	1
0.70833	0
0.71667	0
0.725	0
0.73333	0
0.74167	0
0.75	0
0.75833	0
0.76667	1
0.775	1
0.78333	1
0.79167	0
0.8	1
0.80833	1
0.81667	1
0.825	1
0.83333	2
0.84167	1
0.85	1
0.85833	1
0.86667	1
0.875	1
0.88333	1
0.89167	1
0.9	1
0.90833	1
0.91667	1
0.925	1
0.93333	1
0.94167	1
0.95	1
0.95833	1
0.96667	2
0.975	2
0.98333	1
0.99167	1
1	1
1.00833	1
1.01667	1
1.025	1
1.03333	1
1.04167	1
1.05	1
1.05833	1
1.06667	1
1.075	1
1.08333	1
1.09167	2
1.1	2
1.10833	2
1.11667	2
1.125	2
1.13333	2
1.14167	3
1.15	3
1.15833	3
1.16667	3
1.175	3
1.18333	3
1.19167	3
1.2	3
1.20833	3
1.21667	3
1.225	3
1.23333	3
1.24167	3
1.25	3
1.25833	3
1.26667	3
1.275	3
1.28333	3
1.29167	3
1.3	3
1.30833	3
1.31667	3
1.325	4
1.33333	4
1.34167	4
1.35	4
1.35833	4
1.36667	4
1.375	4
1.38333	4
1.39167	4
1.4	4
1.40833	5
1.41667	5
1.425	5
1.43333	5
1.44167	5
1.45	5
1.45833	5
1.46667	5
1.475	6
1.48333	6
1.49167	6
1.5	6
1.50833	6
1.51667	6
1.525	6
1.53333	6
1.54167	6
1.55	6
1.55833	6
1.56667	6
1.575	6
1.58333	6
1.59167	7
1.6	7
1.60833	7
1.61667	7
1.625	7
1.63333	7
1.64167	7
1.65	7
1.65833	8
1.66667	8
1.675	8
1.68333	8
1.69167	8
1.7	8
1.70833	8
1.71667	7
1.725	8
1.73333	7
1.74167	7
1.75	7
1.75833	8
1.76667	8
1.775	8
1.78333	8
1.79167	8
1.8	8
1.80833	8
1.81667	8
1.825	8
1.83333	8
1.84167	8
1.85	9
1.85833	9
1.86667	9
1.875	9
1.88333	9
1.89167	9
1.9	9
1.90833	9
1.91667	9
1.925	9
1.93333	9
1.94167	9
1.95	9
1.95833	9
1.96667	9
1.975	9
1.98333	10
1.99167	10
2	10
2.00833	10
2.01667	10
2.025	10
2.03333	10
2.04167	10
2.05	10
2.05833	10
2.06667	10
2.075	11
2.08333	10
2.09167	10
2.1	10
2.10833	10
2.11667	10
2.125	10
2.13333	10
2.14167	10
2.15	10
2.15833	10
2.16667	10
2.175	10
2.18333	11
2.19167	11
2.2	11
2.20833	11
2.21667	12
2.225	12
2.23333	12
2.24167	12
2.25	12
2.25833	12
2.26667	12
2.275	12
2.28333	12
2.29167	12
2.3	12
2.30833	12
2.31667	12
2.325	12
2.33333	12
2.34167	12
2.35	13
2.35833	13
2.36667	13
2.375	13
2.38333	14
2.39167	14
2.4	14
2.40833	14
2.41667	13
2.425	13
2.43333	13
2.44167	13
2.45	13
2.45833	14
2.46667	14
2.475	14
2.48333	14
2.49167	14
2.5	14
2.50833	13
2.51667	13
2.525	14
2.53333	14
2.54167	14
2.55	14
2.55833	14
2.56667	14
2.575	14
2.58333	15
2.59167	15
2.6	15
2.60833	15
2.61667	15
2.625	15
2.63333	15
2.64167	16
2.65	16
2.65833	16
2.66667	16
2.675	16
2.68333	16
2.69167	15
2.7	15
2.70833	16
2.71667	16
2.725	16
2.73333	16
2.74167	16
2.75	16
2.75833	16
2.76667	16
2.775	16
2.78333	16
2.79167	16
2.8	16
2.80833	16
2.81667	16
2.825	16
2.83333	16
2.84167	16
2.85	16
2.85833	17
2.86667	17
2.875	17
2.88333	18
2.89167	17
2.9	18
2.90833	18
2.91667	17
2.925	17
2.93333	18
2.94167	18
2.95	18
2.95833	19
2.96667	19
2.975	19
2.98333	19
2.99167	19
3	19
3.00833	19
3.01667	20
3.025	20
3.03333	20
3.04167	20
3.05	20
3.05833	20
3.06667	20
3.075	20
3.08333	20
3.09167	20
3.1	20
3.10833	20
3.11667	20
3.125	20
3.13333	21
3.14167	21
3.15	21
3.15833	21
3.16667	22
3.175	22
3.18333	22
3.19167	22
3.2	22
3.20833	22
3.21667	22
3.225	23
3.23333	22
3.24167	22
3.25	22
3.25833	22
3.26667	22
3.275	23
3.28333	23
3.29167	23
3.3	23
3.30833	23
3.31667	24
3.325	24
3.33333	24
3.34167	24
3.35	24
3.35833	24
3.36667	25
3.375	25
3.38333	25
3.39167	25
3.4	25
3.40833	26
3.41667	26
3.425	26
3.43333	26
3.44167	26
3.45	27
3.45833	27
3.46667	27
3.475	27
3.48333	27
3.49167	28
3.5	28
3.50833	28
3.51667	29
3.525	29
3.53333	29
3.54167	29
3.55	30
3.55833	30
3.56667	30
3.575	30
3.58333	30
3.59167	30
3.6	31
3.60833	30
3.61667	31
3.625	31
3.63333	31
3.64167	31
3.65	31
3.65833	31
3.66667	31
3.675	31
3.68333	32
3.69167	32
3.7	32
3.70833	32
3.71667	32
3.725	32
3.73333	32
3.74167	33
3.75	33
3.75833	33
3.76667	33
3.775	33
3.78333	33
3.79167	33
3.8	33
3.80833	34
3.81667	34
3.825	34
3.83333	35
3.84167	35
3.85	35
3.85833	35
3.86667	35
3.875	35
3.88333	35
3.89167	35
3.9	35
3.90833	35
3.91667	35
3.925	36
3.93333	36
3.94167	36
3.95	36
3.95833	37
3.96667	37
3.975	37
3.98333	38
3.99167	38
4	38
4.00833	39
4.01667	39
4.025	39
4.03333	39
4.04167	39
4.05	39
4.05833	39
4.06667	39
4.075	39
4.08333	39
4.09167	39
4.1	39
4.10833	39
4.11667	39
4.125	39
4.13333	39
4.14167	40
4.15	40
4.15833	40
4.16667	40
4.175	40
4.18333	41
4.19167	41
4.2	41
4.20833	41
4.21667	41
4.225	41
4.23333	41
4.24167	41
4.25	42
4.25833	42
4.26667	42
4.275	42
4.28333	42
4.29167	42
4.3	42
4.30833	43
4.31667	43
4.325	42
4.33333	42
4.34167	42
4.35	42
4.35833	42
4.36667	42
4.375	42
4.38333	43
4.39167	43
4.4	43
4.40833	43
4.41667	43
4.425	43
4.43333	44
4.44167	44
4.45	44
4.45833	44
4.46667	44
4.475	45
4.48333	45
4.49167	45
4.5	45
4.50833	45
4.51667	45
4.525	45
4.53333	45
4.54167	46
4.55	46
4.55833	46
4.56667	46
4.575	46
4.58333	46
4.59167	46
4.6	46
4.60833	46
4.61667	46
4.625	47
4.63333	47
4.64167	48
4.65	48
4.65833	48
4.66667	48
4.675	49
4.68333	49
4.69167	49
4.7	49
4.70833	49
4.71667	48
4.725	48
4.73333	48
4.74167	49
4.75	49
4.75833	49
4.76667	49
4.775	49
4.78333	49
4.79167	50
4.8	50
4.80833	50
4.81667	50
4.825	50
4.83333	50
4.84167	50
4.85	51
4.85833	51
4.86667	51
4.875	51
4.88333	52
4.89167	52
4.9	52
4.90833	52
4.91667	52
4.925	52
4.93333	53
4.94167	53
4.95	53
4.95833	53
4.96667	53
4.975	53
4.98333	53
4.99167	53
5	53
5.00833	53
5.01667	53
5.025	54
5.03333	54
5.04167	54
5.05	54
5.05833	55
5.06667	55
5.075	55
5.08333	55
5.09167	55
5.1	55
5.10833	56
5.11667	56
5.125	56
5.13333	57
5.14167	57
5.15	57
5.15833	57
5.16667	57
5.175	57
5.18333	57
5.19167	57
5.2	57
5.20833	58
5.21667	58
5.225	58
5.23333	58
5.24167	58
5.25	58
5.25833	58
5.26667	58
5.275	58
5.28333	58
5.29167	58
5.3	59
5.30833	59
5.31667	59
5.325	60
5.33333	60
5.34167	60
5.35	60
5.35833	60
5.36667	60
5.375	60
5.38333	60
5.39167	61
5.4	61
5.40833	61
5.41667	61
5.425	61
5.43333	61
5.44167	61
5.45	61
5.45833	61
5.46667	61
5.475	61
5.48333	61
5.49167	61
5.5	62
5.50833	62
5.51667	62
5.525	63
5.53333	63
5.54167	63
5.55	63
5.55833	63
5.56667	63
5.575	63
5.58333	63
5.59167	63
5.6	64
5.60833	64
5.61667	64
5.625	64
5.63333	65
5.64167	65
5.65	65
5.65833	65
5.66667	65
5.675	65
5.68333	65
5.69167	65
5.7	65
5.70833	66
5.71667	66
5.725	66
5.73333	66
5.74167	66
5.75	67
5.75833	67
5.76667	67
5.775	67
5.78333	67
5.79167	68
5.8	68
5.80833	68
5.81667	68
5.825	68
5.83333	68
5.84167	68
5.85	69
5.85833	69
5.86667	69
5.875	69
5.88333	69
5.89167	70
5.9	70
5.90833	70
5.91667	70
5.925	70
5.93333	70
5.94167	70
5.95	70
5.95833	70
5.96667	70
5.975	70
5.98333	71
5.99167	71
6	71
6.00833	71
6.01667	71
6.025	71
6.03333	71
6.04167	71
6.05	71
6.05833	71
6.06667	72
6.075	72
6.08333	72
6.09167	73
6.1	73
6.10833	73
6.11667	73
6.125	73
6.13333	73
6.14167	73
6.15	73
6.15833	73
6.16667	73
6.175	73
6.18333	74
6.19167	74
6.2	74
6.20833	74
6.21667	74
6.225	74
6.23333	75
6.24167	75
6.25	75
6.25833	75
6.26667	75
6.275	75
6.28333	75
6.29167	74
6.3	74
6.30833	74
6.31667	75
6.325	75
6.33333	75
6.34167	75
6.35	75
6.35833	75
6.36667	75
6.375	75
6.38333	75
6.39167	76
6.4	76
6.40833	76
6.41667	77
6.425	77
6.43333	77
6.44167	77
6.45	77
6.45833	77
6.46667	77
6.475	78
6.48333	78
6.49167	78
6.5	79
6.50833	79
6.51667	79
6.525	79
6.53333	79
6.54167	79
6.55	79
6.55833	80
6.56667	80
6.575	80
6.58333	80
6.59167	80
6.6	80
6.60833	80
6.61667	80
6.625	80
6.63333	80
6.64167	80
6.65	80
6.65833	80
6.66667	80
6.675	80
6.68333	80
6.69167	80
6.7	80
6.70833	80
6.71667	81
6.725	81
6.73333	81
6.74167	81
6.75	82
6.75833	82
6.76667	82
6.775	82
6.78333	83
6.79167	83
6.8	83
6.80833	83
6.81667	83
6.825	83
6.83333	83
6.84167	83
6.85	83
6.85833	84
6.86667	84
6.875	84
6.88333	84
6.89167	84
6.9	84
6.90833	84
6.91667	84
6.925	84
6.93333	85
6.94167	85
6.95	85
6.95833	85
6.96667	85
6.975	85
6.98333	86
6.99167	86
7	86
7.00833	85
7.01667	86
7.025	85
7.03333	85
7.04167	86
7.05	86
7.05833	86
7.06667	86
7.075	86
7.08333	87
7.09167	87
7.1	87
7.10833	86
7.11667	86
7.125	86
7.13333	87
7.14167	87
7.15	87
7.15833	87
7.16667	87
7.175	87
7.18333	87
7.19167	87
7.2	88
7.20833	88
7.21667	88
7.225	88
7.23333	88
7.24167	89
7.25	88
7.25833	88
7.26667	88
7.275	89
7.28333	89
7.29167	89
7.3	89
7.30833	89
7.31667	89
7.325	89
7.33333	89
7.34167	89
7.35	89
7.35833	89
7.36667	89
7.375	89
7.38333	90
7.39167	90
7.4	90
7.40833	91
7.41667	91
7.425	91
7.43333	91
7.44167	91
7.45	91
7.45833	92
7.46667	92
7.475	92
7.48333	92
7.49167	92
7.5	92
7.50833	92
7.51667	93
7.525	93
7.53333	93
7.54167	93
7.55	93
7.55833	93
7.56667	93
7.575	93
7.58333	93
7.59167	94
7.6	94
7.60833	93
7.61667	93
7.625	93
7.63333	93
7.64167	93
7.65	94
7.65833	94
7.66667	94
7.675	94
7.68333	94
7.69167	94
7.7	94
7.70833	95
7.71667	95
7.725	96
7.73333	96
7.74167	96
7.75	96
7.75833	96
7.76667	96
7.775	96
7.78333	96
7.79167	96
7.8	96
7.80833	96
7.81667	96
7.825	96
7.83333	96
7.84167	97
7.85	97
7.85833	97
7.86667	97
7.875	97
7.88333	97
7.89167	98
7.9	98
7.90833	98
7.91667	98
7.925	98
7.93333	99
7.94167	99
7.95	99
7.95833	99
7.96667	99
7.975	99
7.98333	99
7.99167	100
8	100
8.00833	100
8.01667	100
8.025	100
8.03333	101
8.04167	101
8.05	101
8.05833	101
8.06667	101
8.075	101
8.08333	101
8.09167	101
8.1	102
8.10833	102
8.11667	102
8.125	103
8.13333	103
8.14167	103
8.15	103
8.15833	104
8.16667	104
8.175	104
8.18333	104
8.19167	104
8.2	104
8.20833	104
8.21667	104
8.225	104
8.23333	104
8.24167	104
8.25	104
8.25833	105
8.26667	105
8.275	105
8.28333	105
8.29167	105
8.3	106
8.30833	106
8.31667	106
8.325	105
8.33333	106
8.34167	106
8.35	106
8.35833	106
8.36667	106
8.375	106
8.38333	107
8.39167	106
8.4	106
8.40833	106
8.41667	107
8.425	107
8.43333	107
8.44167	107
8.45	107
8.45833	107
8.46667	107
8.475	107
8.48333	107
8.49167	108
8.5	108
8.50833	108
8.51667	108
8.525	108
8.53333	108
8.54167	109
8.55	109
8.55833	108
8.56667	108
8.575	108
8.58333	109
8.59167	109
8.6	109
8.60833	109
8.61667	109
8.625	110
8.63333	110
8.64167	110
8.65	110
8.65833	110
8.66667	110
8.675	110
8.68333	111
8.69167	111
8.7	111
8.70833	111
8.71667	111
8.725	111
8.73333	111
8.74167	111
8.75	111
8.75833	112
8.76667	112
8.775	112
8.78333	112
8.79167	112
8.8	112
8.80833	113
8.81667	113
8.825	113
8.83333	113
8.84167	114
8.85	114
8.85833	114
8.86667	114
8.875	114
8.88333	114
8.89167	114
8.9	115
8.90833	115
8.91667	115
8.925	114
8.93333	115
8.94167	115
8.95	115
8.95833	115
8.96667	115
8.975	115
8.98333	115
8.99167	115
9	115
9.00833	115
9.01667	115
9.025	116
9.03333	116
9.04167	116
9.05	115
9.05833	115
9.06667	116
9.075	116
9.08333	116
9.09167	116
9.1	116
9.10833	116
9.11667	116
9.125	116
9.13333	116
9.14167	116
9.15	117
9.15833	117
9.16667	117
9.175	117
9.18333	118
9.19167	118
9.2	117
9.20833	117
9.21667	118
9.225	118
9.23333	118
9.24167	118
9.25	118
9.25833	118
9.26667	118
9.275	119
9.28333	119
9.29167	119
9.3	119
9.30833	119
9.31667	119
9.325	119
9.33333	119
9.34167	119
9.35	120
9.35833	120
9.36667	120
9.375	120
9.38333	119
9.39167	119
9.4	120
9.40833	120
9.41667	120
9.425	120
9.43333	120
9.44167	120
9.45	120
9.45833	121
9.46667	121
9.475	121
9.48333	121
9.49167	121
9.5	121
9.50833	121
9.51667	121
9.525	121
9.53333	122
9.54167	122
9.55	122
9.55833	122
9.56667	122
9.575	123
9.58333	123
9.59167	124
9.6	124
9.60833	124
9.61667	124
9.625	124
9.63333	124
9.64167	124
9.65	124
9.65833	124
9.66667	125
9.675	125
9.68333	125
9.69167	124
9.7	124
9.70833	124
9.71667	125
9.725	125
9.73333	125
9.74167	126
9.75	126
9.75833	126
9.76667	126
9.775	126
9.78333	126
9.79167	127
9.8	127
9.80833	127
9.81667	127
9.825	127
9.83333	127
9.84167	127
9.85	128
9.85833	128
9.86667	128
9.875	129
9.88333	129
9.89167	129
9.9	129
9.90833	129
9.91667	129
9.925	129
9.93333	129
9.94167	129
9.95	129
9.95833	129
9.96667	129
9.975	130
9.98333	130
9.99167	130
10	130
10.0083	130
10.0167	130
10.025	130
10.0333	130
10.0417	131
10.05	131
10.0583	131
10.0667	131
10.075	131
10.0833	131
10.0917	131
10.1	131
10.1083	132
10.1167	132
10.125	132
10.1333	132
10.1417	132
10.15	132
10.1583	133
10.1667	133
10.175	133
10.1833	133
10.1917	134
10.2	134
10.2083	134
10.2167	134
10.225	134
10.2333	135
10.2417	135
10.25	135
10.2583	135
10.2667	135
10.275	135
10.2833	135
10.2917	135
10.3	135
10.3083	135
10.3167	135
10.325	136
10.3333	136
10.3417	136
10.35	137
10.3583	137
10.3667	136
10.375	136
10.3833	137
10.3917	137
10.4	137
10.4083	138
10.4167	138
10.425	138
10.4333	138
10.4417	138
10.45	139
10.4583	139
10.4667	139
10.475	139
10.4833	139
10.4917	139
10.5	140
10.5083	140
10.5167	140
10.525	140
10.5333	141
10.5417	141
10.55	141
10.5583	142
10.5667	142
10.575	142
10.5833	142
10.5917	142
10.6	143
10.6083	143
10.6167	143
10.625	143
10.6333	143
10.6417	143
10.65	143
10.6583	143
10.6667	143
10.675	144
10.6833	144
10.6917	144
10.7	144
10.7083	144
10.7167	145
10.725	144
10.7333	144
10.7417	145
10.75	145
10.7583	145
10.7667	145
10.775	145
10.7833	145
10.7917	145
10.8	146
10.8083	146
10.8167	146
10.825	146
10.8333	146
10.8417	147
10.85	147
10.8583	147
10.8667	148
10.875	148
10.8833	148
10.8917	148
10.9	147
10.9083	147
10.9167	147
10.925	147
10.9333	148
10.9417	148
10.95	148
10.9583	148
10.9667	148
10.975	148
10.9833	149
10.9917	149
11	149
11.0083	149
11.0167	149
11.025	149
11.0333	149
11.0417	149
11.05	149
11.0583	150
11.0667	150
11.075	150
11.0833	150
11.0917	150
11.1	151
11.1083	151
11.1167	151
11.125	152
11.1333	152
11.1417	152
11.15	152
11.1583	152
11.1667	151
11.175	151
11.1833	151
11.1917	152
11.2	152
11.2083	152
11.2167	153
11.225	153
11.2333	153
11.2417	153
11.25	153
11.2583	153
11.2667	153
11.275	153
11.2833	153
11.2917	154
11.3	154
11.3083	154
11.3167	154
11.325	154
11.3333	154
11.3417	154
11.35	155
11.3583	155
11.3667	155
11.375	155
11.3833	155
11.3917	155
11.4	155
11.4083	155
11.4167	155
11.425	155
11.4333	156
11.4417	156
11.45	156
11.4583	156
11.4667	157
11.475	157
11.4833	157
11.4917	157
11.5	158
11.5083	158
11.5167	158
11.525	158
11.5333	159
11.5417	159
11.55	159
11.5583	159
11.5667	159
11.575	159
11.5833	159
11.5917	160
11.6	160
11.6083	160
11.6167	160
11.625	160
11.6333	160
11.6417	161
11.65	161
11.6583	161
11.6667	161
11.675	161
11.6833	161
11.6917	161
11.7	162
11.7083	162
11.7167	162
11.725	162
11.7333	162
11.7417	163
11.75	163
11.7583	163
11.7667	163
11.775	163
11.7833	163
11.7917	164
11.8	164
11.8083	164
11.8167	164
11.825	164
11.8333	164
11.8417	164
11.85	165
11.8583	165
11.8667	166
11.875	166
11.8833	166
11.8917	166
11.9	166
11.9083	166
11.9167	167
11.925	167
11.9333	167
11.9417	167
11.95	168
11.9583	168
11.9667	168
11.975	168
11.9833	168
11.9917	168
12	168
12.0083	168
12.0167	169
12.025	169
12.0333	169
12.0417	169
12.05	169
12.0583	169
12.0667	169
12.075	170
12.0833	170
12.0917	170
12.1	170
12.1083	170
12.1167	171
12.125	171
12.1333	171
12.1417	171
12.15	172
12.1583	172
12.1667	172
12.175	172
12.1833	172
12.1917	172
12.2	172
12.2083	173
12.2167	173
12.225	173
12.2333	174
12.2417	174
12.25	174
12.2583	174
12.2667	174
12.275	174
12.2833	174
12.2917	174
12.3	175
12.3083	175
12.3167	175
12.325	175
12.3333	175
12.3417	175
12.35	175
12.3583	175
12.3667	175
12.375	175
12.3833	175
12.3917	175
12.4	176
12.4083	176
12.4167	176
12.425	177
12.4333	177
12.4417	177
12.45	177
12.4583	178
12.4667	178
12.475	178
12.4833	178
12.4917	178
12.5	178
12.5083	178
12.5167	179
12.525	179
12.5333	179
12.5417	179
12.55	180
12.5583	180
12.5667	180
12.575	181
12.5833	181
12.5917	181
12.6	181
12.6083	181
12.6167	181
12.625	181
12.6333	181
12.6417	181
12.65	181
12.6583	181
12.6667	181
12.675	182
12.6833	182
12.6917	182
12.7	182
12.7083	182
12.7167	183
12.725	183
12.7333	183
12.7417	183
12.75	184
12.7583	184
12.7667	184
12.775	184
12.7833	185
12.7917	185
12.8	185
12.8083	185
12.8167	185
12.825	185
12.8333	186
12.8417	186
12.85	186
12.8583	186
12.8667	186
12.875	186
12.8833	186
12.8917	186
12.9	186
12.9083	186
12.9167	187
12.925	187
12.9333	188
12.9417	188
12.95	188
12.9583	188
12.9667	188
12.975	188
12.9833	188
12.9917	188
13	189
13.0083	189
13.0167	189
13.025	189
13.0333	190
13.0417	190
13.05	190
13.0583	190
13.0667	191
13.075	191
13.0833	191
13.0917	191
13.1	191
13.1083	191
13.1167	191
13.125	191
13.1333	191
13.1417	191
13.15	191
13.1583	192
13.1667	192
13.175	192
13.1833	192
13.1917	192
13.2	193
13.2083	193
13.2167	193
13.225	193
13.2333	193
13.2417	193
13.25	194
13.2583	194
13.2667	194
13.275	194
13.2833	194
13.2917	194
13.3	194
13.3083	194
13.3167	195
13.325	195
13.3333	195
13.3417	195
13.35	196
13.3583	196
13.3667	197
13.375	197
13.3833	198
13.3917	198
13.4	198
13.4083	199
13.4167	199
13.425	198
13.4333	198
13.4417	199
13.45	199
13.4583	199
13.4667	199
13.475	199
13.4833	199
13.4917	199
13.5	199
13.5083	199
13.5167	200
13.525	200
13.5333	200
13.5417	200
13.55	200
13.5583	201
13.5667	201
13.575	201
13.5833	202
13.5917	202
13.6	202
13.6083	202
13.6167	202
13.625	202
13.6333	202
13.6417	203
13.65	203
13.6583	203
13.6667	203
13.675	203
13.6833	203
13.6917	204
13.7	204
13.7083	204
13.7167	204
13.725	204
13.7333	204
13.7417	204
13.75	204
13.7583	204
13.7667	204
13.775	205
13.7833	205
13.7917	205
13.8	205
13.8083	205
13.8167	205
13.825	206
13.8333	206
13.8417	206
13.85	207
13.8583	207
13.8667	207
13.875	207
13.8833	207
13.8917	207
13.9	207
13.9083	207
13.9167	207
13.925	207
13.9333	207
13.9417	207
13.95	207
13.9583	208
13.9667	208
13.975	208
13.9833	209
13.9917	209
14	209
14.0083	209
14.0167	209
14.025	209
14.0333	210
14.0417	210
14.05	210
14.0583	210
14.0667	210
14.075	211
14.0833	211
14.0917	211
14.1	211
14.1083	211
14.1167	211
14.125	211
14.1333	211
14.1417	211
14.15	211
14.1583	212
14.1667	212
14.175	212
14.1833	212
14.1917	212
14.2	213
14.2083	213
14.2167	213
14.225	213
14.2333	213
14.2417	213
14.25	213
14.2583	213
14.2667	213
14.275	213
14.2833	214
14.2917	214
14.3	214
14.3083	214
14.3167	214
14.325	215
14.3333	215
14.3417	215
14.35	215
14.3583	214
14.3667	214
14.375	215
14.3833	215
14.3917	215
14.4	215
14.4083	215
14.4167	215
14.425	215
14.4333	215
14.4417	215
14.45	215
14.4583	215
14.4667	215
14.475	215
14.4833	216
14.4917	216
14.5	216
14.5083	216
14.5167	216
14.525	216
14.5333	217
14.5417	216
14.55	216
14.5583	216
14.5667	216
14.575	216
14.5833	217
14.5917	217
14.6	217
14.6083	217
14.6167	217
14.625	217
14.6333	217
14.6417	217
14.65	218
14.6583	218
14.6667	218
14.675	219
14.6833	219
14.6917	219
14.7	219
14.7083	219
14.7167	219
14.725	219
14.7333	219
14.7417	219
14.75	219
14.7583	219
14.7667	219
14.775	219
14.7833	219
14.7917	219
14.8	219
14.8083	219
14.8167	220
14.825	220
14.8333	220
14.8417	220
14.85	220
14.8583	220
14.8667	220
14.875	220
14.8833	221
14.8917	221
14.9	221
14.9083	221
14.9167	221
14.925	220
14.9333	220
14.9417	221
14.95	220
14.9583	220
14.9667	221
14.975	221
14.9833	221
14.9917	221
15	221
15.0083	222
15.0167	222
15.025	222
15.0333	222
15.0417	222
15.05	222
15.0583	222
15.0667	222
15.075	222
15.0833	222
15.0917	222
15.1	222
15.1083	222
15.1167	222
15.125	222
15.1333	222
15.1417	222
15.15	222
15.1583	222
15.1667	222
15.175	223
15.1833	223
15.1917	223
15.2	223
15.2083	223
15.2167	222
15.225	222
15.2333	223
15.2417	223
15.25	223
15.2583	223
15.2667	223
15.275	223
15.2833	223
15.2917	224
15.3	224
15.3083	224
15.3167	224
15.325	224
15.3333	225
15.3417	225
15.35	225
15.3583	225
15.3667	225
15.375	225
15.3833	225
15.3917	225
15.4	225
15.4083	224
15.4167	225
15.425	224
15.4333	224
15.4417	224
15.45	224
15.4583	224
15.4667	224
15.475	224
15.4833	225
15.4917	225
15.5	225
15.5083	225
15.5167	225
15.525	225
15.5333	225
15.5417	225
15.55	225
15.5583	225
15.5667	225
15.575	226
15.5833	226
15.5917	226
15.6	226
15.6083	226
15.6167	226
15.625	226
15.6333	226
15.6417	226
15.65	226
15.6583	226
15.6667	226
15.675	226
15.6833	226
15.6917	226
15.7	226
15.7083	227
15.7167	227
15.725	227
15.7333	227
15.7417	227
15.75	227
15.7583	227
15.7667	227
15.775	228
15.7833	228
15.7917	228
15.8	228
15.8083	228
15.8167	228
15.825	228
15.8333	228
15.8417	228
15.85	228
15.8583	228
15.8667	228
15.875	228
15.8833	228
15.8917	228
15.9	229
15.9083	229
15.9167	229
15.925	229
15.9333	229
15.9417	229
15.95	229
15.9583	229
15.9667	229
15.975	229
15.9833	229
15.9917	229
16	229
16.0083	229
16.0167	229
16.025	229
16.0333	229
16.0417	229
16.05	230
16.0583	229
16.0667	229
16.075	230
16.0833	230
16.0917	230
16.1	230
16.1083	230
16.1167	230
16.125	230
16.1333	230
16.1417	230
16.15	230
16.1583	231
16.1667	231
16.175	231
16.1833	231
16.1917	231
16.2	231
16.2083	231
16.2167	231
16.225	231
16.2333	232
16.2417	232
16.25	232
16.2583	232
16.2667	232
16.275	231
16.2833	231
16.2917	231
16.3	232
16.3083	232
16.3167	232
16.325	232
16.3333	232
16.3417	233
16.35	232
16.3583	232
16.3667	233
16.375	233
16.3833	233
16.3917	233
16.4	233
16.4083	233
16.4167	233
16.425	233
16.4333	233
16.4417	233
16.45	233
16.4583	233
16.4667	233
16.475	233
16.4833	233
16.4917	233
16.5	233
16.5083	233
16.5167	233
16.525	234
16.5333	234
16.5417	234
16.55	234
16.5583	234
16.5667	234
16.575	234
16.5833	234
[truncated: 8,210 more rows]

## Sheet: chitosan-pH-8-1 st-2-after
[Header]
Application Name	LabSolutions
Version	5.92
Data File Name	H:\LabSolutions\Data\Project1\20190915-01_2019915_006.lcd
Output Date	2019-09-17
Output Time	16:22:13
[File Information]
Type	Data File
Generated	2019-09-15 17:47:10
Generated by	System Administrator
Modified	2019-09-15 19:12:36
Modified by	System Administrator
[Sample Information]
Operator Name	System Administrator
Acquired	2019-09-15 17:47:32
Sample Type	0:Unknown
Level	0
Sample Name	chitosan-pH-8-1 st-2-after
[LC Chromatogram(Detector B-Ch1)]
Interval(msec)	500
# of Points	10201
Start Time(min)	0
End Time(min)	85
Intensity Units	mV
Intensity Multiplier	0.001
R.Time (min)	Intensity
0	-3
0.00833	-3
0.01667	-1
0.025	-1
0.03333	-1
0.04167	-1
0.05	-2
0.05833	-2
0.06667	-3
0.075	-3
0.08333	-3
0.09167	-3
0.1	-2
0.10833	-2
0.11667	-2
0.125	-2
0.13333	-2
0.14167	-1
0.15	-1
0.15833	-1
0.16667	-1
0.175	-1
0.18333	-1
0.19167	-1
0.2	-1
0.20833	-2
0.21667	-2
0.225	-2
0.23333	-3
0.24167	-3
0.25	-3
0.25833	-3
0.26667	-3
0.275	-3
0.28333	-3
0.29167	-3
0.3	-3
0.30833	-3
0.31667	-3
0.325	-3
0.33333	-3
0.34167	-3
0.35	-3
0.35833	-3
0.36667	-3
0.375	-2
0.38333	-2
0.39167	-2
0.4	-2
0.40833	-2
0.41667	-2
0.425	-2
0.43333	-2
0.44167	-2
0.45	-2
0.45833	-2
0.46667	-2
0.475	-3
0.48333	-3
0.49167	-3
0.5	-3
0.50833	-3
0.51667	-3
0.525	-3
0.53333	-3
0.54167	-4
0.55	-4
0.55833	-4
0.56667	-3
0.575	-3
0.58333	-3
0.59167	-3
0.6	-3
0.60833	-3
0.61667	-3
0.625	-3
0.63333	-3
0.64167	-3
0.65	-4
0.65833	-4
0.66667	-4
0.675	-4
0.68333	-4
0.69167	-4
0.7	-4
0.70833	-4
0.71667	-4
0.725	-4
0.73333	-5
0.74167	-5
0.75	-5
0.75833	-4
0.76667	-4
0.775	-5
0.78333	-5
0.79167	-5
0.8	-5
0.80833	-5
0.81667	-5
0.825	-5
0.83333	-5
0.84167	-4
0.85	-4
0.85833	-4
0.86667	-4
0.875	-4
0.88333	-4
0.89167	-4
0.9	-4
0.90833	-4
0.91667	-3
0.925	-3
0.93333	-3
0.94167	-4
0.95	-4
0.95833	-4
0.96667	-3
0.975	-3
0.98333	-3
0.99167	-4
1	-3
1.00833	-3
1.01667	-3
1.025	-3
1.03333	-3
1.04167	-2
1.05	-2
1.05833	-2
1.06667	-2
1.075	-2
1.08333	-1
1.09167	-1
1.1	-1
1.10833	-1
1.11667	-1
1.125	0
1.13333	0
1.14167	-1
1.15	-1
1.15833	0
1.16667	0
1.175	0
1.18333	0
1.19167	0
1.2	0
1.20833	0
1.21667	0
1.225	1
1.23333	1
1.24167	1
1.25	1
1.25833	1
1.26667	1
1.275	1
1.28333	2
1.29167	2
1.3	2
1.30833	2
1.31667	2
1.325	2
1.33333	3
1.34167	3
1.35	3
1.35833	3
1.36667	3
1.375	3
1.38333	4
1.39167	4
1.4	4
1.40833	4
1.41667	5
1.425	5
1.43333	5
1.44167	5
1.45	5
1.45833	5
1.46667	5
1.475	5
1.48333	6
1.49167	6
1.5	6
1.50833	6
1.51667	7
1.525	7
1.53333	7
1.54167	7
1.55	7
1.55833	7
1.56667	7
1.575	7
1.58333	7
1.59167	8
1.6	8
1.60833	8
1.61667	8
1.625	8
1.63333	8
1.64167	9
1.65	9
1.65833	9
1.66667	9
1.675	9
1.68333	9
1.69167	9
1.7	9
1.70833	9
1.71667	9
1.725	9
1.73333	9
1.74167	9
1.75	9
1.75833	9
1.76667	10
1.775	10
1.78333	10
1.79167	11
1.8	11
1.80833	11
1.81667	11
1.825	11
1.83333	11
1.84167	11
1.85	11
1.85833	11
1.86667	11
1.875	12
1.88333	12
1.89167	12
1.9	12
1.90833	12
1.91667	13
1.925	13
1.93333	13
1.94167	13
1.95	13
1.95833	13
1.96667	13
1.975	13
1.98333	13
1.99167	13
2	13
2.00833	13
2.01667	13
2.025	14
2.03333	14
2.04167	14
2.05	14
2.05833	14
2.06667	14
2.075	14
2.08333	14
2.09167	14
2.1	14
2.10833	14
2.11667	14
2.125	14
2.13333	15
2.14167	15
2.15	15
2.15833	15
2.16667	15
2.175	16
2.18333	16
2.19167	16
2.2	16
2.20833	16
2.21667	16
2.225	16
2.23333	16
2.24167	17
2.25	17
2.25833	17
2.26667	17
2.275	17
2.28333	17
2.29167	17
2.3	16
2.30833	16
2.31667	16
2.325	16
2.33333	16
2.34167	16
2.35	16
2.35833	16
2.36667	16
2.375	17
2.38333	17
2.39167	17
2.4	17
2.40833	17
2.41667	18
2.425	18
2.43333	18
2.44167	19
2.45	19
2.45833	19
2.46667	19
2.475	19
2.48333	19
2.49167	19
2.5	19
2.50833	20
2.51667	20
2.525	20
2.53333	20
2.54167	20
2.55	20
2.55833	20
2.56667	20
2.575	20
2.58333	20
2.59167	20
2.6	20
2.60833	20
2.61667	21
2.625	21
2.63333	21
2.64167	21
2.65	21
2.65833	21
2.66667	21
2.675	21
2.68333	21
2.69167	22
2.7	22
2.70833	21
2.71667	21
2.725	21
2.73333	21
2.74167	21
2.75	21
2.75833	21
2.76667	21
2.775	21
2.78333	21
2.79167	21
2.8	21
2.80833	22
2.81667	22
2.825	22
2.83333	22
2.84167	22
2.85	22
2.85833	22
2.86667	22
2.875	22
2.88333	22
2.89167	22
2.9	22
2.90833	23
2.91667	23
2.925	23
2.93333	24
2.94167	24
2.95	24
2.95833	24
2.96667	24
2.975	24
2.98333	25
2.99167	25
3	25
3.00833	24
3.01667	24
3.025	24
3.03333	24
3.04167	24
3.05	24
3.05833	24
3.06667	24
3.075	24
3.08333	25
3.09167	25
3.1	25
3.10833	25
3.11667	25
3.125	25
3.13333	25
3.14167	25
3.15	25
3.15833	25
3.16667	25
3.175	26
3.18333	26
3.19167	26
3.2	26
3.20833	26
3.21667	26
3.225	26
3.23333	26
3.24167	26
3.25	26
3.25833	26
3.26667	26
3.275	26
3.28333	26
3.29167	26
3.3	26
3.30833	26
3.31667	27
3.325	27
3.33333	27
3.34167	27
3.35	27
3.35833	28
3.36667	28
3.375	28
3.38333	27
3.39167	27
3.4	27
3.40833	27
3.41667	27
3.425	27
3.43333	27
3.44167	27
3.45	27
3.45833	27
3.46667	27
3.475	27
3.48333	27
3.49167	27
3.5	27
3.50833	28
3.51667	28
3.525	28
3.53333	28
3.54167	29
3.55	29
3.55833	29
3.56667	29
3.575	29
3.58333	29
3.59167	29
3.6	29
3.60833	29
3.61667	29
3.625	29
3.63333	29
3.64167	29
3.65	29
3.65833	30
3.66667	30
3.675	30
3.68333	30
3.69167	30
3.7	30
3.70833	30
3.71667	30
3.725	30
3.73333	31
3.74167	31
3.75	31
3.75833	31
3.76667	31
3.775	31
3.78333	31
3.79167	31
3.8	31
3.80833	31
3.81667	32
3.825	32
3.83333	32
3.84167	32
3.85	32
3.85833	32
3.86667	32
3.875	32
3.88333	32
3.89167	32
3.9	32
3.90833	32
3.91667	32
3.925	32
3.93333	32
3.94167	32
3.95	33
3.95833	33
3.96667	33
3.975	33
3.98333	33
3.99167	33
4	33
4.00833	33
4.01667	33
4.025	33
4.03333	33
4.04167	33
4.05	33
4.05833	33
4.06667	33
4.075	33
4.08333	33
4.09167	33
4.1	33
4.10833	33
4.11667	33
4.125	33
4.13333	34
4.14167	34
4.15	34
4.15833	34
4.16667	34
4.175	34
4.18333	35
4.19167	35
4.2	35
4.20833	35
4.21667	35
4.225	35
4.23333	35
4.24167	34
4.25	35
4.25833	35
4.26667	34
4.275	35
4.28333	35
4.29167	35
4.3	35
4.30833	35
4.31667	35
4.325	35
4.33333	35
4.34167	35
4.35	36
4.35833	36
4.36667	36
4.375	36
4.38333	36
4.39167	37
4.4	37
4.40833	37
4.41667	37
4.425	37
4.43333	37
4.44167	37
4.45	37
4.45833	37
4.46667	37
4.475	37
4.48333	37
4.49167	38
4.5	38
4.50833	37
4.51667	37
4.525	37
4.53333	37
4.54167	37
4.55	38
4.55833	38
4.56667	38
4.575	38
4.58333	37
4.59167	37
4.6	37
4.60833	37
4.61667	38
4.625	38
4.63333	38
4.64167	39
4.65	39
4.65833	39
4.66667	39
4.675	39
4.68333	39
4.69167	39
4.7	39
4.70833	39
4.71667	39
4.725	39
4.73333	40
4.74167	40
4.75	40
4.75833	40
4.76667	40
4.775	39
4.78333	39
4.79167	40
4.8	40
4.80833	40
4.81667	40
4.825	40
4.83333	40
4.84167	40
4.85	40
4.85833	40
4.86667	40
4.875	41
4.88333	41
4.89167	41
4.9	41
4.90833	41
4.91667	41
4.925	41
4.93333	41
4.94167	41
4.95	42
4.95833	42
4.96667	42
4.975	42
4.98333	42
4.99167	42
5	42
5.00833	42
5.01667	42
5.025	42
5.03333	42
5.04167	42
5.05	42
5.05833	42
5.06667	42
5.075	42
5.08333	43
5.09167	43
5.1	43
5.10833	44
5.11667	44
5.125	44
5.13333	45
5.14167	45
5.15	45
5.15833	45
5.16667	45
5.175	45
5.18333	45
5.19167	45
5.2	45
5.20833	45
5.21667	45
5.225	46
5.23333	45
5.24167	46
5.25	46
5.25833	46
5.26667	47
5.275	47
5.28333	47
5.29167	47
5.3	47
5.30833	47
5.31667	48
5.325	48
5.33333	48
5.34167	48
5.35	48
5.35833	48
5.36667	48
5.375	48
5.38333	48
5.39167	48
5.4	48
5.40833	48
5.41667	49
5.425	49
5.43333	49
5.44167	49
5.45	49
5.45833	50
5.46667	50
5.475	50
5.48333	51
5.49167	51
5.5	51
5.50833	51
5.51667	51
5.525	51
5.53333	51
5.54167	51
5.55	52
5.55833	52
5.56667	52
5.575	52
5.58333	52
5.59167	52
5.6	53
5.60833	53
5.61667	53
5.625	53
5.63333	53
5.64167	53
5.65	53
5.65833	53
5.66667	54
5.675	54
5.68333	54
5.69167	54
5.7	54
5.70833	54
5.71667	54
5.725	54
5.73333	54
5.74167	54
5.75	54
5.75833	54
5.76667	55
5.775	55
5.78333	55
5.79167	56
5.8	56
5.80833	56
5.81667	55
5.825	55
5.83333	55
5.84167	56
5.85	56
5.85833	56
5.86667	57
5.875	57
5.88333	57
5.89167	57
5.9	57
5.90833	57
5.91667	57
5.925	58
5.93333	58
5.94167	58
5.95	58
5.95833	59
5.96667	59
5.975	59
5.98333	58
5.99167	58
6	58
6.00833	58
6.01667	58
6.025	59
6.03333	59
6.04167	59
6.05	59
6.05833	59
6.06667	59
6.075	59
6.08333	60
6.09167	60
6.1	60
6.10833	60
6.11667	60
6.125	59
6.13333	59
6.14167	59
6.15	60
6.15833	60
6.16667	60
6.175	61
6.18333	61
6.19167	61
6.2	61
6.20833	61
6.21667	61
6.225	61
6.23333	61
6.24167	61
6.25	61
6.25833	61
6.26667	62
6.275	62
6.28333	62
6.29167	62
6.3	62
6.30833	62
6.31667	62
6.325	62
6.33333	62
6.34167	63
6.35	63
6.35833	63
6.36667	63
6.375	63
6.38333	63
6.39167	63
6.4	63
6.40833	63
6.41667	64
6.425	64
6.43333	64
6.44167	64
6.45	64
6.45833	64
6.46667	64
6.475	64
6.48333	64
6.49167	64
6.5	64
6.50833	64
6.51667	65
6.525	65
6.53333	65
6.54167	65
6.55	65
6.55833	65
6.56667	65
6.575	65
6.58333	65
6.59167	65
6.6	65
6.60833	65
6.61667	65
6.625	65
6.63333	65
6.64167	66
6.65	66
6.65833	66
6.66667	66
6.675	67
6.68333	67
6.69167	67
6.7	67
6.70833	67
6.71667	68
6.725	68
6.73333	68
6.74167	68
6.75	68
6.75833	68
6.76667	68
6.775	68
6.78333	68
6.79167	68
6.8	68
6.80833	68
6.81667	68
6.825	68
6.83333	68
6.84167	69
6.85	69
6.85833	69
6.86667	69
6.875	69
6.88333	69
6.89167	69
6.9	69
6.90833	69
6.91667	70
6.925	70
6.93333	70
6.94167	70
6.95	70
6.95833	70
6.96667	70
6.975	70
6.98333	70
6.99167	71
7	71
7.00833	71
7.01667	70
7.025	70
7.03333	71
7.04167	71
7.05	71
7.05833	71
7.06667	71
7.075	72
7.08333	72
7.09167	72
7.1	72
7.10833	72
7.11667	72
7.125	72
7.13333	72
7.14167	72
7.15	72
7.15833	72
7.16667	72
7.175	72
7.18333	72
7.19167	72
7.2	73
7.20833	72
7.21667	72
7.225	73
7.23333	73
7.24167	73
7.25	73
7.25833	73
7.26667	73
7.275	73
7.28333	74
7.29167	74
7.3	74
7.30833	74
7.31667	74
7.325	74
7.33333	74
7.34167	74
7.35	74
7.35833	73
7.36667	74
7.375	74
7.38333	74
7.39167	74
7.4	75
7.40833	75
7.41667	75
7.425	75
7.43333	75
7.44167	75
7.45	75
7.45833	75
7.46667	76
7.475	76
7.48333	76
7.49167	75
7.5	75
7.50833	75
7.51667	75
7.525	76
7.53333	76
7.54167	76
7.55	76
7.55833	76
7.56667	76
7.575	76
7.58333	76
7.59167	76
7.6	76
7.60833	77
7.61667	77
7.625	78
7.63333	78
7.64167	78
7.65	78
7.65833	78
7.66667	78
7.675	78
7.68333	78
7.69167	78
7.7	78
7.70833	78
7.71667	78
7.725	78
7.73333	79
7.74167	79
7.75	79
7.75833	79
7.76667	79
7.775	79
7.78333	79
7.79167	79
7.8	80
7.80833	80
7.81667	80
7.825	80
7.83333	80
7.84167	81
7.85	81
7.85833	81
7.86667	81
7.875	81
7.88333	81
7.89167	81
7.9	81
7.90833	82
7.91667	82
7.925	82
7.93333	82
7.94167	82
7.95	82
7.95833	82
7.96667	81
7.975	81
7.98333	82
7.99167	82
8	82
8.00833	83
8.01667	83
8.025	83
8.03333	83
8.04167	83
8.05	83
8.05833	83
8.06667	83
8.075	83
8.08333	83
8.09167	83
8.1	83
8.10833	83
8.11667	83
8.125	83
8.13333	83
8.14167	83
8.15	83
8.15833	83
8.16667	83
8.175	84
8.18333	84
8.19167	84
8.2	84
8.20833	85
8.21667	85
8.225	85
8.23333	85
8.24167	85
8.25	85
8.25833	85
8.26667	85
8.275	86
8.28333	86
8.29167	86
8.3	86
8.30833	86
8.31667	86
8.325	86
8.33333	86
8.34167	86
8.35	86
8.35833	86
8.36667	86
8.375	86
8.38333	86
8.39167	86
8.4	86
8.40833	86
8.41667	86
8.425	85
8.43333	85
8.44167	85
8.45	85
8.45833	85
8.46667	85
8.475	84
8.48333	85
8.49167	85
8.5	85
8.50833	85
8.51667	85
8.525	85
8.53333	85
8.54167	85
8.55	85
8.55833	85
8.56667	86
8.575	86
8.58333	86
8.59167	86
8.6	86
8.60833	87
8.61667	87
8.625	87
8.63333	87
8.64167	87
8.65	87
8.65833	87
8.66667	87
8.675	87
8.68333	87
8.69167	87
8.7	88
8.70833	88
8.71667	88
8.725	88
8.73333	88
8.74167	88
8.75	88
8.75833	88
8.76667	88
8.775	88
8.78333	88
8.79167	88
8.8	88
8.80833	88
8.81667	88
8.825	88
8.83333	88
8.84167	88
8.85	88
8.85833	88
8.86667	88
8.875	88
8.88333	88
8.89167	88
8.9	89
8.90833	89
8.91667	89
8.925	89
8.93333	89
8.94167	89
8.95	89
8.95833	89
8.96667	89
8.975	89
8.98333	89
8.99167	89
9	89
9.00833	89
9.01667	88
9.025	88
9.03333	88
9.04167	88
9.05	89
9.05833	89
9.06667	89
9.075	89
9.08333	89
9.09167	89
9.1	89
9.10833	90
9.11667	90
9.125	90
9.13333	90
9.14167	90
9.15	90
9.15833	90
9.16667	90
9.175	90
9.18333	90
9.19167	90
9.2	90
9.20833	90
9.21667	90
9.225	90
9.23333	91
9.24167	91
9.25	91
9.25833	91
9.26667	91
9.275	91
9.28333	91
9.29167	91
9.3	91
9.30833	91
9.31667	91
9.325	91
9.33333	91
9.34167	90
9.35	90
9.35833	90
9.36667	90
9.375	90
9.38333	90
9.39167	90
9.4	90
9.40833	91
9.41667	91
9.425	91
9.43333	91
9.44167	91
9.45	91
9.45833	91
9.46667	91
9.475	91
9.48333	92
9.49167	92
9.5	92
9.50833	92
9.51667	91
9.525	91
9.53333	91
9.54167	91
9.55	91
9.55833	91
9.56667	91
9.575	92
9.58333	92
9.59167	92
9.6	92
9.60833	91
9.61667	91
9.625	91
9.63333	91
9.64167	92
9.65	92
9.65833	92
9.66667	92
9.675	92
9.68333	91
9.69167	91
9.7	91
9.70833	91
9.71667	91
9.725	91
9.73333	92
9.74167	92
9.75	92
9.75833	92
9.76667	92
9.775	92
9.78333	92
9.79167	92
9.8	92
9.80833	92
9.81667	92
9.825	92
9.83333	92
9.84167	92
9.85	92
9.85833	92
9.86667	92
9.875	92
9.88333	92
9.89167	92
9.9	92
9.90833	92
9.91667	92
9.925	92
9.93333	92
9.94167	92
9.95	92
9.95833	92
9.96667	92
9.975	92
9.98333	92
9.99167	92
10	92
10.0083	92
10.0167	92
10.025	92
10.0333	92
10.0417	92
10.05	92
10.0583	92
10.0667	92
10.075	92
10.0833	92
10.0917	92
10.1	92
10.1083	92
10.1167	92
10.125	92
10.1333	93
10.1417	93
10.15	94
10.1583	94
10.1667	94
10.175	94
10.1833	94
10.1917	94
10.2	94
10.2083	94
10.2167	94
10.225	94
10.2333	94
10.2417	94
10.25	94
10.2583	95
10.2667	95
10.275	94
10.2833	94
10.2917	94
10.3	94
10.3083	94
10.3167	95
10.325	95
10.3333	95
10.3417	95
10.35	95
10.3583	95
10.3667	95
10.375	95
10.3833	95
10.3917	95
10.4	95
10.4083	95
10.4167	95
10.425	95
10.4333	95
10.4417	95
10.45	95
10.4583	95
10.4667	96
10.475	96
10.4833	96
10.4917	96
10.5	96
10.5083	96
10.5167	96
10.525	96
10.5333	97
10.5417	97
10.55	97
10.5583	98
10.5667	98
10.575	98
10.5833	98
10.5917	98
10.6	98
10.6083	98
10.6167	98
10.625	98
10.6333	98
10.6417	98
10.65	98
10.6583	98
10.6667	98
10.675	99
10.6833	99
10.6917	99
10.7	99
10.7083	99
10.7167	99
10.725	99
10.7333	100
10.7417	100
10.75	100
10.7583	100
10.7667	99
10.775	99
10.7833	99
10.7917	99
10.8	100
10.8083	100
10.8167	100
10.825	100
10.8333	100
10.8417	100
10.85	100
10.8583	100
10.8667	100
10.875	100
10.8833	100
10.8917	100
10.9	100
10.9083	100
10.9167	100
10.925	101
10.9333	101
10.9417	101
10.95	101
10.9583	101
10.9667	101
10.975	101
10.9833	101
10.9917	101
11	101
11.0083	101
11.0167	101
11.025	102
11.0333	102
11.0417	102
11.05	102
11.0583	102
11.0667	102
11.075	102
11.0833	102
11.0917	102
11.1	102
11.1083	102
11.1167	102
11.125	102
11.1333	102
11.1417	102
11.15	102
11.1583	102
11.1667	102
11.175	102
11.1833	102
11.1917	102
11.2	102
11.2083	102
11.2167	102
11.225	102
11.2333	103
11.2417	102
11.25	102
11.2583	102
11.2667	103
11.275	103
11.2833	103
11.2917	103
11.3	103
11.3083	103
11.3167	103
11.325	103
11.3333	103
11.3417	103
11.35	103
11.3583	103
11.3667	103
11.375	103
11.3833	103
11.3917	103
11.4	104
11.4083	104
11.4167	104
11.425	104
11.4333	104
11.4417	104
11.45	104
11.4583	104
11.4667	104
11.475	104
11.4833	104
11.4917	104
11.5	104
11.5083	103
11.5167	103
11.525	104
11.5333	104
11.5417	104
11.55	104
11.5583	104
11.5667	104
11.575	105
11.5833	105
11.5917	105
11.6	105
11.6083	105
11.6167	105
11.625	106
11.6333	106
11.6417	106
11.65	106
11.6583	106
11.6667	106
11.675	106
11.6833	106
11.6917	106
11.7	106
11.7083	106
11.7167	106
11.725	106
11.7333	106
11.7417	106
11.75	106
11.7583	106
11.7667	106
11.775	106
11.7833	106
11.7917	106
11.8	106
11.8083	106
11.8167	107
11.825	107
11.8333	107
11.8417	107
11.85	107
11.8583	107
11.8667	107
11.875	107
11.8833	107
11.8917	107
11.9	107
11.9083	108
11.9167	108
11.925	108
11.9333	108
11.9417	108
11.95	108
11.9583	108
11.9667	108
11.975	107
11.9833	107
11.9917	107
12	107
12.0083	108
12.0167	108
12.025	108
12.0333	108
12.0417	108
12.05	108
12.0583	108
12.0667	108
12.075	109
12.0833	109
12.0917	109
12.1	108
12.1083	108
12.1167	108
12.125	109
12.1333	109
12.1417	109
12.15	109
12.1583	109
12.1667	109
12.175	109
12.1833	109
12.1917	109
12.2	109
12.2083	109
12.2167	109
12.225	109
12.2333	109
12.2417	109
12.25	110
12.2583	110
12.2667	110
12.275	110
12.2833	110
12.2917	110
12.3	110
12.3083	110
12.3167	110
12.325	110
12.3333	110
12.3417	110
12.35	110
12.3583	110
12.3667	110
12.375	110
12.3833	110
12.3917	111
12.4	111
12.4083	111
12.4167	111
12.425	111
12.4333	111
12.4417	111
12.45	111
12.4583	111
12.4667	111
12.475	111
12.4833	111
12.4917	111
12.5	111
12.5083	111
12.5167	111
12.525	111
12.5333	111
12.5417	111
12.55	111
12.5583	111
12.5667	111
12.575	111
12.5833	111
12.5917	111
12.6	111
12.6083	111
12.6167	111
12.625	112
12.6333	112
12.6417	112
12.65	112
12.6583	112
12.6667	112
12.675	112
12.6833	112
12.6917	112
12.7	112
12.7083	112
12.7167	112
12.725	112
12.7333	112
12.7417	112
12.75	112
12.7583	113
12.7667	113
12.775	113
12.7833	113
12.7917	113
12.8	113
12.8083	113
12.8167	113
12.825	114
12.8333	114
12.8417	114
12.85	114
12.8583	114
12.8667	114
12.875	114
12.8833	114
12.8917	114
12.9	114
12.9083	114
12.9167	114
12.925	114
12.9333	114
12.9417	114
12.95	114
12.9583	114
12.9667	114
12.975	115
12.9833	115
12.9917	115
13	115
13.0083	115
13.0167	115
13.025	115
13.0333	115
13.0417	116
13.05	116
13.0583	116
13.0667	116
13.075	116
13.0833	116
13.0917	117
13.1	117
13.1083	116
13.1167	117
13.125	117
13.1333	117
13.1417	117
13.15	117
13.1583	117
13.1667	118
13.175	118
13.1833	118
13.1917	118
13.2	118
13.2083	118
13.2167	118
13.225	118
13.2333	118
13.2417	118
13.25	118
13.2583	119
13.2667	118
13.275	118
13.2833	118
13.2917	118
13.3	119
13.3083	119
13.3167	119
13.325	120
13.3333	120
13.3417	120
13.35	119
13.3583	119
13.3667	119
13.375	119
13.3833	120
13.3917	120
13.4	120
13.4083	121
13.4167	121
13.425	122
13.4333	121
13.4417	121
13.45	121
13.4583	121
13.4667	121
13.475	121
13.4833	121
13.4917	122
13.5	122
13.5083	122
13.5167	122
13.525	122
13.5333	122
13.5417	122
13.55	121
13.5583	121
13.5667	122
13.575	122
13.5833	122
13.5917	122
13.6	122
13.6083	122
13.6167	122
13.625	122
13.6333	122
13.6417	122
13.65	122
13.6583	122
13.6667	122
13.675	122
13.6833	122
13.6917	123
13.7	123
13.7083	123
13.7167	123
13.725	123
13.7333	123
13.7417	123
13.75	123
13.7583	123
13.7667	124
13.775	124
13.7833	124
13.7917	125
13.8	124
13.8083	124
13.8167	124
13.825	124
13.8333	124
13.8417	124
13.85	124
13.8583	124
13.8667	124
13.875	124
13.8833	125
13.8917	125
13.9	125
13.9083	125
13.9167	125
13.925	125
13.9333	125
13.9417	125
13.95	124
13.9583	125
13.9667	125
13.975	125
13.9833	125
13.9917	125
14	125
14.0083	125
14.0167	125
14.025	125
14.0333	125
14.0417	125
14.05	125
14.0583	125
14.0667	126
14.075	126
14.0833	126
14.0917	126
14.1	127
14.1083	127
14.1167	127
14.125	127
14.1333	127
14.1417	127
14.15	127
14.1583	127
14.1667	127
14.175	127
14.1833	128
14.1917	128
14.2	128
14.2083	128
14.2167	128
14.225	128
14.2333	129
14.2417	129
14.25	129
14.2583	129
14.2667	129
14.275	129
14.2833	129
14.2917	129
14.3	129
14.3083	129
14.3167	130
14.325	130
14.3333	130
14.3417	130
14.35	129
14.3583	129
14.3667	129
14.375	130
14.3833	130
14.3917	130
14.4	130
14.4083	129
14.4167	129
14.425	129
14.4333	130
14.4417	130
14.45	130
14.4583	130
14.4667	131
14.475	131
14.4833	131
14.4917	130
14.5	130
14.5083	130
14.5167	130
14.525	130
14.5333	131
14.5417	131
14.55	131
14.5583	131
14.5667	131
14.575	131
14.5833	131
14.5917	131
14.6	131
14.6083	132
14.6167	132
14.625	132
14.6333	132
14.6417	132
14.65	132
14.6583	132
14.6667	132
14.675	132
14.6833	132
14.6917	132
14.7	132
14.7083	132
14.7167	132
14.725	133
14.7333	133
14.7417	133
14.75	133
14.7583	133
14.7667	133
14.775	133
14.7833	133
14.7917	133
14.8	133
14.8083	133
14.8167	134
14.825	134
14.8333	134
14.8417	134
14.85	134
14.8583	134
14.8667	134
14.875	135
14.8833	135
14.8917	135
14.9	135
14.9083	135
14.9167	135
14.925	135
14.9333	135
14.9417	135
14.95	135
14.9583	136
14.9667	136
14.975	136
14.9833	136
14.9917	136
15	136
15.0083	136
15.0167	136
15.025	136
15.0333	136
15.0417	136
15.05	136
15.0583	136
15.0667	136
15.075	136
15.0833	136
15.0917	136
15.1	136
15.1083	136
15.1167	137
15.125	137
15.1333	137
15.1417	136
15.15	137
15.1583	137
15.1667	137
15.175	137
15.1833	137
15.1917	138
15.2	138
15.2083	138
15.2167	137
15.225	137
15.2333	137
15.2417	137
15.25	138
15.2583	138
15.2667	138
15.275	138
15.2833	138
15.2917	138
15.3	139
15.3083	139
15.3167	139
15.325	139
15.3333	139
15.3417	139
15.35	139
15.3583	139
15.3667	139
15.375	140
15.3833	139
15.3917	139
15.4	139
15.4083	139
15.4167	139
15.425	139
15.4333	139
15.4417	139
15.45	140
15.4583	140
15.4667	140
15.475	139
15.4833	140
15.4917	140
15.5	140
15.5083	140
15.5167	140
15.525	140
15.5333	140
15.5417	141
15.55	141
15.5583	141
15.5667	141
15.575	141
15.5833	141
15.5917	141
15.6	141
15.6083	141
15.6167	141
15.625	142
15.6333	142
15.6417	142
15.65	142
15.6583	142
15.6667	142
15.675	143
15.6833	143
15.6917	143
15.7	143
15.7083	143
15.7167	143
15.725	142
15.7333	142
15.7417	142
15.75	142
15.7583	142
15.7667	143
15.775	143
15.7833	143
15.7917	144
15.8	144
15.8083	144
15.8167	144
15.825	144
15.8333	144
15.8417	144
15.85	144
15.8583	145
15.8667	145
15.875	145
15.8833	146
15.8917	146
15.9	146
15.9083	146
15.9167	146
15.925	146
15.9333	146
15.9417	146
15.95	146
15.9583	146
15.9667	146
15.975	145
15.9833	145
15.9917	145
16	146
16.0083	146
16.0167	146
16.025	146
16.0333	146
16.0417	147
16.05	147
16.0583	147
16.0667	147
16.075	147
16.0833	147
16.0917	147
16.1	148
16.1083	148
16.1167	147
16.125	147
16.1333	147
16.1417	147
16.15	148
16.1583	148
16.1667	148
16.175	148
16.1833	149
16.1917	149
16.2	149
16.2083	149
16.2167	149
16.225	148
16.2333	148
16.2417	149
16.25	149
16.2583	149
16.2667	149
16.275	150
16.2833	150
16.2917	150
16.3	150
16.3083	150
16.3167	150
16.325	150
16.3333	150
16.3417	150
16.35	150
16.3583	150
16.3667	150
16.375	150
16.3833	150
16.3917	150
16.4	150
16.4083	150
16.4167	150
16.425	150
16.4333	150
16.4417	150
[truncated: 8,227 more rows]

## Sheet: chitosan-pH-8-1 st-3-after
[Header]
Application Name	LabSolutions
Version	5.92
Data File Name	H:\LabSolutions\Data\Project1\20190915-01_2019915_007.lcd
Output Date	2019-09-17
Output Time	16:22:13
[File Information]
Type	Data File
Generated	2019-09-15 19:12:42
Generated by	System Administrator
Modified	2019-09-15 20:38:09
Modified by	System Administrator
[Sample Information]
Operator Name	System Administrator
Acquired	2019-09-15 19:13:05
Sample Type	0:Unknown
Level	0
Sample Name	chitosan-pH-8-1 st-3-after
[LC Chromatogram(Detector B-Ch1)]
Interval(msec)	500
# of Points	10201
Start Time(min)	0
End Time(min)	85
Intensity Units	mV
Intensity Multiplier	0.001
R.Time (min)	Intensity
0	4
0.00833	4
0.01667	2
0.025	0
0.03333	-1
0.04167	-1
0.05	-2
0.05833	-2
0.06667	-2
0.075	-2
0.08333	-2
0.09167	-2
0.1	-2
0.10833	-1
0.11667	-1
0.125	0
0.13333	0
0.14167	0
0.15	0
0.15833	1
0.16667	1
0.175	1
0.18333	1
0.19167	1
0.2	1
0.20833	1
0.21667	1
0.225	2
0.23333	2
0.24167	3
0.25	3
0.25833	2
0.26667	2
0.275	2
0.28333	2
0.29167	2
0.3	2
0.30833	2
0.31667	2
0.325	2
0.33333	3
0.34167	3
0.35	4
0.35833	4
0.36667	4
0.375	4
0.38333	5
0.39167	5
0.4	5
0.40833	5
0.41667	4
0.425	4
0.43333	5
0.44167	5
0.45	5
0.45833	5
0.46667	5
0.475	5
0.48333	5
0.49167	6
0.5	6
0.50833	6
0.51667	6
0.525	6
0.53333	6
0.54167	6
0.55	6
0.55833	6
0.56667	6
0.575	6
0.58333	6
0.59167	6
0.6	7
0.60833	7
0.61667	7
0.625	7
0.63333	7
0.64167	7
0.65	7
0.65833	7
0.66667	7
0.675	7
0.68333	8
0.69167	8
0.7	8
0.70833	8
0.71667	9
0.725	9
0.73333	9
0.74167	9
0.75	10
0.75833	10
0.76667	10
0.775	10
0.78333	9
0.79167	9
0.8	9
0.80833	10
0.81667	10
0.825	10
0.83333	10
0.84167	10
0.85	10
0.85833	10
0.86667	10
0.875	10
0.88333	11
0.89167	11
0.9	11
0.90833	11
0.91667	11
0.925	11
0.93333	11
0.94167	11
0.95	11
0.95833	11
0.96667	11
0.975	11
0.98333	11
0.99167	11
1	12
1.00833	11
1.01667	11
1.025	11
1.03333	11
1.04167	12
1.05	12
1.05833	12
1.06667	12
1.075	12
1.08333	12
1.09167	13
1.1	13
1.10833	13
1.11667	13
1.125	13
1.13333	13
1.14167	13
1.15	13
1.15833	13
1.16667	13
1.175	13
1.18333	13
1.19167	13
1.2	13
1.20833	13
1.21667	13
1.225	13
1.23333	13
1.24167	13
1.25	13
1.25833	13
1.26667	13
1.275	13
1.28333	13
1.29167	14
1.3	14
1.30833	14
1.31667	14
1.325	14
1.33333	14
1.34167	14
1.35	14
1.35833	14
1.36667	14
1.375	14
1.38333	14
1.39167	14
1.4	15
1.40833	15
1.41667	15
1.425	15
1.43333	15
1.44167	16
1.45	16
1.45833	16
1.46667	16
1.475	16
1.48333	17
1.49167	17
1.5	17
1.50833	17
1.51667	17
1.525	17
1.53333	17
1.54167	17
1.55	17
1.55833	17
1.56667	17
1.575	17
1.58333	17
1.59167	18
1.6	18
1.60833	18
1.61667	18
1.625	18
1.63333	19
1.64167	19
1.65	19
1.65833	19
1.66667	19
1.675	19
1.68333	19
1.69167	19
1.7	19
1.70833	19
1.71667	19
1.725	19
1.73333	19
1.74167	19
1.75	19
1.75833	19
1.76667	19
1.775	18
1.78333	18
1.79167	18
1.8	18
1.80833	19
1.81667	19
1.825	19
1.83333	19
1.84167	19
1.85	19
1.85833	19
1.86667	19
1.875	19
1.88333	19
1.89167	19
1.9	20
1.90833	20
1.91667	20
1.925	20
1.93333	20
1.94167	20
1.95	20
1.95833	20
1.96667	20
1.975	20
1.98333	20
1.99167	20
2	20
2.00833	20
2.01667	20
2.025	20
2.03333	20
2.04167	20
2.05	20
2.05833	20
2.06667	20
2.075	19
2.08333	19
2.09167	19
2.1	19
2.10833	20
2.11667	20
2.125	20
2.13333	20
2.14167	20
2.15	20
2.15833	20
2.16667	20
2.175	21
2.18333	21
2.19167	21
2.2	21
2.20833	21
2.21667	20
2.225	20
2.23333	21
2.24167	21
2.25	21
2.25833	22
2.26667	22
2.275	22
2.28333	22
2.29167	21
2.3	21
2.30833	21
2.31667	21
2.325	21
2.33333	21
2.34167	21
2.35	21
2.35833	21
2.36667	21
2.375	21
2.38333	21
2.39167	21
2.4	22
2.40833	22
2.41667	22
2.425	22
2.43333	22
2.44167	22
2.45	22
2.45833	22
2.46667	21
2.475	22
2.48333	22
2.49167	22
2.5	22
2.50833	22
2.51667	23
2.525	23
2.53333	23
2.54167	24
2.55	24
2.55833	24
2.56667	24
2.575	24
2.58333	24
2.59167	23
2.6	23
2.60833	23
2.61667	23
2.625	23
2.63333	23
2.64167	23
2.65	23
2.65833	23
2.66667	24
2.675	24
2.68333	24
2.69167	25
2.7	25
2.70833	25
2.71667	25
2.725	25
2.73333	25
2.74167	25
2.75	25
2.75833	25
2.76667	25
2.775	25
2.78333	25
2.79167	26
2.8	26
2.80833	26
2.81667	26
2.825	26
2.83333	27
2.84167	27
2.85	27
2.85833	27
2.86667	27
2.875	27
2.88333	28
2.89167	28
2.9	28
2.90833	29
2.91667	29
2.925	29
2.93333	29
2.94167	29
2.95	29
2.95833	28
2.96667	29
2.975	29
2.98333	29
2.99167	29
3	29
3.00833	29
3.01667	29
3.025	29
3.03333	30
3.04167	30
3.05	30
3.05833	30
3.06667	30
3.075	30
3.08333	30
3.09167	30
3.1	30
3.10833	30
3.11667	30
3.125	30
3.13333	30
3.14167	30
3.15	30
3.15833	30
3.16667	30
3.175	30
3.18333	30
3.19167	30
3.2	30
3.20833	30
3.21667	31
3.225	31
3.23333	31
3.24167	30
3.25	30
3.25833	30
3.26667	31
3.275	31
3.28333	31
3.29167	31
3.3	31
3.30833	31
3.31667	31
3.325	31
3.33333	31
3.34167	31
3.35	31
3.35833	31
3.36667	31
3.375	31
3.38333	31
3.39167	32
3.4	32
3.40833	32
3.41667	32
3.425	32
3.43333	32
3.44167	32
3.45	32
3.45833	32
3.46667	32
3.475	32
3.48333	32
3.49167	32
3.5	32
3.50833	32
3.51667	32
3.525	33
3.53333	33
3.54167	34
3.55	34
3.55833	34
3.56667	34
3.575	34
3.58333	34
3.59167	34
3.6	34
3.60833	34
3.61667	34
3.625	34
3.63333	35
3.64167	35
3.65	35
3.65833	35
3.66667	35
3.675	36
3.68333	36
3.69167	36
3.7	36
3.70833	36
3.71667	36
3.725	36
3.73333	37
3.74167	37
3.75	36
3.75833	36
3.76667	36
3.775	36
3.78333	36
3.79167	36
3.8	36
3.80833	36
3.81667	37
3.825	37
3.83333	36
3.84167	36
3.85	36
3.85833	37
3.86667	37
3.875	38
3.88333	38
3.89167	38
3.9	39
3.90833	39
3.91667	39
3.925	39
3.93333	39
3.94167	39
3.95	40
3.95833	40
3.96667	40
3.975	41
3.98333	41
3.99167	41
4	41
4.00833	41
4.01667	41
4.025	42
4.03333	42
4.04167	41
4.05	41
4.05833	41
4.06667	41
4.075	41
4.08333	41
4.09167	41
4.1	41
4.10833	41
4.11667	41
4.125	41
4.13333	41
4.14167	41
4.15	41
4.15833	41
4.16667	41
4.175	42
4.18333	42
4.19167	42
4.2	42
4.20833	43
4.21667	43
4.225	43
4.23333	43
4.24167	43
4.25	44
4.25833	44
4.26667	44
4.275	44
4.28333	44
4.29167	44
4.3	45
4.30833	45
4.31667	45
4.325	45
4.33333	45
4.34167	46
4.35	46
4.35833	46
4.36667	46
4.375	46
4.38333	46
4.39167	47
4.4	47
4.40833	47
4.41667	47
4.425	47
4.43333	47
4.44167	48
4.45	48
4.45833	48
4.46667	49
4.475	49
4.48333	49
4.49167	49
4.5	49
4.50833	49
4.51667	49
4.525	49
4.53333	50
4.54167	49
4.55	50
4.55833	50
4.56667	50
4.575	50
4.58333	50
4.59167	49
4.6	50
4.60833	50
4.61667	50
4.625	50
4.63333	50
4.64167	50
4.65	50
4.65833	51
4.66667	51
4.675	51
4.68333	52
4.69167	52
4.7	52
4.70833	52
4.71667	52
4.725	53
4.73333	53
4.74167	53
4.75	53
4.75833	53
4.76667	53
4.775	53
4.78333	53
4.79167	53
4.8	53
4.80833	53
4.81667	53
4.825	53
4.83333	54
4.84167	54
4.85	54
4.85833	54
4.86667	54
4.875	54
4.88333	55
4.89167	55
4.9	55
4.90833	55
4.91667	55
4.925	55
4.93333	55
4.94167	55
4.95	55
4.95833	55
4.96667	55
4.975	55
4.98333	55
4.99167	55
5	55
5.00833	55
5.01667	55
5.025	55
5.03333	55
5.04167	55
5.05	55
5.05833	55
5.06667	55
5.075	55
5.08333	55
5.09167	55
5.1	55
5.10833	56
5.11667	55
5.125	56
5.13333	56
5.14167	56
5.15	57
5.15833	57
5.16667	57
5.175	58
5.18333	58
5.19167	58
5.2	58
5.20833	58
5.21667	58
5.225	58
5.23333	58
5.24167	58
5.25	58
5.25833	58
5.26667	58
5.275	57
5.28333	58
5.29167	58
5.3	58
5.30833	58
5.31667	58
5.325	58
5.33333	58
5.34167	58
5.35	58
5.35833	58
5.36667	58
5.375	58
5.38333	58
5.39167	58
5.4	58
5.40833	58
5.41667	58
5.425	58
5.43333	58
5.44167	58
5.45	58
5.45833	58
5.46667	58
5.475	59
5.48333	59
5.49167	59
5.5	59
5.50833	59
5.51667	60
5.525	60
5.53333	60
5.54167	60
5.55	60
5.55833	60
5.56667	60
5.575	60
5.58333	60
5.59167	60
5.6	60
5.60833	60
5.61667	60
5.625	60
5.63333	60
5.64167	60
5.65	60
5.65833	60
5.66667	60
5.675	60
5.68333	60
5.69167	60
5.7	59
5.70833	59
5.71667	59
5.725	58
5.73333	58
5.74167	58
5.75	58
5.75833	58
5.76667	58
5.775	58
5.78333	58
5.79167	58
5.8	59
5.80833	59
5.81667	59
5.825	59
5.83333	60
5.84167	60
5.85	61
5.85833	61
5.86667	61
5.875	60
5.88333	60
5.89167	60
5.9	60
5.90833	61
5.91667	61
5.925	61
5.93333	61
5.94167	61
5.95	61
5.95833	61
5.96667	61
5.975	61
5.98333	61
5.99167	62
6	62
6.00833	62
6.01667	62
6.025	62
6.03333	62
6.04167	62
6.05	63
6.05833	63
6.06667	63
6.075	63
6.08333	63
6.09167	64
6.1	64
6.10833	64
6.11667	64
6.125	64
6.13333	64
6.14167	64
6.15	64
6.15833	64
6.16667	65
6.175	65
6.18333	65
6.19167	65
6.2	66
6.20833	66
6.21667	66
6.225	66
6.23333	66
6.24167	66
6.25	66
6.25833	66
6.26667	66
6.275	66
6.28333	66
6.29167	67
6.3	67
6.30833	67
6.31667	66
6.325	67
6.33333	67
6.34167	67
6.35	67
6.35833	67
6.36667	68
6.375	67
6.38333	67
6.39167	67
6.4	67
6.40833	67
6.41667	67
6.425	67
6.43333	67
6.44167	68
6.45	68
6.45833	68
6.46667	67
6.475	67
6.48333	67
6.49167	67
6.5	67
6.50833	67
6.51667	68
6.525	68
6.53333	68
6.54167	68
6.55	68
6.55833	68
6.56667	68
6.575	68
6.58333	68
6.59167	68
6.6	69
6.60833	69
6.61667	69
6.625	69
6.63333	69
6.64167	69
6.65	69
6.65833	69
6.66667	69
6.675	69
6.68333	69
6.69167	68
6.7	68
6.70833	68
6.71667	68
6.725	68
6.73333	68
6.74167	68
6.75	69
6.75833	69
6.76667	70
6.775	70
6.78333	70
6.79167	71
6.8	71
6.80833	71
6.81667	71
6.825	71
6.83333	72
6.84167	72
6.85	72
6.85833	72
6.86667	71
6.875	71
6.88333	71
6.89167	71
6.9	71
6.90833	71
6.91667	70
6.925	71
6.93333	71
6.94167	71
6.95	71
6.95833	71
6.96667	72
6.975	72
6.98333	72
6.99167	72
7	72
7.00833	72
7.01667	72
7.025	72
7.03333	71
7.04167	71
7.05	71
7.05833	72
7.06667	72
7.075	72
7.08333	72
7.09167	72
7.1	72
7.10833	72
7.11667	72
7.125	72
7.13333	72
7.14167	72
7.15	72
7.15833	72
7.16667	72
7.175	72
7.18333	72
7.19167	71
7.2	72
7.20833	72
7.21667	72
7.225	72
7.23333	72
7.24167	72
7.25	72
7.25833	72
7.26667	72
7.275	72
7.28333	73
7.29167	73
7.3	73
7.30833	74
7.31667	74
7.325	74
7.33333	74
7.34167	74
7.35	73
7.35833	73
7.36667	73
7.375	73
7.38333	73
7.39167	73
7.4	73
7.40833	73
7.41667	73
7.425	73
7.43333	73
7.44167	73
7.45	73
7.45833	73
7.46667	73
7.475	73
7.48333	73
7.49167	73
7.5	73
7.50833	73
7.51667	73
7.525	73
7.53333	73
7.54167	73
7.55	73
7.55833	73
7.56667	73
7.575	73
7.58333	73
7.59167	72
7.6	72
7.60833	72
7.61667	72
7.625	73
7.63333	73
7.64167	73
7.65	73
7.65833	73
7.66667	73
7.675	74
7.68333	74
7.69167	74
7.7	73
7.70833	73
7.71667	73
7.725	73
7.73333	73
7.74167	73
7.75	74
7.75833	74
7.76667	74
7.775	74
7.78333	74
7.79167	74
7.8	74
7.80833	75
7.81667	74
7.825	74
7.83333	74
7.84167	74
7.85	74
7.85833	74
7.86667	74
7.875	74
7.88333	74
7.89167	74
7.9	74
7.90833	74
7.91667	74
7.925	74
7.93333	74
7.94167	74
7.95	74
7.95833	74
7.96667	73
7.975	74
7.98333	74
7.99167	74
8	74
8.00833	74
8.01667	74
8.025	74
8.03333	75
8.04167	74
8.05	75
8.05833	75
8.06667	75
8.075	75
8.08333	75
8.09167	75
8.1	75
8.10833	75
8.11667	75
8.125	75
8.13333	75
8.14167	75
8.15	75
8.15833	75
8.16667	75
8.175	75
8.18333	75
8.19167	75
8.2	76
8.20833	76
8.21667	76
8.225	76
8.23333	76
8.24167	76
8.25	76
8.25833	76
8.26667	76
8.275	76
8.28333	76
8.29167	76
8.3	76
8.30833	76
8.31667	76
8.325	76
8.33333	76
8.34167	76
8.35	76
8.35833	76
8.36667	76
8.375	76
8.38333	76
8.39167	76
8.4	76
8.40833	76
8.41667	76
8.425	76
8.43333	76
8.44167	76
8.45	76
8.45833	76
8.46667	76
8.475	76
8.48333	76
8.49167	76
8.5	76
8.50833	77
8.51667	77
8.525	77
8.53333	77
8.54167	77
8.55	77
8.55833	77
8.56667	77
8.575	77
8.58333	77
8.59167	77
8.6	77
8.60833	78
8.61667	78
8.625	78
8.63333	78
8.64167	78
8.65	79
8.65833	79
8.66667	79
8.675	79
8.68333	79
8.69167	79
8.7	79
8.70833	79
8.71667	79
8.725	79
8.73333	79
8.74167	79
8.75	79
8.75833	79
8.76667	79
8.775	80
8.78333	80
8.79167	80
8.8	80
8.80833	80
8.81667	80
8.825	80
8.83333	81
8.84167	81
8.85	81
8.85833	81
8.86667	81
8.875	81
8.88333	81
8.89167	81
8.9	81
8.90833	81
8.91667	80
8.925	80
8.93333	81
8.94167	81
8.95	81
8.95833	81
8.96667	81
8.975	81
8.98333	81
8.99167	81
9	81
9.00833	82
9.01667	82
9.025	82
9.03333	82
9.04167	82
9.05	82
9.05833	82
9.06667	82
9.075	82
9.08333	82
9.09167	82
9.1	82
9.10833	82
9.11667	82
9.125	82
9.13333	82
9.14167	83
9.15	83
9.15833	83
9.16667	84
9.175	84
9.18333	84
9.19167	84
9.2	84
9.20833	84
9.21667	84
9.225	84
9.23333	84
9.24167	84
9.25	84
9.25833	85
9.26667	85
9.275	85
9.28333	86
9.29167	86
9.3	86
9.30833	86
9.31667	86
9.325	87
9.33333	87
9.34167	87
9.35	87
9.35833	87
9.36667	87
9.375	87
9.38333	87
9.39167	87
9.4	87
9.40833	87
9.41667	87
9.425	88
9.43333	88
9.44167	88
9.45	88
9.45833	88
9.46667	89
9.475	89
9.48333	89
9.49167	89
9.5	89
9.50833	89
9.51667	89
9.525	89
9.53333	89
9.54167	89
9.55	89
9.55833	89
9.56667	89
9.575	89
9.58333	89
9.59167	89
9.6	89
9.60833	90
9.61667	90
9.625	90
9.63333	90
9.64167	90
9.65	91
9.65833	91
9.66667	91
9.675	92
9.68333	92
9.69167	92
9.7	92
9.70833	92
9.71667	92
9.725	93
9.73333	93
9.74167	93
9.75	94
9.75833	94
9.76667	94
9.775	94
9.78333	94
9.79167	95
9.8	94
9.80833	95
9.81667	95
9.825	95
9.83333	95
9.84167	96
9.85	96
9.85833	96
9.86667	97
9.875	97
9.88333	97
9.89167	97
9.9	98
9.90833	98
9.91667	98
9.925	98
9.93333	98
9.94167	98
9.95	98
9.95833	98
9.96667	98
9.975	98
9.98333	99
9.99167	99
10	99
10.0083	100
10.0167	100
10.025	100
10.0333	100
10.0417	100
10.05	100
10.0583	100
10.0667	101
10.075	101
10.0833	101
10.0917	101
10.1	101
10.1083	102
10.1167	102
10.125	102
10.1333	103
10.1417	103
10.15	103
10.1583	104
10.1667	104
10.175	104
10.1833	103
10.1917	103
10.2	103
10.2083	104
10.2167	104
10.225	104
10.2333	105
10.2417	105
10.25	105
10.2583	105
10.2667	105
10.275	105
10.2833	105
10.2917	105
10.3	105
10.3083	105
10.3167	105
10.325	106
10.3333	106
10.3417	106
10.35	107
10.3583	107
10.3667	107
10.375	108
10.3833	108
10.3917	109
10.4	109
10.4083	109
10.4167	109
10.425	109
10.4333	109
10.4417	109
10.45	110
10.4583	110
10.4667	110
10.475	110
10.4833	110
10.4917	110
10.5	110
10.5083	110
10.5167	110
10.525	110
10.5333	111
10.5417	111
10.55	112
10.5583	112
10.5667	112
10.575	113
10.5833	113
10.5917	113
10.6	114
10.6083	114
10.6167	114
10.625	115
10.6333	115
10.6417	115
10.65	116
10.6583	116
10.6667	116
10.675	116
10.6833	116
10.6917	116
10.7	117
10.7083	117
10.7167	117
10.725	118
10.7333	118
10.7417	118
10.75	117
10.7583	117
10.7667	118
10.775	118
10.7833	118
10.7917	118
10.8	118
10.8083	118
10.8167	118
10.825	118
10.8333	118
10.8417	119
10.85	119
10.8583	119
10.8667	120
10.875	120
10.8833	120
10.8917	120
10.9	120
10.9083	120
10.9167	120
10.925	121
10.9333	121
10.9417	121
10.95	121
10.9583	121
10.9667	121
10.975	122
10.9833	122
10.9917	122
11	122
11.0083	122
11.0167	122
11.025	123
11.0333	123
11.0417	123
11.05	123
11.0583	123
11.0667	124
11.075	124
11.0833	124
11.0917	124
11.1	124
11.1083	124
11.1167	124
11.125	124
11.1333	125
11.1417	125
11.15	125
11.1583	125
11.1667	125
11.175	125
11.1833	125
11.1917	125
11.2	126
11.2083	126
11.2167	126
11.225	127
11.2333	127
11.2417	127
11.25	126
11.2583	127
11.2667	127
11.275	127
11.2833	128
11.2917	128
11.3	128
11.3083	128
11.3167	129
11.325	129
11.3333	129
11.3417	130
11.35	130
11.3583	130
11.3667	131
11.375	131
11.3833	131
11.3917	131
11.4	132
11.4083	132
11.4167	132
11.425	132
11.4333	133
11.4417	133
11.45	134
11.4583	134
11.4667	135
11.475	136
11.4833	136
11.4917	137
11.5	137
11.5083	138
11.5167	138
11.525	139
11.5333	140
11.5417	140
11.55	141
11.5583	141
11.5667	142
11.575	142
11.5833	143
11.5917	143
11.6	144
11.6083	144
11.6167	145
11.625	146
11.6333	146
11.6417	147
11.65	147
11.6583	148
11.6667	148
11.675	149
11.6833	149
11.6917	150
11.7	150
11.7083	150
11.7167	151
11.725	151
11.7333	151
11.7417	152
11.75	152
11.7583	152
11.7667	152
11.775	153
11.7833	153
11.7917	153
11.8	153
11.8083	153
11.8167	153
11.825	153
11.8333	153
11.8417	153
11.85	152
11.8583	152
11.8667	152
11.875	152
11.8833	152
11.8917	152
11.9	152
11.9083	152
11.9167	151
11.925	151
11.9333	151
11.9417	151
11.95	151
11.9583	151
11.9667	150
11.975	150
11.9833	150
11.9917	150
12	150
12.0083	149
12.0167	149
12.025	148
12.0333	148
12.0417	148
12.05	148
12.0583	148
12.0667	147
12.075	147
12.0833	147
12.0917	147
12.1	147
12.1083	147
12.1167	146
12.125	146
12.1333	146
12.1417	146
12.15	147
12.1583	147
12.1667	146
12.175	146
12.1833	146
12.1917	146
12.2	146
12.2083	146
12.2167	146
12.225	146
12.2333	146
12.2417	146
12.25	146
12.2583	146
12.2667	146
12.275	146
12.2833	146
12.2917	146
12.3	147
12.3083	147
12.3167	147
12.325	146
12.3333	146
12.3417	146
12.35	145
12.3583	145
12.3667	145
12.375	144
12.3833	144
12.3917	144
12.4	144
12.4083	144
12.4167	144
12.425	144
12.4333	144
12.4417	144
12.45	144
12.4583	144
12.4667	144
12.475	144
12.4833	144
12.4917	144
12.5	144
12.5083	144
12.5167	144
12.525	144
12.5333	144
12.5417	144
12.55	143
12.5583	143
12.5667	143
12.575	143
12.5833	143
12.5917	143
12.6	143
12.6083	143
12.6167	143
12.625	143
12.6333	143
12.6417	143
12.65	142
12.6583	143
12.6667	143
12.675	143
12.6833	143
12.6917	143
12.7	143
12.7083	143
12.7167	143
12.725	142
12.7333	143
12.7417	143
12.75	143
12.7583	143
12.7667	143
12.775	143
12.7833	143
12.7917	143
12.8	143
12.8083	143
12.8167	142
12.825	142
12.8333	143
12.8417	143
12.85	143
12.8583	142
12.8667	142
12.875	142
12.8833	142
12.8917	142
12.9	141
12.9083	141
12.9167	142
12.925	142
12.9333	142
12.9417	142
12.95	142
12.9583	142
12.9667	142
12.975	142
12.9833	142
12.9917	142
13	142
13.0083	142
13.0167	142
13.025	142
13.0333	142
13.0417	142
13.05	141
13.0583	141
13.0667	140
13.075	140
13.0833	140
13.0917	140
13.1	140
13.1083	140
13.1167	140
13.125	140
13.1333	140
13.1417	140
13.15	140
13.1583	140
13.1667	140
13.175	140
13.1833	140
13.1917	140
13.2	140
13.2083	140
13.2167	140
13.225	140
13.2333	140
13.2417	141
13.25	141
13.2583	141
13.2667	141
13.275	141
13.2833	141
13.2917	140
13.3	140
13.3083	140
13.3167	139
13.325	139
13.3333	139
13.3417	138
13.35	138
13.3583	138
13.3667	138
13.375	138
13.3833	138
13.3917	138
13.4	138
13.4083	138
13.4167	138
13.425	138
13.4333	139
13.4417	139
13.45	139
13.4583	139
13.4667	139
13.475	139
13.4833	139
13.4917	139
13.5	139
13.5083	139
13.5167	139
13.525	139
13.5333	139
13.5417	139
13.55	139
13.5583	139
13.5667	138
13.575	138
13.5833	138
13.5917	138
13.6	138
13.6083	138
13.6167	138
13.625	138
13.6333	138
13.6417	137
13.65	137
13.6583	137
13.6667	137
13.675	137
13.6833	138
13.6917	138
13.7	138
13.7083	138
13.7167	138
13.725	138
13.7333	138
13.7417	138
13.75	138
13.7583	137
13.7667	138
13.775	138
13.7833	138
13.7917	138
13.8	138
13.8083	138
13.8167	138
13.825	139
13.8333	139
13.8417	139
13.85	139
13.8583	138
13.8667	138
13.875	138
13.8833	137
13.8917	137
13.9	137
13.9083	137
13.9167	137
13.925	137
13.9333	137
13.9417	137
13.95	137
13.9583	137
13.9667	137
13.975	137
13.9833	137
13.9917	137
14	137
14.0083	137
14.0167	137
14.025	137
14.0333	137
14.0417	137
14.05	137
14.0583	137
14.0667	136
14.075	136
14.0833	136
14.0917	136
14.1	136
14.1083	136
14.1167	136
14.125	136
14.1333	136
14.1417	136
14.15	136
14.1583	136
14.1667	136
14.175	136
14.1833	136
14.1917	136
14.2	136
14.2083	136
14.2167	136
14.225	136
14.2333	136
14.2417	136
14.25	136
14.2583	136
14.2667	136
14.275	136
14.2833	136
14.2917	136
14.3	137
14.3083	137
14.3167	137
14.325	137
14.3333	137
14.3417	137
14.35	136
14.3583	136
14.3667	136
14.375	136
14.3833	136
14.3917	136
14.4	136
14.4083	136
14.4167	135
14.425	135
14.4333	136
14.4417	136
14.45	136
14.4583	136
14.4667	136
14.475	136
14.4833	136
14.4917	136
14.5	136
14.5083	136
14.5167	136
14.525	136
14.5333	136
14.5417	136
14.55	136
14.5583	137
14.5667	137
14.575	137
14.5833	137
14.5917	137
14.6	137
14.6083	137
14.6167	137
14.625	137
14.6333	137
14.6417	137
14.65	137
14.6583	137
14.6667	137
14.675	137
14.6833	137
14.6917	137
14.7	137
14.7083	137
14.7167	137
14.725	137
14.7333	138
14.7417	138
14.75	138
14.7583	137
14.7667	137
14.775	136
14.7833	136
14.7917	136
14.8	136
14.8083	136
14.8167	136
14.825	136
14.8333	135
14.8417	135
14.85	135
14.8583	136
14.8667	136
14.875	136
14.8833	136
14.8917	137
14.9	137
14.9083	137
14.9167	137
14.925	137
14.9333	137
14.9417	137
14.95	137
14.9583	136
14.9667	136
14.975	136
14.9833	136
14.9917	136
15	136
15.0083	136
15.0167	136
15.025	136
15.0333	137
15.0417	137
15.05	137
15.0583	137
15.0667	138
15.075	138
15.0833	138
15.0917	138
15.1	138
15.1083	138
15.1167	139
15.125	139
15.1333	139
15.1417	139
15.15	139
15.1583	139
15.1667	139
15.175	139
15.1833	139
15.1917	139
15.2	139
15.2083	139
15.2167	139
15.225	140
15.2333	140
15.2417	140
15.25	140
15.2583	140
15.2667	140
15.275	141
15.2833	140
15.2917	140
15.3	141
15.3083	141
15.3167	141
15.325	142
15.3333	142
15.3417	142
15.35	142
15.3583	142
15.3667	142
15.375	143
15.3833	143
15.3917	143
15.4	143
15.4083	143
15.4167	144
15.425	144
15.4333	144
15.4417	144
15.45	144
15.4583	144
15.4667	144
15.475	144
15.4833	145
15.4917	145
15.5	145
15.5083	145
15.5167	145
15.525	145
15.5333	146
15.5417	146
15.55	146
15.5583	146
15.5667	146
15.575	146
15.5833	146
15.5917	146
15.6	146
15.6083	146
15.6167	147
15.625	147
15.6333	147
15.6417	147
15.65	147
15.6583	147
15.6667	148
15.675	148
15.6833	148
15.6917	148
15.7	148
15.7083	148
15.7167	149
15.725	149
15.7333	149
15.7417	149
15.75	149
15.7583	149
15.7667	149
15.775	149
15.7833	149
15.7917	150
15.8	150
15.8083	150
15.8167	150
15.825	150
15.8333	150
15.8417	150
15.85	150
15.8583	150
15.8667	150
15.875	150
15.8833	151
15.8917	151
15.9	151
15.9083	151
15.9167	151
15.925	151
15.9333	151
15.9417	151
15.95	151
15.9583	151
15.9667	151
15.975	151
15.9833	151
15.9917	151
16	151
16.0083	152
16.0167	152
16.025	152
16.0333	153
16.0417	153
16.05	153
16.0583	153
16.0667	153
16.075	153
16.0833	154
16.0917	154
16.1	154
16.1083	154
16.1167	154
16.125	154
16.1333	154
16.1417	154
16.15	154
16.1583	154
16.1667	154
16.175	154
16.1833	154
16.1917	154
16.2	154
16.2083	154
16.2167	154
16.225	154
16.2333	154
16.2417	154
16.25	154
16.2583	154
16.2667	155
16.275	154
16.2833	154
16.2917	154
16.3	154
16.3083	154
16.3167	155
16.325	155
16.3333	156
16.3417	156
16.35	156
16.3583	156
16.3667	156
16.375	156
16.3833	157
16.3917	156
16.4	156
16.4083	156
16.4167	156
16.425	156
16.4333	156
16.4417	156
[truncated: 8,227 more rows]

## Sheet: chitosan-pH-8-before
[Header]
Application Name	LabSolutions
Version	5.92
Data File Name	H:\LabSolutions\Data\Project1\20190915-01_2019915_008.lcd
Output Date	2019-09-17
Output Time	16:21:34
[File Information]
Type	Data File
Generated	2019-09-15 20:38:15
Generated by	System Administrator
Modified	2019-09-15 22:03:39
Modified by	System Administrator
[Sample Information]
Operator Name	System Administrator
Acquired	2019-09-15 20:38:37
Sample Type	0:Unknown
Level	0
Sample Name	chitosan-pH-8-before
[LC Chromatogram(Detector B-Ch1)]
Interval(msec)	500
# of Points	10201
Start Time(min)	0
End Time(min)	85
Intensity Units	mV
Intensity Multiplier	0.001
R.Time (min)	Intensity
0	3
0.00833	3
0.01667	1
0.025	0
0.03333	0
0.04167	-1
0.05	-2
0.05833	-2
0.06667	-2
0.075	-2
0.08333	-1
0.09167	-1
0.1	-1
0.10833	-1
0.11667	0
0.125	0
0.13333	0
0.14167	0
0.15	1
0.15833	1
0.16667	1
0.175	1
0.18333	1
0.19167	1
0.2	1
0.20833	1
0.21667	1
0.225	1
0.23333	0
0.24167	0
0.25	0
0.25833	0
0.26667	-1
0.275	-1
0.28333	-1
0.29167	0
0.3	0
0.30833	0
0.31667	0
0.325	0
0.33333	0
0.34167	1
0.35	1
0.35833	1
0.36667	1
0.375	1
0.38333	2
0.39167	2
0.4	2
0.40833	2
0.41667	2
0.425	3
0.43333	3
0.44167	3
0.45	3
0.45833	3
0.46667	3
0.475	3
0.48333	3
0.49167	3
0.5	3
0.50833	3
0.51667	4
0.525	4
0.53333	4
0.54167	4
0.55	4
0.55833	4
0.56667	4
0.575	4
0.58333	4
0.59167	4
0.6	4
0.60833	5
0.61667	5
0.625	5
0.63333	5
0.64167	5
0.65	5
0.65833	5
0.66667	5
0.675	5
0.68333	5
0.69167	5
0.7	6
0.70833	6
0.71667	6
0.725	6
0.73333	6
0.74167	6
0.75	5
0.75833	5
0.76667	5
0.775	5
0.78333	5
0.79167	5
0.8	6
0.80833	6
0.81667	6
0.825	6
0.83333	6
0.84167	6
0.85	6
0.85833	6
0.86667	7
0.875	7
0.88333	7
0.89167	7
0.9	7
0.90833	7
0.91667	7
0.925	7
0.93333	7
0.94167	7
0.95	7
0.95833	7
0.96667	7
0.975	7
0.98333	8
0.99167	8
1	8
1.00833	8
1.01667	8
1.025	8
1.03333	8
1.04167	9
1.05	8
1.05833	8
1.06667	8
1.075	8
1.08333	9
1.09167	9
1.1	9
1.10833	9
1.11667	8
1.125	8
1.13333	9
1.14167	9
1.15	9
1.15833	9
1.16667	9
1.175	9
1.18333	9
1.19167	9
1.2	10
1.20833	10
1.21667	10
1.225	10
1.23333	10
1.24167	10
1.25	10
1.25833	10
1.26667	11
1.275	11
1.28333	11
1.29167	11
1.3	11
1.30833	11
1.31667	11
1.325	12
1.33333	12
1.34167	12
1.35	12
1.35833	12
1.36667	12
1.375	12
1.38333	12
1.39167	12
1.4	12
1.40833	13
1.41667	13
1.425	12
1.43333	12
1.44167	12
1.45	13
1.45833	13
1.46667	13
1.475	13
1.48333	14
1.49167	14
1.5	15
1.50833	15
1.51667	15
1.525	16
1.53333	16
1.54167	15
1.55	15
1.55833	15
1.56667	15
1.575	15
1.58333	15
1.59167	15
1.6	15
1.60833	15
1.61667	15
1.625	15
1.63333	15
1.64167	16
1.65	16
1.65833	16
1.66667	15
1.675	15
1.68333	15
1.69167	15
1.7	14
1.70833	14
1.71667	14
1.725	15
1.73333	15
1.74167	15
1.75	15
1.75833	16
1.76667	16
1.775	16
1.78333	16
1.79167	17
1.8	16
1.80833	16
1.81667	16
1.825	16
1.83333	16
1.84167	17
1.85	17
1.85833	17
1.86667	17
1.875	17
1.88333	17
1.89167	17
1.9	17
1.90833	17
1.91667	18
1.925	18
1.93333	18
1.94167	18
1.95	18
1.95833	18
1.96667	19
1.975	19
1.98333	19
1.99167	19
2	19
2.00833	19
2.01667	20
2.025	20
2.03333	20
2.04167	19
2.05	19
2.05833	19
2.06667	19
2.075	18
2.08333	18
2.09167	18
2.1	18
2.10833	17
2.11667	17
2.125	17
2.13333	17
2.14167	17
2.15	18
2.15833	18
2.16667	18
2.175	19
2.18333	19
2.19167	19
2.2	20
2.20833	20
2.21667	20
2.225	21
2.23333	21
2.24167	21
2.25	22
2.25833	22
2.26667	22
2.275	22
2.28333	22
2.29167	21
2.3	21
2.30833	21
2.31667	21
2.325	21
2.33333	21
2.34167	21
2.35	21
2.35833	21
2.36667	21
2.375	21
2.38333	21
2.39167	21
2.4	21
2.40833	21
2.41667	21
2.425	21
2.43333	21
2.44167	22
2.45	22
2.45833	22
2.46667	23
2.475	23
2.48333	23
2.49167	23
2.5	23
2.50833	23
2.51667	23
2.525	23
2.53333	23
2.54167	23
2.55	23
2.55833	23
2.56667	23
2.575	23
2.58333	23
2.59167	23
2.6	23
2.60833	23
2.61667	24
2.625	24
2.63333	24
2.64167	24
2.65	24
2.65833	24
2.66667	24
2.675	24
2.68333	24
2.69167	24
2.7	24
2.70833	24
2.71667	24
2.725	24
2.73333	25
2.74167	25
2.75	25
2.75833	24
2.76667	24
2.775	24
2.78333	25
2.79167	25
2.8	25
2.80833	25
2.81667	25
2.825	26
2.83333	26
2.84167	26
2.85	26
2.85833	26
2.86667	26
2.875	26
2.88333	26
2.89167	26
2.9	26
2.90833	27
2.91667	26
2.925	26
2.93333	26
2.94167	26
2.95	26
2.95833	26
2.96667	26
2.975	26
2.98333	26
2.99167	26
3	27
3.00833	27
3.01667	27
3.025	27
3.03333	27
3.04167	27
3.05	28
3.05833	28
3.06667	28
3.075	28
3.08333	28
3.09167	28
3.1	28
3.10833	28
3.11667	28
3.125	28
3.13333	28
3.14167	29
3.15	29
3.15833	29
3.16667	29
3.175	29
3.18333	29
3.19167	29
3.2	28
3.20833	28
3.21667	28
3.225	28
3.23333	28
3.24167	28
3.25	29
3.25833	29
3.26667	29
3.275	29
3.28333	29
3.29167	29
3.3	29
3.30833	28
3.31667	28
3.325	28
3.33333	28
3.34167	28
3.35	28
3.35833	28
3.36667	28
3.375	28
3.38333	29
3.39167	29
3.4	29
3.40833	30
3.41667	30
3.425	30
3.43333	30
3.44167	30
3.45	30
3.45833	30
3.46667	30
3.475	30
3.48333	30
3.49167	30
3.5	30
3.50833	30
3.51667	30
3.525	30
3.53333	30
3.54167	30
3.55	30
3.55833	30
3.56667	30
3.575	31
3.58333	31
3.59167	31
3.6	31
3.60833	31
3.61667	31
3.625	31
3.63333	31
3.64167	31
3.65	31
3.65833	31
3.66667	31
3.675	31
3.68333	31
3.69167	31
3.7	31
3.70833	31
3.71667	31
3.725	31
3.73333	31
3.74167	31
3.75	31
3.75833	31
3.76667	31
3.775	31
3.78333	31
3.79167	31
3.8	32
3.80833	32
3.81667	32
3.825	32
3.83333	32
3.84167	32
3.85	32
3.85833	32
3.86667	32
3.875	32
3.88333	32
3.89167	32
3.9	32
3.90833	33
3.91667	33
3.925	33
3.93333	33
3.94167	33
3.95	33
3.95833	33
3.96667	33
3.975	33
3.98333	33
3.99167	34
4	34
4.00833	34
4.01667	34
4.025	35
4.03333	35
4.04167	35
4.05	35
4.05833	34
4.06667	34
4.075	34
4.08333	35
4.09167	35
4.1	34
4.10833	34
4.11667	34
4.125	34
4.13333	34
4.14167	34
4.15	34
4.15833	34
4.16667	35
4.175	35
4.18333	35
4.19167	35
4.2	35
4.20833	35
4.21667	35
4.225	35
4.23333	35
4.24167	35
4.25	35
4.25833	35
4.26667	36
4.275	36
4.28333	36
4.29167	36
4.3	36
4.30833	37
4.31667	37
4.325	37
4.33333	37
4.34167	37
4.35	37
4.35833	36
4.36667	36
4.375	36
4.38333	36
4.39167	36
4.4	36
4.40833	36
4.41667	37
4.425	37
4.43333	37
4.44167	37
4.45	37
4.45833	37
4.46667	37
4.475	37
4.48333	37
4.49167	36
4.5	36
4.50833	36
4.51667	36
4.525	37
4.53333	37
4.54167	36
4.55	36
4.55833	36
4.56667	36
4.575	36
4.58333	37
4.59167	37
4.6	37
4.60833	38
4.61667	38
4.625	38
4.63333	38
4.64167	39
4.65	38
4.65833	38
4.66667	38
4.675	38
4.68333	38
4.69167	38
4.7	38
4.70833	38
4.71667	38
4.725	38
4.73333	38
4.74167	38
4.75	38
4.75833	38
4.76667	38
4.775	38
4.78333	38
4.79167	38
4.8	38
4.80833	38
4.81667	38
4.825	38
4.83333	38
4.84167	38
4.85	38
4.85833	38
4.86667	38
4.875	38
4.88333	38
4.89167	38
4.9	38
4.90833	38
4.91667	39
4.925	39
4.93333	39
4.94167	39
4.95	39
4.95833	39
4.96667	39
4.975	39
4.98333	39
4.99167	39
5	39
5.00833	39
5.01667	39
5.025	39
5.03333	39
5.04167	39
5.05	39
5.05833	39
5.06667	39
5.075	39
5.08333	39
5.09167	39
5.1	39
5.10833	39
5.11667	39
5.125	39
5.13333	39
5.14167	39
5.15	39
5.15833	39
5.16667	39
5.175	39
5.18333	39
5.19167	39
5.2	39
5.20833	38
5.21667	39
5.225	39
5.23333	39
5.24167	40
5.25	40
5.25833	40
5.26667	40
5.275	40
5.28333	40
5.29167	40
5.3	40
5.30833	41
5.31667	41
5.325	41
5.33333	41
5.34167	41
5.35	40
5.35833	40
5.36667	40
5.375	40
5.38333	40
5.39167	40
5.4	40
5.40833	40
5.41667	40
5.425	40
5.43333	40
5.44167	40
5.45	40
5.45833	40
5.46667	40
5.475	40
5.48333	41
5.49167	41
5.5	41
5.50833	41
5.51667	41
5.525	41
5.53333	42
5.54167	42
5.55	42
5.55833	41
5.56667	41
5.575	41
5.58333	41
5.59167	41
5.6	41
5.60833	41
5.61667	41
5.625	41
5.63333	41
5.64167	42
5.65	42
5.65833	42
5.66667	42
5.675	42
5.68333	43
5.69167	43
5.7	43
5.70833	43
5.71667	42
5.725	43
5.73333	43
5.74167	43
5.75	43
5.75833	43
5.76667	43
5.775	43
5.78333	43
5.79167	43
5.8	42
5.80833	42
5.81667	42
5.825	42
5.83333	42
5.84167	43
5.85	43
5.85833	43
5.86667	43
5.875	43
5.88333	43
5.89167	43
5.9	43
5.90833	43
5.91667	43
5.925	43
5.93333	43
5.94167	43
5.95	43
5.95833	43
5.96667	43
5.975	43
5.98333	42
5.99167	42
6	42
6.00833	42
6.01667	42
6.025	42
6.03333	42
6.04167	42
6.05	42
6.05833	42
6.06667	43
6.075	43
6.08333	43
6.09167	43
6.1	43
6.10833	44
6.11667	44
6.125	44
6.13333	44
6.14167	44
6.15	44
6.15833	44
6.16667	44
6.175	44
6.18333	44
6.19167	44
6.2	45
6.20833	45
6.21667	45
6.225	45
6.23333	45
6.24167	45
6.25	45
6.25833	44
6.26667	45
6.275	45
6.28333	45
6.29167	45
6.3	45
6.30833	45
6.31667	45
6.325	45
6.33333	45
6.34167	45
6.35	44
6.35833	45
6.36667	45
6.375	45
6.38333	46
6.39167	46
6.4	46
6.40833	46
6.41667	45
6.425	45
6.43333	46
6.44167	46
6.45	45
6.45833	46
6.46667	46
6.475	46
6.48333	46
6.49167	45
6.5	45
6.50833	45
6.51667	45
6.525	45
6.53333	45
6.54167	46
6.55	46
6.55833	46
6.56667	46
6.575	46
6.58333	46
6.59167	46
6.6	46
6.60833	46
6.61667	46
6.625	46
6.63333	46
6.64167	46
6.65	46
6.65833	46
6.66667	46
6.675	46
6.68333	47
6.69167	47
6.7	47
6.70833	47
6.71667	47
6.725	47
6.73333	47
6.74167	47
6.75	47
6.75833	47
6.76667	47
6.775	47
6.78333	47
6.79167	48
6.8	48
6.80833	48
6.81667	48
6.825	48
6.83333	49
6.84167	49
6.85	49
6.85833	49
6.86667	49
6.875	49
6.88333	49
6.89167	49
6.9	49
6.90833	49
6.91667	49
6.925	49
6.93333	49
6.94167	49
6.95	48
6.95833	48
6.96667	49
6.975	49
6.98333	49
6.99167	49
7	49
7.00833	50
7.01667	50
7.025	50
7.03333	50
7.04167	50
7.05	50
7.05833	50
7.06667	50
7.075	50
7.08333	50
7.09167	50
7.1	50
7.10833	50
7.11667	50
7.125	50
7.13333	50
7.14167	50
7.15	50
7.15833	50
7.16667	50
7.175	50
7.18333	51
7.19167	51
7.2	51
7.20833	51
7.21667	51
7.225	51
7.23333	51
7.24167	51
7.25	51
7.25833	51
7.26667	50
7.275	50
7.28333	50
7.29167	51
7.3	51
7.30833	51
7.31667	51
7.325	51
7.33333	51
7.34167	51
7.35	52
7.35833	52
7.36667	51
7.375	52
7.38333	52
7.39167	52
7.4	52
7.40833	52
7.41667	53
7.425	53
7.43333	53
7.44167	53
7.45	53
7.45833	53
7.46667	52
7.475	52
7.48333	52
7.49167	52
7.5	52
7.50833	52
7.51667	52
7.525	52
7.53333	52
7.54167	52
7.55	52
7.55833	52
7.56667	52
7.575	52
7.58333	52
7.59167	53
7.6	53
7.60833	53
7.61667	53
7.625	53
7.63333	54
7.64167	54
7.65	54
7.65833	54
7.66667	54
7.675	54
7.68333	54
7.69167	55
7.7	55
7.70833	55
7.71667	55
7.725	54
7.73333	54
7.74167	54
7.75	54
7.75833	54
7.76667	54
7.775	54
7.78333	54
7.79167	54
7.8	55
7.80833	55
7.81667	55
7.825	55
7.83333	54
7.84167	55
7.85	55
7.85833	55
7.86667	55
7.875	55
7.88333	55
7.89167	55
7.9	56
7.90833	56
7.91667	56
7.925	56
7.93333	56
7.94167	56
7.95	56
7.95833	56
7.96667	56
7.975	55
7.98333	55
7.99167	55
8	55
8.00833	56
8.01667	56
8.025	56
8.03333	56
8.04167	56
8.05	56
8.05833	56
8.06667	57
8.075	57
8.08333	57
8.09167	58
8.1	58
8.10833	59
8.11667	59
8.125	59
8.13333	59
8.14167	59
8.15	59
8.15833	59
8.16667	58
8.175	58
8.18333	58
8.19167	58
8.2	58
8.20833	58
8.21667	58
8.225	57
8.23333	57
8.24167	57
8.25	57
8.25833	57
8.26667	58
8.275	58
8.28333	58
8.29167	58
8.3	58
8.30833	58
8.31667	59
8.325	59
8.33333	59
8.34167	60
8.35	60
8.35833	60
8.36667	60
8.375	60
8.38333	60
8.39167	60
8.4	60
8.40833	60
8.41667	59
8.425	59
8.43333	60
8.44167	60
8.45	60
8.45833	60
8.46667	60
8.475	60
8.48333	61
8.49167	60
8.5	60
8.50833	60
8.51667	60
8.525	60
8.53333	60
8.54167	60
8.55	61
8.55833	61
8.56667	61
8.575	61
8.58333	61
8.59167	61
8.6	61
8.60833	61
8.61667	62
8.625	62
8.63333	62
8.64167	62
8.65	62
8.65833	61
8.66667	61
8.675	61
8.68333	61
8.69167	61
8.7	61
8.70833	61
8.71667	61
8.725	61
8.73333	61
8.74167	61
8.75	61
8.75833	61
8.76667	61
8.775	61
8.78333	61
8.79167	61
8.8	62
8.80833	62
8.81667	62
8.825	62
8.83333	62
8.84167	62
8.85	62
8.85833	62
8.86667	62
8.875	62
8.88333	62
8.89167	62
8.9	62
8.90833	62
8.91667	62
8.925	62
8.93333	62
8.94167	62
8.95	62
8.95833	62
8.96667	62
8.975	62
8.98333	61
8.99167	61
9	61
9.00833	61
9.01667	61
9.025	61
9.03333	61
9.04167	61
9.05	61
9.05833	61
9.06667	61
9.075	61
9.08333	61
9.09167	61
9.1	61
9.10833	61
9.11667	61
9.125	61
9.13333	61
9.14167	61
9.15	62
9.15833	62
9.16667	62
9.175	62
9.18333	63
9.19167	63
9.2	62
9.20833	62
9.21667	62
9.225	63
9.23333	63
9.24167	63
9.25	62
9.25833	62
9.26667	62
9.275	62
9.28333	62
9.29167	62
9.3	62
9.30833	63
9.31667	63
9.325	64
9.33333	64
9.34167	64
9.35	64
9.35833	64
9.36667	64
9.375	64
9.38333	64
9.39167	64
9.4	64
9.40833	64
9.41667	64
9.425	64
9.43333	64
9.44167	64
9.45	64
9.45833	64
9.46667	64
9.475	64
9.48333	64
9.49167	64
9.5	65
9.50833	65
9.51667	65
9.525	65
9.53333	65
9.54167	65
9.55	66
9.55833	66
9.56667	66
9.575	66
9.58333	66
9.59167	66
9.6	66
9.60833	66
9.61667	66
9.625	66
9.63333	66
9.64167	66
9.65	66
9.65833	65
9.66667	65
9.675	65
9.68333	65
9.69167	65
9.7	66
9.70833	66
9.71667	66
9.725	66
9.73333	66
9.74167	67
9.75	67
9.75833	67
9.76667	67
9.775	67
9.78333	67
9.79167	67
9.8	67
9.80833	67
9.81667	67
9.825	67
9.83333	67
9.84167	67
9.85	67
9.85833	67
9.86667	66
9.875	66
9.88333	66
9.89167	66
9.9	65
9.90833	65
9.91667	65
9.925	66
9.93333	66
9.94167	66
9.95	66
9.95833	66
9.96667	66
9.975	66
9.98333	66
9.99167	66
10	66
10.0083	66
10.0167	66
10.025	66
10.0333	66
10.0417	66
10.05	66
10.0583	66
10.0667	66
10.075	66
10.0833	66
10.0917	67
10.1	67
10.1083	67
10.1167	67
10.125	67
10.1333	67
10.1417	67
10.15	67
10.1583	67
10.1667	66
10.175	66
10.1833	66
10.1917	66
10.2	66
10.2083	66
10.2167	66
10.225	66
10.2333	66
10.2417	66
10.25	66
10.2583	66
10.2667	66
10.275	66
10.2833	66
10.2917	66
10.3	66
10.3083	66
10.3167	66
10.325	66
10.3333	66
10.3417	66
10.35	66
10.3583	66
10.3667	66
10.375	66
10.3833	67
10.3917	67
10.4	67
10.4083	67
10.4167	67
10.425	67
10.4333	67
10.4417	67
10.45	67
10.4583	67
10.4667	67
10.475	67
10.4833	67
10.4917	67
10.5	67
10.5083	66
10.5167	66
10.525	66
10.5333	66
10.5417	66
10.55	66
10.5583	67
10.5667	67
10.575	67
10.5833	67
10.5917	68
10.6	68
10.6083	68
10.6167	67
10.625	67
10.6333	67
10.6417	67
10.65	67
10.6583	67
10.6667	67
10.675	67
10.6833	67
10.6917	67
10.7	67
10.7083	67
10.7167	67
10.725	68
10.7333	68
10.7417	67
10.75	67
10.7583	67
10.7667	67
10.775	67
10.7833	67
10.7917	67
10.8	67
10.8083	67
10.8167	67
10.825	67
10.8333	67
10.8417	67
10.85	67
10.8583	67
10.8667	67
10.875	67
10.8833	67
10.8917	67
10.9	67
10.9083	67
10.9167	67
10.925	67
10.9333	66
10.9417	66
10.95	66
10.9583	66
10.9667	66
10.975	67
10.9833	67
10.9917	67
11	68
11.0083	68
11.0167	68
11.025	68
11.0333	67
11.0417	67
11.05	67
11.0583	67
11.0667	67
11.075	68
11.0833	67
11.0917	67
11.1	67
11.1083	67
11.1167	67
11.125	67
11.1333	67
11.1417	67
11.15	68
11.1583	68
11.1667	68
11.175	69
11.1833	69
11.1917	69
11.2	68
11.2083	68
11.2167	68
11.225	68
11.2333	68
11.2417	68
11.25	68
11.2583	68
11.2667	69
11.275	69
11.2833	69
11.2917	69
11.3	69
11.3083	69
11.3167	69
11.325	70
11.3333	70
11.3417	70
11.35	70
11.3583	70
11.3667	70
11.375	70
11.3833	70
11.3917	70
11.4	70
11.4083	70
11.4167	70
11.425	71
11.4333	71
11.4417	71
11.45	71
11.4583	71
11.4667	71
11.475	72
11.4833	72
11.4917	72
11.5	72
11.5083	72
11.5167	72
11.525	73
11.5333	73
11.5417	72
11.55	73
11.5583	73
11.5667	73
11.575	73
11.5833	73
11.5917	73
11.6	73
11.6083	73
11.6167	73
11.625	74
11.6333	74
11.6417	74
11.65	74
11.6583	74
11.6667	74
11.675	74
11.6833	74
11.6917	74
11.7	74
11.7083	75
11.7167	75
11.725	75
11.7333	75
11.7417	76
11.75	76
11.7583	76
11.7667	76
11.775	77
11.7833	77
11.7917	77
11.8	77
11.8083	77
11.8167	78
11.825	77
11.8333	78
11.8417	78
11.85	78
11.8583	78
11.8667	78
11.875	78
11.8833	78
11.8917	78
11.9	78
11.9083	78
11.9167	79
11.925	79
11.9333	79
11.9417	79
11.95	79
11.9583	79
11.9667	79
11.975	79
11.9833	79
11.9917	79
12	79
12.0083	79
12.0167	79
12.025	80
12.0333	80
12.0417	80
12.05	80
12.0583	80
12.0667	81
12.075	81
12.0833	81
12.0917	81
12.1	81
12.1083	81
12.1167	81
12.125	81
12.1333	81
12.1417	81
12.15	81
12.1583	81
12.1667	81
12.175	81
12.1833	81
12.1917	82
12.2	82
12.2083	82
12.2167	82
12.225	82
12.2333	82
12.2417	82
12.25	82
12.2583	82
12.2667	82
12.275	82
12.2833	82
12.2917	83
12.3	83
12.3083	83
12.3167	83
12.325	83
12.3333	83
12.3417	83
12.35	83
12.3583	83
12.3667	84
12.375	84
12.3833	84
12.3917	84
12.4	84
12.4083	84
12.4167	84
12.425	84
12.4333	84
12.4417	84
12.45	85
12.4583	85
12.4667	85
12.475	85
12.4833	85
12.4917	84
12.5	84
12.5083	84
12.5167	84
12.525	84
12.5333	85
12.5417	85
12.55	85
12.5583	85
12.5667	86
12.575	86
12.5833	86
12.5917	86
12.6	86
12.6083	86
12.6167	86
12.625	86
12.6333	86
12.6417	86
12.65	86
12.6583	86
12.6667	86
12.675	86
12.6833	86
12.6917	86
12.7	86
12.7083	85
12.7167	85
12.725	85
12.7333	85
12.7417	86
12.75	86
12.7583	87
12.7667	87
12.775	87
12.7833	87
12.7917	87
12.8	87
12.8083	87
12.8167	87
12.825	87
12.8333	86
12.8417	86
12.85	86
12.8583	86
12.8667	86
12.875	86
12.8833	86
12.8917	86
12.9	86
12.9083	86
12.9167	87
12.925	87
12.9333	87
12.9417	88
12.95	88
12.9583	88
12.9667	88
12.975	88
12.9833	88
12.9917	88
13	88
13.0083	88
13.0167	88
13.025	88
13.0333	88
13.0417	88
13.05	88
13.0583	88
13.0667	88
13.075	88
13.0833	88
13.0917	88
13.1	88
13.1083	89
13.1167	89
13.125	89
13.1333	89
13.1417	89
13.15	89
13.1583	89
13.1667	89
13.175	89
13.1833	89
13.1917	89
13.2	89
13.2083	89
13.2167	89
13.225	89
13.2333	90
13.2417	90
13.25	90
13.2583	90
13.2667	90
13.275	90
13.2833	90
13.2917	90
13.3	90
13.3083	90
13.3167	90
13.325	90
13.3333	90
13.3417	91
13.35	91
13.3583	91
13.3667	91
13.375	91
13.3833	91
13.3917	92
13.4	92
13.4083	92
13.4167	92
13.425	92
13.4333	92
13.4417	92
13.45	92
13.4583	92
13.4667	92
13.475	92
13.4833	92
13.4917	92
13.5	92
13.5083	92
13.5167	92
13.525	92
13.5333	92
13.5417	92
13.55	92
13.5583	92
13.5667	93
13.575	93
13.5833	93
13.5917	93
13.6	93
13.6083	93
13.6167	93
13.625	93
13.6333	93
13.6417	93
13.65	93
13.6583	93
13.6667	93
13.675	93
13.6833	93
13.6917	94
13.7	94
13.7083	94
13.7167	94
13.725	94
13.7333	94
13.7417	94
13.75	94
13.7583	94
13.7667	94
13.775	94
13.7833	94
13.7917	93
13.8	93
13.8083	93
13.8167	93
13.825	93
13.8333	93
13.8417	93
13.85	93
13.8583	94
13.8667	94
13.875	95
13.8833	95
13.8917	95
13.9	95
13.9083	95
13.9167	95
13.925	94
13.9333	94
13.9417	94
13.95	94
13.9583	94
13.9667	95
13.975	95
13.9833	95
13.9917	95
14	95
14.0083	95
14.0167	95
14.025	96
14.0333	96
14.0417	96
14.05	96
14.0583	96
14.0667	97
14.075	97
14.0833	97
14.0917	97
14.1	97
14.1083	97
14.1167	97
14.125	97
14.1333	97
14.1417	97
14.15	96
14.1583	96
14.1667	95
14.175	95
14.1833	95
14.1917	96
14.2	96
14.2083	96
14.2167	96
14.225	96
14.2333	96
14.2417	96
14.25	96
14.2583	96
14.2667	97
14.275	96
14.2833	96
14.2917	96
14.3	97
14.3083	97
14.3167	97
14.325	97
14.3333	97
14.3417	97
14.35	97
14.3583	97
14.3667	97
14.375	97
14.3833	97
14.3917	98
14.4	98
14.4083	98
14.4167	97
14.425	97
14.4333	97
14.4417	97
14.45	97
14.4583	97
14.4667	97
14.475	97
14.4833	97
14.4917	98
14.5	98
14.5083	98
14.5167	97
14.525	97
14.5333	97
14.5417	97
14.55	98
14.5583	98
14.5667	98
14.575	98
14.5833	98
14.5917	98
14.6	98
14.6083	98
14.6167	98
14.625	98
14.6333	98
14.6417	98
14.65	98
14.6583	98
14.6667	98
14.675	98
14.6833	99
14.6917	99
14.7	99
14.7083	99
14.7167	99
14.725	99
14.7333	99
14.7417	99
14.75	99
14.7583	99
14.7667	99
14.775	99
14.7833	99
14.7917	99
14.8	99
14.8083	99
14.8167	99
14.825	99
14.8333	99
14.8417	99
14.85	99
14.8583	99
14.8667	99
14.875	99
14.8833	99
14.8917	99
14.9	99
14.9083	99
14.9167	100
14.925	100
14.9333	100
14.9417	100
14.95	100
14.9583	100
14.9667	100
14.975	100
14.9833	100
14.9917	100
15	100
15.0083	100
15.0167	101
15.025	101
15.0333	101
15.0417	101
15.05	101
15.0583	101
15.0667	101
15.075	101
15.0833	101
15.0917	101
15.1	101
15.1083	101
15.1167	101
15.125	101
15.1333	101
15.1417	101
15.15	101
15.1583	101
15.1667	101
15.175	101
15.1833	101
15.1917	101
15.2	102
15.2083	101
15.2167	101
15.225	102
15.2333	102
15.2417	102
15.25	103
15.2583	103
15.2667	103
15.275	103
15.2833	104
15.2917	104
15.3	104
15.3083	105
15.3167	105
15.325	105
15.3333	105
15.3417	105
15.35	105
15.3583	105
15.3667	105
15.375	105
15.3833	105
15.3917	105
15.4	105
15.4083	105
15.4167	105
15.425	105
15.4333	105
15.4417	105
15.45	105
15.4583	105
15.4667	105
15.475	105
15.4833	105
15.4917	105
15.5	106
15.5083	106
15.5167	106
15.525	106
15.5333	106
15.5417	107
15.55	107
15.5583	107
15.5667	107
15.575	107
15.5833	107
15.5917	107
15.6	107
15.6083	107
15.6167	107
15.625	107
15.6333	107
15.6417	107
15.65	107
15.6583	107
15.6667	107
15.675	107
15.6833	107
15.6917	107
15.7	107
15.7083	108
15.7167	108
15.725	109
15.7333	109
15.7417	109
15.75	109
15.7583	110
15.7667	110
15.775	110
15.7833	110
15.7917	110
15.8	110
15.8083	110
15.8167	110
15.825	109
15.8333	109
15.8417	109
15.85	109
15.8583	110
15.8667	110
15.875	110
15.8833	110
15.8917	110
15.9	111
15.9083	110
15.9167	111
15.925	111
15.9333	111
15.9417	111
15.95	111
15.9583	111
15.9667	111
15.975	112
15.9833	112
15.9917	112
16	112
16.0083	112
16.0167	113
16.025	113
16.0333	113
16.0417	113
16.05	113
16.0583	113
16.0667	113
16.075	114
16.0833	114
16.0917	114
16.1	114
16.1083	114
16.1167	114
16.125	114
16.1333	114
16.1417	114
16.15	115
16.1583	114
16.1667	114
16.175	114
16.1833	114
16.1917	114
16.2	114
16.2083	114
16.2167	114
16.225	114
16.2333	114
16.2417	114
16.25	114
16.2583	114
16.2667	114
16.275	114
16.2833	114
16.2917	114
16.3	115
16.3083	115
16.3167	115
16.325	115
16.3333	115
16.3417	116
16.35	116
16.3583	116
16.3667	116
16.375	116
16.3833	116
16.3917	116
16.4	116
16.4083	117
16.4167	117
16.425	117
16.4333	117
16.4417	117
[truncated: 8,227 more rows]

## Sheet: chitosan-pH-8-2 nd-1-after
[Header]
Application Name	LabSolutions
Version	5.92
Data File Name	H:\LabSolutions\Data\Project1\20190915-01_2019915_009.lcd
Output Date	2019-09-17
Output Time	16:20:46
[File Information]
Type	Data File
Generated	2019-09-15 22:03:45
Generated by	System Administrator
Modified	2019-09-15 23:29:08
Modified by	System Administrator
[Sample Information]
Operator Name	System Administrator
Acquired	2019-09-15 22:04:07
Sample Type	0:Unknown
Level	0
Sample Name	chitosan-pH-8-2 nd-1-after
[LC Chromatogram(Detector B-Ch1)]
Interval(msec)	500
# of Points	10201
Start Time(min)	0
End Time(min)	85
Intensity Units	mV
Intensity Multiplier	0.001
R.Time (min)	Intensity
0	4
0.00833	4
0.01667	1
0.025	0
0.03333	0
0.04167	-1
0.05	-1
0.05833	-1
0.06667	-1
0.075	0
0.08333	0
0.09167	0
0.1	1
0.10833	1
0.11667	1
0.125	2
0.13333	2
0.14167	3
0.15	3
0.15833	3
0.16667	3
0.175	3
0.18333	4
0.19167	4
0.2	4
0.20833	4
0.21667	4
0.225	4
0.23333	4
0.24167	3
0.25	3
0.25833	3
0.26667	3
0.275	3
0.28333	3
0.29167	3
0.3	3
0.30833	3
0.31667	4
0.325	4
0.33333	4
0.34167	4
0.35	5
0.35833	5
0.36667	6
0.375	6
0.38333	6
0.39167	6
0.4	6
0.40833	6
0.41667	6
0.425	6
0.43333	6
0.44167	6
0.45	6
0.45833	7
0.46667	7
0.475	7
0.48333	7
0.49167	7
0.5	7
0.50833	8
0.51667	8
0.525	8
0.53333	8
0.54167	7
0.55	8
0.55833	8
0.56667	8
0.575	8
0.58333	8
0.59167	8
0.6	8
0.60833	8
0.61667	9
0.625	9
0.63333	9
0.64167	10
0.65	10
0.65833	10
0.66667	10
0.675	10
0.68333	10
0.69167	10
0.7	11
0.70833	11
0.71667	11
0.725	10
0.73333	10
0.74167	10
0.75	10
0.75833	10
0.76667	10
0.775	10
0.78333	10
0.79167	10
0.8	11
0.80833	11
0.81667	11
0.825	11
0.83333	11
0.84167	12
0.85	12
0.85833	12
0.86667	11
0.875	11
0.88333	11
0.89167	12
0.9	12
0.90833	12
0.91667	12
0.925	12
0.93333	12
0.94167	12
0.95	13
0.95833	13
0.96667	13
0.975	13
0.98333	13
0.99167	13
1	13
1.00833	13
1.01667	13
1.025	14
1.03333	14
1.04167	14
1.05	14
1.05833	15
1.06667	15
1.075	15
1.08333	15
1.09167	15
1.1	15
1.10833	15
1.11667	16
1.125	16
1.13333	16
1.14167	16
1.15	16
1.15833	16
1.16667	16
1.175	16
1.18333	16
1.19167	16
1.2	16
1.20833	16
1.21667	16
1.225	17
1.23333	17
1.24167	17
1.25	18
1.25833	18
1.26667	18
1.275	19
1.28333	19
1.29167	19
1.3	19
1.30833	19
1.31667	19
1.325	19
1.33333	19
1.34167	18
1.35	18
1.35833	18
1.36667	18
1.375	19
1.38333	19
1.39167	19
1.4	19
1.40833	19
1.41667	19
1.425	19
1.43333	20
1.44167	20
1.45	20
1.45833	20
1.46667	20
1.475	20
1.48333	20
1.49167	20
1.5	20
1.50833	21
1.51667	21
1.525	21
1.53333	22
1.54167	22
1.55	22
1.55833	22
1.56667	22
1.575	22
1.58333	22
1.59167	22
1.6	22
1.60833	22
1.61667	22
1.625	22
1.63333	22
1.64167	22
1.65	22
1.65833	22
1.66667	22
1.675	22
1.68333	22
1.69167	22
1.7	22
1.70833	22
1.71667	22
1.725	22
1.73333	22
1.74167	22
1.75	22
1.75833	22
1.76667	23
1.775	23
1.78333	23
1.79167	23
1.8	22
1.80833	22
1.81667	22
1.825	22
1.83333	22
1.84167	22
1.85	23
1.85833	23
1.86667	23
1.875	23
1.88333	23
1.89167	23
1.9	23
1.90833	23
1.91667	23
1.925	23
1.93333	23
1.94167	23
1.95	22
1.95833	23
1.96667	23
1.975	23
1.98333	23
1.99167	23
2	23
2.00833	23
2.01667	22
2.025	22
2.03333	23
2.04167	23
2.05	23
2.05833	23
2.06667	23
2.075	23
2.08333	23
2.09167	23
2.1	24
2.10833	24
2.11667	24
2.125	24
2.13333	24
2.14167	24
2.15	24
2.15833	24
2.16667	24
2.175	24
2.18333	24
2.19167	24
2.2	24
2.20833	24
2.21667	25
2.225	25
2.23333	25
2.24167	25
2.25	25
2.25833	25
2.26667	25
2.275	25
2.28333	25
2.29167	25
2.3	25
2.30833	25
2.31667	24
2.325	24
2.33333	25
2.34167	25
2.35	25
2.35833	25
2.36667	25
2.375	25
2.38333	25
2.39167	25
2.4	25
2.40833	25
2.41667	25
2.425	25
2.43333	24
2.44167	24
2.45	24
2.45833	24
2.46667	24
2.475	24
2.48333	24
2.49167	24
2.5	25
2.50833	25
2.51667	25
2.525	25
2.53333	25
2.54167	25
2.55	25
2.55833	25
2.56667	25
2.575	25
2.58333	25
2.59167	25
2.6	25
2.60833	25
2.61667	25
2.625	25
2.63333	25
2.64167	25
2.65	26
2.65833	26
2.66667	26
2.675	26
2.68333	25
2.69167	25
2.7	25
2.70833	25
2.71667	25
2.725	25
2.73333	25
2.74167	25
2.75	25
2.75833	25
2.76667	25
2.775	25
2.78333	25
2.79167	25
2.8	25
2.80833	25
2.81667	25
2.825	25
2.83333	25
2.84167	25
2.85	25
2.85833	25
2.86667	25
2.875	25
2.88333	25
2.89167	25
2.9	26
2.90833	26
2.91667	26
2.925	26
2.93333	26
2.94167	26
2.95	26
2.95833	26
2.96667	26
2.975	25
2.98333	25
2.99167	25
3	25
3.00833	25
3.01667	25
3.025	25
3.03333	26
3.04167	26
3.05	26
3.05833	26
3.06667	26
3.075	26
3.08333	26
3.09167	26
3.1	26
3.10833	26
3.11667	26
3.125	27
3.13333	27
3.14167	27
3.15	27
3.15833	27
3.16667	27
3.175	26
3.18333	26
3.19167	26
3.2	26
3.20833	26
3.21667	27
3.225	27
3.23333	27
3.24167	27
3.25	27
3.25833	27
3.26667	27
3.275	27
3.28333	27
3.29167	28
3.3	28
3.30833	28
3.31667	28
3.325	27
3.33333	27
3.34167	27
3.35	27
3.35833	27
3.36667	27
3.375	27
3.38333	27
3.39167	28
3.4	28
3.40833	28
3.41667	28
3.425	28
3.43333	28
3.44167	28
3.45	28
3.45833	28
3.46667	28
3.475	28
3.48333	28
3.49167	29
3.5	29
3.50833	29
3.51667	29
3.525	29
3.53333	29
3.54167	30
3.55	30
3.55833	30
3.56667	30
3.575	30
3.58333	31
3.59167	30
3.6	30
3.60833	30
3.61667	30
3.625	30
3.63333	29
3.64167	29
3.65	30
3.65833	30
3.66667	30
3.675	30
3.68333	30
3.69167	31
3.7	31
3.70833	30
3.71667	30
3.725	30
3.73333	30
3.74167	30
3.75	30
3.75833	30
3.76667	30
3.775	29
3.78333	29
3.79167	30
3.8	30
3.80833	30
3.81667	30
3.825	30
3.83333	30
3.84167	30
3.85	30
3.85833	30
3.86667	30
3.875	29
3.88333	29
3.89167	29
3.9	30
3.90833	30
3.91667	30
3.925	30
3.93333	31
3.94167	31
3.95	31
3.95833	31
3.96667	31
3.975	31
3.98333	31
3.99167	31
4	31
4.00833	31
4.01667	31
4.025	31
4.03333	30
4.04167	30
4.05	31
4.05833	31
4.06667	31
4.075	31
4.08333	30
4.09167	30
4.1	30
4.10833	31
4.11667	31
4.125	31
4.13333	31
4.14167	31
4.15	31
4.15833	31
4.16667	31
4.175	31
4.18333	31
4.19167	31
4.2	32
4.20833	32
4.21667	32
4.225	32
4.23333	32
4.24167	32
4.25	32
4.25833	31
4.26667	31
4.275	31
4.28333	31
4.29167	31
4.3	31
4.30833	32
4.31667	31
4.325	31
4.33333	31
4.34167	31
4.35	31
4.35833	31
4.36667	31
4.375	31
4.38333	31
4.39167	31
4.4	31
4.40833	31
4.41667	31
4.425	32
4.43333	32
4.44167	32
4.45	32
4.45833	32
4.46667	32
4.475	32
4.48333	32
4.49167	33
4.5	33
4.50833	33
4.51667	33
4.525	33
4.53333	33
4.54167	33
4.55	33
4.55833	33
4.56667	33
4.575	33
4.58333	32
4.59167	32
4.6	32
4.60833	33
4.61667	33
4.625	33
4.63333	33
4.64167	33
4.65	33
4.65833	34
4.66667	34
4.675	34
4.68333	34
4.69167	34
4.7	34
4.70833	34
4.71667	34
4.725	35
4.73333	35
4.74167	35
4.75	35
4.75833	35
4.76667	35
4.775	35
4.78333	35
4.79167	35
4.8	35
4.80833	35
4.81667	35
4.825	35
4.83333	35
4.84167	35
4.85	35
4.85833	35
4.86667	36
4.875	36
4.88333	36
4.89167	36
4.9	36
4.90833	36
4.91667	36
4.925	36
4.93333	36
4.94167	36
4.95	36
4.95833	36
4.96667	36
4.975	35
4.98333	35
4.99167	35
5	35
5.00833	35
5.01667	36
5.025	36
5.03333	36
5.04167	36
5.05	36
5.05833	36
5.06667	36
5.075	37
5.08333	37
5.09167	37
5.1	37
5.10833	37
5.11667	38
5.125	37
5.13333	37
5.14167	37
5.15	37
5.15833	37
5.16667	37
5.175	37
5.18333	37
5.19167	37
5.2	38
5.20833	38
5.21667	37
5.225	37
5.23333	37
5.24167	37
5.25	37
5.25833	38
5.26667	38
5.275	38
5.28333	37
5.29167	38
5.3	38
5.30833	38
5.31667	38
5.325	38
5.33333	39
5.34167	39
5.35	38
5.35833	38
5.36667	38
5.375	39
5.38333	39
5.39167	38
5.4	38
5.40833	38
5.41667	38
5.425	38
5.43333	38
5.44167	38
5.45	38
5.45833	38
5.46667	38
5.475	38
5.48333	38
5.49167	38
5.5	39
5.50833	39
5.51667	39
5.525	39
5.53333	39
5.54167	39
5.55	39
5.55833	39
5.56667	39
5.575	39
5.58333	39
5.59167	39
5.6	39
5.60833	39
5.61667	40
5.625	40
5.63333	39
5.64167	39
5.65	39
5.65833	39
5.66667	39
5.675	39
5.68333	39
5.69167	39
5.7	39
5.70833	39
5.71667	39
5.725	39
5.73333	40
5.74167	40
5.75	40
5.75833	39
5.76667	39
5.775	39
5.78333	39
5.79167	39
5.8	40
5.80833	40
5.81667	40
5.825	40
5.83333	40
5.84167	40
5.85	40
5.85833	41
5.86667	41
5.875	41
5.88333	41
5.89167	41
5.9	41
5.90833	41
5.91667	41
5.925	41
5.93333	41
5.94167	41
5.95	41
5.95833	42
5.96667	42
5.975	41
5.98333	41
5.99167	41
6	41
6.00833	42
6.01667	42
6.025	42
6.03333	42
6.04167	42
6.05	42
6.05833	42
6.06667	43
6.075	43
6.08333	43
6.09167	43
6.1	43
6.10833	43
6.11667	43
6.125	43
6.13333	43
6.14167	43
6.15	43
6.15833	42
6.16667	42
6.175	42
6.18333	42
6.19167	43
6.2	43
6.20833	43
6.21667	43
6.225	43
6.23333	43
6.24167	43
6.25	43
6.25833	44
6.26667	44
6.275	44
6.28333	44
6.29167	44
6.3	44
6.30833	44
6.31667	44
6.325	45
6.33333	45
6.34167	45
6.35	45
6.35833	45
6.36667	45
6.375	45
6.38333	45
6.39167	45
6.4	45
6.40833	45
6.41667	45
6.425	45
6.43333	45
6.44167	45
6.45	45
6.45833	45
6.46667	46
6.475	46
6.48333	46
6.49167	46
6.5	46
6.50833	46
6.51667	46
6.525	46
6.53333	46
6.54167	46
6.55	46
6.55833	46
6.56667	46
6.575	46
6.58333	46
6.59167	46
6.6	47
6.60833	47
6.61667	47
6.625	47
6.63333	47
6.64167	47
6.65	47
6.65833	47
6.66667	47
6.675	47
6.68333	47
6.69167	47
6.7	48
6.70833	48
6.71667	48
6.725	48
6.73333	48
6.74167	48
6.75	47
6.75833	47
6.76667	47
6.775	47
6.78333	47
6.79167	47
6.8	48
6.80833	48
6.81667	48
6.825	49
6.83333	49
6.84167	49
6.85	49
6.85833	49
6.86667	49
6.875	49
6.88333	48
6.89167	48
6.9	48
6.90833	48
6.91667	48
6.925	48
6.93333	48
6.94167	48
6.95	48
6.95833	48
6.96667	48
6.975	48
6.98333	48
6.99167	48
7	48
7.00833	48
7.01667	48
7.025	48
7.03333	49
7.04167	49
7.05	49
7.05833	48
7.06667	48
7.075	48
7.08333	48
7.09167	49
7.1	49
7.10833	49
7.11667	49
7.125	49
7.13333	49
7.14167	49
7.15	49
7.15833	49
7.16667	49
7.175	49
7.18333	49
7.19167	50
7.2	50
7.20833	50
7.21667	49
7.225	49
7.23333	49
7.24167	49
7.25	49
7.25833	49
7.26667	50
7.275	50
7.28333	50
7.29167	50
7.3	50
7.30833	50
7.31667	50
7.325	50
7.33333	50
7.34167	50
7.35	51
7.35833	51
7.36667	51
7.375	51
7.38333	51
7.39167	51
7.4	51
7.40833	51
7.41667	51
7.425	51
7.43333	51
7.44167	51
7.45	51
7.45833	51
7.46667	51
7.475	51
7.48333	51
7.49167	51
7.5	51
7.50833	51
7.51667	51
7.525	51
7.53333	51
7.54167	51
7.55	51
7.55833	51
7.56667	51
7.575	51
7.58333	51
7.59167	51
7.6	51
7.60833	51
7.61667	51
7.625	51
7.63333	51
7.64167	51
7.65	52
7.65833	52
7.66667	52
7.675	52
7.68333	52
7.69167	52
7.7	52
7.70833	52
7.71667	52
7.725	53
7.73333	53
7.74167	53
7.75	54
7.75833	54
7.76667	54
7.775	54
7.78333	54
7.79167	53
7.8	53
7.80833	53
7.81667	53
7.825	54
7.83333	53
7.84167	54
7.85	54
7.85833	54
7.86667	54
7.875	54
7.88333	54
7.89167	54
7.9	54
7.90833	54
7.91667	54
7.925	54
7.93333	54
7.94167	54
7.95	54
7.95833	54
7.96667	55
7.975	55
7.98333	55
7.99167	56
8	56
8.00833	56
8.01667	56
8.025	56
8.03333	56
8.04167	56
8.05	56
8.05833	56
8.06667	56
8.075	56
8.08333	56
8.09167	56
8.1	56
8.10833	56
8.11667	56
8.125	56
8.13333	57
8.14167	57
8.15	57
8.15833	56
8.16667	56
8.175	56
8.18333	57
8.19167	57
8.2	57
8.20833	57
8.21667	57
8.225	57
8.23333	57
8.24167	57
8.25	58
8.25833	58
8.26667	58
8.275	58
8.28333	58
8.29167	58
8.3	58
8.30833	58
8.31667	58
8.325	58
8.33333	58
8.34167	58
8.35	59
8.35833	58
8.36667	58
8.375	58
8.38333	58
8.39167	58
8.4	59
8.40833	59
8.41667	59
8.425	59
8.43333	59
8.44167	60
8.45	60
8.45833	60
8.46667	60
8.475	60
8.48333	60
8.49167	60
8.5	60
8.50833	60
8.51667	60
8.525	60
8.53333	60
8.54167	60
8.55	60
8.55833	60
8.56667	60
8.575	60
8.58333	59
8.59167	59
8.6	60
8.60833	60
8.61667	60
8.625	60
8.63333	60
8.64167	60
8.65	60
8.65833	60
8.66667	60
8.675	60
8.68333	61
8.69167	61
8.7	61
8.70833	61
8.71667	61
8.725	61
8.73333	61
8.74167	61
8.75	61
8.75833	62
8.76667	62
8.775	62
8.78333	62
8.79167	62
8.8	62
8.80833	62
8.81667	62
8.825	62
8.83333	62
8.84167	62
8.85	62
8.85833	63
8.86667	63
8.875	63
8.88333	63
8.89167	63
8.9	63
8.90833	63
8.91667	63
8.925	63
8.93333	63
8.94167	63
8.95	63
8.95833	63
8.96667	63
8.975	63
8.98333	63
8.99167	64
9	64
9.00833	64
9.01667	64
9.025	64
9.03333	64
9.04167	64
9.05	64
9.05833	64
9.06667	64
9.075	64
9.08333	64
9.09167	64
9.1	64
9.10833	64
9.11667	63
9.125	63
9.13333	63
9.14167	63
9.15	63
9.15833	64
9.16667	64
9.175	64
9.18333	64
9.19167	64
9.2	64
9.20833	64
9.21667	64
9.225	64
9.23333	64
9.24167	64
9.25	63
9.25833	63
9.26667	63
9.275	63
9.28333	63
9.29167	63
9.3	63
9.30833	63
9.31667	63
9.325	63
9.33333	63
9.34167	63
9.35	63
9.35833	63
9.36667	63
9.375	63
9.38333	63
9.39167	64
9.4	64
9.40833	64
9.41667	64
9.425	64
9.43333	64
9.44167	64
9.45	64
9.45833	64
9.46667	64
9.475	64
9.48333	64
9.49167	64
9.5	64
9.50833	64
9.51667	64
9.525	64
9.53333	64
9.54167	64
9.55	64
9.55833	64
9.56667	64
9.575	64
9.58333	63
9.59167	64
9.6	64
9.60833	64
9.61667	64
9.625	63
9.63333	63
9.64167	63
9.65	63
9.65833	63
9.66667	63
9.675	63
9.68333	63
9.69167	63
9.7	63
9.70833	63
9.71667	63
9.725	63
9.73333	63
9.74167	64
9.75	64
9.75833	63
9.76667	63
9.775	63
9.78333	64
9.79167	64
9.8	63
9.80833	63
9.81667	63
9.825	64
9.83333	64
9.84167	64
9.85	64
9.85833	64
9.86667	64
9.875	64
9.88333	64
9.89167	64
9.9	64
9.90833	64
9.91667	64
9.925	64
9.93333	64
9.94167	64
9.95	64
9.95833	64
9.96667	64
9.975	64
9.98333	64
9.99167	64
10	64
10.0083	64
10.0167	64
10.025	64
10.0333	64
10.0417	64
10.05	64
10.0583	64
10.0667	64
10.075	64
10.0833	65
10.0917	65
10.1	65
10.1083	65
10.1167	65
10.125	65
10.1333	65
10.1417	65
10.15	65
10.1583	65
10.1667	65
10.175	65
10.1833	65
10.1917	65
10.2	65
10.2083	65
10.2167	65
10.225	66
10.2333	66
10.2417	66
10.25	66
10.2583	67
10.2667	67
10.275	67
10.2833	67
10.2917	66
10.3	66
10.3083	66
10.3167	66
10.325	66
10.3333	67
10.3417	66
10.35	66
10.3583	66
10.3667	66
10.375	67
10.3833	67
10.3917	67
10.4	67
10.4083	67
10.4167	67
10.425	67
10.4333	67
10.4417	67
10.45	67
10.4583	67
10.4667	67
10.475	67
10.4833	67
10.4917	68
10.5	68
10.5083	68
10.5167	67
10.525	67
10.5333	67
10.5417	68
10.55	68
10.5583	68
10.5667	68
10.575	68
10.5833	68
10.5917	68
10.6	68
10.6083	68
10.6167	68
10.625	68
10.6333	67
10.6417	67
10.65	67
10.6583	67
10.6667	67
10.675	67
10.6833	68
10.6917	68
10.7	68
10.7083	68
10.7167	68
10.725	68
10.7333	68
10.7417	68
10.75	68
10.7583	68
10.7667	68
10.775	68
10.7833	68
10.7917	68
10.8	68
10.8083	68
10.8167	68
10.825	68
10.8333	68
10.8417	68
10.85	68
10.8583	68
10.8667	68
10.875	68
10.8833	68
10.8917	68
10.9	68
10.9083	68
10.9167	68
10.925	69
10.9333	69
10.9417	69
10.95	69
10.9583	69
10.9667	69
10.975	69
10.9833	69
10.9917	68
11	68
11.0083	68
11.0167	68
11.025	68
11.0333	68
11.0417	68
11.05	68
11.0583	68
11.0667	68
11.075	68
11.0833	68
11.0917	68
11.1	68
11.1083	67
11.1167	67
11.125	67
11.1333	67
11.1417	67
11.15	67
11.1583	67
11.1667	67
11.175	67
11.1833	67
11.1917	66
11.2	66
11.2083	66
11.2167	67
11.225	67
11.2333	67
11.2417	68
11.25	68
11.2583	68
11.2667	68
11.275	67
11.2833	67
11.2917	67
11.3	67
11.3083	66
11.3167	66
11.325	66
11.3333	66
11.3417	66
11.35	67
11.3583	67
11.3667	66
11.375	66
11.3833	67
11.3917	67
11.4	66
11.4083	66
11.4167	66
11.425	66
11.4333	66
11.4417	65
11.45	65
11.4583	65
11.4667	65
11.475	65
11.4833	65
11.4917	65
11.5	65
11.5083	65
11.5167	65
11.525	66
11.5333	66
11.5417	66
11.55	66
11.5583	66
11.5667	66
11.575	66
11.5833	66
11.5917	67
11.6	67
11.6083	66
11.6167	66
11.625	66
11.6333	65
11.6417	65
11.65	65
11.6583	65
11.6667	65
11.675	65
11.6833	65
11.6917	64
11.7	64
11.7083	64
11.7167	64
11.725	64
11.7333	64
11.7417	64
11.75	64
11.7583	64
11.7667	64
11.775	64
11.7833	64
11.7917	64
11.8	64
11.8083	64
11.8167	64
11.825	64
11.8333	64
11.8417	65
11.85	65
11.8583	65
11.8667	65
11.875	65
11.8833	65
11.8917	64
11.9	64
11.9083	64
11.9167	64
11.925	64
11.9333	65
11.9417	65
11.95	65
11.9583	65
11.9667	65
11.975	65
11.9833	65
11.9917	65
12	65
12.0083	65
12.0167	65
12.025	65
12.0333	65
12.0417	65
12.05	65
12.0583	65
12.0667	65
12.075	65
12.0833	65
12.0917	64
12.1	64
12.1083	64
12.1167	64
12.125	64
12.1333	64
12.1417	64
12.15	64
12.1583	64
12.1667	64
12.175	64
12.1833	64
12.1917	64
12.2	64
12.2083	63
12.2167	63
12.225	63
12.2333	63
12.2417	63
12.25	63
12.2583	63
12.2667	63
12.275	63
12.2833	63
12.2917	63
12.3	63
12.3083	63
12.3167	64
12.325	64
12.3333	64
12.3417	64
12.35	64
12.3583	63
12.3667	63
12.375	64
12.3833	64
12.3917	64
12.4	64
12.4083	64
12.4167	64
12.425	63
12.4333	63
12.4417	63
12.45	63
12.4583	63
12.4667	63
12.475	63
12.4833	63
12.4917	63
12.5	63
12.5083	63
12.5167	63
12.525	62
12.5333	60
12.5417	59
12.55	58
12.5583	57
12.5667	56
12.575	55
12.5833	54
12.5917	53
12.6	52
12.6083	52
12.6167	52
12.625	51
12.6333	51
12.6417	51
12.65	51
12.6583	51
12.6667	51
12.675	51
12.6833	51
12.6917	51
12.7	51
12.7083	52
12.7167	52
12.725	52
12.7333	53
12.7417	53
12.75	53
12.7583	54
12.7667	54
12.775	54
12.7833	54
12.7917	54
12.8	54
12.8083	55
12.8167	55
12.825	55
12.8333	55
12.8417	54
12.85	55
12.8583	55
12.8667	56
12.875	56
12.8833	55
12.8917	55
12.9	56
12.9083	56
12.9167	56
12.925	56
12.9333	56
12.9417	56
12.95	56
12.9583	56
12.9667	56
12.975	56
12.9833	56
12.9917	55
13	56
13.0083	56
13.0167	56
13.025	56
13.0333	56
13.0417	56
13.05	56
13.0583	56
13.0667	56
13.075	55
13.0833	55
13.0917	54
13.1	52
13.1083	51
13.1167	48
13.125	46
13.1333	43
13.1417	39
13.15	35
13.1583	31
13.1667	26
13.175	20
13.1833	14
13.1917	8
13.2	1
13.2083	-5
13.2167	-11
13.225	-18
13.2333	-24
13.2417	-29
13.25	-35
13.2583	-40
13.2667	-44
13.275	-49
13.2833	-52
13.2917	-55
13.3	-57
13.3083	-59
13.3167	-60
13.325	-61
13.3333	-61
13.3417	-60
13.35	-59
13.3583	-57
13.3667	-55
13.375	-53
13.3833	-51
13.3917	-48
13.4	-45
13.4083	-42
13.4167	-39
13.425	-36
13.4333	-32
13.4417	-29
13.45	-25
13.4583	-22
13.4667	-18
13.475	-15
13.4833	-12
13.4917	-9
13.5	-6
13.5083	-3
13.5167	0
13.525	3
13.5333	5
13.5417	8
13.55	10
13.5583	13
13.5667	15
13.575	17
13.5833	19
13.5917	21
13.6	23
13.6083	25
13.6167	26
13.625	28
13.6333	29
13.6417	31
13.65	32
13.6583	34
13.6667	35
13.675	36
13.6833	38
13.6917	39
13.7	40
13.7083	41
13.7167	42
13.725	42
13.7333	43
13.7417	43
13.75	44
13.7583	45
13.7667	46
13.775	46
13.7833	47
13.7917	48
13.8	48
13.8083	48
13.8167	48
13.825	48
13.8333	49
13.8417	49
13.85	49
13.8583	49
13.8667	49
13.875	49
13.8833	50
13.8917	50
13.9	51
13.9083	52
13.9167	52
13.925	52
13.9333	52
13.9417	53
13.95	53
13.9583	54
13.9667	54
13.975	54
13.9833	54
13.9917	54
14	55
14.0083	55
14.0167	55
14.025	55
14.0333	55
14.0417	55
14.05	56
14.0583	56
14.0667	56
14.075	56
14.0833	57
14.0917	57
14.1	58
14.1083	58
14.1167	58
14.125	58
14.1333	58
14.1417	58
14.15	59
14.1583	58
14.1667	58
14.175	58
14.1833	58
14.1917	58
14.2	59
14.2083	59
14.2167	59
14.225	58
14.2333	59
14.2417	59
14.25	59
14.2583	59
14.2667	60
14.275	59
14.2833	60
14.2917	60
14.3	60
14.3083	60
14.3167	60
14.325	60
14.3333	60
14.3417	60
14.35	60
14.3583	61
14.3667	61
14.375	61
14.3833	61
14.3917	61
14.4	61
14.4083	61
14.4167	60
14.425	60
14.4333	60
14.4417	60
14.45	61
14.4583	61
14.4667	61
14.475	61
14.4833	61
14.4917	61
14.5	62
14.5083	62
14.5167	62
14.525	62
14.5333	62
14.5417	63
14.55	63
14.5583	63
14.5667	63
14.575	63
14.5833	63
14.5917	63
14.6	63
14.6083	62
14.6167	62
14.625	62
14.6333	62
14.6417	62
14.65	62
14.6583	63
14.6667	63
14.675	63
14.6833	63
14.6917	63
14.7	63
14.7083	63
14.7167	63
14.725	63
14.7333	64
14.7417	64
14.75	64
14.7583	64
14.7667	64
14.775	65
14.7833	65
14.7917	65
14.8	65
14.8083	65
14.8167	65
14.825	65
14.8333	66
14.8417	66
14.85	66
14.8583	66
14.8667	65
14.875	66
14.8833	66
14.8917	66
14.9	66
14.9083	66
14.9167	66
14.925	66
14.9333	66
14.9417	66
14.95	66
14.9583	66
14.9667	66
14.975	66
14.9833	67
14.9917	67
15	67
15.0083	67
15.0167	67
15.025	68
15.0333	68
15.0417	68
15.05	68
15.0583	68
15.0667	68
15.075	68
15.0833	68
15.0917	68
15.1	69
15.1083	69
15.1167	69
15.125	69
15.1333	69
15.1417	70
15.15	69
15.1583	69
15.1667	69
15.175	70
15.1833	70
15.1917	70
15.2	70
15.2083	70
15.2167	69
15.225	69
15.2333	69
15.2417	69
15.25	69
15.2583	69
15.2667	69
15.275	69
15.2833	70
15.2917	70
15.3	70
15.3083	70
15.3167	70
15.325	70
15.3333	70
15.3417	69
15.35	69
15.3583	69
15.3667	69
15.375	70
15.3833	70
15.3917	70
15.4	70
15.4083	70
15.4167	70
15.425	70
15.4333	70
15.4417	70
15.45	69
15.4583	69
15.4667	69
15.475	69
15.4833	69
15.4917	69
15.5	69
15.5083	69
15.5167	69
15.525	69
15.5333	69
15.5417	70
15.55	70
15.5583	70
15.5667	70
15.575	70
15.5833	70
15.5917	71
15.6	71
15.6083	71
15.6167	71
15.625	71
15.6333	71
15.6417	71
15.65	71
15.6583	71
15.6667	71
15.675	71
15.6833	71
15.6917	71
15.7	71
15.7083	71
15.7167	71
15.725	71
15.7333	72
15.7417	72
15.75	72
15.7583	72
15.7667	72
15.775	72
15.7833	72
15.7917	73
15.8	73
15.8083	73
15.8167	73
15.825	73
15.8333	74
15.8417	74
15.85	74
15.8583	73
15.8667	73
15.875	73
15.8833	73
15.8917	73
15.9	73
15.9083	73
15.9167	74
15.925	74
15.9333	74
15.9417	74
15.95	74
15.9583	74
15.9667	74
15.975	74
15.9833	74
15.9917	74
16	74
16.0083	74
16.0167	74
16.025	75
16.0333	75
16.0417	75
16.05	75
16.0583	75
16.0667	75
16.075	75
16.0833	76
16.0917	76
16.1	76
16.1083	76
16.1167	76
16.125	76
16.1333	76
16.1417	76
16.15	76
16.1583	76
16.1667	76
16.175	76
16.1833	76
16.1917	76
16.2	77
16.2083	77
16.2167	77
16.225	77
16.2333	77
16.2417	77
16.25	77
16.2583	77
16.2667	77
16.275	78
16.2833	78
16.2917	79
16.3	79
16.3083	79
16.3167	79
16.325	79
16.3333	79
16.3417	79
16.35	79
16.3583	79
16.3667	79
16.375	79
16.3833	79
16.3917	79
16.4	79
16.4083	79
16.4167	79
16.425	79
16.4333	79
16.4417	80
[truncated: 8,227 more rows]

## Sheet: chitosan-pH-8-2 nd-2-after
[Header]
Application Name	LabSolutions
Version	5.92
Data File Name	H:\LabSolutions\Data\Project1\20190916-01-chitosan_2019916_004.lcd
Output Date	2019-09-17
Output Time	16:19:47
[File Information]
Type	Data File
Generated	2019-09-16 12:49:32
Generated by	System Administrator
Modified	2019-09-16 14:14:57
Modified by	System Administrator
[Sample Information]
Operator Name	System Administrator
Acquired	2019-09-16 12:49:54
Sample Type	0:Unknown
Level	0
Sample Name	chitosan-pH-8-2 nd-2-after
[LC Chromatogram(Detector B-Ch1)]
Interval(msec)	500
# of Points	10201
Start Time(min)	0
End Time(min)	85
Intensity Units	mV
Intensity Multiplier	0.001
R.Time (min)	Intensity
0	1
0.00833	1
0.01667	0
0.025	0
0.03333	0
0.04167	-1
0.05	-1
0.05833	-1
0.06667	-1
0.075	-1
0.08333	0
0.09167	0
0.1	0
0.10833	0
0.11667	0
0.125	0
0.13333	1
0.14167	1
0.15	1
0.15833	2
0.16667	2
0.175	2
0.18333	2
0.19167	3
0.2	3
0.20833	3
0.21667	3
0.225	3
0.23333	3
0.24167	3
0.25	2
0.25833	2
0.26667	2
0.275	2
0.28333	2
0.29167	2
0.3	2
0.30833	2
0.31667	2
0.325	2
0.33333	2
0.34167	2
0.35	3
0.35833	3
0.36667	3
0.375	3
0.38333	4
0.39167	4
0.4	4
0.40833	4
0.41667	4
0.425	4
0.43333	4
0.44167	4
0.45	4
0.45833	4
0.46667	4
0.475	4
0.48333	4
0.49167	4
0.5	4
0.50833	4
0.51667	4
0.525	4
0.53333	4
0.54167	4
0.55	4
0.55833	4
0.56667	4
0.575	4
0.58333	4
0.59167	4
0.6	4
0.60833	4
0.61667	5
0.625	4
0.63333	4
0.64167	4
0.65	4
0.65833	4
0.66667	4
0.675	4
0.68333	5
0.69167	5
0.7	5
0.70833	5
0.71667	5
0.725	4
0.73333	4
0.74167	4
0.75	4
0.75833	4
0.76667	4
0.775	3
0.78333	3
0.79167	3
0.8	3
0.80833	3
0.81667	3
0.825	2
0.83333	2
0.84167	2
0.85	2
0.85833	2
0.86667	3
0.875	3
0.88333	3
0.89167	3
0.9	3
0.90833	3
0.91667	3
0.925	2
0.93333	3
0.94167	2
0.95	2
0.95833	2
0.96667	2
0.975	3
0.98333	3
0.99167	3
1	2
1.00833	2
1.01667	3
1.025	3
1.03333	3
1.04167	3
1.05	3
1.05833	2
1.06667	2
1.075	2
1.08333	2
1.09167	2
1.1	2
1.10833	3
1.11667	3
1.125	3
1.13333	3
1.14167	3
1.15	3
1.15833	3
1.16667	2
1.175	2
1.18333	2
1.19167	2
1.2	2
1.20833	2
1.21667	2
1.225	2
1.23333	2
1.24167	2
1.25	2
1.25833	2
1.26667	2
1.275	2
1.28333	3
1.29167	3
1.3	3
1.30833	3
1.31667	3
1.325	3
1.33333	3
1.34167	3
1.35	3
1.35833	4
1.36667	4
1.375	3
1.38333	3
1.39167	3
1.4	3
1.40833	3
1.41667	2
1.425	2
1.43333	2
1.44167	2
1.45	2
1.45833	2
1.46667	3
1.475	2
1.48333	2
1.49167	2
1.5	2
1.50833	2
1.51667	2
1.525	2
1.53333	2
1.54167	2
1.55	2
1.55833	2
1.56667	2
1.575	2
1.58333	2
1.59167	2
1.6	2
1.60833	2
1.61667	2
1.625	2
1.63333	2
1.64167	2
1.65	2
1.65833	2
1.66667	2
1.675	2
1.68333	2
1.69167	2
1.7	3
1.70833	3
1.71667	3
1.725	3
1.73333	3
1.74167	2
1.75	2
1.75833	2
1.76667	2
1.775	2
1.78333	2
1.79167	2
1.8	2
1.80833	2
1.81667	2
1.825	3
1.83333	3
1.84167	3
1.85	3
1.85833	3
1.86667	3
1.875	2
1.88333	2
1.89167	2
1.9	2
1.90833	2
1.91667	2
1.925	2
1.93333	2
1.94167	2
1.95	2
1.95833	2
1.96667	2
1.975	2
1.98333	2
1.99167	2
2	3
2.00833	3
2.01667	3
2.025	3
2.03333	3
2.04167	3
2.05	3
2.05833	3
2.06667	3
2.075	3
2.08333	3
2.09167	2
2.1	2
2.10833	2
2.11667	3
2.125	3
2.13333	3
2.14167	3
2.15	3
2.15833	3
2.16667	3
2.175	3
2.18333	3
2.19167	4
2.2	4
2.20833	4
2.21667	4
2.225	4
2.23333	3
2.24167	3
2.25	3
2.25833	3
2.26667	3
2.275	3
2.28333	3
2.29167	3
2.3	3
2.30833	3
2.31667	3
2.325	3
2.33333	3
2.34167	3
2.35	3
2.35833	3
2.36667	3
2.375	3
2.38333	3
2.39167	3
2.4	3
2.40833	3
2.41667	3
2.425	3
2.43333	3
2.44167	3
2.45	3
2.45833	3
2.46667	3
2.475	3
2.48333	3
2.49167	3
2.5	3
2.50833	3
2.51667	4
2.525	4
2.53333	4
2.54167	3
2.55	3
2.55833	3
2.56667	3
2.575	3
2.58333	3
2.59167	3
2.6	3
2.60833	3
2.61667	3
2.625	3
2.63333	3
2.64167	3
2.65	4
2.65833	4
2.66667	4
2.675	5
2.68333	5
2.69167	5
2.7	5
2.70833	5
2.71667	4
2.725	4
2.73333	4
2.74167	3
2.75	3
2.75833	3
2.76667	4
2.775	4
2.78333	4
2.79167	4
2.8	4
2.80833	3
2.81667	3
2.825	3
2.83333	3
2.84167	3
2.85	3
2.85833	3
2.86667	4
2.875	4
2.88333	3
2.89167	3
2.9	3
2.90833	3
2.91667	3
2.925	3
2.93333	3
2.94167	3
2.95	3
2.95833	3
2.96667	3
2.975	3
2.98333	3
2.99167	3
3	3
3.00833	3
3.01667	3
3.025	3
3.03333	3
3.04167	3
3.05	3
3.05833	4
3.06667	4
3.075	4
3.08333	4
3.09167	4
3.1	4
3.10833	4
3.11667	3
3.125	3
3.13333	3
3.14167	3
3.15	3
3.15833	3
3.16667	3
3.175	3
3.18333	3
3.19167	3
3.2	3
3.20833	3
3.21667	3
3.225	3
3.23333	2
3.24167	2
3.25	2
3.25833	2
3.26667	2
3.275	2
3.28333	2
3.29167	1
3.3	1
3.30833	1
3.31667	1
3.325	1
3.33333	1
3.34167	2
3.35	2
3.35833	2
3.36667	2
3.375	2
3.38333	2
3.39167	2
3.4	1
3.40833	1
3.41667	2
3.425	2
3.43333	1
3.44167	1
3.45	1
3.45833	1
3.46667	1
3.475	1
3.48333	1
3.49167	1
3.5	1
3.50833	1
3.51667	1
3.525	1
3.53333	0
3.54167	0
3.55	0
3.55833	0
3.56667	0
3.575	0
3.58333	1
3.59167	1
3.6	0
3.60833	0
3.61667	0
3.625	0
3.63333	1
3.64167	1
3.65	1
3.65833	1
3.66667	1
3.675	1
3.68333	1
3.69167	1
3.7	1
3.70833	1
3.71667	1
3.725	0
3.73333	0
3.74167	0
3.75	0
3.75833	1
3.76667	0
3.775	0
3.78333	0
3.79167	0
3.8	0
3.80833	0
3.81667	1
3.825	1
3.83333	1
3.84167	1
3.85	1
3.85833	1
3.86667	1
3.875	1
3.88333	1
3.89167	1
3.9	1
3.90833	2
3.91667	2
3.925	2
3.93333	2
3.94167	2
3.95	1
3.95833	1
3.96667	1
3.975	1
3.98333	1
3.99167	1
4	1
4.00833	1
4.01667	1
4.025	1
4.03333	2
4.04167	2
4.05	2
4.05833	1
4.06667	1
4.075	1
4.08333	1
4.09167	1
4.1	2
4.10833	2
4.11667	2
4.125	2
4.13333	2
4.14167	2
4.15	2
4.15833	2
4.16667	2
4.175	2
4.18333	2
4.19167	2
4.2	2
4.20833	2
4.21667	2
4.225	3
4.23333	3
4.24167	3
4.25	2
4.25833	2
4.26667	2
4.275	3
4.28333	3
4.29167	3
4.3	3
4.30833	3
4.31667	3
4.325	3
4.33333	3
4.34167	3
4.35	3
4.35833	3
4.36667	3
4.375	3
4.38333	3
4.39167	3
4.4	3
4.40833	3
4.41667	3
4.425	3
4.43333	3
4.44167	3
4.45	3
4.45833	3
4.46667	3
4.475	3
4.48333	3
4.49167	3
4.5	3
4.50833	3
4.51667	3
4.525	3
4.53333	3
4.54167	3
4.55	3
4.55833	4
4.56667	4
4.575	4
4.58333	4
4.59167	4
4.6	4
4.60833	4
4.61667	4
4.625	4
4.63333	4
4.64167	4
4.65	4
4.65833	4
4.66667	4
4.675	4
4.68333	5
4.69167	5
4.7	5
4.70833	5
4.71667	5
4.725	5
4.73333	5
4.74167	5
4.75	5
4.75833	5
4.76667	5
4.775	5
4.78333	5
4.79167	5
4.8	5
4.80833	6
4.81667	6
4.825	6
4.83333	6
4.84167	6
4.85	6
4.85833	6
4.86667	6
4.875	6
4.88333	6
4.89167	6
4.9	6
4.90833	6
4.91667	6
4.925	6
4.93333	6
4.94167	6
4.95	6
4.95833	6
4.96667	6
4.975	6
4.98333	6
4.99167	6
5	6
5.00833	6
5.01667	6
5.025	6
5.03333	6
5.04167	6
5.05	6
5.05833	7
5.06667	7
5.075	7
5.08333	7
5.09167	6
5.1	6
5.10833	6
5.11667	6
5.125	6
5.13333	7
5.14167	7
5.15	7
5.15833	7
5.16667	7
5.175	7
5.18333	7
5.19167	7
5.2	7
5.20833	6
5.21667	6
5.225	6
5.23333	7
5.24167	7
5.25	7
5.25833	7
5.26667	8
5.275	8
5.28333	8
5.29167	8
5.3	7
5.30833	7
5.31667	7
5.325	7
5.33333	7
5.34167	7
5.35	7
5.35833	7
5.36667	7
5.375	8
5.38333	8
5.39167	8
5.4	8
5.40833	8
5.41667	8
5.425	8
5.43333	8
5.44167	8
5.45	8
5.45833	8
5.46667	8
5.475	8
5.48333	8
5.49167	8
5.5	7
5.50833	7
5.51667	7
5.525	7
5.53333	7
5.54167	8
5.55	8
5.55833	8
5.56667	8
5.575	8
5.58333	8
5.59167	8
5.6	7
5.60833	8
5.61667	8
5.625	8
5.63333	8
5.64167	9
5.65	9
5.65833	9
5.66667	9
5.675	9
5.68333	9
5.69167	9
5.7	9
5.70833	9
5.71667	9
5.725	9
5.73333	10
5.74167	10
5.75	10
5.75833	9
5.76667	9
5.775	9
5.78333	9
5.79167	9
5.8	9
5.80833	9
5.81667	10
5.825	10
5.83333	10
5.84167	10
5.85	10
5.85833	10
5.86667	10
5.875	10
5.88333	10
5.89167	10
5.9	10
5.90833	10
5.91667	10
5.925	10
5.93333	11
5.94167	11
5.95	11
5.95833	11
5.96667	11
5.975	11
5.98333	11
5.99167	12
6	12
6.00833	12
6.01667	12
6.025	12
6.03333	12
6.04167	12
6.05	12
6.05833	11
6.06667	11
6.075	11
6.08333	11
6.09167	11
6.1	11
6.10833	12
6.11667	12
6.125	12
6.13333	13
6.14167	13
6.15	13
6.15833	13
6.16667	13
6.175	13
6.18333	13
6.19167	13
6.2	13
6.20833	14
6.21667	14
6.225	14
6.23333	14
6.24167	15
6.25	15
6.25833	15
6.26667	15
6.275	15
6.28333	15
6.29167	15
6.3	15
6.30833	15
6.31667	15
6.325	15
6.33333	16
6.34167	16
6.35	16
6.35833	15
6.36667	15
6.375	15
6.38333	15
6.39167	15
6.4	16
6.40833	16
6.41667	16
6.425	16
6.43333	16
6.44167	17
6.45	17
6.45833	17
6.46667	17
6.475	17
6.48333	17
6.49167	17
6.5	17
6.50833	17
6.51667	17
6.525	18
6.53333	18
6.54167	18
6.55	18
6.55833	18
6.56667	18
6.575	18
6.58333	18
6.59167	18
6.6	18
6.60833	18
6.61667	19
6.625	19
6.63333	19
6.64167	19
6.65	18
6.65833	18
6.66667	18
6.675	18
6.68333	18
6.69167	19
6.7	19
6.70833	19
6.71667	19
6.725	20
6.73333	20
6.74167	20
6.75	20
6.75833	20
6.76667	20
6.775	20
6.78333	20
6.79167	20
6.8	20
6.80833	20
6.81667	20
6.825	19
6.83333	20
6.84167	19
6.85	19
6.85833	19
6.86667	19
6.875	19
6.88333	19
6.89167	19
6.9	20
6.90833	20
6.91667	20
6.925	20
6.93333	21
6.94167	21
6.95	21
6.95833	21
6.96667	21
6.975	22
6.98333	22
6.99167	21
7	21
7.00833	21
7.01667	21
7.025	21
7.03333	21
7.04167	22
7.05	22
7.05833	22
7.06667	22
7.075	22
7.08333	23
7.09167	23
7.1	23
7.10833	23
7.11667	23
7.125	23
7.13333	22
7.14167	22
7.15	22
7.15833	22
7.16667	22
7.175	22
7.18333	23
7.19167	23
7.2	23
7.20833	23
7.21667	23
7.225	23
7.23333	23
7.24167	23
7.25	23
7.25833	23
7.26667	23
7.275	23
7.28333	23
7.29167	23
7.3	23
7.30833	23
7.31667	24
7.325	24
7.33333	24
7.34167	23
7.35	23
7.35833	23
7.36667	23
7.375	23
7.38333	23
7.39167	23
7.4	23
7.40833	24
7.41667	24
7.425	24
7.43333	24
7.44167	24
7.45	24
7.45833	24
7.46667	24
7.475	24
7.48333	24
7.49167	24
7.5	24
7.50833	24
7.51667	24
7.525	24
7.53333	24
7.54167	24
7.55	24
7.55833	24
7.56667	24
7.575	24
7.58333	24
7.59167	24
7.6	25
7.60833	25
7.61667	24
7.625	24
7.63333	24
7.64167	25
7.65	25
7.65833	25
7.66667	25
7.675	25
7.68333	25
7.69167	25
7.7	25
7.70833	24
7.71667	24
7.725	24
7.73333	24
7.74167	24
7.75	24
7.75833	24
7.76667	24
7.775	24
7.78333	24
7.79167	24
7.8	24
7.80833	24
7.81667	24
7.825	24
7.83333	24
7.84167	24
7.85	24
7.85833	25
7.86667	25
7.875	25
7.88333	25
7.89167	25
7.9	25
7.90833	25
7.91667	25
7.925	25
7.93333	25
7.94167	24
7.95	24
7.95833	24
7.96667	24
7.975	24
7.98333	24
7.99167	24
8	25
8.00833	25
8.01667	25
8.025	25
8.03333	25
8.04167	25
8.05	25
8.05833	25
8.06667	25
8.075	25
8.08333	26
8.09167	26
8.1	26
8.10833	26
8.11667	26
8.125	26
8.13333	26
8.14167	26
8.15	26
8.15833	26
8.16667	26
8.175	26
8.18333	26
8.19167	26
8.2	26
8.20833	26
8.21667	26
8.225	26
8.23333	27
8.24167	27
8.25	27
8.25833	27
8.26667	27
8.275	27
8.28333	27
8.29167	27
8.3	27
8.30833	27
8.31667	27
8.325	27
8.33333	27
8.34167	27
8.35	27
8.35833	27
8.36667	27
8.375	27
8.38333	27
8.39167	27
8.4	27
8.40833	27
8.41667	28
8.425	28
8.43333	28
8.44167	28
8.45	28
8.45833	28
8.46667	28
8.475	28
8.48333	28
8.49167	28
8.5	28
8.50833	28
8.51667	28
8.525	28
8.53333	29
8.54167	29
8.55	29
8.55833	29
8.56667	29
8.575	29
8.58333	29
8.59167	29
8.6	29
8.60833	29
8.61667	29
8.625	29
8.63333	29
8.64167	28
8.65	28
8.65833	29
8.66667	29
8.675	28
8.68333	28
8.69167	29
8.7	29
8.70833	29
8.71667	28
8.725	28
8.73333	28
8.74167	28
8.75	28
8.75833	28
8.76667	28
8.775	28
8.78333	29
8.79167	29
8.8	29
8.80833	29
8.81667	29
8.825	29
8.83333	29
8.84167	29
8.85	29
8.85833	29
8.86667	29
8.875	29
8.88333	29
8.89167	29
8.9	29
8.90833	29
8.91667	29
8.925	29
8.93333	29
8.94167	29
8.95	29
8.95833	29
8.96667	29
8.975	29
8.98333	29
8.99167	29
9	29
9.00833	29
9.01667	29
9.025	29
9.03333	29
9.04167	29
9.05	29
9.05833	29
9.06667	29
9.075	29
9.08333	29
9.09167	29
9.1	29
9.10833	29
9.11667	29
9.125	29
9.13333	29
9.14167	29
9.15	29
9.15833	29
9.16667	28
9.175	28
9.18333	28
9.19167	28
9.2	28
9.20833	28
9.21667	28
9.225	28
9.23333	28
9.24167	28
9.25	28
9.25833	28
9.26667	28
9.275	28
9.28333	28
9.29167	28
9.3	28
9.30833	28
9.31667	28
9.325	27
9.33333	27
9.34167	27
9.35	27
9.35833	27
9.36667	27
9.375	27
9.38333	27
9.39167	27
9.4	28
9.40833	28
9.41667	27
9.425	27
9.43333	27
9.44167	27
9.45	28
9.45833	28
9.46667	28
9.475	27
9.48333	27
9.49167	27
9.5	27
9.50833	27
9.51667	27
9.525	27
9.53333	27
9.54167	27
9.55	27
9.55833	27
9.56667	27
9.575	27
9.58333	27
9.59167	27
9.6	27
9.60833	27
9.61667	27
9.625	26
9.63333	27
9.64167	27
9.65	27
9.65833	27
9.66667	27
9.675	27
9.68333	27
9.69167	27
9.7	26
9.70833	26
9.71667	26
9.725	26
9.73333	26
9.74167	26
9.75	26
9.75833	26
9.76667	26
9.775	26
9.78333	26
9.79167	27
9.8	27
9.80833	27
9.81667	27
9.825	27
9.83333	26
9.84167	26
9.85	26
9.85833	26
9.86667	26
9.875	26
9.88333	26
9.89167	26
9.9	26
9.90833	26
9.91667	26
9.925	26
9.93333	26
9.94167	26
9.95	26
9.95833	26
9.96667	26
9.975	25
9.98333	25
9.99167	25
10	25
10.0083	25
10.0167	25
10.025	25
10.0333	24
10.0417	24
10.05	25
10.0583	25
10.0667	25
10.075	26
10.0833	26
10.0917	26
10.1	26
10.1083	25
10.1167	25
10.125	25
10.1333	25
10.1417	25
10.15	25
10.1583	25
10.1667	25
10.175	25
10.1833	25
10.1917	25
10.2	25
10.2083	25
10.2167	25
10.225	25
10.2333	25
10.2417	25
10.25	25
10.2583	25
10.2667	25
10.275	25
10.2833	25
10.2917	25
10.3	25
10.3083	24
10.3167	24
10.325	24
10.3333	24
10.3417	24
10.35	24
10.3583	24
10.3667	24
10.375	24
10.3833	24
10.3917	24
10.4	24
10.4083	24
10.4167	23
10.425	23
10.4333	23
10.4417	23
10.45	24
10.4583	24
10.4667	24
10.475	24
10.4833	24
10.4917	24
10.5	24
10.5083	24
10.5167	24
10.525	24
10.5333	23
10.5417	23
10.55	23
10.5583	23
10.5667	23
10.575	23
10.5833	23
10.5917	23
10.6	23
10.6083	23
10.6167	23
10.625	23
10.6333	23
10.6417	22
10.65	22
10.6583	22
10.6667	22
10.675	22
10.6833	22
10.6917	21
10.7	21
10.7083	21
10.7167	21
10.725	21
10.7333	21
10.7417	21
10.75	22
10.7583	22
10.7667	22
10.775	22
10.7833	22
10.7917	23
10.8	23
10.8083	23
10.8167	23
10.825	23
10.8333	23
10.8417	23
10.85	23
10.8583	23
10.8667	23
10.875	23
10.8833	23
10.8917	23
10.9	23
10.9083	23
10.9167	23
10.925	23
10.9333	23
10.9417	23
10.95	23
10.9583	23
10.9667	23
10.975	23
10.9833	23
10.9917	23
11	23
11.0083	23
11.0167	23
11.025	23
11.0333	23
11.0417	23
11.05	23
11.0583	23
11.0667	23
11.075	23
11.0833	23
11.0917	23
11.1	23
11.1083	23
11.1167	23
11.125	23
11.1333	24
11.1417	24
11.15	24
11.1583	24
11.1667	23
11.175	24
11.1833	24
11.1917	24
11.2	23
11.2083	23
11.2167	23
11.225	23
11.2333	23
11.2417	23
11.25	23
11.2583	23
11.2667	24
11.275	24
11.2833	24
11.2917	24
11.3	24
11.3083	24
11.3167	24
11.325	24
11.3333	24
11.3417	24
11.35	24
11.3583	24
11.3667	24
11.375	25
11.3833	25
11.3917	25
11.4	25
11.4083	25
11.4167	25
11.425	25
11.4333	25
11.4417	25
11.45	25
11.4583	25
11.4667	26
11.475	25
11.4833	25
11.4917	25
11.5	25
11.5083	25
11.5167	25
11.525	25
11.5333	25
11.5417	25
11.55	25
11.5583	25
11.5667	25
11.575	25
11.5833	25
11.5917	25
11.6	25
11.6083	25
11.6167	25
11.625	25
11.6333	25
11.6417	25
11.65	25
11.6583	25
11.6667	25
11.675	26
11.6833	26
11.6917	26
11.7	26
11.7083	25
11.7167	25
11.725	25
11.7333	25
11.7417	25
11.75	25
11.7583	25
11.7667	25
11.775	25
11.7833	25
11.7917	25
11.8	25
11.8083	25
11.8167	26
11.825	26
11.8333	25
11.8417	25
11.85	25
11.8583	25
11.8667	25
11.875	25
11.8833	25
11.8917	25
11.9	25
11.9083	25
11.9167	25
11.925	26
11.9333	26
11.9417	26
11.95	26
11.9583	26
11.9667	26
11.975	27
11.9833	27
11.9917	27
12	27
12.0083	27
12.0167	27
12.025	27
12.0333	27
12.0417	27
12.05	27
12.0583	27
12.0667	27
12.075	27
12.0833	27
12.0917	27
12.1	26
12.1083	26
12.1167	26
12.125	26
12.1333	26
12.1417	26
12.15	26
12.1583	27
12.1667	27
12.175	27
12.1833	28
12.1917	28
12.2	28
12.2083	28
12.2167	27
12.225	27
12.2333	27
12.2417	27
12.25	27
12.2583	27
12.2667	27
12.275	27
12.2833	27
12.2917	27
12.3	27
12.3083	28
12.3167	28
12.325	28
12.3333	29
12.3417	29
12.35	29
12.3583	29
12.3667	29
12.375	28
12.3833	29
12.3917	29
12.4	29
12.4083	29
12.4167	29
12.425	28
12.4333	28
12.4417	28
12.45	28
12.4583	28
12.4667	28
12.475	29
12.4833	29
12.4917	29
12.5	29
12.5083	29
12.5167	29
12.525	29
12.5333	29
12.5417	29
12.55	30
12.5583	30
12.5667	30
12.575	30
12.5833	30
12.5917	30
12.6	30
12.6083	30
12.6167	30
12.625	30
12.6333	29
12.6417	30
12.65	30
12.6583	30
12.6667	30
12.675	30
12.6833	31
12.6917	31
12.7	31
12.7083	31
12.7167	31
12.725	31
12.7333	31
12.7417	31
12.75	31
12.7583	31
12.7667	31
12.775	31
12.7833	31
12.7917	31
12.8	31
12.8083	31
12.8167	31
12.825	31
12.8333	31
12.8417	31
12.85	32
12.8583	32
12.8667	32
12.875	31
12.8833	32
12.8917	32
12.9	32
12.9083	32
12.9167	32
12.925	32
12.9333	33
12.9417	33
12.95	33
12.9583	33
12.9667	33
12.975	33
12.9833	32
12.9917	32
13	32
13.0083	32
13.0167	33
13.025	33
13.0333	33
13.0417	33
13.05	33
13.0583	33
13.0667	33
13.075	33
13.0833	33
13.0917	33
13.1	33
13.1083	33
13.1167	33
13.125	33
13.1333	33
13.1417	32
13.15	33
13.1583	33
13.1667	33
13.175	33
13.1833	33
13.1917	32
13.2	32
13.2083	33
13.2167	33
13.225	33
13.2333	33
13.2417	33
13.25	33
13.2583	33
13.2667	33
13.275	33
13.2833	33
13.2917	33
13.3	33
13.3083	33
13.3167	33
13.325	34
13.3333	34
13.3417	34
13.35	34
13.3583	34
13.3667	33
13.375	34
13.3833	33
13.3917	33
13.4	33
13.4083	34
13.4167	34
13.425	34
13.4333	34
13.4417	34
13.45	34
13.4583	34
13.4667	34
13.475	34
13.4833	34
13.4917	34
13.5	33
13.5083	33
13.5167	33
13.525	33
13.5333	33
13.5417	33
13.55	33
13.5583	33
13.5667	33
13.575	33
13.5833	33
13.5917	34
13.6	34
13.6083	34
13.6167	34
13.625	35
13.6333	35
13.6417	35
13.65	35
13.6583	34
13.6667	34
13.675	34
13.6833	34
13.6917	33
13.7	33
13.7083	33
13.7167	33
13.725	33
13.7333	33
13.7417	34
13.75	34
13.7583	34
13.7667	34
13.775	34
13.7833	34
13.7917	34
13.8	34
13.8083	34
13.8167	34
13.825	34
13.8333	34
13.8417	34
13.85	34
13.8583	34
13.8667	34
13.875	34
13.8833	34
13.8917	34
13.9	34
13.9083	34
13.9167	35
13.925	35
13.9333	35
13.9417	35
13.95	35
13.9583	35
13.9667	35
13.975	34
13.9833	34
13.9917	35
14	35
14.0083	35
14.0167	35
14.025	35
14.0333	35
14.0417	35
14.05	35
14.0583	35
14.0667	35
14.075	35
14.0833	35
14.0917	35
14.1	35
14.1083	35
14.1167	35
14.125	35
14.1333	35
14.1417	35
14.15	36
14.1583	36
14.1667	36
14.175	36
14.1833	36
14.1917	36
14.2	36
14.2083	36
14.2167	36
14.225	36
14.2333	36
14.2417	36
14.25	36
14.2583	36
14.2667	36
14.275	36
14.2833	36
14.2917	36
14.3	36
14.3083	36
14.3167	36
14.325	36
14.3333	36
14.3417	35
14.35	35
14.3583	35
14.3667	35
14.375	35
14.3833	35
14.3917	36
14.4	36
14.4083	36
14.4167	36
14.425	36
14.4333	36
14.4417	36
14.45	36
14.4583	36
14.4667	36
14.475	36
14.4833	36
14.4917	36
14.5	36
14.5083	36
14.5167	36
14.525	35
14.5333	36
14.5417	36
14.55	36
14.5583	36
14.5667	36
14.575	36
14.5833	36
14.5917	36
14.6	37
14.6083	37
14.6167	37
14.625	37
14.6333	37
14.6417	37
14.65	37
14.6583	37
14.6667	37
14.675	38
14.6833	38
14.6917	38
14.7	38
14.7083	38
14.7167	37
14.725	37
14.7333	37
14.7417	37
14.75	37
14.7583	37
14.7667	37
14.775	37
14.7833	37
14.7917	37
14.8	38
14.8083	38
14.8167	37
14.825	37
14.8333	37
14.8417	38
14.85	38
14.8583	38
14.8667	38
14.875	38
14.8833	38
14.8917	38
14.9	38
14.9083	38
14.9167	38
14.925	38
14.9333	38
14.9417	38
14.95	38
14.9583	38
14.9667	38
14.975	38
14.9833	39
14.9917	39
15	39
15.0083	39
15.0167	39
15.025	39
15.0333	39
15.0417	39
15.05	39
15.0583	40
15.0667	40
15.075	40
15.0833	40
15.0917	40
15.1	40
15.1083	40
15.1167	39
15.125	39
15.1333	40
15.1417	40
15.15	40
15.1583	40
15.1667	40
15.175	40
15.1833	40
15.1917	40
15.2	39
15.2083	39
15.2167	39
15.225	39
15.2333	39
15.2417	39
15.25	39
15.2583	39
15.2667	39
15.275	39
15.2833	40
15.2917	40
15.3	39
15.3083	39
15.3167	39
15.325	40
15.3333	40
15.3417	40
15.35	40
15.3583	40
15.3667	40
15.375	40
15.3833	40
15.3917	40
15.4	40
15.4083	40
15.4167	40
15.425	41
15.4333	41
15.4417	41
15.45	41
15.4583	41
15.4667	40
15.475	41
15.4833	41
15.4917	41
15.5	41
15.5083	41
15.5167	41
15.525	41
15.5333	41
15.5417	40
15.55	40
15.5583	41
15.5667	41
15.575	41
15.5833	41
15.5917	41
15.6	41
15.6083	41
15.6167	41
15.625	41
15.6333	41
15.6417	41
15.65	41
15.6583	42
15.6667	42
15.675	42
15.6833	42
15.6917	42
15.7	41
15.7083	41
15.7167	41
15.725	41
15.7333	42
15.7417	42
15.75	42
15.7583	42
15.7667	42
15.775	42
15.7833	42
15.7917	42
15.8	42
15.8083	42
15.8167	42
15.825	42
15.8333	42
15.8417	42
15.85	42
15.8583	42
15.8667	42
15.875	42
15.8833	43
15.8917	43
15.9	42
15.9083	42
15.9167	42
15.925	42
15.9333	43
15.9417	43
15.95	43
15.9583	43
15.9667	43
15.975	43
15.9833	43
15.9917	43
16	43
16.0083	43
16.0167	43
16.025	43
16.0333	43
16.0417	43
16.05	43
16.0583	43
16.0667	43
16.075	43
16.0833	43
16.0917	43
16.1	43
16.1083	44
16.1167	44
16.125	43
16.1333	43
16.1417	43
16.15	43
16.1583	43
16.1667	43
16.175	43
16.1833	43
16.1917	43
16.2	43
16.2083	43
16.2167	43
16.225	43
16.2333	43
16.2417	44
16.25	44
16.2583	44
16.2667	44
16.275	44
16.2833	44
16.2917	44
16.3	44
16.3083	44
16.3167	44
16.325	44
16.3333	44
16.3417	44
16.35	44
16.3583	44
16.3667	44
16.375	44
16.3833	43
16.3917	43
16.4	43
16.4083	43
16.4167	43
16.425	43
16.4333	44
16.4417	44
[truncated: 8,227 more rows]

## Sheet: chitosan-pH-8-2 nd-3-after
[Header]
Application Name	LabSolutions
Version	5.92
Data File Name	H:\LabSolutions\Data\Project1\20190916-01-chitosan_2019916_005.lcd
Output Date	2019-09-17
Output Time	16:18:06
[File Information]
Type	Data File
Generated	2019-09-16 14:15:03
Generated by	System Administrator
Modified	2019-09-16 15:40:28
Modified by	System Administrator
[Sample Information]
Operator Name	System Administrator
Acquired	2019-09-16 14:15:26
Sample Type	0:Unknown
Level	0
Sample Name	chitosan-pH-8-2 nd-3-after
[LC Chromatogram(Detector B-Ch1)]
Interval(msec)	500
# of Points	10201
Start Time(min)	0
End Time(min)	85
Intensity Units	mV
Intensity Multiplier	0.001
R.Time (min)	Intensity
0	0
0.00833	0
0.01667	0
0.025	0
0.03333	-1
0.04167	-2
0.05	-2
0.05833	-3
0.06667	-3
0.075	-3
0.08333	-3
0.09167	-3
0.1	-3
0.10833	-3
0.11667	-3
0.125	-3
0.13333	-3
0.14167	-3
0.15	-2
0.15833	-2
0.16667	-2
0.175	-2
0.18333	-2
0.19167	-1
0.2	-1
0.20833	0
0.21667	0
0.225	0
0.23333	1
0.24167	1
0.25	1
0.25833	2
0.26667	2
0.275	2
0.28333	2
0.29167	2
0.3	3
0.30833	3
0.31667	3
0.325	4
0.33333	4
0.34167	4
0.35	4
0.35833	4
0.36667	4
0.375	4
0.38333	4
0.39167	4
0.4	4
0.40833	4
0.41667	3
0.425	3
0.43333	3
0.44167	3
0.45	2
0.45833	2
0.46667	2
0.475	2
0.48333	3
0.49167	3
0.5	2
0.50833	2
0.51667	2
0.525	3
0.53333	3
0.54167	3
0.55	3
0.55833	3
0.56667	3
0.575	3
0.58333	3
0.59167	3
0.6	3
0.60833	3
0.61667	3
0.625	3
0.63333	3
0.64167	3
0.65	3
0.65833	3
0.66667	3
0.675	3
0.68333	2
0.69167	2
0.7	2
0.70833	2
0.71667	2
0.725	3
0.73333	3
0.74167	3
0.75	3
0.75833	3
0.76667	2
0.775	2
0.78333	2
0.79167	2
0.8	2
0.80833	2
0.81667	2
0.825	2
0.83333	2
0.84167	2
0.85	2
0.85833	1
0.86667	1
0.875	1
0.88333	1
0.89167	1
0.9	1
0.90833	1
0.91667	1
0.925	1
0.93333	1
0.94167	1
0.95	1
0.95833	1
0.96667	1
0.975	1
0.98333	1
0.99167	1
1	1
1.00833	1
1.01667	1
1.025	2
1.03333	2
1.04167	2
1.05	2
1.05833	2
1.06667	2
1.075	1
1.08333	1
1.09167	2
1.1	2
1.10833	2
1.11667	2
1.125	2
1.13333	2
1.14167	2
1.15	2
1.15833	2
1.16667	2
1.175	2
1.18333	2
1.19167	3
1.2	3
1.20833	3
1.21667	3
1.225	3
1.23333	3
1.24167	3
1.25	3
1.25833	3
1.26667	3
1.275	3
1.28333	3
1.29167	3
1.3	3
1.30833	3
1.31667	3
1.325	3
1.33333	3
1.34167	3
1.35	3
1.35833	3
1.36667	3
1.375	3
1.38333	3
1.39167	3
1.4	3
1.40833	4
1.41667	4
1.425	4
1.43333	4
1.44167	5
1.45	5
1.45833	5
1.46667	5
1.475	5
1.48333	5
1.49167	5
1.5	5
1.50833	5
1.51667	5
1.525	5
1.53333	5
1.54167	5
1.55	5
1.55833	5
1.56667	5
1.575	5
1.58333	5
1.59167	5
1.6	5
1.60833	5
1.61667	5
1.625	5
1.63333	6
1.64167	6
1.65	6
1.65833	6
1.66667	6
1.675	6
1.68333	6
1.69167	6
1.7	6
1.70833	6
1.71667	6
1.725	6
1.73333	7
1.74167	7
1.75	7
1.75833	7
1.76667	7
1.775	7
1.78333	7
1.79167	7
1.8	7
1.80833	7
1.81667	6
1.825	6
1.83333	6
1.84167	6
1.85	7
1.85833	7
1.86667	7
1.875	7
1.88333	7
1.89167	7
1.9	7
1.90833	7
1.91667	8
1.925	8
1.93333	8
1.94167	8
1.95	8
1.95833	8
1.96667	8
1.975	8
1.98333	9
1.99167	9
2	9
2.00833	9
2.01667	9
2.025	9
2.03333	9
2.04167	8
2.05	8
2.05833	9
2.06667	9
2.075	9
2.08333	9
2.09167	9
2.1	10
2.10833	9
2.11667	9
2.125	9
2.13333	9
2.14167	9
2.15	9
2.15833	9
2.16667	9
2.175	10
2.18333	10
2.19167	10
2.2	10
2.20833	10
2.21667	10
2.225	10
2.23333	10
2.24167	10
2.25	10
2.25833	10
2.26667	10
2.275	10
2.28333	10
2.29167	10
2.3	10
2.30833	10
2.31667	10
2.325	10
2.33333	10
2.34167	10
2.35	11
2.35833	11
2.36667	11
2.375	11
2.38333	11
2.39167	11
2.4	11
2.40833	11
2.41667	10
2.425	10
2.43333	11
2.44167	11
2.45	11
2.45833	11
2.46667	11
2.475	11
2.48333	11
2.49167	11
2.5	11
2.50833	11
2.51667	11
2.525	11
2.53333	11
2.54167	11
2.55	11
2.55833	11
2.56667	11
2.575	11
2.58333	11
2.59167	11
2.6	11
2.60833	11
2.61667	11
2.625	11
2.63333	11
2.64167	11
2.65	11
2.65833	11
2.66667	11
2.675	11
2.68333	11
2.69167	11
2.7	11
2.70833	11
2.71667	12
2.725	12
2.73333	12
2.74167	12
2.75	12
2.75833	11
2.76667	11
2.775	11
2.78333	12
2.79167	12
2.8	12
2.80833	12
2.81667	12
2.825	12
2.83333	12
2.84167	12
2.85	12
2.85833	12
2.86667	12
2.875	12
2.88333	12
2.89167	12
2.9	12
2.90833	12
2.91667	12
2.925	12
2.93333	12
2.94167	12
2.95	12
2.95833	12
2.96667	12
2.975	12
2.98333	12
2.99167	12
3	12
3.00833	12
3.01667	12
3.025	12
3.03333	12
3.04167	12
3.05	12
3.05833	12
3.06667	12
3.075	12
3.08333	12
3.09167	12
3.1	12
3.10833	12
3.11667	12
3.125	11
3.13333	12
3.14167	12
3.15	12
3.15833	12
3.16667	12
3.175	12
3.18333	12
3.19167	12
3.2	12
3.20833	11
3.21667	12
3.225	12
3.23333	12
3.24167	12
3.25	12
3.25833	12
3.26667	12
3.275	12
3.28333	12
3.29167	12
3.3	12
3.30833	12
3.31667	12
3.325	12
3.33333	12
3.34167	12
3.35	12
3.35833	12
3.36667	12
3.375	12
3.38333	12
3.39167	12
3.4	12
3.40833	12
3.41667	12
3.425	12
3.43333	11
3.44167	11
3.45	11
3.45833	12
3.46667	12
3.475	12
3.48333	13
3.49167	13
3.5	13
3.50833	13
3.51667	13
3.525	13
3.53333	13
3.54167	13
3.55	13
3.55833	13
3.56667	12
3.575	12
3.58333	12
3.59167	12
3.6	12
3.60833	12
3.61667	12
3.625	12
3.63333	12
3.64167	12
3.65	12
3.65833	12
3.66667	12
3.675	12
3.68333	12
3.69167	12
3.7	12
3.70833	12
3.71667	12
3.725	12
3.73333	12
3.74167	12
3.75	12
3.75833	12
3.76667	12
3.775	12
3.78333	12
3.79167	12
3.8	11
3.80833	11
3.81667	11
3.825	11
3.83333	11
3.84167	12
3.85	12
3.85833	12
3.86667	12
3.875	12
3.88333	12
3.89167	12
3.9	12
3.90833	12
3.91667	12
3.925	12
3.93333	12
3.94167	12
3.95	12
3.95833	12
3.96667	12
3.975	12
3.98333	12
3.99167	12
4	12
4.00833	12
4.01667	12
4.025	12
4.03333	12
4.04167	12
4.05	12
4.05833	12
4.06667	12
4.075	12
4.08333	12
4.09167	12
4.1	12
4.10833	12
4.11667	12
4.125	12
4.13333	12
4.14167	12
4.15	12
4.15833	12
4.16667	13
4.175	13
4.18333	13
4.19167	13
4.2	13
4.20833	13
4.21667	12
4.225	12
4.23333	12
4.24167	11
4.25	11
4.25833	11
4.26667	11
4.275	11
4.28333	11
4.29167	12
4.3	12
4.30833	12
4.31667	11
4.325	11
4.33333	11
4.34167	11
4.35	11
4.35833	11
4.36667	11
4.375	11
4.38333	11
4.39167	11
4.4	11
4.40833	11
4.41667	11
4.425	11
4.43333	11
4.44167	11
4.45	11
4.45833	11
4.46667	11
4.475	11
4.48333	11
4.49167	11
4.5	11
4.50833	11
4.51667	11
4.525	11
4.53333	11
4.54167	11
4.55	11
4.55833	11
4.56667	11
4.575	11
4.58333	11
4.59167	10
4.6	10
4.60833	10
4.61667	10
4.625	10
4.63333	10
4.64167	10
4.65	10
4.65833	10
4.66667	10
4.675	10
4.68333	10
4.69167	11
4.7	11
4.70833	11
4.71667	11
4.725	10
4.73333	10
4.74167	10
4.75	10
4.75833	10
4.76667	10
4.775	10
4.78333	9
4.79167	9
4.8	9
4.80833	9
4.81667	8
4.825	8
4.83333	9
4.84167	9
4.85	9
4.85833	9
4.86667	9
4.875	9
4.88333	9
4.89167	10
4.9	10
4.90833	10
4.91667	10
4.925	9
4.93333	9
4.94167	10
4.95	10
4.95833	10
4.96667	10
4.975	10
4.98333	10
4.99167	10
5	10
5.00833	10
5.01667	10
5.025	10
5.03333	10
5.04167	10
5.05	10
5.05833	10
5.06667	10
5.075	10
5.08333	10
5.09167	10
5.1	10
5.10833	9
5.11667	9
5.125	9
5.13333	8
5.14167	9
5.15	9
5.15833	9
5.16667	9
5.175	9
5.18333	9
5.19167	9
5.2	9
5.20833	9
5.21667	9
5.225	9
5.23333	9
5.24167	9
5.25	9
5.25833	9
5.26667	9
5.275	9
5.28333	9
5.29167	9
5.3	9
5.30833	9
5.31667	9
5.325	9
5.33333	9
5.34167	9
5.35	10
5.35833	9
5.36667	10
5.375	10
5.38333	9
5.39167	9
5.4	9
5.40833	9
5.41667	9
5.425	9
5.43333	9
5.44167	10
5.45	10
5.45833	10
5.46667	10
5.475	10
5.48333	10
5.49167	10
5.5	10
5.50833	9
5.51667	9
5.525	9
5.53333	9
5.54167	9
5.55	9
5.55833	10
5.56667	10
5.575	10
5.58333	10
5.59167	10
5.6	10
5.60833	10
5.61667	10
5.625	10
5.63333	11
5.64167	11
5.65	11
5.65833	11
5.66667	11
5.675	11
5.68333	11
5.69167	11
5.7	11
5.70833	11
5.71667	11
5.725	11
5.73333	11
5.74167	11
5.75	11
5.75833	11
5.76667	11
5.775	11
5.78333	12
5.79167	12
5.8	11
5.80833	12
5.81667	12
5.825	12
5.83333	12
5.84167	12
5.85	12
5.85833	12
5.86667	12
5.875	12
5.88333	12
5.89167	12
5.9	12
5.90833	12
5.91667	12
5.925	12
5.93333	12
5.94167	12
5.95	13
5.95833	13
5.96667	13
5.975	13
5.98333	13
5.99167	13
6	13
6.00833	13
6.01667	13
6.025	13
6.03333	13
6.04167	13
6.05	13
6.05833	13
6.06667	13
6.075	13
6.08333	13
6.09167	13
6.1	13
6.10833	13
6.11667	13
6.125	13
6.13333	14
6.14167	14
6.15	14
6.15833	14
6.16667	14
6.175	14
6.18333	14
6.19167	14
6.2	14
6.20833	14
6.21667	14
6.225	14
6.23333	14
6.24167	14
6.25	14
6.25833	14
6.26667	14
6.275	14
6.28333	14
6.29167	14
6.3	14
6.30833	14
6.31667	14
6.325	14
6.33333	14
6.34167	14
6.35	14
6.35833	14
6.36667	14
6.375	14
6.38333	13
6.39167	13
6.4	13
6.40833	13
6.41667	14
6.425	14
6.43333	14
6.44167	14
6.45	14
6.45833	14
6.46667	14
6.475	14
6.48333	14
6.49167	14
6.5	14
6.50833	14
6.51667	15
6.525	15
6.53333	15
6.54167	15
6.55	15
6.55833	15
6.56667	15
6.575	15
6.58333	14
6.59167	14
6.6	14
6.60833	14
6.61667	14
6.625	14
6.63333	14
6.64167	14
6.65	14
6.65833	14
6.66667	15
6.675	15
6.68333	15
6.69167	15
6.7	15
6.70833	15
6.71667	15
6.725	15
6.73333	15
6.74167	15
6.75	14
6.75833	14
6.76667	14
6.775	14
6.78333	15
6.79167	15
6.8	15
6.80833	15
6.81667	15
6.825	15
6.83333	15
6.84167	16
6.85	16
6.85833	16
6.86667	15
6.875	15
6.88333	15
6.89167	16
6.9	16
6.90833	16
6.91667	16
6.925	16
6.93333	16
6.94167	16
6.95	16
6.95833	16
6.96667	16
6.975	16
6.98333	16
6.99167	16
7	16
7.00833	16
7.01667	16
7.025	17
7.03333	17
7.04167	16
7.05	16
7.05833	17
7.06667	17
7.075	17
7.08333	17
7.09167	17
7.1	17
7.10833	17
7.11667	18
7.125	17
7.13333	18
7.14167	18
7.15	18
7.15833	17
7.16667	17
7.175	17
7.18333	17
7.19167	17
7.2	18
7.20833	17
7.21667	17
7.225	17
7.23333	17
7.24167	17
7.25	17
7.25833	17
7.26667	18
7.275	18
7.28333	18
7.29167	18
7.3	18
7.30833	18
7.31667	18
7.325	18
7.33333	18
7.34167	18
7.35	18
7.35833	18
7.36667	19
7.375	19
7.38333	19
7.39167	19
7.4	18
7.40833	18
7.41667	18
7.425	18
7.43333	18
7.44167	18
7.45	19
7.45833	19
7.46667	19
7.475	19
7.48333	19
7.49167	19
7.5	19
7.50833	19
7.51667	19
7.525	19
7.53333	19
7.54167	19
7.55	19
7.55833	19
7.56667	20
7.575	20
7.58333	20
7.59167	20
7.6	20
7.60833	20
7.61667	21
7.625	21
7.63333	21
7.64167	21
7.65	21
7.65833	21
7.66667	21
7.675	21
7.68333	21
7.69167	21
7.7	21
7.70833	21
7.71667	21
7.725	21
7.73333	21
7.74167	21
7.75	21
7.75833	21
7.76667	21
7.775	21
7.78333	21
7.79167	21
7.8	21
7.80833	21
7.81667	21
7.825	21
7.83333	22
7.84167	22
7.85	22
7.85833	22
7.86667	22
7.875	22
7.88333	22
7.89167	22
7.9	22
7.90833	22
7.91667	22
7.925	22
7.93333	22
7.94167	22
7.95	22
7.95833	22
7.96667	22
7.975	22
7.98333	22
7.99167	22
8	22
8.00833	22
8.01667	22
8.025	23
8.03333	23
8.04167	23
8.05	23
8.05833	24
8.06667	24
8.075	24
8.08333	24
8.09167	24
8.1	24
8.10833	23
8.11667	23
8.125	23
8.13333	23
8.14167	23
8.15	24
8.15833	24
8.16667	24
8.175	24
8.18333	24
8.19167	24
8.2	24
8.20833	24
8.21667	24
8.225	24
8.23333	24
8.24167	24
8.25	23
8.25833	23
8.26667	24
8.275	24
8.28333	24
8.29167	24
8.3	24
8.30833	24
8.31667	24
8.325	24
8.33333	24
8.34167	25
8.35	25
8.35833	25
8.36667	25
8.375	25
8.38333	25
8.39167	25
8.4	25
8.40833	25
8.41667	25
8.425	25
8.43333	25
8.44167	25
8.45	25
8.45833	25
8.46667	25
8.475	25
8.48333	25
8.49167	25
8.5	25
8.50833	24
8.51667	25
8.525	25
8.53333	25
8.54167	26
8.55	26
8.55833	26
8.56667	26
8.575	26
8.58333	26
8.59167	25
8.6	25
8.60833	25
8.61667	25
8.625	25
8.63333	25
8.64167	25
8.65	25
8.65833	25
8.66667	25
8.675	25
8.68333	25
8.69167	26
8.7	26
8.70833	26
8.71667	26
8.725	26
8.73333	26
8.74167	26
8.75	26
8.75833	26
8.76667	26
8.775	26
8.78333	26
8.79167	26
8.8	26
8.80833	26
8.81667	26
8.825	27
8.83333	27
8.84167	27
8.85	26
8.85833	27
8.86667	27
8.875	26
8.88333	26
8.89167	26
8.9	26
8.90833	27
8.91667	27
8.925	27
8.93333	27
8.94167	27
8.95	27
8.95833	27
8.96667	28
8.975	28
8.98333	28
8.99167	28
9	27
9.00833	27
9.01667	27
9.025	27
9.03333	27
9.04167	27
9.05	27
9.05833	27
9.06667	27
9.075	27
9.08333	27
9.09167	27
9.1	27
9.10833	27
9.11667	27
9.125	27
9.13333	27
9.14167	27
9.15	28
9.15833	28
9.16667	28
9.175	28
9.18333	28
9.19167	28
9.2	28
9.20833	28
9.21667	28
9.225	28
9.23333	28
9.24167	28
9.25	29
9.25833	29
9.26667	29
9.275	29
9.28333	29
9.29167	29
9.3	29
9.30833	29
9.31667	29
9.325	29
9.33333	30
9.34167	30
9.35	30
9.35833	30
9.36667	30
9.375	29
9.38333	29
9.39167	29
9.4	29
9.40833	29
9.41667	29
9.425	29
9.43333	29
9.44167	29
9.45	29
9.45833	29
9.46667	29
9.475	29
9.48333	29
9.49167	30
9.5	30
9.50833	30
9.51667	30
9.525	30
9.53333	30
9.54167	30
9.55	31
9.55833	31
9.56667	31
9.575	31
9.58333	31
9.59167	31
9.6	30
9.60833	30
9.61667	30
9.625	30
9.63333	30
9.64167	30
9.65	31
9.65833	31
9.66667	31
9.675	31
9.68333	31
9.69167	31
9.7	31
9.70833	31
9.71667	31
9.725	32
9.73333	32
9.74167	32
9.75	32
9.75833	32
9.76667	32
9.775	32
9.78333	32
9.79167	32
9.8	32
9.80833	32
9.81667	32
9.825	32
9.83333	32
9.84167	32
9.85	32
9.85833	32
9.86667	32
9.875	33
9.88333	33
9.89167	32
9.9	32
9.90833	32
9.91667	32
9.925	32
9.93333	32
9.94167	32
9.95	32
9.95833	32
9.96667	32
9.975	32
9.98333	33
9.99167	32
10	32
10.0083	32
10.0167	33
10.025	33
10.0333	33
10.0417	33
10.05	33
10.0583	33
10.0667	33
10.075	33
10.0833	33
10.0917	33
10.1	33
10.1083	33
10.1167	33
10.125	33
10.1333	33
10.1417	34
10.15	34
10.1583	34
10.1667	34
10.175	34
10.1833	34
10.1917	34
10.2	34
10.2083	33
10.2167	33
10.225	33
10.2333	32
10.2417	32
10.25	33
10.2583	33
10.2667	33
10.275	33
10.2833	33
10.2917	33
10.3	34
10.3083	34
10.3167	33
10.325	33
10.3333	33
10.3417	33
10.35	33
10.3583	33
10.3667	33
10.375	33
10.3833	33
10.3917	32
10.4	32
10.4083	33
10.4167	33
10.425	33
10.4333	33
10.4417	33
10.45	33
10.4583	33
10.4667	33
10.475	33
10.4833	33
10.4917	33
10.5	33
10.5083	33
10.5167	33
10.525	33
10.5333	34
10.5417	34
10.55	34
10.5583	34
10.5667	34
10.575	34
10.5833	34
10.5917	34
10.6	34
10.6083	34
10.6167	34
10.625	34
10.6333	34
10.6417	34
10.65	34
10.6583	34
10.6667	34
10.675	34
10.6833	34
10.6917	34
10.7	35
10.7083	35
10.7167	34
10.725	34
10.7333	34
10.7417	34
10.75	34
10.7583	34
10.7667	34
10.775	33
10.7833	33
10.7917	33
10.8	33
10.8083	33
10.8167	33
10.825	34
10.8333	34
10.8417	34
10.85	34
10.8583	34
10.8667	34
10.875	34
10.8833	34
10.8917	33
10.9	33
10.9083	33
10.9167	33
10.925	34
10.9333	34
10.9417	34
10.95	34
10.9583	34
10.9667	34
10.975	34
10.9833	34
10.9917	34
11	34
11.0083	34
11.0167	34
11.025	34
11.0333	34
11.0417	34
11.05	34
11.0583	33
11.0667	33
11.075	33
11.0833	33
11.0917	33
11.1	33
11.1083	33
11.1167	33
11.125	33
11.1333	33
11.1417	33
11.15	33
11.1583	33
11.1667	33
11.175	33
11.1833	33
11.1917	33
11.2	33
11.2083	34
11.2167	34
11.225	34
11.2333	34
11.2417	34
11.25	34
11.2583	34
11.2667	34
11.275	34
11.2833	34
11.2917	34
11.3	33
11.3083	33
11.3167	33
11.325	33
11.3333	33
11.3417	33
11.35	33
11.3583	33
11.3667	33
11.375	33
11.3833	33
11.3917	33
11.4	33
11.4083	33
11.4167	33
11.425	33
11.4333	33
11.4417	33
11.45	33
11.4583	33
11.4667	33
11.475	33
11.4833	33
11.4917	33
11.5	33
11.5083	33
11.5167	33
11.525	33
11.5333	33
11.5417	34
11.55	34
11.5583	34
11.5667	34
11.575	34
11.5833	34
11.5917	34
11.6	34
11.6083	34
11.6167	34
11.625	34
11.6333	34
11.6417	34
11.65	34
11.6583	34
11.6667	34
11.675	34
11.6833	34
11.6917	34
11.7	34
11.7083	34
11.7167	34
11.725	34
11.7333	34
11.7417	34
11.75	33
11.7583	33
11.7667	33
11.775	33
11.7833	33
11.7917	33
11.8	33
11.8083	34
11.8167	34
11.825	34
11.8333	34
11.8417	34
11.85	34
11.8583	34
11.8667	35
11.875	35
11.8833	35
11.8917	35
11.9	34
11.9083	34
11.9167	34
11.925	34
11.9333	34
11.9417	34
11.95	34
11.9583	34
11.9667	34
11.975	34
11.9833	35
11.9917	35
12	35
12.0083	35
12.0167	35
12.025	35
12.0333	35
12.0417	35
12.05	35
12.0583	36
12.0667	36
12.075	36
12.0833	35
12.0917	35
12.1	35
12.1083	35
12.1167	35
12.125	35
12.1333	35
12.1417	35
12.15	35
12.1583	35
12.1667	36
12.175	36
12.1833	36
12.1917	36
12.2	36
12.2083	36
12.2167	37
12.225	37
12.2333	37
12.2417	37
12.25	37
12.2583	37
12.2667	37
12.275	37
12.2833	37
12.2917	37
12.3	37
12.3083	37
12.3167	37
12.325	37
12.3333	37
12.3417	37
12.35	37
12.3583	37
12.3667	37
12.375	37
12.3833	38
12.3917	38
12.4	38
12.4083	38
12.4167	38
12.425	38
12.4333	39
12.4417	39
12.45	39
12.4583	39
12.4667	39
12.475	39
12.4833	39
12.4917	39
12.5	39
12.5083	39
12.5167	39
12.525	39
12.5333	39
12.5417	39
12.55	39
12.5583	39
12.5667	40
12.575	40
12.5833	40
12.5917	40
12.6	39
12.6083	39
12.6167	39
12.625	39
12.6333	39
12.6417	39
12.65	40
12.6583	40
12.6667	40
12.675	41
12.6833	41
12.6917	41
12.7	41
12.7083	41
12.7167	41
12.725	41
12.7333	41
12.7417	41
12.75	42
12.7583	42
12.7667	42
12.775	42
12.7833	42
12.7917	43
12.8	42
12.8083	42
12.8167	42
12.825	42
12.8333	42
12.8417	42
12.85	42
12.8583	42
12.8667	43
12.875	43
12.8833	43
12.8917	43
12.9	43
12.9083	43
12.9167	43
12.925	44
12.9333	44
12.9417	43
12.95	43
12.9583	44
12.9667	44
12.975	44
12.9833	44
12.9917	44
13	44
13.0083	45
13.0167	45
13.025	45
13.0333	45
13.0417	45
13.05	45
13.0583	45
13.0667	45
13.075	46
13.0833	46
13.0917	46
13.1	46
13.1083	46
13.1167	46
13.125	46
13.1333	46
13.1417	46
13.15	46
13.1583	47
13.1667	47
13.175	47
13.1833	48
13.1917	48
13.2	47
13.2083	47
13.2167	47
13.225	47
13.2333	47
13.2417	47
13.25	47
13.2583	47
13.2667	47
13.275	47
13.2833	47
13.2917	47
13.3	47
13.3083	47
13.3167	48
13.325	48
13.3333	49
13.3417	49
13.35	49
13.3583	49
13.3667	49
13.375	49
13.3833	49
13.3917	49
13.4	49
13.4083	49
13.4167	49
13.425	49
13.4333	49
13.4417	49
13.45	49
13.4583	49
13.4667	50
13.475	50
13.4833	50
13.4917	50
13.5	50
13.5083	50
13.5167	50
13.525	51
13.5333	51
13.5417	51
13.55	51
13.5583	51
13.5667	51
13.575	51
13.5833	51
13.5917	51
13.6	51
13.6083	51
13.6167	51
13.625	51
13.6333	51
13.6417	51
13.65	52
13.6583	52
13.6667	52
13.675	52
13.6833	52
13.6917	53
13.7	53
13.7083	53
13.7167	52
13.725	52
13.7333	52
13.7417	53
13.75	53
13.7583	53
13.7667	53
13.775	53
13.7833	53
13.7917	53
13.8	53
13.8083	54
13.8167	54
13.825	54
13.8333	54
13.8417	53
13.85	54
13.8583	54
13.8667	54
13.875	54
13.8833	54
13.8917	54
13.9	54
13.9083	55
13.9167	55
13.925	55
13.9333	55
13.9417	55
13.95	55
13.9583	55
13.9667	55
13.975	55
13.9833	56
13.9917	56
14	56
14.0083	56
14.0167	56
14.025	56
14.0333	56
14.0417	56
14.05	56
14.0583	56
14.0667	56
14.075	56
14.0833	56
14.0917	56
14.1	56
14.1083	57
14.1167	57
14.125	57
14.1333	57
14.1417	57
14.15	57
14.1583	57
14.1667	57
14.175	57
14.1833	57
14.1917	56
14.2	56
14.2083	56
14.2167	56
14.225	56
14.2333	56
14.2417	56
14.25	56
14.2583	56
14.2667	56
14.275	57
14.2833	57
14.2917	57
14.3	57
14.3083	57
14.3167	57
14.325	57
14.3333	57
14.3417	58
14.35	58
14.3583	58
14.3667	58
14.375	58
14.3833	58
14.3917	58
14.4	58
14.4083	58
14.4167	59
14.425	59
14.4333	59
14.4417	59
14.45	59
14.4583	59
14.4667	59
14.475	59
14.4833	59
14.4917	59
14.5	59
14.5083	59
14.5167	59
14.525	59
14.5333	59
14.5417	60
14.55	59
14.5583	59
14.5667	60
14.575	60
14.5833	59
14.5917	59
14.6	59
14.6083	59
14.6167	59
14.625	59
14.6333	60
14.6417	60
14.65	59
14.6583	59
14.6667	60
14.675	60
14.6833	60
14.6917	60
14.7	60
14.7083	61
14.7167	61
14.725	61
14.7333	61
14.7417	61
14.75	61
14.7583	61
14.7667	62
14.775	62
14.7833	62
14.7917	62
14.8	62
14.8083	62
14.8167	62
14.825	62
14.8333	62
14.8417	62
14.85	62
14.8583	63
14.8667	63
14.875	63
14.8833	63
14.8917	63
14.9	63
14.9083	63
14.9167	63
14.925	63
14.9333	63
14.9417	64
14.95	64
14.9583	64
14.9667	64
14.975	64
14.9833	63
14.9917	63
15	63
15.0083	63
15.0167	63
15.025	63
15.0333	64
15.0417	64
15.05	64
15.0583	64
15.0667	64
15.075	64
15.0833	64
15.0917	64
15.1	64
15.1083	65
15.1167	65
15.125	64
15.1333	64
15.1417	64
15.15	65
15.1583	65
15.1667	65
15.175	65
15.1833	65
15.1917	65
15.2	65
15.2083	65
15.2167	66
15.225	66
15.2333	66
15.2417	66
15.25	66
15.2583	66
15.2667	66
15.275	66
15.2833	66
15.2917	66
15.3	66
15.3083	66
15.3167	66
15.325	66
15.3333	66
15.3417	66
15.35	65
15.3583	65
15.3667	66
15.375	66
15.3833	66
15.3917	66
15.4	66
15.4083	66
15.4167	66
15.425	66
15.4333	67
15.4417	67
15.45	67
15.4583	67
15.4667	67
15.475	67
15.4833	67
15.4917	67
15.5	67
15.5083	67
15.5167	67
15.525	67
15.5333	67
15.5417	67
15.55	67
15.5583	67
15.5667	67
15.575	67
15.5833	67
15.5917	67
15.6	67
15.6083	67
15.6167	67
15.625	67
15.6333	67
15.6417	67
15.65	67
15.6583	67
15.6667	68
15.675	68
15.6833	68
15.6917	68
15.7	68
15.7083	68
15.7167	68
15.725	68
15.7333	68
15.7417	68
15.75	68
15.7583	69
15.7667	69
15.775	68
15.7833	68
15.7917	68
15.8	68
15.8083	69
15.8167	69
15.825	69
15.8333	69
15.8417	69
15.85	69
15.8583	69
15.8667	69
15.875	68
15.8833	68
15.8917	68
15.9	68
15.9083	68
15.9167	68
15.925	68
15.9333	68
15.9417	68
15.95	69
15.9583	69
15.9667	69
15.975	69
15.9833	69
15.9917	69
16	68
16.0083	68
16.0167	68
16.025	68
16.0333	68
16.0417	68
16.05	68
16.0583	68
16.0667	68
16.075	68
16.0833	68
16.0917	68
16.1	68
16.1083	69
16.1167	69
16.125	69
16.1333	69
16.1417	69
16.15	69
16.1583	69
16.1667	69
16.175	69
16.1833	69
16.1917	69
16.2	69
16.2083	69
16.2167	69
16.225	69
16.2333	70
16.2417	70
16.25	70
16.2583	70
16.2667	70
16.275	69
16.2833	69
16.2917	69
16.3	69
16.3083	69
16.3167	68
16.325	68
16.3333	68
16.3417	68
16.35	68
16.3583	68
16.3667	69
16.375	69
16.3833	69
16.3917	69
16.4	69
16.4083	69
16.4167	69
16.425	69
16.4333	69
16.4417	69
[truncated: 8,227 more rows]

## Sheet: chitosan-pH-8-3 rd-1-after
[Header]
Application Name	LabSolutions
Version	5.92
Data File Name	H:\LabSolutions\Data\Project1\20190918-01-chitosan-pH8_2019918_007.lcd
Output Date	2019-09-20
Output Time	09:32:04
[File Information]
Type	Data File
Generated	2019-09-18 18:07:58
Generated by	System Administrator
Modified	2019-09-18 19:33:22
Modified by	System Administrator
[Sample Information]
Operator Name	System Administrator
Acquired	2019-09-18 18:08:21
Sample Type	0:Unknown
Level	0
Sample Name	chitosan-pH-8-3 rd-1-after
[LC Chromatogram(Detector B-Ch1)]
Interval(msec)	500
# of Points	10201
Start Time(min)	0
End Time(min)	85
Intensity Units	mV
Intensity Multiplier	0.001
R.Time (min)	Intensity
0	10
0.00833	10
0.01667	0
0.025	1
0.03333	1
0.04167	1
0.05	1
0.05833	1
0.06667	1
0.075	2
0.08333	3
0.09167	3
0.1	4
0.10833	5
0.11667	6
0.125	7
0.13333	8
0.14167	8
0.15	9
0.15833	9
0.16667	9
0.175	10
0.18333	10
0.19167	10
0.2	11
0.20833	11
0.21667	11
0.225	11
0.23333	12
0.24167	12
0.25	13
0.25833	14
0.26667	15
0.275	16
0.28333	17
0.29167	17
0.3	18
0.30833	19
0.31667	19
0.325	19
0.33333	20
0.34167	20
0.35	21
0.35833	21
0.36667	22
0.375	22
0.38333	23
0.39167	23
0.4	23
0.40833	23
0.41667	24
0.425	24
0.43333	24
0.44167	24
0.45	24
0.45833	25
0.46667	25
0.475	26
0.48333	26
0.49167	27
0.5	27
0.50833	28
0.51667	28
0.525	29
0.53333	29
0.54167	29
0.55	30
0.55833	30
0.56667	31
0.575	31
0.58333	31
0.59167	32
0.6	33
0.60833	33
0.61667	33
0.625	34
0.63333	34
0.64167	34
0.65	35
0.65833	35
0.66667	35
0.675	35
0.68333	36
0.69167	36
0.7	36
0.70833	36
0.71667	37
0.725	37
0.73333	38
0.74167	38
0.75	38
0.75833	39
0.76667	39
0.775	39
0.78333	39
0.79167	38
0.8	38
0.80833	39
0.81667	39
0.825	38
0.83333	38
0.84167	38
0.85	38
0.85833	39
0.86667	39
0.875	39
0.88333	40
0.89167	40
0.9	41
0.90833	41
0.91667	42
0.925	42
0.93333	42
0.94167	42
0.95	43
0.95833	43
0.96667	43
0.975	43
0.98333	44
0.99167	44
1	44
1.00833	44
1.01667	45
1.025	45
1.03333	45
1.04167	45
1.05	45
1.05833	46
1.06667	46
1.075	46
1.08333	47
1.09167	47
1.1	47
1.10833	47
1.11667	47
1.125	47
1.13333	47
1.14167	48
1.15	48
1.15833	48
1.16667	49
1.175	49
1.18333	49
1.19167	49
1.2	49
1.20833	50
1.21667	50
1.225	50
1.23333	50
1.24167	50
1.25	50
1.25833	51
1.26667	51
1.275	51
1.28333	51
1.29167	51
1.3	52
1.30833	52
1.31667	52
1.325	53
1.33333	53
1.34167	53
1.35	53
1.35833	53
1.36667	54
1.375	54
1.38333	54
1.39167	54
1.4	54
1.40833	54
1.41667	54
1.425	54
1.43333	55
1.44167	55
1.45	55
1.45833	56
1.46667	56
1.475	56
1.48333	57
1.49167	57
1.5	56
1.50833	56
1.51667	56
1.525	56
1.53333	56
1.54167	56
1.55	56
1.55833	56
1.56667	56
1.575	56
1.58333	56
1.59167	56
1.6	56
1.60833	57
1.61667	57
1.625	58
1.63333	58
1.64167	58
1.65	59
1.65833	59
1.66667	59
1.675	59
1.68333	60
1.69167	60
1.7	60
1.70833	60
1.71667	60
1.725	60
1.73333	60
1.74167	60
1.75	60
1.75833	60
1.76667	60
1.775	61
1.78333	61
1.79167	61
1.8	61
1.80833	61
1.81667	62
1.825	62
1.83333	62
1.84167	62
1.85	62
1.85833	62
1.86667	62
1.875	63
1.88333	63
1.89167	63
1.9	63
1.90833	64
1.91667	64
1.925	64
1.93333	65
1.94167	65
1.95	65
1.95833	65
1.96667	65
1.975	65
1.98333	65
1.99167	65
2	65
2.00833	65
2.01667	65
2.025	66
2.03333	66
2.04167	66
2.05	66
2.05833	67
2.06667	67
2.075	67
2.08333	67
2.09167	67
2.1	67
2.10833	68
2.11667	68
2.125	68
2.13333	68
2.14167	69
2.15	69
2.15833	69
2.16667	69
2.175	69
2.18333	69
2.19167	70
2.2	70
2.20833	71
2.21667	71
2.225	71
2.23333	72
2.24167	72
2.25	72
2.25833	72
2.26667	72
2.275	72
2.28333	73
2.29167	73
2.3	73
2.30833	74
2.31667	74
2.325	74
2.33333	75
2.34167	75
2.35	75
2.35833	75
2.36667	75
2.375	75
2.38333	75
2.39167	75
2.4	75
2.40833	75
2.41667	75
2.425	75
2.43333	75
2.44167	75
2.45	75
2.45833	75
2.46667	75
2.475	76
2.48333	75
2.49167	75
2.5	76
2.50833	76
2.51667	76
2.525	77
2.53333	77
2.54167	78
2.55	78
2.55833	78
2.56667	78
2.575	78
2.58333	78
2.59167	78
2.6	78
2.60833	78
2.61667	79
2.625	79
2.63333	79
2.64167	79
2.65	80
2.65833	80
2.66667	80
2.675	80
2.68333	81
2.69167	81
2.7	81
2.70833	81
2.71667	82
2.725	82
2.73333	82
2.74167	82
2.75	83
2.75833	83
2.76667	83
2.775	83
2.78333	84
2.79167	84
2.8	84
2.80833	84
2.81667	85
2.825	85
2.83333	85
2.84167	85
2.85	85
2.85833	86
2.86667	86
2.875	86
2.88333	86
2.89167	86
2.9	87
2.90833	87
2.91667	87
2.925	88
2.93333	88
2.94167	89
2.95	89
2.95833	89
2.96667	89
2.975	89
2.98333	89
2.99167	89
3	89
3.00833	89
3.01667	90
3.025	90
3.03333	90
3.04167	90
3.05	90
3.05833	90
3.06667	90
3.075	90
3.08333	90
3.09167	90
3.1	91
3.10833	91
3.11667	91
3.125	92
3.13333	92
3.14167	92
3.15	93
3.15833	93
3.16667	93
3.175	93
3.18333	93
3.19167	93
3.2	93
3.20833	93
3.21667	94
3.225	94
3.23333	94
3.24167	95
3.25	95
3.25833	96
3.26667	96
3.275	96
3.28333	96
3.29167	96
3.3	97
3.30833	97
3.31667	97
3.325	97
3.33333	97
3.34167	97
3.35	97
3.35833	98
3.36667	98
3.375	98
3.38333	98
3.39167	98
3.4	98
3.40833	98
3.41667	98
3.425	98
3.43333	99
3.44167	99
3.45	99
3.45833	99
3.46667	99
3.475	99
3.48333	99
3.49167	99
3.5	99
3.50833	99
3.51667	99
3.525	99
3.53333	99
3.54167	99
3.55	99
3.55833	99
3.56667	99
3.575	100
3.58333	100
3.59167	100
3.6	100
3.60833	100
3.61667	99
3.625	97
3.63333	94
3.64167	90
3.65	86
3.65833	83
3.66667	81
3.675	79
3.68333	77
3.69167	74
3.7	72
3.70833	71
3.71667	70
3.725	70
3.73333	69
3.74167	67
3.75	67
3.75833	67
3.76667	67
3.775	67
3.78333	67
3.79167	66
3.8	65
3.80833	66
3.81667	66
3.825	67
3.83333	67
3.84167	67
3.85	67
3.85833	68
3.86667	69
3.875	70
3.88333	70
3.89167	70
3.9	71
3.90833	71
3.91667	73
3.925	73
3.93333	73
3.94167	73
3.95	74
3.95833	75
3.96667	76
3.975	76
3.98333	76
3.99167	77
4	77
4.00833	78
4.01667	79
4.025	79
4.03333	79
4.04167	78
4.05	78
4.05833	79
4.06667	79
4.075	79
4.08333	78
4.09167	78
4.1	78
4.10833	78
4.11667	78
4.125	78
4.13333	78
4.14167	78
4.15	78
4.15833	79
4.16667	79
4.175	79
4.18333	79
4.19167	79
4.2	78
4.20833	77
4.21667	75
4.225	71
4.23333	66
4.24167	59
4.25	51
4.25833	40
4.26667	26
4.275	9
4.28333	-11
4.29167	-33
4.3	-58
4.30833	-85
4.31667	-114
4.325	-145
4.33333	-177
4.34167	-210
4.35	-242
4.35833	-273
4.36667	-303
4.375	-332
4.38333	-358
4.39167	-381
4.4	-400
4.40833	-416
4.41667	-428
4.425	-437
4.43333	-443
4.44167	-445
4.45	-443
4.45833	-438
4.46667	-429
4.475	-419
4.48333	-407
4.49167	-393
4.5	-376
4.50833	-358
4.51667	-338
4.525	-318
4.53333	-298
4.54167	-278
4.55	-257
4.55833	-236
4.56667	-216
4.575	-196
4.58333	-177
4.59167	-159
4.6	-141
4.60833	-124
4.61667	-108
4.625	-93
4.63333	-79
4.64167	-66
4.65	-53
4.65833	-41
4.66667	-29
4.675	-19
4.68333	-10
4.69167	-1
4.7	8
4.70833	16
4.71667	23
4.725	29
4.73333	35
4.74167	41
4.75	46
4.75833	51
4.76667	56
4.775	59
4.78333	63
4.79167	66
4.8	69
4.80833	71
4.81667	74
4.825	75
4.83333	77
4.84167	79
4.85	82
4.85833	84
4.86667	86
4.875	87
4.88333	88
4.89167	89
4.9	91
4.90833	92
4.91667	93
4.925	93
4.93333	93
4.94167	94
4.95	95
4.95833	95
4.96667	96
4.975	96
4.98333	97
4.99167	97
5	98
5.00833	98
5.01667	98
5.025	98
5.03333	98
5.04167	99
5.05	100
5.05833	100
5.06667	101
5.075	101
5.08333	102
5.09167	102
5.1	103
5.10833	103
5.11667	104
5.125	104
5.13333	105
5.14167	105
5.15	105
5.15833	105
5.16667	106
5.175	106
5.18333	106
5.19167	106
5.2	107
5.20833	108
5.21667	108
5.225	108
5.23333	108
5.24167	108
5.25	109
5.25833	110
5.26667	110
5.275	110
5.28333	110
5.29167	110
5.3	111
5.30833	111
5.31667	111
5.325	112
5.33333	112
5.34167	113
5.35	113
5.35833	114
5.36667	114
5.375	114
5.38333	115
5.39167	115
5.4	116
5.40833	116
5.41667	116
5.425	116
5.43333	116
5.44167	116
5.45	116
5.45833	117
5.46667	117
5.475	118
5.48333	118
5.49167	119
5.5	119
5.50833	119
5.51667	120
5.525	120
5.53333	120
5.54167	120
5.55	121
5.55833	121
5.56667	121
5.575	121
5.58333	121
5.59167	121
5.6	121
5.60833	121
5.61667	122
5.625	122
5.63333	122
5.64167	123
5.65	123
5.65833	123
5.66667	124
5.675	124
5.68333	124
5.69167	124
5.7	124
5.70833	125
5.71667	125
5.725	125
5.73333	126
5.74167	127
5.75	127
5.75833	127
5.76667	127
5.775	127
5.78333	128
5.79167	128
5.8	128
5.80833	128
5.81667	128
5.825	128
5.83333	128
5.84167	128
5.85	128
5.85833	128
5.86667	128
5.875	128
5.88333	129
5.89167	129
5.9	129
5.90833	130
5.91667	130
5.925	130
5.93333	131
5.94167	131
5.95	132
5.95833	132
5.96667	132
5.975	132
5.98333	132
5.99167	132
6	132
6.00833	132
6.01667	132
6.025	132
6.03333	132
6.04167	132
6.05	133
6.05833	133
6.06667	132
6.075	132
6.08333	132
6.09167	132
6.1	132
6.10833	132
6.11667	132
6.125	132
6.13333	132
6.14167	132
6.15	133
6.15833	133
6.16667	134
6.175	134
6.18333	134
6.19167	134
6.2	135
6.20833	135
6.21667	135
6.225	136
6.23333	136
6.24167	136
6.25	137
6.25833	137
6.26667	137
6.275	137
6.28333	137
6.29167	137
6.3	137
6.30833	137
6.31667	137
6.325	138
6.33333	138
6.34167	138
6.35	138
6.35833	139
6.36667	139
6.375	139
6.38333	139
6.39167	139
6.4	139
6.40833	139
6.41667	139
6.425	139
6.43333	139
6.44167	139
6.45	140
6.45833	140
6.46667	140
6.475	140
6.48333	140
6.49167	140
6.5	141
6.50833	141
6.51667	141
6.525	141
6.53333	141
6.54167	141
6.55	141
6.55833	141
6.56667	142
6.575	142
6.58333	142
6.59167	142
6.6	142
6.60833	142
6.61667	142
6.625	142
6.63333	143
6.64167	143
6.65	143
6.65833	143
6.66667	143
6.675	143
6.68333	143
6.69167	143
6.7	143
6.70833	143
6.71667	143
6.725	143
6.73333	143
6.74167	144
6.75	144
6.75833	144
6.76667	144
6.775	144
6.78333	144
6.79167	144
6.8	144
6.80833	144
6.81667	144
6.825	145
6.83333	145
6.84167	145
6.85	145
6.85833	145
6.86667	146
6.875	146
6.88333	146
6.89167	146
6.9	146
6.90833	146
6.91667	146
6.925	146
6.93333	146
6.94167	146
6.95	147
6.95833	147
6.96667	146
6.975	146
6.98333	146
6.99167	146
7	146
7.00833	146
7.01667	146
7.025	146
7.03333	146
7.04167	146
7.05	146
7.05833	146
7.06667	147
7.075	147
7.08333	147
7.09167	147
7.1	147
7.10833	147
7.11667	147
7.125	147
7.13333	147
7.14167	147
7.15	147
7.15833	147
7.16667	147
7.175	147
7.18333	147
7.19167	147
7.2	147
7.20833	147
7.21667	148
7.225	148
7.23333	148
7.24167	148
7.25	148
7.25833	148
7.26667	148
7.275	148
7.28333	148
7.29167	148
7.3	148
7.30833	148
7.31667	148
7.325	148
7.33333	148
7.34167	148
7.35	148
7.35833	148
7.36667	149
7.375	149
7.38333	149
7.39167	149
7.4	149
7.40833	149
7.41667	149
7.425	149
7.43333	150
7.44167	150
7.45	150
7.45833	150
7.46667	150
7.475	150
7.48333	149
7.49167	149
7.5	149
7.50833	150
7.51667	150
7.525	150
7.53333	150
7.54167	150
7.55	151
7.55833	151
7.56667	151
7.575	151
7.58333	151
7.59167	151
7.6	151
7.60833	152
7.61667	151
7.625	151
7.63333	151
7.64167	151
7.65	151
7.65833	151
7.66667	151
7.675	150
7.68333	150
7.69167	150
7.7	151
7.70833	151
7.71667	151
7.725	151
7.73333	152
7.74167	152
7.75	152
7.75833	152
7.76667	153
7.775	153
7.78333	153
7.79167	152
7.8	152
7.80833	152
7.81667	152
7.825	152
7.83333	152
7.84167	152
7.85	152
7.85833	152
7.86667	152
7.875	152
7.88333	152
7.89167	151
7.9	151
7.90833	151
7.91667	151
7.925	151
7.93333	151
7.94167	151
7.95	152
7.95833	152
7.96667	152
7.975	153
7.98333	153
7.99167	152
8	152
8.00833	152
8.01667	152
8.025	152
8.03333	152
8.04167	152
8.05	152
8.05833	153
8.06667	153
8.075	153
8.08333	154
8.09167	154
8.1	154
8.10833	154
8.11667	155
8.125	155
8.13333	155
8.14167	156
8.15	156
8.15833	156
8.16667	156
8.175	156
8.18333	156
8.19167	156
8.2	156
8.20833	156
8.21667	156
8.225	156
8.23333	156
8.24167	156
8.25	156
8.25833	156
8.26667	157
8.275	157
8.28333	158
8.29167	158
8.3	158
8.30833	158
8.31667	159
8.325	159
8.33333	159
8.34167	158
8.35	158
8.35833	158
8.36667	158
8.375	158
8.38333	158
8.39167	158
8.4	158
8.40833	158
8.41667	158
8.425	158
8.43333	158
8.44167	158
8.45	158
8.45833	158
8.46667	158
8.475	159
8.48333	159
8.49167	159
8.5	159
8.50833	159
8.51667	159
8.525	159
8.53333	159
8.54167	159
8.55	160
8.55833	160
8.56667	160
8.575	160
8.58333	160
8.59167	160
8.6	160
8.60833	160
8.61667	159
8.625	159
8.63333	159
8.64167	160
8.65	160
8.65833	160
8.66667	160
8.675	160
8.68333	160
8.69167	160
8.7	160
8.70833	160
8.71667	160
8.725	160
8.73333	160
8.74167	160
8.75	161
8.75833	161
8.76667	161
8.775	162
8.78333	163
8.79167	163
8.8	164
8.80833	164
8.81667	165
8.825	165
8.83333	165
8.84167	165
8.85	165
8.85833	165
8.86667	165
8.875	165
8.88333	165
8.89167	165
8.9	165
8.90833	165
8.91667	165
8.925	165
8.93333	165
8.94167	165
8.95	165
8.95833	165
8.96667	165
8.975	165
8.98333	165
8.99167	165
9	166
9.00833	165
9.01667	165
9.025	165
9.03333	165
9.04167	165
9.05	165
9.05833	166
9.06667	166
9.075	166
9.08333	166
9.09167	166
9.1	166
9.10833	166
9.11667	166
9.125	166
9.13333	166
9.14167	167
9.15	167
9.15833	167
9.16667	167
9.175	167
9.18333	168
9.19167	168
9.2	168
9.20833	168
9.21667	168
9.225	168
9.23333	168
9.24167	168
9.25	169
9.25833	169
9.26667	169
9.275	169
9.28333	170
9.29167	170
9.3	170
9.30833	170
9.31667	170
9.325	170
9.33333	170
9.34167	170
9.35	170
9.35833	170
9.36667	170
9.375	170
9.38333	170
9.39167	170
9.4	170
9.40833	170
9.41667	170
9.425	170
9.43333	170
9.44167	171
9.45	171
9.45833	171
9.46667	171
9.475	171
9.48333	171
9.49167	171
9.5	171
9.50833	171
9.51667	171
9.525	171
9.53333	171
9.54167	171
9.55	171
9.55833	171
9.56667	171
9.575	171
9.58333	171
9.59167	172
9.6	172
9.60833	172
9.61667	172
9.625	172
9.63333	172
9.64167	173
9.65	173
9.65833	173
9.66667	174
9.675	174
9.68333	174
9.69167	174
9.7	174
9.70833	175
9.71667	175
9.725	175
9.73333	175
9.74167	175
9.75	175
9.75833	174
9.76667	174
9.775	174
9.78333	174
9.79167	174
9.8	174
9.80833	174
9.81667	174
9.825	175
9.83333	175
9.84167	175
9.85	176
9.85833	176
9.86667	176
9.875	177
9.88333	177
9.89167	177
9.9	177
9.90833	178
9.91667	178
9.925	178
9.93333	178
9.94167	178
9.95	178
9.95833	179
9.96667	179
9.975	179
9.98333	179
9.99167	179
10	179
10.0083	179
10.0167	179
10.025	179
10.0333	180
10.0417	180
10.05	180
10.0583	180
10.0667	179
10.075	179
10.0833	179
10.0917	179
10.1	180
10.1083	179
10.1167	179
10.125	180
10.1333	180
10.1417	180
10.15	180
10.1583	180
10.1667	180
10.175	180
10.1833	180
10.1917	181
10.2	181
10.2083	181
10.2167	182
10.225	182
10.2333	182
10.2417	183
10.25	183
10.2583	183
10.2667	183
10.275	183
10.2833	184
10.2917	184
10.3	184
10.3083	184
10.3167	184
10.325	184
10.3333	184
10.3417	184
10.35	184
10.3583	185
10.3667	185
10.375	185
10.3833	185
10.3917	185
10.4	186
10.4083	186
10.4167	187
10.425	187
10.4333	187
10.4417	187
10.45	187
10.4583	187
10.4667	188
10.475	188
10.4833	188
10.4917	188
10.5	188
10.5083	188
10.5167	188
10.525	189
10.5333	189
10.5417	190
10.55	190
10.5583	190
10.5667	191
10.575	191
10.5833	191
10.5917	191
10.6	192
10.6083	192
10.6167	192
10.625	192
10.6333	192
10.6417	192
10.65	192
10.6583	193
10.6667	193
10.675	194
10.6833	194
10.6917	194
10.7	195
10.7083	195
10.7167	195
10.725	195
10.7333	196
10.7417	196
10.75	196
10.7583	197
10.7667	197
10.775	198
10.7833	198
10.7917	198
10.8	198
10.8083	198
10.8167	198
10.825	198
10.8333	198
10.8417	198
10.85	198
10.8583	198
10.8667	199
10.875	200
10.8833	201
10.8917	201
10.9	202
10.9083	203
10.9167	203
10.925	204
10.9333	204
10.9417	204
10.95	205
10.9583	205
10.9667	205
10.975	205
10.9833	206
10.9917	206
11	206
11.0083	206
11.0167	207
11.025	207
11.0333	207
11.0417	207
11.05	208
11.0583	208
11.0667	208
11.075	209
11.0833	209
11.0917	209
11.1	209
11.1083	210
11.1167	210
11.125	210
11.1333	210
11.1417	210
11.15	210
11.1583	210
11.1667	210
11.175	211
11.1833	211
11.1917	211
11.2	212
11.2083	212
11.2167	212
11.225	213
11.2333	213
11.2417	213
11.25	214
11.2583	214
11.2667	215
11.275	215
11.2833	216
11.2917	216
11.3	216
11.3083	216
11.3167	217
11.325	217
11.3333	217
11.3417	217
11.35	218
11.3583	218
11.3667	219
11.375	219
11.3833	219
11.3917	220
11.4	220
11.4083	221
11.4167	221
11.425	221
11.4333	222
11.4417	222
11.45	222
11.4583	223
11.4667	223
11.475	223
11.4833	223
11.4917	223
11.5	224
11.5083	224
11.5167	224
11.525	225
11.5333	225
11.5417	225
11.55	226
11.5583	226
11.5667	227
11.575	228
11.5833	228
11.5917	229
11.6	229
11.6083	230
11.6167	230
11.625	230
11.6333	230
11.6417	231
11.65	230
11.6583	230
11.6667	230
11.675	230
11.6833	230
11.6917	230
11.7	231
11.7083	231
11.7167	232
11.725	232
11.7333	233
11.7417	234
11.75	234
11.7583	235
11.7667	235
11.775	235
11.7833	236
11.7917	236
11.8	236
11.8083	237
11.8167	237
11.825	237
11.8333	237
11.8417	237
11.85	238
11.8583	238
11.8667	238
11.875	239
11.8833	239
11.8917	239
11.9	240
11.9083	241
11.9167	241
11.925	241
11.9333	241
11.9417	241
11.95	242
11.9583	242
11.9667	242
11.975	242
11.9833	242
11.9917	243
12	243
12.0083	243
12.0167	244
12.025	244
12.0333	244
12.0417	244
12.05	245
12.0583	245
12.0667	245
12.075	245
12.0833	245
12.0917	245
12.1	245
12.1083	246
12.1167	246
12.125	246
12.1333	247
12.1417	247
12.15	247
12.1583	247
12.1667	247
12.175	247
12.1833	247
12.1917	248
12.2	248
12.2083	248
12.2167	249
12.225	250
12.2333	250
12.2417	250
12.25	251
12.2583	251
12.2667	251
12.275	251
12.2833	251
12.2917	251
12.3	251
12.3083	251
12.3167	251
12.325	252
12.3333	252
12.3417	252
12.35	253
12.3583	253
12.3667	253
12.375	254
12.3833	254
12.3917	254
12.4	255
12.4083	255
12.4167	255
12.425	255
12.4333	255
12.4417	255
12.45	255
12.4583	255
12.4667	256
12.475	256
12.4833	256
12.4917	256
12.5	256
12.5083	256
12.5167	257
12.525	257
12.5333	257
12.5417	258
12.55	258
12.5583	258
12.5667	258
12.575	258
12.5833	258
12.5917	259
12.6	259
12.6083	259
12.6167	259
12.625	260
12.6333	260
12.6417	260
12.65	260
12.6583	260
12.6667	260
12.675	260
12.6833	260
12.6917	261
12.7	261
12.7083	261
12.7167	262
12.725	262
12.7333	262
12.7417	262
12.75	262
12.7583	262
12.7667	262
12.775	262
12.7833	262
12.7917	262
12.8	263
12.8083	263
12.8167	263
12.825	264
12.8333	264
12.8417	264
12.85	264
12.8583	264
12.8667	264
12.875	265
12.8833	265
12.8917	265
12.9	265
12.9083	265
12.9167	265
12.925	265
12.9333	265
12.9417	265
12.95	265
12.9583	266
12.9667	266
12.975	266
12.9833	266
12.9917	266
13	267
13.0083	267
13.0167	267
13.025	268
13.0333	268
13.0417	268
13.05	268
13.0583	268
13.0667	268
13.075	268
13.0833	268
13.0917	269
13.1	269
13.1083	270
13.1167	270
13.125	270
13.1333	270
13.1417	270
13.15	271
13.1583	270
13.1667	271
13.175	271
13.1833	270
13.1917	270
13.2	270
13.2083	271
13.2167	271
13.225	271
13.2333	272
13.2417	272
13.25	272
13.2583	272
13.2667	272
13.275	272
13.2833	272
13.2917	272
13.3	272
13.3083	272
13.3167	272
13.325	271
13.3333	271
13.3417	271
13.35	271
13.3583	272
13.3667	272
13.375	272
13.3833	272
13.3917	273
13.4	273
13.4083	273
13.4167	273
13.425	273
13.4333	274
13.4417	274
13.45	274
13.4583	274
13.4667	274
13.475	274
13.4833	274
13.4917	274
13.5	274
13.5083	274
13.5167	275
13.525	275
13.5333	275
13.5417	275
13.55	275
13.5583	275
13.5667	275
13.575	275
13.5833	275
13.5917	275
13.6	275
13.6083	275
13.6167	275
13.625	275
13.6333	275
13.6417	275
13.65	275
13.6583	275
13.6667	275
13.675	275
13.6833	275
13.6917	276
13.7	276
13.7083	276
13.7167	276
13.725	276
13.7333	276
13.7417	277
13.75	277
13.7583	277
13.7667	276
13.775	276
13.7833	276
13.7917	276
13.8	276
13.8083	276
13.8167	275
13.825	276
13.8333	276
13.8417	276
13.85	276
13.8583	276
13.8667	276
13.875	276
13.8833	277
13.8917	277
13.9	277
13.9083	277
13.9167	277
13.925	277
13.9333	277
13.9417	277
13.95	277
13.9583	277
13.9667	277
13.975	277
13.9833	277
13.9917	277
14	277
14.0083	277
14.0167	277
14.025	277
14.0333	277
14.0417	277
14.05	277
14.0583	277
14.0667	277
14.075	277
14.0833	277
14.0917	277
14.1	277
14.1083	277
14.1167	277
14.125	277
14.1333	277
14.1417	277
14.15	277
14.1583	277
14.1667	277
14.175	277
14.1833	278
14.1917	278
14.2	278
14.2083	278
14.2167	278
14.225	278
14.2333	278
14.2417	278
14.25	278
14.2583	278
14.2667	278
14.275	277
14.2833	277
14.2917	277
14.3	277
14.3083	276
14.3167	276
14.325	276
14.3333	276
14.3417	276
14.35	276
14.3583	276
14.3667	276
14.375	276
14.3833	275
14.3917	275
14.4	275
14.4083	275
14.4167	275
14.425	275
14.4333	275
14.4417	275
14.45	275
14.4583	275
14.4667	275
14.475	275
14.4833	275
14.4917	275
14.5	275
14.5083	275
14.5167	275
14.525	276
14.5333	276
14.5417	276
14.55	276
14.5583	276
14.5667	275
14.575	275
14.5833	275
14.5917	274
14.6	274
14.6083	274
14.6167	273
14.625	273
14.6333	273
14.6417	273
14.65	273
14.6583	273
14.6667	272
14.675	272
14.6833	272
14.6917	272
14.7	272
14.7083	272
14.7167	272
14.725	272
14.7333	272
14.7417	272
14.75	272
14.7583	272
14.7667	272
14.775	271
14.7833	271
14.7917	271
14.8	271
14.8083	271
14.8167	271
14.825	271
14.8333	271
14.8417	271
14.85	271
14.8583	271
14.8667	270
14.875	270
14.8833	270
14.8917	269
14.9	269
14.9083	269
14.9167	268
14.925	268
14.9333	268
14.9417	268
14.95	268
14.9583	267
14.9667	267
14.975	267
14.9833	267
14.9917	267
15	267
15.0083	267
15.0167	266
15.025	266
15.0333	266
15.0417	266
15.05	266
15.0583	266
15.0667	266
15.075	265
15.0833	265
15.0917	265
15.1	265
15.1083	265
15.1167	265
15.125	264
15.1333	264
15.1417	263
15.15	263
15.1583	263
15.1667	263
15.175	264
15.1833	263
15.1917	263
15.2	262
15.2083	262
15.2167	262
15.225	261
15.2333	261
15.2417	261
15.25	261
15.2583	261
15.2667	261
15.275	261
15.2833	261
15.2917	261
15.3	261
15.3083	261
15.3167	260
15.325	260
15.3333	260
15.3417	260
15.35	259
15.3583	259
15.3667	258
15.375	258
15.3833	258
15.3917	258
15.4	258
15.4083	257
15.4167	257
15.425	257
15.4333	257
15.4417	256
15.45	256
15.4583	256
15.4667	256
15.475	256
15.4833	256
15.4917	256
15.5	255
15.5083	255
15.5167	256
15.525	256
15.5333	256
15.5417	256
15.55	255
15.5583	255
15.5667	255
15.575	254
15.5833	254
15.5917	253
15.6	253
15.6083	252
15.6167	252
15.625	252
15.6333	252
15.6417	251
15.65	251
15.6583	251
15.6667	251
15.675	251
15.6833	251
15.6917	250
15.7	250
15.7083	250
15.7167	250
15.725	249
15.7333	249
15.7417	248
15.75	248
15.7583	247
15.7667	247
15.775	246
15.7833	246
15.7917	245
15.8	245
15.8083	245
15.8167	245
15.825	245
15.8333	245
15.8417	245
15.85	245
15.8583	245
15.8667	245
15.875	245
15.8833	245
15.8917	244
15.9	244
15.9083	244
15.9167	243
15.925	243
15.9333	242
15.9417	242
15.95	242
15.9583	241
15.9667	241
15.975	241
15.9833	241
15.9917	241
16	241
16.0083	241
16.0167	241
16.025	240
16.0333	240
16.0417	240
16.05	239
16.0583	239
16.0667	238
16.075	238
16.0833	238
16.0917	238
16.1	237
16.1083	237
16.1167	237
16.125	237
16.1333	237
16.1417	237
16.15	237
16.1583	236
16.1667	236
16.175	236
16.1833	235
16.1917	235
16.2	234
16.2083	234
16.2167	234
16.225	233
16.2333	233
16.2417	233
16.25	232
16.2583	232
16.2667	231
16.275	231
16.2833	231
16.2917	230
16.3	229
16.3083	229
16.3167	228
16.325	228
16.3333	228
16.3417	227
16.35	227
16.3583	227
16.3667	228
16.375	227
16.3833	227
16.3917	227
16.4	226
16.4083	226
16.4167	226
16.425	226
16.4333	226
16.4417	226
[truncated: 8,227 more rows]

## Sheet: chitosan-pH-8-3 rd-2-after
[Header]
Application Name	LabSolutions
Version	5.92
Data File Name	H:\LabSolutions\Data\Project1\20190918-01-chitosan-pH8_20191012_003.lcd
Output Date	2019-10-12
Output Time	14:55:53
[File Information]
Type	Data File
Generated	2019-10-12 11:41:58
Generated by	System Administrator
Modified	2019-10-12 14:30:39
Modified by	System Administrator
[Sample Information]
Operator Name	System Administrator
Acquired	2019-10-12 11:42:22
Sample Type	0:Unknown
Level	0
Sample Name	chitosan-pH-8-3 rd-2-after
[LC Chromatogram(Detector B-Ch1)]
Interval(msec)	500
# of Points	10201
Start Time(min)	0
End Time(min)	85
Intensity Units	mV
Intensity Multiplier	0.001
R.Time (min)	Intensity
0	7
0.00833	7
0.01667	2
0.025	0
0.03333	0
0.04167	0
0.05	-1
0.05833	-1
0.06667	-1
0.075	0
0.08333	0
0.09167	1
0.1	1
0.10833	2
0.11667	2
0.125	2
0.13333	3
0.14167	3
0.15	3
0.15833	3
0.16667	3
0.175	3
0.18333	3
0.19167	4
0.2	4
0.20833	4
0.21667	4
0.225	4
0.23333	4
0.24167	4
0.25	3
0.25833	3
0.26667	3
0.275	3
0.28333	3
0.29167	3
0.3	3
0.30833	3
0.31667	3
0.325	3
0.33333	4
0.34167	5
0.35	5
0.35833	5
0.36667	5
0.375	6
0.38333	6
0.39167	6
0.4	6
0.40833	7
0.41667	7
0.425	7
0.43333	7
0.44167	8
0.45	8
0.45833	9
0.46667	9
0.475	9
0.48333	9
0.49167	10
0.5	10
0.50833	10
0.51667	10
0.525	10
0.53333	10
0.54167	10
0.55	10
0.55833	10
0.56667	10
0.575	10
0.58333	10
0.59167	10
0.6	10
0.60833	10
0.61667	10
0.625	10
0.63333	11
0.64167	11
0.65	11
0.65833	12
0.66667	12
0.675	12
0.68333	12
0.69167	12
0.7	12
0.70833	13
0.71667	13
0.725	13
0.73333	13
0.74167	12
0.75	12
0.75833	12
0.76667	11
0.775	11
0.78333	12
0.79167	12
0.8	12
0.80833	12
0.81667	13
0.825	13
0.83333	13
0.84167	14
0.85	14
0.85833	14
0.86667	14
0.875	14
0.88333	13
0.89167	13
0.9	13
0.90833	13
0.91667	13
0.925	13
0.93333	13
0.94167	13
0.95	14
0.95833	14
0.96667	15
0.975	15
0.98333	15
0.99167	16
1	16
1.00833	16
1.01667	17
1.025	17
1.03333	17
1.04167	17
1.05	17
1.05833	17
1.06667	18
1.075	18
1.08333	19
1.09167	19
1.1	19
1.10833	19
1.11667	20
1.125	20
1.13333	20
1.14167	20
1.15	20
1.15833	20
1.16667	20
1.175	21
1.18333	21
1.19167	21
1.2	21
1.20833	21
1.21667	21
1.225	22
1.23333	22
1.24167	22
1.25	22
1.25833	22
1.26667	22
1.275	23
1.28333	23
1.29167	23
1.3	23
1.30833	24
1.31667	24
1.325	24
1.33333	24
1.34167	24
1.35	24
1.35833	24
1.36667	25
1.375	25
1.38333	25
1.39167	25
1.4	25
1.40833	25
1.41667	25
1.425	25
1.43333	26
1.44167	26
1.45	26
1.45833	26
1.46667	26
1.475	26
1.48333	26
1.49167	26
1.5	26
1.50833	27
1.51667	27
1.525	27
1.53333	28
1.54167	28
1.55	29
1.55833	29
1.56667	29
1.575	29
1.58333	30
1.59167	30
1.6	30
1.60833	30
1.61667	29
1.625	29
1.63333	29
1.64167	30
1.65	30
1.65833	30
1.66667	30
1.675	30
1.68333	31
1.69167	31
1.7	31
1.70833	32
1.71667	32
1.725	32
1.73333	33
1.74167	33
1.75	33
1.75833	33
1.76667	33
1.775	33
1.78333	33
1.79167	33
1.8	33
1.80833	34
1.81667	34
1.825	34
1.83333	34
1.84167	34
1.85	34
1.85833	34
1.86667	34
1.875	34
1.88333	35
1.89167	35
1.9	35
1.90833	35
1.91667	35
1.925	35
1.93333	35
1.94167	35
1.95	36
1.95833	36
1.96667	37
1.975	37
1.98333	37
1.99167	37
2	37
2.00833	37
2.01667	37
2.025	38
2.03333	38
2.04167	39
2.05	39
2.05833	39
2.06667	39
2.075	39
2.08333	39
2.09167	39
2.1	39
2.10833	39
2.11667	39
2.125	39
2.13333	39
2.14167	39
2.15	39
2.15833	39
2.16667	39
2.175	39
2.18333	39
2.19167	39
2.2	39
2.20833	39
2.21667	39
2.225	39
2.23333	40
2.24167	40
2.25	40
2.25833	40
2.26667	40
2.275	40
2.28333	41
2.29167	41
2.3	41
2.30833	42
2.31667	42
2.325	43
2.33333	43
2.34167	43
2.35	43
2.35833	42
2.36667	42
2.375	42
2.38333	42
2.39167	42
2.4	43
2.40833	43
2.41667	44
2.425	44
2.43333	45
2.44167	45
2.45	46
2.45833	46
2.46667	47
2.475	47
2.48333	47
2.49167	47
2.5	46
2.50833	46
2.51667	46
2.525	45
2.53333	45
2.54167	45
2.55	45
2.55833	44
2.56667	44
2.575	44
2.58333	44
2.59167	44
2.6	44
2.60833	44
2.61667	45
2.625	45
2.63333	45
2.64167	46
2.65	46
2.65833	47
2.66667	47
2.675	48
2.68333	48
2.69167	48
2.7	47
2.70833	47
2.71667	47
2.725	47
2.73333	47
2.74167	47
2.75	47
2.75833	47
2.76667	48
2.775	48
2.78333	48
2.79167	49
2.8	49
2.80833	49
2.81667	49
2.825	49
2.83333	50
2.84167	50
2.85	50
2.85833	50
2.86667	50
2.875	50
2.88333	50
2.89167	50
2.9	50
2.90833	50
2.91667	50
2.925	50
2.93333	50
2.94167	51
2.95	51
2.95833	52
2.96667	52
2.975	52
2.98333	52
2.99167	53
3	53
3.00833	53
3.01667	54
3.025	54
3.03333	54
3.04167	54
3.05	54
3.05833	54
3.06667	54
3.075	54
3.08333	54
3.09167	55
3.1	55
3.10833	55
3.11667	55
3.125	55
3.13333	56
3.14167	56
3.15	56
3.15833	56
3.16667	57
3.175	57
3.18333	57
3.19167	58
3.2	58
3.20833	58
3.21667	58
3.225	58
3.23333	58
3.24167	58
3.25	58
3.25833	58
3.26667	58
3.275	58
3.28333	59
3.29167	59
3.3	60
3.30833	60
3.31667	61
3.325	61
3.33333	61
3.34167	61
3.35	61
3.35833	61
3.36667	61
3.375	61
3.38333	62
3.39167	62
3.4	62
3.40833	62
3.41667	62
3.425	62
3.43333	62
3.44167	62
3.45	62
3.45833	62
3.46667	62
3.475	63
3.48333	63
3.49167	63
3.5	63
3.50833	63
3.51667	64
3.525	64
3.53333	65
3.54167	65
3.55	66
3.55833	65
3.56667	65
3.575	65
3.58333	66
3.59167	66
3.6	66
3.60833	66
3.61667	66
3.625	66
3.63333	66
3.64167	66
3.65	66
3.65833	66
3.66667	67
3.675	67
3.68333	67
3.69167	67
3.7	67
3.70833	67
3.71667	68
3.725	68
3.73333	68
3.74167	68
3.75	69
3.75833	69
3.76667	69
3.775	70
3.78333	70
3.79167	70
3.8	71
3.80833	71
3.81667	71
3.825	71
3.83333	72
3.84167	72
3.85	72
3.85833	72
3.86667	72
3.875	73
3.88333	73
3.89167	73
3.9	74
3.90833	74
3.91667	74
3.925	75
3.93333	75
3.94167	75
3.95	75
3.95833	75
3.96667	75
3.975	76
3.98333	76
3.99167	76
4	76
4.00833	77
4.01667	77
4.025	77
4.03333	77
4.04167	78
4.05	78
4.05833	78
4.06667	78
4.075	79
4.08333	79
4.09167	79
4.1	79
4.10833	79
4.11667	80
4.125	80
4.13333	81
4.14167	81
4.15	81
4.15833	82
4.16667	82
4.175	82
4.18333	82
4.19167	82
4.2	82
4.20833	82
4.21667	82
4.225	82
4.23333	83
4.24167	83
4.25	83
4.25833	84
4.26667	84
4.275	84
4.28333	85
4.29167	85
4.3	85
4.30833	86
4.31667	86
4.325	85
4.33333	85
4.34167	85
4.35	85
4.35833	86
4.36667	86
4.375	86
4.38333	86
4.39167	86
4.4	86
4.40833	86
4.41667	86
4.425	86
4.43333	86
4.44167	86
4.45	86
4.45833	86
4.46667	86
4.475	86
4.48333	87
4.49167	87
4.5	87
4.50833	87
4.51667	88
4.525	88
4.53333	89
4.54167	89
4.55	89
4.55833	89
4.56667	89
4.575	89
4.58333	89
4.59167	89
4.6	89
4.60833	90
4.61667	90
4.625	90
4.63333	90
4.64167	91
4.65	91
4.65833	92
4.66667	92
4.675	92
4.68333	93
4.69167	93
4.7	93
4.70833	93
4.71667	93
4.725	93
4.73333	93
4.74167	93
4.75	93
4.75833	94
4.76667	94
4.775	95
4.78333	95
4.79167	95
4.8	96
4.80833	96
4.81667	96
4.825	96
4.83333	96
4.84167	97
4.85	97
4.85833	97
4.86667	97
4.875	97
4.88333	98
4.89167	98
4.9	98
4.90833	98
4.91667	98
4.925	99
4.93333	99
4.94167	98
4.95	99
4.95833	99
4.96667	99
4.975	99
4.98333	99
4.99167	100
5	100
5.00833	101
5.01667	101
5.025	102
5.03333	102
5.04167	102
5.05	103
5.05833	103
5.06667	104
5.075	104
5.08333	105
5.09167	105
5.1	105
5.10833	106
5.11667	106
5.125	107
5.13333	107
5.14167	108
5.15	108
5.15833	109
5.16667	109
5.175	110
5.18333	110
5.19167	110
5.2	111
5.20833	110
5.21667	110
5.225	111
5.23333	111
5.24167	111
5.25	111
5.25833	111
5.26667	111
5.275	111
5.28333	111
5.29167	112
5.3	112
5.30833	112
5.31667	112
5.325	112
5.33333	113
5.34167	113
5.35	113
5.35833	113
5.36667	113
5.375	114
5.38333	114
5.39167	114
5.4	115
5.40833	115
5.41667	115
5.425	115
5.43333	116
5.44167	116
5.45	116
5.45833	116
5.46667	116
5.475	116
5.48333	117
5.49167	117
5.5	117
5.50833	118
5.51667	118
5.525	119
5.53333	120
5.54167	120
5.55	120
5.55833	121
5.56667	121
5.575	121
5.58333	121
5.59167	121
5.6	121
5.60833	122
5.61667	123
5.625	123
5.63333	124
5.64167	124
5.65	125
5.65833	125
5.66667	125
5.675	125
5.68333	126
5.69167	126
5.7	126
5.70833	126
5.71667	126
5.725	126
5.73333	126
5.74167	126
5.75	126
5.75833	126
5.76667	127
5.775	127
5.78333	127
5.79167	128
5.8	128
5.80833	129
5.81667	129
5.825	129
5.83333	130
5.84167	130
5.85	130
5.85833	131
5.86667	131
5.875	131
5.88333	132
5.89167	132
5.9	132
5.90833	132
5.91667	133
5.925	133
5.93333	133
5.94167	134
5.95	134
5.95833	134
5.96667	134
5.975	135
5.98333	135
5.99167	136
6	136
6.00833	136
6.01667	136
6.025	136
6.03333	136
6.04167	136
6.05	136
6.05833	136
6.06667	136
6.075	136
6.08333	136
6.09167	136
6.1	136
6.10833	137
6.11667	137
6.125	138
6.13333	139
6.14167	139
6.15	139
6.15833	140
6.16667	140
6.175	140
6.18333	141
6.19167	141
6.2	141
6.20833	141
6.21667	141
6.225	141
6.23333	141
6.24167	141
6.25	141
6.25833	141
6.26667	141
6.275	141
6.28333	142
6.29167	142
6.3	142
6.30833	142
6.31667	142
6.325	142
6.33333	143
6.34167	143
6.35	143
6.35833	144
6.36667	144
6.375	144
6.38333	144
6.39167	144
6.4	145
6.40833	145
6.41667	145
6.425	145
6.43333	146
6.44167	146
6.45	147
6.45833	147
6.46667	148
6.475	148
6.48333	149
6.49167	149
6.5	150
6.50833	150
6.51667	150
6.525	150
6.53333	150
6.54167	150
6.55	150
6.55833	150
6.56667	150
6.575	150
6.58333	150
6.59167	150
6.6	150
6.60833	150
6.61667	150
6.625	150
6.63333	150
6.64167	150
6.65	150
6.65833	150
6.66667	149
6.675	149
6.68333	149
6.69167	149
6.7	150
6.70833	150
6.71667	151
6.725	151
6.73333	151
6.74167	152
6.75	152
6.75833	153
6.76667	153
6.775	153
6.78333	153
6.79167	153
6.8	152
6.80833	153
6.81667	153
6.825	153
6.83333	154
6.84167	154
6.85	155
6.85833	155
6.86667	156
6.875	157
6.88333	157
6.89167	157
6.9	157
6.90833	158
6.91667	158
6.925	158
6.93333	158
6.94167	158
6.95	157
6.95833	157
6.96667	157
6.975	158
6.98333	158
6.99167	158
7	158
7.00833	158
7.01667	158
7.025	158
7.03333	159
7.04167	159
7.05	159
7.05833	159
7.06667	159
7.075	159
7.08333	160
7.09167	160
7.1	161
7.10833	161
7.11667	162
7.125	162
7.13333	162
7.14167	162
7.15	162
7.15833	162
7.16667	162
7.175	162
7.18333	162
7.19167	162
7.2	163
7.20833	163
7.21667	163
7.225	163
7.23333	163
7.24167	164
7.25	165
7.25833	165
7.26667	165
7.275	166
7.28333	166
7.29167	166
7.3	167
7.30833	167
7.31667	167
7.325	167
7.33333	168
7.34167	168
7.35	168
7.35833	168
7.36667	168
7.375	169
7.38333	169
7.39167	169
7.4	170
7.40833	170
7.41667	170
7.425	170
7.43333	170
7.44167	170
7.45	170
7.45833	170
7.46667	170
7.475	170
7.48333	170
7.49167	170
7.5	170
7.50833	171
7.51667	171
7.525	172
7.53333	172
7.54167	172
7.55	172
7.55833	173
7.56667	173
7.575	173
7.58333	173
7.59167	173
7.6	173
7.60833	173
7.61667	173
7.625	173
7.63333	174
7.64167	174
7.65	174
7.65833	174
7.66667	175
7.675	175
7.68333	176
7.69167	176
7.7	176
7.70833	176
7.71667	176
7.725	177
7.73333	177
7.74167	177
7.75	178
7.75833	178
7.76667	178
7.775	178
7.78333	178
7.79167	178
7.8	178
7.80833	178
7.81667	179
7.825	179
7.83333	180
7.84167	180
7.85	180
7.85833	181
7.86667	181
7.875	181
7.88333	182
7.89167	182
7.9	182
7.90833	182
7.91667	182
7.925	182
7.93333	182
7.94167	182
7.95	181
7.95833	181
7.96667	180
7.975	180
7.98333	180
7.99167	180
8	180
8.00833	180
8.01667	180
8.025	180
8.03333	181
8.04167	181
8.05	181
8.05833	182
8.06667	183
8.075	183
8.08333	184
8.09167	184
8.1	185
8.10833	185
8.11667	186
8.125	186
8.13333	186
8.14167	186
8.15	186
8.15833	186
8.16667	186
8.175	186
8.18333	186
8.19167	186
8.2	186
8.20833	186
8.21667	186
8.225	186
8.23333	185
8.24167	185
8.25	185
8.25833	185
8.26667	185
8.275	185
8.28333	185
8.29167	186
8.3	186
8.30833	187
8.31667	187
8.325	187
8.33333	188
8.34167	188
8.35	188
8.35833	188
8.36667	188
8.375	189
8.38333	189
8.39167	189
8.4	189
8.40833	189
8.41667	189
8.425	189
8.43333	189
8.44167	190
8.45	190
8.45833	191
8.46667	191
8.475	192
8.48333	192
8.49167	193
8.5	193
8.50833	194
8.51667	195
8.525	195
8.53333	195
8.54167	196
8.55	196
8.55833	196
8.56667	197
8.575	197
8.58333	198
8.59167	198
8.6	198
8.60833	198
8.61667	199
8.625	199
8.63333	199
8.64167	200
8.65	200
8.65833	200
8.66667	200
8.675	201
8.68333	201
8.69167	201
8.7	201
8.70833	201
8.71667	201
8.725	201
8.73333	201
8.74167	201
8.75	201
8.75833	201
8.76667	202
8.775	202
8.78333	202
8.79167	202
8.8	203
8.80833	203
8.81667	203
8.825	203
8.83333	204
8.84167	204
8.85	204
8.85833	205
8.86667	205
8.875	205
8.88333	205
8.89167	206
8.9	206
8.90833	206
8.91667	207
8.925	207
8.93333	207
8.94167	207
8.95	207
8.95833	208
8.96667	208
8.975	208
8.98333	208
8.99167	208
9	208
9.00833	209
9.01667	208
9.025	208
9.03333	209
9.04167	209
9.05	209
9.05833	209
9.06667	209
9.075	210
9.08333	210
9.09167	210
9.1	210
9.10833	210
9.11667	210
9.125	211
9.13333	211
9.14167	211
9.15	211
9.15833	211
9.16667	212
9.175	212
9.18333	212
9.19167	212
9.2	212
9.20833	213
9.21667	213
9.225	213
9.23333	213
9.24167	214
9.25	214
9.25833	214
9.26667	214
9.275	214
9.28333	214
9.29167	214
9.3	214
9.30833	214
9.31667	215
9.325	215
9.33333	215
9.34167	215
9.35	216
9.35833	216
9.36667	216
9.375	216
9.38333	216
9.39167	216
9.4	216
9.40833	216
9.41667	216
9.425	216
9.43333	216
9.44167	216
9.45	216
9.45833	217
9.46667	217
9.475	218
9.48333	218
9.49167	219
9.5	219
9.50833	219
9.51667	219
9.525	219
9.53333	220
9.54167	220
9.55	220
9.55833	220
9.56667	220
9.575	220
9.58333	220
9.59167	220
9.6	220
9.60833	220
9.61667	220
9.625	220
9.63333	220
9.64167	221
9.65	221
9.65833	221
9.66667	221
9.675	222
9.68333	222
9.69167	223
9.7	223
9.70833	223
9.71667	223
9.725	223
9.73333	223
9.74167	223
9.75	223
9.75833	223
9.76667	223
9.775	223
9.78333	223
9.79167	223
9.8	223
9.80833	223
9.81667	223
9.825	224
9.83333	224
9.84167	225
9.85	225
9.85833	225
9.86667	225
9.875	225
9.88333	225
9.89167	225
9.9	225
9.90833	225
9.91667	226
9.925	226
9.93333	226
9.94167	227
9.95	227
9.95833	227
9.96667	226
9.975	227
9.98333	227
9.99167	227
10	227
10.0083	228
10.0167	228
10.025	228
10.0333	228
10.0417	228
10.05	228
10.0583	229
10.0667	229
10.075	229
10.0833	229
10.0917	229
10.1	229
10.1083	229
10.1167	230
10.125	230
10.1333	230
10.1417	230
10.15	230
10.1583	231
10.1667	231
10.175	231
10.1833	231
10.1917	232
10.2	232
10.2083	232
10.2167	233
10.225	233
10.2333	233
10.2417	233
10.25	233
10.2583	233
10.2667	233
10.275	233
10.2833	233
10.2917	234
10.3	234
10.3083	235
10.3167	235
10.325	236
10.3333	236
10.3417	236
10.35	236
10.3583	236
10.3667	236
10.375	236
10.3833	236
10.3917	235
10.4	235
10.4083	235
10.4167	235
10.425	234
10.4333	234
10.4417	234
10.45	234
10.4583	234
10.4667	234
10.475	235
10.4833	235
10.4917	235
10.5	235
10.5083	236
10.5167	236
10.525	236
10.5333	237
10.5417	237
10.55	237
10.5583	236
10.5667	236
10.575	236
10.5833	236
10.5917	236
10.6	236
10.6083	236
10.6167	236
10.625	236
10.6333	236
10.6417	236
10.65	236
10.6583	236
10.6667	236
10.675	236
10.6833	237
10.6917	237
10.7	237
10.7083	237
10.7167	237
10.725	237
10.7333	237
10.7417	237
10.75	237
10.7583	237
10.7667	237
10.775	238
10.7833	238
10.7917	238
10.8	238
10.8083	238
10.8167	238
10.825	238
10.8333	238
10.8417	237
10.85	237
10.8583	237
10.8667	237
10.875	237
10.8833	237
10.8917	238
10.9	238
10.9083	238
10.9167	238
10.925	239
10.9333	239
10.9417	239
10.95	240
10.9583	240
10.9667	240
10.975	241
10.9833	241
10.9917	241
11	241
11.0083	241
11.0167	242
11.025	242
11.0333	242
11.0417	242
11.05	242
11.0583	242
11.0667	242
11.075	242
11.0833	242
11.0917	242
11.1	242
11.1083	242
11.1167	242
11.125	242
11.1333	242
11.1417	242
11.15	242
11.1583	242
11.1667	242
11.175	242
11.1833	243
11.1917	243
11.2	243
11.2083	243
11.2167	244
11.225	244
11.2333	244
11.2417	245
11.25	245
11.2583	245
11.2667	245
11.275	245
11.2833	245
11.2917	245
11.3	245
11.3083	245
11.3167	246
11.325	246
11.3333	246
11.3417	246
11.35	246
11.3583	246
11.3667	246
11.375	246
11.3833	246
11.3917	246
11.4	246
11.4083	245
11.4167	246
11.425	246
11.4333	246
11.4417	246
11.45	246
11.4583	247
11.4667	248
11.475	248
11.4833	248
11.4917	249
11.5	249
11.5083	249
11.5167	249
11.525	249
11.5333	249
11.5417	249
11.55	249
11.5583	249
11.5667	248
11.575	248
11.5833	247
11.5917	247
11.6	247
11.6083	247
11.6167	247
11.625	247
11.6333	247
11.6417	247
11.65	248
11.6583	248
11.6667	249
11.675	249
11.6833	249
11.6917	249
11.7	250
11.7083	250
11.7167	250
11.725	250
11.7333	250
11.7417	250
11.75	250
11.7583	251
11.7667	251
11.775	251
11.7833	251
11.7917	251
11.8	251
11.8083	252
11.8167	252
11.825	253
11.8333	253
11.8417	253
11.85	253
11.8583	253
11.8667	253
11.875	254
11.8833	254
11.8917	254
11.9	254
11.9083	254
11.9167	254
11.925	254
11.9333	254
11.9417	255
11.95	255
11.9583	255
11.9667	255
11.975	255
11.9833	256
11.9917	256
12	256
12.0083	256
12.0167	256
12.025	255
12.0333	256
12.0417	256
12.05	256
12.0583	256
12.0667	257
12.075	257
12.0833	257
12.0917	257
12.1	257
12.1083	257
12.1167	257
12.125	257
12.1333	257
12.1417	257
12.15	257
12.1583	258
12.1667	258
12.175	259
12.1833	259
12.1917	259
12.2	259
12.2083	259
12.2167	260
12.225	260
12.2333	260
12.2417	261
12.25	261
12.2583	261
12.2667	261
12.275	261
12.2833	262
12.2917	261
12.3	261
12.3083	261
12.3167	261
12.325	261
12.3333	261
12.3417	261
12.35	261
12.3583	261
12.3667	261
12.375	261
12.3833	261
12.3917	262
12.4	262
12.4083	263
12.4167	263
12.425	263
12.4333	263
12.4417	263
12.45	264
12.4583	263
12.4667	264
12.475	264
12.4833	264
12.4917	264
12.5	264
12.5083	264
12.5167	265
12.525	265
12.5333	265
12.5417	265
12.55	266
12.5583	266
12.5667	266
12.575	267
12.5833	267
12.5917	267
12.6	267
12.6083	267
12.6167	267
12.625	268
12.6333	268
12.6417	268
12.65	268
12.6583	269
12.6667	269
12.675	269
12.6833	269
12.6917	269
12.7	270
12.7083	270
12.7167	270
12.725	270
12.7333	271
12.7417	271
12.75	271
12.7583	271
12.7667	271
12.775	272
12.7833	272
12.7917	272
12.8	273
12.8083	273
12.8167	273
12.825	274
12.8333	274
12.8417	273
12.85	273
12.8583	273
12.8667	273
12.875	273
12.8833	274
12.8917	274
12.9	274
12.9083	274
12.9167	274
12.925	274
12.9333	275
12.9417	275
12.95	276
12.9583	276
12.9667	276
12.975	276
12.9833	277
12.9917	276
13	276
13.0083	277
13.0167	277
13.025	277
13.0333	277
13.0417	277
13.05	277
13.0583	277
13.0667	278
13.075	278
13.0833	278
13.0917	278
13.1	278
13.1083	278
13.1167	278
13.125	279
13.1333	279
13.1417	279
13.15	280
13.1583	280
13.1667	280
13.175	281
13.1833	281
13.1917	281
13.2	281
13.2083	281
13.2167	281
13.225	281
13.2333	282
13.2417	282
13.25	282
13.2583	282
13.2667	282
13.275	282
13.2833	283
13.2917	283
13.3	283
13.3083	283
13.3167	283
13.325	283
13.3333	284
13.3417	284
13.35	284
13.3583	284
13.3667	284
13.375	285
13.3833	285
13.3917	285
13.4	285
13.4083	285
13.4167	286
13.425	286
13.4333	286
13.4417	286
13.45	286
13.4583	287
13.4667	287
13.475	287
13.4833	287
13.4917	287
13.5	287
13.5083	288
13.5167	288
13.525	288
13.5333	288
13.5417	289
13.55	289
13.5583	289
13.5667	290
13.575	290
13.5833	290
13.5917	290
13.6	291
13.6083	291
13.6167	291
13.625	292
13.6333	292
13.6417	292
13.65	292
13.6583	292
13.6667	292
13.675	292
13.6833	293
13.6917	292
13.7	292
13.7083	292
13.7167	292
13.725	291
13.7333	292
13.7417	292
13.75	292
13.7583	293
13.7667	294
13.775	295
13.7833	295
13.7917	296
13.8	296
13.8083	296
13.8167	297
13.825	297
13.8333	297
13.8417	297
13.85	298
13.8583	298
13.8667	297
13.875	297
13.8833	297
13.8917	297
13.9	297
13.9083	297
13.9167	297
13.925	297
13.9333	297
13.9417	298
13.95	298
13.9583	299
13.9667	299
13.975	299
13.9833	299
13.9917	300
14	300
14.0083	301
14.0167	301
14.025	301
14.0333	301
14.0417	302
14.05	302
14.0583	303
14.0667	303
14.075	303
14.0833	302
14.0917	302
14.1	302
14.1083	303
14.1167	303
14.125	303
14.1333	304
14.1417	304
14.15	304
14.1583	304
14.1667	304
14.175	304
14.1833	304
14.1917	304
14.2	304
14.2083	304
14.2167	304
14.225	305
14.2333	305
14.2417	305
14.25	306
14.2583	306
14.2667	307
14.275	307
14.2833	307
14.2917	307
14.3	307
14.3083	307
14.3167	307
14.325	308
14.3333	308
14.3417	308
14.35	308
14.3583	309
14.3667	309
14.375	309
14.3833	309
14.3917	310
14.4	310
14.4083	310
14.4167	311
14.425	310
14.4333	310
14.4417	310
14.45	310
14.4583	310
14.4667	310
14.475	310
14.4833	310
14.4917	310
14.5	311
14.5083	310
14.5167	311
14.525	311
14.5333	311
14.5417	311
14.55	311
14.5583	312
14.5667	312
14.575	312
14.5833	313
14.5917	313
14.6	313
14.6083	314
14.6167	314
14.625	314
14.6333	314
14.6417	315
14.65	315
14.6583	314
14.6667	314
14.675	314
14.6833	314
14.6917	313
14.7	313
14.7083	313
14.7167	313
14.725	313
14.7333	313
14.7417	314
14.75	314
14.7583	314
14.7667	315
14.775	315
14.7833	315
14.7917	315
14.8	315
14.8083	315
14.8167	315
14.825	316
14.8333	316
14.8417	316
14.85	317
14.8583	317
14.8667	317
14.875	318
14.8833	318
14.8917	318
14.9	318
14.9083	319
14.9167	319
14.925	319
14.9333	319
14.9417	319
14.95	319
14.9583	320
14.9667	320
14.975	320
14.9833	320
14.9917	320
15	321
15.0083	321
15.0167	321
15.025	321
15.0333	322
15.0417	322
15.05	322
15.0583	322
15.0667	322
15.075	322
15.0833	322
15.0917	322
15.1	322
15.1083	322
15.1167	323
15.125	323
15.1333	323
15.1417	323
15.15	324
15.1583	324
15.1667	324
15.175	324
15.1833	324
15.1917	324
15.2	324
15.2083	324
15.2167	324
15.225	324
15.2333	325
15.2417	325
15.25	325
15.2583	326
15.2667	326
15.275	326
15.2833	327
15.2917	327
15.3	327
15.3083	326
15.3167	326
15.325	326
15.3333	326
15.3417	326
15.35	326
15.3583	327
15.3667	327
15.375	327
15.3833	327
15.3917	327
15.4	327
15.4083	327
15.4167	327
15.425	328
15.4333	328
15.4417	328
15.45	328
15.4583	328
15.4667	328
15.475	328
15.4833	328
15.4917	329
15.5	329
15.5083	329
15.5167	329
15.525	329
15.5333	329
15.5417	329
15.55	330
15.5583	330
15.5667	330
15.575	330
15.5833	330
15.5917	330
15.6	330
15.6083	330
15.6167	330
15.625	330
15.6333	331
15.6417	331
15.65	331
15.6583	332
15.6667	332
15.675	333
15.6833	333
15.6917	333
15.7	333
15.7083	333
15.7167	333
15.725	333
15.7333	333
15.7417	333
15.75	333
15.7583	333
15.7667	333
15.775	333
15.7833	333
15.7917	333
15.8	333
15.8083	333
15.8167	333
15.825	334
15.8333	334
15.8417	334
15.85	334
15.8583	334
15.8667	335
15.875	335
15.8833	335
15.8917	336
15.9	336
15.9083	336
15.9167	335
15.925	335
15.9333	335
15.9417	335
15.95	335
15.9583	335
15.9667	336
15.975	336
15.9833	336
15.9917	336
16	336
16.0083	336
16.0167	337
16.025	337
16.0333	338
16.0417	338
16.05	338
16.0583	339
16.0667	339
16.075	339
16.0833	339
16.0917	339
16.1	339
16.1083	339
16.1167	340
16.125	340
16.1333	340
16.1417	340
16.15	340
16.1583	340
16.1667	339
16.175	339
16.1833	339
16.1917	339
16.2	339
16.2083	339
16.2167	339
16.225	339
16.2333	339
16.2417	339
16.25	339
16.2583	340
16.2667	340
16.275	341
16.2833	341
16.2917	341
16.3	341
16.3083	341
16.3167	341
16.325	341
16.3333	342
16.3417	342
16.35	342
16.3583	342
16.3667	343
16.375	344
16.3833	344
16.3917	345
16.4	345
16.4083	345
16.4167	345
16.425	345
16.4333	344
16.4417	344
[truncated: 8,227 more rows]

## Sheet: chitosan-pH-8-3 rd-3-after
[Header]
Application Name	LabSolutions
Version	5.92
Data File Name	H:\LabSolutions\Data\Project1\20190918-01-chitosan-pH8_20191012_004.lcd
Output Date	2019-10-12
Output Time	14:55:52
[File Information]
Type	Data File
Generated	2019-10-12 13:07:30
Generated by	System Administrator
Modified	2019-10-12 14:32:57
Modified by	System Administrator
[Sample Information]
Operator Name	System Administrator
Acquired	2019-10-12 13:07:53
Sample Type	0:Unknown
Level	0
Sample Name	chitosan-pH-8-3 rd-3-after
[LC Chromatogram(Detector B-Ch1)]
Interval(msec)	500
# of Points	10201
Start Time(min)	0
End Time(min)	85
Intensity Units	mV
Intensity Multiplier	0.001
R.Time (min)	Intensity
0	-2
0.00833	-2
0.01667	0
0.025	0
0.03333	0
0.04167	-1
0.05	-1
0.05833	-1
0.06667	0
0.075	0
0.08333	1
0.09167	1
0.1	2
0.10833	2
0.11667	3
0.125	3
0.13333	4
0.14167	4
0.15	4
0.15833	4
0.16667	4
0.175	3
0.18333	3
0.19167	2
0.2	2
0.20833	2
0.21667	1
0.225	1
0.23333	0
0.24167	0
0.25	0
0.25833	1
0.26667	2
0.275	2
0.28333	3
0.29167	3
0.3	4
0.30833	4
0.31667	4
0.325	4
0.33333	5
0.34167	5
0.35	5
0.35833	5
0.36667	5
0.375	5
0.38333	5
0.39167	5
0.4	5
0.40833	4
0.41667	4
0.425	4
0.43333	4
0.44167	4
0.45	4
0.45833	4
0.46667	4
0.475	4
0.48333	4
0.49167	4
0.5	4
0.50833	4
0.51667	4
0.525	4
0.53333	4
0.54167	4
0.55	4
0.55833	4
0.56667	4
0.575	4
0.58333	4
0.59167	4
0.6	4
0.60833	5
0.61667	5
0.625	4
0.63333	4
0.64167	4
0.65	3
0.65833	3
0.66667	3
0.675	3
0.68333	3
0.69167	2
0.7	2
0.70833	3
0.71667	3
0.725	3
0.73333	3
0.74167	3
0.75	3
0.75833	2
0.76667	2
0.775	2
0.78333	1
0.79167	1
0.8	1
0.80833	0
0.81667	0
0.825	0
0.83333	0
0.84167	0
0.85	0
0.85833	0
0.86667	0
0.875	0
0.88333	1
0.89167	1
0.9	1
0.90833	1
0.91667	1
0.925	1
0.93333	1
0.94167	1
0.95	1
0.95833	1
0.96667	2
0.975	2
0.98333	2
0.99167	2
1	2
1.00833	2
1.01667	2
1.025	2
1.03333	3
1.04167	3
1.05	3
1.05833	2
1.06667	2
1.075	2
1.08333	2
1.09167	3
1.1	3
1.10833	3
1.11667	3
1.125	3
1.13333	4
1.14167	4
1.15	5
1.15833	5
1.16667	5
1.175	6
1.18333	6
1.19167	6
1.2	6
1.20833	6
1.21667	7
1.225	7
1.23333	8
1.24167	8
1.25	8
1.25833	7
1.26667	7
1.275	7
1.28333	7
1.29167	7
1.3	7
1.30833	7
1.31667	7
1.325	7
1.33333	8
1.34167	8
1.35	8
1.35833	8
1.36667	8
1.375	9
1.38333	9
1.39167	9
1.4	9
1.40833	9
1.41667	9
1.425	9
1.43333	9
1.44167	9
1.45	9
1.45833	9
1.46667	9
1.475	9
1.48333	9
1.49167	9
1.5	9
1.50833	8
1.51667	9
1.525	9
1.53333	8
1.54167	8
1.55	8
1.55833	9
1.56667	9
1.575	9
1.58333	9
1.59167	9
1.6	9
1.60833	9
1.61667	10
1.625	10
1.63333	10
1.64167	10
1.65	11
1.65833	11
1.66667	11
1.675	11
1.68333	11
1.69167	11
1.7	11
1.70833	12
1.71667	12
1.725	12
1.73333	12
1.74167	12
1.75	11
1.75833	11
1.76667	11
1.775	11
1.78333	11
1.79167	12
1.8	12
1.80833	12
1.81667	12
1.825	13
1.83333	13
1.84167	13
1.85	13
1.85833	13
1.86667	14
1.875	14
1.88333	14
1.89167	14
1.9	14
1.90833	14
1.91667	14
1.925	14
1.93333	14
1.94167	14
1.95	14
1.95833	14
1.96667	15
1.975	15
1.98333	15
1.99167	15
2	15
2.00833	14
2.01667	14
2.025	15
2.03333	15
2.04167	15
2.05	15
2.05833	16
2.06667	16
2.075	16
2.08333	16
2.09167	16
2.1	16
2.10833	16
2.11667	16
2.125	16
2.13333	17
2.14167	17
2.15	17
2.15833	18
2.16667	18
2.175	18
2.18333	18
2.19167	18
2.2	18
2.20833	18
2.21667	18
2.225	18
2.23333	17
2.24167	17
2.25	17
2.25833	17
2.26667	17
2.275	17
2.28333	18
2.29167	17
2.3	17
2.30833	18
2.31667	18
2.325	18
2.33333	19
2.34167	19
2.35	19
2.35833	19
2.36667	19
2.375	19
2.38333	19
2.39167	19
2.4	18
2.40833	18
2.41667	18
2.425	18
2.43333	17
2.44167	17
2.45	17
2.45833	17
2.46667	17
2.475	17
2.48333	17
2.49167	18
2.5	18
2.50833	18
2.51667	18
2.525	19
2.53333	19
2.54167	19
2.55	19
2.55833	20
2.56667	20
2.575	20
2.58333	20
2.59167	20
2.6	20
2.60833	20
2.61667	20
2.625	20
2.63333	20
2.64167	20
2.65	20
2.65833	20
2.66667	20
2.675	20
2.68333	20
2.69167	20
2.7	20
2.70833	21
2.71667	21
2.725	20
2.73333	20
2.74167	21
2.75	21
2.75833	21
2.76667	21
2.775	21
2.78333	21
2.79167	21
2.8	21
2.80833	21
2.81667	21
2.825	20
2.83333	20
2.84167	20
2.85	20
2.85833	21
2.86667	21
2.875	21
2.88333	21
2.89167	21
2.9	21
2.90833	21
2.91667	21
2.925	22
2.93333	22
2.94167	22
2.95	22
2.95833	22
2.96667	22
2.975	22
2.98333	22
2.99167	22
3	22
3.00833	22
3.01667	22
3.025	23
3.03333	23
3.04167	23
3.05	23
3.05833	23
3.06667	23
3.075	23
3.08333	23
3.09167	23
3.1	23
3.10833	23
3.11667	22
3.125	22
3.13333	22
3.14167	22
3.15	22
3.15833	22
3.16667	22
3.175	22
3.18333	22
3.19167	22
3.2	23
3.20833	23
3.21667	23
3.225	23
3.23333	24
3.24167	24
3.25	24
3.25833	25
3.26667	25
3.275	24
3.28333	24
3.29167	24
3.3	24
3.30833	24
3.31667	23
3.325	23
3.33333	23
3.34167	23
3.35	23
3.35833	24
3.36667	24
3.375	25
3.38333	25
3.39167	25
3.4	26
3.40833	27
3.41667	27
3.425	27
3.43333	27
3.44167	28
3.45	28
3.45833	28
3.46667	28
3.475	28
3.48333	28
3.49167	27
3.5	27
3.50833	28
3.51667	27
3.525	27
3.53333	27
3.54167	27
3.55	26
3.55833	26
3.56667	26
3.575	25
3.58333	25
3.59167	25
3.6	25
3.60833	25
3.61667	25
3.625	26
3.63333	26
3.64167	27
3.65	27
3.65833	28
3.66667	28
3.675	28
3.68333	28
3.69167	28
3.7	28
3.70833	28
3.71667	28
3.725	28
3.73333	27
3.74167	27
3.75	27
3.75833	27
3.76667	27
3.775	27
3.78333	27
3.79167	27
3.8	28
3.80833	28
3.81667	28
3.825	28
3.83333	28
3.84167	28
3.85	28
3.85833	28
3.86667	28
3.875	28
3.88333	28
3.89167	28
3.9	29
3.90833	29
3.91667	29
3.925	29
3.93333	29
3.94167	29
3.95	29
3.95833	29
3.96667	29
3.975	29
3.98333	28
3.99167	28
4	28
4.00833	28
4.01667	28
4.025	29
4.03333	29
4.04167	29
4.05	29
4.05833	29
4.06667	29
4.075	29
4.08333	30
4.09167	30
4.1	30
4.10833	31
4.11667	31
4.125	31
4.13333	31
4.14167	31
4.15	31
4.15833	31
4.16667	30
4.175	30
4.18333	29
4.19167	29
4.2	29
4.20833	29
4.21667	29
4.225	29
4.23333	29
4.24167	29
4.25	30
4.25833	30
4.26667	30
4.275	30
4.28333	30
4.29167	30
4.3	31
4.30833	31
4.31667	31
4.325	31
4.33333	31
4.34167	30
4.35	31
4.35833	30
4.36667	30
4.375	30
4.38333	30
4.39167	30
4.4	30
4.40833	30
4.41667	30
4.425	30
4.43333	30
4.44167	30
4.45	30
4.45833	31
4.46667	31
4.475	31
4.48333	31
4.49167	31
4.5	32
4.50833	32
4.51667	32
4.525	33
4.53333	33
4.54167	33
4.55	33
4.55833	33
4.56667	33
4.575	33
4.58333	32
4.59167	32
4.6	31
4.60833	30
4.61667	30
4.625	29
4.63333	29
4.64167	29
4.65	29
4.65833	29
4.66667	29
4.675	29
4.68333	29
4.69167	29
4.7	29
4.70833	29
4.71667	29
4.725	29
4.73333	29
4.74167	29
4.75	30
4.75833	30
4.76667	30
4.775	30
4.78333	30
4.79167	30
4.8	30
4.80833	30
4.81667	30
4.825	30
4.83333	30
4.84167	31
4.85	31
4.85833	31
4.86667	31
4.875	31
4.88333	31
4.89167	31
4.9	31
4.90833	31
4.91667	31
4.925	30
4.93333	30
4.94167	30
4.95	29
4.95833	29
4.96667	29
4.975	29
4.98333	29
4.99167	29
5	29
5.00833	29
5.01667	29
5.025	30
5.03333	30
5.04167	29
5.05	29
5.05833	29
5.06667	29
5.075	29
5.08333	29
5.09167	30
5.1	30
5.10833	30
5.11667	30
5.125	30
5.13333	30
5.14167	30
5.15	30
5.15833	30
5.16667	31
5.175	31
5.18333	31
5.19167	31
5.2	32
5.20833	32
5.21667	32
5.225	32
5.23333	32
5.24167	32
5.25	33
5.25833	33
5.26667	32
5.275	32
5.28333	32
5.29167	32
5.3	32
5.30833	32
5.31667	32
5.325	32
5.33333	32
5.34167	32
5.35	32
5.35833	31
5.36667	31
5.375	32
5.38333	32
5.39167	32
5.4	32
5.40833	32
5.41667	31
5.425	31
5.43333	31
5.44167	31
5.45	32
5.45833	32
5.46667	32
5.475	33
5.48333	33
5.49167	33
5.5	33
5.50833	33
5.51667	32
5.525	32
5.53333	32
5.54167	32
5.55	32
5.55833	32
5.56667	33
5.575	33
5.58333	33
5.59167	33
5.6	34
5.60833	34
5.61667	34
5.625	34
5.63333	34
5.64167	34
5.65	34
5.65833	34
5.66667	34
5.675	34
5.68333	33
5.69167	33
5.7	33
5.70833	32
5.71667	33
5.725	33
5.73333	32
5.74167	32
5.75	32
5.75833	32
5.76667	31
5.775	32
5.78333	32
5.79167	32
5.8	33
5.80833	33
5.81667	33
5.825	34
5.83333	34
5.84167	34
5.85	35
5.85833	36
5.86667	36
5.875	36
5.88333	36
5.89167	35
5.9	35
5.90833	35
5.91667	35
5.925	35
5.93333	36
5.94167	36
5.95	36
5.95833	35
5.96667	35
5.975	35
5.98333	35
5.99167	35
6	35
6.00833	35
6.01667	35
6.025	35
6.03333	35
6.04167	35
6.05	35
6.05833	35
6.06667	35
6.075	36
6.08333	36
6.09167	36
6.1	36
6.10833	36
6.11667	36
6.125	36
6.13333	36
6.14167	36
6.15	36
6.15833	35
6.16667	35
6.175	35
6.18333	35
6.19167	35
6.2	36
6.20833	36
6.21667	36
6.225	36
6.23333	36
6.24167	36
6.25	36
6.25833	36
6.26667	36
6.275	36
6.28333	36
6.29167	36
6.3	36
6.30833	37
6.31667	37
6.325	37
6.33333	37
6.34167	38
6.35	38
6.35833	39
6.36667	39
6.375	39
6.38333	39
6.39167	39
6.4	39
6.40833	39
6.41667	40
6.425	40
6.43333	40
6.44167	40
6.45	40
6.45833	40
6.46667	40
6.475	40
6.48333	40
6.49167	40
6.5	40
6.50833	40
6.51667	40
6.525	40
6.53333	40
6.54167	40
6.55	40
6.55833	40
6.56667	40
6.575	40
6.58333	40
6.59167	40
6.6	40
6.60833	40
6.61667	40
6.625	40
6.63333	41
6.64167	41
6.65	41
6.65833	41
6.66667	42
6.675	42
6.68333	42
6.69167	42
6.7	42
6.70833	43
6.71667	43
6.725	43
6.73333	43
6.74167	43
6.75	44
6.75833	44
6.76667	44
6.775	44
6.78333	44
6.79167	44
6.8	44
6.80833	44
6.81667	43
6.825	43
6.83333	43
6.84167	43
6.85	43
6.85833	43
6.86667	42
6.875	42
6.88333	42
6.89167	42
6.9	42
6.90833	43
6.91667	43
6.925	43
6.93333	43
6.94167	43
6.95	43
6.95833	44
6.96667	44
6.975	44
6.98333	44
6.99167	45
7	45
7.00833	45
7.01667	45
7.025	45
7.03333	45
7.04167	45
7.05	45
7.05833	46
7.06667	46
7.075	46
7.08333	46
7.09167	46
7.1	45
7.10833	45
7.11667	45
7.125	45
7.13333	45
7.14167	45
7.15	45
7.15833	45
7.16667	45
7.175	46
7.18333	46
7.19167	47
7.2	48
7.20833	48
7.21667	49
7.225	49
7.23333	48
7.24167	48
7.25	47
7.25833	47
7.26667	47
7.275	46
7.28333	46
7.29167	46
7.3	46
7.30833	45
7.31667	46
7.325	46
7.33333	46
7.34167	47
7.35	47
7.35833	47
7.36667	48
7.375	48
7.38333	47
7.39167	47
7.4	47
7.40833	47
7.41667	47
7.425	47
7.43333	47
7.44167	46
7.45	46
7.45833	46
7.46667	46
7.475	46
7.48333	46
7.49167	46
7.5	46
7.50833	46
7.51667	47
7.525	47
7.53333	47
7.54167	48
7.55	48
7.55833	49
7.56667	49
7.575	49
7.58333	49
7.59167	49
7.6	49
7.60833	50
7.61667	50
7.625	50
7.63333	50
7.64167	50
7.65	50
7.65833	50
7.66667	50
7.675	50
7.68333	50
7.69167	50
7.7	50
7.70833	49
7.71667	49
7.725	49
7.73333	48
7.74167	48
7.75	48
7.75833	48
7.76667	48
7.775	48
7.78333	48
7.79167	48
7.8	48
7.80833	49
7.81667	49
7.825	49
7.83333	50
7.84167	50
7.85	50
7.85833	50
7.86667	50
7.875	50
7.88333	50
7.89167	50
7.9	49
7.90833	49
7.91667	49
7.925	49
7.93333	49
7.94167	49
7.95	49
7.95833	49
7.96667	49
7.975	49
7.98333	49
7.99167	49
8	49
8.00833	49
8.01667	49
8.025	49
8.03333	49
8.04167	50
8.05	51
8.05833	51
8.06667	51
8.075	51
8.08333	52
8.09167	52
8.1	52
8.10833	52
8.11667	51
8.125	51
8.13333	50
8.14167	50
8.15	49
8.15833	49
8.16667	48
8.175	48
8.18333	48
8.19167	48
8.2	48
8.20833	48
8.21667	48
8.225	48
8.23333	49
8.24167	49
8.25	49
8.25833	49
8.26667	49
8.275	49
8.28333	49
8.29167	49
8.3	49
8.30833	49
8.31667	49
8.325	49
8.33333	50
8.34167	50
8.35	50
8.35833	50
8.36667	50
8.375	50
8.38333	50
8.39167	50
8.4	50
8.40833	51
8.41667	51
8.425	51
8.43333	51
8.44167	52
8.45	52
8.45833	52
8.46667	52
8.475	52
8.48333	52
8.49167	52
8.5	51
8.50833	51
8.51667	51
8.525	51
8.53333	51
8.54167	51
8.55	52
8.55833	52
8.56667	52
8.575	52
8.58333	52
8.59167	52
8.6	52
8.60833	52
8.61667	52
8.625	52
8.63333	52
8.64167	52
8.65	52
8.65833	52
8.66667	51
8.675	51
8.68333	51
8.69167	50
8.7	50
8.70833	50
8.71667	50
8.725	50
8.73333	50
8.74167	50
8.75	50
8.75833	51
8.76667	51
8.775	51
8.78333	52
8.79167	52
8.8	52
8.80833	52
8.81667	53
8.825	53
8.83333	53
8.84167	54
8.85	54
8.85833	55
8.86667	55
8.875	55
8.88333	55
8.89167	55
8.9	55
8.90833	54
8.91667	54
8.925	53
8.93333	53
8.94167	53
8.95	53
8.95833	54
8.96667	54
8.975	54
8.98333	55
8.99167	55
9	56
9.00833	56
9.01667	56
9.025	56
9.03333	56
9.04167	56
9.05	56
9.05833	56
9.06667	56
9.075	56
9.08333	57
9.09167	57
9.1	57
9.10833	57
9.11667	57
9.125	56
9.13333	56
9.14167	55
9.15	55
9.15833	55
9.16667	54
9.175	54
9.18333	55
9.19167	55
9.2	56
9.20833	56
9.21667	57
9.225	57
9.23333	57
9.24167	57
9.25	58
9.25833	58
9.26667	57
9.275	57
9.28333	57
9.29167	56
9.3	56
9.30833	57
9.31667	56
9.325	56
9.33333	56
9.34167	56
9.35	57
9.35833	57
9.36667	57
9.375	57
9.38333	57
9.39167	57
9.4	57
9.40833	57
9.41667	57
9.425	57
9.43333	57
9.44167	58
9.45	58
9.45833	58
9.46667	58
9.475	58
9.48333	58
9.49167	58
9.5	59
9.50833	59
9.51667	59
9.525	60
9.53333	60
9.54167	60
9.55	60
9.55833	60
9.56667	60
9.575	60
9.58333	60
9.59167	60
9.6	60
9.60833	60
9.61667	59
9.625	60
9.63333	60
9.64167	60
9.65	61
9.65833	61
9.66667	61
9.675	62
9.68333	62
9.69167	62
9.7	62
9.70833	62
9.71667	63
9.725	63
9.73333	63
9.74167	64
9.75	64
9.75833	64
9.76667	64
9.775	65
9.78333	65
9.79167	65
9.8	65
9.80833	65
9.81667	65
9.825	64
9.83333	64
9.84167	64
9.85	64
9.85833	63
9.86667	63
9.875	63
9.88333	63
9.89167	63
9.9	64
9.90833	64
9.91667	64
9.925	64
9.93333	64
9.94167	64
9.95	64
9.95833	64
9.96667	65
9.975	65
9.98333	66
9.99167	67
10	68
10.0083	68
10.0167	68
10.025	69
10.0333	69
10.0417	69
10.05	69
10.0583	69
10.0667	69
10.075	69
10.0833	69
10.0917	69
10.1	68
10.1083	68
10.1167	67
10.125	67
10.1333	66
10.1417	67
10.15	67
10.1583	67
10.1667	67
10.175	68
10.1833	68
10.1917	69
10.2	69
10.2083	69
10.2167	69
10.225	69
10.2333	69
10.2417	69
10.25	69
10.2583	69
10.2667	69
10.275	69
10.2833	69
10.2917	69
10.3	69
10.3083	69
10.3167	68
10.325	68
10.3333	68
10.3417	68
10.35	69
10.3583	69
10.3667	69
10.375	69
10.3833	69
10.3917	69
10.4	70
10.4083	71
10.4167	71
10.425	72
10.4333	72
10.4417	73
10.45	74
10.4583	74
10.4667	75
10.475	75
10.4833	76
10.4917	76
10.5	76
10.5083	76
10.5167	76
10.525	76
10.5333	75
10.5417	75
10.55	75
10.5583	75
10.5667	75
10.575	75
10.5833	75
10.5917	75
10.6	75
10.6083	75
10.6167	75
10.625	75
10.6333	75
10.6417	75
10.65	75
10.6583	75
10.6667	75
10.675	74
10.6833	74
10.6917	74
10.7	73
10.7083	73
10.7167	73
10.725	73
10.7333	73
10.7417	73
10.75	73
10.7583	74
10.7667	74
10.775	74
10.7833	74
10.7917	74
10.8	74
10.8083	74
10.8167	74
10.825	74
10.8333	74
10.8417	74
10.85	75
10.8583	75
10.8667	75
10.875	76
10.8833	76
10.8917	76
10.9	75
10.9083	75
10.9167	75
10.925	74
10.9333	74
10.9417	74
10.95	74
10.9583	74
10.9667	74
10.975	74
10.9833	75
10.9917	75
11	75
11.0083	75
11.0167	76
11.025	76
11.0333	76
11.0417	76
11.05	77
11.0583	77
11.0667	78
11.075	78
11.0833	78
11.0917	78
11.1	78
11.1083	78
11.1167	78
11.125	78
11.1333	78
11.1417	78
11.15	78
11.1583	78
11.1667	78
11.175	78
11.1833	78
11.1917	78
11.2	78
11.2083	78
11.2167	79
11.225	79
11.2333	79
11.2417	79
11.25	79
11.2583	79
11.2667	80
11.275	80
11.2833	80
11.2917	80
11.3	81
11.3083	81
11.3167	81
11.325	81
11.3333	82
11.3417	82
11.35	82
11.3583	82
11.3667	82
11.375	82
11.3833	82
11.3917	82
11.4	82
11.4083	82
11.4167	82
11.425	83
11.4333	83
11.4417	83
11.45	84
11.4583	84
11.4667	84
11.475	84
11.4833	85
11.4917	85
11.5	85
11.5083	85
11.5167	85
11.525	85
11.5333	85
11.5417	85
11.55	84
11.5583	84
11.5667	84
11.575	83
11.5833	83
11.5917	83
11.6	83
11.6083	83
11.6167	83
11.625	84
11.6333	84
11.6417	84
11.65	84
11.6583	84
11.6667	83
11.675	83
11.6833	83
11.6917	84
11.7	84
11.7083	85
11.7167	85
11.725	86
11.7333	86
11.7417	86
11.75	87
11.7583	87
11.7667	87
11.775	88
11.7833	88
11.7917	88
11.8	88
11.8083	88
11.8167	88
11.825	88
11.8333	88
11.8417	88
11.85	88
11.8583	88
11.8667	88
11.875	88
11.8833	88
11.8917	88
11.9	88
11.9083	88
11.9167	87
11.925	87
11.9333	87
11.9417	87
11.95	87
11.9583	88
11.9667	88
11.975	88
11.9833	89
11.9917	90
12	90
12.0083	90
12.0167	90
12.025	91
12.0333	90
12.0417	90
12.05	91
12.0583	91
12.0667	91
12.075	92
12.0833	92
12.0917	92
12.1	92
12.1083	92
12.1167	92
12.125	92
12.1333	92
12.1417	92
12.15	92
12.1583	92
12.1667	92
12.175	92
12.1833	92
12.1917	92
12.2	92
12.2083	92
12.2167	92
12.225	92
12.2333	92
12.2417	92
12.25	92
12.2583	92
12.2667	93
12.275	93
12.2833	93
12.2917	93
12.3	93
12.3083	93
12.3167	94
12.325	94
12.3333	94
12.3417	94
12.35	94
12.3583	94
12.3667	94
12.375	94
12.3833	95
12.3917	95
12.4	95
12.4083	95
12.4167	95
12.425	95
12.4333	95
12.4417	94
12.45	94
12.4583	94
12.4667	93
12.475	93
12.4833	93
12.4917	93
12.5	93
12.5083	93
12.5167	93
12.525	93
12.5333	93
12.5417	93
12.55	93
12.5583	93
12.5667	93
12.575	93
12.5833	93
12.5917	93
12.6	93
12.6083	93
12.6167	93
12.625	93
12.6333	93
12.6417	94
12.65	94
12.6583	94
12.6667	94
12.675	95
12.6833	95
12.6917	95
12.7	95
12.7083	95
12.7167	95
12.725	95
12.7333	95
12.7417	95
12.75	95
12.7583	95
12.7667	95
12.775	94
12.7833	94
12.7917	94
12.8	94
12.8083	93
12.8167	93
12.825	93
12.8333	93
12.8417	93
12.85	93
12.8583	94
12.8667	94
12.875	94
12.8833	94
12.8917	95
12.9	95
12.9083	96
12.9167	96
12.925	96
12.9333	97
12.9417	97
12.95	97
12.9583	97
12.9667	98
12.975	98
12.9833	98
12.9917	97
13	97
13.0083	96
13.0167	96
13.025	96
13.0333	95
13.0417	95
13.05	95
13.0583	95
13.0667	95
13.075	95
13.0833	95
13.0917	95
13.1	95
13.1083	95
13.1167	95
13.125	95
13.1333	95
13.1417	95
13.15	95
13.1583	95
13.1667	96
13.175	96
13.1833	96
13.1917	96
13.2	97
13.2083	97
13.2167	97
13.225	98
13.2333	98
13.2417	98
13.25	98
13.2583	98
13.2667	97
13.275	97
13.2833	97
13.2917	97
13.3	97
13.3083	97
13.3167	97
13.325	96
13.3333	96
13.3417	95
13.35	94
13.3583	94
13.3667	94
13.375	94
13.3833	94
13.3917	94
13.4	94
13.4083	94
13.4167	94
13.425	95
13.4333	96
13.4417	96
13.45	96
13.4583	96
13.4667	96
13.475	96
13.4833	96
13.4917	96
13.5	96
13.5083	95
13.5167	95
13.525	95
13.5333	95
13.5417	96
13.55	96
13.5583	96
13.5667	96
13.575	96
13.5833	96
13.5917	96
13.6	96
13.6083	97
13.6167	96
13.625	96
13.6333	96
13.6417	96
13.65	95
13.6583	95
13.6667	95
13.675	94
13.6833	94
13.6917	94
13.7	94
13.7083	94
13.7167	95
13.725	95
13.7333	95
13.7417	95
13.75	95
13.7583	95
13.7667	95
13.775	94
13.7833	94
13.7917	94
13.8	94
13.8083	93
13.8167	93
13.825	93
13.8333	93
13.8417	93
13.85	93
13.8583	93
13.8667	93
13.875	93
13.8833	93
13.8917	93
13.9	93
13.9083	93
13.9167	93
13.925	93
13.9333	93
13.9417	94
13.95	94
13.9583	94
13.9667	95
13.975	95
13.9833	95
13.9917	95
14	95
14.0083	95
14.0167	95
14.025	94
14.0333	94
14.0417	94
14.05	94
14.0583	93
14.0667	93
14.075	93
14.0833	93
14.0917	93
14.1	93
14.1083	94
14.1167	94
14.125	94
14.1333	94
14.1417	95
14.15	95
14.1583	95
14.1667	95
14.175	95
14.1833	94
14.1917	94
14.2	94
14.2083	94
14.2167	94
14.225	94
14.2333	94
14.2417	94
14.25	94
14.2583	94
14.2667	94
14.275	93
14.2833	93
14.2917	93
14.3	93
14.3083	93
14.3167	93
14.325	92
14.3333	92
14.3417	92
14.35	92
14.3583	92
14.3667	92
14.375	92
14.3833	92
14.3917	93
14.4	93
14.4083	93
14.4167	93
14.425	94
14.4333	94
14.4417	94
14.45	94
14.4583	94
14.4667	94
14.475	94
14.4833	94
14.4917	95
14.5	95
14.5083	95
14.5167	95
14.525	95
14.5333	95
14.5417	95
14.55	95
14.5583	95
14.5667	95
14.575	95
14.5833	95
14.5917	95
14.6	95
14.6083	96
14.6167	96
14.625	96
14.6333	97
14.6417	97
14.65	97
14.6583	97
14.6667	97
14.675	98
14.6833	98
14.6917	98
14.7	98
14.7083	98
14.7167	98
14.725	98
14.7333	98
14.7417	97
14.75	97
14.7583	96
14.7667	96
14.775	95
14.7833	95
14.7917	95
14.8	96
14.8083	96
14.8167	96
14.825	96
14.8333	96
14.8417	97
14.85	97
14.8583	97
14.8667	97
14.875	96
14.8833	97
14.8917	96
14.9	96
14.9083	96
14.9167	96
14.925	96
14.9333	96
14.9417	96
14.95	96
14.9583	96
14.9667	96
14.975	96
14.9833	96
14.9917	97
15	97
15.0083	97
15.0167	97
15.025	98
15.0333	98
15.0417	99
15.05	99
15.0583	99
15.0667	99
15.075	100
15.0833	100
15.0917	100
15.1	100
15.1083	100
15.1167	100
15.125	100
15.1333	100
15.1417	99
15.15	99
15.1583	99
15.1667	99
15.175	99
15.1833	99
15.1917	99
15.2	99
15.2083	98
15.2167	98
15.225	98
15.2333	98
15.2417	98
15.25	98
15.2583	98
15.2667	98
15.275	99
15.2833	99
15.2917	99
15.3	99
15.3083	99
15.3167	99
15.325	99
15.3333	100
15.3417	99
15.35	99
15.3583	100
15.3667	100
15.375	100
15.3833	100
15.3917	101
15.4	101
15.4083	101
15.4167	102
15.425	102
15.4333	102
15.4417	102
15.45	102
15.4583	102
15.4667	103
15.475	103
15.4833	103
15.4917	102
15.5	102
15.5083	102
15.5167	103
15.525	103
15.5333	103
15.5417	103
15.55	103
15.5583	102
15.5667	102
15.575	102
15.5833	101
15.5917	101
15.6	101
15.6083	101
15.6167	101
15.625	101
15.6333	101
15.6417	101
15.65	101
15.6583	101
15.6667	101
15.675	102
15.6833	102
15.6917	103
15.7	103
15.7083	103
15.7167	104
15.725	104
15.7333	104
15.7417	104
15.75	104
15.7583	105
15.7667	104
15.775	104
15.7833	104
15.7917	104
15.8	104
15.8083	104
15.8167	104
15.825	104
15.8333	104
15.8417	104
15.85	105
15.8583	105
15.8667	105
15.875	105
15.8833	106
15.8917	106
15.9	106
15.9083	106
15.9167	106
15.925	106
15.9333	107
15.9417	107
15.95	107
15.9583	107
15.9667	107
15.975	107
15.9833	107
15.9917	107
16	107
16.0083	106
16.0167	107
16.025	107
16.0333	107
16.0417	107
16.05	107
16.0583	108
16.0667	108
16.075	108
16.0833	108
16.0917	108
16.1	107
16.1083	107
16.1167	107
16.125	107
16.1333	107
16.1417	106
16.15	106
16.1583	107
16.1667	107
16.175	106
16.1833	106
16.1917	106
16.2	106
16.2083	106
16.2167	106
16.225	106
16.2333	106
16.2417	106
16.25	106
16.2583	106
16.2667	106
16.275	107
16.2833	106
16.2917	106
16.3	106
16.3083	106
16.3167	106
16.325	107
16.3333	107
16.3417	107
16.35	107
16.3583	107
16.3667	107
16.375	107
16.3833	107
16.3917	107
16.4	107
16.4083	107
16.4167	107
16.425	107
16.4333	107
16.4417	106
[truncated: 8,227 more rows]
