# Supplementary material for: Data-informed discovery of hydrolytic nanozymes
Source: Nat Commun. 2022 Feb 11;13:827. doi: 10.1038/s41467-022-28344-2 (PMC8837776; doi:10.1038/s41467-022-28344-2)
Supplement: Supplementary file 4 — Source Data [file 41467_2022_28344_MOESM4_ESM.zip › Source Data_NCOMMS-21-01890A/Fig. S5/Fig. S5a/XRD-no modulators.xlsx]

## Sheet: e-FMA-no modu-15 min
5	65
5.05	76
5.1	65
5.15	59
5.2	52
5.25	51
5.3	59
5.35	61
5.4	74
5.45	49
5.5	65
5.55	53
5.6	55
5.65	55
5.7	60
5.75	48
5.8	62
5.85	50
5.9	36
5.95	40
6	41
6.05	40
6.1	56
6.15	37
6.2	40
6.25	39
6.3	38
6.35	56
6.4	49
6.45	50
6.5	39
6.55	43
6.6	58
6.65	51
6.7	45
6.75	62
6.8	37
6.85	48
6.9	50
6.95	64
7	42
7.05	51
7.1	42
7.15	36
7.2	53
7.25	49
7.3	45
7.35	53
7.4	41
7.45	50
7.5	35
7.55	46
7.6	44
7.65	44
7.7	38
7.75	51
7.8	74
7.85	59
7.9	59
7.95	74
8	71
8.05	60
8.1	89
8.15	87
8.2	108
8.25	121
8.3	127
8.35	154
8.4	151
8.45	180
8.5	194
8.55	202
8.6	185
8.65	193
8.7	155
8.75	107
8.8	101
8.85	71
8.9	53
8.95	51
9	51
9.05	58
9.1	44
9.15	41
9.2	51
9.25	51
9.3	56
9.35	61
9.4	57
9.45	84
9.5	88
9.55	72
9.6	99
9.65	111
9.7	106
9.75	121
9.8	109
9.85	130
9.9	108
9.95	107
10	96
10.05	68
10.1	58
10.15	35
10.2	42
10.25	52
10.3	42
10.35	35
10.4	40
10.45	45
10.5	33
10.55	41
10.6	28
10.65	35
10.7	40
10.75	41
10.8	27
10.85	32
10.9	37
10.95	37
11	33
11.05	26
11.1	37
11.15	29
11.2	38
11.25	27
11.3	36
11.35	36
11.4	32
11.45	34
11.5	34
11.55	24
11.6	24
11.65	27
11.7	31
11.75	34
11.8	19
11.85	24
11.9	28
11.95	24
12	31
12.05	27
12.1	37
12.15	37
12.2	38
12.25	24
12.3	27
12.35	29
12.4	29
12.45	23
12.5	23
12.55	28
12.6	21
12.65	20
12.7	25
12.75	29
12.8	28
12.85	26
12.9	25
12.95	26
13	26
13.05	27
13.1	29
13.15	27
13.2	28
13.25	34
13.3	24
13.35	22
13.4	34
13.45	37
13.5	30
13.55	38
13.6	25
13.65	32
13.7	32
13.75	26
13.8	34
13.85	24
13.9	25
13.95	26
14	23
14.05	22
14.1	21
14.15	18
14.2	27
14.25	31
14.3	22
14.35	15
14.4	19
14.45	25
14.5	37
14.55	30
14.6	24
14.65	18
14.7	25
14.75	26
14.8	28
14.85	22
14.9	18
14.95	31
15	31
15.05	22
15.1	27
15.15	17
15.2	27
15.25	27
15.3	22
15.35	30
15.4	16
15.45	21
15.5	21
15.55	23
15.6	28
15.65	27
15.7	27
15.75	17
15.8	22
15.85	21
15.9	28
15.95	16
16	25
16.05	24
16.1	23
16.15	22
16.2	26
16.25	32
16.3	23
16.35	15
16.4	21
16.45	27
16.5	24
16.55	28
16.6	18
16.65	21
16.7	18
16.75	29
16.8	27
16.85	29
16.9	22
16.95	26
17	21
17.05	13
17.1	29
17.15	22
17.2	31
17.25	15
17.3	18
17.35	19
17.4	30
17.45	21
17.5	19
17.55	28
17.6	17
17.65	27
17.7	16
17.75	21
17.8	28
17.85	21
17.9	20
17.95	19
18	22
18.05	25
18.1	29
18.15	24
18.2	22
18.25	25
18.3	23
18.35	19
18.4	24
18.45	21
18.5	35
18.55	26
18.6	26
18.65	24
18.7	26
18.75	21
18.8	20
18.85	22
18.9	23
18.95	27
19	32
19.05	25
19.1	38
19.15	25
19.2	31
19.25	28
19.3	40
19.35	35
19.4	56
19.45	41
19.5	31
19.55	39
19.6	41
19.65	33
19.7	25
19.75	21
19.8	20
19.85	26
19.9	31
19.95	23
20	22
20.05	25
20.1	18
20.15	26
20.2	23
20.25	21
20.3	17
20.35	18
20.4	20
20.45	19
20.5	35
20.55	21
20.6	30
20.65	37
20.7	20
20.75	38
20.8	38
20.85	52
20.9	59
20.95	70
21	83
21.05	86
21.1	112
21.15	100
21.2	89
21.25	79
21.3	70
21.35	67
21.4	56
21.45	47
21.5	50
21.55	39
21.6	45
21.65	41
21.7	45
21.75	43
21.8	38
21.85	34
21.9	38
21.95	29
22	37
22.05	22
22.1	24
22.15	15
22.2	38
22.25	25
22.3	28
22.35	21
22.4	22
22.45	23
22.5	26
22.55	21
22.6	35
22.65	21
22.7	21
22.75	34
22.8	23
22.85	26
22.9	24
22.95	22
23	20
23.05	31
23.1	29
23.15	36
23.2	36
23.25	33
23.3	38
23.35	48
23.4	45
23.45	40
23.5	61
23.55	58
23.6	60
23.65	74
23.7	96
23.75	103
23.8	92
23.85	84
23.9	78
23.95	74
24	45
24.05	43
24.1	38
24.15	43
24.2	33
24.25	24
24.3	26
24.35	25
24.4	34
24.45	26
24.5	35
24.55	31
24.6	34
24.65	36
24.7	44
24.75	46
24.8	49
24.85	55
24.9	61
24.95	87
25	79
25.05	117
25.1	121
25.15	131
25.2	122
25.25	113
25.3	108
25.35	98
25.4	78
25.45	59
25.5	44
25.55	38
25.6	36
25.65	41
25.7	39
25.75	36
25.8	33
25.85	29
25.9	25
25.95	27
26	31
26.05	21
26.1	27
26.15	35
26.2	27
26.25	32
26.3	23
26.35	31
26.4	20
26.45	24
26.5	23
26.55	28
26.6	29
26.65	24
26.7	25
26.75	21
26.8	29
26.85	21
26.9	29
26.95	33
27	40
27.05	28
27.1	30
27.15	24
27.2	22
27.25	39
27.3	22
27.35	25
27.4	42
27.45	40
27.5	41
27.55	33
27.6	28
27.65	18
27.7	32
27.75	33
27.8	24
27.85	18
27.9	32
27.95	35
28	33
28.05	37
28.1	22
28.15	31
28.2	31
28.25	39
28.3	33
28.35	54
28.4	43
28.45	40
28.5	54
28.55	53
28.6	80
28.65	93
28.7	101
28.75	90
28.8	110
28.85	121
28.9	129
28.95	161
29	165
29.05	198
29.1	189
29.15	201
29.2	217
29.25	168
29.3	130
29.35	97
29.4	69
29.45	58
29.5	54
29.55	41
29.6	34
29.65	28
29.7	37
29.75	31
29.8	38
29.85	27
29.9	23
29.95	24
30	36
30.05	25
30.1	23
30.15	26
30.2	33
30.25	31
30.3	23
30.35	26
30.4	41
30.45	25
30.5	24
30.55	35
30.6	43
30.65	35
30.7	35
30.75	47
30.8	35
30.85	35
30.9	33
30.95	27
31	19
31.05	37
31.1	24
31.15	31
31.2	29
31.25	33
31.3	29
31.35	31
31.4	26
31.45	56
31.5	51
31.55	39
31.6	45
31.65	59
31.7	70
31.75	81
31.8	70
31.85	75
31.9	84
31.95	89
32	82
32.05	60
32.1	69
32.15	49
32.2	35
32.25	41
32.3	43
32.35	35
32.4	31
32.45	22
32.5	26
32.55	32
32.6	26
32.65	23
32.7	15
32.75	28
32.8	34
32.85	21
32.9	21
32.95	25
33	22
33.05	30
33.1	21
33.15	19
33.2	20
33.25	26
33.3	30
33.35	35
33.4	27
33.45	59
33.5	44
33.55	48
33.6	58
33.65	56
33.7	57
33.75	60
33.8	67
33.85	43
33.9	48
33.95	31
34	27
34.05	27
34.1	28
34.15	24
34.2	30
34.25	29
34.3	30
34.35	30
34.4	38
34.45	45
34.5	41
34.55	48
34.6	58
34.65	74
34.7	89
34.75	81
34.8	87
34.85	79
34.9	71
34.95	50
35	48
35.05	26
35.1	25
35.15	28
35.2	28
35.25	16
35.3	29
35.35	18
35.4	21
35.45	22
35.5	17
35.55	20
35.6	16
35.65	21
35.7	20
35.75	16
35.8	23
35.85	17
35.9	14
35.95	21
36	19
36.05	22
36.1	24
36.15	20
36.2	24
36.25	23
36.3	15
36.35	18
36.4	26
36.45	29
36.5	27
36.55	33
36.6	25
36.65	19
36.7	28
36.75	21
36.8	29
36.85	21
36.9	18
36.95	20
37	22
37.05	30
37.1	31
37.15	38
37.2	34
37.25	46
37.3	48
37.35	45
37.4	50
37.45	67
37.5	49
37.55	59
37.6	58
37.65	52
37.7	35
37.75	41
37.8	22
37.85	25
37.9	28
37.95	22
38	13
38.05	23
38.1	24
38.15	24
38.2	19
38.25	19
38.3	20
38.35	15
38.4	17
38.45	11
38.5	17
38.55	16
38.6	16
38.65	19
38.7	18
38.75	20
38.8	16
38.85	18
38.9	26
38.95	25
39	23
39.05	34
39.1	26
39.15	26
39.2	29
39.25	31
39.3	12
39.35	29
39.4	22
39.45	22
39.5	20
39.55	21
39.6	17
39.65	20
39.7	19
39.75	24
39.8	24
39.85	23
39.9	35
39.95	42
40	35
40.05	46
40.1	52
40.15	50
40.2	43
40.25	43
40.3	50
40.35	36
40.4	38
40.45	36
40.5	40
40.55	40
40.6	31
40.65	24
40.7	26
40.75	11
40.8	24
40.85	28
40.9	18
40.95	21
41	20
41.05	27
41.1	31
41.15	44
41.2	54
41.25	37
41.3	56
41.35	77
41.4	62
41.45	48
41.5	64
41.55	51
41.6	61
41.65	63
41.7	42
41.75	48
41.8	42
41.85	43
41.9	49
41.95	42
42	49
42.05	50
42.1	56
42.15	67
42.2	64
42.25	83
42.3	67
42.35	79
42.4	95
42.45	84
42.5	71
42.55	70
42.6	69
42.65	45
42.7	63
42.75	55
42.8	42
42.85	43
42.9	47
42.95	33
43	19
43.05	27
43.1	30
43.15	29
43.2	17
43.25	17
43.3	17
43.35	21
43.4	14
43.45	21
43.5	16
43.55	26
43.6	18
43.65	19
43.7	30
43.75	28
43.8	30
43.85	29
43.9	26
43.95	21
44	29
44.05	25
44.1	24
44.15	28
44.2	17
44.25	22
44.3	18
44.35	19
44.4	25
44.45	40
44.5	34
44.55	37
44.6	27
44.65	44
44.7	41
44.75	33
44.8	31
44.85	43
44.9	36
44.95	23
45	33
45.05	30
45.1	18
45.15	22
45.2	24
45.25	27
45.3	15
45.35	12
45.4	20
45.45	14
45.5	14
45.55	8
45.6	14
45.65	19
45.7	22
45.75	11
45.8	16
45.85	13
45.9	22
45.95	13
46	19
46.05	10
46.1	17
46.15	11
46.2	16
46.25	17
46.3	8
46.35	10
46.4	15
46.45	14
46.5	23
46.55	20
46.6	13
46.65	15
46.7	23
46.75	19
46.8	22
46.85	20
46.9	24
46.95	30
47	25
47.05	28
47.1	26
47.15	26
47.2	16
47.25	13
47.3	18
47.35	23
47.4	11
47.45	14
47.5	14
47.55	12
47.6	16
47.65	22
47.7	15
47.75	21
47.8	25
47.85	19
47.9	15
47.95	21
48	19
48.05	23
48.1	18
48.15	18
48.2	20
48.25	18
48.3	27
48.35	23
48.4	32
48.45	17
48.5	32
48.55	23
48.6	32
48.65	26
48.7	44
48.75	57
48.8	62
48.85	59
48.9	62
48.95	83
49	87
49.05	65
49.1	82
49.15	71
49.2	78
49.25	66
49.3	53
49.35	51
49.4	50
49.45	40
49.5	28
49.55	29
49.6	28
49.65	26
49.7	32
49.75	25
49.8	26
49.85	24
49.9	28
49.95	34
50	32
50.05	37
50.1	34
50.15	37
50.2	35
50.25	42
50.3	37
50.35	35
50.4	49
50.45	37
50.5	33
50.55	44
50.6	40
50.65	26
50.7	32
50.75	26
50.8	35
50.85	41
50.9	38
50.95	39
51	39
51.05	37
51.1	43
51.15	37
51.2	39
51.25	47
51.3	39
51.35	46
51.4	39
51.45	41
51.5	35
51.55	35
51.6	33
51.65	19
51.7	29
51.75	19
51.8	15
51.85	22
51.9	15
51.95	21
52	11
52.05	18
52.1	14
52.15	21
52.2	10
52.25	28
52.3	21
52.35	16
52.4	17
52.45	16
52.5	19
52.55	23
52.6	13
52.65	28
52.7	32
52.75	30
52.8	28
52.85	37
52.9	26
52.95	36
53	39
53.05	27
53.1	35
53.15	48
53.2	40
53.25	58
53.3	32
53.35	40
53.4	33
53.45	35
53.5	30
53.55	22
53.6	25
53.65	28
53.7	26
53.75	32
53.8	19
53.85	29
53.9	34
53.95	37
54	49
54.05	39
54.1	41
54.15	47
54.2	53
54.25	37
54.3	43
54.35	54
54.4	61
54.45	62
54.5	36
54.55	40
54.6	45
54.65	35
54.7	27
54.75	25
54.8	32
54.85	23
54.9	38
54.95	30
55	31
55.05	28
55.1	29
55.15	34
55.2	20
55.25	31
55.3	22
55.35	28
55.4	23
55.45	13
55.5	13
55.55	18
55.6	29
55.65	17
55.7	21
55.75	16
55.8	20
55.85	24
55.9	22
55.95	19
56	21
56.05	23
56.1	27
56.15	27
56.2	21
56.25	26
56.3	25
56.35	25
56.4	29
56.45	34
56.5	24
56.55	33
56.6	38
56.65	37
56.7	39
56.75	51
56.8	68
56.85	55
56.9	58
56.95	65
57	72
57.05	68
57.1	53
57.15	55
57.2	57
57.25	56
57.3	33
57.35	46
57.4	32
57.45	29
57.5	24
57.55	31
57.6	24
57.65	27
57.7	32
57.75	30
57.8	20
57.85	25
57.9	24
57.95	21
58	29
58.05	23
58.1	38
58.15	25
58.2	23
58.25	28
58.3	36
58.35	26
58.4	29
58.45	27
58.5	30
58.55	32
58.6	27
58.65	44
58.7	32
58.75	51
58.8	30
58.85	29
58.9	33
58.95	25
59	40
59.05	29
59.1	33
59.15	27
59.2	23
59.25	20
59.3	19
59.35	21
59.4	20
59.45	22
59.5	20
59.55	15
59.6	16
59.65	21
59.7	17
59.75	25
59.8	9
59.85	14
59.9	18
59.95	16
60	19

## Sheet: Ce-FMA-no modu-30 min
5	89
5.05	85
5.1	103
5.15	94
5.2	98
5.25	83
5.3	90
5.35	90
5.4	90
5.45	76
5.5	101
5.55	92
5.6	106
5.65	82
5.7	80
5.75	85
5.8	90
5.85	78
5.9	98
5.95	86
6	82
6.05	68
6.1	84
6.15	97
6.2	75
6.25	83
6.3	87
6.35	91
6.4	58
6.45	76
6.5	97
6.55	83
6.6	93
6.65	88
6.7	63
6.75	77
6.8	80
6.85	72
6.9	66
6.95	82
7	70
7.05	63
7.1	69
7.15	64
7.2	93
7.25	76
7.3	75
7.35	93
7.4	67
7.45	72
7.5	64
7.55	64
7.6	86
7.65	79
7.7	85
7.75	82
7.8	99
7.85	101
7.9	111
7.95	113
8	120
8.05	143
8.1	174
8.15	197
8.2	219
8.25	266
8.3	343
8.35	457
8.4	509
8.45	565
8.5	482
8.55	352
8.6	238
8.65	168
8.7	137
8.75	124
8.8	109
8.85	90
8.9	88
8.95	85
9	81
9.05	56
9.1	70
9.15	77
9.2	87
9.25	64
9.3	88
9.35	93
9.4	118
9.45	137
9.5	148
9.55	168
9.6	211
9.65	287
9.7	267
9.75	258
9.8	229
9.85	145
9.9	117
9.95	88
10	100
10.05	60
10.1	72
10.15	73
10.2	58
10.25	54
10.3	52
10.35	67
10.4	50
10.45	56
10.5	49
10.55	50
10.6	58
10.65	57
10.7	63
10.75	46
10.8	61
10.85	37
10.9	43
10.95	59
11	51
11.05	46
11.1	46
11.15	51
11.2	38
11.25	46
11.3	54
11.35	43
11.4	59
11.45	43
11.5	44
11.55	46
11.6	42
11.65	42
11.7	51
11.75	47
11.8	44
11.85	36
11.9	51
11.95	40
12	42
12.05	55
12.1	48
12.15	34
12.2	44
12.25	47
12.3	41
12.35	39
12.4	36
12.45	41
12.5	42
12.55	43
12.6	44
12.65	52
12.7	37
12.75	30
12.8	54
12.85	42
12.9	47
12.95	47
13	44
13.05	41
13.1	29
13.15	41
13.2	38
13.25	49
13.3	32
13.35	49
13.4	40
13.45	44
13.5	43
13.55	54
13.6	54
13.65	45
13.7	60
13.75	52
13.8	52
13.85	39
13.9	34
13.95	40
14	32
14.05	43
14.1	34
14.15	41
14.2	37
14.25	30
14.3	29
14.35	43
14.4	44
14.45	27
14.5	37
14.55	30
14.6	35
14.65	26
14.7	28
14.75	29
14.8	40
14.85	36
14.9	32
14.95	28
15	34
15.05	36
15.1	30
15.15	32
15.2	27
15.25	38
15.3	36
15.35	25
15.4	25
15.45	29
15.5	27
15.55	35
15.6	25
15.65	36
15.7	30
15.75	39
15.8	33
15.85	31
15.9	43
15.95	32
16	27
16.05	23
16.1	24
16.15	31
16.2	37
16.25	28
16.3	24
16.35	26
16.4	27
16.45	29
16.5	32
16.55	32
16.6	28
16.65	41
16.7	30
16.75	39
16.8	25
16.85	28
16.9	28
16.95	25
17	37
17.05	16
17.1	27
17.15	19
17.2	26
17.25	27
17.3	20
17.35	27
17.4	23
17.45	20
17.5	22
17.55	20
17.6	21
17.65	24
17.7	23
17.75	12
17.8	16
17.85	15
17.9	16
17.95	21
18	25
18.05	21
18.1	34
18.15	17
18.2	14
18.25	20
18.3	13
18.35	16
18.4	20
18.45	27
18.5	16
18.55	22
18.6	18
18.65	25
18.7	16
18.75	19
18.8	34
18.85	16
18.9	25
18.95	19
19	39
19.05	32
19.1	51
19.15	56
19.2	56
19.25	70
19.3	88
19.35	75
19.4	43
19.45	34
19.5	25
19.55	24
19.6	23
19.65	23
19.7	24
19.75	20
19.8	23
19.85	30
19.9	22
19.95	14
20	23
20.05	17
20.1	21
20.15	22
20.2	25
20.25	18
20.3	20
20.35	26
20.4	24
20.45	18
20.5	28
20.55	31
20.6	30
20.65	38
20.7	44
20.75	63
20.8	74
20.85	107
20.9	136
20.95	166
21	177
21.05	145
21.1	129
21.15	110
21.2	69
21.25	65
21.3	62
21.35	56
21.4	47
21.45	54
21.5	53
21.55	68
21.6	59
21.65	43
21.7	52
21.75	27
21.8	29
21.85	42
21.9	27
21.95	26
22	25
22.05	27
22.1	26
22.15	28
22.2	24
22.25	17
22.3	32
22.35	23
22.4	21
22.45	30
22.5	25
22.55	18
22.6	18
22.65	26
22.7	28
22.75	26
22.8	27
22.85	28
22.9	27
22.95	31
23	29
23.05	29
23.1	42
23.15	36
23.2	24
23.25	54
23.3	48
23.35	59
23.4	86
23.45	96
23.5	134
23.55	161
23.6	188
23.65	196
23.7	174
23.75	123
23.8	100
23.85	81
23.9	61
23.95	60
24	39
24.05	37
24.1	43
24.15	33
24.2	31
24.25	36
24.3	44
24.35	34
24.4	39
24.45	38
24.5	41
24.55	49
24.6	45
24.65	49
24.7	72
24.75	80
24.8	85
24.85	119
24.9	165
24.95	226
25	233
25.05	243
25.1	244
25.15	206
25.2	164
25.25	123
25.3	99
25.35	80
25.4	55
25.45	50
25.5	36
25.55	51
25.6	37
25.65	41
25.7	27
25.75	31
25.8	33
25.85	29
25.9	34
25.95	33
26	32
26.05	25
26.1	26
26.15	26
26.2	34
26.25	28
26.3	25
26.35	37
26.4	20
26.45	30
26.5	32
26.55	40
26.6	35
26.65	31
26.7	27
26.75	31
26.8	22
26.85	35
26.9	25
26.95	31
27	32
27.05	41
27.1	38
27.15	32
27.2	46
27.25	49
27.3	49
27.35	33
27.4	36
27.45	41
27.5	37
27.55	42
27.6	32
27.65	32
27.7	32
27.75	27
27.8	41
27.85	35
27.9	34
27.95	39
28	35
28.05	35
28.1	29
28.15	43
28.2	44
28.25	50
28.3	57
28.35	79
28.4	99
28.45	103
28.5	133
28.55	156
28.6	149
28.65	185
28.7	177
28.75	207
28.8	241
28.85	293
28.9	326
28.95	380
29	438
29.05	358
29.1	342
29.15	242
29.2	207
29.25	123
29.3	101
29.35	72
29.4	47
29.45	55
29.5	39
29.55	49
29.6	41
29.65	33
29.7	41
29.75	45
29.8	31
29.85	39
29.9	39
29.95	36
30	35
30.05	35
30.1	34
30.15	27
30.2	41
30.25	35
30.3	44
30.35	49
30.4	46
30.45	60
30.5	40
30.55	62
30.6	61
30.65	56
30.7	41
30.75	49
30.8	47
30.85	27
30.9	29
30.95	50
31	35
31.05	36
31.1	33
31.15	39
31.2	30
31.25	43
31.3	53
31.35	61
31.4	62
31.45	87
31.5	104
31.55	110
31.6	124
31.65	156
31.7	129
31.75	146
31.8	149
31.85	134
31.9	108
31.95	87
32	72
32.05	69
32.1	65
32.15	69
32.2	55
32.25	51
32.3	37
32.35	36
32.4	31
32.45	30
32.5	44
32.55	34
32.6	28
32.65	29
32.7	32
32.75	31
32.8	34
32.85	28
32.9	27
32.95	33
33	44
33.05	32
33.1	45
33.15	45
33.2	47
33.25	49
33.3	56
33.35	62
33.4	100
33.45	66
33.5	79
33.55	100
33.6	105
33.65	113
33.7	89
33.75	87
33.8	56
33.85	46
33.9	39
33.95	40
34	41
34.05	37
34.1	30
34.15	38
34.2	28
34.25	48
34.3	57
34.35	70
34.4	87
34.45	94
34.5	113
34.55	148
34.6	156
34.65	146
34.7	156
34.75	134
34.8	99
34.85	62
34.9	58
34.95	48
35	39
35.05	42
35.1	38
35.15	37
35.2	22
35.25	21
35.3	22
35.35	20
35.4	37
35.45	24
35.5	23
35.55	21
35.6	28
35.65	31
35.7	27
35.75	21
35.8	26
35.85	18
35.9	31
35.95	36
36	19
36.05	31
36.1	32
36.15	29
36.2	36
36.25	44
36.3	52
36.35	37
36.4	44
36.45	49
36.5	34
36.55	38
36.6	35
36.65	26
36.7	35
36.75	28
36.8	28
36.85	34
36.9	41
36.95	54
37	49
37.05	68
37.1	77
37.15	75
37.2	67
37.25	92
37.3	104
37.35	89
37.4	114
37.45	93
37.5	80
37.55	60
37.6	55
37.65	45
37.7	28
37.75	31
37.8	21
37.85	14
37.9	32
37.95	32
38	23
38.05	25
38.1	18
38.15	30
38.2	28
38.25	26
38.3	23
38.35	26
38.4	22
38.45	23
38.5	17
38.55	22
38.6	32
38.65	28
38.7	29
38.75	47
38.8	48
38.85	39
38.9	56
38.95	57
39	48
39.05	39
39.1	28
39.15	36
39.2	32
39.25	32
39.3	25
39.35	28
39.4	35
39.45	23
39.5	27
39.55	42
39.6	33
39.65	48
39.7	36
39.75	46
39.8	47
39.85	43
39.9	63
39.95	69
40	87
40.05	88
40.1	74
40.15	84
40.2	77
40.25	92
40.3	72
40.35	42
40.4	48
40.45	36
40.5	45
40.55	28
40.6	28
40.65	34
40.7	26
40.75	21
40.8	23
40.85	41
40.9	54
40.95	65
41	38
41.05	81
41.1	81
41.15	96
41.2	103
41.25	90
41.3	100
41.35	103
41.4	98
41.45	102
41.5	120
41.55	105
41.6	76
41.65	79
41.7	68
41.75	55
41.8	56
41.85	70
41.9	86
41.95	87
42	96
42.05	100
42.1	130
42.15	145
42.2	141
42.25	176
42.3	164
42.35	158
42.4	148
42.45	123
42.5	109
42.55	94
42.6	83
42.65	88
42.7	66
42.75	62
42.8	53
42.85	55
42.9	49
42.95	33
43	34
43.05	34
43.1	39
43.15	30
43.2	26
43.25	23
43.3	40
43.35	37
43.4	35
43.45	28
43.5	49
43.55	40
43.6	48
43.65	44
43.7	40
43.75	48
43.8	41
43.85	40
43.9	28
43.95	43
44	29
44.05	29
44.1	22
44.15	33
44.2	32
44.25	28
44.3	27
44.35	44
44.4	61
44.45	49
44.5	66
44.55	57
44.6	51
44.65	69
44.7	57
44.75	69
44.8	60
44.85	46
44.9	42
44.95	38
45	40
45.05	39
45.1	36
45.15	36
45.2	20
45.25	33
45.3	20
45.35	18
45.4	25
45.45	20
45.5	24
45.55	20
45.6	19
45.65	18
45.7	25
45.75	32
45.8	12
45.85	29
45.9	11
45.95	20
46	13
46.05	23
46.1	25
46.15	20
46.2	20
46.25	31
46.3	24
46.35	17
46.4	27
46.45	27
46.5	30
46.55	27
46.6	35
46.65	23
46.7	49
46.75	35
46.8	38
46.85	38
46.9	34
46.95	38
47	25
47.05	32
47.1	22
47.15	23
47.2	19
47.25	24
47.3	26
47.35	20
47.4	24
47.45	23
47.5	25
47.55	25
47.6	27
47.65	23
47.7	21
47.75	28
47.8	32
47.85	27
47.9	32
47.95	26
48	35
48.05	27
48.1	38
48.15	43
48.2	45
48.25	39
48.3	41
48.35	44
48.4	43
48.45	62
48.5	61
48.55	66
48.6	84
48.65	96
48.7	95
48.75	119
48.8	113
48.85	139
48.9	136
48.95	130
49	135
49.05	131
49.1	117
49.15	130
49.2	101
49.25	76
49.3	70
49.35	50
49.4	54
49.45	49
49.5	54
49.55	32
49.6	40
49.65	28
49.7	36
49.75	35
49.8	33
49.85	51
49.9	57
49.95	50
50	64
50.05	53
50.1	69
50.15	70
50.2	54
50.25	67
50.3	75
50.35	69
50.4	65
50.45	72
50.5	55
50.55	47
50.6	50
50.65	48
50.7	49
50.75	66
50.8	58
50.85	65
50.9	65
50.95	74
51	70
51.05	64
51.1	74
51.15	70
51.2	61
51.25	75
51.3	72
51.35	53
51.4	48
51.45	34
51.5	49
51.55	27
51.6	25
51.65	28
51.7	29
51.75	27
51.8	21
51.85	31
51.9	18
51.95	25
52	31
52.05	27
52.1	31
52.15	18
52.2	31
52.25	27
52.3	24
52.35	26
52.4	28
52.45	32
52.5	20
52.55	39
52.6	39
52.65	38
52.7	45
52.75	41
52.8	40
52.85	62
52.9	60
52.95	52
53	77
53.05	62
53.1	56
53.15	54
53.2	55
53.25	55
53.3	44
53.35	54
53.4	48
53.45	45
53.5	31
53.55	49
53.6	47
53.65	44
53.7	45
53.75	27
53.8	48
53.85	51
53.9	57
53.95	72
54	67
54.05	62
54.1	84
54.15	85
54.2	75
54.25	63
54.3	74
54.35	62
54.4	74
54.45	58
54.5	55
54.55	42
54.6	45
54.65	47
54.7	38
54.75	38
54.8	35
54.85	51
54.9	50
54.95	56
55	53
55.05	38
55.1	36
55.15	30
55.2	30
55.25	25
55.3	37
55.35	26
55.4	36
55.45	29
55.5	33
55.55	29
55.6	24
55.65	32
55.7	24
55.75	32
55.8	27
55.85	37
55.9	31
55.95	33
56	38
56.05	28
56.1	25
56.15	38
56.2	40
56.25	36
56.3	40
56.35	31
56.4	50
56.45	58
56.5	53
56.55	65
56.6	61
56.65	77
56.7	78
56.75	91
56.8	97
56.85	105
56.9	99
56.95	86
57	85
57.05	91
57.1	90
57.15	63
57.2	47
57.25	59
57.3	60
57.35	54
57.4	47
57.45	55
57.5	30
57.55	33
57.6	45
57.65	27
57.7	25
57.75	29
57.8	29
57.85	41
57.9	33
57.95	39
58	41
58.05	40
58.1	44
58.15	31
58.2	46
58.25	33
58.3	40
58.35	41
58.4	46
58.45	44
58.5	36
58.55	57
58.6	58
58.65	71
58.7	56
58.75	64
58.8	48
58.85	45
58.9	45
58.95	49
59	41
59.05	51
59.1	32
59.15	35
59.2	34
59.25	42
59.3	21
59.35	26
59.4	25
59.45	23
59.5	23
59.55	31
59.6	20
59.65	22
59.7	32
59.75	29
59.8	23
59.85	29
59.9	36
59.95	27
60	24

## Sheet: Ce-FMA-no modu-45 min
5	100
5.05	102
5.1	126
5.15	125
5.2	94
5.25	108
5.3	113
5.35	95
5.4	108
5.45	106
5.5	101
5.55	95
5.6	92
5.65	72
5.7	86
5.75	87
5.8	89
5.85	121
5.9	82
5.95	94
6	97
6.05	85
6.1	104
6.15	95
6.2	85
6.25	84
6.3	73
6.35	83
6.4	92
6.45	94
6.5	91
6.55	117
6.6	66
6.65	91
6.7	86
6.75	68
6.8	71
6.85	91
6.9	99
6.95	74
7	90
7.05	90
7.1	81
7.15	81
7.2	84
7.25	91
7.3	79
7.35	64
7.4	76
7.45	93
7.5	96
7.55	83
7.6	79
7.65	103
7.7	87
7.75	93
7.8	98
7.85	97
7.9	110
7.95	138
8	142
8.05	154
8.1	166
8.15	181
8.2	283
8.25	343
8.3	411
8.35	525
8.4	637
8.45	597
8.5	519
8.55	336
8.6	223
8.65	160
8.7	129
8.75	123
8.8	109
8.85	97
8.9	119
8.95	88
9	85
9.05	91
9.1	68
9.15	90
9.2	85
9.25	101
9.3	113
9.35	99
9.4	118
9.45	127
9.5	157
9.55	212
9.6	230
9.65	362
9.7	320
9.75	294
9.8	204
9.85	165
9.9	100
9.95	96
10	77
10.05	62
10.1	84
10.15	82
10.2	73
10.25	54
10.3	56
10.35	69
10.4	61
10.45	55
10.5	53
10.55	72
10.6	75
10.65	54
10.7	60
10.75	59
10.8	65
10.85	63
10.9	46
10.95	51
11	67
11.05	44
11.1	54
11.15	65
11.2	58
11.25	52
11.3	57
11.35	64
11.4	50
11.45	47
11.5	56
11.55	49
11.6	54
11.65	58
11.7	63
11.75	64
11.8	50
11.85	43
11.9	61
11.95	50
12	72
12.05	63
12.1	51
12.15	52
12.2	59
12.25	52
12.3	39
12.35	40
12.4	50
12.45	60
12.5	50
12.55	53
12.6	48
12.65	53
12.7	39
12.75	40
12.8	57
12.85	47
12.9	42
12.95	62
13	61
13.05	51
13.1	44
13.15	38
13.2	49
13.25	39
13.3	50
13.35	41
13.4	45
13.45	55
13.5	48
13.55	46
13.6	59
13.65	81
13.7	51
13.75	61
13.8	57
13.85	64
13.9	55
13.95	49
14	49
14.05	50
14.1	43
14.15	57
14.2	51
14.25	40
14.3	39
14.35	48
14.4	52
14.45	50
14.5	43
14.55	44
14.6	35
14.65	38
14.7	51
14.75	44
14.8	50
14.85	48
14.9	42
14.95	40
15	44
15.05	48
15.1	43
15.15	44
15.2	48
15.25	49
15.3	56
15.35	54
15.4	49
15.45	41
15.5	42
15.55	46
15.6	43
15.65	33
15.7	44
15.75	44
15.8	57
15.85	45
15.9	52
15.95	63
16	52
16.05	61
16.1	58
16.15	44
16.2	52
16.25	42
16.3	35
16.35	47
16.4	46
16.45	51
16.5	47
16.55	63
16.6	46
16.65	57
16.7	57
16.75	46
16.8	39
16.85	48
16.9	42
16.95	45
17	35
17.05	44
17.1	34
17.15	41
17.2	40
17.25	43
17.3	41
17.35	34
17.4	56
17.45	42
17.5	50
17.55	45
17.6	50
17.65	27
17.7	36
17.75	37
17.8	41
17.85	44
17.9	45
17.95	38
18	48
18.05	39
18.1	47
18.15	47
18.2	50
18.25	35
18.3	44
18.35	44
18.4	56
18.45	43
18.5	51
18.55	33
18.6	50
18.65	45
18.7	52
18.75	46
18.8	43
18.85	54
18.9	64
18.95	48
19	53
19.05	60
19.1	75
19.15	74
19.2	102
19.25	104
19.3	116
19.35	101
19.4	80
19.45	62
19.5	76
19.55	57
19.6	56
19.65	64
19.7	54
19.75	49
19.8	44
19.85	68
19.9	53
19.95	60
20	49
20.05	52
20.1	62
20.15	49
20.2	44
20.25	50
20.3	53
20.35	63
20.4	46
20.45	50
20.5	49
20.55	49
20.6	68
20.65	70
20.7	68
20.75	85
20.8	117
20.85	117
20.9	150
20.95	188
21	185
21.05	214
21.1	173
21.15	115
21.2	107
21.25	92
21.3	93
21.35	88
21.4	76
21.45	84
21.5	92
21.55	84
21.6	96
21.65	81
21.7	83
21.75	73
21.8	67
21.85	53
21.9	67
21.95	64
22	71
22.05	56
22.1	60
22.15	62
22.2	73
22.25	68
22.3	54
22.35	64
22.4	65
22.45	64
22.5	56
22.55	56
22.6	57
22.65	69
22.7	68
22.75	68
22.8	60
22.85	77
22.9	69
22.95	81
23	54
23.05	77
23.1	60
23.15	57
23.2	102
23.25	92
23.3	108
23.35	89
23.4	109
23.45	139
23.5	158
23.55	181
23.6	214
23.65	222
23.7	202
23.75	162
23.8	121
23.85	112
23.9	101
23.95	82
24	74
24.05	76
24.1	76
24.15	75
24.2	71
24.25	59
24.3	64
24.35	79
24.4	56
24.45	68
24.5	75
24.55	65
24.6	82
24.65	79
24.7	83
24.75	109
24.8	104
24.85	143
24.9	173
24.95	229
25	276
25.05	278
25.1	269
25.15	257
25.2	198
25.25	150
25.3	137
25.35	110
25.4	78
25.45	76
25.5	87
25.55	82
25.6	66
25.65	74
25.7	57
25.75	84
25.8	64
25.85	64
25.9	86
25.95	81
26	71
26.05	52
26.1	76
26.15	57
26.2	70
26.25	71
26.3	54
26.35	54
26.4	59
26.45	62
26.5	67
26.55	83
26.6	64
26.65	57
26.7	68
26.75	56
26.8	65
26.85	66
26.9	62
26.95	58
27	64
27.05	47
27.1	73
27.15	63
27.2	68
27.25	77
27.3	73
27.35	65
27.4	84
27.45	85
27.5	72
27.55	79
27.6	65
27.65	71
27.7	69
27.75	66
27.8	76
27.85	82
27.9	73
27.95	73
28	68
28.05	73
28.1	77
28.15	77
28.2	90
28.25	89
28.3	93
28.35	113
28.4	82
28.45	141
28.5	149
28.55	158
28.6	162
28.65	158
28.7	196
28.75	208
28.8	237
28.85	259
28.9	285
28.95	418
29	463
29.05	434
29.1	347
29.15	249
29.2	181
29.25	142
29.3	110
29.35	88
29.4	83
29.45	67
29.5	70
29.55	72
29.6	72
29.65	93
29.7	65
29.75	75
29.8	69
29.85	58
29.9	80
29.95	60
30	61
30.05	51
30.1	58
30.15	73
30.2	62
30.25	64
30.3	78
30.35	54
30.4	80
30.45	74
30.5	87
30.55	84
30.6	100
30.65	80
30.7	75
30.75	67
30.8	79
30.85	63
30.9	58
30.95	56
31	55
31.05	72
31.1	70
31.15	68
31.2	77
31.25	73
31.3	67
31.35	69
31.4	85
31.45	101
31.5	100
31.55	130
31.6	149
31.65	128
31.7	152
31.75	169
31.8	143
31.85	145
31.9	153
31.95	122
32	80
32.05	92
32.1	77
32.15	79
32.2	72
32.25	86
32.3	57
32.35	63
32.4	51
32.45	51
32.5	58
32.55	61
32.6	62
32.65	40
32.7	47
32.75	51
32.8	54
32.85	50
32.9	45
32.95	50
33	45
33.05	53
33.1	69
33.15	69
33.2	57
33.25	87
33.3	88
33.35	76
33.4	87
33.45	101
33.5	110
33.55	115
33.6	145
33.65	120
33.7	111
33.75	102
33.8	88
33.85	56
33.9	72
33.95	73
34	55
34.05	50
34.1	52
34.15	50
34.2	53
34.25	67
34.3	66
34.35	86
34.4	99
34.45	93
34.5	139
34.55	164
34.6	192
34.65	158
34.7	171
34.75	103
34.8	83
34.85	94
34.9	71
34.95	79
35	55
35.05	57
35.1	61
35.15	59
35.2	42
35.25	42
35.3	45
35.35	42
35.4	59
35.45	53
35.5	30
35.55	42
35.6	36
35.65	41
35.7	34
35.75	40
35.8	44
35.85	50
35.9	42
35.95	43
36	36
36.05	33
36.1	48
36.15	57
36.2	57
36.25	54
36.3	53
36.35	47
36.4	63
36.45	60
36.5	58
36.55	65
36.6	55
36.65	53
36.7	57
36.75	48
36.8	44
36.85	38
36.9	52
36.95	61
37	62
37.05	85
37.1	76
37.15	96
37.2	96
37.25	111
37.3	88
37.35	121
37.4	101
37.45	109
37.5	79
37.55	78
37.6	61
37.65	55
37.7	54
37.75	50
37.8	42
37.85	41
37.9	40
37.95	37
38	41
38.05	26
38.1	37
38.15	33
38.2	45
38.25	33
38.3	45
38.35	45
38.4	34
38.45	42
38.5	30
38.55	33
38.6	37
38.65	39
38.7	40
38.75	46
38.8	52
38.85	66
38.9	48
38.95	63
39	50
39.05	45
39.1	37
39.15	45
39.2	38
39.25	32
39.3	36
39.35	41
39.4	41
39.45	38
39.5	44
39.55	42
39.6	52
39.65	46
39.7	43
39.75	48
39.8	52
39.85	68
39.9	73
39.95	82
40	74
40.05	78
40.1	70
40.15	95
40.2	97
40.25	83
40.3	90
40.35	86
40.4	54
40.45	44
40.5	57
40.55	52
40.6	39
40.65	26
40.7	31
40.75	41
40.8	49
40.85	39
40.9	55
40.95	54
41	45
41.05	63
41.1	78
41.15	100
41.2	118
41.25	117
41.3	101
41.35	125
41.4	95
41.45	96
41.5	111
41.55	103
41.6	84
41.65	77
41.7	81
41.75	73
41.8	68
41.85	69
41.9	88
41.95	105
42	115
42.05	141
42.1	142
42.15	135
42.2	149
42.25	134
42.3	174
42.35	150
42.4	131
42.45	140
42.5	103
42.55	120
42.6	90
42.65	104
42.7	77
42.75	71
42.8	65
42.85	48
42.9	57
42.95	52
43	49
43.05	40
43.1	47
43.15	48
43.2	43
43.25	46
43.3	41
43.35	50
43.4	40
43.45	49
43.5	56
43.55	49
43.6	54
43.65	60
43.7	59
43.75	60
43.8	53
43.85	61
43.9	39
43.95	57
44	41
44.05	46
44.1	37
44.15	37
44.2	41
44.25	47
44.3	44
44.35	57
44.4	58
44.45	78
44.5	85
44.55	93
44.6	81
44.65	79
44.7	75
44.75	66
44.8	59
44.85	45
44.9	46
44.95	54
45	47
45.05	48
45.1	49
45.15	39
45.2	29
45.25	41
45.3	32
45.35	41
45.4	44
45.45	36
45.5	33
45.55	18
45.6	35
45.65	31
45.7	35
45.75	38
45.8	34
45.85	39
45.9	24
45.95	35
46	35
46.05	39
46.1	37
46.15	31
46.2	31
46.25	30
46.3	43
46.35	32
46.4	39
46.45	36
46.5	34
46.55	39
46.6	47
46.65	64
46.7	58
46.75	45
46.8	52
46.85	49
46.9	42
46.95	44
47	36
47.05	41
47.1	31
47.15	40
47.2	39
47.25	30
47.3	39
47.35	33
47.4	26
47.45	37
47.5	45
47.55	36
47.6	30
47.65	35
47.7	40
47.75	45
47.8	34
47.85	50
47.9	46
47.95	42
48	37
48.05	42
48.1	35
48.15	42
48.2	49
48.25	36
48.3	51
48.35	40
48.4	49
48.45	62
48.5	68
48.55	82
48.6	72
48.65	99
48.7	111
48.75	119
48.8	110
48.85	107
48.9	151
48.95	132
49	138
49.05	137
49.1	110
49.15	117
49.2	113
49.25	81
49.3	92
49.35	79
49.4	48
49.45	60
49.5	50
49.55	46
49.6	51
49.65	41
49.7	42
49.75	40
49.8	49
49.85	50
49.9	45
49.95	53
50	57
50.05	69
50.1	76
50.15	64
50.2	77
50.25	62
50.3	66
50.35	84
50.4	51
50.45	62
50.5	65
50.55	50
50.6	55
50.65	66
50.7	73
50.75	64
50.8	90
50.85	71
50.9	66
50.95	91
51	73
51.05	80
51.1	84
51.15	75
51.2	87
51.25	82
51.3	86
51.35	59
51.4	63
51.45	49
51.5	50
51.55	47
51.6	36
51.65	48
51.7	30
51.75	25
51.8	23
51.85	33
51.9	36
51.95	29
52	34
52.05	46
52.1	31
52.15	36
52.2	37
52.25	43
52.3	24
52.35	29
52.4	47
52.45	34
52.5	43
52.55	49
52.6	51
52.65	52
52.7	53
52.75	51
52.8	67
52.85	63
52.9	58
52.95	75
53	71
53.05	68
53.1	81
53.15	61
53.2	74
53.25	66
53.3	73
53.35	55
53.4	50
53.45	61
53.5	48
53.55	47
53.6	35
53.65	32
53.7	53
53.75	48
53.8	57
53.85	57
53.9	63
53.95	63
54	66
54.05	98
54.1	82
54.15	76
54.2	67
54.25	80
54.3	84
54.35	80
54.4	77
54.45	58
54.5	75
54.55	57
54.6	64
54.65	54
54.7	61
54.75	35
54.8	52
54.85	52
54.9	56
54.95	67
55	53
55.05	61
55.1	59
55.15	40
55.2	36
55.25	44
55.3	47
55.35	46
55.4	40
55.45	31
55.5	29
55.55	37
55.6	29
55.65	37
55.7	47
55.75	54
55.8	50
55.85	48
55.9	44
55.95	57
56	47
56.05	34
56.1	39
56.15	50
56.2	39
56.25	51
56.3	52
56.35	53
56.4	60
56.45	55
56.5	77
56.55	82
56.6	77
56.65	89
56.7	97
56.75	98
56.8	95
56.85	100
56.9	83
56.95	127
57	85
57.05	97
57.1	88
57.15	96
57.2	82
57.25	65
57.3	58
57.35	62
57.4	61
57.45	59
57.5	45
57.55	42
57.6	46
57.65	42
57.7	41
57.75	46
57.8	47
57.85	46
57.9	54
57.95	52
58	45
58.05	49
58.1	50
58.15	55
58.2	49
58.25	55
58.3	63
58.35	62
58.4	46
58.45	55
58.5	52
58.55	55
58.6	72
58.65	68
58.7	70
58.75	63
58.8	67
58.85	61
58.9	55
58.95	48
59	50
59.05	52
59.1	43
59.15	44
59.2	46
59.25	34
59.3	39
59.35	33
59.4	38
59.45	29
59.5	40
59.55	30
59.6	33
59.65	43
59.7	32
59.75	39
59.8	44
59.85	42
59.9	32
59.95	37
60	35

## Sheet: Ce-FMA-no modu-60 min
5	113
5.05	112
5.1	113
5.15	119
5.2	145
5.25	135
5.3	111
5.35	123
5.4	90
5.45	125
5.5	114
5.55	116
5.6	109
5.65	109
5.7	117
5.75	131
5.8	92
5.85	122
5.9	92
5.95	123
6	107
6.05	113
6.1	102
6.15	95
6.2	91
6.25	101
6.3	113
6.35	96
6.4	94
6.45	92
6.5	99
6.55	110
6.6	98
6.65	96
6.7	117
6.75	110
6.8	103
6.85	109
6.9	98
6.95	97
7	80
7.05	92
7.1	113
7.15	99
7.2	101
7.25	91
7.3	93
7.35	108
7.4	117
7.45	115
7.5	111
7.55	106
7.6	122
7.65	132
7.7	147
7.75	164
7.8	160
7.85	191
7.9	229
7.95	248
8	294
8.05	376
8.1	449
8.15	554
8.2	709
8.25	824
8.3	904
8.35	793
8.4	628
8.45	438
8.5	317
8.55	209
8.6	165
8.65	133
8.7	139
8.75	118
8.8	99
8.85	105
8.9	111
8.95	117
9	120
9.05	118
9.1	109
9.15	130
9.2	154
9.25	147
9.3	190
9.35	198
9.4	287
9.45	335
9.5	398
9.55	472
9.6	469
9.65	409
9.7	268
9.75	178
9.8	145
9.85	127
9.9	106
9.95	92
10	77
10.05	74
10.1	94
10.15	81
10.2	68
10.25	80
10.3	58
10.35	61
10.4	69
10.45	55
10.5	68
10.55	65
10.6	65
10.65	70
10.7	59
10.75	63
10.8	66
10.85	74
10.9	68
10.95	52
11	53
11.05	48
11.1	65
11.15	57
11.2	71
11.25	66
11.3	54
11.35	65
11.4	62
11.45	59
11.5	47
11.55	60
11.6	52
11.65	56
11.7	57
11.75	52
11.8	66
11.85	59
11.9	51
11.95	50
12	44
12.05	47
12.1	66
12.15	59
12.2	45
12.25	50
12.3	63
12.35	50
12.4	42
12.45	56
12.5	44
12.55	51
12.6	52
12.65	54
12.7	40
12.75	57
12.8	44
12.85	51
12.9	63
12.95	58
13	52
13.05	43
13.1	68
13.15	41
13.2	57
13.25	49
13.3	52
13.35	55
13.4	90
13.45	59
13.5	69
13.55	79
13.6	67
13.65	65
13.7	49
13.75	63
13.8	43
13.85	45
13.9	46
13.95	30
14	46
14.05	44
14.1	54
14.15	44
14.2	43
14.25	41
14.3	42
14.35	34
14.4	50
14.45	40
14.5	43
14.55	28
14.6	26
14.65	43
14.7	35
14.75	39
14.8	29
14.85	37
14.9	33
14.95	43
15	35
15.05	31
15.1	38
15.15	47
15.2	37
15.25	37
15.3	37
15.35	23
15.4	35
15.45	38
15.5	35
15.55	49
15.6	45
15.65	42
15.7	47
15.75	38
15.8	47
15.85	42
15.9	49
15.95	56
16	37
16.05	38
16.1	32
16.15	36
16.2	40
16.25	40
16.3	32
16.35	33
16.4	37
16.45	37
16.5	44
16.55	46
16.6	35
16.65	50
16.7	35
16.75	33
16.8	32
16.85	33
16.9	32
16.95	31
17	31
17.05	28
17.1	37
17.15	38
17.2	25
17.25	35
17.3	17
17.35	21
17.4	27
17.45	30
17.5	31
17.55	27
17.6	23
17.65	25
17.7	20
17.75	21
17.8	23
17.85	23
17.9	27
17.95	24
18	26
18.05	26
18.1	29
18.15	35
18.2	26
18.25	23
18.3	30
18.35	29
18.4	23
18.45	25
18.5	24
18.55	27
18.6	21
18.65	23
18.7	32
18.75	25
18.8	30
18.85	43
18.9	40
18.95	45
19	62
19.05	82
19.1	101
19.15	131
19.2	104
19.25	89
19.3	53
19.35	50
19.4	44
19.45	35
19.5	40
19.55	27
19.6	20
19.65	25
19.7	26
19.75	30
19.8	24
19.85	24
19.9	37
19.95	29
20	20
20.05	25
20.1	20
20.15	23
20.2	35
20.25	32
20.3	35
20.35	37
20.4	37
20.45	36
20.5	51
20.55	59
20.6	68
20.65	105
20.7	124
20.75	176
20.8	220
20.85	226
20.9	249
20.95	254
21	201
21.05	131
21.1	108
21.15	99
21.2	77
21.25	67
21.3	73
21.35	87
21.4	105
21.45	86
21.5	75
21.55	85
21.6	55
21.65	39
21.7	51
21.75	41
21.8	46
21.85	35
21.9	37
21.95	31
22	36
22.05	26
22.1	22
22.15	38
22.2	30
22.25	32
22.3	37
22.35	44
22.4	46
22.45	34
22.5	32
22.55	42
22.6	35
22.65	35
22.7	46
22.75	47
22.8	24
22.85	29
22.9	44
22.95	34
23	48
23.05	52
23.1	55
23.15	74
23.2	88
23.25	129
23.3	131
23.35	143
23.4	205
23.45	234
23.5	270
23.55	285
23.6	243
23.65	189
23.7	144
23.75	92
23.8	62
23.85	64
23.9	61
23.95	54
24	58
24.05	50
24.1	43
24.15	48
24.2	55
24.25	53
24.3	47
24.35	65
24.4	48
24.45	48
24.5	79
24.55	78
24.6	82
24.65	96
24.7	137
24.75	201
24.8	234
24.85	305
24.9	383
24.95	408
25	371
25.05	308
25.1	198
25.15	169
25.2	131
25.25	102
25.3	76
25.35	56
25.4	48
25.45	50
25.5	57
25.55	54
25.6	53
25.65	50
25.7	45
25.75	47
25.8	52
25.85	44
25.9	41
25.95	39
26	40
26.05	45
26.1	39
26.15	43
26.2	39
26.25	34
26.3	43
26.35	37
26.4	53
26.45	40
26.5	42
26.55	38
26.6	42
26.65	52
26.7	39
26.75	39
26.8	52
26.85	39
26.9	50
26.95	45
27	50
27.05	68
27.1	75
27.15	66
27.2	62
27.25	60
27.3	63
27.35	60
27.4	61
27.45	47
27.5	34
27.55	60
27.6	55
27.65	52
27.7	55
27.75	39
27.8	36
27.85	53
27.9	45
27.95	67
28	62
28.05	66
28.1	65
28.15	80
28.2	90
28.25	121
28.3	130
28.35	152
28.4	165
28.45	178
28.5	223
28.55	244
28.6	257
28.65	294
28.7	365
28.75	401
28.8	504
28.85	611
28.9	646
28.95	520
29	437
29.05	307
29.1	238
29.15	191
29.2	147
29.25	99
29.3	92
29.35	68
29.4	77
29.45	50
29.5	64
29.55	76
29.6	61
29.65	71
29.7	49
29.75	41
29.8	51
29.85	46
29.9	48
29.95	43
30	41
30.05	55
30.1	49
30.15	52
30.2	53
30.25	64
30.3	57
30.35	80
30.4	92
30.45	83
30.5	80
30.55	84
30.6	75
30.65	67
30.7	55
30.75	57
30.8	46
30.85	57
30.9	45
30.95	55
31	49
31.05	61
31.1	44
31.15	52
31.2	60
31.25	89
31.3	98
31.35	99
31.4	135
31.45	170
31.5	165
31.55	225
31.6	222
31.65	222
31.7	209
31.75	180
31.8	139
31.85	139
31.9	101
31.95	113
32	91
32.05	82
32.1	84
32.15	66
32.2	62
32.25	50
32.3	46
32.35	50
32.4	62
32.45	48
32.5	43
32.55	39
32.6	29
32.65	46
32.7	40
32.75	29
32.8	43
32.85	55
32.9	46
32.95	37
33	56
33.05	65
33.1	64
33.15	73
33.2	99
33.25	92
33.3	114
33.35	113
33.4	134
33.45	149
33.5	154
33.55	150
33.6	122
33.65	106
33.7	98
33.75	66
33.8	55
33.85	49
33.9	41
33.95	51
34	45
34.05	51
34.1	60
34.15	66
34.2	76
34.25	86
34.3	104
34.35	145
34.4	185
34.45	206
34.5	237
34.55	257
34.6	169
34.65	172
34.7	110
34.75	96
34.8	78
34.85	64
34.9	59
34.95	51
35	44
35.05	55
35.1	50
35.15	33
35.2	43
35.25	37
35.3	30
35.35	28
35.4	36
35.45	26
35.5	29
35.55	31
35.6	48
35.65	36
35.7	34
35.75	27
35.8	42
35.85	32
35.9	28
35.95	35
36	36
36.05	41
36.1	43
36.15	66
36.2	53
36.25	71
36.3	79
36.35	70
36.4	46
36.45	48
36.5	51
36.55	43
36.6	38
36.65	45
36.7	44
36.75	56
36.8	59
36.85	70
36.9	72
36.95	81
37	116
37.05	113
37.1	151
37.15	107
37.2	137
37.25	137
37.3	157
37.35	122
37.4	114
37.45	80
37.5	78
37.55	50
37.6	38
37.65	38
37.7	39
37.75	30
37.8	37
37.85	44
37.9	34
37.95	39
38	36
38.05	45
38.1	27
38.15	36
38.2	35
38.25	31
38.3	38
38.35	33
38.4	29
38.45	45
38.5	30
38.55	36
38.6	35
38.65	51
38.7	54
38.75	74
38.8	76
38.85	60
38.9	62
38.95	57
39	48
39.05	40
39.1	38
39.15	44
39.2	42
39.25	33
39.3	34
39.35	32
39.4	33
39.45	52
39.5	41
39.55	46
39.6	46
39.65	54
39.7	74
39.75	79
39.8	82
39.85	78
39.9	94
39.95	93
40	128
40.05	120
40.1	134
40.15	106
40.2	107
40.25	91
40.3	71
40.35	51
40.4	66
40.45	47
40.5	54
40.55	46
40.6	49
40.65	38
40.7	45
40.75	60
40.8	32
40.85	73
40.9	67
40.95	83
41	109
41.05	116
41.1	149
41.15	164
41.2	160
41.25	151
41.3	147
41.35	130
41.4	134
41.45	118
41.5	108
41.55	86
41.6	102
41.65	74
41.7	68
41.75	90
41.8	97
41.85	120
41.9	135
41.95	178
42	175
42.05	184
42.1	163
42.15	202
42.2	229
42.25	216
42.3	195
42.35	163
42.4	153
42.45	136
42.5	143
42.55	114
42.6	97
42.65	86
42.7	73
42.75	71
42.8	59
42.85	55
42.9	35
42.95	48
43	40
43.05	31
43.1	41
43.15	40
43.2	37
43.25	35
43.3	55
43.35	60
43.4	69
43.45	58
43.5	60
43.55	67
43.6	67
43.65	76
43.7	58
43.75	61
43.8	47
43.85	50
43.9	51
43.95	40
44	25
44.05	38
44.1	47
44.15	38
44.2	61
44.25	56
44.3	46
44.35	68
44.4	83
44.45	104
44.5	89
44.55	101
44.6	86
44.65	74
44.7	77
44.75	85
44.8	65
44.85	54
44.9	58
44.95	58
45	36
45.05	47
45.1	37
45.15	25
45.2	35
45.25	36
45.3	32
45.35	27
45.4	24
45.45	30
45.5	34
45.55	31
45.6	30
45.65	34
45.7	24
45.75	26
45.8	22
45.85	20
45.9	33
45.95	25
46	28
46.05	31
46.1	19
46.15	22
46.2	29
46.25	29
46.3	36
46.35	28
46.4	42
46.45	39
46.5	46
46.55	47
46.6	51
46.65	55
46.7	48
46.75	54
46.8	51
46.85	37
46.9	46
46.95	42
47	42
47.05	35
47.1	33
47.15	19
47.2	34
47.25	37
47.3	20
47.35	25
47.4	28
47.45	29
47.5	34
47.55	29
47.6	32
47.65	30
47.7	27
47.75	38
47.8	35
47.85	34
47.9	51
47.95	45
48	52
48.05	47
48.1	57
48.15	56
48.2	44
48.25	54
48.3	56
48.35	70
48.4	89
48.45	96
48.5	95
48.55	115
48.6	152
48.65	150
48.7	170
48.75	167
48.8	199
48.85	194
48.9	186
48.95	183
49	187
49.05	132
49.1	124
49.15	96
49.2	103
49.25	72
49.3	72
49.35	59
49.4	53
49.45	60
49.5	45
49.55	46
49.6	37
49.65	54
49.7	52
49.75	61
49.8	71
49.85	76
49.9	73
49.95	85
50	74
50.05	85
50.1	87
50.15	91
50.2	97
50.25	79
50.3	92
50.35	92
50.4	67
50.45	55
50.5	51
50.55	63
50.6	80
50.65	67
50.7	70
50.75	97
50.8	75
50.85	85
50.9	95
50.95	100
51	102
51.05	111
51.1	98
51.15	87
51.2	95
51.25	88
51.3	68
51.35	72
51.4	52
51.45	59
51.5	43
51.55	31
51.6	30
51.65	38
51.7	23
51.75	37
51.8	28
51.85	19
51.9	35
51.95	37
52	27
52.05	31
52.1	28
52.15	37
52.2	58
52.25	30
52.3	39
52.35	35
52.4	41
52.45	50
52.5	41
52.55	48
52.6	53
52.65	61
52.7	68
52.75	64
52.8	78
52.85	87
52.9	88
52.95	69
53	103
53.05	79
53.1	80
53.15	79
53.2	80
53.25	68
53.3	70
53.35	46
53.4	43
53.45	55
53.5	59
53.55	59
53.6	59
53.65	54
53.7	63
53.75	67
53.8	83
53.85	84
53.9	102
53.95	100
54	105
54.05	92
54.1	111
54.15	127
54.2	94
54.25	102
54.3	90
54.35	77
54.4	71
54.45	69
54.5	65
54.55	67
54.6	47
54.65	57
54.7	56
54.75	59
54.8	71
54.85	69
54.9	65
54.95	70
55	60
55.05	59
55.1	67
55.15	37
55.2	38
55.25	40
55.3	46
55.35	32
55.4	43
55.45	37
55.5	39
55.55	29
55.6	40
55.65	28
55.7	57
55.75	40
55.8	39
55.85	48
55.9	50
55.95	38
56	39
56.05	49
56.1	58
56.15	55
56.2	50
56.25	61
56.3	57
56.35	82
56.4	74
56.45	81
56.5	96
56.55	94
56.6	137
56.65	100
56.7	127
56.75	144
56.8	131
56.85	147
56.9	133
56.95	130
57	136
57.05	101
57.1	94
57.15	77
57.2	65
57.25	65
57.3	67
57.35	52
57.4	73
57.45	42
57.5	50
57.55	66
57.6	41
57.65	45
57.7	55
57.75	37
57.8	54
57.85	60
57.9	48
57.95	52
58	47
58.05	53
58.1	43
58.15	57
58.2	56
58.25	47
58.3	63
58.35	69
58.4	55
58.45	74
58.5	65
58.55	75
58.6	69
58.65	90
58.7	84
58.75	82
58.8	60
58.85	59
58.9	49
58.95	60
59	31
59.05	52
59.1	40
59.15	40
59.2	48
59.25	42
59.3	33
59.35	26
59.4	37
59.45	29
59.5	44
59.55	29
59.6	39
59.65	36
59.7	21
59.75	28
59.8	34
59.85	33
59.9	37
59.95	32
60	34

## Sheet: Ce-FMA-no modu-120 min
5	122
5.05	113
5.1	140
5.15	135
5.2	140
5.25	135
5.3	107
5.35	122
5.4	129
5.45	111
5.5	106
5.55	136
5.6	132
5.65	119
5.7	94
5.75	117
5.8	105
5.85	99
5.9	118
5.95	103
6	117
6.05	102
6.1	115
6.15	134
6.2	102
6.25	96
6.3	96
6.35	99
6.4	115
6.45	105
6.5	92
6.55	103
6.6	106
6.65	100
6.7	95
6.75	104
6.8	81
6.85	110
6.9	103
6.95	102
7	102
7.05	100
7.1	96
7.15	89
7.2	92
7.25	106
7.3	94
7.35	90
7.4	89
7.45	99
7.5	93
7.55	105
7.6	130
7.65	101
7.7	111
7.75	123
7.8	126
7.85	124
7.9	147
7.95	189
8	228
8.05	249
8.1	322
8.15	396
8.2	481
8.25	669
8.3	835
8.35	691
8.4	454
8.45	246
8.5	187
8.55	143
8.6	147
8.65	140
8.7	94
8.75	113
8.8	104
8.85	99
8.9	100
8.95	108
9	87
9.05	83
9.1	92
9.15	100
9.2	121
9.25	136
9.3	138
9.35	148
9.4	211
9.45	256
9.5	318
9.55	405
9.6	394
9.65	304
9.7	196
9.75	138
9.8	110
9.85	92
9.9	97
9.95	81
10	67
10.05	69
10.1	73
10.15	70
10.2	66
10.25	66
10.3	86
10.35	68
10.4	63
10.45	69
10.5	63
10.55	70
10.6	50
10.65	73
10.7	69
10.75	64
10.8	53
10.85	57
10.9	62
10.95	67
11	58
11.05	55
11.1	52
11.15	49
11.2	56
11.25	49
11.3	55
11.35	58
11.4	61
11.45	55
11.5	52
11.55	63
11.6	59
11.65	57
11.7	50
11.75	57
11.8	37
11.85	53
11.9	54
11.95	58
12	45
12.05	49
12.1	40
12.15	50
12.2	57
12.25	59
12.3	59
12.35	58
12.4	57
12.45	65
12.5	46
12.55	48
12.6	38
12.65	39
12.7	63
12.75	54
12.8	52
12.85	54
12.9	45
12.95	49
13	55
13.05	42
13.1	54
13.15	48
13.2	44
13.25	53
13.3	66
13.35	61
13.4	51
13.45	63
13.5	59
13.55	68
13.6	66
13.65	52
13.7	51
13.75	46
13.8	54
13.85	47
13.9	44
13.95	45
14	39
14.05	36
14.1	43
14.15	44
14.2	59
14.25	48
14.3	51
14.35	37
14.4	49
14.45	38
14.5	50
14.55	48
14.6	43
14.65	43
14.7	45
14.75	31
14.8	25
14.85	38
14.9	39
14.95	55
15	39
15.05	41
15.1	40
15.15	42
15.2	34
15.25	39
15.3	38
15.35	32
15.4	27
15.45	36
15.5	36
15.55	30
15.6	33
15.65	36
15.7	39
15.75	48
15.8	38
15.85	36
15.9	48
15.95	36
16	40
16.05	33
16.1	40
16.15	34
16.2	31
16.25	38
16.3	36
16.35	44
16.4	39
16.45	48
16.5	35
16.55	58
16.6	53
16.65	50
16.7	44
16.75	48
16.8	46
16.85	38
16.9	38
16.95	35
17	37
17.05	29
17.1	44
17.15	29
17.2	26
17.25	35
17.3	34
17.35	31
17.4	39
17.45	29
17.5	28
17.55	32
17.6	42
17.65	36
17.7	41
17.75	26
17.8	25
17.85	36
17.9	47
17.95	33
18	31
18.05	29
18.1	35
18.15	33
18.2	38
18.25	21
18.3	40
18.35	36
18.4	36
18.45	29
18.5	32
18.55	28
18.6	22
18.65	31
18.7	27
18.75	33
18.8	44
18.85	43
18.9	51
18.95	57
19	58
19.05	61
19.1	100
19.15	99
19.2	100
19.25	78
19.3	53
19.35	43
19.4	47
19.45	39
19.5	34
19.55	29
19.6	37
19.65	38
19.7	26
19.75	28
19.8	34
19.85	37
19.9	27
19.95	35
20	30
20.05	46
20.1	21
20.15	32
20.2	24
20.25	37
20.3	39
20.35	29
20.4	37
20.45	29
20.5	38
20.55	46
20.6	52
20.65	73
20.7	91
20.75	143
20.8	137
20.85	193
20.9	187
20.95	167
21	134
21.05	98
21.1	72
21.15	54
21.2	58
21.25	63
21.3	54
21.35	67
21.4	78
21.45	74
21.5	73
21.55	43
21.6	43
21.65	28
21.7	37
21.75	32
21.8	25
21.85	28
21.9	29
21.95	40
22	23
22.05	33
22.1	40
22.15	38
22.2	34
22.25	37
22.3	26
22.35	17
22.4	22
22.45	40
22.5	40
22.55	22
22.6	37
22.65	32
22.7	42
22.75	37
22.8	35
22.85	30
22.9	35
22.95	46
23	31
23.05	34
23.1	47
23.15	55
23.2	61
23.25	70
23.3	119
23.35	115
23.4	153
23.45	153
23.5	204
23.55	196
23.6	172
23.65	111
23.7	81
23.75	76
23.8	60
23.85	40
23.9	37
23.95	57
24	40
24.05	43
24.1	36
24.15	54
24.2	45
24.25	39
24.3	47
24.35	35
24.4	43
24.45	35
24.5	41
24.55	51
24.6	74
24.65	74
24.7	102
24.75	155
24.8	169
24.85	248
24.9	295
24.95	299
25	298
25.05	205
25.1	127
25.15	82
25.2	69
25.25	61
25.3	42
25.35	55
25.4	41
25.45	56
25.5	44
25.55	40
25.6	33
25.65	34
25.7	41
25.75	23
25.8	24
25.85	38
25.9	31
25.95	26
26	34
26.05	36
26.1	33
26.15	30
26.2	29
26.25	36
26.3	24
26.35	32
26.4	35
26.45	35
26.5	26
26.55	31
26.6	35
26.65	54
26.7	33
26.75	38
26.8	23
26.85	36
26.9	31
26.95	42
27	44
27.05	36
27.1	31
27.15	46
27.2	39
27.25	47
27.3	38
27.35	33
27.4	49
27.45	43
27.5	30
27.55	38
27.6	44
27.65	33
27.7	32
27.75	29
27.8	47
27.85	40
27.9	43
27.95	41
28	59
28.05	43
28.1	59
28.15	54
28.2	64
28.25	79
28.3	103
28.35	130
28.4	138
28.45	144
28.5	188
28.55	180
28.6	199
28.65	227
28.7	291
28.75	367
28.8	436
28.85	506
28.9	485
28.95	398
29	257
29.05	197
29.1	135
29.15	104
29.2	70
29.25	65
29.3	58
29.35	55
29.4	52
29.45	49
29.5	50
29.55	42
29.6	45
29.65	45
29.7	38
29.75	38
29.8	37
29.85	44
29.9	29
29.95	33
30	43
30.05	31
30.1	37
30.15	45
30.2	42
30.25	51
30.3	51
30.35	60
30.4	74
30.45	64
30.5	70
30.55	54
30.6	54
30.65	52
30.7	46
30.75	34
30.8	47
30.85	37
30.9	30
30.95	44
31	40
31.05	40
31.1	43
31.15	50
31.2	52
31.25	84
31.3	85
31.35	105
31.4	118
31.45	131
31.5	130
31.55	153
31.6	170
31.65	202
31.7	165
31.75	131
31.8	119
31.85	82
31.9	61
31.95	66
32	70
32.05	68
32.1	59
32.15	38
32.2	41
32.25	42
32.3	43
32.35	24
32.4	33
32.45	29
32.5	29
32.55	30
32.6	30
32.65	34
32.7	35
32.75	35
32.8	28
32.85	32
32.9	36
32.95	27
33	58
33.05	44
33.1	46
33.15	64
33.2	88
33.25	100
33.3	101
33.35	81
33.4	103
33.45	124
33.5	130
33.55	131
33.6	94
33.65	89
33.7	52
33.75	54
33.8	42
33.85	55
33.9	44
33.95	41
34	34
34.05	44
34.1	38
34.15	51
34.2	63
34.25	72
34.3	108
34.35	130
34.4	150
34.45	209
34.5	229
34.55	177
34.6	159
34.65	106
34.7	79
34.75	86
34.8	75
34.85	63
34.9	37
34.95	57
35	44
35.05	28
35.1	30
35.15	46
35.2	32
35.25	32
35.3	30
35.35	26
35.4	21
35.45	32
35.5	24
35.55	21
35.6	17
35.65	23
35.7	20
35.75	25
35.8	26
35.85	29
35.9	37
35.95	32
36	36
36.05	31
36.1	46
36.15	51
36.2	47
36.25	61
36.3	48
36.35	37
36.4	39
36.45	30
36.5	27
36.55	37
36.6	39
36.65	45
36.7	55
36.75	42
36.8	63
36.85	57
36.9	66
36.95	80
37	86
37.05	90
37.1	112
37.15	104
37.2	125
37.25	143
37.3	127
37.35	101
37.4	86
37.45	56
37.5	44
37.55	35
37.6	33
37.65	31
37.7	33
37.75	36
37.8	40
37.85	26
37.9	26
37.95	22
38	29
38.05	31
38.1	27
38.15	24
38.2	19
38.25	32
38.3	23
38.35	26
38.4	36
38.45	30
38.5	42
38.55	34
38.6	53
38.65	60
38.7	46
38.75	49
38.8	50
38.85	52
38.9	39
38.95	42
39	32
39.05	34
39.1	28
39.15	31
39.2	36
39.25	25
39.3	33
39.35	36
39.4	31
39.45	30
39.5	40
39.55	39
39.6	37
39.65	53
39.7	76
39.75	57
39.8	61
39.85	100
39.9	74
39.95	104
40	94
40.05	102
40.1	120
40.15	80
40.2	80
40.25	65
40.3	60
40.35	44
40.4	30
40.45	40
40.5	37
40.55	43
40.6	36
40.65	30
40.7	43
40.75	37
40.8	41
40.85	51
40.9	71
40.95	74
41	102
41.05	116
41.1	123
41.15	121
41.2	97
41.25	107
41.3	106
41.35	108
41.4	120
41.45	89
41.5	85
41.55	65
41.6	81
41.65	65
41.7	60
41.75	84
41.8	85
41.85	122
41.9	126
41.95	165
42	192
42.05	203
42.1	177
42.15	185
42.2	195
42.25	172
42.3	164
42.35	137
42.4	120
42.45	115
42.5	102
42.55	83
42.6	66
42.65	74
42.7	62
42.75	40
42.8	47
42.85	43
42.9	37
42.95	40
43	49
43.05	36
43.1	42
43.15	32
43.2	30
43.25	41
43.3	47
43.35	45
43.4	57
43.45	72
43.5	57
43.55	66
43.6	62
43.65	37
43.7	46
43.75	46
43.8	44
43.85	32
43.9	34
43.95	32
44	32
44.05	45
44.1	35
44.15	41
44.2	31
44.25	55
44.3	58
44.35	71
44.4	82
44.45	81
44.5	95
44.55	82
44.6	75
44.65	78
44.7	62
44.75	52
44.8	58
44.85	37
44.9	43
44.95	40
45	33
45.05	43
45.1	29
45.15	26
45.2	24
45.25	27
45.3	12
45.35	26
45.4	29
45.45	16
45.5	27
45.55	28
45.6	30
45.65	26
45.7	21
45.75	20
45.8	31
45.85	25
45.9	17
45.95	32
46	25
46.05	22
46.1	34
46.15	26
46.2	30
46.25	34
46.3	26
46.35	35
46.4	35
46.45	43
46.5	51
46.55	44
46.6	38
46.65	49
46.7	56
46.75	49
46.8	29
46.85	43
46.9	37
46.95	37
47	29
47.05	29
47.1	23
47.15	31
47.2	22
47.25	24
47.3	18
47.35	23
47.4	25
47.45	30
47.5	34
47.55	27
47.6	21
47.65	34
47.7	27
47.75	31
47.8	39
47.85	35
47.9	38
47.95	40
48	40
48.05	43
48.1	50
48.15	33
48.2	44
48.25	43
48.3	49
48.35	54
48.4	85
48.45	85
48.5	99
48.55	133
48.6	135
48.65	121
48.7	158
48.75	155
48.8	199
48.85	194
48.9	162
48.95	161
49	123
49.05	119
49.1	93
49.15	95
49.2	76
49.25	48
49.3	58
49.35	41
49.4	51
49.45	42
49.5	45
49.55	36
49.6	40
49.65	51
49.7	42
49.75	49
49.8	73
49.85	62
49.9	77
49.95	83
50	87
50.05	77
50.1	89
50.15	90
50.2	71
50.25	76
50.3	68
50.35	63
50.4	71
50.45	63
50.5	60
50.55	53
50.6	53
50.65	66
50.7	63
50.75	66
50.8	88
50.85	81
50.9	84
50.95	103
51	93
51.05	91
51.1	93
51.15	91
51.2	78
51.25	53
51.3	66
51.35	51
51.4	39
51.45	33
51.5	29
51.55	31
51.6	32
51.65	32
51.7	23
51.75	31
51.8	27
51.85	35
51.9	27
51.95	28
52	24
52.05	31
52.1	28
52.15	36
52.2	31
52.25	36
52.3	35
52.35	42
52.4	31
52.45	39
52.5	56
52.55	48
52.6	54
52.65	58
52.7	59
52.75	64
52.8	79
52.85	78
52.9	85
52.95	87
53	87
53.05	88
53.1	70
53.15	79
53.2	75
53.25	53
53.3	55
53.35	27
53.4	39
53.45	44
53.5	57
53.55	54
53.6	46
53.65	47
53.7	64
53.75	61
53.8	66
53.85	80
53.9	96
53.95	84
54	112
54.05	85
54.1	99
54.15	112
54.2	92
54.25	88
54.3	85
54.35	70
54.4	74
54.45	67
54.5	43
54.55	55
54.6	55
54.65	50
54.7	44
54.75	61
54.8	70
54.85	49
54.9	54
54.95	56
55	49
55.05	44
55.1	26
55.15	33
55.2	20
55.25	34
55.3	31
55.35	25
55.4	26
55.45	30
55.5	30
55.55	33
55.6	46
55.65	31
55.7	41
55.75	44
55.8	48
55.85	42
55.9	45
55.95	48
56	43
56.05	57
56.1	37
56.15	44
56.2	64
56.25	50
56.3	60
56.35	51
56.4	79
56.45	79
56.5	74
56.55	110
56.6	119
56.65	124
56.7	110
56.75	121
56.8	121
56.85	115
56.9	112
56.95	106
57	100
57.05	74
57.1	74
57.15	64
57.2	61
57.25	58
57.3	36
57.35	29
57.4	40
57.45	41
57.5	41
57.55	50
57.6	39
57.65	40
57.7	29
57.75	33
57.8	58
57.85	44
57.9	53
57.95	50
58	46
58.05	50
58.1	30
58.15	48
58.2	52
58.25	42
58.3	46
58.35	58
58.4	72
58.45	66
58.5	73
58.55	67
58.6	71
58.65	51
58.7	69
58.75	69
58.8	50
58.85	68
58.9	64
58.95	59
59	52
59.05	37
59.1	38
59.15	32
59.2	34
59.25	28
59.3	34
59.35	22
59.4	26
59.45	28
59.5	22
59.55	29
59.6	35
59.65	36
59.7	36
59.75	34
59.8	35
59.85	34
59.9	35
59.95	31
60	31

## Sheet: Ce-FMA-no modu-150 min
5	122
5.05	117
5.1	105
5.15	100
5.2	89
5.25	88
5.3	104
5.35	114
5.4	89
5.45	87
5.5	97
5.55	89
5.6	91
5.65	100
5.7	87
5.75	108
5.8	107
5.85	89
5.9	94
5.95	105
6	92
6.05	88
6.1	91
6.15	88
6.2	87
6.25	98
6.3	91
6.35	92
6.4	89
6.45	85
6.5	95
6.55	71
6.6	87
6.65	97
6.7	83
6.75	64
6.8	86
6.85	67
6.9	83
6.95	75
7	85
7.05	78
7.1	85
7.15	85
7.2	79
7.25	73
7.3	73
7.35	93
7.4	87
7.45	78
7.5	90
7.55	108
7.6	84
7.65	73
7.7	99
7.75	97
7.8	101
7.85	107
7.9	127
7.95	146
8	180
8.05	203
8.1	262
8.15	309
8.2	333
8.25	448
8.3	603
8.35	697
8.4	767
8.45	691
8.5	484
8.55	331
8.6	240
8.65	170
8.7	138
8.75	112
8.8	99
8.85	98
8.9	79
8.95	81
9	70
9.05	84
9.1	87
9.15	102
9.2	89
9.25	112
9.3	107
9.35	138
9.4	136
9.45	162
9.5	225
9.55	267
9.6	310
9.65	427
9.7	387
9.75	314
9.8	210
9.85	154
9.9	104
9.95	103
10	78
10.05	73
10.1	55
10.15	49
10.2	68
10.25	50
10.3	46
10.35	68
10.4	44
10.45	63
10.5	45
10.55	56
10.6	69
10.65	67
10.7	46
10.75	55
10.8	45
10.85	48
10.9	60
10.95	43
11	43
11.05	56
11.1	49
11.15	53
11.2	53
11.25	60
11.3	51
11.35	72
11.4	55
11.45	54
11.5	53
11.55	51
11.6	37
11.65	45
11.7	61
11.75	64
11.8	38
11.85	45
11.9	40
11.95	33
12	41
12.05	41
12.1	37
12.15	53
12.2	49
12.25	42
12.3	51
12.35	51
12.4	42
12.45	44
12.5	49
12.55	43
12.6	37
12.65	42
12.7	51
12.75	46
12.8	47
12.85	41
12.9	49
12.95	43
13	39
13.05	30
13.1	36
13.15	47
13.2	40
13.25	46
13.3	45
13.35	48
13.4	53
13.45	51
13.5	58
13.55	64
13.6	73
13.65	59
13.7	50
13.75	55
13.8	45
13.85	37
13.9	39
13.95	37
14	40
14.05	34
14.1	39
14.15	40
14.2	35
14.25	27
14.3	28
14.35	31
14.4	37
14.45	26
14.5	31
14.55	30
14.6	36
14.65	37
14.7	34
14.75	36
14.8	29
14.85	32
14.9	42
14.95	32
15	28
15.05	37
15.1	28
15.15	43
15.2	36
15.25	48
15.3	29
15.35	30
15.4	31
15.45	27
15.5	42
15.55	27
15.6	24
15.65	33
15.7	36
15.75	30
15.8	30
15.85	39
15.9	33
15.95	32
16	40
16.05	45
16.1	31
16.15	39
16.2	29
16.25	27
16.3	31
16.35	39
16.4	32
16.45	32
16.5	39
16.55	34
16.6	36
16.65	44
16.7	42
16.75	38
16.8	36
16.85	36
16.9	24
16.95	34
17	31
17.05	24
17.1	31
17.15	30
17.2	37
17.25	29
17.3	21
17.35	24
17.4	24
17.45	26
17.5	30
17.55	27
17.6	25
17.65	27
17.7	29
17.75	27
17.8	27
17.85	23
17.9	27
17.95	27
18	22
18.05	23
18.1	27
18.15	32
18.2	25
18.25	27
18.3	29
18.35	32
18.4	27
18.45	32
18.5	36
18.55	24
18.6	20
18.65	29
18.7	25
18.75	27
18.8	34
18.85	29
18.9	40
18.95	27
19	39
19.05	54
19.1	66
19.15	78
19.2	97
19.25	101
19.3	91
19.35	76
19.4	70
19.45	47
19.5	34
19.55	39
19.6	33
19.65	21
19.7	30
19.75	25
19.8	29
19.85	34
19.9	27
19.95	28
20	24
20.05	34
20.1	31
20.15	21
20.2	36
20.25	17
20.3	35
20.35	34
20.4	22
20.45	31
20.5	42
20.55	43
20.6	33
20.65	70
20.7	57
20.75	99
20.8	111
20.85	154
20.9	171
20.95	206
21	205
21.05	178
21.1	131
21.15	108
21.2	76
21.25	73
21.3	61
21.35	50
21.4	73
21.45	61
21.5	78
21.55	57
21.6	67
21.65	64
21.7	55
21.75	44
21.8	35
21.85	28
21.9	38
21.95	29
22	31
22.05	42
22.1	32
22.15	31
22.2	31
22.25	39
22.3	24
22.35	27
22.4	35
22.45	25
22.5	43
22.55	28
22.6	34
22.65	27
22.7	32
22.75	33
22.8	29
22.85	30
22.9	29
22.95	33
23	42
23.05	45
23.1	51
23.15	54
23.2	50
23.25	63
23.3	66
23.35	80
23.4	94
23.45	114
23.5	157
23.55	174
23.6	218
23.65	202
23.7	174
23.75	146
23.8	78
23.85	58
23.9	57
23.95	46
24	52
24.05	43
24.1	40
24.15	36
24.2	35
24.25	35
24.3	34
24.35	44
24.4	42
24.45	44
24.5	46
24.55	60
24.6	56
24.65	66
24.7	68
24.75	84
24.8	91
24.85	136
24.9	166
24.95	254
25	263
25.05	286
25.1	266
25.15	214
25.2	155
25.25	102
25.3	79
25.35	50
25.4	60
25.45	52
25.5	53
25.55	45
25.6	33
25.65	49
25.7	43
25.75	38
25.8	35
25.85	33
25.9	38
25.95	30
26	31
26.05	41
26.1	43
26.15	37
26.2	29
26.25	35
26.3	30
26.35	40
26.4	29
26.45	45
26.5	38
26.55	46
26.6	27
26.65	34
26.7	33
26.75	34
26.8	44
26.85	47
26.9	31
26.95	44
27	37
27.05	36
27.1	52
27.15	40
27.2	42
27.25	46
27.3	46
27.35	54
27.4	48
27.45	34
27.5	39
27.55	47
27.6	35
27.65	41
27.7	42
27.75	39
27.8	38
27.85	48
27.9	37
27.95	50
28	38
28.05	35
28.1	50
28.15	54
28.2	64
28.25	45
28.3	62
28.35	83
28.4	77
28.45	116
28.5	127
28.55	145
28.6	168
28.65	171
28.7	176
28.75	203
28.8	241
28.85	294
28.9	405
28.95	444
29	452
29.05	351
29.1	256
29.15	203
29.2	151
29.25	98
29.3	78
29.35	66
29.4	74
29.45	47
29.5	45
29.55	45
29.6	54
29.65	48
29.7	35
29.75	42
29.8	36
29.85	35
29.9	43
29.95	33
30	20
30.05	35
30.1	42
30.15	39
30.2	34
30.25	34
30.3	42
30.35	45
30.4	53
30.45	68
30.5	67
30.55	72
30.6	74
30.65	65
30.7	60
30.75	46
30.8	43
30.85	40
30.9	30
30.95	32
31	28
31.05	50
31.1	46
31.15	42
31.2	34
31.25	35
31.3	54
31.35	46
31.4	78
31.45	76
31.5	92
31.55	105
31.6	132
31.65	137
31.7	147
31.75	180
31.8	171
31.85	134
31.9	128
31.95	88
32	78
32.05	66
32.1	66
32.15	56
32.2	48
32.25	54
32.3	33
32.35	34
32.4	37
32.45	31
32.5	27
32.55	24
32.6	37
32.65	30
32.7	32
32.75	30
32.8	22
32.85	30
32.9	34
32.95	40
33	32
33.05	37
33.1	38
33.15	45
33.2	47
33.25	62
33.3	72
33.35	73
33.4	80
33.45	82
33.5	101
33.55	126
33.6	116
33.65	93
33.7	86
33.75	73
33.8	51
33.85	51
33.9	48
33.95	35
34	37
34.05	45
34.1	36
34.15	39
34.2	36
34.25	48
34.3	51
34.35	59
34.4	89
34.45	117
34.5	111
34.55	146
34.6	183
34.65	179
34.7	165
34.75	109
34.8	80
34.85	79
34.9	55
34.95	42
35	40
35.05	41
35.1	46
35.15	25
35.2	32
35.25	42
35.3	35
35.35	24
35.4	31
35.45	29
35.5	27
35.55	21
35.6	29
35.65	21
35.7	30
35.75	25
35.8	26
35.85	22
35.9	26
35.95	35
36	28
36.05	37
36.1	24
36.15	35
36.2	44
36.25	31
36.3	50
36.35	53
36.4	46
36.45	40
36.5	58
36.55	35
36.6	32
36.65	39
36.7	23
36.75	37
36.8	36
36.85	35
36.9	56
36.95	48
37	57
37.05	57
37.1	69
37.15	90
37.2	77
37.25	95
37.3	119
37.35	109
37.4	115
37.45	103
37.5	67
37.55	51
37.6	46
37.65	38
37.7	41
37.75	21
37.8	43
37.85	35
37.9	24
37.95	19
38	22
38.05	26
38.1	16
38.15	28
38.2	26
38.25	22
38.3	24
38.35	27
38.4	24
38.45	21
38.5	24
38.55	30
38.6	29
38.65	34
38.7	33
38.75	44
38.8	56
38.85	46
38.9	53
38.95	57
39	47
39.05	37
39.1	27
39.15	32
39.2	30
39.25	39
39.3	31
39.35	26
39.4	22
39.45	28
39.5	33
39.55	35
39.6	35
39.65	35
39.7	42
39.75	48
39.8	49
39.85	54
39.9	63
39.95	51
40	97
40.05	84
40.1	97
40.15	104
40.2	81
40.25	68
40.3	78
40.35	35
40.4	43
40.45	45
40.5	24
40.55	34
40.6	45
40.65	32
40.7	42
40.75	37
40.8	33
40.85	39
40.9	35
40.95	48
41	59
41.05	62
41.1	67
41.15	106
41.2	102
41.25	123
41.3	137
41.35	118
41.4	110
41.45	103
41.5	103
41.55	90
41.6	76
41.65	66
41.7	56
41.75	63
41.8	84
41.85	59
41.9	77
41.95	98
42	124
42.05	129
42.1	132
42.15	140
42.2	167
42.25	159
42.3	135
42.35	152
42.4	114
42.45	129
42.5	97
42.55	77
42.6	74
42.65	96
42.7	77
42.75	63
42.8	63
42.85	52
42.9	36
42.95	34
43	37
43.05	37
43.1	38
43.15	23
43.2	26
43.25	31
43.3	36
43.35	29
43.4	34
43.45	46
43.5	43
43.55	60
43.6	39
43.65	51
43.7	48
43.75	46
43.8	40
43.85	44
43.9	28
43.95	30
44	30
44.05	32
44.1	26
44.15	34
44.2	33
44.25	38
44.3	42
44.35	35
44.4	61
44.45	53
44.5	74
44.55	57
44.6	60
44.65	66
44.7	69
44.75	54
44.8	47
44.85	54
44.9	44
44.95	40
45	36
45.05	36
45.1	32
45.15	34
45.2	35
45.25	26
45.3	24
45.35	22
45.4	23
45.45	21
45.5	21
45.55	24
45.6	17
45.65	20
45.7	18
45.75	16
45.8	20
45.85	11
45.9	21
45.95	18
46	22
46.05	29
46.1	38
46.15	25
46.2	19
46.25	22
46.3	18
46.35	32
46.4	28
46.45	26
46.5	23
46.55	24
46.6	41
46.65	32
46.7	32
46.75	35
46.8	43
46.85	45
46.9	35
46.95	32
47	24
47.05	13
47.1	18
47.15	26
47.2	21
47.25	28
47.3	31
47.35	23
47.4	31
47.45	24
47.5	28
47.55	22
47.6	26
47.65	23
47.7	28
47.75	24
47.8	30
47.85	27
47.9	31
47.95	29
48	41
48.05	29
48.1	38
48.15	35
48.2	34
48.25	33
48.3	41
48.35	39
48.4	43
48.45	47
48.5	57
48.55	65
48.6	80
48.65	100
48.7	100
48.75	108
48.8	124
48.85	136
48.9	145
48.95	130
49	128
49.05	130
49.1	140
49.15	94
49.2	84
49.25	79
49.3	74
49.35	66
49.4	58
49.45	45
49.5	39
49.55	47
49.6	33
49.65	25
49.7	40
49.75	34
49.8	42
49.85	45
49.9	40
49.95	54
50	57
50.05	80
50.1	65
50.15	56
50.2	59
50.25	65
50.3	73
50.35	65
50.4	69
50.45	45
50.5	58
50.55	46
50.6	55
50.65	56
50.7	48
50.75	41
50.8	51
50.85	53
50.9	76
50.95	68
51	87
51.05	88
51.1	85
51.15	82
51.2	67
51.25	88
51.3	55
51.35	60
51.4	48
51.45	44
51.5	31
51.55	21
51.6	34
51.65	21
51.7	32
51.75	30
51.8	29
51.85	23
51.9	24
51.95	23
52	23
52.05	18
52.1	29
52.15	21
52.2	32
52.25	20
52.3	19
52.35	22
52.4	29
52.45	21
52.5	33
52.55	29
52.6	54
52.65	29
52.7	36
52.75	44
52.8	54
52.85	53
52.9	67
52.95	67
53	65
53.05	71
53.1	67
53.15	62
53.2	54
53.25	57
53.3	37
53.35	44
53.4	39
53.45	44
53.5	35
53.55	38
53.6	46
53.65	39
53.7	40
53.75	35
53.8	49
53.85	47
53.9	69
53.95	72
54	68
54.05	74
54.1	81
54.15	79
54.2	70
54.25	69
54.3	72
54.35	77
54.4	72
54.45	67
54.5	51
54.55	57
54.6	47
54.65	49
54.7	47
54.75	55
54.8	50
54.85	40
54.9	57
54.95	42
55	49
55.05	53
55.1	39
55.15	43
55.2	37
55.25	29
55.3	31
55.35	26
55.4	21
55.45	26
55.5	35
55.55	30
55.6	34
55.65	28
55.7	33
55.75	33
55.8	38
55.85	36
55.9	48
55.95	37
56	46
56.05	47
56.1	37
56.15	36
56.2	36
56.25	44
56.3	38
56.35	45
56.4	42
56.45	44
56.5	65
56.55	73
56.6	68
56.65	83
56.7	102
56.75	131
56.8	88
56.85	105
56.9	92
56.95	102
57	101
57.05	78
57.1	79
57.15	86
57.2	52
57.25	39
57.3	56
57.35	38
57.4	47
57.45	41
57.5	34
57.55	36
57.6	35
57.65	31
57.7	37
57.75	38
57.8	42
57.85	28
57.9	39
57.95	44
58	41
58.05	49
58.1	54
58.15	45
58.2	39
58.25	38
58.3	47
58.35	35
58.4	44
58.45	46
58.5	43
58.55	63
58.6	66
58.65	84
58.7	81
58.75	41
58.8	55
58.85	53
58.9	54
58.95	37
59	39
59.05	34
59.1	40
59.15	27
59.2	46
59.25	28
59.3	38
59.35	30
59.4	21
59.45	28
59.5	28
59.55	25
59.6	26
59.65	22
59.7	25
59.75	22
59.8	43
59.85	27
59.9	35
59.95	28
60	38

## Sheet: Ce-FMA-no modu-180 min
5	129
5.05	144
5.1	139
5.15	133
5.2	133
5.25	118
5.3	119
5.35	124
5.4	124
5.45	127
5.5	126
5.55	109
5.6	112
5.65	100
5.7	104
5.75	93
5.8	114
5.85	102
5.9	122
5.95	118
6	93
6.05	105
6.1	80
6.15	111
6.2	119
6.25	103
6.3	104
6.35	125
6.4	107
6.45	124
6.5	83
6.55	109
6.6	107
6.65	100
6.7	104
6.75	124
6.8	117
6.85	101
6.9	103
6.95	111
7	86
7.05	101
7.1	105
7.15	103
7.2	93
7.25	87
7.3	100
7.35	124
7.4	127
7.45	101
7.5	97
7.55	121
7.6	151
7.65	137
7.7	133
7.75	158
7.8	176
7.85	181
7.9	237
7.95	254
8	320
8.05	418
8.1	515
8.15	670
8.2	797
8.25	859
8.3	677
8.35	619
8.4	484
8.45	320
8.5	226
8.55	160
8.6	149
8.65	108
8.7	107
8.75	99
8.8	88
8.85	101
8.9	95
8.95	98
9	105
9.05	119
9.1	110
9.15	133
9.2	137
9.25	163
9.3	198
9.35	237
9.4	289
9.45	374
9.5	395
9.55	362
9.6	315
9.65	284
9.7	211
9.75	155
9.8	113
9.85	86
9.9	97
9.95	91
10	67
10.05	71
10.1	63
10.15	88
10.2	63
10.25	56
10.3	70
10.35	79
10.4	52
10.45	56
10.5	65
10.55	72
10.6	76
10.65	66
10.7	66
10.75	75
10.8	62
10.85	55
10.9	49
10.95	69
11	57
11.05	48
11.1	62
11.15	58
11.2	57
11.25	42
11.3	64
11.35	49
11.4	64
11.45	61
11.5	62
11.55	52
11.6	53
11.65	56
11.7	58
11.75	72
11.8	43
11.85	59
11.9	46
11.95	53
12	52
12.05	61
12.1	55
12.15	46
12.2	61
12.25	46
12.3	51
12.35	57
12.4	59
12.45	35
12.5	56
12.55	41
12.6	58
12.65	52
12.7	51
12.75	46
12.8	50
12.85	62
12.9	46
12.95	49
13	46
13.05	56
13.1	53
13.15	50
13.2	58
13.25	56
13.3	46
13.35	44
13.4	66
13.45	63
13.5	46
13.55	58
13.6	49
13.65	58
13.7	43
13.75	47
13.8	39
13.85	61
13.9	43
13.95	57
14	44
14.05	49
14.1	54
14.15	49
14.2	35
14.25	36
14.3	43
14.35	40
14.4	35
14.45	49
14.5	53
14.55	36
14.6	52
14.65	53
14.7	49
14.75	43
14.8	45
14.85	52
14.9	41
14.95	40
15	53
15.05	40
15.1	38
15.15	35
15.2	32
15.25	49
15.3	53
15.35	46
15.4	39
15.45	41
15.5	45
15.55	38
15.6	40
15.65	47
15.7	44
15.75	55
15.8	62
15.85	47
15.9	57
15.95	41
16	51
16.05	40
16.1	34
16.15	42
16.2	50
16.25	43
16.3	34
16.35	38
16.4	45
16.45	50
16.5	49
16.55	41
16.6	45
16.65	44
16.7	43
16.75	46
16.8	41
16.85	30
16.9	47
16.95	41
17	28
17.05	48
17.1	43
17.15	35
17.2	34
17.25	38
17.3	42
17.35	35
17.4	42
17.45	48
17.5	42
17.55	44
17.6	41
17.65	54
17.7	38
17.75	43
17.8	41
17.85	35
17.9	34
17.95	43
18	30
18.05	40
18.1	30
18.15	35
18.2	31
18.25	44
18.3	51
18.35	48
18.4	50
18.45	37
18.5	40
18.55	47
18.6	33
18.65	42
18.7	37
18.75	32
18.8	51
18.85	48
18.9	62
18.95	80
19	86
19.05	107
19.1	108
19.15	111
19.2	95
19.25	76
19.3	60
19.35	50
19.4	48
19.45	49
19.5	37
19.55	35
19.6	48
19.65	44
19.7	31
19.75	35
19.8	45
19.85	50
19.9	37
19.95	38
20	29
20.05	31
20.1	40
20.15	41
20.2	54
20.25	44
20.3	42
20.35	36
20.4	48
20.45	60
20.5	61
20.55	84
20.6	106
20.65	125
20.7	160
20.75	209
20.8	192
20.85	248
20.9	204
20.95	158
21	132
21.05	100
21.1	94
21.15	84
21.2	67
21.25	79
21.3	86
21.35	93
21.4	74
21.45	82
21.5	60
21.55	61
21.6	37
21.65	55
21.7	45
21.75	42
21.8	40
21.85	44
21.9	32
21.95	46
22	31
22.05	29
22.1	39
22.15	38
22.2	31
22.25	40
22.3	33
22.35	37
22.4	31
22.45	28
22.5	35
22.55	40
22.6	38
22.65	23
22.7	47
22.75	31
22.8	32
22.85	44
22.9	35
22.95	34
23	37
23.05	48
23.1	45
23.15	66
23.2	87
23.25	110
23.3	133
23.35	167
23.4	209
23.45	248
23.5	195
23.55	176
23.6	125
23.65	97
23.7	86
23.75	59
23.8	47
23.85	47
23.9	34
23.95	41
24	50
24.05	34
24.1	44
24.15	39
24.2	31
24.25	38
24.3	38
24.35	45
24.4	30
24.45	65
24.5	68
24.55	70
24.6	94
24.65	110
24.7	181
24.75	227
24.8	277
24.85	310
24.9	341
24.95	263
25	239
25.05	166
25.1	128
25.15	90
25.2	71
25.25	41
25.3	48
25.35	52
25.4	34
25.45	26
25.5	42
25.55	55
25.6	33
25.65	42
25.7	33
25.75	32
25.8	35
25.85	31
25.9	34
25.95	46
26	38
26.05	28
26.1	36
26.15	28
26.2	37
26.25	44
26.3	39
26.35	21
26.4	26
26.45	39
26.5	47
26.55	44
26.6	29
26.65	32
26.7	33
26.75	44
26.8	38
26.85	31
26.9	37
26.95	41
27	38
27.05	44
27.1	51
27.15	51
27.2	46
27.25	27
27.3	37
27.35	43
27.4	40
27.45	30
27.5	42
27.55	38
27.6	38
27.65	36
27.7	38
27.75	31
27.8	30
27.85	36
27.9	43
27.95	39
28	58
28.05	51
28.1	69
28.15	81
28.2	79
28.25	97
28.3	143
28.35	172
28.4	175
28.45	187
28.5	184
28.55	229
28.6	274
28.65	335
28.7	442
28.75	489
28.8	527
28.85	472
28.9	389
28.95	302
29	232
29.05	160
29.1	128
29.15	96
29.2	74
29.25	66
29.3	53
29.35	50
29.4	49
29.45	49
29.5	43
29.55	35
29.6	44
29.65	41
29.7	29
29.75	24
29.8	43
29.85	38
29.9	29
29.95	31
30	41
30.05	41
30.1	43
30.15	36
30.2	53
30.25	60
30.3	68
30.35	75
30.4	81
30.45	57
30.5	60
30.55	55
30.6	57
30.65	37
30.7	27
30.75	44
30.8	36
30.85	43
30.9	32
30.95	32
31	36
31.05	37
31.1	55
31.15	55
31.2	65
31.25	88
31.3	110
31.35	122
31.4	147
31.45	155
31.5	157
31.55	184
31.6	179
31.65	162
31.7	145
31.75	131
31.8	106
31.85	86
31.9	70
31.95	81
32	56
32.05	46
32.1	35
32.15	47
32.2	34
32.25	37
32.3	39
32.35	39
32.4	26
32.45	25
32.5	38
32.55	35
32.6	23
32.65	32
32.7	33
32.75	28
32.8	44
32.85	36
32.9	34
32.95	51
33	41
33.05	65
33.1	63
33.15	80
33.2	87
33.25	97
33.3	131
33.35	142
33.4	126
33.45	123
33.5	113
33.55	98
33.6	87
33.65	69
33.7	56
33.75	52
33.8	41
33.85	46
33.9	26
33.95	38
34	46
34.05	42
34.1	42
34.15	60
34.2	94
34.25	105
34.3	135
34.35	190
34.4	220
34.45	202
34.5	173
34.55	150
34.6	131
34.65	99
34.7	88
34.75	72
34.8	72
34.85	44
34.9	44
34.95	42
35	41
35.05	38
35.1	28
35.15	30
35.2	21
35.25	33
35.3	28
35.35	30
35.4	30
35.45	23
35.5	26
35.55	29
35.6	24
35.65	23
35.7	26
35.75	29
35.8	36
35.85	37
35.9	37
35.95	36
36	42
36.05	43
36.1	51
36.15	59
36.2	73
36.25	62
36.3	57
36.35	50
36.4	36
36.45	29
36.5	43
36.55	41
36.6	34
36.65	36
36.7	57
36.75	47
36.8	71
36.85	71
36.9	95
36.95	89
37	106
37.05	111
37.1	109
37.15	127
37.2	123
37.25	127
37.3	93
37.35	76
37.4	80
37.45	58
37.5	37
37.55	37
37.6	28
37.65	24
37.7	17
37.75	28
37.8	26
37.85	20
37.9	24
37.95	27
38	32
38.05	27
38.1	34
38.15	34
38.2	25
38.25	20
38.3	22
38.35	26
38.4	29
38.45	30
38.5	22
38.55	41
38.6	40
38.65	45
38.7	80
38.75	56
38.8	45
38.85	49
38.9	57
38.95	45
39	37
39.05	42
39.1	24
39.15	30
39.2	25
39.25	30
39.3	35
39.35	35
39.4	26
39.45	47
39.5	35
39.55	48
39.6	39
39.65	69
39.7	77
39.75	85
39.8	88
39.85	90
39.9	110
39.95	137
40	122
40.05	126
40.1	107
40.15	88
40.2	69
40.25	55
40.3	46
40.35	37
40.4	37
40.45	42
40.5	29
40.55	31
40.6	40
40.65	37
40.7	47
40.75	48
40.8	55
40.85	83
40.9	81
40.95	117
41	139
41.05	147
41.1	150
41.15	139
41.2	156
41.25	126
41.3	123
41.35	105
41.4	99
41.45	108
41.5	64
41.55	82
41.6	70
41.65	54
41.7	82
41.75	94
41.8	125
41.85	135
41.9	176
41.95	164
42	187
42.05	212
42.1	211
42.15	215
42.2	196
42.25	163
42.3	162
42.35	155
42.4	140
42.45	103
42.5	93
42.55	77
42.6	82
42.65	63
42.7	44
42.75	36
42.8	39
42.85	22
42.9	30
42.95	33
43	30
43.05	26
43.1	46
43.15	40
43.2	55
43.25	42
43.3	47
43.35	76
43.4	57
43.45	67
43.5	52
43.55	45
43.6	59
43.65	46
43.7	35
43.75	36
43.8	40
43.85	37
43.9	40
43.95	36
44	38
44.05	35
44.1	40
44.15	49
44.2	45
44.25	73
44.3	79
44.35	65
44.4	100
44.45	85
44.5	88
44.55	72
44.6	77
44.65	60
44.7	68
44.75	61
44.8	49
44.85	53
44.9	46
44.95	32
45	32
45.05	26
45.1	39
45.15	43
45.2	39
45.25	25
45.3	20
45.35	17
45.4	24
45.45	25
45.5	23
45.55	32
45.6	26
45.65	26
45.7	35
45.75	30
45.8	20
45.85	17
45.9	27
45.95	19
46	31
46.05	30
46.1	27
46.15	29
46.2	25
46.25	34
46.3	41
46.35	34
46.4	42
46.45	47
46.5	40
46.55	51
46.6	54
46.65	55
46.7	40
46.75	40
46.8	44
46.85	35
46.9	31
46.95	39
47	25
47.05	24
47.1	37
47.15	27
47.2	23
47.25	29
47.3	31
47.35	31
47.4	23
47.45	41
47.5	18
47.55	29
47.6	28
47.65	32
47.7	33
47.75	35
47.8	39
47.85	44
47.9	36
47.95	39
48	33
48.05	41
48.1	31
48.15	51
48.2	46
48.25	53
48.3	63
48.35	81
48.4	94
48.45	111
48.5	139
48.55	133
48.6	159
48.65	162
48.7	188
48.75	196
48.8	193
48.85	178
48.9	198
48.95	141
49	120
49.05	110
49.1	84
49.15	69
49.2	62
49.25	47
49.3	55
49.35	43
49.4	31
49.45	31
49.5	39
49.55	36
49.6	32
49.65	54
49.7	57
49.75	69
49.8	53
49.85	68
49.9	69
49.95	93
50	90
50.05	98
50.1	92
50.15	99
50.2	70
50.25	78
50.3	69
50.35	57
50.4	56
50.45	68
50.5	56
50.55	67
50.6	76
50.65	72
50.7	75
50.75	70
50.8	83
50.85	87
50.9	100
50.95	130
51	101
51.05	96
51.1	101
51.15	94
51.2	78
51.25	58
51.3	55
51.35	54
51.4	43
51.45	31
51.5	35
51.55	29
51.6	22
51.65	21
51.7	22
51.75	25
51.8	28
51.85	29
51.9	32
51.95	24
52	21
52.05	28
52.1	24
52.15	25
52.2	29
52.25	31
52.3	27
52.35	41
52.4	45
52.45	48
52.5	57
52.55	62
52.6	59
52.65	70
52.7	76
52.75	82
52.8	92
52.85	88
52.9	84
52.95	93
53	88
53.05	77
53.1	56
53.15	68
53.2	69
53.25	60
53.3	57
53.35	44
53.4	45
53.45	37
53.5	50
53.55	36
53.6	53
53.65	51
53.7	60
53.75	82
53.8	83
53.85	96
53.9	81
53.95	116
54	97
54.05	132
54.1	114
54.15	98
54.2	102
54.25	90
54.3	77
54.35	64
54.4	55
54.45	43
54.5	41
54.55	54
54.6	38
54.65	61
54.7	74
54.75	64
54.8	60
54.85	55
54.9	51
54.95	59
55	44
55.05	33
55.1	37
55.15	44
55.2	33
55.25	20
55.3	32
55.35	30
55.4	35
55.45	33
55.5	36
55.55	41
55.6	32
55.65	34
55.7	32
55.75	39
55.8	49
55.85	41
55.9	43
55.95	36
56	35
56.05	41
56.1	56
56.15	51
56.2	49
56.25	63
56.3	71
56.35	72
56.4	91
56.45	97
56.5	125
56.55	127
56.6	134
56.65	143
56.7	150
56.75	127
56.8	131
56.85	103
56.9	118
56.95	104
57	92
57.05	79
57.1	96
57.15	65
57.2	55
57.25	41
57.3	50
57.35	47
57.4	41
57.45	46
57.5	38
57.55	39
57.6	53
57.65	46
57.7	42
57.75	59
57.8	43
57.85	51
57.9	34
57.95	48
58	34
58.05	44
58.1	53
58.15	47
58.2	47
58.25	37
58.3	48
58.35	78
58.4	67
58.45	80
58.5	83
58.55	76
58.6	92
58.65	84
58.7	74
58.75	68
58.8	62
58.85	49
58.9	50
58.95	43
59	28
59.05	40
59.1	43
59.15	25
59.2	32
59.25	27
59.3	22
59.35	34
59.4	27
59.45	28
59.5	34
59.55	28
59.6	29
59.65	37
59.7	40
59.75	31
59.8	29
59.85	31
59.9	33
59.95	46
60	30

## Sheet: Ce-FMA-no modu-RT-10 min
5	146
5.05	124
5.1	140
5.15	134
5.2	136
5.25	134
5.3	115
5.35	136
5.4	115
5.45	128
5.5	121
5.55	133
5.6	124
5.65	110
5.7	108
5.75	124
5.8	100
5.85	147
5.9	103
5.95	124
6	139
6.05	106
6.1	112
6.15	129
6.2	119
6.25	94
6.3	138
6.35	115
6.4	109
6.45	106
6.5	140
6.55	104
6.6	98
6.65	112
6.7	100
6.75	101
6.8	119
6.85	119
6.9	116
6.95	103
7	100
7.05	118
7.1	97
7.15	124
7.2	89
7.25	119
7.3	103
7.35	114
7.4	127
7.45	129
7.5	118
7.55	124
7.6	139
7.65	122
7.7	160
7.75	169
7.8	182
7.85	194
7.9	203
7.95	249
8	312
8.05	362
8.1	440
8.15	496
8.2	675
8.25	758
8.3	746
8.35	600
8.4	360
8.45	282
8.5	233
8.55	216
8.6	146
8.65	134
8.7	121
8.75	133
8.8	138
8.85	110
8.9	124
8.95	121
9	114
9.05	117
9.1	141
9.15	126
9.2	135
9.25	178
9.3	190
9.35	219
9.4	259
9.45	309
9.5	351
9.55	414
9.6	374
9.65	219
9.7	185
9.75	151
9.8	143
9.85	107
9.9	111
9.95	96
10	95
10.05	71
10.1	82
10.15	88
10.2	65
10.25	86
10.3	71
10.35	67
10.4	86
10.45	74
10.5	68
10.55	79
10.6	72
10.65	60
10.7	63
10.75	69
10.8	73
10.85	76
10.9	64
10.95	65
11	53
11.05	66
11.1	49
11.15	59
11.2	62
11.25	80
11.3	67
11.35	66
11.4	65
11.45	73
11.5	53
11.55	70
11.6	65
11.65	65
11.7	69
11.75	56
11.8	41
11.85	70
11.9	59
11.95	63
12	49
12.05	49
12.1	62
12.15	58
12.2	51
12.25	48
12.3	48
12.35	50
12.4	58
12.45	69
12.5	53
12.55	47
12.6	49
12.65	51
12.7	57
12.75	35
12.8	50
12.85	45
12.9	57
12.95	55
13	66
13.05	45
13.1	64
13.15	53
13.2	56
13.25	55
13.3	73
13.35	54
13.4	62
13.45	66
13.5	54
13.55	68
13.6	56
13.65	54
13.7	53
13.75	52
13.8	50
13.85	52
13.9	49
13.95	39
14	51
14.05	57
14.1	57
14.15	56
14.2	46
14.25	64
14.3	43
14.35	39
14.4	45
14.45	44
14.5	50
14.55	37
14.6	41
14.65	45
14.7	46
14.75	50
14.8	37
14.85	46
14.9	51
14.95	41
15	37
15.05	39
15.1	46
15.15	47
15.2	45
15.25	54
15.3	47
15.35	54
15.4	43
15.45	51
15.5	42
15.55	32
15.6	59
15.65	45
15.7	46
15.75	48
15.8	45
15.85	44
15.9	43
15.95	45
16	45
16.05	43
16.1	37
16.15	46
16.2	42
16.25	32
16.3	38
16.35	36
16.4	41
16.45	34
16.5	45
16.55	48
16.6	51
16.65	35
16.7	40
16.75	32
16.8	28
16.85	35
16.9	38
16.95	33
17	33
17.05	35
17.1	45
17.15	19
17.2	25
17.25	32
17.3	23
17.35	34
17.4	35
17.45	20
17.5	35
17.55	30
17.6	32
17.65	28
17.7	31
17.75	31
17.8	36
17.85	34
17.9	19
17.95	24
18	21
18.05	38
18.1	27
18.15	31
18.2	30
18.25	21
18.3	36
18.35	25
18.4	31
18.45	29
18.5	42
18.55	34
18.6	31
18.65	29
18.7	23
18.75	31
18.8	32
18.85	31
18.9	46
18.95	60
19	68
19.05	86
19.1	95
19.15	88
19.2	70
19.25	55
19.3	47
19.35	34
19.4	41
19.45	34
19.5	36
19.55	33
19.6	35
19.65	34
19.7	29
19.75	32
19.8	30
19.85	34
19.9	30
19.95	29
20	28
20.05	28
20.1	34
20.15	45
20.2	34
20.25	24
20.3	32
20.35	36
20.4	48
20.45	50
20.5	62
20.55	63
20.6	74
20.65	106
20.7	154
20.75	157
20.8	159
20.85	200
20.9	182
20.95	169
21	119
21.05	101
21.1	73
21.15	77
21.2	78
21.25	65
21.3	57
21.35	90
21.4	78
21.45	81
21.5	69
21.55	53
21.6	53
21.65	48
21.7	42
21.75	31
21.8	42
21.85	27
21.9	39
21.95	32
22	30
22.05	41
22.1	39
22.15	30
22.2	32
22.25	37
22.3	43
22.35	25
22.4	34
22.45	30
22.5	31
22.55	24
22.6	38
22.65	38
22.7	44
22.75	47
22.8	53
22.85	46
22.9	35
22.95	44
23	57
23.05	44
23.1	59
23.15	72
23.2	67
23.25	89
23.3	116
23.35	171
23.4	174
23.45	211
23.5	188
23.55	192
23.6	123
23.65	117
23.7	100
23.75	60
23.8	60
23.85	60
23.9	51
23.95	36
24	51
24.05	54
24.1	56
24.15	45
24.2	41
24.25	68
24.3	48
24.35	46
24.4	66
24.45	70
24.5	81
24.55	79
24.6	90
24.65	120
24.7	166
24.75	199
24.8	235
24.85	274
24.9	291
24.95	284
25	235
25.05	181
25.1	144
25.15	108
25.2	76
25.25	54
25.3	75
25.35	61
25.4	65
25.45	56
25.5	41
25.55	49
25.6	47
25.65	43
25.7	46
25.75	53
25.8	47
25.85	48
25.9	52
25.95	38
26	37
26.05	38
26.1	42
26.15	48
26.2	50
26.25	37
26.3	47
26.35	34
26.4	34
26.45	49
26.5	41
26.55	28
26.6	44
26.65	32
26.7	51
26.75	42
26.8	42
26.85	41
26.9	46
26.95	51
27	44
27.05	57
27.1	66
27.15	53
27.2	44
27.25	43
27.3	42
27.35	58
27.4	47
27.45	45
27.5	32
27.55	42
27.6	48
27.65	43
27.7	48
27.75	50
27.8	59
27.85	56
27.9	49
27.95	61
28	59
28.05	70
28.1	92
28.15	99
28.2	94
28.25	130
28.3	137
28.35	165
28.4	186
28.45	208
28.5	209
28.55	249
28.6	250
28.65	287
28.7	382
28.75	454
28.8	522
28.85	482
28.9	411
28.95	321
29	263
29.05	191
29.1	138
29.15	104
29.2	110
29.25	96
29.3	88
29.35	84
29.4	64
29.45	72
29.5	54
29.55	70
29.6	59
29.65	58
29.7	44
29.75	45
29.8	35
29.85	46
29.9	45
29.95	48
30	44
30.05	48
30.1	52
30.15	50
30.2	47
30.25	58
30.3	67
30.35	67
30.4	59
30.45	77
30.5	77
30.55	63
30.6	55
30.65	47
30.7	48
30.75	49
30.8	39
30.85	46
30.9	52
30.95	54
31	67
31.05	59
31.1	60
31.15	58
31.2	75
31.25	92
31.3	119
31.35	126
31.4	136
31.45	162
31.5	180
31.55	185
31.6	206
31.65	176
31.7	135
31.75	136
31.8	114
31.85	83
31.9	97
31.95	78
32	81
32.05	75
32.1	69
32.15	56
32.2	39
32.25	52
32.3	47
32.35	35
32.4	46
32.45	57
32.5	41
32.55	53
32.6	33
32.65	45
32.7	41
32.75	47
32.8	37
32.85	54
32.9	41
32.95	52
33	66
33.05	60
33.1	82
33.15	97
33.2	99
33.25	98
33.3	113
33.35	136
33.4	151
33.45	130
33.5	125
33.55	107
33.6	111
33.65	75
33.7	68
33.75	54
33.8	41
33.85	49
33.9	55
33.95	59
34	55
34.05	63
34.1	65
34.15	64
34.2	83
34.25	97
34.3	141
34.35	174
34.4	172
34.45	196
34.5	202
34.55	162
34.6	144
34.65	100
34.7	87
34.75	69
34.8	72
34.85	53
34.9	51
34.95	58
35	37
35.05	38
35.1	38
35.15	54
35.2	29
35.25	30
35.3	36
35.35	29
35.4	31
35.45	27
35.5	31
35.55	46
35.6	36
35.65	38
35.7	29
35.75	37
35.8	34
35.85	40
35.9	40
35.95	43
36	49
36.05	54
36.1	51
36.15	45
36.2	64
36.25	54
36.3	53
36.35	44
36.4	53
36.45	54
36.5	52
36.55	50
36.6	39
36.65	54
36.7	41
36.75	39
36.8	71
36.85	65
36.9	100
36.95	93
37	108
37.05	108
37.1	121
37.15	119
37.2	137
37.25	126
37.3	115
37.35	103
37.4	75
37.45	72
37.5	62
37.55	53
37.6	45
37.65	35
37.7	52
37.75	44
37.8	29
37.85	39
37.9	40
37.95	33
38	39
38.05	21
38.1	35
38.15	34
38.2	36
38.25	48
38.3	32
38.35	35
38.4	32
38.45	32
38.5	46
38.55	47
38.6	36
38.65	50
38.7	65
38.75	61
38.8	64
38.85	59
38.9	48
38.95	44
39	46
39.05	46
39.1	45
39.15	37
39.2	40
39.25	45
39.3	36
39.35	38
39.4	44
39.45	57
39.5	55
39.55	51
39.6	67
39.65	62
39.7	74
39.75	92
39.8	96
39.85	117
39.9	102
39.95	105
40	122
40.05	111
40.1	113
40.15	104
40.2	80
40.25	69
40.3	65
40.35	63
40.4	47
40.45	48
40.5	46
40.55	53
40.6	50
40.65	63
40.7	53
40.75	58
40.8	72
40.85	83
40.9	68
40.95	103
41	113
41.05	124
41.1	154
41.15	115
41.2	153
41.25	165
41.3	128
41.35	133
41.4	110
41.45	96
41.5	96
41.55	88
41.6	79
41.65	86
41.7	87
41.75	118
41.8	123
41.85	153
41.9	174
41.95	174
42	191
42.05	184
42.1	223
42.15	210
42.2	179
42.25	183
42.3	136
42.35	142
42.4	109
42.45	108
42.5	110
42.55	98
42.6	92
42.65	64
42.7	64
42.75	61
42.8	61
42.85	46
42.9	47
42.95	50
43	45
43.05	48
43.1	38
43.15	47
43.2	39
43.25	59
43.3	59
43.35	71
43.4	63
43.45	65
43.5	62
43.55	43
43.6	52
43.65	45
43.7	49
43.75	62
43.8	54
43.85	53
43.9	41
43.95	47
44	31
44.05	39
44.1	44
44.15	44
44.2	54
44.25	56
44.3	81
44.35	93
44.4	86
44.45	96
44.5	77
44.55	71
44.6	85
44.65	76
44.7	58
44.75	51
44.8	42
44.85	45
44.9	49
44.95	32
45	45
45.05	37
45.1	47
45.15	39
45.2	39
45.25	29
45.3	37
45.35	20
45.4	47
45.45	27
45.5	31
45.55	32
45.6	27
45.65	33
45.7	30
45.75	32
45.8	33
45.85	31
45.9	39
45.95	28
46	18
46.05	40
46.1	25
46.15	25
46.2	26
46.25	49
46.3	37
46.35	43
46.4	47
46.45	44
46.5	66
46.55	46
46.6	48
46.65	57
46.7	61
46.75	46
46.8	40
46.85	40
46.9	39
46.95	45
47	43
47.05	29
47.1	43
47.15	40
47.2	35
47.25	26
47.3	43
47.35	38
47.4	34
47.45	35
47.5	33
47.55	29
47.6	32
47.65	37
47.7	32
47.75	46
47.8	43
47.85	48
47.9	59
47.95	48
48	35
48.05	59
48.1	72
48.15	59
48.2	61
48.25	79
48.3	76
48.35	89
48.4	97
48.45	122
48.5	132
48.55	147
48.6	161
48.65	167
48.7	162
48.75	183
48.8	182
48.85	179
48.9	147
48.95	153
49	140
49.05	120
49.1	93
49.15	89
49.2	87
49.25	67
49.3	64
49.35	50
49.4	49
49.45	55
49.5	46
49.55	41
49.6	54
49.65	66
49.7	68
49.75	54
49.8	72
49.85	62
49.9	93
49.95	74
50	86
50.05	75
50.1	100
50.15	84
50.2	99
50.25	76
50.3	79
50.35	65
50.4	77
50.45	80
50.5	74
50.55	77
50.6	68
50.65	74
50.7	73
50.75	80
50.8	89
50.85	112
50.9	94
50.95	103
51	85
51.05	89
51.1	94
51.15	78
51.2	78
51.25	67
51.3	65
51.35	68
51.4	48
51.45	42
51.5	50
51.55	45
51.6	43
51.65	45
51.7	49
51.75	30
51.8	30
51.85	30
51.9	33
51.95	31
52	38
52.05	33
52.1	29
52.15	48
52.2	38
52.25	36
52.3	40
52.35	43
52.4	48
52.45	55
52.5	49
52.55	71
52.6	71
52.65	61
52.7	61
52.75	92
52.8	69
52.85	70
52.9	108
52.95	82
53	88
53.05	74
53.1	89
53.15	79
53.2	65
53.25	58
53.3	64
53.35	57
53.4	57
53.45	41
53.5	47
53.55	60
53.6	45
53.65	77
53.7	68
53.75	90
53.8	88
53.85	101
53.9	103
53.95	102
54	97
54.05	110
54.1	108
54.15	94
54.2	85
54.25	93
54.3	85
54.35	86
54.4	70
54.45	73
54.5	60
54.55	52
54.6	69
54.65	59
54.7	77
54.75	76
54.8	79
54.85	68
54.9	67
54.95	56
55	58
55.05	41
55.1	45
55.15	42
55.2	50
55.25	44
55.3	37
55.35	41
55.4	45
55.45	49
55.5	40
55.55	51
55.6	51
55.65	59
55.7	49
55.75	54
55.8	48
55.85	57
55.9	43
55.95	53
56	66
56.05	68
56.1	54
56.15	65
56.2	50
56.25	85
56.3	78
56.35	85
56.4	92
56.45	98
56.5	104
56.55	99
56.6	119
56.65	116
56.7	151
56.75	120
56.8	132
56.85	133
56.9	125
56.95	113
57	97
57.05	91
57.1	81
57.15	68
57.2	80
57.25	52
57.3	58
57.35	52
57.4	56
57.45	53
57.5	42
57.55	57
57.6	52
57.65	49
57.7	62
57.75	56
57.8	53
57.85	57
57.9	53
57.95	55
58	59
58.05	61
58.1	53
58.15	65
58.2	65
58.25	71
58.3	68
58.35	74
58.4	78
58.45	87
58.5	88
58.55	85
58.6	82
58.65	59
58.7	78
58.75	54
58.8	65
58.85	40
58.9	53
58.95	50
59	45
59.05	42
59.1	43
59.15	35
59.2	34
59.25	34
59.3	34
59.35	30
59.4	34
59.45	39
59.5	35
59.55	41
59.6	41
59.65	45
59.7	41
59.75	44
59.8	48
59.85	48
59.9	38
59.95	36
60	44
