# Supplementary material for: Data-informed discovery of hydrolytic nanozymes
Source: Nat Commun. 2022 Feb 11;13:827. doi: 10.1038/s41467-022-28344-2 (PMC8837776; doi:10.1038/s41467-022-28344-2)
Supplement: Supplementary file 4 — Source Data [file 41467_2022_28344_MOESM4_ESM.zip › Source Data_NCOMMS-21-01890A/Fig. S5/Fig. S5b/hydrolysis PNPP on no modu Ce-FMA.xlsx]

## Sheet: Sheet4
Application: Tecan i-control				Tecan i-control , 1.11.1.0
Device: infinite 200Pro				Serial number: 1512001148				Serial number of connected stacker:
Firmware: V_3.40_01/15_Infinite (Dec 23 2014/12.45.11)				MAI, V_3.40_01/15_Infinite (Dec 23 2014/12.45.11)
Date:	2019-03-20
Time:	16:18:45
System				DELL-PC
User				dell-PC\dell
Plate				Costar 96 Flat Bottom Transparent Polystyrene Cat. No.: 3361/3590/9018/3591/9017/3641/3628/3370/2507/2509/2503/9017/9018/3641/3598/3599/3585/3595/3300/3474 [COS96ft.pdfx]
Plate-ID (Stacker)
Shaking (Linear) Duration:				60	s
Shaking (Linear) Amplitude:				2	mm
Label: Label1
Mode				Absorbance
Wavelength				400	nm
Bandwidth				9	nm
Number of Flashes				25
Settle Time				0	ms
Part of Plate				E12-H12
Start Time:	2019/3/20 16:19:45
	Temperature: 25 °C
<>	12
E	0.4308
F	2.1833
G	2.0338		10 min
H	0.4977
End Time:	2019/3/20 16:19:55
Movement				Move Plate Out

## Sheet: Sheet3
Application: Tecan i-control				Tecan i-control , 1.11.1.0
Device: infinite 200Pro				Serial number: 1512001148				Serial number of connected stacker:
Firmware: V_3.40_01/15_Infinite (Dec 23 2014/12.45.11)				MAI, V_3.40_01/15_Infinite (Dec 23 2014/12.45.11)
Date:	2019-03-20
Time:	16:11:27
System				DELL-PC
User				dell-PC\dell
Plate				Costar 96 Flat Bottom Transparent Polystyrene Cat. No.: 3361/3590/9018/3591/9017/3641/3628/3370/2507/2509/2503/9017/9018/3641/3598/3599/3585/3595/3300/3474 [COS96ft.pdfx]
Plate-ID (Stacker)
Shaking (Linear) Duration:				60	s
Shaking (Linear) Amplitude:				2	mm
Label: Label1
Mode				Absorbance
Wavelength				400	nm
Bandwidth				9	nm
Number of Flashes				25
Settle Time				0	ms
Part of Plate				A7-D11; E8-E11; F7-H11
Start Time:	2019/3/20 16:12:27
	Temperature: 24.6 °C
<>	7	8	9	10	11
A	0.857	3.5099	3.6783	3.8675	3.7768									2.4571	2.6051	2.4317
B	0.6888	3.0058	3.6138	3.6291	3.7092									2.2244	2.3667	2.3641
C	0.73	3.0926	3.5673	3.7812	3.6752									2.1779	2.5188	2.3301
D	0.8127	2.8135	3.6118	3.672	3.6763				0.5321					2.2224	2.4096	2.3312
E		2.866	3.5537	3.5926	3.6124				0.5345					2.1643	2.3302	2.2673
F	0.5321	3.2209	3.6388	3.8421	3.6853				0.5306					2.2494	2.5797	2.3402
G	0.5345	3.1961	3.4375	3.5923	3.7264				0.5324			0.5324		2.0481	2.3299	2.3813
H	0.5306	3.2242	3.6419	3.7505	3.6908									2.2525	2.4881	2.3457
		90 min	120 min	150 min	180 min
End Time:	2019/3/20 16:13:02
Movement				Move Plate Out

## Sheet: Sheet2
Application: Tecan i-control				Tecan i-control , 1.11.1.0
Device: infinite 200Pro				Serial number: 1512001148				Serial number of connected stacker:
Firmware: V_3.40_01/15_Infinite (Dec 23 2014/12.45.11)				MAI, V_3.40_01/15_Infinite (Dec 23 2014/12.45.11)
Date:	2019-03-20
Time:	15:34:49
System				DELL-PC
User				dell-PC\dell
Plate				Costar 96 Flat Bottom Transparent Polystyrene Cat. No.: 3361/3590/9018/3591/9017/3641/3628/3370/2507/2509/2503/9017/9018/3641/3598/3599/3585/3595/3300/3474 [COS96ft.pdfx]
Plate-ID (Stacker)
Shaking (Linear) Duration:				60	s
Shaking (Linear) Amplitude:				2	mm
Label: Label1
Mode				Absorbance
Wavelength				400	nm
Bandwidth				9	nm
Number of Flashes				25
Settle Time				0	ms
Part of Plate				A1-E6; F2-H6
Start Time:	2019/3/20 15:35:49
	Temperature: 23.4 °C
<>	1	2	3	4	5	6
A	0.6468	3.6487	3.7892	3.6573	3.7131	3.6043					2.4695	2.3821	2.4042	2.4774	2.4669
B	0.8747	3.3842	3.5628	3.5317	3.4932	3.5094					2.205	2.1557	2.2786	2.2575	2.372
C	0.7207	3.4674	3.7261	3.5037	3.6191	3.4907		Ce-no modu			2.2882	2.319	2.2506	2.3834	2.3533
D	0.7033	3.5417	3.5304	3.5123	3.5429	3.4862					2.3625	2.1233	2.2592	2.3072	2.3488
E	0.605	3.5412	3.5834	3.5379	3.5273	3.4713					2.362	2.1763	2.2848	2.2916	2.3339
F		3.5382	3.6852	3.5295	3.6605	3.503					2.359	2.2781	2.2764	2.4248	2.3656
G		3.5086	3.4454	3.4756	3.4767	3.4638					2.3294	2.0383	2.2225	2.241	2.3264
H		3.4822	3.7032	3.5388	3.6971	3.5685					2.303	2.2961	2.2857	2.4614	2.4311
		RT 10 min	15 min	30 min	45 min	60 min
End Time:	2019/3/20 15:36:29
Movement				Move Plate Out
