# Supplementary material for: Data-informed discovery of hydrolytic nanozymes
Source: Nat Commun. 2022 Feb 11;13:827. doi: 10.1038/s41467-022-28344-2 (PMC8837776; doi:10.1038/s41467-022-28344-2)
Supplement: Supplementary file 4 — Source Data [file 41467_2022_28344_MOESM4_ESM.zip › Source Data_NCOMMS-21-01890A/Fig. S6/Fig. S6a/Ce-FMA-AA-series.xlsx]

## Sheet: Ce-FMA-AA-0.1-RT-10
Ce-FMA-AA-0.1-RT-10
5	77
5.03	80
5.06	85
5.09	74
5.12	67
5.15	67
5.18	72
5.21	77
5.24	61
5.27	81
5.3	71
5.33	67
5.36	75
5.39	69
5.42	70
5.45	64
5.48	63
5.51	61
5.54	74
5.57	79
5.6	61
5.63	75
5.66	65
5.69	60
5.72	70
5.75	64
5.78	54
5.81	71
5.84	61
5.87	57
5.9	63
5.93	76
5.96	55
5.99	60
6.02	66
6.05	51
6.08	70
6.11	75
6.14	60
6.17	62
6.2	70
6.23	49
6.26	51
6.29	63
6.32	53
6.35	80
6.38	49
6.41	66
6.44	68
6.47	47
6.5	59
6.53	60
6.56	43
6.59	63
6.62	65
6.65	53
6.68	64
6.71	46
6.74	58
6.77	62
6.8	60
6.83	53
6.86	70
6.89	45
6.92	53
6.95	48
6.98	56
7.01	60
7.04	50
7.07	65
7.1	75
7.13	59
7.16	61
7.19	65
7.22	57
7.25	63
7.28	63
7.31	58
7.34	48
7.37	56
7.4	64
7.43	69
7.46	61
7.49	70
7.52	56
7.55	77
7.58	77
7.61	73
7.64	52
7.67	92
7.7	81
7.73	111
7.76	111
7.79	104
7.82	98
7.85	90
7.88	110
7.91	138
7.94	122
7.97	121
8	140
8.03	165
8.06	155
8.09	178
8.12	162
8.15	205
8.18	210
8.21	200
8.24	206
8.27	223
8.3	213
8.33	180
8.36	195
8.39	173
8.42	175
8.45	132
8.48	113
8.51	122
8.54	96
8.57	92
8.6	81
8.63	98
8.66	81
8.69	88
8.72	74
8.75	69
8.78	74
8.81	89
8.84	82
8.87	45
8.9	70
8.93	65
8.96	76
8.99	70
9.02	70
9.05	71
9.08	64
9.11	70
9.14	75
9.17	79
9.2	62
9.23	87
9.26	97
9.29	80
9.32	103
9.35	94
9.38	106
9.41	94
9.44	118
9.47	124
9.5	115
9.53	120
9.56	97
9.59	119
9.62	108
9.65	88
9.68	101
9.71	79
9.74	87
9.77	82
9.8	57
9.83	70
9.86	65
9.89	67
9.92	63
9.95	53
9.98	44
10.01	54
10.04	52
10.07	50
10.1	56
10.13	43
10.16	38
10.19	41
10.22	46
10.25	39
10.28	37
10.31	49
10.34	34
10.37	42
10.4	46
10.43	48
10.46	39
10.49	41
10.52	31
10.55	43
10.58	32
10.61	35
10.64	35
10.67	33
10.7	32
10.73	44
10.76	41
10.79	33
10.82	36
10.85	40
10.88	30
10.91	35
10.94	39
10.97	36
11	27
11.03	47
11.06	40
11.09	30
11.12	34
11.15	42
11.18	38
11.21	33
11.24	40
11.27	32
11.3	31
11.33	31
11.36	29
11.39	32
11.42	45
11.45	33
11.48	35
11.51	44
11.54	26
11.57	27
11.6	23
11.63	26
11.66	36
11.69	34
11.72	29
11.75	31
11.78	33
11.81	35
11.84	45
11.87	27
11.9	39
11.93	31
11.96	42
11.99	27
12.02	26
12.05	38
12.08	34
12.11	40
12.14	30
12.17	38
12.2	33
12.23	24
12.26	29
12.29	32
12.32	34
12.35	29
12.38	35
12.41	36
12.44	33
12.47	25
12.5	36
12.53	28
12.56	33
12.59	30
12.62	36
12.65	28
12.68	29
12.71	29
12.74	32
12.77	25
12.8	21
12.83	25
12.86	30
12.89	32
12.92	27
12.95	30
12.98	22
13.01	22
13.04	27
13.07	39
13.1	25
13.13	26
13.16	34
13.19	27
13.22	36
13.25	34
13.28	36
13.31	30
13.34	46
13.37	36
13.4	30
13.43	34
13.46	33
13.49	40
13.52	38
13.55	35
13.58	34
13.61	37
13.64	30
13.67	32
13.7	37
13.73	36
13.76	25
13.79	33
13.82	29
13.85	31
13.88	39
13.91	31
13.94	23
13.97	40
14	30
14.03	30
14.06	28
14.09	28
14.12	38
14.15	15
14.18	18
14.21	31
14.24	32
14.27	21
14.3	23
14.33	35
14.36	27
14.39	27
14.42	23
14.45	36
14.48	31
14.51	30
14.54	28
14.57	23
14.6	32
14.63	25
14.66	35
14.69	21
14.72	29
14.75	33
14.78	35
14.81	28
14.84	39
14.87	30
14.9	18
14.93	31
14.96	29
14.99	22
15.02	34
15.05	29
15.08	30
15.11	22
15.14	37
15.17	23
15.2	24
15.23	37
15.26	25
15.29	21
15.32	30
15.35	28
15.38	25
15.41	28
15.44	16
15.47	26
15.5	34
15.53	24
15.56	25
15.59	24
15.62	27
15.65	27
15.68	28
15.71	18
15.74	35
15.77	29
15.8	27
15.83	28
15.86	33
15.89	33
15.92	21
15.95	22
15.98	24
16.01	22
16.04	26
16.07	25
16.1	17
16.13	25
16.16	26
16.19	32
16.22	31
16.25	28
16.28	22
16.31	30
16.34	33
16.37	27
16.4	30
16.43	30
16.46	36
16.49	24
16.52	26
16.55	26
16.58	35
16.61	37
16.64	17
16.67	35
16.7	31
16.73	36
16.76	30
16.79	30
16.82	37
16.85	36
16.88	20
16.91	29
16.94	30
16.97	24
17	30
17.03	33
17.06	22
17.09	23
17.12	27
17.15	34
17.18	29
17.21	32
17.24	29
17.27	36
17.3	23
17.33	29
17.36	22
17.39	24
17.42	28
17.45	34
17.48	34
17.51	33
17.54	38
17.57	20
17.6	21
17.63	25
17.66	34
17.69	29
17.72	29
17.75	25
17.78	23
17.81	19
17.84	22
17.87	23
17.9	31
17.93	31
17.96	22
17.99	29
18.02	31
18.05	28
18.08	35
18.11	30
18.14	26
18.17	24
18.2	20
18.23	28
18.26	27
18.29	24
18.32	26
18.35	27
18.38	29
18.41	18
18.44	33
18.47	32
18.5	24
18.53	31
18.56	28
18.59	34
18.62	34
18.65	26
18.68	34
18.71	28
18.74	34
18.77	37
18.8	41
18.83	37
18.86	34
18.89	41
18.92	47
18.95	39
18.98	44
19.01	29
19.04	52
19.07	49
19.1	42
19.13	53
19.16	45
19.19	42
19.22	43
19.25	39
19.28	42
19.31	50
19.34	38
19.37	34
19.4	41
19.43	38
19.46	50
19.49	38
19.52	45
19.55	36
19.58	29
19.61	26
19.64	34
19.67	32
19.7	27
19.73	30
19.76	27
19.79	22
19.82	30
19.85	30
19.88	37
19.91	30
19.94	23
19.97	34
20	28
20.03	26
20.06	21
20.09	22
20.12	34
20.15	44
20.18	40
20.21	36
20.24	33
20.27	31
20.3	21
20.33	43
20.36	43
20.39	30
20.42	46
20.45	45
20.48	51
20.51	53
20.54	56
20.57	49
20.6	69
20.63	55
20.66	67
20.69	65
20.72	88
20.75	78
20.78	74
20.81	62
20.84	83
20.87	70
20.9	83
20.93	83
20.96	73
20.99	70
21.02	60
21.05	61
21.08	56
21.11	47
21.14	29
21.17	49
21.2	48
21.23	42
21.26	59
21.29	54
21.32	59
21.35	45
21.38	49
21.41	36
21.44	44
21.47	37
21.5	49
21.53	50
21.56	38
21.59	43
21.62	35
21.65	38
21.68	40
21.71	39
21.74	43
21.77	40
21.8	35
21.83	29
21.86	45
21.89	47
21.92	27
21.95	26
21.98	45
22.01	38
22.04	34
22.07	34
22.1	40
22.13	34
22.16	30
22.19	34
22.22	33
22.25	34
22.28	39
22.31	38
22.34	27
22.37	33
22.4	39
22.43	37
22.46	32
22.49	33
22.52	26
22.55	34
22.58	36
22.61	29
22.64	36
22.67	44
22.7	40
22.73	43
22.76	55
22.79	58
22.82	59
22.85	65
22.88	75
22.91	76
22.94	84
22.97	82
23	96
23.03	56
23.06	67
23.09	56
23.12	47
23.15	67
23.18	52
23.21	58
23.24	79
23.27	71
23.3	72
23.33	78
23.36	74
23.39	74
23.42	71
23.45	71
23.48	99
23.51	61
23.54	55
23.57	55
23.6	77
23.63	62
23.66	62
23.69	62
23.72	67
23.75	43
23.78	70
23.81	45
23.84	51
23.87	39
23.9	35
23.93	44
23.96	51
23.99	39
24.02	52
24.05	44
24.08	41
24.11	45
24.14	37
24.17	43
24.2	41
24.23	50
24.26	33
24.29	51
24.32	40
24.35	41
24.38	37
24.41	56
24.44	57
24.47	45
24.5	49
24.53	67
24.56	57
24.59	70
24.62	74
24.65	67
24.68	67
24.71	97
24.74	81
24.77	89
24.8	104
24.83	112
24.86	107
24.89	111
24.92	114
24.95	111
24.98	101
25.01	91
25.04	92
25.07	90
25.1	83
25.13	62
25.16	65
25.19	62
25.22	54
25.25	59
25.28	53
25.31	37
25.34	53
25.37	41
25.4	43
25.43	46
25.46	39
25.49	54
25.52	44
25.55	42
25.58	56
25.61	38
25.64	54
25.67	38
25.7	37
25.73	47
25.76	47
25.79	24
25.82	45
25.85	47
25.88	51
25.91	49
25.94	50
25.97	39
26	37
26.03	32
26.06	30
26.09	20
26.12	35
26.15	35
26.18	26
26.21	35
26.24	26
26.27	35
26.3	30
26.33	34
26.36	38
26.39	34
26.42	45
26.45	32
26.48	33
26.51	34
26.54	31
26.57	51
26.6	41
26.63	29
26.66	46
26.69	35
26.72	36
26.75	35
26.78	52
26.81	41
26.84	42
26.87	39
26.9	45
26.93	39
26.96	42
26.99	40
27.02	33
27.05	44
27.08	25
27.11	44
27.14	37
27.17	35
27.2	36
27.23	45
27.26	28
27.29	34
27.32	46
27.35	43
27.38	40
27.41	39
27.44	24
27.47	39
27.5	24
27.53	40
27.56	47
27.59	31
27.62	46
27.65	31
27.68	44
27.71	44
27.74	46
27.77	44
27.8	46
27.83	43
27.86	44
27.89	46
27.92	41
27.95	49
27.98	61
28.01	46
28.04	47
28.07	54
28.1	52
28.13	54
28.16	65
28.19	66
28.22	75
28.25	64
28.28	76
28.31	80
28.34	74
28.37	88
28.4	94
28.43	95
28.46	96
28.49	114
28.52	97
28.55	111
28.58	122
28.61	156
28.64	137
28.67	160
28.7	166
28.73	172
28.76	181
28.79	184
28.82	186
28.85	182
28.88	202
28.91	262
28.94	289
28.97	180
29	193
29.03	148
29.06	116
29.09	87
29.12	82
29.15	71
29.18	83
29.21	70
29.24	64
29.27	58
29.3	67
29.33	53
29.36	59
29.39	57
29.42	82
29.45	139
29.48	85
29.51	89
29.54	102
29.57	95
29.6	62
29.63	94
29.66	48
29.69	27
29.72	34
29.75	44
29.78	39
29.81	38
29.84	36
29.87	36
29.9	37
29.93	38
29.96	37
29.99	50
30.02	41
30.05	38
30.08	40
30.11	43
30.14	29
30.17	33
30.2	39
30.23	31
30.26	41
30.29	46
30.32	45
30.35	45
30.38	35
30.41	45
30.44	41
30.47	41
30.5	39
30.53	33
30.56	40
30.59	39
30.62	29
30.65	42
30.68	43
30.71	43
30.74	33
30.77	27
30.8	54
30.83	29
30.86	34
30.89	32
30.92	32
30.95	37
30.98	28
31.01	39
31.04	35
31.07	32
31.1	52
31.13	39
31.16	45
31.19	48
31.22	55
31.25	63
31.28	53
31.31	55
31.34	49
31.37	65
31.4	65
31.43	75
31.46	71
31.49	64
31.52	81
31.55	65
31.58	73
31.61	85
31.64	71
31.67	57
31.7	73
31.73	68
31.76	75
31.79	60
31.82	62
31.85	60
31.88	52
31.91	57
31.94	53
31.97	44
32	50
32.03	37
32.06	51
32.09	43
32.12	32
32.15	43
32.18	37
32.21	34
32.24	40
32.27	33
32.3	29
32.33	44
32.36	31
32.39	32
32.42	21
32.45	29
32.48	39
32.51	35
32.54	31
32.57	32
32.6	33
32.63	40
32.66	31
32.69	24
32.72	21
32.75	26
32.78	41
32.81	37
32.84	42
32.87	38
32.9	30
32.93	31
32.96	34
32.99	38
33.02	39
33.05	38
33.08	48
33.11	51
33.14	43
33.17	44
33.2	51
33.23	46
33.26	43
33.29	49
33.32	48
33.35	55
33.38	67
33.41	49
33.44	63
33.47	57
33.5	61
33.53	42
33.56	37
33.59	43
33.62	53
33.65	36
33.68	53
33.71	55
33.74	43
33.77	38
33.8	41
33.83	43
33.86	30
33.89	36
33.92	37
33.95	40
33.98	47
34.01	44
34.04	40
34.07	37
34.1	44
34.13	42
34.16	52
34.19	37
34.22	48
34.25	54
34.28	52
34.31	70
34.34	80
34.37	70
34.4	68
34.43	84
34.46	75
34.49	76
34.52	81
34.55	72
34.58	76
34.61	59
34.64	59
34.67	63
34.7	52
34.73	52
34.76	35
34.79	37
34.82	40
34.85	60
34.88	42
34.91	26
34.94	44
34.97	19
35	34
35.03	29
35.06	38
35.09	33
35.12	27
35.15	33
35.18	19
35.21	32
35.24	27
35.27	17
35.3	23
35.33	27
35.36	24
35.39	27
35.42	36
35.45	24
35.48	30
35.51	33
35.54	32
35.57	24
35.6	18
35.63	30
35.66	30
35.69	18
35.72	10
35.75	28
35.78	30
35.81	25
35.84	18
35.87	21
35.9	18
35.93	33
35.96	33
35.99	32
36.02	30
36.05	30
36.08	40
36.11	29
36.14	30
36.17	42
36.2	40
36.23	41
36.26	31
36.29	25
36.32	40
36.35	34
36.38	31
36.41	39
36.44	28
36.47	24
36.5	36
36.53	35
36.56	29
36.59	33
36.62	26
36.65	41
36.68	38
36.71	39
36.74	32
36.77	38
36.8	51
36.83	51
36.86	50
36.89	34
36.92	48
36.95	51
36.98	44
37.01	45
37.04	61
37.07	61
37.1	63
37.13	47
37.16	49
37.19	39
37.22	56
37.25	54
37.28	46
37.31	51
37.34	43
37.37	45
37.4	43
37.43	43
37.46	37
37.49	26
37.52	33
37.55	29
37.58	33
37.61	30
37.64	29
37.67	28
37.7	19
37.73	17
37.76	24
37.79	32
37.82	28
37.85	28
37.88	28
37.91	50
37.94	73
37.97	66
38	56
38.03	44
38.06	58
38.09	32
38.12	32
38.15	42
38.18	30
38.21	24
38.24	19
38.27	19
38.3	26
38.33	21
38.36	26
38.39	22
38.42	22
38.45	31
38.48	32
38.51	24
38.54	25
38.57	41
38.6	38
38.63	32
38.66	38
38.69	36
38.72	32
38.75	45
38.78	33
38.81	33
38.84	32
38.87	27
38.9	41
38.93	22
38.96	28
38.99	30
39.02	27
39.05	29
39.08	19
39.11	29
39.14	21
39.17	30
39.2	26
39.23	30
39.26	28
39.29	19
39.32	12
39.35	33
39.38	35
39.41	31
39.44	33
39.47	24
39.5	34
39.53	25
39.56	42
39.59	34
39.62	52
39.65	45
39.68	38
39.71	40
39.74	39
39.77	54
39.8	43
39.83	39
39.86	44
39.89	45
39.92	63
39.95	60
39.98	61
40.01	56
40.04	55
40.07	54
40.1	40
40.13	54
40.16	54
40.19	48
40.22	44
40.25	35
40.28	34
40.31	32
40.34	34
40.37	38
40.4	25
40.43	39
40.46	31
40.49	29
40.52	33
40.55	34
40.58	32
40.61	37
40.64	42
40.67	32
40.7	33
40.73	35
40.76	33
40.79	41
40.82	48
40.85	47
40.88	55
40.91	53
40.94	42
40.97	68
41	57
41.03	73
41.06	55
41.09	78
41.12	55
41.15	63
41.18	62
41.21	67
41.24	67
41.27	73
41.3	64
41.33	64
41.36	61
41.39	59
41.42	61
41.45	58
41.48	58
41.51	37
41.54	48
41.57	51
41.6	60
41.63	46
41.66	46
41.69	66
41.72	59
41.75	49
41.78	78
41.81	65
41.84	75
41.87	61
41.9	62
41.93	82
41.96	78
41.99	66
42.02	90
42.05	106
42.08	84
42.11	89
42.14	91
42.17	132
42.2	141
42.23	94
42.26	94
42.29	98
42.32	77
42.35	77
42.38	65
42.41	73
42.44	61
42.47	63
42.5	51
42.53	39
42.56	49
42.59	46
42.62	45
42.65	40
42.68	36
42.71	35
42.74	32
42.77	32
42.8	28
42.83	24
42.86	37
42.89	25
42.92	46
42.95	37
42.98	36
43.01	36
43.04	32
43.07	30
43.1	29
43.13	29
43.16	26
43.19	30
43.22	29
43.25	39
43.28	33
43.31	32
43.34	34
43.37	38
43.4	23
43.43	30
43.46	37
43.49	29
43.52	32
43.55	35
43.58	47
43.61	26
43.64	29
43.67	29
43.7	29
43.73	23
43.76	35
43.79	23
43.82	26
43.85	28
43.88	22
43.91	33
43.94	28
43.97	27
44	32
44.03	24
44.06	31
44.09	33
44.12	34
44.15	31
44.18	47
44.21	31
44.24	34
44.27	32
44.3	34
44.33	37
44.36	43
44.39	40
44.42	33
44.45	47
44.48	26
44.51	35
44.54	50
44.57	40
44.6	44
44.63	39
44.66	36
44.69	29
44.72	40
44.75	29
44.78	31
44.81	38
44.84	35
44.87	21
44.9	26
44.93	32
44.96	19
44.99	29
45.02	38
45.05	30
45.08	21
45.11	16
45.14	22
45.17	22
45.2	22
45.23	21
45.26	20
45.29	21
45.32	27
45.35	28
45.38	26
45.41	19
45.44	24
45.47	21
45.5	20
45.53	13
45.56	18
45.59	27
45.62	32
45.65	28
45.68	17
45.71	28
45.74	20
45.77	17
45.8	29
45.83	24
45.86	17
45.89	16
45.92	22
45.95	13
45.98	16
46.01	18
46.04	22
46.07	20
46.1	28
46.13	24
46.16	17
46.19	24
46.22	14
46.25	29
46.28	23
46.31	19
46.34	30
46.37	21
46.4	24
46.43	32
46.46	35
46.49	35
46.52	29
46.55	32
46.58	28
46.61	26
46.64	31
46.67	22
46.7	34
46.73	24
46.76	33
46.79	24
46.82	23
46.85	27
46.88	24
46.91	22
46.94	26
46.97	30
47	19
47.03	18
47.06	25
47.09	24
47.12	17
47.15	23
47.18	30
47.21	26
47.24	16
47.27	36
47.3	31
47.33	25
47.36	21
47.39	18
47.42	23
47.45	26
47.48	22
47.51	22
47.54	20
47.57	25
47.6	28
47.63	31
47.66	24
47.69	37
47.72	32
47.75	29
47.78	21
47.81	34
47.84	23
47.87	29
47.9	28
47.93	32
47.96	32
47.99	24
48.02	25
48.05	27
48.08	45
48.11	37
48.14	33
48.17	36
48.2	39
48.23	37
48.26	37
48.29	35
48.32	36
48.35	38
48.38	54
48.41	58
48.44	45
48.47	47
48.5	56
48.53	65
48.56	66
48.59	57
48.62	77
48.65	71
48.68	80
48.71	75
48.74	79
48.77	78
48.8	83
48.83	62
48.86	61
48.89	46
48.92	62
48.95	58
48.98	60
49.01	47
49.04	78
49.07	60
49.1	54
49.13	35
49.16	35
49.19	47
49.22	49
49.25	44
49.28	51
49.31	35
49.34	40
49.37	28
49.4	32
49.43	38
49.46	26
49.49	32
49.52	34
49.55	38
49.58	36
49.61	40
49.64	38
49.67	28
49.7	27
49.73	42
49.76	40
49.79	42
49.82	41
49.85	35
49.88	37
49.91	37
49.94	45
49.97	45
50	27
50.03	40
50.06	40
50.09	41
50.12	50
50.15	38
50.18	31
50.21	46
50.24	30
50.27	43
50.3	39
50.33	44
50.36	38
50.39	50
50.42	44
50.45	35
50.48	35
50.51	36
50.54	38
50.57	44
50.6	41
50.63	45
50.66	38
50.69	41
50.72	47
50.75	40
50.78	47
50.81	38
50.84	25
50.87	46
50.9	42
50.93	43
50.96	40
50.99	42
51.02	44
51.05	47
51.08	49
51.11	39
51.14	38
51.17	46
51.2	52
51.23	38
51.26	30
51.29	21
51.32	48
51.35	35
51.38	28
51.41	28
51.44	23
51.47	32
51.5	22
51.53	21
51.56	34
51.59	29
51.62	25
51.65	29
51.68	17
51.71	31
51.74	35
51.77	23
51.8	17
51.83	27
51.86	21
51.89	28
51.92	26
51.95	29
51.98	25
52.01	26
52.04	23
52.07	28
52.1	20
52.13	26
52.16	24
52.19	23
52.22	23
52.25	30
52.28	30
52.31	34
52.34	37
52.37	22
52.4	30
52.43	31
52.46	32
52.49	22
52.52	34
52.55	30
52.58	39
52.61	40
52.64	35
52.67	32
52.7	24
52.73	43
52.76	33
52.79	30
52.82	47
52.85	39
52.88	38
52.91	46
52.94	34
52.97	31
53	47
53.03	33
53.06	45
53.09	49
53.12	36
53.15	44
53.18	40
53.21	38
53.24	39
53.27	29
53.3	25
53.33	31
53.36	26
53.39	30
53.42	26
53.45	37
53.48	30
53.51	34
53.54	32
53.57	37
53.6	38
53.63	45
53.66	28
53.69	36
53.72	45
53.75	54
53.78	40
53.81	41
53.84	43
53.87	52
53.9	52
53.93	49
53.96	53
53.99	40
54.02	50
54.05	70
54.08	57
54.11	46
54.14	48
54.17	41
54.2	40
54.23	48
54.26	41
54.29	32
54.32	27
54.35	45
54.38	43
54.41	46
54.44	36
54.47	30
54.5	21
54.53	22
54.56	34
54.59	43
54.62	31
54.65	33
54.68	24
54.71	34
54.74	39
54.77	29
54.8	31
54.83	28
54.86	45
54.89	40
54.92	33
54.95	29
54.98	29
55.01	43
55.04	25
55.07	27
55.1	22
55.13	33
55.16	28
55.19	27
55.22	32
55.25	27
55.28	30
55.31	24
55.34	28
55.37	30
55.4	23
55.43	35
55.46	33
55.49	28
55.52	25
55.55	26
55.58	36
55.61	32
55.64	33
55.67	29
55.7	25
55.73	19
55.76	30
55.79	25
55.82	36
55.85	34
55.88	33
55.91	40
55.94	27
55.97	35
56	30
56.03	31
56.06	29
56.09	30
56.12	23
56.15	26
56.18	37
56.21	25
56.24	45
56.27	51
56.3	38
56.33	40
56.36	45
56.39	57
56.42	48
56.45	47
56.48	49
56.51	60
56.54	65
56.57	52
56.6	54
56.63	53
56.66	60
56.69	62
56.72	52
56.75	63
56.78	63
56.81	45
56.84	55
56.87	49
56.9	41
56.93	37
56.96	70
56.99	40
57.02	33
57.05	48
57.08	47
57.11	45
57.14	38
57.17	35
57.2	39
57.23	34
57.26	31
57.29	36
57.32	33
57.35	40
57.38	30
57.41	32
57.44	26
57.47	42
57.5	23
57.53	36
57.56	24
57.59	27
57.62	34
57.65	29
57.68	31
57.71	23
57.74	24
57.77	30
57.8	31
57.83	29
57.86	36
57.89	31
57.92	35
57.95	39
57.98	27
58.01	28
58.04	34
58.07	25
58.1	40
58.13	37
58.16	31
58.19	35
58.22	34
58.25	35
58.28	40
58.31	33
58.34	44
58.37	39
58.4	38
58.43	46
58.46	39
58.49	40
58.52	43
58.55	46
58.58	47
58.61	38
58.64	40
58.67	29
58.7	27
58.73	38
58.76	33
58.79	33
58.82	41
58.85	21
58.88	35
58.91	27
58.94	35
58.97	20
59	21
59.03	37
59.06	23
59.09	26
59.12	26
59.15	16
59.18	26
59.21	30
59.24	31
59.27	28
59.3	32
59.33	17
59.36	18
59.39	18
59.42	26
59.45	26
59.48	19
59.51	19
59.54	18
59.57	36
59.6	23
59.63	30
59.66	32
59.69	32
59.72	21
59.75	28
59.78	27
59.81	30
59.84	26
59.87	29
59.9	28
59.93	24
59.96	33
59.99	28

## Sheet: Ce-FMA-AA-0.5-RT-10min
Ce-FMA-AA-0.5-RT-10
5	70
5.03	70
5.06	78
5.09	71
5.12	71
5.15	69
5.18	52
5.21	82
5.24	74
5.27	60
5.3	70
5.33	75
5.36	78
5.39	68
5.42	72
5.45	67
5.48	59
5.51	68
5.54	78
5.57	74
5.6	82
5.63	62
5.66	66
5.69	64
5.72	66
5.75	67
5.78	67
5.81	68
5.84	66
5.87	58
5.9	63
5.93	58
5.96	60
5.99	64
6.02	60
6.05	48
6.08	77
6.11	60
6.14	67
6.17	68
6.2	68
6.23	81
6.26	64
6.29	58
6.32	72
6.35	52
6.38	64
6.41	55
6.44	63
6.47	66
6.5	58
6.53	68
6.56	69
6.59	64
6.62	60
6.65	58
6.68	66
6.71	58
6.74	58
6.77	52
6.8	60
6.83	66
6.86	66
6.89	69
6.92	43
6.95	76
6.98	67
7.01	74
7.04	52
7.07	49
7.1	63
7.13	66
7.16	70
7.19	77
7.22	58
7.25	65
7.28	69
7.31	82
7.34	79
7.37	69
7.4	85
7.43	74
7.46	97
7.49	66
7.52	70
7.55	92
7.58	95
7.61	90
7.64	102
7.67	94
7.7	97
7.73	119
7.76	124
7.79	132
7.82	108
7.85	144
7.88	152
7.91	162
7.94	182
7.97	182
8	173
8.03	239
8.06	217
8.09	249
8.12	283
8.15	316
8.18	295
8.21	360
8.24	336
8.27	350
8.3	304
8.33	324
8.36	289
8.39	237
8.42	215
8.45	218
8.48	159
8.51	137
8.54	138
8.57	145
8.6	115
8.63	93
8.66	88
8.69	94
8.72	97
8.75	80
8.78	77
8.81	87
8.84	77
8.87	81
8.9	74
8.93	80
8.96	79
8.99	72
9.02	74
9.05	109
9.08	78
9.11	83
9.14	93
9.17	90
9.2	100
9.23	97
9.26	101
9.29	114
9.32	127
9.35	130
9.38	146
9.41	160
9.44	171
9.47	162
9.5	156
9.53	168
9.56	174
9.59	151
9.62	174
9.65	136
9.68	98
9.71	108
9.74	85
9.77	92
9.8	82
9.83	73
9.86	62
9.89	46
9.92	61
9.95	60
9.98	54
10.01	58
10.04	50
10.07	36
10.1	40
10.13	45
10.16	63
10.19	53
10.22	45
10.25	49
10.28	62
10.31	42
10.34	52
10.37	50
10.4	49
10.43	43
10.46	39
10.49	43
10.52	36
10.55	39
10.58	38
10.61	29
10.64	38
10.67	40
10.7	39
10.73	35
10.76	42
10.79	43
10.82	40
10.85	35
10.88	32
10.91	30
10.94	35
10.97	38
11	43
11.03	42
11.06	32
11.09	37
11.12	35
11.15	37
11.18	41
11.21	28
11.24	43
11.27	30
11.3	44
11.33	30
11.36	29
11.39	31
11.42	39
11.45	35
11.48	32
11.51	32
11.54	41
11.57	37
11.6	34
11.63	34
11.66	34
11.69	24
11.72	33
11.75	34
11.78	31
11.81	34
11.84	32
11.87	21
11.9	27
11.93	34
11.96	32
11.99	34
12.02	30
12.05	39
12.08	23
12.11	25
12.14	37
12.17	24
12.2	19
12.23	27
12.26	30
12.29	26
12.32	32
12.35	33
12.38	37
12.41	32
12.44	32
12.47	35
12.5	35
12.53	26
12.56	31
12.59	32
12.62	31
12.65	32
12.68	36
12.71	39
12.74	35
12.77	28
12.8	19
12.83	29
12.86	36
12.89	32
12.92	27
12.95	23
12.98	42
13.01	28
13.04	24
13.07	30
13.1	35
13.13	24
13.16	35
13.19	47
13.22	43
13.25	27
13.28	39
13.31	42
13.34	27
13.37	37
13.4	41
13.43	42
13.46	31
13.49	34
13.52	42
13.55	29
13.58	33
13.61	30
13.64	32
13.67	19
13.7	28
13.73	34
13.76	45
13.79	26
13.82	26
13.85	23
13.88	32
13.91	31
13.94	26
13.97	32
14	25
14.03	19
14.06	25
14.09	32
14.12	35
14.15	37
14.18	16
14.21	20
14.24	18
14.27	30
14.3	24
14.33	31
14.36	26
14.39	25
14.42	32
14.45	19
14.48	22
14.51	28
14.54	27
14.57	22
14.6	10
14.63	25
14.66	22
14.69	18
14.72	28
14.75	25
14.78	27
14.81	24
14.84	19
14.87	20
14.9	24
14.93	32
14.96	26
14.99	22
15.02	29
15.05	27
15.08	33
15.11	28
15.14	29
15.17	30
15.2	33
15.23	15
15.26	23
15.29	34
15.32	13
15.35	26
15.38	22
15.41	18
15.44	31
15.47	31
15.5	30
15.53	29
15.56	34
15.59	19
15.62	25
15.65	28
15.68	19
15.71	25
15.74	28
15.77	20
15.8	26
15.83	31
15.86	31
15.89	15
15.92	27
15.95	20
15.98	19
16.01	34
16.04	35
16.07	15
16.1	29
16.13	23
16.16	24
16.19	12
16.22	27
16.25	35
16.28	31
16.31	32
16.34	20
16.37	28
16.4	33
16.43	18
16.46	24
16.49	30
16.52	27
16.55	25
16.58	26
16.61	19
16.64	22
16.67	17
16.7	24
16.73	23
16.76	36
16.79	24
16.82	17
16.85	18
16.88	27
16.91	15
16.94	18
16.97	29
17	22
17.03	23
17.06	24
17.09	24
17.12	14
17.15	25
17.18	19
17.21	30
17.24	34
17.27	29
17.3	17
17.33	18
17.36	32
17.39	18
17.42	22
17.45	10
17.48	24
17.51	23
17.54	29
17.57	17
17.6	17
17.63	15
17.66	11
17.69	21
17.72	19
17.75	14
17.78	23
17.81	22
17.84	21
17.87	15
17.9	10
17.93	20
17.96	23
17.99	19
18.02	15
18.05	16
18.08	25
18.11	18
18.14	21
18.17	28
18.2	26
18.23	18
18.26	26
18.29	30
18.32	20
18.35	16
18.38	25
18.41	28
18.44	26
18.47	28
18.5	49
18.53	54
18.56	60
18.59	78
18.62	66
18.65	76
18.68	86
18.71	62
18.74	38
18.77	40
18.8	31
18.83	33
18.86	36
18.89	29
18.92	32
18.95	43
18.98	33
19.01	45
19.04	54
19.07	49
19.1	64
19.13	42
19.16	44
19.19	43
19.22	34
19.25	47
19.28	40
19.31	31
19.34	48
19.37	31
19.4	36
19.43	23
19.46	38
19.49	33
19.52	30
19.55	19
19.58	17
19.61	20
19.64	16
19.67	24
19.7	24
19.73	20
19.76	19
19.79	20
19.82	18
19.85	22
19.88	22
19.91	17
19.94	23
19.97	23
20	23
20.03	30
20.06	36
20.09	18
20.12	20
20.15	21
20.18	28
20.21	27
20.24	26
20.27	29
20.3	23
20.33	34
20.36	36
20.39	32
20.42	38
20.45	40
20.48	39
20.51	50
20.54	53
20.57	50
20.6	55
20.63	59
20.66	66
20.69	69
20.72	66
20.75	88
20.78	79
20.81	86
20.84	85
20.87	85
20.9	87
20.93	101
20.96	80
20.99	61
21.02	66
21.05	60
21.08	51
21.11	40
21.14	49
21.17	44
21.2	44
21.23	48
21.26	45
21.29	42
21.32	56
21.35	38
21.38	46
21.41	43
21.44	44
21.47	42
21.5	41
21.53	36
21.56	33
21.59	36
21.62	28
21.65	42
21.68	43
21.71	31
21.74	29
21.77	35
21.8	18
21.83	22
21.86	28
21.89	19
21.92	25
21.95	25
21.98	34
22.01	13
22.04	27
22.07	30
22.1	34
22.13	27
22.16	28
22.19	28
22.22	28
22.25	21
22.28	22
22.31	35
22.34	26
22.37	35
22.4	40
22.43	34
22.46	36
22.49	36
22.52	34
22.55	47
22.58	77
22.61	103
22.64	139
22.67	180
22.7	229
22.73	311
22.76	428
22.79	733
22.82	948
22.85	1219
22.88	1258
22.91	1356
22.94	1255
22.97	878
23	584
23.03	314
23.06	180
23.09	112
23.12	103
23.15	79
23.18	86
23.21	70
23.24	98
23.27	92
23.3	88
23.33	98
23.36	95
23.39	98
23.42	88
23.45	94
23.48	109
23.51	78
23.54	77
23.57	74
23.6	67
23.63	58
23.66	64
23.69	63
23.72	49
23.75	42
23.78	33
23.81	43
23.84	44
23.87	44
23.9	55
23.93	38
23.96	29
23.99	37
24.02	42
24.05	30
24.08	34
24.11	24
24.14	34
24.17	31
24.2	39
24.23	29
24.26	36
24.29	45
24.32	37
24.35	39
24.38	34
24.41	32
24.44	45
24.47	47
24.5	52
24.53	66
24.56	60
24.59	81
24.62	109
24.65	96
24.68	133
24.71	180
24.74	226
24.77	253
24.8	258
24.83	244
24.86	205
24.89	184
24.92	132
24.95	141
24.98	111
25.01	93
25.04	84
25.07	95
25.1	83
25.13	68
25.16	72
25.19	56
25.22	62
25.25	64
25.28	53
25.31	47
25.34	56
25.37	47
25.4	44
25.43	38
25.46	32
25.49	36
25.52	25
25.55	38
25.58	37
25.61	44
25.64	36
25.67	55
25.7	85
25.73	75
25.76	99
25.79	168
25.82	174
25.85	137
25.88	111
25.91	66
25.94	24
25.97	30
26	34
26.03	30
26.06	35
26.09	39
26.12	29
26.15	26
26.18	31
26.21	23
26.24	27
26.27	33
26.3	26
26.33	28
26.36	30
26.39	30
26.42	37
26.45	37
26.48	35
26.51	35
26.54	35
26.57	29
26.6	29
26.63	38
26.66	45
26.69	57
26.72	47
26.75	70
26.78	124
26.81	145
26.84	140
26.87	158
26.9	147
26.93	97
26.96	99
26.99	68
27.02	56
27.05	48
27.08	31
27.11	27
27.14	33
27.17	44
27.2	32
27.23	39
27.26	43
27.29	40
27.32	36
27.35	29
27.38	37
27.41	35
27.44	32
27.47	36
27.5	47
27.53	45
27.56	26
27.59	40
27.62	41
27.65	48
27.68	62
27.71	63
27.74	67
27.77	103
27.8	131
27.83	131
27.86	94
27.89	89
27.92	83
27.95	62
27.98	55
28.01	59
28.04	56
28.07	50
28.1	60
28.13	59
28.16	73
28.19	113
28.22	86
28.25	127
28.28	148
28.31	137
28.34	177
28.37	171
28.4	151
28.43	155
28.46	117
28.49	131
28.52	163
28.55	149
28.58	188
28.61	217
28.64	222
28.67	324
28.7	402
28.73	455
28.76	580
28.79	831
28.82	1095
28.85	1411
28.88	1245
28.91	956
28.94	754
28.97	477
29	282
29.03	222
29.06	139
29.09	145
29.12	134
29.15	109
29.18	106
29.21	116
29.24	106
29.27	120
29.3	132
29.33	155
29.36	217
29.39	281
29.42	473
29.45	546
29.48	529
29.51	480
29.54	348
29.57	220
29.6	143
29.63	107
29.66	79
29.69	71
29.72	63
29.75	45
29.78	48
29.81	49
29.84	46
29.87	36
29.9	55
29.93	39
29.96	38
29.99	42
30.02	28
30.05	39
30.08	40
30.11	44
30.14	53
30.17	45
30.2	32
30.23	40
30.26	39
30.29	44
30.32	47
30.35	47
30.38	42
30.41	51
30.44	41
30.47	46
30.5	41
30.53	55
30.56	33
30.59	42
30.62	34
30.65	38
30.68	48
30.71	36
30.74	41
30.77	37
30.8	40
30.83	35
30.86	43
30.89	38
30.92	45
30.95	35
30.98	50
31.01	35
31.04	34
31.07	38
31.1	48
31.13	56
31.16	67
31.19	61
31.22	72
31.25	81
31.28	64
31.31	100
31.34	88
31.37	87
31.4	95
31.43	102
31.46	89
31.49	88
31.52	96
31.55	85
31.58	74
31.61	71
31.64	69
31.67	68
31.7	61
31.73	53
31.76	45
31.79	56
31.82	52
31.85	47
31.88	49
31.91	55
31.94	49
31.97	45
32	47
32.03	41
32.06	49
32.09	30
32.12	39
32.15	37
32.18	36
32.21	34
32.24	48
32.27	40
32.3	33
32.33	44
32.36	52
32.39	70
32.42	74
32.45	61
32.48	52
32.51	62
32.54	33
32.57	34
32.6	49
32.63	34
32.66	36
32.69	43
32.72	33
32.75	50
32.78	45
32.81	29
32.84	41
32.87	31
32.9	33
32.93	44
32.96	50
32.99	51
33.02	74
33.05	100
33.08	65
33.11	68
33.14	72
33.17	81
33.2	45
33.23	67
33.26	53
33.29	57
33.32	69
33.35	69
33.38	50
33.41	59
33.44	61
33.47	62
33.5	62
33.53	69
33.56	64
33.59	66
33.62	69
33.65	45
33.68	36
33.71	46
33.74	41
33.77	50
33.8	46
33.83	40
33.86	44
33.89	52
33.92	49
33.95	35
33.98	47
34.01	54
34.04	45
34.07	41
34.1	44
34.13	44
34.16	43
34.19	54
34.22	65
34.25	41
34.28	56
34.31	74
34.34	62
34.37	61
34.4	78
34.43	91
34.46	87
34.49	84
34.52	89
34.55	80
34.58	84
34.61	62
34.64	43
34.67	55
34.7	58
34.73	54
34.76	52
34.79	49
34.82	53
34.85	35
34.88	43
34.91	25
34.94	39
34.97	32
35	32
35.03	31
35.06	32
35.09	22
35.12	33
35.15	33
35.18	34
35.21	30
35.24	29
35.27	36
35.3	37
35.33	53
35.36	46
35.39	79
35.42	82
35.45	82
35.48	50
35.51	69
35.54	54
35.57	33
35.6	50
35.63	32
35.66	34
35.69	27
35.72	24
35.75	32
35.78	48
35.81	45
35.84	61
35.87	69
35.9	76
35.93	77
35.96	94
35.99	76
36.02	51
36.05	50
36.08	40
36.11	40
36.14	27
36.17	45
36.2	38
36.23	35
36.26	43
36.29	42
36.32	37
36.35	31
36.38	44
36.41	43
36.44	26
36.47	27
36.5	28
36.53	34
36.56	32
36.59	31
36.62	42
36.65	31
36.68	48
36.71	35
36.74	40
36.77	34
36.8	40
36.83	47
36.86	54
36.89	53
36.92	55
36.95	59
36.98	49
37.01	46
37.04	51
37.07	65
37.1	54
37.13	45
37.16	63
37.19	57
37.22	64
37.25	56
37.28	44
37.31	50
37.34	65
37.37	57
37.4	55
37.43	65
37.46	49
37.49	44
37.52	60
37.55	36
37.58	41
37.61	46
37.64	28
37.67	34
37.7	34
37.73	32
37.76	56
37.79	47
37.82	54
37.85	75
37.88	71
37.91	100
37.94	189
37.97	252
38	317
38.03	252
38.06	222
38.09	199
38.12	160
38.15	92
38.18	61
38.21	47
38.24	36
38.27	46
38.3	39
38.33	40
38.36	36
38.39	56
38.42	55
38.45	61
38.48	60
38.51	61
38.54	68
38.57	104
38.6	99
38.63	122
38.66	162
38.69	255
38.72	286
38.75	196
38.78	191
38.81	200
38.84	132
38.87	94
38.9	57
38.93	51
38.96	40
38.99	45
39.02	30
39.05	36
39.08	37
39.11	47
39.14	56
39.17	50
39.2	66
39.23	72
39.26	59
39.29	62
39.32	62
39.35	42
39.38	45
39.41	53
39.44	34
39.47	36
39.5	29
39.53	35
39.56	36
39.59	34
39.62	39
39.65	50
39.68	43
39.71	49
39.74	52
39.77	66
39.8	99
39.83	97
39.86	82
39.89	88
39.92	91
39.95	100
39.98	81
40.01	85
40.04	58
40.07	52
40.1	56
40.13	36
40.16	47
40.19	52
40.22	40
40.25	47
40.28	32
40.31	40
40.34	50
40.37	31
40.4	41
40.43	40
40.46	40
40.49	59
40.52	39
40.55	69
40.58	56
40.61	43
40.64	52
40.67	55
40.7	40
40.73	50
40.76	40
40.79	54
40.82	40
40.85	42
40.88	47
40.91	56
40.94	69
40.97	46
41	73
41.03	73
41.06	73
41.09	62
41.12	60
41.15	72
41.18	71
41.21	60
41.24	62
41.27	65
41.3	67
41.33	65
41.36	81
41.39	71
41.42	59
41.45	50
41.48	52
41.51	56
41.54	56
41.57	54
41.6	51
41.63	48
41.66	68
41.69	56
41.72	69
41.75	74
41.78	67
41.81	81
41.84	85
41.87	86
41.9	90
41.93	98
41.96	101
41.99	98
42.02	113
42.05	103
42.08	99
42.11	117
42.14	117
42.17	138
42.2	147
42.23	126
42.26	135
42.29	111
42.32	102
42.35	105
42.38	100
42.41	92
42.44	89
42.47	81
42.5	95
42.53	67
42.56	83
42.59	61
42.62	58
42.65	52
42.68	38
42.71	46
42.74	61
42.77	63
42.8	72
42.83	110
42.86	102
42.89	103
42.92	86
42.95	72
42.98	82
43.01	74
43.04	54
43.07	44
43.1	41
43.13	44
43.16	33
43.19	41
43.22	46
43.25	43
43.28	53
43.31	29
43.34	41
43.37	44
43.4	34
43.43	34
43.46	40
43.49	47
43.52	42
43.55	48
43.58	33
43.61	32
43.64	39
43.67	28
43.7	26
43.73	41
43.76	30
43.79	21
43.82	33
43.85	21
43.88	25
43.91	24
43.94	39
43.97	40
44	31
44.03	39
44.06	43
44.09	42
44.12	36
44.15	54
44.18	50
44.21	46
44.24	49
44.27	58
44.3	54
44.33	42
44.36	50
44.39	41
44.42	50
44.45	51
44.48	55
44.51	37
44.54	36
44.57	43
44.6	25
44.63	37
44.66	38
44.69	41
44.72	28
44.75	31
44.78	48
44.81	26
44.84	41
44.87	45
44.9	30
44.93	40
44.96	34
44.99	29
45.02	35
45.05	44
45.08	40
45.11	30
45.14	39
45.17	38
45.2	33
45.23	38
45.26	46
45.29	28
45.32	38
45.35	28
45.38	33
45.41	26
45.44	36
45.47	39
45.5	36
45.53	41
45.56	44
45.59	51
45.62	37
45.65	29
45.68	57
45.71	37
45.74	35
45.77	43
45.8	46
45.83	37
45.86	34
45.89	26
45.92	26
45.95	37
45.98	24
46.01	29
46.04	35
46.07	21
46.1	23
46.13	28
46.16	16
46.19	33
46.22	31
46.25	21
46.28	29
46.31	24
46.34	36
46.37	30
46.4	32
46.43	29
46.46	44
46.49	27
46.52	30
46.55	43
46.58	39
46.61	42
46.64	56
46.67	52
46.7	65
46.73	50
46.76	52
46.79	37
46.82	34
46.85	37
46.88	29
46.91	32
46.94	37
46.97	30
47	26
47.03	30
47.06	27
47.09	33
47.12	30
47.15	16
47.18	30
47.21	27
47.24	26
47.27	28
47.3	28
47.33	27
47.36	35
47.39	22
47.42	30
47.45	30
47.48	34
47.51	24
47.54	30
47.57	42
47.6	53
47.63	45
47.66	57
47.69	52
47.72	48
47.75	58
47.78	55
47.81	56
47.84	42
47.87	31
47.9	47
47.93	38
47.96	49
47.99	38
48.02	43
48.05	45
48.08	47
48.11	37
48.14	34
48.17	45
48.2	45
48.23	41
48.26	45
48.29	68
48.32	38
48.35	62
48.38	61
48.41	55
48.44	74
48.47	69
48.5	62
48.53	58
48.56	72
48.59	78
48.62	68
48.65	72
48.68	87
48.71	80
48.74	79
48.77	71
48.8	75
48.83	68
48.86	66
48.89	67
48.92	62
48.95	74
48.98	66
49.01	71
49.04	53
49.07	62
49.1	76
49.13	41
49.16	40
49.19	43
49.22	45
49.25	42
49.28	37
49.31	47
49.34	41
49.37	51
49.4	35
49.43	39
49.46	50
49.49	41
49.52	45
49.55	46
49.58	43
49.61	36
49.64	50
49.67	55
49.7	52
49.73	47
49.76	49
49.79	44
49.82	51
49.85	37
49.88	43
49.91	39
49.94	46
49.97	45
50	50
50.03	52
50.06	48
50.09	47
50.12	41
50.15	34
50.18	53
50.21	54
50.24	43
50.27	46
50.3	44
50.33	43
50.36	63
50.39	77
50.42	68
50.45	82
50.48	75
50.51	60
50.54	68
50.57	42
50.6	57
50.63	62
50.66	60
50.69	69
50.72	53
50.75	58
50.78	73
50.81	50
50.84	45
50.87	52
50.9	44
50.93	54
50.96	59
50.99	49
51.02	53
51.05	53
51.08	44
51.11	49
51.14	48
51.17	48
51.2	47
51.23	44
51.26	53
51.29	61
51.32	48
51.35	47
51.38	34
51.41	34
51.44	34
51.47	26
51.5	29
51.53	29
51.56	34
51.59	31
51.62	38
51.65	30
51.68	25
51.71	25
51.74	33
51.77	25
51.8	40
51.83	28
51.86	37
51.89	30
51.92	34
51.95	25
51.98	34
52.01	42
52.04	24
52.07	21
52.1	33
52.13	31
52.16	30
52.19	31
52.22	14
52.25	23
52.28	29
52.31	35
52.34	29
52.37	19
52.4	35
52.43	35
52.46	27
52.49	34
52.52	47
52.55	40
52.58	28
52.61	41
52.64	35
52.67	47
52.7	42
52.73	36
52.76	41
52.79	43
52.82	31
52.85	56
52.88	55
52.91	39
52.94	39
52.97	38
53	52
53.03	46
53.06	44
53.09	49
53.12	40
53.15	52
53.18	63
53.21	56
53.24	58
53.27	58
53.3	65
53.33	54
53.36	48
53.39	59
53.42	48
53.45	46
53.48	38
53.51	46
53.54	38
53.57	39
53.6	49
53.63	38
53.66	48
53.69	59
53.72	60
53.75	69
53.78	71
53.81	91
53.84	94
53.87	76
53.9	93
53.93	71
53.96	57
53.99	72
54.02	63
54.05	55
54.08	65
54.11	51
54.14	62
54.17	52
54.2	58
54.23	61
54.26	55
54.29	38
54.32	44
54.35	48
54.38	43
54.41	42
54.44	46
54.47	35
54.5	41
54.53	43
54.56	37
54.59	40
54.62	42
54.65	32
54.68	31
54.71	42
54.74	54
54.77	40
54.8	40
54.83	39
54.86	45
54.89	45
54.92	51
54.95	40
54.98	36
55.01	28
55.04	35
55.07	27
55.1	34
55.13	25
55.16	35
55.19	40
55.22	40
55.25	28
55.28	43
55.31	31
55.34	38
55.37	40
55.4	32
55.43	40
55.46	34
55.49	34
55.52	32
55.55	33
55.58	32
55.61	25
55.64	51
55.67	23
55.7	38
55.73	38
55.76	35
55.79	28
55.82	34
55.85	42
55.88	37
55.91	23
55.94	29
55.97	37
56	33
56.03	37
56.06	42
56.09	36
56.12	39
56.15	41
56.18	45
56.21	43
56.24	37
56.27	46
56.3	38
56.33	69
56.36	44
56.39	60
56.42	50
56.45	54
56.48	60
56.51	57
56.54	50
56.57	56
56.6	43
56.63	64
56.66	75
56.69	67
56.72	73
56.75	73
56.78	63
56.81	62
56.84	56
56.87	62
56.9	65
56.93	50
56.96	59
56.99	53
57.02	62
57.05	73
57.08	48
57.11	73
57.14	86
57.17	75
57.2	73
57.23	62
57.26	70
57.29	66
57.32	65
57.35	58
57.38	52
57.41	47
57.44	40
57.47	50
57.5	45
57.53	34
57.56	42
57.59	37
57.62	38
57.65	34
57.68	35
57.71	26
57.74	47
57.77	22
57.8	28
57.83	32
57.86	47
57.89	33
57.92	31
57.95	42
57.98	37
58.01	41
58.04	38
58.07	38
58.1	36
58.13	45
58.16	27
58.19	43
58.22	45
58.25	51
58.28	58
58.31	71
58.34	56
58.37	64
58.4	43
58.43	57
58.46	76
58.49	64
58.52	59
58.55	43
58.58	60
58.61	52
58.64	41
58.67	58
58.7	49
58.73	41
58.76	41
58.79	35
58.82	42
58.85	41
58.88	34
58.91	36
58.94	42
58.97	33
59	27
59.03	34
59.06	29
59.09	35
59.12	28
59.15	24
59.18	28
59.21	29
59.24	31
59.27	34
59.3	19
59.33	29
59.36	20
59.39	28
59.42	28
59.45	36
59.48	31
59.51	38
59.54	24
59.57	30
59.6	28
59.63	28
59.66	37
59.69	47
59.72	43
59.75	44
59.78	48
59.81	45
59.84	35
59.87	39
59.9	55
59.93	42
59.96	50
59.99	70

## Sheet: Ce-FMA-AA-1.0-RT-10 min
Ce-FMA-AA-1.0RT-10min
5	53
5.03	52
5.06	61
5.09	51
5.12	44
5.15	40
5.18	52
5.21	45
5.24	39
5.27	41
5.3	42
5.33	47
5.36	57
5.39	51
5.42	42
5.45	40
5.48	47
5.51	33
5.54	58
5.57	48
5.6	54
5.63	47
5.66	40
5.69	40
5.72	49
5.75	49
5.78	50
5.81	36
5.84	45
5.87	50
5.9	42
5.93	46
5.96	44
5.99	55
6.02	47
6.05	36
6.08	45
6.11	50
6.14	47
6.17	49
6.2	47
6.23	42
6.26	43
6.29	33
6.32	36
6.35	45
6.38	36
6.41	40
6.44	32
6.47	40
6.5	44
6.53	37
6.56	57
6.59	38
6.62	36
6.65	31
6.68	35
6.71	36
6.74	35
6.77	40
6.8	52
6.83	43
6.86	50
6.89	47
6.92	47
6.95	47
6.98	41
7.01	37
7.04	40
7.07	40
7.1	46
7.13	50
7.16	38
7.19	35
7.22	52
7.25	58
7.28	46
7.31	39
7.34	46
7.37	45
7.4	45
7.43	45
7.46	52
7.49	38
7.52	52
7.55	52
7.58	59
7.61	61
7.64	59
7.67	64
7.7	57
7.73	62
7.76	69
7.79	55
7.82	67
7.85	78
7.88	68
7.91	100
7.94	96
7.97	105
8	98
8.03	134
8.06	149
8.09	150
8.12	157
8.15	163
8.18	164
8.21	187
8.24	201
8.27	268
8.3	252
8.33	266
8.36	290
8.39	355
8.42	347
8.45	365
8.48	351
8.51	317
8.54	303
8.57	273
8.6	230
8.63	174
8.66	153
8.69	112
8.72	126
8.75	91
8.78	109
8.81	102
8.84	84
8.87	77
8.9	71
8.93	73
8.96	61
8.99	73
9.02	69
9.05	57
9.08	74
9.11	60
9.14	55
9.17	60
9.2	63
9.23	68
9.26	68
9.29	56
9.32	69
9.35	76
9.38	68
9.41	75
9.44	107
9.47	99
9.5	89
9.53	126
9.56	122
9.59	124
9.62	143
9.65	159
9.68	140
9.71	174
9.74	177
9.77	159
9.8	148
9.83	132
9.86	121
9.89	115
9.92	78
9.95	79
9.98	76
10.01	64
10.04	68
10.07	39
10.1	40
10.13	47
10.16	42
10.19	44
10.22	31
10.25	18
10.28	28
10.31	19
10.34	23
10.37	34
10.4	24
10.43	27
10.46	22
10.49	33
10.52	22
10.55	34
10.58	23
10.61	29
10.64	31
10.67	29
10.7	20
10.73	18
10.76	25
10.79	24
10.82	18
10.85	30
10.88	15
10.91	21
10.94	21
10.97	19
11	19
11.03	19
11.06	25
11.09	16
11.12	24
11.15	18
11.18	24
11.21	21
11.24	21
11.27	25
11.3	27
11.33	14
11.36	22
11.39	25
11.42	23
11.45	18
11.48	25
11.51	23
11.54	28
11.57	17
11.6	23
11.63	18
11.66	11
11.69	25
11.72	21
11.75	25
11.78	20
11.81	14
11.84	18
11.87	22
11.9	21
11.93	13
11.96	31
11.99	22
12.02	26
12.05	21
12.08	14
12.11	19
12.14	24
12.17	18
12.2	19
12.23	21
12.26	21
12.29	17
12.32	14
12.35	23
12.38	15
12.41	18
12.44	20
12.47	32
12.5	23
12.53	28
12.56	17
12.59	22
12.62	17
12.65	21
12.68	24
12.71	21
12.74	19
12.77	25
12.8	14
12.83	19
12.86	16
12.89	21
12.92	21
12.95	18
12.98	15
13.01	16
13.04	25
13.07	23
13.1	15
13.13	17
13.16	21
13.19	16
13.22	14
13.25	26
13.28	14
13.31	20
13.34	17
13.37	19
13.4	13
13.43	21
13.46	27
13.49	20
13.52	29
13.55	27
13.58	28
13.61	24
13.64	32
13.67	20
13.7	22
13.73	24
13.76	20
13.79	20
13.82	16
13.85	19
13.88	17
13.91	27
13.94	19
13.97	26
14	22
14.03	17
14.06	25
14.09	17
14.12	13
14.15	13
14.18	13
14.21	14
14.24	12
14.27	12
14.3	28
14.33	15
14.36	11
14.39	20
14.42	10
14.45	23
14.48	30
14.51	10
14.54	11
14.57	21
14.6	22
14.63	15
14.66	14
14.69	16
14.72	14
14.75	18
14.78	13
14.81	17
14.84	9
14.87	13
14.9	14
14.93	19
14.96	19
14.99	15
15.02	13
15.05	17
15.08	17
15.11	17
15.14	14
15.17	13
15.2	16
15.23	16
15.26	15
15.29	13
15.32	16
15.35	14
15.38	16
15.41	12
15.44	16
15.47	11
15.5	10
15.53	14
15.56	12
15.59	12
15.62	10
15.65	17
15.68	17
15.71	14
15.74	11
15.77	21
15.8	13
15.83	12
15.86	13
15.89	15
15.92	22
15.95	15
15.98	21
16.01	23
16.04	22
16.07	15
16.1	18
16.13	14
16.16	12
16.19	20
16.22	22
16.25	19
16.28	15
16.31	15
16.34	17
16.37	16
16.4	12
16.43	15
16.46	23
16.49	15
16.52	16
16.55	19
16.58	18
16.61	17
16.64	16
16.67	22
16.7	21
16.73	23
16.76	17
16.79	16
16.82	27
16.85	23
16.88	18
16.91	22
16.94	25
16.97	19
17	14
17.03	13
17.06	27
17.09	13
17.12	18
17.15	12
17.18	12
17.21	21
17.24	11
17.27	21
17.3	20
17.33	15
17.36	27
17.39	13
17.42	21
17.45	23
17.48	17
17.51	16
17.54	12
17.57	15
17.6	11
17.63	11
17.66	14
17.69	14
17.72	16
17.75	14
17.78	19
17.81	13
17.84	23
17.87	26
17.9	14
17.93	15
17.96	7
17.99	12
18.02	12
18.05	13
18.08	18
18.11	15
18.14	14
18.17	14
18.2	13
18.23	14
18.26	7
18.29	12
18.32	18
18.35	13
18.38	8
18.41	19
18.44	13
18.47	14
18.5	13
18.53	14
18.56	11
18.59	22
18.62	21
18.65	20
18.68	17
18.71	35
18.74	50
18.77	54
18.8	44
18.83	64
18.86	44
18.89	40
18.92	33
18.95	26
18.98	24
19.01	19
19.04	30
19.07	27
19.1	25
19.13	21
19.16	38
19.19	32
19.22	30
19.25	33
19.28	50
19.31	39
19.34	32
19.37	41
19.4	33
19.43	31
19.46	28
19.49	31
19.52	34
19.55	39
19.58	27
19.61	30
19.64	24
19.67	27
19.7	24
19.73	14
19.76	20
19.79	23
19.82	14
19.85	21
19.88	16
19.91	16
19.94	17
19.97	9
20	17
20.03	18
20.06	19
20.09	22
20.12	13
20.15	20
20.18	18
20.21	22
20.24	17
20.27	13
20.3	22
20.33	21
20.36	17
20.39	21
20.42	16
20.45	25
20.48	22
20.51	31
20.54	24
20.57	20
20.6	26
20.63	25
20.66	32
20.69	39
20.72	37
20.75	49
20.78	42
20.81	53
20.84	40
20.87	63
20.9	59
20.93	79
20.96	84
20.99	71
21.02	86
21.05	79
21.08	73
21.11	73
21.14	74
21.17	59
21.2	53
21.23	50
21.26	64
21.29	37
21.32	38
21.35	44
21.38	44
21.41	51
21.44	32
21.47	37
21.5	42
21.53	55
21.56	33
21.59	30
21.62	47
21.65	39
21.68	24
21.71	42
21.74	32
21.77	28
21.8	33
21.83	21
21.86	27
21.89	20
21.92	19
21.95	30
21.98	21
22.01	27
22.04	18
22.07	27
22.1	26
22.13	22
22.16	29
22.19	18
22.22	29
22.25	24
22.28	34
22.31	17
22.34	28
22.37	23
22.4	13
22.43	23
22.46	18
22.49	30
22.52	33
22.55	12
22.58	21
22.61	26
22.64	15
22.67	29
22.7	47
22.73	37
22.76	56
22.79	69
22.82	86
22.85	114
22.88	140
22.91	205
22.94	312
22.97	448
23	634
23.03	896
23.06	1222
23.09	1266
23.12	1205
23.15	926
23.18	526
23.21	318
23.24	171
23.27	109
23.3	98
23.33	77
23.36	68
23.39	69
23.42	58
23.45	59
23.48	72
23.51	68
23.54	83
23.57	71
23.6	82
23.63	61
23.66	81
23.69	79
23.72	65
23.75	58
23.78	67
23.81	61
23.84	54
23.87	36
23.9	54
23.93	42
23.96	45
23.99	38
24.02	38
24.05	35
24.08	32
24.11	30
24.14	27
24.17	20
24.2	30
24.23	28
24.26	24
24.29	27
24.32	30
24.35	31
24.38	34
24.41	22
24.44	30
24.47	25
24.5	37
24.53	39
24.56	35
24.59	31
24.62	43
24.65	42
24.68	39
24.71	41
24.74	62
24.77	67
24.8	90
24.83	76
24.86	131
24.89	177
24.92	192
24.95	236
24.98	206
25.01	176
25.04	143
25.07	108
25.1	107
25.13	104
25.16	107
25.19	88
25.22	68
25.25	77
25.28	62
25.31	46
25.34	51
25.37	42
25.4	49
25.43	37
25.46	37
25.49	27
25.52	44
25.55	26
25.58	27
25.61	26
25.64	20
25.67	40
25.7	29
25.73	35
25.76	46
25.79	42
25.82	47
25.85	50
25.88	69
25.91	89
25.94	159
25.97	190
26	168
26.03	128
26.06	81
26.09	47
26.12	35
26.15	37
26.18	26
26.21	23
26.24	23
26.27	27
26.3	22
26.33	30
26.36	27
26.39	22
26.42	20
26.45	28
26.48	26
26.51	21
26.54	32
26.57	19
26.6	25
26.63	25
26.66	22
26.69	21
26.72	23
26.75	22
26.78	23
26.81	31
26.84	22
26.87	45
26.9	57
26.93	46
26.96	80
26.99	100
27.02	128
27.05	134
27.08	146
27.11	134
27.14	126
27.17	71
27.2	42
27.23	36
27.26	42
27.29	41
27.32	27
27.35	27
27.38	29
27.41	28
27.44	28
27.47	24
27.5	31
27.53	30
27.56	35
27.59	25
27.62	27
27.65	45
27.68	31
27.71	23
27.74	34
27.77	40
27.8	49
27.83	33
27.86	49
27.89	69
27.92	76
27.95	111
27.98	132
28.01	126
28.04	127
28.07	97
28.1	73
28.13	68
28.16	60
28.19	50
28.22	47
28.25	50
28.28	54
28.31	46
28.34	61
28.37	54
28.4	75
28.43	74
28.46	119
28.49	112
28.52	154
28.55	129
28.58	156
28.61	137
28.64	130
28.67	111
28.7	118
28.73	120
28.76	130
28.79	167
28.82	178
28.85	262
28.88	265
28.91	311
28.94	373
28.97	586
29	761
29.03	1067
29.06	1271
29.09	1192
29.12	921
29.15	699
29.18	451
29.21	279
29.24	183
29.27	125
29.3	97
29.33	105
29.36	97
29.39	85
29.42	100
29.45	84
29.48	119
29.51	108
29.54	160
29.57	221
29.6	276
29.63	344
29.66	491
29.69	520
29.72	480
29.75	344
29.78	294
29.81	197
29.84	82
29.87	82
29.9	60
29.93	71
29.96	46
29.99	41
30.02	40
30.05	28
30.08	40
30.11	38
30.14	28
30.17	42
30.2	41
30.23	33
30.26	33
30.29	39
30.32	29
30.35	35
30.38	37
30.41	42
30.44	42
30.47	36
30.5	45
30.53	33
30.56	47
30.59	31
30.62	46
30.65	31
30.68	31
30.71	40
30.74	28
30.77	38
30.8	35
30.83	34
30.86	38
30.89	32
30.92	44
30.95	32
30.98	33
31.01	29
31.04	28
31.07	27
31.1	36
31.13	29
31.16	25
31.19	31
31.22	44
31.25	35
31.28	34
31.31	34
31.34	46
31.37	49
31.4	58
31.43	63
31.46	76
31.49	81
31.52	63
31.55	80
31.58	75
31.61	73
31.64	60
31.67	78
31.7	51
31.73	68
31.76	65
31.79	77
31.82	48
31.85	54
31.88	59
31.91	55
31.94	42
31.97	51
32	50
32.03	45
32.06	48
32.09	43
32.12	45
32.15	36
32.18	31
32.21	30
32.24	41
32.27	36
32.3	32
32.33	30
32.36	31
32.39	28
32.42	32
32.45	29
32.48	37
32.51	30
32.54	42
32.57	56
32.6	40
32.63	41
32.66	42
32.69	35
32.72	35
32.75	35
32.78	37
32.81	21
32.84	34
32.87	37
32.9	33
32.93	28
32.96	24
32.99	30
33.02	41
33.05	35
33.08	41
33.11	35
33.14	34
33.17	59
33.2	70
33.23	84
33.26	96
33.29	79
33.32	77
33.35	58
33.38	64
33.41	54
33.44	39
33.47	54
33.5	58
33.53	51
33.56	44
33.59	55
33.62	52
33.65	47
33.68	38
33.71	46
33.74	64
33.77	46
33.8	49
33.83	49
33.86	41
33.89	45
33.92	45
33.95	35
33.98	45
34.01	40
34.04	49
34.07	43
34.1	31
34.13	33
34.16	48
34.19	33
34.22	19
34.25	39
34.28	26
34.31	35
34.34	46
34.37	51
34.4	50
34.43	46
34.46	50
34.49	61
34.52	63
34.55	53
34.58	63
34.61	64
34.64	73
34.67	61
34.7	49
34.73	53
34.76	49
34.79	39
34.82	49
34.85	53
34.88	31
34.91	34
34.94	37
34.97	48
35	40
35.03	27
35.06	40
35.09	38
35.12	36
35.15	28
35.18	28
35.21	24
35.24	22
35.27	18
35.3	21
35.33	22
35.36	28
35.39	30
35.42	23
35.45	30
35.48	33
35.51	30
35.54	43
35.57	49
35.6	60
35.63	65
35.66	51
35.69	45
35.72	55
35.75	40
35.78	33
35.81	36
35.84	18
35.87	30
35.9	30
35.93	43
35.96	32
35.99	57
36.02	50
36.05	70
36.08	82
36.11	95
36.14	81
36.17	62
36.2	64
36.23	63
36.26	49
36.29	41
36.32	21
36.35	24
36.38	30
36.41	31
36.44	31
36.47	36
36.5	38
36.53	32
36.56	28
36.59	31
36.62	24
36.65	20
36.68	20
36.71	20
36.74	23
36.77	29
36.8	21
36.83	25
36.86	27
36.89	40
36.92	27
36.95	34
36.98	30
37.01	37
37.04	31
37.07	31
37.1	40
37.13	50
37.16	51
37.19	37
37.22	49
37.25	38
37.28	42
37.31	55
37.34	54
37.37	61
37.4	33
37.43	40
37.46	50
37.49	47
37.52	42
37.55	39
37.58	57
37.61	57
37.64	43
37.67	42
37.7	35
37.73	45
37.76	24
37.79	41
37.82	39
37.85	35
37.88	27
37.91	32
37.94	47
37.97	43
38	43
38.03	61
38.06	80
38.09	100
38.12	127
38.15	173
38.18	190
38.21	187
38.24	143
38.27	128
38.3	110
38.33	75
38.36	41
38.39	36
38.42	31
38.45	45
38.48	46
38.51	62
38.54	64
38.57	39
38.6	53
38.63	50
38.66	83
38.69	87
38.72	78
38.75	100
38.78	120
38.81	109
38.84	147
38.87	163
38.9	164
38.93	166
38.96	123
38.99	139
39.02	89
39.05	79
39.08	51
39.11	42
39.14	35
39.17	33
39.2	36
39.23	27
39.26	35
39.29	40
39.32	34
39.35	41
39.38	67
39.41	42
39.44	44
39.47	47
39.5	45
39.53	21
39.56	35
39.59	31
39.62	29
39.65	24
39.68	34
39.71	27
39.74	37
39.77	42
39.8	30
39.83	23
39.86	37
39.89	40
39.92	59
39.95	62
39.98	69
40.01	67
40.04	71
40.07	95
40.1	78
40.13	70
40.16	68
40.19	85
40.22	70
40.25	56
40.28	47
40.31	54
40.34	48
40.37	39
40.4	38
40.43	26
40.46	38
40.49	28
40.52	22
40.55	33
40.58	33
40.61	40
40.64	29
40.67	33
40.7	40
40.73	35
40.76	40
40.79	56
40.82	45
40.85	42
40.88	46
40.91	33
40.94	23
40.97	29
41	39
41.03	42
41.06	38
41.09	46
41.12	40
41.15	37
41.18	64
41.21	45
41.24	47
41.27	54
41.3	56
41.33	59
41.36	55
41.39	56
41.42	50
41.45	50
41.48	60
41.51	46
41.54	43
41.57	35
41.6	56
41.63	51
41.66	52
41.69	45
41.72	58
41.75	47
41.78	44
41.81	46
41.84	33
41.87	65
41.9	49
41.93	50
41.96	67
41.99	54
42.02	78
42.05	74
42.08	70
42.11	76
42.14	81
42.17	113
42.2	82
42.23	101
42.26	85
42.29	106
42.32	119
42.35	155
42.38	194
42.41	145
42.44	162
42.47	138
42.5	117
42.53	113
42.56	91
42.59	67
42.62	68
42.65	77
42.68	57
42.71	55
42.74	71
42.77	53
42.8	54
42.83	56
42.86	46
42.89	45
42.92	46
42.95	73
42.98	73
43.01	88
43.04	102
43.07	113
43.1	93
43.13	77
43.16	67
43.19	56
43.22	37
43.25	40
43.28	31
43.31	38
43.34	37
43.37	45
43.4	50
43.43	37
43.46	40
43.49	40
43.52	27
43.55	47
43.58	26
43.61	31
43.64	31
43.67	37
43.7	38
43.73	47
43.76	32
43.79	34
43.82	31
43.85	29
43.88	22
43.91	24
43.94	36
43.97	38
44	29
44.03	24
44.06	32
44.09	27
44.12	24
44.15	22
44.18	31
44.21	36
44.24	25
44.27	37
44.3	46
44.33	42
44.36	41
44.39	31
44.42	47
44.45	36
44.48	49
44.51	39
44.54	30
44.57	34
44.6	37
44.63	28
44.66	29
44.69	20
44.72	27
44.75	26
44.78	32
44.81	27
44.84	39
44.87	31
44.9	34
44.93	26
44.96	42
44.99	29
45.02	28
45.05	22
45.08	21
45.11	30
45.14	32
45.17	31
45.2	34
45.23	25
45.26	34
45.29	36
45.32	40
45.35	34
45.38	39
45.41	43
45.44	44
45.47	23
45.5	26
45.53	27
45.56	27
45.59	29
45.62	31
45.65	32
45.68	38
45.71	32
45.74	21
45.77	32
45.8	50
45.83	33
45.86	46
45.89	45
45.92	38
45.95	35
45.98	30
46.01	20
46.04	32
46.07	33
46.1	21
46.13	21
46.16	20
46.19	30
46.22	26
46.25	26
46.28	29
46.31	16
46.34	18
46.37	19
46.4	21
46.43	18
46.46	26
46.49	22
46.52	22
46.55	26
46.58	27
46.61	27
46.64	30
46.67	19
46.7	24
46.73	28
46.76	40
46.79	28
46.82	42
46.85	23
46.88	49
46.91	42
46.94	42
46.97	39
47	37
47.03	36
47.06	33
47.09	29
47.12	24
47.15	17
47.18	18
47.21	28
47.24	21
47.27	13
47.3	17
47.33	21
47.36	18
47.39	17
47.42	17
47.45	16
47.48	23
47.51	30
47.54	20
47.57	19
47.6	20
47.63	28
47.66	17
47.69	37
47.72	38
47.75	28
47.78	36
47.81	41
47.84	60
47.87	49
47.9	44
47.93	38
47.96	43
47.99	46
48.02	37
48.05	44
48.08	45
48.11	42
48.14	31
48.17	34
48.2	37
48.23	29
48.26	41
48.29	38
48.32	31
48.35	45
48.38	51
48.41	50
48.44	41
48.47	52
48.5	39
48.53	46
48.56	48
48.59	50
48.62	50
48.65	43
48.68	48
48.71	51
48.74	44
48.77	49
48.8	61
48.83	64
48.86	58
48.89	60
48.92	70
48.95	54
48.98	70
49.01	68
49.04	73
49.07	57
49.1	55
49.13	65
49.16	53
49.19	50
49.22	43
49.25	58
49.28	41
49.31	44
49.34	36
49.37	46
49.4	43
49.43	32
49.46	45
49.49	25
49.52	25
49.55	25
49.58	34
49.61	31
49.64	38
49.67	41
49.7	48
49.73	40
49.76	45
49.79	27
49.82	29
49.85	36
49.88	31
49.91	40
49.94	45
49.97	28
50	26
50.03	39
50.06	27
50.09	40
50.12	45
50.15	27
50.18	35
50.21	28
50.24	34
50.27	43
50.3	33
50.33	34
50.36	35
50.39	38
50.42	34
50.45	38
50.48	41
50.51	47
50.54	45
50.57	35
50.6	46
50.63	65
50.66	49
50.69	52
50.72	69
50.75	45
50.78	54
50.81	49
50.84	72
50.87	47
50.9	57
50.93	52
50.96	57
50.99	41
51.02	42
51.05	48
51.08	41
51.11	45
51.14	39
51.17	47
51.2	59
51.23	43
51.26	30
51.29	43
51.32	35
51.35	48
51.38	48
51.41	47
51.44	30
51.47	36
51.5	41
51.53	34
51.56	34
51.59	23
51.62	29
51.65	36
51.68	34
51.71	26
51.74	31
51.77	28
51.8	24
51.83	38
51.86	21
51.89	25
51.92	24
51.95	29
51.98	20
52.01	22
52.04	33
52.07	26
52.1	25
52.13	27
52.16	39
52.19	33
52.22	27
52.25	27
52.28	28
52.31	22
52.34	24
52.37	22
52.4	25
52.43	30
52.46	22
52.49	17
52.52	21
52.55	29
52.58	27
52.61	20
52.64	22
52.67	30
52.7	24
52.73	29
52.76	33
52.79	36
52.82	22
52.85	31
52.88	27
52.91	30
52.94	44
52.97	48
53	34
53.03	37
53.06	36
53.09	44
53.12	43
53.15	43
53.18	34
53.21	40
53.24	58
53.27	55
53.3	48
53.33	48
53.36	76
53.39	76
53.42	91
53.45	70
53.48	71
53.51	85
53.54	78
53.57	64
53.6	83
53.63	53
53.66	49
53.69	36
53.72	29
53.75	43
53.78	43
53.81	38
53.84	38
53.87	44
53.9	62
53.93	71
53.96	66
53.99	81
54.02	83
54.05	68
54.08	63
54.11	61
54.14	56
54.17	60
54.2	69
54.23	58
54.26	46
54.29	56
54.32	42
54.35	47
54.38	47
54.41	43
54.44	35
54.47	41
54.5	21
54.53	41
54.56	24
54.59	39
54.62	32
54.65	35
54.68	36
54.71	39
54.74	27
54.77	48
54.8	40
54.83	36
54.86	37
54.89	38
54.92	42
54.95	28
54.98	37
55.01	39
55.04	45
55.07	46
55.1	29
55.13	40
55.16	26
55.19	30
55.22	35
55.25	27
55.28	25
55.31	25
55.34	30
55.37	28
55.4	28
55.43	25
55.46	31
55.49	51
55.52	31
55.55	50
55.58	29
55.61	38
55.64	37
55.67	26
55.7	26
55.73	29
55.76	24
55.79	29
55.82	38
55.85	20
55.88	21
55.91	30
55.94	26
55.97	41
56	25
56.03	20
56.06	18
56.09	20
56.12	28
56.15	31
56.18	30
56.21	30
56.24	34
56.27	21
56.3	30
56.33	31
56.36	33
56.39	36
56.42	28
56.45	33
56.48	43
56.51	42
56.54	35
56.57	37
56.6	55
56.63	53
56.66	47
56.69	46
56.72	49
56.75	61
56.78	36
56.81	48
56.84	62
56.87	52
56.9	57
56.93	49
56.96	49
56.99	52
57.02	55
57.05	46
57.08	45
57.11	45
57.14	48
57.17	59
57.2	47
57.23	69
57.26	67
57.29	46
57.32	72
57.35	66
57.38	51
57.41	48
57.44	43
57.47	52
57.5	56
57.53	42
57.56	45
57.59	45
57.62	32
57.65	34
57.68	30
57.71	25
57.74	32
57.77	34
57.8	39
57.83	28
57.86	25
57.89	31
57.92	22
57.95	37
57.98	30
58.01	28
58.04	35
58.07	34
58.1	31
58.13	26
58.16	36
58.19	28
58.22	37
58.25	26
58.28	35
58.31	39
58.34	33
58.37	41
58.4	37
58.43	42
58.46	48
58.49	53
58.52	38
58.55	48
58.58	40
58.61	35
58.64	47
58.67	49
58.7	55
58.73	38
58.76	44
58.79	48
58.82	38
58.85	47
58.88	39
58.91	38
58.94	34
58.97	37
59	41
59.03	37
59.06	41
59.09	30
59.12	35
59.15	38
59.18	20
59.21	31
59.24	21
59.27	28
59.3	27
59.33	29
59.36	15
59.39	27
59.42	22
59.45	28
59.48	34
59.51	33
59.54	23
59.57	41
59.6	34
59.63	30
59.66	33
59.69	25
59.72	29
59.75	31
59.78	32
59.81	28
59.84	38
59.87	38
59.9	37
59.93	29
59.96	44
59.99	30

## Sheet: Ce-FMA-AA-5-RT-10min
5	45
5.03	42
5.06	26
5.09	38
5.12	41
5.15	50
5.18	35
5.21	50
5.24	29
5.27	33
5.3	47
5.33	43
5.36	45
5.39	35
5.42	38
5.45	47
5.48	47
5.51	36
5.54	26
5.57	40
5.6	54
5.63	32
5.66	41
5.69	38
5.72	36
5.75	39
5.78	34
5.81	35
5.84	26
5.87	29
5.9	34
5.93	34
5.96	38
5.99	27
6.02	20
6.05	41
6.08	43
6.11	31
6.14	34
6.17	40
6.2	31
6.23	40
6.26	34
6.29	41
6.32	36
6.35	30
6.38	34
6.41	31
6.44	47
6.47	40
6.5	34
6.53	36
6.56	28
6.59	32
6.62	32
6.65	22
6.68	27
6.71	32
6.74	33
6.77	32
6.8	36
6.83	37
6.86	37
6.89	30
6.92	42
6.95	29
6.98	29
7.01	47
7.04	28
7.07	32
7.1	34
7.13	34
7.16	36
7.19	32
7.22	31
7.25	51
7.28	43
7.31	33
7.34	41
7.37	45
7.4	35
7.43	41
7.46	33
7.49	36
7.52	52
7.55	28
7.58	40
7.61	33
7.64	35
7.67	42
7.7	45
7.73	46
7.76	42
7.79	43
7.82	55
7.85	58
7.88	55
7.91	79
7.94	57
7.97	71
8	58
8.03	74
8.06	73
8.09	82
8.12	83
8.15	95
8.18	113
8.21	115
8.24	129
8.27	148
8.3	148
8.33	151
8.36	192
8.39	221
8.42	222
8.45	252
8.48	245
8.51	274
8.54	307
8.57	231
8.6	271
8.63	242
8.66	186
8.69	174
8.72	149
8.75	133
8.78	97
8.81	89
8.84	86
8.87	74
8.9	67
8.93	63
8.96	53
8.99	67
9.02	71
9.05	32
9.08	44
9.11	52
9.14	47
9.17	44
9.2	49
9.23	46
9.26	45
9.29	50
9.32	52
9.35	53
9.38	48
9.41	77
9.44	56
9.47	71
9.5	63
9.53	76
9.56	83
9.59	78
9.62	91
9.65	89
9.68	100
9.71	109
9.74	118
9.77	140
9.8	127
9.83	137
9.86	140
9.89	122
9.92	116
9.95	77
9.98	77
10.01	67
10.04	65
10.07	49
10.1	45
10.13	37
10.16	37
10.19	38
10.22	42
10.25	23
10.28	36
10.31	27
10.34	25
10.37	28
10.4	24
10.43	27
10.46	27
10.49	25
10.52	27
10.55	25
10.58	18
10.61	16
10.64	20
10.67	22
10.7	22
10.73	25
10.76	14
10.79	19
10.82	22
10.85	19
10.88	16
10.91	20
10.94	14
10.97	14
11	10
11.03	21
11.06	20
11.09	20
11.12	10
11.15	14
11.18	25
11.21	19
11.24	18
11.27	16
11.3	19
11.33	11
11.36	20
11.39	14
11.42	18
11.45	15
11.48	24
11.51	14
11.54	10
11.57	17
11.6	16
11.63	17
11.66	13
11.69	9
11.72	14
11.75	18
11.78	9
11.81	14
11.84	13
11.87	14
11.9	11
11.93	17
11.96	19
11.99	18
12.02	18
12.05	14
12.08	16
12.11	21
12.14	12
12.17	11
12.2	14
12.23	12
12.26	10
12.29	13
12.32	11
12.35	15
12.38	15
12.41	13
12.44	21
12.47	14
12.5	9
12.53	12
12.56	11
12.59	12
12.62	11
12.65	8
12.68	16
12.71	15
12.74	15
12.77	11
12.8	12
12.83	15
12.86	10
12.89	8
12.92	10
12.95	6
12.98	8
13.01	10
13.04	13
13.07	12
13.1	18
13.13	17
13.16	18
13.19	11
13.22	9
13.25	20
13.28	13
13.31	7
13.34	13
13.37	15
13.4	9
13.43	10
13.46	11
13.49	9
13.52	12
13.55	23
13.58	17
13.61	20
13.64	18
13.67	14
13.7	28
13.73	15
13.76	18
13.79	13
13.82	14
13.85	16
13.88	16
13.91	19
13.94	10
13.97	11
14	15
14.03	10
14.06	6
14.09	15
14.12	12
14.15	14
14.18	8
14.21	13
14.24	6
14.27	7
14.3	11
14.33	10
14.36	4
14.39	19
14.42	12
14.45	9
14.48	10
14.51	7
14.54	9
14.57	13
14.6	5
14.63	14
14.66	9
14.69	8
14.72	5
14.75	4
14.78	11
14.81	18
14.84	11
14.87	7
14.9	8
14.93	8
14.96	8
14.99	8
15.02	9
15.05	8
15.08	12
15.11	9
15.14	15
15.17	8
15.2	10
15.23	11
15.26	8
15.29	10
15.32	7
15.35	7
15.38	12
15.41	8
15.44	11
15.47	10
15.5	8
15.53	7
15.56	9
15.59	9
15.62	4
15.65	8
15.68	4
15.71	11
15.74	11
15.77	12
15.8	7
15.83	9
15.86	12
15.89	10
15.92	7
15.95	3
15.98	13
16.01	13
16.04	10
16.07	7
16.1	10
16.13	19
16.16	8
16.19	16
16.22	10
16.25	10
16.28	8
16.31	14
16.34	4
16.37	8
16.4	8
16.43	8
16.46	11
16.49	10
16.52	11
16.55	13
16.58	14
16.61	3
16.64	10
16.67	7
16.7	15
16.73	13
16.76	8
16.79	8
16.82	9
16.85	11
16.88	5
16.91	10
16.94	8
16.97	9
17	11
17.03	6
17.06	6
17.09	13
17.12	10
17.15	9
17.18	10
17.21	13
17.24	7
17.27	7
17.3	15
17.33	11
17.36	10
17.39	9
17.42	12
17.45	9
17.48	14
17.51	3
17.54	5
17.57	7
17.6	6
17.63	8
17.66	4
17.69	9
17.72	5
17.75	5
17.78	7
17.81	3
17.84	5
17.87	5
17.9	7
17.93	7
17.96	10
17.99	8
18.02	7
18.05	8
18.08	5
18.11	7
18.14	6
18.17	8
18.2	5
18.23	7
18.26	5
18.29	13
18.32	8
18.35	7
18.38	10
18.41	8
18.44	7
18.47	7
18.5	10
18.53	12
18.56	10
18.59	9
18.62	12
18.65	16
18.68	14
18.71	16
18.74	17
18.77	17
18.8	27
18.83	26
18.86	16
18.89	19
18.92	18
18.95	22
18.98	13
19.01	17
19.04	12
19.07	8
19.1	16
19.13	20
19.16	23
19.19	18
19.22	12
19.25	19
19.28	30
19.31	24
19.34	26
19.37	18
19.4	24
19.43	25
19.46	36
19.49	30
19.52	16
19.55	24
19.58	18
19.61	14
19.64	18
19.67	16
19.7	11
19.73	17
19.76	16
19.79	8
19.82	13
19.85	13
19.88	13
19.91	12
19.94	12
19.97	12
20	13
20.03	8
20.06	7
20.09	9
20.12	13
20.15	12
20.18	9
20.21	15
20.24	7
20.27	13
20.3	12
20.33	17
20.36	10
20.39	15
20.42	14
20.45	10
20.48	10
20.51	15
20.54	21
20.57	18
20.6	18
20.63	12
20.66	23
20.69	18
20.72	25
20.75	23
20.78	23
20.81	34
20.84	36
20.87	39
20.9	35
20.93	44
20.96	41
20.99	45
21.02	44
21.05	61
21.08	39
21.11	52
21.14	55
21.17	51
21.2	47
21.23	37
21.26	40
21.29	38
21.32	41
21.35	33
21.38	31
21.41	17
21.44	18
21.47	27
21.5	21
21.53	20
21.56	23
21.59	26
21.62	28
21.65	24
21.68	26
21.71	25
21.74	19
21.77	16
21.8	19
21.83	17
21.86	12
21.89	13
21.92	15
21.95	14
21.98	13
22.01	16
22.04	20
22.07	15
22.1	17
22.13	15
22.16	11
22.19	13
22.22	12
22.25	12
22.28	11
22.31	10
22.34	16
22.37	13
22.4	10
22.43	14
22.46	17
22.49	8
22.52	15
22.55	22
22.58	17
22.61	15
22.64	16
22.67	24
22.7	24
22.73	24
22.76	19
22.79	36
22.82	27
22.85	38
22.88	46
22.91	45
22.94	76
22.97	83
23	104
23.03	146
23.06	217
23.09	282
23.12	325
23.15	358
23.18	308
23.21	235
23.24	174
23.27	124
23.3	84
23.33	55
23.36	60
23.39	43
23.42	36
23.45	33
23.48	41
23.51	32
23.54	39
23.57	34
23.6	49
23.63	48
23.66	45
23.69	44
23.72	51
23.75	54
23.78	59
23.81	44
23.84	36
23.87	33
23.9	41
23.93	33
23.96	21
23.99	33
24.02	32
24.05	29
24.08	24
24.11	19
24.14	17
24.17	24
24.2	17
24.23	26
24.26	22
24.29	12
24.32	19
24.35	25
24.38	18
24.41	15
24.44	22
24.47	18
24.5	13
24.53	30
24.56	18
24.59	16
24.62	24
24.65	19
24.68	22
24.71	25
24.74	29
24.77	34
24.8	40
24.83	40
24.86	45
24.89	62
24.92	84
24.95	67
24.98	82
25.01	73
25.04	110
25.07	85
25.1	102
25.13	89
25.16	79
25.19	77
25.22	71
25.25	62
25.28	61
25.31	45
25.34	34
25.37	45
25.4	46
25.43	36
25.46	24
25.49	30
25.52	17
25.55	21
25.58	19
25.61	25
25.64	16
25.67	20
25.7	23
25.73	29
25.76	22
25.79	17
25.82	23
25.85	29
25.88	20
25.91	19
25.94	33
25.97	27
26	46
26.03	41
26.06	69
26.09	52
26.12	44
26.15	25
26.18	24
26.21	19
26.24	19
26.27	22
26.3	27
26.33	17
26.36	13
26.39	21
26.42	21
26.45	18
26.48	13
26.51	16
26.54	11
26.57	14
26.6	11
26.63	7
26.66	17
26.69	21
26.72	16
26.75	10
26.78	11
26.81	16
26.84	19
26.87	22
26.9	21
26.93	24
26.96	12
26.99	21
27.02	33
27.05	45
27.08	49
27.11	61
27.14	50
27.17	50
27.2	38
27.23	33
27.26	29
27.29	32
27.32	26
27.35	21
27.38	22
27.41	16
27.44	21
27.47	25
27.5	22
27.53	25
27.56	14
27.59	25
27.62	26
27.65	16
27.68	15
27.71	9
27.74	18
27.77	20
27.8	10
27.83	12
27.86	27
27.89	25
27.92	29
27.95	28
27.98	22
28.01	38
28.04	34
28.07	58
28.1	53
28.13	44
28.16	46
28.19	31
28.22	34
28.25	27
28.28	33
28.31	31
28.34	33
28.37	37
28.4	33
28.43	51
28.46	45
28.49	51
28.52	54
28.55	59
28.58	69
28.61	56
28.64	95
28.67	77
28.7	67
28.73	70
28.76	86
28.79	87
28.82	84
28.85	118
28.88	121
28.91	158
28.94	163
28.97	199
29	230
29.03	312
29.06	347
29.09	413
29.12	726
29.15	896
29.18	549
29.21	513
29.24	378
29.27	167
29.3	114
29.33	80
29.36	75
29.39	49
29.42	54
29.45	53
29.48	42
29.51	53
29.54	43
29.57	52
29.6	54
29.63	94
29.66	116
29.69	131
29.72	137
29.75	149
29.78	146
29.81	126
29.84	80
29.87	65
29.9	40
29.93	31
29.96	25
29.99	16
30.02	25
30.05	22
30.08	20
30.11	25
30.14	27
30.17	18
30.2	14
30.23	20
30.26	17
30.29	12
30.32	22
30.35	20
30.38	21
30.41	21
30.44	25
30.47	29
30.5	24
30.53	28
30.56	22
30.59	34
30.62	30
30.65	23
30.68	21
30.71	19
30.74	29
30.77	21
30.8	22
30.83	17
30.86	26
30.89	19
30.92	26
30.95	20
30.98	29
31.01	17
31.04	16
31.07	20
31.1	17
31.13	26
31.16	23
31.19	21
31.22	17
31.25	22
31.28	16
31.31	23
31.34	30
31.37	15
31.4	24
31.43	28
31.46	28
31.49	36
31.52	38
31.55	40
31.58	46
31.61	51
31.64	57
31.67	63
31.7	44
31.73	45
31.76	52
31.79	53
31.82	41
31.85	35
31.88	46
31.91	42
31.94	53
31.97	42
32	38
32.03	32
32.06	33
32.09	27
32.12	21
32.15	28
32.18	32
32.21	25
32.24	20
32.27	18
32.3	26
32.33	26
32.36	24
32.39	21
32.42	16
32.45	8
32.48	17
32.51	21
32.54	17
32.57	18
32.6	20
32.63	17
32.66	22
32.69	19
32.72	21
32.75	18
32.78	21
32.81	12
32.84	22
32.87	16
32.9	23
32.93	21
32.96	16
32.99	23
33.02	19
33.05	18
33.08	16
33.11	24
33.14	14
33.17	22
33.2	19
33.23	20
33.26	31
33.29	44
33.32	38
33.35	43
33.38	40
33.41	35
33.44	34
33.47	31
33.5	27
33.53	41
33.56	35
33.59	28
33.62	38
33.65	32
33.68	29
33.71	45
33.74	29
33.77	34
33.8	23
33.83	35
33.86	25
33.89	23
33.92	38
33.95	27
33.98	26
34.01	31
34.04	22
34.07	31
34.1	20
34.13	17
34.16	18
34.19	20
34.22	25
34.25	25
34.28	25
34.31	25
34.34	19
34.37	27
34.4	26
34.43	37
34.46	21
34.49	31
34.52	42
34.55	38
34.58	37
34.61	33
34.64	35
34.67	37
34.7	37
34.73	45
34.76	45
34.79	43
34.82	39
34.85	34
34.88	27
34.91	29
34.94	30
34.97	30
35	21
35.03	26
35.06	30
35.09	25
35.12	20
35.15	23
35.18	12
35.21	16
35.24	13
35.27	14
35.3	17
35.33	20
35.36	16
35.39	18
35.42	13
35.45	11
35.48	22
35.51	19
35.54	15
35.57	8
35.6	19
35.63	16
35.66	21
35.69	23
35.72	32
35.75	18
35.78	17
35.81	20
35.84	16
35.87	16
35.9	12
35.93	16
35.96	12
35.99	17
36.02	20
36.05	14
36.08	19
36.11	37
36.14	57
36.17	72
36.2	58
36.23	44
36.26	60
36.29	34
36.32	27
36.35	27
36.38	35
36.41	21
36.44	23
36.47	19
36.5	23
36.53	17
36.56	28
36.59	18
36.62	13
36.65	15
36.68	12
36.71	18
36.74	13
36.77	16
36.8	19
36.83	13
36.86	16
36.89	16
36.92	19
36.95	15
36.98	26
37.01	18
37.04	20
37.07	21
37.1	25
37.13	34
37.16	24
37.19	31
37.22	32
37.25	37
37.28	40
37.31	30
37.34	36
37.37	34
37.4	41
37.43	36
37.46	31
37.49	37
37.52	30
37.55	27
37.58	21
37.61	20
37.64	30
37.67	45
37.7	23
37.73	20
37.76	21
37.79	15
37.82	28
37.85	19
37.88	11
37.91	17
37.94	13
37.97	10
38	20
38.03	21
38.06	23
38.09	22
38.12	36
38.15	58
38.18	50
38.21	67
38.24	95
38.27	81
38.3	80
38.33	73
38.36	65
38.39	40
38.42	29
38.45	24
38.48	21
38.51	23
38.54	14
38.57	19
38.6	18
38.63	24
38.66	23
38.69	27
38.72	23
38.75	31
38.78	34
38.81	33
38.84	39
38.87	45
38.9	51
38.93	79
38.96	117
38.99	131
39.02	102
39.05	66
39.08	61
39.11	71
39.14	47
39.17	25
39.2	30
39.23	20
39.26	19
39.29	8
39.32	21
39.35	14
39.38	18
39.41	23
39.44	30
39.47	32
39.5	26
39.53	30
39.56	22
39.59	21
39.62	18
39.65	14
39.68	14
39.71	16
39.74	16
39.77	29
39.8	20
39.83	17
39.86	25
39.89	21
39.92	19
39.95	39
39.98	26
40.01	22
40.04	40
40.07	34
40.1	44
40.13	45
40.16	37
40.19	37
40.22	38
40.25	35
40.28	39
40.31	29
40.34	30
40.37	36
40.4	19
40.43	27
40.46	19
40.49	18
40.52	17
40.55	15
40.58	17
40.61	16
40.64	17
40.67	24
40.7	18
40.73	24
40.76	16
40.79	16
40.82	15
40.85	20
40.88	24
40.91	25
40.94	17
40.97	18
41	40
41.03	32
41.06	27
41.09	31
41.12	28
41.15	30
41.18	33
41.21	26
41.24	44
41.27	29
41.3	44
41.33	37
41.36	35
41.39	40
41.42	38
41.45	22
41.48	37
41.51	52
41.54	53
41.57	38
41.6	38
41.63	30
41.66	26
41.69	28
41.72	37
41.75	25
41.78	36
41.81	34
41.84	27
41.87	26
41.9	36
41.93	40
41.96	35
41.99	42
42.02	32
42.05	44
42.08	44
42.11	45
42.14	48
42.17	53
42.2	60
42.23	73
42.26	48
42.29	51
42.32	64
42.35	80
42.38	51
42.41	62
42.44	61
42.47	65
42.5	72
42.53	55
42.56	64
42.59	59
42.62	53
42.65	37
42.68	38
42.71	39
42.74	43
42.77	31
42.8	43
42.83	28
42.86	29
42.89	28
42.92	23
42.95	21
42.98	32
43.01	30
43.04	22
43.07	37
43.1	29
43.13	33
43.16	38
43.19	29
43.22	31
43.25	27
43.28	17
43.31	19
43.34	20
43.37	19
43.4	18
43.43	20
43.46	20
43.49	13
43.52	30
43.55	30
43.58	22
43.61	17
43.64	25
43.67	23
43.7	21
43.73	24
43.76	31
43.79	21
43.82	21
43.85	22
43.88	22
43.91	20
43.94	19
43.97	14
44	14
44.03	17
44.06	11
44.09	18
44.12	21
44.15	12
44.18	18
44.21	22
44.24	13
44.27	19
44.3	14
44.33	22
44.36	19
44.39	23
44.42	26
44.45	21
44.48	18
44.51	19
44.54	24
44.57	18
44.6	22
44.63	28
44.66	20
44.69	27
44.72	20
44.75	23
44.78	25
44.81	20
44.84	24
44.87	25
44.9	16
44.93	19
44.96	20
44.99	14
45.02	18
45.05	15
45.08	20
45.11	23
45.14	17
45.17	19
45.2	19
45.23	22
45.26	12
45.29	12
45.32	21
45.35	28
45.38	9
45.41	16
45.44	11
45.47	19
45.5	12
45.53	14
45.56	16
45.59	23
45.62	14
45.65	12
45.68	19
45.71	18
45.74	17
45.77	16
45.8	17
45.83	20
45.86	16
45.89	8
45.92	9
45.95	17
45.98	16
46.01	20
46.04	18
46.07	10
46.1	10
46.13	10
46.16	16
46.19	13
46.22	20
46.25	12
46.28	12
46.31	14
46.34	13
46.37	10
46.4	21
46.43	12
46.46	8
46.49	10
46.52	11
46.55	17
46.58	14
46.61	17
46.64	15
46.67	13
46.7	17
46.73	15
46.76	11
46.79	25
46.82	25
46.85	17
46.88	23
46.91	26
46.94	22
46.97	36
47	13
47.03	27
47.06	18
47.09	19
47.12	10
47.15	14
47.18	11
47.21	16
47.24	15
47.27	12
47.3	7
47.33	12
47.36	11
47.39	10
47.42	12
47.45	16
47.48	7
47.51	10
47.54	15
47.57	8
47.6	9
47.63	11
47.66	18
47.69	12
47.72	12
47.75	7
47.78	9
47.81	20
47.84	21
47.87	16
47.9	24
47.93	25
47.96	21
47.99	28
48.02	22
48.05	26
48.08	17
48.11	20
48.14	24
48.17	20
48.2	16
48.23	19
48.26	21
48.29	24
48.32	26
48.35	23
48.38	28
48.41	23
48.44	21
48.47	15
48.5	26
48.53	26
48.56	34
48.59	28
48.62	37
48.65	26
48.68	38
48.71	34
48.74	29
48.77	31
48.8	34
48.83	32
48.86	40
48.89	56
48.92	36
48.95	50
48.98	61
49.01	36
49.04	51
49.07	58
49.1	41
49.13	44
49.16	39
49.19	37
49.22	49
49.25	34
49.28	36
49.31	29
49.34	31
49.37	36
49.4	18
49.43	35
49.46	25
49.49	32
49.52	39
49.55	31
49.58	29
49.61	16
49.64	21
49.67	25
49.7	27
49.73	21
49.76	25
49.79	20
49.82	22
49.85	25
49.88	32
49.91	32
49.94	29
49.97	15
50	17
50.03	22
50.06	23
50.09	26
50.12	30
50.15	28
50.18	26
50.21	38
50.24	35
50.27	18
50.3	27
50.33	34
50.36	29
50.39	21
50.42	21
50.45	28
50.48	29
50.51	26
50.54	35
50.57	23
50.6	31
50.63	26
50.66	32
50.69	29
50.72	35
50.75	28
50.78	35
50.81	36
50.84	37
50.87	32
50.9	31
50.93	31
50.96	37
50.99	31
51.02	32
51.05	32
51.08	31
51.11	35
51.14	42
51.17	28
51.2	29
51.23	30
51.26	27
51.29	33
51.32	25
51.35	22
51.38	25
51.41	20
51.44	21
51.47	29
51.5	30
51.53	24
51.56	32
51.59	26
51.62	20
51.65	23
51.68	16
51.71	20
51.74	14
51.77	10
51.8	20
51.83	11
51.86	16
51.89	14
51.92	12
51.95	17
51.98	14
52.01	10
52.04	9
52.07	14
52.1	13
52.13	13
52.16	15
52.19	16
52.22	12
52.25	12
52.28	12
52.31	10
52.34	19
52.37	12
52.4	18
52.43	13
52.46	21
52.49	11
52.52	17
52.55	13
52.58	17
52.61	12
52.64	21
52.67	25
52.7	24
52.73	15
52.76	18
52.79	24
52.82	16
52.85	14
52.88	27
52.91	23
52.94	29
52.97	17
53	27
53.03	31
53.06	30
53.09	19
53.12	32
53.15	26
53.18	28
53.21	28
53.24	29
53.27	25
53.3	26
53.33	27
53.36	24
53.39	35
53.42	28
53.45	31
53.48	45
53.51	33
53.54	27
53.57	25
53.6	21
53.63	29
53.66	25
53.69	20
53.72	25
53.75	19
53.78	22
53.81	29
53.84	17
53.87	25
53.9	23
53.93	25
53.96	36
53.99	37
54.02	37
54.05	35
54.08	38
54.11	36
54.14	48
54.17	35
54.2	39
54.23	29
54.26	43
54.29	38
54.32	47
54.35	28
54.38	33
54.41	32
54.44	33
54.47	35
54.5	26
54.53	22
54.56	31
54.59	24
54.62	22
54.65	25
54.68	26
54.71	20
54.74	20
54.77	28
54.8	24
54.83	19
54.86	21
54.89	11
54.92	37
54.95	28
54.98	28
55.01	31
55.04	19
55.07	24
55.1	17
55.13	28
55.16	20
55.19	23
55.22	21
55.25	20
55.28	20
55.31	13
55.34	12
55.37	18
55.4	9
55.43	13
55.46	11
55.49	8
55.52	22
55.55	22
55.58	17
55.61	23
55.64	24
55.67	8
55.7	21
55.73	19
55.76	23
55.79	26
55.82	19
55.85	12
55.88	22
55.91	15
55.94	21
55.97	19
56	18
56.03	16
56.06	19
56.09	14
56.12	19
56.15	19
56.18	13
56.21	10
56.24	19
56.27	20
56.3	26
56.33	25
56.36	17
56.39	30
56.42	19
56.45	30
56.48	27
56.51	27
56.54	27
56.57	33
56.6	29
56.63	31
56.66	39
56.69	30
56.72	29
56.75	32
56.78	30
56.81	30
56.84	35
56.87	33
56.9	49
56.93	36
56.96	45
56.99	34
57.02	39
57.05	44
57.08	41
57.11	34
57.14	33
57.17	40
57.2	38
57.23	33
57.26	23
57.29	29
57.32	45
57.35	30
57.38	19
57.41	31
57.44	34
57.47	29
57.5	29
57.53	35
57.56	26
57.59	16
57.62	32
57.65	21
57.68	19
57.71	25
57.74	24
57.77	23
57.8	12
57.83	12
57.86	20
57.89	21
57.92	17
57.95	13
57.98	12
58.01	23
58.04	29
58.07	19
58.1	24
58.13	27
58.16	26
58.19	17
58.22	15
58.25	20
58.28	24
58.31	21
58.34	16
58.37	30
58.4	30
58.43	25
58.46	18
58.49	21
58.52	26
58.55	31
58.58	30
58.61	30
58.64	28
58.67	38
58.7	26
58.73	25
58.76	26
58.79	24
58.82	26
58.85	18
58.88	28
58.91	31
58.94	23
58.97	27
59	25
59.03	18
59.06	27
59.09	21
59.12	17
59.15	12
59.18	20
59.21	16
59.24	19
59.27	21
59.3	16
59.33	14
59.36	14
59.39	16
59.42	15
59.45	15
59.48	10
59.51	17
59.54	18
59.57	19
59.6	13
59.63	18
59.66	14
59.69	13
59.72	15
59.75	9
59.78	15
59.81	9
59.84	16
59.87	26
59.9	24
59.93	30
59.96	28
59.99	28

## Sheet: Ce-FMA-AA-7
5	113
5.05	107
5.1	108
5.15	93
5.2	104
5.25	100
5.3	93
5.35	106
5.4	91
5.45	108
5.5	107
5.55	113
5.6	96
5.65	96
5.7	103
5.75	93
5.8	86
5.85	84
5.9	112
5.95	82
6	83
6.05	92
6.1	89
6.15	79
6.2	85
6.25	78
6.3	82
6.35	88
6.4	91
6.45	90
6.5	84
6.55	89
6.6	77
6.65	103
6.7	98
6.75	84
6.8	90
6.85	91
6.9	113
6.95	98
7	88
7.05	84
7.1	92
7.15	96
7.2	83
7.25	102
7.3	99
7.35	96
7.4	96
7.45	97
7.5	106
7.55	98
7.6	101
7.65	98
7.7	123
7.75	108
7.8	113
7.85	120
7.9	156
7.95	131
8	171
8.05	186
8.1	199
8.15	230
8.2	316
8.25	337
8.3	407
8.35	427
8.4	465
8.45	380
8.5	329
8.55	236
8.6	157
8.65	150
8.7	122
8.75	116
8.8	97
8.85	101
8.9	106
8.95	94
9	89
9.05	103
9.1	101
9.15	101
9.2	86
9.25	115
9.3	120
9.35	120
9.4	160
9.45	187
9.5	184
9.55	192
9.6	229
9.65	224
9.7	242
9.75	200
9.8	150
9.85	109
9.9	96
9.95	94
10	68
10.05	69
10.1	81
10.15	80
10.2	63
10.25	73
10.3	66
10.35	56
10.4	74
10.45	61
10.5	56
10.55	71
10.6	50
10.65	42
10.7	53
10.75	63
10.8	56
10.85	60
10.9	47
10.95	37
11	47
11.05	55
11.1	55
11.15	53
11.2	46
11.25	62
11.3	56
11.35	56
11.4	52
11.45	53
11.5	44
11.55	39
11.6	52
11.65	43
11.7	46
11.75	57
11.8	52
11.85	38
11.9	44
11.95	54
12	71
12.05	45
12.1	52
12.15	55
12.2	45
12.25	53
12.3	58
12.35	41
12.4	48
12.45	41
12.5	48
12.55	48
12.6	38
12.65	43
12.7	48
12.75	46
12.8	40
12.85	57
12.9	39
12.95	37
13	47
13.05	39
13.1	48
13.15	39
13.2	50
13.25	38
13.3	61
13.35	49
13.4	45
13.45	74
13.5	70
13.55	47
13.6	52
13.65	69
13.7	55
13.75	45
13.8	38
13.85	49
13.9	31
13.95	45
14	39
14.05	39
14.1	40
14.15	43
14.2	41
14.25	43
14.3	39
14.35	49
14.4	37
14.45	29
14.5	58
14.55	30
14.6	35
14.65	40
14.7	35
14.75	28
14.8	40
14.85	27
14.9	31
14.95	36
15	43
15.05	44
15.1	34
15.15	32
15.2	46
15.25	39
15.3	30
15.35	40
15.4	43
15.45	30
15.5	37
15.55	35
15.6	32
15.65	30
15.7	38
15.75	38
15.8	43
15.85	48
15.9	39
15.95	44
16	36
16.05	45
16.1	44
16.15	37
16.2	33
16.25	33
16.3	30
16.35	28
16.4	38
16.45	40
16.5	47
16.55	28
16.6	34
16.65	41
16.7	49
16.75	50
16.8	42
16.85	41
16.9	38
16.95	51
17	36
17.05	27
17.1	36
17.15	24
17.2	33
17.25	35
17.3	32
17.35	24
17.4	26
17.45	30
17.5	30
17.55	33
17.6	28
17.65	33
17.7	25
17.75	39
17.8	29
17.85	39
17.9	26
17.95	29
18	30
18.05	30
18.1	49
18.15	26
18.2	32
18.25	35
18.3	38
18.35	38
18.4	42
18.45	38
18.5	37
18.55	36
18.6	21
18.65	25
18.7	34
18.75	33
18.8	38
18.85	35
18.9	31
18.95	50
19	47
19.05	49
19.1	65
19.15	79
19.2	84
19.25	86
19.3	90
19.35	58
19.4	56
19.45	61
19.5	37
19.55	42
19.6	34
19.65	37
19.7	39
19.75	37
19.8	37
19.85	34
19.9	43
19.95	31
20	33
20.05	32
20.1	40
20.15	31
20.2	31
20.25	32
20.3	38
20.35	51
20.4	48
20.45	50
20.5	45
20.55	51
20.6	63
20.65	53
20.7	94
20.75	86
20.8	125
20.85	134
20.9	164
20.95	171
21	182
21.05	155
21.1	119
21.15	91
21.2	82
21.25	72
21.3	71
21.35	64
21.4	83
21.45	74
21.5	67
21.55	61
21.6	59
21.65	55
21.7	45
21.75	60
21.8	42
21.85	47
21.9	32
21.95	40
22	33
22.05	37
22.1	33
22.15	26
22.2	26
22.25	33
22.3	36
22.35	37
22.4	36
22.45	31
22.5	36
22.55	29
22.6	31
22.65	32
22.7	37
22.75	37
22.8	23
22.85	39
22.9	40
22.95	38
23	30
23.05	42
23.1	52
23.15	39
23.2	68
23.25	77
23.3	78
23.35	105
23.4	120
23.45	125
23.5	156
23.55	163
23.6	171
23.65	148
23.7	154
23.75	111
23.8	74
23.85	59
23.9	55
23.95	54
24	56
24.05	42
24.1	44
24.15	46
24.2	41
24.25	48
24.3	45
24.35	38
24.4	48
24.45	51
24.5	60
24.55	64
24.6	72
24.65	72
24.7	94
24.75	98
24.8	139
24.85	160
24.9	204
24.95	205
25	253
25.05	234
25.1	183
25.15	180
25.2	130
25.25	74
25.3	70
25.35	64
25.4	62
25.45	55
25.5	55
25.55	43
25.6	44
25.65	49
25.7	44
25.75	28
25.8	37
25.85	42
25.9	31
25.95	47
26	34
26.05	35
26.1	36
26.15	39
26.2	41
26.25	39
26.3	45
26.35	29
26.4	37
26.45	26
26.5	31
26.55	32
26.6	30
26.65	40
26.7	29
26.75	31
26.8	36
26.85	40
26.9	31
26.95	37
27	42
27.05	39
27.1	32
27.15	43
27.2	47
27.25	49
27.3	52
27.35	43
27.4	39
27.45	53
27.5	37
27.55	33
27.6	46
27.65	29
27.7	40
27.75	37
27.8	57
27.85	46
27.9	41
27.95	45
28	67
28.05	64
28.1	57
28.15	54
28.2	67
28.25	77
28.3	80
28.35	102
28.4	136
28.45	124
28.5	183
28.55	185
28.6	203
28.65	218
28.7	235
28.75	239
28.8	318
28.85	404
28.9	381
28.95	410
29	361
29.05	312
29.1	244
29.15	146
29.2	143
29.25	124
29.3	92
29.35	80
29.4	62
29.45	60
29.5	60
29.55	57
29.6	53
29.65	58
29.7	65
29.75	51
29.8	53
29.85	41
29.9	57
29.95	51
30	41
30.05	45
30.1	40
30.15	43
30.2	42
30.25	52
30.3	50
30.35	58
30.4	60
30.45	62
30.5	77
30.55	60
30.6	60
30.65	70
30.7	53
30.75	59
30.8	40
30.85	35
30.9	41
30.95	50
31	56
31.05	42
31.1	43
31.15	51
31.2	49
31.25	62
31.3	65
31.35	89
31.4	94
31.45	86
31.5	118
31.55	148
31.6	138
31.65	138
31.7	159
31.75	154
31.8	122
31.85	120
31.9	109
31.95	85
32	78
32.05	71
32.1	66
32.15	62
32.2	63
32.25	45
32.3	53
32.35	54
32.4	39
32.45	35
32.5	25
32.55	31
32.6	36
32.65	34
32.7	30
32.75	37
32.8	26
32.85	34
32.9	39
32.95	43
33	42
33.05	44
33.1	51
33.15	53
33.2	68
33.25	68
33.3	88
33.35	90
33.4	104
33.45	120
33.5	123
33.55	104
33.6	108
33.65	82
33.7	82
33.75	68
33.8	78
33.85	74
33.9	53
33.95	39
34	39
34.05	59
34.1	43
34.15	61
34.2	54
34.25	64
34.3	83
34.35	100
34.4	119
34.45	137
34.5	164
34.55	171
34.6	183
34.65	121
34.7	142
34.75	103
34.8	75
34.85	76
34.9	59
34.95	61
35	54
35.05	42
35.1	34
35.15	40
35.2	43
35.25	33
35.3	31
35.35	30
35.4	38
35.45	36
35.5	36
35.55	25
35.6	28
35.65	33
35.7	25
35.75	22
35.8	27
35.85	36
35.9	32
35.95	49
36	38
36.05	40
36.1	37
36.15	40
36.2	63
36.25	45
36.3	53
36.35	52
36.4	59
36.45	40
36.5	54
36.55	38
36.6	38
36.65	37
36.7	35
36.75	54
36.8	50
36.85	59
36.9	67
36.95	70
37	89
37.05	76
37.1	99
37.15	91
37.2	93
37.25	101
37.3	129
37.35	89
37.4	83
37.45	95
37.5	63
37.55	42
37.6	38
37.65	41
37.7	34
37.75	31
37.8	32
37.85	34
37.9	30
37.95	24
38	17
38.05	33
38.1	23
38.15	26
38.2	29
38.25	22
38.3	31
38.35	31
38.4	37
38.45	31
38.5	34
38.55	40
38.6	52
38.65	32
38.7	52
38.75	45
38.8	46
38.85	54
38.9	57
38.95	50
39	51
39.05	40
39.1	35
39.15	39
39.2	33
39.25	46
39.3	32
39.35	38
39.4	34
39.45	42
39.5	43
39.55	48
39.6	36
39.65	58
39.7	43
39.75	59
39.8	74
39.85	85
39.9	80
39.95	93
40	86
40.05	94
40.1	108
40.15	88
40.2	106
40.25	71
40.3	71
40.35	64
40.4	44
40.45	41
40.5	36
40.55	42
40.6	52
40.65	48
40.7	39
40.75	44
40.8	48
40.85	49
40.9	73
40.95	68
41	88
41.05	90
41.1	120
41.15	125
41.2	143
41.25	130
41.3	130
41.35	124
41.4	119
41.45	115
41.5	106
41.55	99
41.6	78
41.65	87
41.7	76
41.75	71
41.8	78
41.85	88
41.9	119
41.95	132
42	148
42.05	130
42.1	176
42.15	151
42.2	177
42.25	160
42.3	125
42.35	144
42.4	142
42.45	105
42.5	102
42.55	71
42.6	98
42.65	74
42.7	69
42.75	72
42.8	54
42.85	49
42.9	52
42.95	54
43	49
43.05	36
43.1	34
43.15	31
43.2	30
43.25	33
43.3	43
43.35	49
43.4	65
43.45	52
43.5	45
43.55	68
43.6	53
43.65	42
43.7	56
43.75	58
43.8	36
43.85	39
43.9	40
43.95	39
44	40
44.05	35
44.1	46
44.15	43
44.2	48
44.25	59
44.3	54
44.35	45
44.4	66
44.45	67
44.5	70
44.55	52
44.6	79
44.65	69
44.7	49
44.75	63
44.8	56
44.85	40
44.9	35
44.95	39
45	39
45.05	34
45.1	33
45.15	24
45.2	33
45.25	29
45.3	15
45.35	33
45.4	32
45.45	30
45.5	20
45.55	28
45.6	30
45.65	25
45.7	34
45.75	18
45.8	22
45.85	16
45.9	32
45.95	24
46	22
46.05	24
46.1	24
46.15	28
46.2	30
46.25	24
46.3	28
46.35	24
46.4	29
46.45	27
46.5	35
46.55	39
46.6	54
46.65	47
46.7	35
46.75	38
46.8	39
46.85	39
46.9	44
46.95	39
47	41
47.05	30
47.1	33
47.15	15
47.2	28
47.25	28
47.3	31
47.35	23
47.4	30
47.45	21
47.5	29
47.55	23
47.6	27
47.65	30
47.7	36
47.75	31
47.8	34
47.85	43
47.9	35
47.95	44
48	42
48.05	41
48.1	43
48.15	47
48.2	50
48.25	53
48.3	55
48.35	50
48.4	69
48.45	68
48.5	92
48.55	104
48.6	118
48.65	125
48.7	128
48.75	134
48.8	139
48.85	167
48.9	159
48.95	140
49	132
49.05	117
49.1	107
49.15	95
49.2	84
49.25	75
49.3	69
49.35	65
49.4	54
49.45	52
49.5	53
49.55	55
49.6	47
49.65	42
49.7	37
49.75	52
49.8	46
49.85	60
49.9	56
49.95	74
50	74
50.05	75
50.1	72
50.15	84
50.2	69
50.25	69
50.3	86
50.35	63
50.4	53
50.45	56
50.5	55
50.55	72
50.6	59
50.65	60
50.7	45
50.75	63
50.8	79
50.85	79
50.9	76
50.95	70
51	83
51.05	79
51.1	87
51.15	79
51.2	85
51.25	67
51.3	47
51.35	46
51.4	44
51.45	46
51.5	35
51.55	55
51.6	37
51.65	19
51.7	34
51.75	26
51.8	29
51.85	33
51.9	35
51.95	39
52	40
52.05	35
52.1	34
52.15	32
52.2	30
52.25	24
52.3	35
52.35	20
52.4	29
52.45	39
52.5	53
52.55	48
52.6	57
52.65	49
52.7	53
52.75	55
52.8	61
52.85	85
52.9	53
52.95	73
53	66
53.05	60
53.1	67
53.15	70
53.2	61
53.25	55
53.3	56
53.35	57
53.4	46
53.45	52
53.5	40
53.55	38
53.6	36
53.65	53
53.7	56
53.75	66
53.8	54
53.85	67
53.9	63
53.95	69
54	85
54.05	87
54.1	85
54.15	102
54.2	82
54.25	91
54.3	86
54.35	77
54.4	60
54.45	44
54.5	52
54.55	46
54.6	40
54.65	68
54.7	54
54.75	50
54.8	60
54.85	55
54.9	60
54.95	69
55	48
55.05	51
55.1	45
55.15	34
55.2	37
55.25	44
55.3	38
55.35	36
55.4	36
55.45	39
55.5	33
55.55	43
55.6	37
55.65	32
55.7	35
55.75	33
55.8	45
55.85	44
55.9	39
55.95	59
56	55
56.05	49
56.1	41
56.15	43
56.2	46
56.25	46
56.3	48
56.35	49
56.4	58
56.45	62
56.5	86
56.55	88
56.6	94
56.65	109
56.7	102
56.75	124
56.8	118
56.85	134
56.9	115
56.95	105
57	103
57.05	79
57.1	96
57.15	58
57.2	70
57.25	54
57.3	61
57.35	43
57.4	40
57.45	40
57.5	36
57.55	39
57.6	31
57.65	36
57.7	39
57.75	38
57.8	44
57.85	44
57.9	55
57.95	52
58	49
58.05	54
58.1	53
58.15	40
58.2	38
58.25	44
58.3	54
58.35	61
58.4	57
58.45	73
58.5	54
58.55	50
58.6	75
58.65	74
58.7	57
58.75	67
58.8	54
58.85	48
58.9	61
58.95	43
59	48
59.05	41
59.1	38
59.15	39
59.2	32
59.25	31
59.3	35
59.35	38
59.4	33
59.45	31
59.5	28
59.55	29
59.6	34
59.65	29
59.7	36
59.75	24
59.8	21
59.85	39
59.9	38
59.95	36
60	31

## Sheet: Ce-FMA-AA-10-RT-10min
5	49
5.03	36
5.06	42
5.09	41
5.12	35
5.15	43
5.18	35
5.21	28
5.24	46
5.27	43
5.3	39
5.33	30
5.36	27
5.39	38
5.42	30
5.45	33
5.48	36
5.51	37
5.54	39
5.57	28
5.6	23
5.63	40
5.66	29
5.69	26
5.72	34
5.75	35
5.78	33
5.81	31
5.84	36
5.87	39
5.9	42
5.93	38
5.96	29
5.99	30
6.02	38
6.05	30
6.08	32
6.11	30
6.14	36
6.17	31
6.2	37
6.23	41
6.26	35
6.29	29
6.32	39
6.35	37
6.38	41
6.41	37
6.44	36
6.47	37
6.5	37
6.53	23
6.56	20
6.59	34
6.62	26
6.65	31
6.68	35
6.71	30
6.74	36
6.77	30
6.8	26
6.83	41
6.86	26
6.89	26
6.92	31
6.95	36
6.98	26
7.01	28
7.04	35
7.07	32
7.1	27
7.13	21
7.16	32
7.19	31
7.22	41
7.25	27
7.28	29
7.31	43
7.34	28
7.37	35
7.4	35
7.43	38
7.46	33
7.49	32
7.52	39
7.55	45
7.58	37
7.61	43
7.64	33
7.67	22
7.7	49
7.73	40
7.76	44
7.79	46
7.82	50
7.85	40
7.88	62
7.91	59
7.94	66
7.97	67
8	70
8.03	75
8.06	69
8.09	99
8.12	79
8.15	123
8.18	117
8.21	125
8.24	128
8.27	166
8.3	175
8.33	182
8.36	237
8.39	265
8.42	271
8.45	309
8.48	352
8.51	347
8.54	380
8.57	405
8.6	412
8.63	372
8.66	343
8.69	256
8.72	217
8.75	173
8.78	144
8.81	142
8.84	90
8.87	87
8.9	67
8.93	77
8.96	58
8.99	59
9.02	43
9.05	42
9.08	52
9.11	41
9.14	36
9.17	40
9.2	57
9.23	45
9.26	52
9.29	45
9.32	56
9.35	58
9.38	53
9.41	57
9.44	51
9.47	64
9.5	79
9.53	76
9.56	65
9.59	91
9.62	98
9.65	108
9.68	125
9.71	136
9.74	115
9.77	163
9.8	187
9.83	157
9.86	176
9.89	176
9.92	143
9.95	121
9.98	107
10.01	73
10.04	73
10.07	70
10.1	48
10.13	44
10.16	53
10.19	30
10.22	29
10.25	30
10.28	36
10.31	26
10.34	20
10.37	24
10.4	33
10.43	19
10.46	21
10.49	17
10.52	23
10.55	24
10.58	26
10.61	17
10.64	17
10.67	24
10.7	22
10.73	19
10.76	19
10.79	13
10.82	15
10.85	19
10.88	19
10.91	10
10.94	13
10.97	18
11	19
11.03	12
11.06	17
11.09	9
11.12	13
11.15	20
11.18	16
11.21	12
11.24	19
11.27	16
11.3	11
11.33	14
11.36	16
11.39	14
11.42	14
11.45	11
11.48	14
11.51	12
11.54	9
11.57	16
11.6	14
11.63	13
11.66	14
11.69	13
11.72	19
11.75	18
11.78	17
11.81	7
11.84	10
11.87	18
11.9	8
11.93	13
11.96	11
11.99	14
12.02	19
12.05	9
12.08	17
12.11	7
12.14	6
12.17	10
12.2	14
12.23	11
12.26	14
12.29	8
12.32	14
12.35	9
12.38	15
12.41	12
12.44	8
12.47	17
12.5	8
12.53	10
12.56	13
12.59	15
12.62	8
12.65	15
12.68	17
12.71	16
12.74	13
12.77	12
12.8	6
12.83	16
12.86	11
12.89	12
12.92	9
12.95	12
12.98	11
13.01	6
13.04	19
13.07	10
13.1	9
13.13	7
13.16	7
13.19	13
13.22	14
13.25	7
13.28	6
13.31	6
13.34	9
13.37	7
13.4	15
13.43	12
13.46	6
13.49	14
13.52	13
13.55	10
13.58	14
13.61	11
13.64	13
13.67	14
13.7	20
13.73	21
13.76	19
13.79	15
13.82	16
13.85	9
13.88	22
13.91	12
13.94	8
13.97	8
14	7
14.03	12
14.06	7
14.09	9
14.12	6
14.15	9
14.18	8
14.21	8
14.24	5
14.27	10
14.3	4
14.33	8
14.36	6
14.39	6
14.42	11
14.45	13
14.48	7
14.51	6
14.54	6
14.57	7
14.6	7
14.63	6
14.66	10
14.69	9
14.72	5
14.75	7
14.78	7
14.81	6
14.84	6
14.87	12
14.9	11
14.93	12
14.96	9
14.99	6
15.02	7
15.05	12
15.08	6
15.11	7
15.14	9
15.17	7
15.2	11
15.23	6
15.26	8
15.29	12
15.32	7
15.35	6
15.38	13
15.41	12
15.44	5
15.47	6
15.5	8
15.53	9
15.56	1
15.59	6
15.62	6
15.65	7
15.68	9
15.71	7
15.74	13
15.77	8
15.8	9
15.83	9
15.86	6
15.89	9
15.92	3
15.95	8
15.98	11
16.01	9
16.04	9
16.07	10
16.1	13
16.13	8
16.16	8
16.19	15
16.22	8
16.25	7
16.28	9
16.31	7
16.34	12
16.37	9
16.4	4
16.43	5
16.46	6
16.49	5
16.52	9
16.55	8
16.58	5
16.61	9
16.64	13
16.67	5
16.7	6
16.73	15
16.76	11
16.79	7
16.82	13
16.85	12
16.88	7
16.91	10
16.94	9
16.97	13
17	10
17.03	10
17.06	9
17.09	4
17.12	8
17.15	16
17.18	12
17.21	8
17.24	8
17.27	6
17.3	15
17.33	9
17.36	14
17.39	6
17.42	5
17.45	9
17.48	12
17.51	12
17.54	14
17.57	8
17.6	12
17.63	8
17.66	8
17.69	4
17.72	10
17.75	6
17.78	9
17.81	4
17.84	8
17.87	6
17.9	2
17.93	8
17.96	16
17.99	8
18.02	6
18.05	6
18.08	5
18.11	10
18.14	8
18.17	9
18.2	13
18.23	7
18.26	9
18.29	12
18.32	6
18.35	9
18.38	8
18.41	9
18.44	6
18.47	6
18.5	11
18.53	9
18.56	10
18.59	18
18.62	10
18.65	10
18.68	12
18.71	10
18.74	18
18.77	16
18.8	23
18.83	29
18.86	18
18.89	44
18.92	48
18.95	51
18.98	39
19.01	33
19.04	13
19.07	26
19.1	17
19.13	22
19.16	24
19.19	15
19.22	15
19.25	20
19.28	42
19.31	31
19.34	33
19.37	33
19.4	28
19.43	25
19.46	37
19.49	44
19.52	37
19.55	21
19.58	26
19.61	25
19.64	19
19.67	14
19.7	11
19.73	16
19.76	16
19.79	10
19.82	9
19.85	15
19.88	15
19.91	12
19.94	8
19.97	16
20	15
20.03	19
20.06	9
20.09	8
20.12	12
20.15	11
20.18	15
20.21	13
20.24	10
20.27	17
20.3	9
20.33	9
20.36	14
20.39	11
20.42	15
20.45	16
20.48	19
20.51	9
20.54	13
20.57	13
20.6	13
20.63	12
20.66	26
20.69	13
20.72	13
20.75	17
20.78	22
20.81	37
20.84	36
20.87	39
20.9	39
20.93	39
20.96	35
20.99	42
21.02	59
21.05	68
21.08	73
21.11	70
21.14	80
21.17	82
21.2	66
21.23	50
21.26	54
21.29	42
21.32	45
21.35	32
21.38	40
21.41	28
21.44	34
21.47	23
21.5	30
21.53	19
21.56	29
21.59	21
21.62	39
21.65	29
21.68	29
21.71	48
21.74	34
21.77	27
21.8	28
21.83	34
21.86	21
21.89	20
21.92	12
21.95	17
21.98	22
22.01	17
22.04	16
22.07	9
22.1	14
22.13	14
22.16	15
22.19	13
22.22	11
22.25	16
22.28	25
22.31	17
22.34	15
22.37	17
22.4	11
22.43	16
22.46	10
22.49	13
22.52	7
22.55	15
22.58	18
22.61	11
22.64	25
22.67	23
22.7	23
22.73	32
22.76	31
22.79	21
22.82	38
22.85	48
22.88	43
22.91	63
22.94	58
22.97	80
23	105
23.03	132
23.06	187
23.09	313
23.12	460
23.15	637
23.18	679
23.21	718
23.24	566
23.27	395
23.3	258
23.33	164
23.36	82
23.39	76
23.42	64
23.45	61
23.48	48
23.51	43
23.54	57
23.57	42
23.6	60
23.63	55
23.66	76
23.69	74
23.72	73
23.75	74
23.78	67
23.81	67
23.84	51
23.87	62
23.9	52
23.93	48
23.96	33
23.99	30
24.02	30
24.05	27
24.08	17
24.11	27
24.14	22
24.17	24
24.2	25
24.23	26
24.26	21
24.29	14
24.32	20
24.35	17
24.38	20
24.41	23
24.44	16
24.47	23
24.5	20
24.53	23
24.56	22
24.59	17
24.62	22
24.65	21
24.68	23
24.71	20
24.74	37
24.77	34
24.8	32
24.83	41
24.86	39
24.89	60
24.92	48
24.95	73
24.98	100
25.01	129
25.04	130
25.07	140
25.1	110
25.13	136
25.16	120
25.19	110
25.22	110
25.25	82
25.28	83
25.31	63
25.34	68
25.37	55
25.4	50
25.43	49
25.46	41
25.49	37
25.52	28
25.55	36
25.58	12
25.61	21
25.64	24
25.67	24
25.7	25
25.73	20
25.76	22
25.79	18
25.82	24
25.85	17
25.88	26
25.91	25
25.94	23
25.97	30
26	45
26.03	46
26.06	53
26.09	57
26.12	54
26.15	48
26.18	36
26.21	27
26.24	21
26.27	15
26.3	21
26.33	20
26.36	13
26.39	10
26.42	22
26.45	17
26.48	13
26.51	22
26.54	21
26.57	20
26.6	17
26.63	19
26.66	14
26.69	16
26.72	18
26.75	29
26.78	15
26.81	21
26.84	38
26.87	21
26.9	16
26.93	26
26.96	19
26.99	23
27.02	22
27.05	38
27.08	50
27.11	51
27.14	70
27.17	84
27.2	83
27.23	77
27.26	53
27.29	50
27.32	41
27.35	42
27.38	23
27.41	16
27.44	25
27.47	21
27.5	23
27.53	22
27.56	20
27.59	16
27.62	34
27.65	21
27.68	19
27.71	18
27.74	21
27.77	27
27.8	29
27.83	22
27.86	18
27.89	16
27.92	36
27.95	29
27.98	43
28.01	39
28.04	39
28.07	59
28.1	95
28.13	89
28.16	60
28.19	68
28.22	44
28.25	42
28.28	26
28.31	35
28.34	27
28.37	35
28.4	38
28.43	36
28.46	46
28.49	37
28.52	57
28.55	80
28.58	73
28.61	84
28.64	79
28.67	82
28.7	91
28.73	95
28.76	87
28.79	99
28.82	95
28.85	87
28.88	95
28.91	144
28.94	141
28.97	174
29	193
29.03	245
29.06	302
29.09	497
29.12	595
29.15	608
29.18	593
29.21	450
29.24	373
29.27	238
29.3	171
29.33	130
29.36	76
29.39	75
29.42	52
29.45	62
29.48	57
29.51	58
29.54	52
29.57	53
29.6	58
29.63	82
29.66	107
29.69	150
29.72	245
29.75	280
29.78	302
29.81	276
29.84	213
29.87	170
29.9	112
29.93	68
29.96	40
29.99	27
30.02	36
30.05	41
30.08	23
30.11	32
30.14	30
30.17	29
30.2	25
30.23	25
30.26	20
30.29	25
30.32	32
30.35	19
30.38	12
30.41	34
30.44	36
30.47	24
30.5	26
30.53	21
30.56	30
30.59	33
30.62	44
30.65	28
30.68	38
30.71	38
30.74	21
30.77	22
30.8	31
30.83	33
30.86	29
30.89	32
30.92	23
30.95	15
30.98	23
31.01	28
31.04	18
31.07	30
31.1	21
31.13	21
31.16	27
31.19	24
31.22	16
31.25	22
31.28	23
31.31	24
31.34	28
31.37	24
31.4	30
31.43	25
31.46	41
31.49	32
31.52	37
31.55	46
31.58	43
31.61	67
31.64	47
31.67	73
31.7	73
31.73	46
31.76	69
31.79	59
31.82	40
31.85	76
31.88	66
31.91	56
31.94	67
31.97	53
32	48
32.03	40
32.06	32
32.09	24
32.12	33
32.15	45
32.18	48
32.21	25
32.24	42
32.27	37
32.3	29
32.33	36
32.36	23
32.39	17
32.42	21
32.45	16
32.48	25
32.51	27
32.54	22
32.57	18
32.6	29
32.63	23
32.66	23
32.69	27
32.72	31
32.75	25
32.78	30
32.81	22
32.84	19
32.87	18
32.9	16
32.93	22
32.96	17
32.99	20
33.02	23
33.05	27
33.08	25
33.11	21
33.14	30
33.17	19
33.2	28
33.23	23
33.26	34
33.29	33
33.32	49
33.35	62
33.38	57
33.41	62
33.44	59
33.47	36
33.5	39
33.53	39
33.56	33
33.59	31
33.62	42
33.65	32
33.68	54
33.71	43
33.74	43
33.77	45
33.8	48
33.83	33
33.86	41
33.89	41
33.92	31
33.95	39
33.98	23
34.01	27
34.04	22
34.07	21
34.1	27
34.13	22
34.16	31
34.19	26
34.22	11
34.25	23
34.28	24
34.31	26
34.34	30
34.37	24
34.4	21
34.43	32
34.46	32
34.49	28
34.52	36
34.55	29
34.58	41
34.61	53
34.64	66
34.67	56
34.7	67
34.73	49
34.76	68
34.79	45
34.82	62
34.85	43
34.88	47
34.91	44
34.94	33
34.97	34
35	33
35.03	20
35.06	28
35.09	33
35.12	26
35.15	20
35.18	22
35.21	16
35.24	15
35.27	16
35.3	19
35.33	11
35.36	18
35.39	10
35.42	18
35.45	25
35.48	17
35.51	13
35.54	11
35.57	18
35.6	21
35.63	32
35.66	26
35.69	33
35.72	32
35.75	25
35.78	28
35.81	26
35.84	24
35.87	22
35.9	24
35.93	13
35.96	15
35.99	25
36.02	26
36.05	37
36.08	38
36.11	50
36.14	38
36.17	71
36.2	80
36.23	83
36.26	63
36.29	35
36.32	66
36.35	48
36.38	28
36.41	27
36.44	27
36.47	29
36.5	26
36.53	20
36.56	30
36.59	21
36.62	15
36.65	23
36.68	16
36.71	30
36.74	15
36.77	22
36.8	21
36.83	20
36.86	20
36.89	16
36.92	16
36.95	29
36.98	18
37.01	22
37.04	29
37.07	20
37.1	25
37.13	21
37.16	42
37.19	29
37.22	25
37.25	53
37.28	37
37.31	29
37.34	37
37.37	33
37.4	53
37.43	35
37.46	41
37.49	47
37.52	44
37.55	43
37.58	33
37.61	46
37.64	25
37.67	33
37.7	27
37.73	29
37.76	29
37.79	25
37.82	12
37.85	18
37.88	14
37.91	15
37.94	28
37.97	15
38	19
38.03	25
38.06	22
38.09	29
38.12	23
38.15	44
38.18	48
38.21	105
38.24	196
38.27	135
38.3	138
38.33	167
38.36	117
38.39	77
38.42	69
38.45	53
38.48	28
38.51	30
38.54	23
38.57	19
38.6	22
38.63	26
38.66	20
38.69	37
38.72	20
38.75	29
38.78	25
38.81	59
38.84	44
38.87	44
38.9	63
38.93	71
38.96	87
38.99	102
39.02	115
39.05	112
39.08	88
39.11	68
39.14	60
39.17	32
39.2	26
39.23	28
39.26	21
39.29	27
39.32	26
39.35	16
39.38	24
39.41	16
39.44	17
39.47	23
39.5	20
39.53	32
39.56	30
39.59	25
39.62	18
39.65	18
39.68	25
39.71	23
39.74	23
39.77	26
39.8	23
39.83	18
39.86	17
39.89	30
39.92	27
39.95	37
39.98	33
40.01	35
40.04	24
40.07	39
40.1	60
40.13	55
40.16	54
40.19	64
40.22	44
40.25	47
40.28	46
40.31	40
40.34	48
40.37	42
40.4	39
40.43	33
40.46	33
40.49	25
40.52	25
40.55	31
40.58	23
40.61	26
40.64	27
40.67	13
40.7	18
40.73	24
40.76	25
40.79	14
40.82	29
40.85	27
40.88	12
40.91	28
40.94	23
40.97	27
41	29
41.03	23
41.06	27
41.09	27
41.12	25
41.15	36
41.18	25
41.21	39
41.24	42
41.27	38
41.3	46
41.33	31
41.36	50
41.39	47
41.42	45
41.45	47
41.48	47
41.51	53
41.54	46
41.57	45
41.6	43
41.63	37
41.66	35
41.69	27
41.72	36
41.75	28
41.78	34
41.81	31
41.84	17
41.87	33
41.9	35
41.93	34
41.96	33
41.99	35
42.02	54
42.05	34
42.08	40
42.11	42
42.14	55
42.17	59
42.2	63
42.23	76
42.26	71
42.29	65
42.32	73
42.35	77
42.38	75
42.41	51
42.44	71
42.47	92
42.5	93
42.53	78
42.56	70
42.59	79
42.62	71
42.65	49
42.68	62
42.71	48
42.74	44
42.77	48
42.8	40
42.83	38
42.86	33
42.89	31
42.92	27
42.95	26
42.98	32
43.01	34
43.04	37
43.07	23
43.1	24
43.13	41
43.16	50
43.19	52
43.22	50
43.25	38
43.28	40
43.31	36
43.34	26
43.37	20
43.4	18
43.43	18
43.46	25
43.49	30
43.52	18
43.55	24
43.58	37
43.61	25
43.64	17
43.67	18
43.7	23
43.73	21
43.76	19
43.79	32
43.82	22
43.85	29
43.88	27
43.91	22
43.94	15
43.97	21
44	14
44.03	24
44.06	21
44.09	18
44.12	18
44.15	16
44.18	17
44.21	14
44.24	20
44.27	18
44.3	18
44.33	26
44.36	26
44.39	25
44.42	24
44.45	34
44.48	29
44.51	28
44.54	47
44.57	25
44.6	26
44.63	26
44.66	33
44.69	23
44.72	30
44.75	26
44.78	27
44.81	30
44.84	35
44.87	22
44.9	16
44.93	21
44.96	19
44.99	29
45.02	20
45.05	21
45.08	17
45.11	22
45.14	27
45.17	23
45.2	23
45.23	10
45.26	26
45.29	18
45.32	23
45.35	24
45.38	28
45.41	14
45.44	23
45.47	20
45.5	19
45.53	20
45.56	25
45.59	27
45.62	21
45.65	18
45.68	21
45.71	21
45.74	23
45.77	12
45.8	26
45.83	27
45.86	23
45.89	40
45.92	20
45.95	21
45.98	22
46.01	33
46.04	23
46.07	15
46.1	21
46.13	16
46.16	18
46.19	16
46.22	12
46.25	16
46.28	18
46.31	23
46.34	11
46.37	17
46.4	11
46.43	15
46.46	13
46.49	16
46.52	13
46.55	10
46.58	17
46.61	25
46.64	16
46.67	22
46.7	19
46.73	16
46.76	22
46.79	23
46.82	26
46.85	17
46.88	21
46.91	32
46.94	33
46.97	27
47	26
47.03	26
47.06	23
47.09	30
47.12	20
47.15	12
47.18	15
47.21	15
47.24	11
47.27	19
47.3	11
47.33	12
47.36	13
47.39	19
47.42	15
47.45	12
47.48	18
47.51	14
47.54	9
47.57	16
47.6	18
47.63	25
47.66	22
47.69	16
47.72	14
47.75	18
47.78	25
47.81	15
47.84	18
47.87	23
47.9	24
47.93	29
47.96	29
47.99	40
48.02	31
48.05	28
48.08	23
48.11	25
48.14	26
48.17	15
48.2	19
48.23	24
48.26	20
48.29	23
48.32	36
48.35	24
48.38	18
48.41	28
48.44	22
48.47	21
48.5	24
48.53	29
48.56	20
48.59	31
48.62	32
48.65	32
48.68	46
48.71	31
48.74	36
48.77	50
48.8	51
48.83	42
48.86	48
48.89	59
48.92	50
48.95	51
48.98	65
49.01	65
49.04	56
49.07	51
49.1	60
49.13	53
49.16	62
49.19	58
49.22	49
49.25	60
49.28	49
49.31	30
49.34	38
49.37	45
49.4	38
49.43	29
49.46	27
49.49	30
49.52	28
49.55	25
49.58	24
49.61	18
49.64	30
49.67	25
49.7	27
49.73	26
49.76	29
49.79	31
49.82	22
49.85	25
49.88	19
49.91	26
49.94	28
49.97	21
50	21
50.03	26
50.06	30
50.09	31
50.12	30
50.15	33
50.18	38
50.21	33
50.24	33
50.27	24
50.3	29
50.33	38
50.36	33
50.39	22
50.42	37
50.45	32
50.48	32
50.51	33
50.54	29
50.57	26
50.6	34
50.63	28
50.66	41
50.69	31
50.72	35
50.75	44
50.78	35
50.81	38
50.84	33
50.87	37
50.9	44
50.93	41
50.96	35
50.99	38
51.02	45
51.05	55
51.08	29
51.11	34
51.14	37
51.17	37
51.2	41
51.23	35
51.26	34
51.29	31
51.32	34
51.35	34
51.38	30
51.41	29
51.44	27
51.47	31
51.5	37
51.53	29
51.56	25
51.59	26
51.62	26
51.65	25
51.68	19
51.71	31
51.74	20
51.77	20
51.8	18
51.83	21
51.86	19
51.89	17
51.92	21
51.95	16
51.98	15
52.01	18
52.04	17
52.07	22
52.1	16
52.13	19
52.16	15
52.19	16
52.22	22
52.25	13
52.28	11
52.31	21
52.34	13
52.37	19
52.4	18
52.43	26
52.46	24
52.49	9
52.52	17
52.55	19
52.58	19
52.61	12
52.64	24
52.67	19
52.7	16
52.73	19
52.76	23
52.79	22
52.82	27
52.85	20
52.88	24
52.91	28
52.94	29
52.97	20
53	28
53.03	40
53.06	26
53.09	25
53.12	26
53.15	29
53.18	32
53.21	33
53.24	32
53.27	35
53.3	31
53.33	37
53.36	28
53.39	32
53.42	31
53.45	40
53.48	30
53.51	43
53.54	47
53.57	44
53.6	49
53.63	34
53.66	25
53.69	30
53.72	24
53.75	27
53.78	23
53.81	28
53.84	16
53.87	26
53.9	29
53.93	28
53.96	27
53.99	39
54.02	45
54.05	35
54.08	45
54.11	38
54.14	50
54.17	37
54.2	45
54.23	50
54.26	35
54.29	39
54.32	38
54.35	51
54.38	26
54.41	45
54.44	41
54.47	39
54.5	23
54.53	40
54.56	31
54.59	30
54.62	27
54.65	30
54.68	35
54.71	22
54.74	23
54.77	30
54.8	23
54.83	21
54.86	28
54.89	27
54.92	21
54.95	26
54.98	26
55.01	30
55.04	35
55.07	29
55.1	39
55.13	31
55.16	13
55.19	32
55.22	27
55.25	19
55.28	17
55.31	20
55.34	18
55.37	18
55.4	21
55.43	14
55.46	24
55.49	20
55.52	21
55.55	25
55.58	33
55.61	25
55.64	25
55.67	28
55.7	13
55.73	27
55.76	22
55.79	20
55.82	23
55.85	20
55.88	21
55.91	21
55.94	15
55.97	26
56	27
56.03	20
56.06	25
56.09	20
56.12	22
56.15	16
56.18	18
56.21	22
56.24	17
56.27	22
56.3	22
56.33	12
56.36	21
56.39	22
56.42	19
56.45	23
56.48	27
56.51	28
56.54	24
56.57	27
56.6	37
56.63	29
56.66	27
56.69	39
56.72	51
56.75	37
56.78	34
56.81	39
56.84	43
56.87	64
56.9	40
56.93	43
56.96	36
56.99	52
57.02	48
57.05	54
57.08	46
57.11	44
57.14	49
57.17	45
57.2	48
57.23	46
57.26	31
57.29	46
57.32	42
57.35	38
57.38	31
57.41	38
57.44	35
57.47	34
57.5	31
57.53	41
57.56	32
57.59	29
57.62	28
57.65	21
57.68	20
57.71	29
57.74	30
57.77	21
57.8	26
57.83	26
57.86	27
57.89	28
57.92	21
57.95	30
57.98	22
58.01	18
58.04	22
58.07	25
58.1	17
58.13	21
58.16	29
58.19	32
58.22	18
58.25	24
58.28	25
58.31	22
58.34	28
58.37	20
58.4	25
58.43	23
58.46	21
58.49	31
58.52	25
58.55	34
58.58	30
58.61	32
58.64	39
58.67	41
58.7	30
58.73	46
58.76	35
58.79	32
58.82	44
58.85	32
58.88	26
58.91	34
58.94	35
58.97	33
59	22
59.03	24
59.06	33
59.09	27
59.12	31
59.15	26
59.18	19
59.21	19
59.24	17
59.27	17
59.3	23
59.33	10
59.36	14
59.39	17
59.42	18
59.45	14
59.48	17
59.51	16
59.54	14
59.57	22
59.6	16
59.63	18
59.66	13
59.69	15
59.72	26
59.75	16
59.78	22
59.81	23
59.84	12
59.87	25
59.9	16
59.93	23
59.96	21
59.99	26

## Sheet: Ce-FMA-AA-20-RT-10min
5	64
5.03	68
5.06	64
5.09	73
5.12	84
5.15	62
5.18	66
5.21	79
5.24	76
5.27	58
5.3	51
5.33	58
5.36	70
5.39	64
5.42	63
5.45	65
5.48	73
5.51	61
5.54	67
5.57	63
5.6	75
5.63	60
5.66	62
5.69	62
5.72	57
5.75	61
5.78	59
5.81	56
5.84	56
5.87	62
5.9	58
5.93	52
5.96	57
5.99	53
6.02	71
6.05	56
6.08	67
6.11	65
6.14	63
6.17	54
6.2	39
6.23	55
6.26	65
6.29	54
6.32	60
6.35	53
6.38	46
6.41	59
6.44	45
6.47	55
6.5	53
6.53	54
6.56	66
6.59	44
6.62	60
6.65	47
6.68	57
6.71	59
6.74	42
6.77	59
6.8	59
6.83	64
6.86	55
6.89	57
6.92	55
6.95	56
6.98	50
7.01	50
7.04	46
7.07	44
7.1	66
7.13	62
7.16	56
7.19	50
7.22	55
7.25	53
7.28	56
7.31	58
7.34	48
7.37	72
7.4	59
7.43	75
7.46	62
7.49	68
7.52	57
7.55	56
7.58	58
7.61	69
7.64	76
7.67	89
7.7	86
7.73	85
7.76	111
7.79	86
7.82	103
7.85	96
7.88	101
7.91	111
7.94	143
7.97	142
8	173
8.03	214
8.06	207
8.09	217
8.12	239
8.15	274
8.18	321
8.21	349
8.24	441
8.27	434
8.3	450
8.33	550
8.36	496
8.39	505
8.42	489
8.45	363
8.48	340
8.51	289
8.54	257
8.57	165
8.6	146
8.63	128
8.66	101
8.69	92
8.72	85
8.75	68
8.78	80
8.81	64
8.84	64
8.87	76
8.9	67
8.93	66
8.96	73
8.99	66
9.02	68
9.05	61
9.08	75
9.11	70
9.14	58
9.17	80
9.2	95
9.23	71
9.26	87
9.29	94
9.32	79
9.35	118
9.38	118
9.41	145
9.44	170
9.47	171
9.5	192
9.53	215
9.56	246
9.59	243
9.62	244
9.65	251
9.68	257
9.71	224
9.74	197
9.77	152
9.8	117
9.83	99
9.86	103
9.89	89
9.92	56
9.95	41
9.98	67
10.01	38
10.04	38
10.07	49
10.1	48
10.13	44
10.16	34
10.19	50
10.22	37
10.25	33
10.28	42
10.31	44
10.34	31
10.37	34
10.4	33
10.43	38
10.46	45
10.49	37
10.52	46
10.55	30
10.58	31
10.61	27
10.64	28
10.67	33
10.7	34
10.73	26
10.76	33
10.79	31
10.82	23
10.85	33
10.88	24
10.91	47
10.94	34
10.97	38
11	28
11.03	25
11.06	39
11.09	31
11.12	29
11.15	28
11.18	37
11.21	32
11.24	28
11.27	28
11.3	27
11.33	35
11.36	36
11.39	29
11.42	40
11.45	31
11.48	31
11.51	44
11.54	35
11.57	29
11.6	32
11.63	26
11.66	32
11.69	34
11.72	29
11.75	29
11.78	28
11.81	30
11.84	30
11.87	26
11.9	28
11.93	27
11.96	20
11.99	22
12.02	32
12.05	15
12.08	19
12.11	29
12.14	30
12.17	33
12.2	27
12.23	35
12.26	30
12.29	30
12.32	29
12.35	20
12.38	28
12.41	26
12.44	25
12.47	17
12.5	27
12.53	33
12.56	44
12.59	21
12.62	20
12.65	22
12.68	27
12.71	20
12.74	33
12.77	22
12.8	30
12.83	22
12.86	18
12.89	22
12.92	27
12.95	25
12.98	23
13.01	31
13.04	33
13.07	24
13.1	34
13.13	21
13.16	26
13.19	26
13.22	24
13.25	28
13.28	23
13.31	27
13.34	21
13.37	31
13.4	37
13.43	28
13.46	39
13.49	39
13.52	55
13.55	43
13.58	41
13.61	43
13.64	35
13.67	32
13.7	28
13.73	19
13.76	27
13.79	19
13.82	22
13.85	24
13.88	18
13.91	33
13.94	10
13.97	29
14	20
14.03	15
14.06	16
14.09	28
14.12	24
14.15	27
14.18	30
14.21	22
14.24	22
14.27	18
14.3	15
14.33	19
14.36	19
14.39	18
14.42	20
14.45	20
14.48	17
14.51	21
14.54	13
14.57	22
14.6	19
14.63	20
14.66	12
14.69	23
14.72	22
14.75	18
14.78	27
14.81	20
14.84	19
14.87	15
14.9	18
14.93	21
14.96	17
14.99	21
15.02	22
15.05	19
15.08	17
15.11	15
15.14	11
15.17	17
15.2	19
15.23	19
15.26	17
15.29	18
15.32	17
15.35	14
15.38	18
15.41	16
15.44	17
15.47	17
15.5	20
15.53	28
15.56	26
15.59	21
15.62	19
15.65	18
15.68	20
15.71	12
15.74	22
15.77	21
15.8	19
15.83	25
15.86	33
15.89	10
15.92	24
15.95	25
15.98	30
16.01	15
16.04	27
16.07	16
16.1	20
16.13	20
16.16	28
16.19	32
16.22	20
16.25	24
16.28	19
16.31	23
16.34	11
16.37	21
16.4	22
16.43	25
16.46	20
16.49	22
16.52	25
16.55	18
16.58	34
16.61	18
16.64	27
16.67	18
16.7	17
16.73	26
16.76	22
16.79	27
16.82	11
16.85	18
16.88	21
16.91	12
16.94	14
16.97	17
17	18
17.03	12
17.06	16
17.09	14
17.12	20
17.15	18
17.18	17
17.21	22
17.24	13
17.27	17
17.3	20
17.33	21
17.36	16
17.39	15
17.42	10
17.45	15
17.48	17
17.51	17
17.54	21
17.57	17
17.6	15
17.63	12
17.66	24
17.69	31
17.72	13
17.75	17
17.78	17
17.81	11
17.84	13
17.87	18
17.9	22
17.93	16
17.96	22
17.99	16
18.02	21
18.05	15
18.08	14
18.11	21
18.14	19
18.17	17
18.2	17
18.23	12
18.26	18
18.29	15
18.32	15
18.35	13
18.38	15
18.41	24
18.44	21
18.47	23
18.5	17
18.53	26
18.56	26
18.59	22
18.62	29
18.65	34
18.68	41
18.71	49
18.74	39
18.77	38
18.8	39
18.83	22
18.86	39
18.89	35
18.92	26
18.95	30
18.98	25
19.01	33
19.04	35
19.07	58
19.1	52
19.13	59
19.16	53
19.19	72
19.22	57
19.25	71
19.28	59
19.31	45
19.34	53
19.37	48
19.4	32
19.43	34
19.46	37
19.49	25
19.52	19
19.55	27
19.58	29
19.61	20
19.64	25
19.67	20
19.7	26
19.73	25
19.76	26
19.79	14
19.82	11
19.85	18
19.88	17
19.91	21
19.94	24
19.97	18
20	20
20.03	15
20.06	22
20.09	23
20.12	26
20.15	28
20.18	22
20.21	25
20.24	21
20.27	16
20.3	18
20.33	17
20.36	25
20.39	30
20.42	35
20.45	25
20.48	23
20.51	28
20.54	30
20.57	38
20.6	44
20.63	43
20.66	41
20.69	43
20.72	65
20.75	83
20.78	84
20.81	107
20.84	126
20.87	117
20.9	141
20.93	161
20.96	150
20.99	113
21.02	116
21.05	120
21.08	98
21.11	75
21.14	69
21.17	45
21.2	67
21.23	45
21.26	51
21.29	46
21.32	48
21.35	50
21.38	53
21.41	56
21.44	61
21.47	59
21.5	69
21.53	61
21.56	60
21.59	58
21.62	52
21.65	34
21.68	40
21.71	25
21.74	30
21.77	35
21.8	29
21.83	29
21.86	23
21.89	33
21.92	33
21.95	26
21.98	25
22.01	29
22.04	29
22.07	29
22.1	21
22.13	26
22.16	30
22.19	23
22.22	32
22.25	30
22.28	19
22.31	26
22.34	28
22.37	21
22.4	19
22.43	21
22.46	31
22.49	28
22.52	27
22.55	36
22.58	27
22.61	43
22.64	42
22.67	53
22.7	54
22.73	62
22.76	88
22.79	101
22.82	124
22.85	142
22.88	230
22.91	361
22.94	489
22.97	593
23	654
23.03	474
23.06	382
23.09	266
23.12	192
23.15	147
23.18	123
23.21	98
23.24	80
23.27	71
23.3	73
23.33	73
23.36	66
23.39	105
23.42	110
23.45	100
23.48	138
23.51	134
23.54	140
23.57	145
23.6	133
23.63	139
23.66	130
23.69	83
23.72	93
23.75	84
23.78	71
23.81	62
23.84	50
23.87	48
23.9	41
23.93	48
23.96	36
23.99	39
24.02	37
24.05	37
24.08	23
24.11	46
24.14	29
24.17	39
24.2	35
24.23	33
24.26	25
24.29	33
24.32	40
24.35	46
24.38	32
24.41	39
24.44	49
24.47	41
24.5	48
24.53	44
24.56	48
24.59	57
24.62	45
24.65	57
24.68	64
24.71	70
24.74	86
24.77	125
24.8	141
24.83	175
24.86	195
24.89	210
24.92	236
24.95	218
24.98	221
25.01	211
25.04	197
25.07	207
25.1	137
25.13	104
25.16	107
25.19	93
25.22	74
25.25	70
25.28	51
25.31	51
25.34	49
25.37	48
25.4	34
25.43	44
25.46	38
25.49	32
25.52	34
25.55	27
25.58	29
25.61	47
25.64	25
25.67	32
25.7	40
25.73	40
25.76	43
25.79	53
25.82	65
25.85	67
25.88	85
25.91	98
25.94	88
25.97	87
26	87
26.03	53
26.06	38
26.09	49
26.12	27
26.15	36
26.18	30
26.21	22
26.24	23
26.27	36
26.3	34
26.33	25
26.36	33
26.39	29
26.42	40
26.45	29
26.48	27
26.51	21
26.54	33
26.57	31
26.6	27
26.63	33
26.66	27
26.69	43
26.72	35
26.75	47
26.78	27
26.81	43
26.84	46
26.87	46
26.9	74
26.93	78
26.96	77
26.99	70
27.02	99
27.05	80
27.08	57
27.11	50
27.14	51
27.17	41
27.2	39
27.23	45
27.26	50
27.29	49
27.32	41
27.35	39
27.38	26
27.41	32
27.44	37
27.47	31
27.5	34
27.53	41
27.56	38
27.59	33
27.62	35
27.65	32
27.68	35
27.71	39
27.74	39
27.77	54
27.8	47
27.83	46
27.86	64
27.89	90
27.92	104
27.95	94
27.98	84
28.01	86
28.04	67
28.07	80
28.1	63
28.13	44
28.16	60
28.19	82
28.22	60
28.25	60
28.28	64
28.31	82
28.34	104
28.37	101
28.4	123
28.43	130
28.46	130
28.49	129
28.52	134
28.55	133
28.58	144
28.61	164
28.64	170
28.67	166
28.7	199
28.73	258
28.76	282
28.79	336
28.82	417
28.85	518
28.88	642
28.91	798
28.94	988
28.97	1354
29	1382
29.03	1022
29.06	954
29.09	692
29.12	362
29.15	265
29.18	210
29.21	148
29.24	118
29.27	93
29.3	99
29.33	94
29.36	91
29.39	119
29.42	107
29.45	155
29.48	208
29.51	252
29.54	373
29.57	407
29.6	422
29.63	405
29.66	332
29.69	256
29.72	212
29.75	139
29.78	96
29.81	62
29.84	59
29.87	54
29.9	36
29.93	34
29.96	50
29.99	29
30.02	44
30.05	32
30.08	41
30.11	41
30.14	42
30.17	33
30.2	31
30.23	38
30.26	35
30.29	27
30.32	55
30.35	45
30.38	47
30.41	44
30.44	57
30.47	45
30.5	47
30.53	59
30.56	38
30.59	46
30.62	39
30.65	42
30.68	31
30.71	39
30.74	45
30.77	39
30.8	31
30.83	44
30.86	49
30.89	39
30.92	38
30.95	32
30.98	36
31.01	40
31.04	28
31.07	29
31.1	32
31.13	35
31.16	35
31.19	40
31.22	44
31.25	44
31.28	72
31.31	59
31.34	64
31.37	70
31.4	72
31.43	76
31.46	100
31.49	113
31.52	110
31.55	135
31.58	115
31.61	115
31.64	114
31.67	101
31.7	142
31.73	122
31.76	116
31.79	100
31.82	81
31.85	74
31.88	71
31.91	53
31.94	49
31.97	57
32	56
32.03	55
32.06	51
32.09	41
32.12	56
32.15	43
32.18	30
32.21	46
32.24	30
32.27	42
32.3	36
32.33	32
32.36	31
32.39	34
32.42	48
32.45	33
32.48	47
32.51	35
32.54	39
32.57	33
32.6	35
32.63	29
32.66	23
32.69	19
32.72	27
32.75	35
32.78	36
32.81	29
32.84	22
32.87	43
32.9	27
32.93	34
32.96	32
32.99	36
33.02	36
33.05	42
33.08	41
33.11	40
33.14	65
33.17	91
33.2	83
33.23	94
33.26	89
33.29	82
33.32	69
33.35	63
33.38	66
33.41	67
33.44	68
33.47	75
33.5	72
33.53	74
33.56	73
33.59	78
33.62	80
33.65	77
33.68	78
33.71	76
33.74	34
33.77	40
33.8	58
33.83	39
33.86	37
33.89	54
33.92	43
33.95	29
33.98	34
34.01	40
34.04	36
34.07	49
34.1	17
34.13	31
34.16	41
34.19	53
34.22	44
34.25	54
34.28	52
34.31	51
34.34	48
34.37	57
34.4	69
34.43	88
34.46	89
34.49	109
34.52	117
34.55	127
34.58	107
34.61	95
34.64	100
34.67	104
34.7	66
34.73	81
34.76	45
34.79	53
34.82	43
34.85	47
34.88	35
34.91	44
34.94	35
34.97	30
35	39
35.03	34
35.06	27
35.09	30
35.12	22
35.15	30
35.18	30
35.21	25
35.24	41
35.27	38
35.3	29
35.33	17
35.36	18
35.39	32
35.42	34
35.45	40
35.48	42
35.51	35
35.54	37
35.57	42
35.6	33
35.63	43
35.66	44
35.69	25
35.72	26
35.75	28
35.78	24
35.81	28
35.84	31
35.87	33
35.9	25
35.93	44
35.96	38
35.99	52
36.02	61
36.05	68
36.08	50
36.11	63
36.14	46
36.17	41
36.2	45
36.23	45
36.26	35
36.29	46
36.32	35
36.35	46
36.38	45
36.41	38
36.44	32
36.47	32
36.5	33
36.53	33
36.56	27
36.59	34
36.62	29
36.65	36
36.68	24
36.71	23
36.74	35
36.77	34
36.8	37
36.83	33
36.86	34
36.89	33
36.92	42
36.95	46
36.98	54
37.01	54
37.04	65
37.07	63
37.1	70
37.13	62
37.16	80
37.19	66
37.22	78
37.25	69
37.28	71
37.31	84
37.34	74
37.37	76
37.4	71
37.43	56
37.46	58
37.49	49
37.52	42
37.55	39
37.58	31
37.61	25
37.64	28
37.67	35
37.7	31
37.73	24
37.76	37
37.79	24
37.82	26
37.85	26
37.88	44
37.91	52
37.94	48
37.97	41
38	59
38.03	61
38.06	81
38.09	104
38.12	114
38.15	119
38.18	111
38.21	72
38.24	81
38.27	39
38.3	49
38.33	36
38.36	33
38.39	31
38.42	35
38.45	38
38.48	42
38.51	32
38.54	44
38.57	41
38.6	36
38.63	45
38.66	68
38.69	60
38.72	91
38.75	95
38.78	131
38.81	140
38.84	134
38.87	112
38.9	139
38.93	112
38.96	72
38.99	66
39.02	56
39.05	42
39.08	31
39.11	31
39.14	37
39.17	39
39.2	28
39.23	41
39.26	30
39.29	35
39.32	41
39.35	39
39.38	42
39.41	32
39.44	32
39.47	23
39.5	31
39.53	37
39.56	36
39.59	38
39.62	31
39.65	33
39.68	40
39.71	28
39.74	37
39.77	41
39.8	46
39.83	55
39.86	53
39.89	66
39.92	66
39.95	91
39.98	68
40.01	82
40.04	89
40.07	91
40.1	92
40.13	73
40.16	70
40.19	59
40.22	61
40.25	42
40.28	54
40.31	46
40.34	31
40.37	33
40.4	21
40.43	31
40.46	37
40.49	33
40.52	27
40.55	20
40.58	24
40.61	21
40.64	35
40.67	28
40.7	34
40.73	34
40.76	42
40.79	30
40.82	30
40.85	37
40.88	41
40.91	35
40.94	47
40.97	30
41	55
41.03	63
41.06	58
41.09	72
41.12	75
41.15	86
41.18	89
41.21	74
41.24	95
41.27	85
41.3	83
41.33	94
41.36	96
41.39	77
41.42	88
41.45	73
41.48	68
41.51	64
41.54	73
41.57	52
41.6	38
41.63	42
41.66	43
41.69	46
41.72	37
41.75	44
41.78	43
41.81	52
41.84	64
41.87	51
41.9	72
41.93	82
41.96	82
41.99	95
42.02	110
42.05	121
42.08	126
42.11	139
42.14	118
42.17	128
42.2	121
42.23	129
42.26	134
42.29	141
42.32	135
42.35	144
42.38	105
42.41	114
42.44	104
42.47	95
42.5	90
42.53	100
42.56	66
42.59	69
42.62	75
42.65	61
42.68	56
42.71	57
42.74	55
42.77	37
42.8	38
42.83	32
42.86	50
42.89	45
42.92	41
42.95	51
42.98	63
43.01	86
43.04	51
43.07	43
43.1	56
43.13	53
43.16	52
43.19	21
43.22	20
43.25	32
43.28	37
43.31	37
43.34	32
43.37	45
43.4	40
43.43	40
43.46	32
43.49	49
43.52	30
43.55	31
43.58	56
43.61	47
43.64	29
43.67	41
43.7	38
43.73	25
43.76	31
43.79	37
43.82	22
43.85	34
43.88	34
43.91	24
43.94	18
43.97	27
44	26
44.03	25
44.06	30
44.09	32
44.12	24
44.15	34
44.18	25
44.21	31
44.24	39
44.27	37
44.3	39
44.33	40
44.36	41
44.39	41
44.42	50
44.45	42
44.48	65
44.51	47
44.54	48
44.57	52
44.6	55
44.63	38
44.66	45
44.69	42
44.72	33
44.75	36
44.78	44
44.81	28
44.84	35
44.87	25
44.9	27
44.93	31
44.96	24
44.99	27
45.02	30
45.05	39
45.08	27
45.11	17
45.14	31
45.17	23
45.2	29
45.23	26
45.26	35
45.29	25
45.32	30
45.35	26
45.38	32
45.41	27
45.44	27
45.47	30
45.5	36
45.53	25
45.56	28
45.59	26
45.62	23
45.65	34
45.68	39
45.71	37
45.74	43
45.77	22
45.8	36
45.83	23
45.86	24
45.89	24
45.92	21
45.95	18
45.98	29
46.01	18
46.04	34
46.07	18
46.1	23
46.13	18
46.16	12
46.19	17
46.22	22
46.25	13
46.28	25
46.31	26
46.34	33
46.37	25
46.4	19
46.43	19
46.46	27
46.49	25
46.52	26
46.55	33
46.58	24
46.61	29
46.64	25
46.67	38
46.7	29
46.73	28
46.76	33
46.79	28
46.82	36
46.85	33
46.88	22
46.91	20
46.94	29
46.97	38
47	28
47.03	27
47.06	21
47.09	30
47.12	20
47.15	19
47.18	30
47.21	26
47.24	20
47.27	21
47.3	16
47.33	21
47.36	17
47.39	20
47.42	22
47.45	20
47.48	13
47.51	25
47.54	21
47.57	22
47.6	24
47.63	37
47.66	20
47.69	30
47.72	35
47.75	44
47.78	31
47.81	36
47.84	35
47.87	44
47.9	45
47.93	41
47.96	41
47.99	42
48.02	35
48.05	34
48.08	28
48.11	39
48.14	38
48.17	29
48.2	35
48.23	37
48.26	32
48.29	32
48.32	39
48.35	36
48.38	37
48.41	53
48.44	45
48.47	58
48.5	63
48.53	64
48.56	62
48.59	68
48.62	80
48.65	60
48.68	78
48.71	83
48.74	102
48.77	88
48.8	94
48.83	99
48.86	92
48.89	97
48.92	100
48.95	101
48.98	108
49.01	82
49.04	81
49.07	67
49.1	70
49.13	57
49.16	62
49.19	58
49.22	59
49.25	57
49.28	45
49.31	46
49.34	36
49.37	31
49.4	36
49.43	33
49.46	30
49.49	41
49.52	35
49.55	31
49.58	25
49.61	35
49.64	35
49.67	27
49.7	31
49.73	44
49.76	35
49.79	41
49.82	47
49.85	38
49.88	37
49.91	60
49.94	41
49.97	36
50	51
50.03	48
50.06	47
50.09	50
50.12	44
50.15	49
50.18	51
50.21	59
50.24	59
50.27	48
50.3	41
50.33	33
50.36	34
50.39	33
50.42	46
50.45	35
50.48	40
50.51	43
50.54	51
50.57	55
50.6	35
50.63	52
50.66	57
50.69	46
50.72	47
50.75	55
50.78	42
50.81	53
50.84	57
50.87	68
50.9	55
50.93	50
50.96	52
50.99	54
51.02	72
51.05	58
51.08	60
51.11	54
51.14	53
51.17	66
51.2	53
51.23	52
51.26	50
51.29	40
51.32	53
51.35	38
51.38	36
51.41	34
51.44	38
51.47	31
51.5	26
51.53	38
51.56	22
51.59	21
51.62	28
51.65	26
51.68	21
51.71	18
51.74	28
51.77	25
51.8	28
51.83	21
51.86	23
51.89	21
51.92	25
51.95	24
51.98	20
52.01	34
52.04	22
52.07	27
52.1	24
52.13	19
52.16	23
52.19	24
52.22	21
52.25	34
52.28	25
52.31	18
52.34	30
52.37	19
52.4	30
52.43	24
52.46	28
52.49	31
52.52	26
52.55	22
52.58	27
52.61	31
52.64	27
52.67	34
52.7	53
52.73	52
52.76	47
52.79	51
52.82	46
52.85	51
52.88	49
52.91	51
52.94	33
52.97	53
53	52
53.03	43
53.06	47
53.09	55
53.12	55
53.15	51
53.18	56
53.21	40
53.24	42
53.27	47
53.3	45
53.33	56
53.36	38
53.39	43
53.42	46
53.45	48
53.48	37
53.51	46
53.54	34
53.57	42
53.6	18
53.63	33
53.66	42
53.69	44
53.72	43
53.75	46
53.78	48
53.81	48
53.84	53
53.87	40
53.9	70
53.93	53
53.96	67
53.99	68
54.02	70
54.05	72
54.08	69
54.11	63
54.14	67
54.17	70
54.2	63
54.23	56
54.26	63
54.29	34
54.32	50
54.35	52
54.38	44
54.41	43
54.44	43
54.47	28
54.5	34
54.53	44
54.56	46
54.59	33
54.62	34
54.65	30
54.68	37
54.71	38
54.74	32
54.77	41
54.8	41
54.83	40
54.86	60
54.89	41
54.92	30
54.95	47
54.98	34
55.01	33
55.04	28
55.07	34
55.1	31
55.13	25
55.16	13
55.19	26
55.22	24
55.25	25
55.28	22
55.31	19
55.34	30
55.37	31
55.4	34
55.43	29
55.46	24
55.49	25
55.52	30
55.55	29
55.58	36
55.61	30
55.64	28
55.67	38
55.7	35
55.73	32
55.76	39
55.79	27
55.82	36
55.85	28
55.88	34
55.91	31
55.94	27
55.97	33
56	28
56.03	29
56.06	22
56.09	37
56.12	29
56.15	24
56.18	23
56.21	26
56.24	33
56.27	35
56.3	46
56.33	33
56.36	37
56.39	37
56.42	41
56.45	34
56.48	61
56.51	66
56.54	62
56.57	62
56.6	58
56.63	87
56.66	74
56.69	90
56.72	78
56.75	77
56.78	69
56.81	56
56.84	77
56.87	81
56.9	71
56.93	62
56.96	61
56.99	59
57.02	58
57.05	63
57.08	45
57.11	61
57.14	60
57.17	47
57.2	56
57.23	49
57.26	38
57.29	51
57.32	41
57.35	36
57.38	36
57.41	49
57.44	47
57.47	29
57.5	34
57.53	35
57.56	42
57.59	37
57.62	21
57.65	29
57.68	30
57.71	35
57.74	31
57.77	32
57.8	32
57.83	26
57.86	35
57.89	33
57.92	36
57.95	35
57.98	35
58.01	43
58.04	35
58.07	29
58.1	43
58.13	34
58.16	34
58.19	40
58.22	27
58.25	32
58.28	36
58.31	39
58.34	47
58.37	42
58.4	32
58.43	42
58.46	60
58.49	42
58.52	51
58.55	51
58.58	57
58.61	53
58.64	53
58.67	46
58.7	62
58.73	57
58.76	51
58.79	54
58.82	46
58.85	38
58.88	38
58.91	34
58.94	33
58.97	35
59	28
59.03	28
59.06	35
59.09	27
59.12	35
59.15	16
59.18	19
59.21	27
59.24	22
59.27	21
59.3	20
59.33	23
59.36	16
59.39	27
59.42	29
59.45	19
59.48	21
59.51	21
59.54	29
59.57	29
59.6	30
59.63	27
59.66	31
59.69	30
59.72	27
59.75	27
59.78	41
59.81	33
59.84	47
59.87	37
59.9	42
59.93	35
59.96	43
59.99	41

## Sheet: Ce-FMA-AA-50-RT-10min
5	25
5.03	25
5.06	21
5.09	27
5.12	24
5.15	20
5.18	18
5.21	23
5.24	27
5.27	31
5.3	19
5.33	20
5.36	16
5.39	31
5.42	19
5.45	22
5.48	25
5.51	20
5.54	21
5.57	26
5.6	20
5.63	16
5.66	24
5.69	25
5.72	25
5.75	22
5.78	21
5.81	21
5.84	20
5.87	17
5.9	27
5.93	18
5.96	15
5.99	21
6.02	22
6.05	15
6.08	13
6.11	19
6.14	25
6.17	21
6.2	21
6.23	21
6.26	20
6.29	17
6.32	20
6.35	15
6.38	21
6.41	25
6.44	15
6.47	18
6.5	18
6.53	20
6.56	26
6.59	21
6.62	26
6.65	14
6.68	19
6.71	18
6.74	15
6.77	27
6.8	19
6.83	15
6.86	16
6.89	19
6.92	20
6.95	26
6.98	11
7.01	15
7.04	21
7.07	24
7.1	13
7.13	18
7.16	15
7.19	14
7.22	18
7.25	20
7.28	15
7.31	22
7.34	21
7.37	18
7.4	20
7.43	15
7.46	17
7.49	25
7.52	19
7.55	15
7.58	21
7.61	16
7.64	19
7.67	25
7.7	19
7.73	14
7.76	27
7.79	24
7.82	26
7.85	30
7.88	28
7.91	24
7.94	29
7.97	32
8	28
8.03	47
8.06	42
8.09	40
8.12	53
8.15	65
8.18	63
8.21	71
8.24	80
8.27	76
8.3	103
8.33	126
8.36	131
8.39	193
8.42	209
8.45	248
8.48	286
8.51	329
8.54	408
8.57	507
8.6	574
8.63	594
8.66	564
8.69	546
8.72	415
8.75	318
8.78	195
8.81	137
8.84	114
8.87	80
8.9	61
8.93	47
8.96	49
8.99	47
9.02	38
9.05	33
9.08	31
9.11	29
9.14	32
9.17	24
9.2	19
9.23	34
9.26	28
9.29	23
9.32	21
9.35	30
9.38	27
9.41	26
9.44	39
9.47	32
9.5	31
9.53	41
9.56	41
9.59	52
9.62	41
9.65	53
9.68	59
9.71	77
9.74	100
9.77	123
9.8	138
9.83	165
9.86	205
9.89	251
9.92	256
9.95	237
9.98	194
10.01	144
10.04	96
10.07	67
10.1	44
10.13	29
10.16	34
10.19	27
10.22	25
10.25	24
10.28	18
10.31	16
10.34	13
10.37	11
10.4	8
10.43	13
10.46	17
10.49	15
10.52	5
10.55	6
10.58	6
10.61	8
10.64	12
10.67	11
10.7	10
10.73	11
10.76	6
10.79	8
10.82	8
10.85	5
10.88	8
10.91	8
10.94	10
10.97	10
11	6
11.03	7
11.06	12
11.09	11
11.12	7
11.15	6
11.18	10
11.21	7
11.24	6
11.27	6
11.3	6
11.33	3
11.36	8
11.39	2
11.42	4
11.45	4
11.48	6
11.51	7
11.54	5
11.57	4
11.6	4
11.63	8
11.66	9
11.69	4
11.72	3
11.75	6
11.78	5
11.81	4
11.84	7
11.87	3
11.9	7
11.93	8
11.96	5
11.99	3
12.02	3
12.05	4
12.08	7
12.11	10
12.14	6
12.17	4
12.2	8
12.23	3
12.26	6
12.29	7
12.32	6
12.35	5
12.38	6
12.41	11
12.44	9
12.47	5
12.5	1
12.53	5
12.56	6
12.59	5
12.62	4
12.65	5
12.68	6
12.71	4
12.74	3
12.77	6
12.8	4
12.83	2
12.86	4
12.89	3
12.92	5
12.95	4
12.98	6
13.01	2
13.04	3
13.07	8
13.1	3
13.13	3
13.16	3
13.19	7
13.22	6
13.25	3
13.28	5
13.31	4
13.34	3
13.37	3
13.4	6
13.43	7
13.46	4
13.49	2
13.52	4
13.55	6
13.58	12
13.61	5
13.64	6
13.67	5
13.7	10
13.73	13
13.76	10
13.79	17
13.82	11
13.85	18
13.88	12
13.91	19
13.94	12
13.97	8
14	7
14.03	7
14.06	4
14.09	6
14.12	6
14.15	5
14.18	2
14.21	7
14.24	3
14.27	3
14.3	7
14.33	9
14.36	6
14.39	2
14.42	1
14.45	1
14.48	3
14.51	5
14.54	4
14.57	5
14.6	3
14.63	5
14.66	3
14.69	5
14.72	3
14.75	4
14.78	3
14.81	3
14.84	2
14.87	4
14.9	2
14.93	2
14.96	1
14.99	12
15.02	4
15.05	6
15.08	2
15.11	6
15.14	3
15.17	4
15.2	0
15.23	6
15.26	1
15.29	6
15.32	4
15.35	3
15.38	4
15.41	1
15.44	5
15.47	8
15.5	6
15.53	3
15.56	5
15.59	2
15.62	1
15.65	5
15.68	5
15.71	4
15.74	1
15.77	6
15.8	5
15.83	5
15.86	2
15.89	5
15.92	5
15.95	1
15.98	5
16.01	6
16.04	1
16.07	4
16.1	8
16.13	3
16.16	2
16.19	6
16.22	9
16.25	10
16.28	8
16.31	4
16.34	6
16.37	5
16.4	2
16.43	5
16.46	4
16.49	3
16.52	2
16.55	3
16.58	4
16.61	3
16.64	1
16.67	2
16.7	2
16.73	4
16.76	5
16.79	4
16.82	9
16.85	10
16.88	5
16.91	10
16.94	10
16.97	4
17	8
17.03	8
17.06	2
17.09	7
17.12	4
17.15	2
17.18	2
17.21	2
17.24	3
17.27	4
17.3	6
17.33	5
17.36	5
17.39	4
17.42	4
17.45	4
17.48	6
17.51	2
17.54	1
17.57	5
17.6	6
17.63	3
17.66	1
17.69	2
17.72	6
17.75	3
17.78	4
17.81	2
17.84	6
17.87	2
17.9	5
17.93	7
17.96	5
17.99	3
18.02	3
18.05	4
18.08	5
18.11	3
18.14	8
18.17	5
18.2	8
18.23	2
18.26	6
18.29	0
18.32	5
18.35	2
18.38	3
18.41	7
18.44	8
18.47	3
18.5	9
18.53	5
18.56	6
18.59	3
18.62	5
18.65	6
18.68	4
18.71	4
18.74	4
18.77	8
18.8	11
18.83	6
18.86	5
18.89	5
18.92	19
18.95	21
18.98	24
19.01	21
19.04	16
19.07	9
19.1	5
19.13	8
19.16	7
19.19	12
19.22	7
19.25	11
19.28	9
19.31	15
19.34	14
19.37	15
19.4	28
19.43	28
19.46	34
19.49	31
19.52	32
19.55	27
19.58	17
19.61	18
19.64	10
19.67	10
19.7	8
19.73	10
19.76	6
19.79	4
19.82	6
19.85	5
19.88	11
19.91	3
19.94	4
19.97	2
20	5
20.03	7
20.06	1
20.09	5
20.12	7
20.15	7
20.18	3
20.21	2
20.24	9
20.27	4
20.3	5
20.33	5
20.36	7
20.39	10
20.42	6
20.45	7
20.48	3
20.51	4
20.54	7
20.57	6
20.6	4
20.63	8
20.66	10
20.69	6
20.72	6
20.75	9
20.78	7
20.81	10
20.84	11
20.87	6
20.9	15
20.93	15
20.96	10
20.99	14
21.02	26
21.05	28
21.08	38
21.11	44
21.14	52
21.17	58
21.2	68
21.23	64
21.26	53
21.29	62
21.32	31
21.35	33
21.38	23
21.41	21
21.44	22
21.47	16
21.5	11
21.53	18
21.56	10
21.59	14
21.62	8
21.65	8
21.68	15
21.71	19
21.74	32
21.77	31
21.8	27
21.83	19
21.86	21
21.89	15
21.92	13
21.95	20
21.98	10
22.01	6
22.04	5
22.07	10
22.1	9
22.13	9
22.16	9
22.19	5
22.22	13
22.25	8
22.28	6
22.31	7
22.34	8
22.37	7
22.4	14
22.43	3
22.46	8
22.49	5
22.52	12
22.55	6
22.58	4
22.61	6
22.64	10
22.67	12
22.7	4
22.73	16
22.76	17
22.79	9
22.82	15
22.85	18
22.88	21
22.91	50
22.94	47
22.97	39
23	35
23.03	28
23.06	24
23.09	35
23.12	37
23.15	68
23.18	100
23.21	124
23.24	185
23.27	229
23.3	170
23.33	123
23.36	78
23.39	47
23.42	28
23.45	32
23.48	34
23.51	25
23.54	28
23.57	24
23.6	20
23.63	36
23.66	40
23.69	27
23.72	43
23.75	49
23.78	55
23.81	57
23.84	73
23.87	73
23.9	54
23.93	54
23.96	34
23.99	25
24.02	19
24.05	20
24.08	11
24.11	11
24.14	16
24.17	17
24.2	7
24.23	16
24.26	11
24.29	16
24.32	7
24.35	8
24.38	7
24.41	11
24.44	16
24.47	13
24.5	12
24.53	7
24.56	10
24.59	7
24.62	15
24.65	15
24.68	12
24.71	13
24.74	8
24.77	6
24.8	9
24.83	14
24.86	13
24.89	19
24.92	14
24.95	22
24.98	29
25.01	35
25.04	38
25.07	51
25.1	88
25.13	116
25.16	104
25.19	107
25.22	128
25.25	98
25.28	97
25.31	99
25.34	73
25.37	55
25.4	49
25.43	40
25.46	24
25.49	28
25.52	20
25.55	14
25.58	21
25.61	14
25.64	8
25.67	20
25.7	22
25.73	13
25.76	16
25.79	16
25.82	4
25.85	7
25.88	13
25.91	11
25.94	15
25.97	8
26	18
26.03	9
26.06	21
26.09	22
26.12	27
26.15	44
26.18	51
26.21	63
26.24	25
26.27	29
26.3	19
26.33	17
26.36	18
26.39	11
26.42	7
26.45	8
26.48	19
26.51	9
26.54	12
26.57	8
26.6	8
26.63	12
26.66	15
26.69	13
26.72	11
26.75	10
26.78	10
26.81	10
26.84	9
26.87	11
26.9	16
26.93	10
26.96	11
26.99	11
27.02	14
27.05	10
27.08	19
27.11	13
27.14	18
27.17	21
27.2	23
27.23	24
27.26	30
27.29	30
27.32	41
27.35	20
27.38	28
27.41	27
27.44	16
27.47	13
27.5	19
27.53	14
27.56	18
27.59	19
27.62	22
27.65	13
27.68	12
27.71	10
27.74	13
27.77	17
27.8	11
27.83	14
27.86	6
27.89	15
27.92	13
27.95	7
27.98	9
28.01	18
28.04	18
28.07	19
28.1	22
28.13	17
28.16	21
28.19	34
28.22	25
28.25	32
28.28	25
28.31	13
28.34	11
28.37	16
28.4	18
28.43	16
28.46	17
28.49	12
28.52	30
28.55	23
28.58	25
28.61	36
28.64	34
28.67	52
28.7	60
28.73	59
28.76	70
28.79	60
28.82	55
28.85	63
28.88	67
28.91	66
28.94	63
28.97	69
29	77
29.03	102
29.06	127
29.09	138
29.12	168
29.15	224
29.18	387
29.21	485
29.24	471
29.27	365
29.3	309
29.33	208
29.36	105
29.39	81
29.42	56
29.45	39
29.48	42
29.51	30
29.54	25
29.57	40
29.6	22
29.63	42
29.66	52
29.69	69
29.72	41
29.75	60
29.78	73
29.81	107
29.84	144
29.87	142
29.9	149
29.93	115
29.96	86
29.99	46
30.02	30
30.05	22
30.08	22
30.11	19
30.14	18
30.17	22
30.2	19
30.23	23
30.26	18
30.29	19
30.32	13
30.35	25
30.38	12
30.41	17
30.44	21
30.47	13
30.5	11
30.53	13
30.56	19
30.59	21
30.62	18
30.65	28
30.68	24
30.71	22
30.74	27
30.77	14
30.8	15
30.83	22
30.86	18
30.89	18
30.92	8
30.95	16
30.98	20
31.01	18
31.04	9
31.07	16
31.1	24
31.13	13
31.16	12
31.19	12
31.22	22
31.25	20
31.28	10
31.31	10
31.34	19
31.37	19
31.4	12
31.43	20
31.46	17
31.49	15
31.52	13
31.55	17
31.58	20
31.61	22
31.64	33
31.67	36
31.7	32
31.73	35
31.76	34
31.79	30
31.82	40
31.85	45
31.88	58
31.91	73
31.94	57
31.97	47
32	51
32.03	44
32.06	34
32.09	30
32.12	20
32.15	24
32.18	22
32.21	21
32.24	25
32.27	26
32.3	21
32.33	19
32.36	20
32.39	22
32.42	10
32.45	13
32.48	11
32.51	12
32.54	10
32.57	13
32.6	15
32.63	13
32.66	11
32.69	13
32.72	15
32.75	29
32.78	16
32.81	14
32.84	11
32.87	17
32.9	15
32.93	4
32.96	12
32.99	7
33.02	9
33.05	14
33.08	11
33.11	12
33.14	16
33.17	13
33.2	11
33.23	11
33.26	17
33.29	15
33.32	17
33.35	20
33.38	17
33.41	16
33.44	26
33.47	30
33.5	41
33.53	48
33.56	33
33.59	29
33.62	29
33.65	24
33.68	30
33.71	30
33.74	33
33.77	42
33.8	40
33.83	38
33.86	23
33.89	35
33.92	26
33.95	25
33.98	30
34.01	17
34.04	14
34.07	16
34.1	16
34.13	15
34.16	8
34.19	13
34.22	17
34.25	12
34.28	23
34.31	16
34.34	23
34.37	13
34.4	11
34.43	18
34.46	13
34.49	15
34.52	13
34.55	15
34.58	24
34.61	24
34.64	33
34.67	37
34.7	60
34.73	34
34.76	51
34.79	60
34.82	64
34.85	48
34.88	48
34.91	48
34.94	29
34.97	26
35	22
35.03	20
35.06	24
35.09	10
35.12	18
35.15	17
35.18	19
35.21	12
35.24	13
35.27	16
35.3	10
35.33	8
35.36	16
35.39	15
35.42	8
35.45	11
35.48	7
35.51	13
35.54	11
35.57	6
35.6	15
35.63	10
35.66	7
35.69	7
35.72	24
35.75	15
35.78	13
35.81	11
35.84	11
35.87	14
35.9	20
35.93	11
35.96	14
35.99	12
36.02	8
36.05	9
36.08	16
36.11	15
36.14	11
36.17	17
36.2	12
36.23	11
36.26	15
36.29	17
36.32	17
36.35	14
36.38	9
36.41	14
36.44	11
36.47	14
36.5	16
36.53	22
36.56	16
36.59	17
36.62	16
36.65	16
36.68	16
36.71	9
36.74	13
36.77	9
36.8	8
36.83	17
36.86	18
36.89	10
36.92	18
36.95	14
36.98	13
37.01	10
37.04	8
37.07	16
37.1	16
37.13	14
37.16	27
37.19	17
37.22	16
37.25	33
37.28	29
37.31	31
37.34	18
37.37	25
37.4	27
37.43	29
37.46	33
37.49	35
37.52	46
37.55	36
37.58	34
37.61	34
37.64	41
37.67	31
37.7	18
37.73	20
37.76	18
37.79	20
37.82	25
37.85	16
37.88	19
37.91	16
37.94	8
37.97	17
38	9
38.03	11
38.06	12
38.09	7
38.12	13
38.15	10
38.18	11
38.21	9
38.24	15
38.27	11
38.3	14
38.33	14
38.36	42
38.39	48
38.42	34
38.45	21
38.48	27
38.51	31
38.54	16
38.57	14
38.6	10
38.63	12
38.66	11
38.69	14
38.72	13
38.75	10
38.78	13
38.81	19
38.84	17
38.87	24
38.9	36
38.93	32
38.96	38
38.99	61
39.02	65
39.05	78
39.08	163
39.11	173
39.14	101
39.17	80
39.2	87
39.23	72
39.26	39
39.29	19
39.32	24
39.35	7
39.38	11
39.41	20
39.44	10
39.47	13
39.5	14
39.53	16
39.56	11
39.59	14
39.62	17
39.65	14
39.68	9
39.71	11
39.74	9
39.77	19
39.8	16
39.83	14
39.86	10
39.89	13
39.92	14
39.95	9
39.98	18
40.01	15
40.04	13
40.07	20
40.1	24
40.13	33
40.16	34
40.19	42
40.22	51
40.25	35
40.28	50
40.31	56
40.34	45
40.37	50
40.4	52
40.43	38
40.46	24
40.49	29
40.52	20
40.55	16
40.58	14
40.61	17
40.64	11
40.67	13
40.7	7
40.73	12
40.76	19
40.79	17
40.82	10
40.85	13
40.88	11
40.91	13
40.94	17
40.97	23
41	29
41.03	18
41.06	10
41.09	17
41.12	25
41.15	13
41.18	20
41.21	28
41.24	16
41.27	22
41.3	25
41.33	38
41.36	36
41.39	42
41.42	41
41.45	44
41.48	38
41.51	45
41.54	38
41.57	36
41.6	47
41.63	44
41.66	29
41.69	27
41.72	32
41.75	25
41.78	25
41.81	19
41.84	15
41.87	16
41.9	18
41.93	14
41.96	21
41.99	16
42.02	10
42.05	21
42.08	16
42.11	26
42.14	35
42.17	38
42.2	49
42.23	42
42.26	42
42.29	47
42.32	56
42.35	61
42.38	46
42.41	67
42.44	54
42.47	68
42.5	84
42.53	99
42.56	81
42.59	65
42.62	70
42.65	55
42.68	64
42.71	29
42.74	37
42.77	30
42.8	38
42.83	29
42.86	22
42.89	25
42.92	22
42.95	21
42.98	11
43.01	15
43.04	12
43.07	13
43.1	18
43.13	18
43.16	29
43.19	28
43.22	39
43.25	79
43.28	69
43.31	31
43.34	43
43.37	34
43.4	39
43.43	28
43.46	11
43.49	12
43.52	15
43.55	15
43.58	14
43.61	27
43.64	19
43.67	21
43.7	19
43.73	16
43.76	14
43.79	19
43.82	15
43.85	22
43.88	18
43.91	17
43.94	16
43.97	14
44	17
44.03	14
44.06	8
44.09	16
44.12	8
44.15	14
44.18	13
44.21	10
44.24	19
44.27	9
44.3	8
44.33	7
44.36	26
44.39	22
44.42	14
44.45	16
44.48	21
44.51	30
44.54	19
44.57	20
44.6	25
44.63	13
44.66	23
44.69	25
44.72	26
44.75	24
44.78	29
44.81	21
44.84	18
44.87	30
44.9	17
44.93	23
44.96	23
44.99	19
45.02	16
45.05	14
45.08	14
45.11	16
45.14	17
45.17	20
45.2	12
45.23	17
45.26	19
45.29	7
45.32	17
45.35	6
45.38	12
45.41	15
45.44	18
45.47	9
45.5	19
45.53	16
45.56	21
45.59	19
45.62	21
45.65	13
45.68	18
45.71	18
45.74	12
45.77	11
45.8	12
45.83	12
45.86	11
45.89	17
45.92	20
45.95	7
45.98	9
46.01	18
46.04	16
46.07	8
46.1	14
46.13	9
46.16	8
46.19	13
46.22	13
46.25	9
46.28	12
46.31	9
46.34	9
46.37	12
46.4	18
46.43	9
46.46	8
46.49	11
46.52	12
46.55	7
46.58	10
46.61	8
46.64	12
46.67	9
46.7	8
46.73	15
46.76	16
46.79	12
46.82	21
46.85	17
46.88	23
46.91	23
46.94	11
46.97	21
47	17
47.03	18
47.06	14
47.09	15
47.12	12
47.15	8
47.18	10
47.21	10
47.24	7
47.27	10
47.3	10
47.33	5
47.36	9
47.39	12
47.42	9
47.45	12
47.48	8
47.51	12
47.54	10
47.57	9
47.6	12
47.63	4
47.66	6
47.69	15
47.72	9
47.75	10
47.78	8
47.81	9
47.84	15
47.87	11
47.9	9
47.93	12
47.96	11
47.99	11
48.02	16
48.05	7
48.08	16
48.11	14
48.14	13
48.17	14
48.2	16
48.23	24
48.26	15
48.29	7
48.32	21
48.35	11
48.38	20
48.41	10
48.44	11
48.47	6
48.5	16
48.53	13
48.56	12
48.59	9
48.62	15
48.65	15
48.68	21
48.71	20
48.74	17
48.77	37
48.8	33
48.83	29
48.86	43
48.89	45
48.92	48
48.95	47
48.98	42
49.01	54
49.04	41
49.07	55
49.1	53
49.13	40
49.16	51
49.19	41
49.22	58
49.25	47
49.28	37
49.31	39
49.34	31
49.37	21
49.4	26
49.43	20
49.46	17
49.49	23
49.52	13
49.55	15
49.58	15
49.61	26
49.64	22
49.67	9
49.7	9
49.73	18
49.76	13
49.79	8
49.82	11
49.85	8
49.88	10
49.91	14
49.94	10
49.97	17
50	19
50.03	18
50.06	21
50.09	19
50.12	26
50.15	13
50.18	12
50.21	16
50.24	20
50.27	24
50.3	20
50.33	18
50.36	29
50.39	33
50.42	29
50.45	30
50.48	23
50.51	18
50.54	20
50.57	21
50.6	16
50.63	17
50.66	11
50.69	21
50.72	18
50.75	17
50.78	17
50.81	15
50.84	27
50.87	20
50.9	29
50.93	26
50.96	31
50.99	30
51.02	27
51.05	23
51.08	27
51.11	25
51.14	31
51.17	35
51.2	33
51.23	32
51.26	31
51.29	31
51.32	24
51.35	33
51.38	39
51.41	28
51.44	21
51.47	29
51.5	17
51.53	18
51.56	21
51.59	15
51.62	10
51.65	16
51.68	14
51.71	18
51.74	14
51.77	11
51.8	13
51.83	11
51.86	11
51.89	12
51.92	17
51.95	11
51.98	10
52.01	12
52.04	12
52.07	12
52.1	13
52.13	14
52.16	8
52.19	9
52.22	5
52.25	10
52.28	15
52.31	11
52.34	14
52.37	8
52.4	11
52.43	16
52.46	13
52.49	11
52.52	14
52.55	11
52.58	11
52.61	11
52.64	18
52.67	15
52.7	5
52.73	14
52.76	18
52.79	16
52.82	20
52.85	17
52.88	17
52.91	21
52.94	17
52.97	22
53	19
53.03	25
53.06	29
53.09	20
53.12	27
53.15	27
53.18	24
53.21	18
53.24	30
53.27	22
53.3	32
53.33	27
53.36	22
53.39	22
53.42	21
53.45	29
53.48	14
53.51	18
53.54	22
53.57	14
53.6	18
53.63	18
53.66	15
53.69	17
53.72	20
53.75	8
53.78	11
53.81	12
53.84	13
53.87	14
53.9	14
53.93	21
53.96	9
53.99	19
54.02	15
54.05	28
54.08	22
54.11	27
54.14	36
54.17	21
54.2	34
54.23	30
54.26	44
54.29	40
54.32	28
54.35	38
54.38	26
54.41	26
54.44	28
54.47	44
54.5	21
54.53	19
54.56	22
54.59	18
54.62	22
54.65	21
54.68	19
54.71	13
54.74	11
54.77	15
54.8	15
54.83	19
54.86	19
54.89	21
54.92	20
54.95	13
54.98	25
55.01	22
55.04	22
55.07	18
55.1	21
55.13	20
55.16	21
55.19	15
55.22	22
55.25	17
55.28	17
55.31	21
55.34	9
55.37	18
55.4	11
55.43	16
55.46	14
55.49	11
55.52	9
55.55	6
55.58	10
55.61	11
55.64	9
55.67	13
55.7	19
55.73	11
55.76	17
55.79	8
55.82	18
55.85	24
55.88	13
55.91	12
55.94	13
55.97	11
56	15
56.03	13
56.06	14
56.09	15
56.12	12
56.15	19
56.18	12
56.21	12
56.24	14
56.27	12
56.3	16
56.33	15
56.36	10
56.39	11
56.42	17
56.45	9
56.48	12
56.51	20
56.54	22
56.57	18
56.6	18
56.63	22
56.66	23
56.69	28
56.72	26
56.75	33
56.78	34
56.81	31
56.84	38
56.87	34
56.9	48
56.93	48
56.96	51
56.99	49
57.02	46
57.05	27
57.08	36
57.11	36
57.14	32
57.17	35
57.2	38
57.23	32
57.26	27
57.29	33
57.32	23
57.35	34
57.38	20
57.41	21
57.44	16
57.47	19
57.5	20
57.53	26
57.56	16
57.59	23
57.62	17
57.65	18
57.68	18
57.71	13
57.74	15
57.77	16
57.8	4
57.83	18
57.86	17
57.89	22
57.92	20
57.95	20
57.98	18
58.01	15
58.04	11
58.07	21
58.1	9
58.13	16
58.16	21
58.19	19
58.22	20
58.25	21
58.28	27
58.31	22
58.34	12
58.37	18
58.4	18
58.43	17
58.46	18
58.49	16
58.52	16
58.55	16
58.58	20
58.61	20
58.64	19
58.67	35
58.7	30
58.73	40
58.76	28
58.79	34
58.82	39
58.85	35
58.88	27
58.91	29
58.94	29
58.97	25
59	28
59.03	26
59.06	19
59.09	23
59.12	22
59.15	11
59.18	23
59.21	11
59.24	14
59.27	13
59.3	11
59.33	14
59.36	14
59.39	10
59.42	12
59.45	15
59.48	8
59.51	12
59.54	16
59.57	8
59.6	12
59.63	15
59.66	10
59.69	7
59.72	13
59.75	19
59.78	11
59.81	9
59.84	12
59.87	12
59.9	18
59.93	14
59.96	14
59.99	13

## Sheet: Ce-FMA-AA-70-RT-10min
5	53
5.03	55
5.06	66
5.09	71
5.12	82
5.15	63
5.18	60
5.21	51
5.24	64
5.27	51
5.3	54
5.33	58
5.36	50
5.39	66
5.42	44
5.45	61
5.48	63
5.51	62
5.54	58
5.57	54
5.6	65
5.63	52
5.66	51
5.69	45
5.72	72
5.75	53
5.78	45
5.81	62
5.84	47
5.87	57
5.9	56
5.93	46
5.96	60
5.99	50
6.02	48
6.05	38
6.08	70
6.11	50
6.14	58
6.17	50
6.2	49
6.23	44
6.26	49
6.29	48
6.32	55
6.35	54
6.38	46
6.41	51
6.44	45
6.47	55
6.5	54
6.53	51
6.56	51
6.59	46
6.62	57
6.65	52
6.68	50
6.71	47
6.74	54
6.77	47
6.8	53
6.83	40
6.86	51
6.89	43
6.92	30
6.95	50
6.98	53
7.01	47
7.04	41
7.07	47
7.1	45
7.13	48
7.16	54
7.19	47
7.22	45
7.25	54
7.28	43
7.31	54
7.34	44
7.37	46
7.4	49
7.43	34
7.46	57
7.49	43
7.52	61
7.55	52
7.58	66
7.61	59
7.64	46
7.67	61
7.7	60
7.73	64
7.76	51
7.79	79
7.82	71
7.85	77
7.88	101
7.91	89
7.94	112
7.97	106
8	142
8.03	122
8.06	144
8.09	170
8.12	225
8.15	204
8.18	296
8.21	306
8.24	377
8.27	404
8.3	482
8.33	633
8.36	702
8.39	849
8.42	937
8.45	925
8.48	809
8.51	572
8.54	358
8.57	209
8.6	142
8.63	86
8.66	76
8.69	70
8.72	55
8.75	60
8.78	39
8.81	42
8.84	37
8.87	46
8.9	42
8.93	46
8.96	42
8.99	41
9.02	41
9.05	43
9.08	62
9.11	48
9.14	44
9.17	55
9.2	54
9.23	71
9.26	67
9.29	80
9.32	74
9.35	75
9.38	114
9.41	119
9.44	128
9.47	145
9.5	174
9.53	169
9.56	225
9.59	268
9.62	316
9.65	376
9.68	450
9.71	463
9.74	408
9.77	299
9.8	188
9.83	116
9.86	75
9.89	62
9.92	46
9.95	59
9.98	42
10.01	39
10.04	42
10.07	34
10.1	44
10.13	28
10.16	28
10.19	37
10.22	39
10.25	36
10.28	36
10.31	25
10.34	25
10.37	24
10.4	42
10.43	25
10.46	32
10.49	23
10.52	25
10.55	14
10.58	28
10.61	25
10.64	31
10.67	35
10.7	26
10.73	25
10.76	31
10.79	30
10.82	22
10.85	34
10.88	41
10.91	25
10.94	27
10.97	25
11	31
11.03	27
11.06	18
11.09	28
11.12	16
11.15	28
11.18	20
11.21	23
11.24	32
11.27	29
11.3	13
11.33	19
11.36	28
11.39	17
11.42	18
11.45	24
11.48	27
11.51	19
11.54	26
11.57	15
11.6	23
11.63	24
11.66	17
11.69	23
11.72	16
11.75	22
11.78	27
11.81	31
11.84	25
11.87	27
11.9	23
11.93	24
11.96	24
11.99	21
12.02	18
12.05	20
12.08	21
12.11	24
12.14	19
12.17	17
12.2	30
12.23	17
12.26	20
12.29	27
12.32	21
12.35	20
12.38	19
12.41	28
12.44	14
12.47	20
12.5	10
12.53	18
12.56	19
12.59	16
12.62	14
12.65	14
12.68	19
12.71	17
12.74	15
12.77	20
12.8	22
12.83	17
12.86	16
12.89	16
12.92	28
12.95	16
12.98	17
13.01	20
13.04	10
13.07	20
13.1	16
13.13	12
13.16	19
13.19	21
13.22	10
13.25	18
13.28	22
13.31	18
13.34	19
13.37	17
13.4	17
13.43	24
13.46	33
13.49	30
13.52	39
13.55	28
13.58	31
13.61	45
13.64	51
13.67	40
13.7	38
13.73	39
13.76	27
13.79	13
13.82	19
13.85	14
13.88	17
13.91	15
13.94	18
13.97	17
14	8
14.03	11
14.06	14
14.09	15
14.12	22
14.15	14
14.18	14
14.21	24
14.24	14
14.27	12
14.3	14
14.33	13
14.36	9
14.39	13
14.42	13
14.45	18
14.48	14
14.51	12
14.54	25
14.57	9
14.6	15
14.63	18
14.66	10
14.69	11
14.72	8
14.75	14
14.78	11
14.81	14
14.84	18
14.87	16
14.9	16
14.93	13
14.96	12
14.99	10
15.02	12
15.05	6
15.08	13
15.11	20
15.14	15
15.17	13
15.2	11
15.23	12
15.26	13
15.29	5
15.32	15
15.35	10
15.38	13
15.41	18
15.44	8
15.47	14
15.5	14
15.53	14
15.56	11
15.59	13
15.62	11
15.65	7
15.68	12
15.71	18
15.74	11
15.77	16
15.8	24
15.83	16
15.86	14
15.89	16
15.92	22
15.95	25
15.98	18
16.01	22
16.04	22
16.07	16
16.1	15
16.13	10
16.16	16
16.19	12
16.22	17
16.25	19
16.28	10
16.31	11
16.34	13
16.37	17
16.4	19
16.43	19
16.46	25
16.49	18
16.52	19
16.55	17
16.58	22
16.61	24
16.64	17
16.67	21
16.7	24
16.73	25
16.76	25
16.79	15
16.82	16
16.85	16
16.88	10
16.91	9
16.94	12
16.97	8
17	7
17.03	13
17.06	15
17.09	17
17.12	17
17.15	14
17.18	8
17.21	11
17.24	16
17.27	15
17.3	21
17.33	15
17.36	9
17.39	9
17.42	20
17.45	20
17.48	7
17.51	16
17.54	13
17.57	8
17.6	18
17.63	10
17.66	11
17.69	16
17.72	17
17.75	6
17.78	10
17.81	14
17.84	16
17.87	12
17.9	9
17.93	13
17.96	19
17.99	20
18.02	12
18.05	15
18.08	14
18.11	10
18.14	5
18.17	18
18.2	18
18.23	12
18.26	13
18.29	12
18.32	16
18.35	12
18.38	13
18.41	7
18.44	17
18.47	12
18.5	17
18.53	15
18.56	13
18.59	13
18.62	18
18.65	23
18.68	26
18.71	36
18.74	62
18.77	49
18.8	23
18.83	23
18.86	17
18.89	19
18.92	29
18.95	19
18.98	39
19.01	24
19.04	33
19.07	28
19.1	36
19.13	41
19.16	58
19.19	78
19.22	78
19.25	95
19.28	83
19.31	77
19.34	64
19.37	39
19.4	40
19.43	28
19.46	22
19.49	20
19.52	13
19.55	13
19.58	17
19.61	8
19.64	11
19.67	17
19.7	18
19.73	16
19.76	7
19.79	16
19.82	13
19.85	11
19.88	14
19.91	23
19.94	13
19.97	10
20	12
20.03	15
20.06	11
20.09	13
20.12	12
20.15	16
20.18	17
20.21	15
20.24	16
20.27	13
20.3	13
20.33	13
20.36	13
20.39	22
20.42	18
20.45	20
20.48	24
20.51	19
20.54	18
20.57	29
20.6	26
20.63	38
20.66	23
20.69	18
20.72	44
20.75	53
20.78	59
20.81	78
20.84	92
20.87	122
20.9	161
20.93	137
20.96	173
20.99	195
21.02	194
21.05	149
21.08	136
21.11	106
21.14	72
21.17	61
21.2	44
21.23	36
21.26	33
21.29	42
21.32	35
21.35	27
21.38	36
21.41	44
21.44	56
21.47	50
21.5	67
21.53	62
21.56	64
21.59	70
21.62	60
21.65	41
21.68	37
21.71	26
21.74	14
21.77	10
21.8	25
21.83	25
21.86	23
21.89	19
21.92	13
21.95	22
21.98	19
22.01	16
22.04	15
22.07	15
22.1	21
22.13	28
22.16	21
22.19	18
22.22	15
22.25	14
22.28	18
22.31	18
22.34	15
22.37	24
22.4	22
22.43	13
22.46	20
22.49	15
22.52	17
22.55	27
22.58	27
22.61	20
22.64	34
22.67	21
22.7	25
22.73	20
22.76	41
22.79	44
22.82	52
22.85	51
22.88	78
22.91	129
22.94	211
22.97	388
23	322
23.03	389
23.06	262
23.09	179
23.12	121
23.15	83
23.18	50
23.21	38
23.24	44
23.27	38
23.3	34
23.33	57
23.36	44
23.39	83
23.42	87
23.45	89
23.48	94
23.51	114
23.54	146
23.57	148
23.6	182
23.63	181
23.66	166
23.69	127
23.72	108
23.75	91
23.78	69
23.81	39
23.84	36
23.87	27
23.9	31
23.93	30
23.96	23
23.99	35
24.02	30
24.05	30
24.08	25
24.11	21
24.14	17
24.17	16
24.2	22
24.23	18
24.26	22
24.29	25
24.32	23
24.35	25
24.38	33
24.41	29
24.44	24
24.47	30
24.5	34
24.53	22
24.56	32
24.59	38
24.62	50
24.65	50
24.68	53
24.71	55
24.74	65
24.77	95
24.8	124
24.83	149
24.86	222
24.89	259
24.92	323
24.95	338
24.98	306
25.01	312
25.04	317
25.07	267
25.1	220
25.13	182
25.16	122
25.19	111
25.22	83
25.25	67
25.28	65
25.31	51
25.34	42
25.37	36
25.4	38
25.43	26
25.46	27
25.49	39
25.52	30
25.55	32
25.58	31
25.61	35
25.64	33
25.67	34
25.7	42
25.73	48
25.76	59
25.79	64
25.82	62
25.85	101
25.88	136
25.91	229
25.94	286
25.97	244
26	197
26.03	112
26.06	67
26.09	45
26.12	46
26.15	37
26.18	25
26.21	23
26.24	29
26.27	30
26.3	21
26.33	28
26.36	16
26.39	30
26.42	29
26.45	33
26.48	28
26.51	33
26.54	22
26.57	24
26.6	23
26.63	26
26.66	35
26.69	31
26.72	16
26.75	30
26.78	25
26.81	56
26.84	78
26.87	84
26.9	68
26.93	74
26.96	88
26.99	89
27.02	101
27.05	89
27.08	63
27.11	59
27.14	56
27.17	41
27.2	41
27.23	32
27.26	38
27.29	43
27.32	36
27.35	24
27.38	35
27.41	31
27.44	31
27.47	32
27.5	30
27.53	23
27.56	16
27.59	28
27.62	25
27.65	26
27.68	30
27.71	38
27.74	44
27.77	88
27.8	79
27.83	55
27.86	67
27.89	54
27.92	69
27.95	84
27.98	76
28.01	67
28.04	43
28.07	42
28.1	41
28.13	41
28.16	25
28.19	35
28.22	34
28.25	40
28.28	37
28.31	58
28.34	72
28.37	58
28.4	80
28.43	98
28.46	101
28.49	108
28.52	122
28.55	137
28.58	139
28.61	137
28.64	142
28.67	131
28.7	139
28.73	168
28.76	198
28.79	232
28.82	327
28.85	657
28.88	884
28.91	973
28.94	1433
28.97	1633
29	1714
29.03	1807
29.06	1374
29.09	897
29.12	679
29.15	361
29.18	189
29.21	133
29.24	118
29.27	87
29.3	76
29.33	71
29.36	69
29.39	67
29.42	63
29.45	71
29.48	79
29.51	93
29.54	125
29.57	168
29.6	304
29.63	437
29.66	319
29.69	256
29.72	223
29.75	138
29.78	58
29.81	50
29.84	47
29.87	46
29.9	44
29.93	34
29.96	20
29.99	23
30.02	36
30.05	31
30.08	38
30.11	33
30.14	27
30.17	24
30.2	35
30.23	34
30.26	33
30.29	44
30.32	47
30.35	28
30.38	33
30.41	49
30.44	34
30.47	48
30.5	58
30.53	50
30.56	68
30.59	48
30.62	61
30.65	45
30.68	44
30.71	33
30.74	31
30.77	29
30.8	23
30.83	23
30.86	19
30.89	33
30.92	31
30.95	25
30.98	34
31.01	23
31.04	20
31.07	23
31.1	24
31.13	36
31.16	39
31.19	33
31.22	37
31.25	33
31.28	34
31.31	37
31.34	52
31.37	52
31.4	63
31.43	83
31.46	76
31.49	98
31.52	113
31.55	116
31.58	98
31.61	112
31.64	121
31.67	106
31.7	129
31.73	135
31.76	135
31.79	142
31.82	105
31.85	85
31.88	79
31.91	58
31.94	50
31.97	52
32	38
32.03	60
32.06	57
32.09	40
32.12	65
32.15	47
32.18	34
32.21	41
32.24	30
32.27	19
32.3	25
32.33	27
32.36	30
32.39	24
32.42	21
32.45	35
32.48	32
32.51	27
32.54	38
32.57	37
32.6	36
32.63	38
32.66	38
32.69	37
32.72	31
32.75	28
32.78	22
32.81	23
32.84	23
32.87	26
32.9	21
32.93	17
32.96	25
32.99	18
33.02	30
33.05	17
33.08	32
33.11	35
33.14	39
33.17	41
33.2	80
33.23	84
33.26	78
33.29	90
33.32	72
33.35	65
33.38	51
33.41	73
33.44	54
33.47	53
33.5	63
33.53	85
33.56	95
33.59	111
33.62	76
33.65	84
33.68	64
33.71	63
33.74	46
33.77	29
33.8	38
33.83	27
33.86	30
33.89	23
33.92	20
33.95	33
33.98	36
34.01	30
34.04	33
34.07	30
34.1	29
34.13	28
34.16	36
34.19	28
34.22	33
34.25	27
34.28	27
34.31	33
34.34	33
34.37	45
34.4	58
34.43	78
34.46	86
34.49	111
34.52	107
34.55	147
34.58	171
34.61	144
34.64	143
34.67	112
34.7	104
34.73	82
34.76	64
34.79	58
34.82	53
34.85	41
34.88	38
34.91	22
34.94	38
34.97	36
35	21
35.03	34
35.06	31
35.09	20
35.12	26
35.15	34
35.18	27
35.21	19
35.24	22
35.27	25
35.3	20
35.33	18
35.36	25
35.39	33
35.42	29
35.45	20
35.48	32
35.51	55
35.54	57
35.57	57
35.6	50
35.63	52
35.66	34
35.69	38
35.72	29
35.75	25
35.78	27
35.81	25
35.84	23
35.87	45
35.9	31
35.93	37
35.96	34
35.99	36
36.02	36
36.05	40
36.08	34
36.11	34
36.14	41
36.17	36
36.2	29
36.23	37
36.26	39
36.29	46
36.32	46
36.35	60
36.38	41
36.41	43
36.44	60
36.47	42
36.5	32
36.53	35
36.56	33
36.59	34
36.62	34
36.65	26
36.68	23
36.71	23
36.74	22
36.77	20
36.8	32
36.83	24
36.86	27
36.89	28
36.92	35
36.95	30
36.98	56
37.01	57
37.04	52
37.07	61
37.1	61
37.13	67
37.16	66
37.19	66
37.22	54
37.25	70
37.28	77
37.31	84
37.34	101
37.37	105
37.4	99
37.43	84
37.46	74
37.49	49
37.52	36
37.55	52
37.58	47
37.61	40
37.64	28
37.67	39
37.7	29
37.73	36
37.76	24
37.79	37
37.82	32
37.85	39
37.88	38
37.91	63
37.94	59
37.97	90
38	87
38.03	105
38.06	193
38.09	430
38.12	663
38.15	1306
38.18	1581
38.21	840
38.24	711
38.27	901
38.3	521
38.33	209
38.36	119
38.39	99
38.42	81
38.45	49
38.48	58
38.51	53
38.54	86
38.57	119
38.6	326
38.63	412
38.66	247
38.69	251
38.72	309
38.75	298
38.78	346
38.81	345
38.84	406
38.87	439
38.9	263
38.93	241
38.96	227
38.99	157
39.02	84
39.05	52
39.08	44
39.11	38
39.14	39
39.17	40
39.2	48
39.23	55
39.26	52
39.29	91
39.32	132
39.35	93
39.38	67
39.41	74
39.44	62
39.47	52
39.5	39
39.53	24
39.56	26
39.59	20
39.62	33
39.65	32
39.68	27
39.71	49
39.74	33
39.77	46
39.8	43
39.83	56
39.86	62
39.89	49
39.92	59
39.95	84
39.98	107
40.01	116
40.04	115
40.07	108
40.1	112
40.13	123
40.16	117
40.19	83
40.22	79
40.25	63
40.28	69
40.31	59
40.34	49
40.37	41
40.4	32
40.43	29
40.46	28
40.49	34
40.52	18
40.55	21
40.58	31
40.61	29
40.64	24
40.67	30
40.7	30
40.73	54
40.76	57
40.79	43
40.82	42
40.85	42
40.88	54
40.91	22
40.94	33
40.97	38
41	31
41.03	51
41.06	49
41.09	73
41.12	84
41.15	89
41.18	94
41.21	97
41.24	92
41.27	115
41.3	95
41.33	74
41.36	90
41.39	77
41.42	97
41.45	91
41.48	87
41.51	63
41.54	60
41.57	48
41.6	38
41.63	39
41.66	30
41.69	28
41.72	35
41.75	33
41.78	47
41.81	38
41.84	35
41.87	40
41.9	59
41.93	69
41.96	83
41.99	78
42.02	73
42.05	97
42.08	106
42.11	118
42.14	111
42.17	101
42.2	108
42.23	129
42.26	117
42.29	130
42.32	194
42.35	187
42.38	177
42.41	139
42.44	123
42.47	134
42.5	102
42.53	86
42.56	77
42.59	76
42.62	76
42.65	54
42.68	73
42.71	54
42.74	56
42.77	41
42.8	46
42.83	24
42.86	36
42.89	41
42.92	33
42.95	49
42.98	57
43.01	73
43.04	70
43.07	47
43.1	35
43.13	36
43.16	32
43.19	26
43.22	21
43.25	25
43.28	22
43.31	24
43.34	27
43.37	19
43.4	35
43.43	34
43.46	28
43.49	35
43.52	36
43.55	44
43.58	43
43.61	30
43.64	34
43.67	34
43.7	35
43.73	42
43.76	35
43.79	42
43.82	41
43.85	32
43.88	16
43.91	20
43.94	26
43.97	10
44	25
44.03	29
44.06	19
44.09	15
44.12	28
44.15	24
44.18	32
44.21	22
44.24	34
44.27	21
44.3	25
44.33	30
44.36	34
44.39	34
44.42	44
44.45	57
44.48	67
44.51	58
44.54	65
44.57	44
44.6	63
44.63	44
44.66	44
44.69	51
44.72	36
44.75	39
44.78	31
44.81	43
44.84	29
44.87	37
44.9	30
44.93	23
44.96	32
44.99	34
45.02	37
45.05	25
45.08	31
45.11	27
45.14	22
45.17	27
45.2	27
45.23	18
45.26	27
45.29	25
45.32	31
45.35	21
45.38	24
45.41	19
45.44	24
45.47	31
45.5	23
45.53	30
45.56	16
45.59	20
45.62	27
45.65	28
45.68	22
45.71	18
45.74	25
45.77	25
45.8	20
45.83	17
45.86	27
45.89	28
45.92	20
45.95	29
45.98	25
46.01	13
46.04	27
46.07	20
46.1	15
46.13	19
46.16	23
46.19	24
46.22	20
46.25	15
46.28	21
46.31	20
46.34	22
46.37	16
46.4	25
46.43	17
46.46	32
46.49	22
46.52	22
46.55	27
46.58	24
46.61	30
46.64	25
46.67	27
46.7	33
46.73	29
46.76	46
46.79	47
46.82	38
46.85	42
46.88	40
46.91	29
46.94	23
46.97	19
47	23
47.03	24
47.06	18
47.09	26
47.12	22
47.15	23
47.18	22
47.21	20
47.24	15
47.27	19
47.3	19
47.33	22
47.36	24
47.39	21
47.42	26
47.45	14
47.48	16
47.51	20
47.54	23
47.57	28
47.6	21
47.63	22
47.66	25
47.69	14
47.72	36
47.75	30
47.78	41
47.81	35
47.84	27
47.87	30
47.9	29
47.93	37
47.96	31
47.99	25
48.02	29
48.05	29
48.08	44
48.11	32
48.14	34
48.17	26
48.2	24
48.23	24
48.26	29
48.29	20
48.32	28
48.35	30
48.38	22
48.41	34
48.44	33
48.47	34
48.5	39
48.53	47
48.56	67
48.59	46
48.62	65
48.65	84
48.68	90
48.71	81
48.74	87
48.77	87
48.8	102
48.83	117
48.86	99
48.89	110
48.92	124
48.95	111
48.98	118
49.01	95
49.04	106
49.07	93
49.1	103
49.13	60
49.16	51
49.19	57
49.22	58
49.25	42
49.28	41
49.31	38
49.34	42
49.37	35
49.4	28
49.43	24
49.46	32
49.49	20
49.52	25
49.55	36
49.58	22
49.61	21
49.64	39
49.67	25
49.7	23
49.73	26
49.76	37
49.79	44
49.82	32
49.85	33
49.88	34
49.91	43
49.94	39
49.97	41
50	37
50.03	50
50.06	42
50.09	52
50.12	47
50.15	54
50.18	66
50.21	58
50.24	64
50.27	66
50.3	51
50.33	46
50.36	46
50.39	37
50.42	31
50.45	41
50.48	31
50.51	40
50.54	48
50.57	40
50.6	57
50.63	68
50.66	75
50.69	47
50.72	59
50.75	63
50.78	67
50.81	63
50.84	50
50.87	62
50.9	59
50.93	65
50.96	67
50.99	54
51.02	57
51.05	80
51.08	56
51.11	63
51.14	73
51.17	61
51.2	55
51.23	47
51.26	48
51.29	56
51.32	42
51.35	44
51.38	37
51.41	28
51.44	32
51.47	26
51.5	27
51.53	30
51.56	30
51.59	19
51.62	23
51.65	15
51.68	27
51.71	20
51.74	20
51.77	19
51.8	21
51.83	23
51.86	16
51.89	20
51.92	19
51.95	25
51.98	22
52.01	29
52.04	24
52.07	26
52.1	20
52.13	25
52.16	26
52.19	20
52.22	18
52.25	21
52.28	16
52.31	19
52.34	23
52.37	21
52.4	17
52.43	26
52.46	23
52.49	23
52.52	19
52.55	26
52.58	28
52.61	24
52.64	33
52.67	21
52.7	31
52.73	47
52.76	42
52.79	34
52.82	43
52.85	48
52.88	33
52.91	51
52.94	56
52.97	37
53	48
53.03	53
53.06	51
53.09	67
53.12	59
53.15	56
53.18	44
53.21	57
53.24	64
53.27	62
53.3	56
53.33	49
53.36	49
53.39	53
53.42	65
53.45	36
53.48	45
53.51	43
53.54	40
53.57	36
53.6	37
53.63	26
53.66	30
53.69	27
53.72	42
53.75	36
53.78	50
53.81	53
53.84	98
53.87	99
53.9	73
53.93	86
53.96	89
53.99	78
54.02	72
54.05	87
54.08	70
54.11	80
54.14	70
54.17	65
54.2	76
54.23	65
54.26	68
54.29	58
54.32	70
54.35	51
54.38	48
54.41	43
54.44	45
54.47	28
54.5	29
54.53	44
54.56	31
54.59	38
54.62	38
54.65	35
54.68	41
54.71	33
54.74	32
54.77	33
54.8	32
54.83	45
54.86	65
54.89	51
54.92	43
54.95	58
54.98	41
55.01	47
55.04	48
55.07	36
55.1	35
55.13	40
55.16	26
55.19	22
55.22	21
55.25	16
55.28	22
55.31	18
55.34	23
55.37	18
55.4	28
55.43	25
55.46	25
55.49	19
55.52	18
55.55	24
55.58	14
55.61	45
55.64	21
55.67	29
55.7	23
55.73	24
55.76	36
55.79	39
55.82	29
55.85	25
55.88	25
55.91	34
55.94	28
55.97	29
56	30
56.03	28
56.06	35
56.09	31
56.12	22
56.15	24
56.18	27
56.21	14
56.24	24
56.27	32
56.3	32
56.33	32
56.36	32
56.39	32
56.42	34
56.45	38
56.48	49
56.51	45
56.54	46
56.57	68
56.6	65
56.63	66
56.66	79
56.69	64
56.72	80
56.75	88
56.78	81
56.81	82
56.84	90
56.87	102
56.9	82
56.93	84
56.96	80
56.99	83
57.02	70
57.05	76
57.08	59
57.11	50
57.14	57
57.17	73
57.2	41
57.23	55
57.26	54
57.29	37
57.32	39
57.35	27
57.38	35
57.41	44
57.44	30
57.47	30
57.5	33
57.53	39
57.56	32
57.59	37
57.62	43
57.65	22
57.68	25
57.71	32
57.74	21
57.77	35
57.8	31
57.83	24
57.86	29
57.89	27
57.92	35
57.95	41
57.98	27
58.01	33
58.04	31
58.07	34
58.1	41
58.13	31
58.16	27
58.19	38
58.22	39
58.25	26
58.28	27
58.31	49
58.34	43
58.37	38
58.4	47
58.43	44
58.46	47
58.49	45
58.52	65
58.55	55
58.58	64
58.61	53
58.64	48
58.67	58
58.7	51
58.73	52
58.76	52
58.79	39
58.82	52
58.85	36
58.88	42
58.91	49
58.94	44
58.97	43
59	37
59.03	27
59.06	38
59.09	35
59.12	25
59.15	26
59.18	27
59.21	33
59.24	22
59.27	12
59.3	20
59.33	24
59.36	15
59.39	18
59.42	32
59.45	18
59.48	14
59.51	18
59.54	31
59.57	16
59.6	28
59.63	23
59.66	23
59.69	27
59.72	34
59.75	46
59.78	69
59.81	62
59.84	47
59.87	36
59.9	53
59.93	45
59.96	50
59.99	34

## Sheet: Ce-FMA-AA-100-RT-10min
5	7
5.03	4
5.06	2
5.09	4
5.12	5
5.15	3
5.18	4
5.21	2
5.24	9
5.27	1
5.3	3
5.33	7
5.36	4
5.39	5
5.42	3
5.45	5
5.48	0
5.51	3
5.54	3
5.57	6
5.6	1
5.63	2
5.66	1
5.69	2
5.72	2
5.75	4
5.78	3
5.81	2
5.84	2
5.87	0
5.9	0
5.93	1
5.96	2
5.99	2
6.02	2
6.05	4
6.08	8
6.11	1
6.14	0
6.17	1
6.2	5
6.23	5
6.26	0
6.29	3
6.32	1
6.35	4
6.38	3
6.41	2
6.44	4
6.47	1
6.5	1
6.53	0
6.56	0
6.59	1
6.62	3
6.65	4
6.68	2
6.71	1
6.74	4
6.77	0
6.8	5
6.83	3
6.86	1
6.89	4
6.92	0
6.95	2
6.98	1
7.01	1
7.04	1
7.07	1
7.1	1
7.13	2
7.16	3
7.19	1
7.22	2
7.25	1
7.28	4
7.31	3
7.34	4
7.37	2
7.4	0
7.43	3
7.46	1
7.49	2
7.52	1
7.55	0
7.58	1
7.61	0
7.64	1
7.67	2
7.7	2
7.73	2
7.76	1
7.79	3
7.82	3
7.85	2
7.88	3
7.91	6
7.94	3
7.97	2
8	3
8.03	3
8.06	3
8.09	7
8.12	8
8.15	7
8.18	7
8.21	7
8.24	5
8.27	10
8.3	8
8.33	3
8.36	7
8.39	7
8.42	12
8.45	16
8.48	8
8.51	19
8.54	34
8.57	30
8.6	27
8.63	24
8.66	40
8.69	61
8.72	63
8.75	75
8.78	109
8.81	109
8.84	112
8.87	78
8.9	57
8.93	23
8.96	20
8.99	9
9.02	11
9.05	6
9.08	5
9.11	3
9.14	2
9.17	2
9.2	1
9.23	6
9.26	3
9.29	3
9.32	2
9.35	6
9.38	3
9.41	6
9.44	2
9.47	1
9.5	1
9.53	0
9.56	4
9.59	4
9.62	4
9.65	4
9.68	3
9.71	5
9.74	4
9.77	4
9.8	5
9.83	6
9.86	8
9.89	13
9.92	15
9.95	16
9.98	16
10.01	29
10.04	33
10.07	39
10.1	49
10.13	53
10.16	21
10.19	13
10.22	9
10.25	5
10.28	6
10.31	5
10.34	4
10.37	2
10.4	3
10.43	2
10.46	3
10.49	2
10.52	0
10.55	0
10.58	0
10.61	0
10.64	1
10.67	0
10.7	1
10.73	1
10.76	0
10.79	0
10.82	0
10.85	1
10.88	2
10.91	0
10.94	1
10.97	1
11	0
11.03	1
11.06	2
11.09	1
11.12	0
11.15	1
11.18	0
11.21	0
11.24	0
11.27	1
11.3	2
11.33	1
11.36	0
11.39	1
11.42	2
11.45	2
11.48	1
11.51	3
11.54	4
11.57	1
11.6	0
11.63	1
11.66	3
11.69	0
11.72	0
11.75	1
11.78	0
11.81	0
11.84	0
11.87	2
11.9	1
11.93	0
11.96	0
11.99	0
12.02	2
12.05	1
12.08	0
12.11	0
12.14	1
12.17	1
12.2	2
12.23	0
12.26	1
12.29	1
12.32	0
12.35	0
12.38	1
12.41	1
12.44	3
12.47	1
12.5	1
12.53	1
12.56	0
12.59	0
12.62	0
12.65	1
12.68	0
12.71	0
12.74	1
12.77	1
12.8	5
12.83	0
12.86	1
12.89	2
12.92	2
12.95	0
12.98	0
13.01	0
13.04	1
13.07	0
13.1	1
13.13	0
13.16	0
13.19	0
13.22	1
13.25	0
13.28	0
13.31	2
13.34	0
13.37	0
13.4	0
13.43	2
13.46	2
13.49	1
13.52	0
13.55	0
13.58	0
13.61	1
13.64	0
13.67	1
13.7	1
13.73	2
13.76	1
13.79	1
13.82	0
13.85	0
13.88	1
13.91	0
13.94	5
13.97	2
14	0
14.03	1
14.06	1
14.09	1
14.12	3
14.15	3
14.18	1
14.21	0
14.24	3
14.27	0
14.3	1
14.33	1
14.36	0
14.39	0
14.42	0
14.45	0
14.48	0
14.51	0
14.54	0
14.57	1
14.6	1
14.63	0
14.66	1
14.69	0
14.72	0
14.75	1
14.78	0
14.81	2
14.84	0
14.87	1
14.9	0
14.93	2
14.96	0
14.99	1
15.02	0
15.05	0
15.08	2
15.11	1
15.14	0
15.17	1
15.2	1
15.23	0
15.26	1
15.29	0
15.32	0
15.35	0
15.38	0
15.41	0
15.44	1
15.47	0
15.5	0
15.53	0
15.56	0
15.59	0
15.62	1
15.65	0
15.68	1
15.71	1
15.74	0
15.77	0
15.8	0
15.83	0
15.86	0
15.89	0
15.92	1
15.95	0
15.98	0
16.01	0
16.04	0
16.07	0
16.1	0
16.13	2
16.16	0
16.19	1
16.22	2
16.25	1
16.28	0
16.31	0
16.34	0
16.37	1
16.4	4
16.43	1
16.46	1
16.49	0
16.52	2
16.55	5
16.58	0
16.61	0
16.64	0
16.67	0
16.7	1
16.73	0
16.76	0
16.79	0
16.82	1
16.85	0
16.88	0
16.91	0
16.94	1
16.97	1
17	0
17.03	2
17.06	0
17.09	1
17.12	1
17.15	1
17.18	0
17.21	1
17.24	1
17.27	0
17.3	0
17.33	0
17.36	1
17.39	1
17.42	3
17.45	0
17.48	0
17.51	1
17.54	0
17.57	0
17.6	2
17.63	1
17.66	0
17.69	1
17.72	0
17.75	0
17.78	0
17.81	0
17.84	0
17.87	0
17.9	0
17.93	2
17.96	0
17.99	0
18.02	2
18.05	0
18.08	0
18.11	1
18.14	0
18.17	0
18.2	0
18.23	0
18.26	0
18.29	1
18.32	1
18.35	0
18.38	0
18.41	1
18.44	0
18.47	0
18.5	2
18.53	1
18.56	0
18.59	1
18.62	1
18.65	0
18.68	0
18.71	1
18.74	2
18.77	1
18.8	0
18.83	2
18.86	0
18.89	2
18.92	1
18.95	0
18.98	1
19.01	2
19.04	0
19.07	1
19.1	1
19.13	1
19.16	1
19.19	2
19.22	2
19.25	1
19.28	0
19.31	1
19.34	2
19.37	1
19.4	1
19.43	1
19.46	1
19.49	1
19.52	5
19.55	3
19.58	6
19.61	4
19.64	13
19.67	9
19.7	4
19.73	5
19.76	2
19.79	1
19.82	1
19.85	0
19.88	4
19.91	0
19.94	2
19.97	2
20	0
20.03	3
20.06	2
20.09	1
20.12	1
20.15	1
20.18	1
20.21	1
20.24	0
20.27	2
20.3	1
20.33	1
20.36	3
20.39	0
20.42	1
20.45	1
20.48	2
20.51	2
20.54	1
20.57	0
20.6	1
20.63	2
20.66	2
20.69	0
20.72	1
20.75	0
20.78	1
20.81	0
20.84	0
20.87	0
20.9	1
20.93	2
20.96	2
20.99	3
21.02	1
21.05	3
21.08	3
21.11	3
21.14	4
21.17	3
21.2	4
21.23	4
21.26	6
21.29	15
21.32	10
21.35	23
21.38	13
21.41	18
21.44	20
21.47	17
21.5	8
21.53	3
21.56	5
21.59	1
21.62	2
21.65	3
21.68	5
21.71	1
21.74	3
21.77	2
21.8	4
21.83	6
21.86	4
21.89	9
21.92	4
21.95	9
21.98	11
22.01	3
22.04	3
22.07	3
22.1	2
22.13	3
22.16	0
22.19	1
22.22	0
22.25	2
22.28	0
22.31	0
22.34	0
22.37	2
22.4	1
22.43	2
22.46	1
22.49	0
22.52	1
22.55	0
22.58	1
22.61	3
22.64	0
22.67	0
22.7	2
22.73	1
22.76	2
22.79	0
22.82	0
22.85	0
22.88	3
22.91	4
22.94	2
22.97	0
23	1
23.03	2
23.06	1
23.09	3
23.12	0
23.15	3
23.18	1
23.21	1
23.24	1
23.27	4
23.3	2
23.33	1
23.36	6
23.39	2
23.42	7
23.45	10
23.48	6
23.51	4
23.54	2
23.57	2
23.6	4
23.63	4
23.66	3
23.69	1
23.72	2
23.75	2
23.78	7
23.81	7
23.84	6
23.87	11
23.9	9
23.93	17
23.96	18
23.99	18
24.02	14
24.05	14
24.08	19
24.11	15
24.14	5
24.17	6
24.2	6
24.23	3
24.26	4
24.29	1
24.32	2
24.35	4
24.38	3
24.41	1
24.44	1
24.47	2
24.5	2
24.53	2
24.56	2
24.59	1
24.62	1
24.65	2
24.68	1
24.71	0
24.74	0
24.77	1
24.8	0
24.83	6
24.86	1
24.89	4
24.92	1
24.95	1
24.98	0
25.01	0
25.04	1
25.07	3
25.1	3
25.13	4
25.16	1
25.19	7
25.22	9
25.25	7
25.28	12
25.31	9
25.34	21
25.37	16
25.4	20
25.43	23
25.46	17
25.49	29
25.52	22
25.55	9
25.58	9
25.61	7
25.64	5
25.67	3
25.7	1
25.73	3
25.76	2
25.79	2
25.82	0
25.85	1
25.88	3
25.91	1
25.94	2
25.97	0
26	0
26.03	4
26.06	5
26.09	4
26.12	1
26.15	4
26.18	4
26.21	3
26.24	11
26.27	19
26.3	9
26.33	15
26.36	11
26.39	7
26.42	2
26.45	1
26.48	1
26.51	1
26.54	4
26.57	2
26.6	2
26.63	4
26.66	1
26.69	1
26.72	0
26.75	2
26.78	1
26.81	2
26.84	1
26.87	0
26.9	1
26.93	2
26.96	2
26.99	3
27.02	3
27.05	2
27.08	4
27.11	0
27.14	0
27.17	3
27.2	2
27.23	5
27.26	3
27.29	1
27.32	7
27.35	5
27.38	6
27.41	5
27.44	3
27.47	3
27.5	4
27.53	0
27.56	3
27.59	1
27.62	3
27.65	2
27.68	5
27.71	6
27.74	2
27.77	3
27.8	2
27.83	2
27.86	2
27.89	3
27.92	2
27.95	2
27.98	1
28.01	2
28.04	3
28.07	3
28.1	5
28.13	1
28.16	7
28.19	8
28.22	3
28.25	7
28.28	8
28.31	5
28.34	3
28.37	4
28.4	6
28.43	3
28.46	3
28.49	5
28.52	1
28.55	5
28.58	3
28.61	3
28.64	6
28.67	4
28.7	1
28.73	2
28.76	4
28.79	7
28.82	9
28.85	12
28.88	10
28.91	20
28.94	26
28.97	17
29	6
29.03	6
29.06	8
29.09	24
29.12	12
29.15	16
29.18	18
29.21	11
29.24	33
29.27	47
29.3	67
29.33	65
29.36	77
29.39	96
29.42	71
29.45	45
29.48	38
29.51	19
29.54	10
29.57	5
29.6	11
29.63	4
29.66	2
29.69	5
29.72	8
29.75	5
29.78	4
29.81	1
29.84	3
29.87	4
29.9	7
29.93	6
29.96	5
29.99	7
30.02	6
30.05	5
30.08	1
30.11	1
30.14	5
30.17	6
30.2	3
30.23	1
30.26	1
30.29	2
30.32	2
30.35	1
30.38	4
30.41	3
30.44	3
30.47	5
30.5	4
30.53	0
30.56	0
30.59	4
30.62	3
30.65	1
30.68	4
30.71	5
30.74	7
30.77	4
30.8	3
30.83	8
30.86	8
30.89	9
30.92	7
30.95	8
30.98	3
31.01	3
31.04	6
31.07	4
31.1	4
31.13	3
31.16	0
31.19	1
31.22	3
31.25	1
31.28	3
31.31	1
31.34	3
31.37	1
31.4	1
31.43	2
31.46	2
31.49	4
31.52	3
31.55	2
31.58	1
31.61	3
31.64	5
31.67	3
31.7	2
31.73	2
31.76	10
31.79	9
31.82	10
31.85	12
31.88	12
31.91	7
31.94	10
31.97	13
32	11
32.03	13
32.06	9
32.09	15
32.12	25
32.15	15
32.18	19
32.21	9
32.24	3
32.27	7
32.3	10
32.33	2
32.36	11
32.39	5
32.42	5
32.45	10
32.48	3
32.51	6
32.54	4
32.57	2
32.6	6
32.63	6
32.66	2
32.69	2
32.72	1
32.75	4
32.78	3
32.81	3
32.84	7
32.87	12
32.9	11
32.93	9
32.96	7
32.99	4
33.02	4
33.05	6
33.08	5
33.11	2
33.14	1
33.17	3
33.2	1
33.23	3
33.26	2
33.29	2
33.32	2
33.35	0
33.38	1
33.41	3
33.44	1
33.47	1
33.5	1
33.53	3
33.56	1
33.59	8
33.62	4
33.65	4
33.68	10
33.71	6
33.74	8
33.77	15
33.8	7
33.83	7
33.86	9
33.89	7
33.92	11
33.95	15
33.98	13
34.01	10
34.04	14
34.07	11
34.1	3
34.13	5
34.16	4
34.19	3
34.22	2
34.25	5
34.28	2
34.31	2
34.34	2
34.37	1
34.4	4
34.43	1
34.46	3
34.49	3
34.52	4
34.55	3
34.58	1
34.61	2
34.64	4
34.67	6
34.7	4
34.73	2
34.76	5
34.79	10
34.82	4
34.85	8
34.88	14
34.91	18
34.94	18
34.97	19
35	27
35.03	13
35.06	19
35.09	9
35.12	16
35.15	10
35.18	5
35.21	6
35.24	2
35.27	6
35.3	6
35.33	5
35.36	3
35.39	5
35.42	3
35.45	2
35.48	2
35.51	3
35.54	1
35.57	1
35.6	1
35.63	4
35.66	1
35.69	2
35.72	3
35.75	2
35.78	1
35.81	0
35.84	2
35.87	4
35.9	2
35.93	1
35.96	3
35.99	2
36.02	1
36.05	2
36.08	1
36.11	5
36.14	0
36.17	2
36.2	1
36.23	0
36.26	2
36.29	1
36.32	1
36.35	6
36.38	7
36.41	10
36.44	10
36.47	13
36.5	12
36.53	13
36.56	6
36.59	4
36.62	7
36.65	5
36.68	5
36.71	5
36.74	6
36.77	4
36.8	9
36.83	5
36.86	3
36.89	3
36.92	3
36.95	2
36.98	2
37.01	2
37.04	1
37.07	2
37.1	1
37.13	5
37.16	2
37.19	4
37.22	2
37.25	2
37.28	4
37.31	7
37.34	2
37.37	1
37.4	6
37.43	5
37.46	10
37.49	7
37.52	5
37.55	11
37.58	9
37.61	13
37.64	11
37.67	15
37.7	12
37.73	11
37.76	11
37.79	7
37.82	7
37.85	8
37.88	6
37.91	7
37.94	4
37.97	1
38	7
38.03	5
38.06	0
38.09	4
38.12	1
38.15	1
38.18	4
38.21	5
38.24	3
38.27	3
38.3	6
38.33	2
38.36	7
38.39	6
38.42	19
38.45	48
38.48	31
38.51	22
38.54	20
38.57	27
38.6	14
38.63	13
38.66	13
38.69	6
38.72	11
38.75	7
38.78	4
38.81	4
38.84	3
38.87	5
38.9	5
38.93	9
38.96	5
38.99	5
39.02	7
39.05	3
39.08	13
39.11	9
39.14	12
39.17	10
39.2	15
39.23	23
39.26	13
39.29	10
39.32	12
39.35	13
39.38	5
39.41	2
39.44	6
39.47	5
39.5	2
39.53	5
39.56	1
39.59	1
39.62	3
39.65	1
39.68	2
39.71	3
39.74	4
39.77	1
39.8	1
39.83	1
39.86	1
39.89	2
39.92	0
39.95	3
39.98	2
40.01	6
40.04	3
40.07	5
40.1	6
40.13	4
40.16	8
40.19	7
40.22	6
40.25	11
40.28	8
40.31	7
40.34	5
40.37	10
40.4	6
40.43	12
40.46	7
40.49	18
40.52	26
40.55	20
40.58	13
40.61	8
40.64	8
40.67	13
40.7	11
40.73	3
40.76	0
40.79	3
40.82	2
40.85	9
40.88	2
40.91	3
40.94	2
40.97	3
41	3
41.03	4
41.06	1
41.09	4
41.12	3
41.15	5
41.18	6
41.21	4
41.24	6
41.27	3
41.3	1
41.33	2
41.36	5
41.39	4
41.42	6
41.45	6
41.48	14
41.51	11
41.54	20
41.57	13
41.6	17
41.63	19
41.66	14
41.69	20
41.72	12
41.75	17
41.78	10
41.81	10
41.84	11
41.87	8
41.9	13
41.93	5
41.96	4
41.99	4
42.02	6
42.05	8
42.08	5
42.11	4
42.14	4
42.17	6
42.2	6
42.23	7
42.26	7
42.29	7
42.32	16
42.35	16
42.38	15
42.41	20
42.44	12
42.47	20
42.5	13
42.53	18
42.56	20
42.59	18
42.62	18
42.65	21
42.68	21
42.71	18
42.74	24
42.77	18
42.8	15
42.83	20
42.86	15
42.89	5
42.92	7
42.95	17
42.98	7
43.01	9
43.04	7
43.07	4
43.1	7
43.13	8
43.16	6
43.19	7
43.22	3
43.25	2
43.28	3
43.31	2
43.34	8
43.37	0
43.4	4
43.43	7
43.46	4
43.49	4
43.52	6
43.55	6
43.58	5
43.61	7
43.64	6
43.67	2
43.7	3
43.73	3
43.76	3
43.79	7
43.82	8
43.85	6
43.88	11
43.91	3
43.94	5
43.97	11
44	8
44.03	9
44.06	9
44.09	9
44.12	4
44.15	4
44.18	2
44.21	5
44.24	0
44.27	2
44.3	4
44.33	3
44.36	6
44.39	2
44.42	6
44.45	5
44.48	3
44.51	3
44.54	5
44.57	3
44.6	2
44.63	2
44.66	2
44.69	8
44.72	3
44.75	6
44.78	4
44.81	12
44.84	12
44.87	7
44.9	13
44.93	9
44.96	11
44.99	8
45.02	10
45.05	12
45.08	4
45.11	6
45.14	8
45.17	11
45.2	7
45.23	11
45.26	2
45.29	7
45.32	5
45.35	3
45.38	3
45.41	6
45.44	3
45.47	6
45.5	1
45.53	5
45.56	1
45.59	2
45.62	1
45.65	3
45.68	2
45.71	5
45.74	1
45.77	0
45.8	2
45.83	3
45.86	3
45.89	2
45.92	2
45.95	0
45.98	2
46.01	3
46.04	6
46.07	4
46.1	1
46.13	5
46.16	1
46.19	2
46.22	2
46.25	3
46.28	4
46.31	7
46.34	3
46.37	1
46.4	2
46.43	3
46.46	2
46.49	3
46.52	3
46.55	1
46.58	3
46.61	6
46.64	3
46.67	2
46.7	0
46.73	4
46.76	1
46.79	1
46.82	4
46.85	4
46.88	5
46.91	6
46.94	9
46.97	3
47	7
47.03	6
47.06	1
47.09	5
47.12	7
47.15	12
47.18	7
47.21	4
47.24	1
47.27	7
47.3	2
47.33	3
47.36	3
47.39	2
47.42	1
47.45	3
47.48	1
47.51	3
47.54	0
47.57	1
47.6	2
47.63	2
47.66	3
47.69	0
47.72	6
47.75	4
47.78	3
47.81	4
47.84	2
47.87	1
47.9	1
47.93	4
47.96	5
47.99	2
48.02	2
48.05	2
48.08	5
48.11	3
48.14	6
48.17	4
48.2	5
48.23	2
48.26	4
48.29	9
48.32	3
48.35	6
48.38	5
48.41	5
48.44	5
48.47	7
48.5	4
48.53	4
48.56	6
48.59	4
48.62	4
48.65	2
48.68	1
48.71	4
48.74	4
48.77	5
48.8	5
48.83	3
48.86	8
48.89	9
48.92	11
48.95	18
48.98	12
49.01	11
49.04	17
49.07	9
49.1	16
49.13	16
49.16	21
49.19	26
49.22	25
49.25	21
49.28	27
49.31	23
49.34	25
49.37	28
49.4	17
49.43	14
49.46	18
49.49	16
49.52	11
49.55	14
49.58	17
49.61	10
49.64	4
49.67	6
49.7	5
49.73	12
49.76	7
49.79	3
49.82	3
49.85	5
49.88	2
49.91	5
49.94	3
49.97	4
50	6
50.03	4
50.06	5
50.09	0
50.12	6
50.15	3
50.18	4
50.21	6
50.24	11
50.27	8
50.3	6
50.33	9
50.36	9
50.39	15
50.42	11
50.45	9
50.48	4
50.51	13
50.54	12
50.57	12
50.6	14
50.63	10
50.66	10
50.69	13
50.72	7
50.75	5
50.78	4
50.81	5
50.84	2
50.87	8
50.9	4
50.93	6
50.96	12
50.99	8
51.02	6
51.05	8
51.08	7
51.11	8
51.14	9
51.17	9
51.2	11
51.23	7
51.26	13
51.29	4
51.32	11
51.35	11
51.38	16
51.41	17
51.44	17
51.47	18
51.5	4
51.53	16
51.56	13
51.59	14
51.62	15
51.65	13
51.68	8
51.71	11
51.74	10
51.77	13
51.8	5
51.83	6
51.86	8
51.89	10
51.92	7
51.95	6
51.98	2
52.01	4
52.04	2
52.07	1
52.1	2
52.13	2
52.16	4
52.19	2
52.22	3
52.25	2
52.28	3
52.31	4
52.34	2
52.37	1
52.4	3
52.43	5
52.46	2
52.49	1
52.52	3
52.55	2
52.58	7
52.61	2
52.64	3
52.67	2
52.7	1
52.73	4
52.76	6
52.79	4
52.82	4
52.85	1
52.88	3
52.91	2
52.94	8
52.97	9
53	8
53.03	1
53.06	7
53.09	6
53.12	13
53.15	4
53.18	6
53.21	16
53.24	10
53.27	11
53.3	8
53.33	6
53.36	9
53.39	14
53.42	7
53.45	13
53.48	15
53.51	13
53.54	6
53.57	5
53.6	10
53.63	7
53.66	6
53.69	7
53.72	4
53.75	6
53.78	3
53.81	5
53.84	5
53.87	4
53.9	5
53.93	7
53.96	3
53.99	4
54.02	3
54.05	7
54.08	6
54.11	8
54.14	10
54.17	12
54.2	4
54.23	11
54.26	15
54.29	6
54.32	8
54.35	8
54.38	14
54.41	15
54.44	15
54.47	9
54.5	12
54.53	16
54.56	13
54.59	19
54.62	11
54.65	8
54.68	9
54.71	12
54.74	12
54.77	8
54.8	7
54.83	14
54.86	6
54.89	8
54.92	7
54.95	3
54.98	3
55.01	5
55.04	7
55.07	7
55.1	4
55.13	10
55.16	5
55.19	10
55.22	15
55.25	9
55.28	9
55.31	14
55.34	12
55.37	6
55.4	4
55.43	8
55.46	7
55.49	3
55.52	3
55.55	3
55.58	3
55.61	1
55.64	4
55.67	3
55.7	5
55.73	4
55.76	12
55.79	10
55.82	9
55.85	11
55.88	3
55.91	7
55.94	8
55.97	4
56	6
56.03	7
56.06	4
56.09	8
56.12	11
56.15	11
56.18	6
56.21	5
56.24	3
56.27	5
56.3	4
56.33	6
56.36	4
56.39	9
56.42	7
56.45	5
56.48	3
56.51	8
56.54	10
56.57	6
56.6	6
56.63	7
56.66	9
56.69	6
56.72	8
56.75	8
56.78	11
56.81	10
56.84	11
56.87	11
56.9	15
56.93	14
56.96	9
56.99	21
57.02	17
57.05	19
57.08	20
57.11	28
57.14	24
57.17	21
57.2	21
57.23	18
57.26	27
57.29	18
57.32	12
57.35	13
57.38	13
57.41	16
57.44	15
57.47	11
57.5	9
57.53	18
57.56	14
57.59	17
57.62	12
57.65	7
57.68	10
57.71	11
57.74	10
57.77	9
57.8	5
57.83	8
57.86	5
57.89	7
57.92	15
57.95	6
57.98	5
58.01	7
58.04	7
58.07	6
58.1	3
58.13	2
58.16	11
58.19	10
58.22	6
58.25	4
58.28	9
58.31	11
58.34	8
58.37	6
58.4	8
58.43	5
58.46	8
58.49	5
58.52	5
58.55	12
58.58	5
58.61	6
58.64	10
58.67	11
58.7	9
58.73	7
58.76	8
58.79	5
58.82	12
58.85	8
58.88	14
58.91	23
58.94	17
58.97	14
59	9
59.03	12
59.06	7
59.09	15
59.12	9
59.15	7
59.18	12
59.21	11
59.24	7
59.27	7
59.3	10
59.33	8
59.36	11
59.39	5
59.42	9
59.45	6
59.48	1
59.51	6
59.54	5
59.57	3
59.6	3
59.63	5
59.66	3
59.69	3
59.72	3
59.75	3
59.78	3
59.81	2
59.84	3
59.87	3
59.9	7
59.93	9
59.96	4
59.99	10
