# Supplementary material for: Data-informed discovery of hydrolytic nanozymes
Source: Nat Commun. 2022 Feb 11;13:827. doi: 10.1038/s41467-022-28344-2 (PMC8837776; doi:10.1038/s41467-022-28344-2)
Supplement: Supplementary file 4 — Source Data [file 41467_2022_28344_MOESM4_ESM.zip › Source Data_NCOMMS-21-01890A/Fig. S6/Fig. S6b/XRD-FA-Series.xlsx]

## Sheet: Sheet1
FA-0.1-RT-10min
5	68
5.03	77
5.06	88
5.09	61
5.12	70
5.15	62
5.18	59
5.21	92
5.24	71
5.27	81
5.3	68
5.33	85
5.36	77
5.39	74
5.42	79
5.45	62
5.48	58
5.51	64
5.54	81
5.57	74
5.6	82
5.63	81
5.66	62
5.69	50
5.72	69
5.75	62
5.78	75
5.81	83
5.84	74
5.87	73
5.9	75
5.93	77
5.96	72
5.99	69
6.02	66
6.05	69
6.08	58
6.11	63
6.14	64
6.17	64
6.2	66
6.23	72
6.26	88
6.29	65
6.32	55
6.35	63
6.38	71
6.41	65
6.44	73
6.47	71
6.5	63
6.53	68
6.56	59
6.59	67
6.62	59
6.65	54
6.68	60
6.71	60
6.74	86
6.77	70
6.8	74
6.83	50
6.86	62
6.89	69
6.92	59
6.95	66
6.98	57
7.01	63
7.04	71
7.07	66
7.1	62
7.13	65
7.16	60
7.19	64
7.22	70
7.25	87
7.28	69
7.31	67
7.34	60
7.37	94
7.4	77
7.43	91
7.46	89
7.49	81
7.52	67
7.55	75
7.58	104
7.61	98
7.64	87
7.67	106
7.7	117
7.73	132
7.76	128
7.79	143
7.82	157
7.85	165
7.88	189
7.91	182
7.94	215
7.97	244
8	264
8.03	298
8.06	327
8.09	361
8.12	418
8.15	426
8.18	540
8.21	605
8.24	574
8.27	628
8.3	561
8.33	429
8.36	366
8.39	259
8.42	207
8.45	208
8.48	212
8.51	146
8.54	142
8.57	123
8.6	114
8.63	90
8.66	99
8.69	107
8.72	91
8.75	96
8.78	94
8.81	94
8.84	84
8.87	81
8.9	88
8.93	88
8.96	80
8.99	81
9.02	96
9.05	84
9.08	98
9.11	87
9.14	93
9.17	101
9.2	114
9.23	120
9.26	149
9.29	129
9.32	162
9.35	183
9.38	185
9.41	245
9.44	238
9.47	215
9.5	282
9.53	333
9.56	288
9.59	236
9.62	203
9.65	160
9.68	143
9.71	122
9.74	82
9.77	103
9.8	90
9.83	80
9.86	78
9.89	81
9.92	58
9.95	59
9.98	60
10.01	49
10.04	53
10.07	53
10.1	53
10.13	58
10.16	55
10.19	48
10.22	68
10.25	24
10.28	64
10.31	41
10.34	44
10.37	46
10.4	53
10.43	40
10.46	44
10.49	51
10.52	39
10.55	44
10.58	58
10.61	48
10.64	44
10.67	38
10.7	34
10.73	46
10.76	45
10.79	43
10.82	45
10.85	46
10.88	48
10.91	29
10.94	35
10.97	36
11	37
11.03	38
11.06	42
11.09	37
11.12	37
11.15	46
11.18	38
11.21	42
11.24	44
11.27	39
11.3	37
11.33	37
11.36	39
11.39	38
11.42	50
11.45	27
11.48	28
11.51	38
11.54	41
11.57	28
11.6	40
11.63	41
11.66	35
11.69	39
11.72	40
11.75	36
11.78	31
11.81	47
11.84	33
11.87	30
11.9	40
11.93	29
11.96	36
11.99	36
12.02	39
12.05	40
12.08	33
12.11	39
12.14	39
12.17	33
12.2	32
12.23	45
12.26	42
12.29	31
12.32	30
12.35	39
12.38	24
12.41	39
12.44	29
12.47	27
12.5	33
12.53	34
12.56	33
12.59	39
12.62	34
12.65	39
12.68	31
12.71	44
12.74	41
12.77	31
12.8	42
12.83	27
12.86	28
12.89	27
12.92	30
12.95	38
12.98	32
13.01	42
13.04	40
13.07	35
13.1	27
13.13	34
13.16	35
13.19	34
13.22	29
13.25	33
13.28	37
13.31	49
13.34	38
13.37	54
13.4	48
13.43	30
13.46	51
13.49	50
13.52	48
13.55	32
13.58	41
13.61	42
13.64	34
13.67	45
13.7	34
13.73	27
13.76	36
13.79	29
13.82	26
13.85	23
13.88	26
13.91	22
13.94	25
13.97	28
14	31
14.03	32
14.06	25
14.09	32
14.12	30
14.15	37
14.18	27
14.21	34
14.24	37
14.27	30
14.3	26
14.33	30
14.36	26
14.39	28
14.42	41
14.45	30
14.48	24
14.51	25
14.54	26
14.57	19
14.6	29
14.63	39
14.66	24
14.69	23
14.72	40
14.75	34
14.78	25
14.81	25
14.84	19
14.87	28
14.9	31
14.93	19
14.96	27
14.99	25
15.02	39
15.05	26
15.08	20
15.11	23
15.14	32
15.17	27
15.2	24
15.23	28
15.26	26
15.29	23
15.32	33
15.35	24
15.38	20
15.41	27
15.44	23
15.47	39
15.5	28
15.53	20
15.56	29
15.59	27
15.62	31
15.65	28
15.68	28
15.71	23
15.74	25
15.77	32
15.8	31
15.83	39
15.86	25
15.89	24
15.92	33
15.95	17
15.98	21
16.01	26
16.04	40
16.07	29
16.1	19
16.13	21
16.16	28
16.19	36
16.22	24
16.25	23
16.28	24
16.31	26
16.34	26
16.37	28
16.4	24
16.43	22
16.46	15
16.49	35
16.52	33
16.55	24
16.58	28
16.61	23
16.64	28
16.67	26
16.7	29
16.73	27
16.76	26
16.79	18
16.82	22
16.85	18
16.88	24
16.91	18
16.94	25
16.97	20
17	21
17.03	29
17.06	26
17.09	19
17.12	22
17.15	25
17.18	30
17.21	26
17.24	20
17.27	20
17.3	18
17.33	8
17.36	21
17.39	18
17.42	19
17.45	22
17.48	29
17.51	21
17.54	18
17.57	26
17.6	14
17.63	23
17.66	19
17.69	25
17.72	16
17.75	21
17.78	31
17.81	21
17.84	21
17.87	18
17.9	20
17.93	17
17.96	24
17.99	24
18.02	28
18.05	20
18.08	24
18.11	15
18.14	28
18.17	12
18.2	17
18.23	25
18.26	21
18.29	27
18.32	20
18.35	29
18.38	30
18.41	32
18.44	37
18.47	36
18.5	34
18.53	54
18.56	43
18.59	64
18.62	53
18.65	41
18.68	23
18.71	30
18.74	39
18.77	32
18.8	30
18.83	41
18.86	34
18.89	46
18.92	49
18.95	44
18.98	48
19.01	58
19.04	67
19.07	69
19.1	77
19.13	78
19.16	57
19.19	72
19.22	49
19.25	37
19.28	47
19.31	32
19.34	42
19.37	43
19.4	27
19.43	34
19.46	32
19.49	30
19.52	30
19.55	21
19.58	28
19.61	27
19.64	24
19.67	31
19.7	25
19.73	28
19.76	28
19.79	24
19.82	26
19.85	28
19.88	29
19.91	26
19.94	26
19.97	32
20	29
20.03	37
20.06	36
20.09	24
20.12	22
20.15	24
20.18	29
20.21	31
20.24	37
20.27	32
20.3	33
20.33	36
20.36	45
20.39	34
20.42	35
20.45	39
20.48	50
20.51	48
20.54	54
20.57	50
20.6	75
20.63	80
20.66	87
20.69	121
20.72	114
20.75	126
20.78	127
20.81	137
20.84	126
20.87	145
20.9	120
20.93	102
20.96	113
20.99	98
21.02	92
21.05	79
21.08	71
21.11	72
21.14	66
21.17	60
21.2	63
21.23	62
21.26	57
21.29	69
21.32	64
21.35	60
21.38	70
21.41	60
21.44	61
21.47	63
21.5	57
21.53	39
21.56	42
21.59	40
21.62	41
21.65	41
21.68	36
21.71	35
21.74	35
21.77	23
21.8	35
21.83	30
21.86	19
21.89	38
21.92	26
21.95	23
21.98	33
22.01	28
22.04	23
22.07	29
22.1	24
22.13	34
22.16	34
22.19	30
22.22	35
22.25	25
22.28	36
22.31	32
22.34	35
22.37	31
22.4	39
22.43	33
22.46	33
22.49	35
22.52	51
22.55	48
22.58	52
22.61	53
22.64	81
22.67	108
22.7	165
22.73	268
22.76	333
22.79	483
22.82	775
22.85	928
22.88	854
22.91	648
22.94	423
22.97	204
23	115
23.03	111
23.06	76
23.09	87
23.12	89
23.15	80
23.18	79
23.21	90
23.24	93
23.27	110
23.3	131
23.33	121
23.36	126
23.39	137
23.42	147
23.45	151
23.48	132
23.51	135
23.54	113
23.57	106
23.6	84
23.63	87
23.66	79
23.69	70
23.72	62
23.75	64
23.78	61
23.81	37
23.84	46
23.87	42
23.9	45
23.93	48
23.96	43
23.99	49
24.02	44
24.05	41
24.08	55
24.11	52
24.14	47
24.17	50
24.2	42
24.23	35
24.26	36
24.29	42
24.32	34
24.35	51
24.38	41
24.41	57
24.44	64
24.47	72
24.5	74
24.53	92
24.56	81
24.59	105
24.62	115
24.65	137
24.68	170
24.71	209
24.74	297
24.77	245
24.8	249
24.83	240
24.86	203
24.89	243
24.92	206
24.95	203
24.98	174
25.01	147
25.04	131
25.07	111
25.1	92
25.13	98
25.16	77
25.19	70
25.22	58
25.25	49
25.28	61
25.31	46
25.34	51
25.37	54
25.4	54
25.43	40
25.46	50
25.49	61
25.52	31
25.55	52
25.58	44
25.61	35
25.64	54
25.67	54
25.7	66
25.73	82
25.76	99
25.79	142
25.82	101
25.85	81
25.88	83
25.91	52
25.94	46
25.97	51
26	44
26.03	35
26.06	42
26.09	30
26.12	42
26.15	37
26.18	39
26.21	32
26.24	37
26.27	43
26.3	35
26.33	38
26.36	29
26.39	40
26.42	46
26.45	41
26.48	41
26.51	40
26.54	44
26.57	40
26.6	31
26.63	48
26.66	41
26.69	53
26.72	60
26.75	86
26.78	96
26.81	121
26.84	133
26.87	107
26.9	99
26.93	68
26.96	53
26.99	47
27.02	53
27.05	44
27.08	48
27.11	47
27.14	60
27.17	44
27.2	61
27.23	40
27.26	55
27.29	51
27.32	47
27.35	47
27.38	39
27.41	52
27.44	41
27.47	43
27.5	39
27.53	49
27.56	45
27.59	61
27.62	49
27.65	44
27.68	53
27.71	70
27.74	105
27.77	125
27.8	165
27.83	113
27.86	108
27.89	92
27.92	70
27.95	67
27.98	70
28.01	66
28.04	71
28.07	88
28.1	75
28.13	67
28.16	97
28.19	113
28.22	129
28.25	139
28.28	135
28.31	167
28.34	140
28.37	161
28.4	164
28.43	161
28.46	198
28.49	181
28.52	211
28.55	220
28.58	265
28.61	337
28.64	327
28.67	440
28.7	572
28.73	798
28.76	1137
28.79	1666
28.82	2282
28.85	2142
28.88	1522
28.91	1287
28.94	826
28.97	433
29	309
29.03	261
29.06	197
29.09	186
29.12	172
29.15	136
29.18	123
29.21	124
29.24	109
29.27	123
29.3	165
29.33	187
29.36	241
29.39	349
29.42	567
29.45	620
29.48	484
29.51	364
29.54	289
29.57	177
29.6	121
29.63	85
29.66	87
29.69	67
29.72	76
29.75	63
29.78	56
29.81	65
29.84	56
29.87	64
29.9	43
29.93	44
29.96	46
29.99	36
30.02	57
30.05	49
30.08	61
30.11	61
30.14	46
30.17	57
30.2	59
30.23	54
30.26	54
30.29	57
30.32	66
30.35	72
30.38	61
30.41	56
30.44	64
30.47	50
30.5	65
30.53	64
30.56	41
30.59	45
30.62	62
30.65	44
30.68	41
30.71	51
30.74	37
30.77	53
30.8	48
30.83	50
30.86	43
30.89	45
30.92	45
30.95	57
30.98	48
31.01	56
31.04	63
31.07	53
31.1	52
31.13	60
31.16	75
31.19	72
31.22	110
31.25	93
31.28	106
31.31	124
31.34	112
31.37	102
31.4	137
31.43	112
31.46	107
31.49	143
31.52	100
31.55	148
31.58	155
31.61	145
31.64	118
31.67	132
31.7	119
31.73	84
31.76	98
31.79	103
31.82	89
31.85	66
31.88	60
31.91	77
31.94	72
31.97	66
32	71
32.03	67
32.06	54
32.09	44
32.12	52
32.15	43
32.18	51
32.21	45
32.24	44
32.27	51
32.3	46
32.33	46
32.36	50
32.39	37
32.42	40
32.45	43
32.48	41
32.51	36
32.54	43
32.57	31
32.6	41
32.63	38
32.66	44
32.69	59
32.72	54
32.75	43
32.78	37
32.81	47
32.84	47
32.87	39
32.9	41
32.93	41
32.96	58
32.99	77
33.02	93
33.05	89
33.08	77
33.11	86
33.14	84
33.17	78
33.2	70
33.23	71
33.26	66
33.29	73
33.32	91
33.35	89
33.38	91
33.41	117
33.44	89
33.47	100
33.5	73
33.53	86
33.56	65
33.59	61
33.62	65
33.65	49
33.68	62
33.71	53
33.74	53
33.77	52
33.8	49
33.83	59
33.86	57
33.89	45
33.92	56
33.95	53
33.98	42
34.01	49
34.04	61
34.07	51
34.1	59
34.13	54
34.16	61
34.19	71
34.22	80
34.25	83
34.28	107
34.31	104
34.34	124
34.37	140
34.4	120
34.43	126
34.46	136
34.49	131
34.52	124
34.55	103
34.58	87
34.61	88
34.64	82
34.67	74
34.7	65
34.73	64
34.76	62
34.79	48
34.82	42
34.85	61
34.88	43
34.91	46
34.94	37
34.97	35
35	44
35.03	41
35.06	32
35.09	38
35.12	23
35.15	32
35.18	27
35.21	31
35.24	36
35.27	32
35.3	32
35.33	43
35.36	44
35.39	55
35.42	48
35.45	34
35.48	34
35.51	47
35.54	38
35.57	45
35.6	41
35.63	35
35.66	31
35.69	36
35.72	36
35.75	38
35.78	23
35.81	49
35.84	54
35.87	126
35.9	91
35.93	83
35.96	80
35.99	76
36.02	42
36.05	63
36.08	44
36.11	37
36.14	41
36.17	51
36.2	62
36.23	53
36.26	48
36.29	58
36.32	48
36.35	46
36.38	37
36.41	37
36.44	39
36.47	38
36.5	42
36.53	40
36.56	40
36.59	37
36.62	54
36.65	51
36.68	50
36.71	44
36.74	34
36.77	53
36.8	79
36.83	58
36.86	55
36.89	85
36.92	70
36.95	80
36.98	72
37.01	87
37.04	84
37.07	85
37.1	80
37.13	88
37.16	108
37.19	102
37.22	90
37.25	84
37.28	81
37.31	69
37.34	83
37.37	77
37.4	57
37.43	49
37.46	51
37.49	40
37.52	48
37.55	35
37.58	35
37.61	24
37.64	36
37.67	41
37.7	35
37.73	39
37.76	45
37.79	32
37.82	44
37.85	63
37.88	80
37.91	150
37.94	174
37.97	194
38	254
38.03	179
38.06	168
38.09	152
38.12	95
38.15	64
38.18	54
38.21	37
38.24	42
38.27	39
38.3	38
38.33	41
38.36	43
38.39	49
38.42	44
38.45	65
38.48	81
38.51	71
38.54	90
38.57	97
38.6	96
38.63	136
38.66	196
38.69	228
38.72	211
38.75	152
38.78	154
38.81	129
38.84	86
38.87	74
38.9	50
38.93	46
38.96	41
38.99	38
39.02	33
39.05	49
39.08	52
39.11	50
39.14	74
39.17	94
39.2	69
39.23	76
39.26	55
39.29	66
39.32	52
39.35	40
39.38	53
39.41	43
39.44	32
39.47	41
39.5	43
39.53	41
39.56	49
39.59	57
39.62	66
39.65	54
39.68	67
39.71	55
39.74	82
39.77	80
39.8	74
39.83	100
39.86	86
39.89	90
39.92	101
39.95	96
39.98	96
40.01	81
40.04	90
40.07	89
40.1	61
40.13	73
40.16	49
40.19	64
40.22	49
40.25	54
40.28	39
40.31	49
40.34	46
40.37	39
40.4	37
40.43	49
40.46	36
40.49	31
40.52	39
40.55	57
40.58	63
40.61	50
40.64	50
40.67	46
40.7	51
40.73	41
40.76	57
40.79	59
40.82	58
40.85	60
40.88	64
40.91	85
40.94	79
40.97	76
41	95
41.03	98
41.06	98
41.09	104
41.12	90
41.15	89
41.18	94
41.21	95
41.24	84
41.27	88
41.3	94
41.33	82
41.36	70
41.39	103
41.42	89
41.45	61
41.48	55
41.51	51
41.54	58
41.57	60
41.6	74
41.63	73
41.66	88
41.69	80
41.72	78
41.75	102
41.78	114
41.81	105
41.84	105
41.87	131
41.9	130
41.93	130
41.96	145
41.99	128
42.02	136
42.05	123
42.08	142
42.11	136
42.14	121
42.17	157
42.2	166
42.23	158
42.26	134
42.29	159
42.32	99
42.35	122
42.38	112
42.41	102
42.44	81
42.47	88
42.5	91
42.53	78
42.56	91
42.59	61
42.62	51
42.65	51
42.68	51
42.71	60
42.74	47
42.77	78
42.8	62
42.83	65
42.86	63
42.89	69
42.92	60
42.95	39
42.98	44
43.01	50
43.04	41
43.07	36
43.1	33
43.13	36
43.16	39
43.19	42
43.22	35
43.25	46
43.28	55
43.31	34
43.34	45
43.37	58
43.4	39
43.43	47
43.46	53
43.49	52
43.52	48
43.55	53
43.58	40
43.61	51
43.64	30
43.67	37
43.7	39
43.73	49
43.76	39
43.79	41
43.82	30
43.85	33
43.88	36
43.91	38
43.94	30
43.97	21
44	36
44.03	35
44.06	36
44.09	43
44.12	51
44.15	40
44.18	53
44.21	50
44.24	48
44.27	51
44.3	58
44.33	53
44.36	52
44.39	67
44.42	64
44.45	53
44.48	41
44.51	55
44.54	58
44.57	46
44.6	41
44.63	52
44.66	48
44.69	44
44.72	49
44.75	46
44.78	39
44.81	33
44.84	36
44.87	40
44.9	44
44.93	39
44.96	44
44.99	35
45.02	35
45.05	32
45.08	41
45.11	36
45.14	41
45.17	48
45.2	47
45.23	41
45.26	32
45.29	32
45.32	34
45.35	36
45.38	38
45.41	37
45.44	42
45.47	47
45.5	63
45.53	61
45.56	49
45.59	53
45.62	57
45.65	48
45.68	63
45.71	42
45.74	36
45.77	29
45.8	38
45.83	27
45.86	38
45.89	40
45.92	26
45.95	36
45.98	31
46.01	32
46.04	33
46.07	29
46.1	23
46.13	20
46.16	27
46.19	32
46.22	24
46.25	17
46.28	30
46.31	25
46.34	42
46.37	39
46.4	38
46.43	49
46.46	50
46.49	35
46.52	40
46.55	43
46.58	42
46.61	37
46.64	45
46.67	58
46.7	38
46.73	42
46.76	46
46.79	42
46.82	43
46.85	42
46.88	39
46.91	29
46.94	24
46.97	36
47	28
47.03	37
47.06	46
47.09	28
47.12	31
47.15	31
47.18	22
47.21	26
47.24	27
47.27	26
47.3	29
47.33	34
47.36	33
47.39	28
47.42	35
47.45	31
47.48	26
47.51	38
47.54	50
47.57	50
47.6	48
47.63	45
47.66	51
47.69	55
47.72	52
47.75	47
47.78	48
47.81	44
47.84	43
47.87	37
47.9	55
47.93	47
47.96	55
47.99	43
48.02	45
48.05	45
48.08	40
48.11	45
48.14	51
48.17	42
48.2	54
48.23	51
48.26	70
48.29	61
48.32	56
48.35	69
48.38	71
48.41	73
48.44	78
48.47	76
48.5	91
48.53	95
48.56	97
48.59	105
48.62	103
48.65	122
48.68	108
48.71	112
48.74	108
48.77	121
48.8	121
48.83	143
48.86	119
48.89	106
48.92	102
48.95	86
48.98	98
49.01	71
49.04	87
49.07	72
49.1	70
49.13	64
49.16	62
49.19	70
49.22	49
49.25	53
49.28	50
49.31	56
49.34	48
49.37	47
49.4	43
49.43	44
49.46	51
49.49	58
49.52	61
49.55	54
49.58	45
49.61	40
49.64	43
49.67	45
49.7	55
49.73	46
49.76	52
49.79	65
49.82	63
49.85	47
49.88	50
49.91	59
49.94	56
49.97	66
50	58
50.03	63
50.06	59
50.09	74
50.12	55
50.15	56
50.18	45
50.21	71
50.24	51
50.27	62
50.3	55
50.33	61
50.36	72
50.39	76
50.42	79
50.45	83
50.48	67
50.51	62
50.54	66
50.57	58
50.6	58
50.63	42
50.66	57
50.69	62
50.72	75
50.75	53
50.78	73
50.81	76
50.84	66
50.87	72
50.9	77
50.93	59
50.96	73
50.99	65
51.02	53
51.05	69
51.08	68
51.11	54
51.14	44
51.17	57
51.2	56
51.23	63
51.26	67
51.29	50
51.32	43
51.35	32
51.38	44
51.41	40
51.44	49
51.47	32
51.5	31
51.53	35
51.56	42
51.59	27
51.62	35
51.65	40
51.68	36
51.71	27
51.74	33
51.77	37
51.8	31
51.83	40
51.86	25
51.89	25
51.92	22
51.95	26
51.98	31
52.01	30
52.04	37
52.07	29
52.1	34
52.13	24
52.16	33
52.19	38
52.22	28
52.25	32
52.28	24
52.31	25
52.34	43
52.37	32
52.4	45
52.43	41
52.46	40
52.49	30
52.52	44
52.55	35
52.58	48
52.61	41
52.64	45
52.67	59
52.7	59
52.73	49
52.76	49
52.79	47
52.82	51
52.85	52
52.88	54
52.91	48
52.94	63
52.97	54
53	45
53.03	70
53.06	50
53.09	55
53.12	42
53.15	51
53.18	65
53.21	72
53.24	63
53.27	58
53.3	43
53.33	57
53.36	64
53.39	40
53.42	44
53.45	49
53.48	43
53.51	36
53.54	41
53.57	40
53.6	45
53.63	56
53.66	61
53.69	55
53.72	79
53.75	59
53.78	80
53.81	69
53.84	77
53.87	74
53.9	90
53.93	73
53.96	71
53.99	77
54.02	81
54.05	67
54.08	62
54.11	65
54.14	64
54.17	85
54.2	47
54.23	59
54.26	51
54.29	56
54.32	59
54.35	53
54.38	55
54.41	57
54.44	44
54.47	44
54.5	57
54.53	38
54.56	35
54.59	34
54.62	45
54.65	50
54.68	40
54.71	45
54.74	50
54.77	48
54.8	61
54.83	44
54.86	59
54.89	55
54.92	41
54.95	42
54.98	37
55.01	50
55.04	38
55.07	43
55.1	33
55.13	28
55.16	43
55.19	30
55.22	43
55.25	31
55.28	40
55.31	36
55.34	43
55.37	39
55.4	32
55.43	30
55.46	30
55.49	42
55.52	34
55.55	27
55.58	31
55.61	34
55.64	53
55.67	34
55.7	37
55.73	32
55.76	30
55.79	47
55.82	46
55.85	34
55.88	46
55.91	32
55.94	43
55.97	41
56	31
56.03	45
56.06	34
56.09	41
56.12	41
56.15	55
56.18	48
56.21	47
56.24	51
56.27	74
56.3	58
56.33	50
56.36	71
56.39	68
56.42	72
56.45	63
56.48	91
56.51	72
56.54	80
56.57	85
56.6	91
56.63	92
56.66	85
56.69	88
56.72	93
56.75	76
56.78	86
56.81	75
56.84	76
56.87	79
56.9	77
56.93	74
56.96	92
56.99	66
57.02	83
57.05	73
57.08	67
57.11	71
57.14	46
57.17	56
57.2	48
57.23	56
57.26	65
57.29	39
57.32	65
57.35	45
57.38	55
57.41	45
57.44	43
57.47	32
57.5	39
57.53	39
57.56	43
57.59	46
57.62	35
57.65	37
57.68	38
57.71	37
57.74	48
57.77	36
57.8	38
57.83	32
57.86	44
57.89	46
57.92	36
57.95	40
57.98	42
58.01	45
58.04	38
58.07	39
58.1	41
58.13	43
58.16	49
58.19	47
58.22	56
58.25	54
58.28	67
58.31	55
58.34	60
58.37	59
58.4	60
58.43	60
58.46	66
58.49	58
58.52	56
58.55	58
58.58	55
58.61	68
58.64	71
58.67	61
58.7	49
58.73	62
58.76	64
58.79	52
58.82	57
58.85	49
58.88	52
58.91	37
58.94	44
58.97	38
59	31
59.03	40
59.06	37
59.09	25
59.12	38
59.15	35
59.18	29
59.21	29
59.24	22
59.27	27
59.3	33
59.33	25
59.36	28
59.39	22
59.42	28
59.45	33
59.48	34
59.51	37
59.54	44
59.57	39
59.6	40
59.63	36
59.66	44
59.69	46
59.72	40
59.75	33
59.78	49
59.81	46
59.84	44
59.87	50
59.9	52
59.93	57
59.96	50
59.99	66

## Sheet: Sheet2
FA-0.5-RT-10min
5	75
5.03	80
5.06	72
5.09	69
5.12	52
5.15	61
5.18	65
5.21	65
5.24	55
5.27	70
5.3	62
5.33	68
5.36	67
5.39	49
5.42	46
5.45	50
5.48	71
5.51	67
5.54	59
5.57	69
5.6	73
5.63	70
5.66	55
5.69	44
5.72	48
5.75	77
5.78	69
5.81	66
5.84	54
5.87	64
5.9	72
5.93	62
5.96	50
5.99	62
6.02	50
6.05	42
6.08	71
6.11	50
6.14	61
6.17	64
6.2	55
6.23	50
6.26	47
6.29	52
6.32	49
6.35	72
6.38	59
6.41	58
6.44	59
6.47	50
6.5	51
6.53	49
6.56	57
6.59	66
6.62	58
6.65	57
6.68	61
6.71	39
6.74	53
6.77	47
6.8	51
6.83	57
6.86	51
6.89	49
6.92	73
6.95	57
6.98	50
7.01	49
7.04	61
7.07	51
7.1	67
7.13	57
7.16	64
7.19	64
7.22	64
7.25	60
7.28	66
7.31	51
7.34	54
7.37	64
7.4	68
7.43	67
7.46	57
7.49	57
7.52	73
7.55	73
7.58	88
7.61	74
7.64	90
7.67	91
7.7	71
7.73	106
7.76	107
7.79	114
7.82	112
7.85	128
7.88	127
7.91	125
7.94	145
7.97	143
8	163
8.03	176
8.06	207
8.09	252
8.12	246
8.15	267
8.18	287
8.21	310
8.24	342
8.27	369
8.3	360
8.33	380
8.36	383
8.39	368
8.42	299
8.45	286
8.48	256
8.51	237
8.54	190
8.57	182
8.6	159
8.63	143
8.66	136
8.69	122
8.72	98
8.75	116
8.78	76
8.81	113
8.84	98
8.87	82
8.9	88
8.93	98
8.96	84
8.99	74
9.02	69
9.05	79
9.08	91
9.11	89
9.14	83
9.17	85
9.2	81
9.23	98
9.26	100
9.29	103
9.32	106
9.35	113
9.38	120
9.41	134
9.44	151
9.47	159
9.5	135
9.53	191
9.56	200
9.59	192
9.62	196
9.65	191
9.68	175
9.71	162
9.74	162
9.77	119
9.8	121
9.83	101
9.86	86
9.89	92
9.92	77
9.95	77
9.98	63
10.01	56
10.04	62
10.07	53
10.1	36
10.13	46
10.16	39
10.19	45
10.22	42
10.25	42
10.28	50
10.31	49
10.34	41
10.37	54
10.4	40
10.43	47
10.46	35
10.49	43
10.52	38
10.55	37
10.58	45
10.61	30
10.64	34
10.67	34
10.7	45
10.73	33
10.76	37
10.79	25
10.82	34
10.85	44
10.88	33
10.91	40
10.94	32
10.97	23
11	30
11.03	26
11.06	48
11.09	27
11.12	57
11.15	41
11.18	27
11.21	37
11.24	46
11.27	35
11.3	38
11.33	36
11.36	25
11.39	32
11.42	28
11.45	33
11.48	33
11.51	38
11.54	31
11.57	35
11.6	43
11.63	28
11.66	38
11.69	36
11.72	20
11.75	31
11.78	33
11.81	24
11.84	24
11.87	23
11.9	36
11.93	30
11.96	28
11.99	32
12.02	33
12.05	31
12.08	36
12.11	36
12.14	38
12.17	22
12.2	29
12.23	28
12.26	32
12.29	35
12.32	38
12.35	37
12.38	34
12.41	27
12.44	35
12.47	29
12.5	30
12.53	41
12.56	43
12.59	30
12.62	28
12.65	29
12.68	26
12.71	32
12.74	24
12.77	21
12.8	33
12.83	29
12.86	28
12.89	23
12.92	41
12.95	26
12.98	32
13.01	33
13.04	28
13.07	40
13.1	41
13.13	26
13.16	22
13.19	22
13.22	33
13.25	24
13.28	30
13.31	40
13.34	37
13.37	30
13.4	38
13.43	33
13.46	44
13.49	32
13.52	51
13.55	27
13.58	27
13.61	30
13.64	37
13.67	35
13.7	17
13.73	33
13.76	38
13.79	24
13.82	31
13.85	22
13.88	31
13.91	35
13.94	24
13.97	25
14	23
14.03	27
14.06	28
14.09	29
14.12	30
14.15	21
14.18	30
14.21	16
14.24	29
14.27	27
14.3	26
14.33	27
14.36	25
14.39	27
14.42	20
14.45	23
14.48	31
14.51	23
14.54	34
14.57	27
14.6	22
14.63	24
14.66	32
14.69	30
14.72	22
14.75	21
14.78	28
14.81	34
14.84	27
14.87	29
14.9	24
14.93	31
14.96	21
14.99	18
15.02	21
15.05	30
15.08	15
15.11	24
15.14	22
15.17	22
15.2	35
15.23	23
15.26	19
15.29	21
15.32	23
15.35	30
15.38	33
15.41	28
15.44	29
15.47	21
15.5	26
15.53	32
15.56	31
15.59	23
15.62	23
15.65	28
15.68	24
15.71	20
15.74	13
15.77	26
15.8	20
15.83	28
15.86	18
15.89	28
15.92	30
15.95	32
15.98	28
16.01	23
16.04	21
16.07	31
16.1	23
16.13	23
16.16	25
16.19	22
16.22	28
16.25	25
16.28	25
16.31	20
16.34	32
16.37	17
16.4	29
16.43	29
16.46	28
16.49	25
16.52	26
16.55	32
16.58	26
16.61	29
16.64	29
16.67	30
16.7	26
16.73	22
16.76	36
16.79	23
16.82	27
16.85	19
16.88	21
16.91	27
16.94	24
16.97	27
17	19
17.03	22
17.06	22
17.09	29
17.12	21
17.15	27
17.18	17
17.21	26
17.24	17
17.27	24
17.3	20
17.33	21
17.36	28
17.39	24
17.42	20
17.45	21
17.48	24
17.51	28
17.54	31
17.57	19
17.6	19
17.63	22
17.66	23
17.69	17
17.72	23
17.75	22
17.78	24
17.81	15
17.84	23
17.87	21
17.9	22
17.93	29
17.96	18
17.99	26
18.02	13
18.05	26
18.08	20
18.11	19
18.14	25
18.17	15
18.2	22
18.23	13
18.26	19
18.29	15
18.32	28
18.35	21
18.38	19
18.41	27
18.44	38
18.47	31
18.5	21
18.53	30
18.56	29
18.59	47
18.62	40
18.65	50
18.68	50
18.71	55
18.74	40
18.77	30
18.8	34
18.83	28
18.86	32
18.89	35
18.92	28
18.95	30
18.98	45
19.01	46
19.04	35
19.07	71
19.1	45
19.13	48
19.16	54
19.19	42
19.22	60
19.25	48
19.28	42
19.31	44
19.34	55
19.37	36
19.4	38
19.43	27
19.46	30
19.49	28
19.52	32
19.55	27
19.58	23
19.61	20
19.64	25
19.67	26
19.7	18
19.73	21
19.76	32
19.79	30
19.82	23
19.85	24
19.88	24
19.91	29
19.94	35
19.97	21
20	36
20.03	16
20.06	23
20.09	28
20.12	26
20.15	36
20.18	29
20.21	38
20.24	28
20.27	24
20.3	35
20.33	28
20.36	41
20.39	32
20.42	41
20.45	42
20.48	36
20.51	36
20.54	47
20.57	46
20.6	47
20.63	64
20.66	70
20.69	57
20.72	71
20.75	88
20.78	81
20.81	82
20.84	88
20.87	119
20.9	92
20.93	99
20.96	112
20.99	84
21.02	79
21.05	87
21.08	86
21.11	80
21.14	70
21.17	51
21.2	54
21.23	49
21.26	51
21.29	56
21.32	50
21.35	45
21.38	55
21.41	60
21.44	56
21.47	56
21.5	65
21.53	50
21.56	67
21.59	45
21.62	52
21.65	33
21.68	41
21.71	31
21.74	33
21.77	33
21.8	32
21.83	44
21.86	26
21.89	35
21.92	29
21.95	34
21.98	27
22.01	33
22.04	32
22.07	37
22.1	26
22.13	23
22.16	22
22.19	15
22.22	31
22.25	27
22.28	38
22.31	31
22.34	26
22.37	20
22.4	30
22.43	30
22.46	30
22.49	37
22.52	50
22.55	36
22.58	36
22.61	27
22.64	43
22.67	57
22.7	59
22.73	92
22.76	93
22.79	114
22.82	164
22.85	226
22.88	299
22.91	494
22.94	630
22.97	630
23	527
23.03	374
23.06	209
23.09	128
23.12	94
23.15	85
23.18	71
23.21	95
23.24	72
23.27	59
23.3	68
23.33	85
23.36	82
23.39	100
23.42	95
23.45	74
23.48	114
23.51	100
23.54	100
23.57	100
23.6	107
23.63	90
23.66	82
23.69	84
23.72	71
23.75	68
23.78	60
23.81	52
23.84	50
23.87	50
23.9	48
23.93	47
23.96	44
23.99	49
24.02	40
24.05	54
24.08	49
24.11	48
24.14	46
24.17	54
24.2	48
24.23	39
24.26	50
24.29	52
24.32	42
24.35	46
24.38	34
24.41	50
24.44	51
24.47	46
24.5	54
24.53	49
24.56	67
24.59	62
24.62	60
24.65	63
24.68	77
24.71	88
24.74	89
24.77	131
24.8	180
24.83	194
24.86	212
24.89	166
24.92	140
24.95	147
24.98	153
25.01	142
25.04	143
25.07	118
25.1	114
25.13	103
25.16	93
25.19	95
25.22	67
25.25	67
25.28	63
25.31	69
25.34	51
25.37	47
25.4	45
25.43	42
25.46	41
25.49	32
25.52	48
25.55	31
25.58	51
25.61	49
25.64	43
25.67	40
25.7	48
25.73	39
25.76	44
25.79	68
25.82	87
25.85	116
25.88	107
25.91	85
25.94	65
25.97	53
26	36
26.03	34
26.06	27
26.09	36
26.12	41
26.15	35
26.18	33
26.21	32
26.24	39
26.27	40
26.3	33
26.33	42
26.36	33
26.39	28
26.42	30
26.45	35
26.48	35
26.51	26
26.54	36
26.57	28
26.6	22
26.63	35
26.66	29
26.69	32
26.72	31
26.75	40
26.78	54
26.81	53
26.84	71
26.87	85
26.9	97
26.93	117
26.96	86
26.99	68
27.02	56
27.05	32
27.08	51
27.11	39
27.14	44
27.17	45
27.2	38
27.23	41
27.26	41
27.29	37
27.32	56
27.35	34
27.38	46
27.41	42
27.44	39
27.47	48
27.5	41
27.53	41
27.56	48
27.59	48
27.62	36
27.65	34
27.68	47
27.71	36
27.74	54
27.77	47
27.8	74
27.83	80
27.86	105
27.89	117
27.92	87
27.95	90
27.98	90
28.01	59
28.04	73
28.07	68
28.1	54
28.13	73
28.16	62
28.19	72
28.22	71
28.25	82
28.28	103
28.31	103
28.34	117
28.37	127
28.4	150
28.43	161
28.46	154
28.49	122
28.52	144
28.55	150
28.58	177
28.61	192
28.64	173
28.67	216
28.7	239
28.73	281
28.76	349
28.79	348
28.82	562
28.85	894
28.88	1631
28.91	1878
28.94	1651
28.97	1383
29	953
29.03	518
29.06	298
29.09	277
29.12	201
29.15	154
29.18	154
29.21	131
29.24	141
29.27	124
29.3	108
29.33	113
29.36	125
29.39	137
29.42	170
29.45	248
29.48	320
29.51	393
29.54	437
29.57	414
29.6	311
29.63	246
29.66	118
29.69	83
29.72	73
29.75	64
29.78	61
29.81	57
29.84	47
29.87	45
29.9	48
29.93	60
29.96	50
29.99	45
30.02	47
30.05	41
30.08	56
30.11	43
30.14	42
30.17	34
30.2	37
30.23	50
30.26	49
30.29	42
30.32	49
30.35	52
30.38	54
30.41	55
30.44	54
30.47	52
30.5	49
30.53	58
30.56	49
30.59	43
30.62	35
30.65	30
30.68	39
30.71	40
30.74	43
30.77	33
30.8	49
30.83	47
30.86	46
30.89	46
30.92	47
30.95	39
30.98	49
31.01	43
31.04	43
31.07	30
31.1	41
31.13	55
31.16	54
31.19	56
31.22	62
31.25	76
31.28	71
31.31	68
31.34	73
31.37	98
31.4	85
31.43	109
31.46	98
31.49	88
31.52	98
31.55	104
31.58	93
31.61	73
31.64	85
31.67	109
31.7	95
31.73	98
31.76	93
31.79	84
31.82	66
31.85	76
31.88	59
31.91	61
31.94	70
31.97	69
32	64
32.03	59
32.06	52
32.09	44
32.12	50
32.15	42
32.18	44
32.21	46
32.24	40
32.27	36
32.3	62
32.33	37
32.36	38
32.39	36
32.42	41
32.45	38
32.48	34
32.51	39
32.54	35
32.57	30
32.6	22
32.63	42
32.66	33
32.69	28
32.72	30
32.75	50
32.78	40
32.81	37
32.84	35
32.87	46
32.9	54
32.93	49
32.96	40
32.99	44
33.02	49
33.05	60
33.08	70
33.11	87
33.14	78
33.17	74
33.2	72
33.23	69
33.26	77
33.29	55
33.32	59
33.35	78
33.38	59
33.41	69
33.44	62
33.47	72
33.5	69
33.53	58
33.56	72
33.59	68
33.62	71
33.65	56
33.68	60
33.71	56
33.74	52
33.77	49
33.8	45
33.83	45
33.86	43
33.89	52
33.92	53
33.95	51
33.98	55
34.01	48
34.04	45
34.07	42
34.1	41
34.13	53
34.16	51
34.19	39
34.22	58
34.25	59
34.28	61
34.31	73
34.34	74
34.37	78
34.4	80
34.43	85
34.46	102
34.49	88
34.52	93
34.55	93
34.58	85
34.61	89
34.64	78
34.67	63
34.7	70
34.73	62
34.76	63
34.79	48
34.82	53
34.85	42
34.88	35
34.91	41
34.94	33
34.97	38
35	48
35.03	27
35.06	36
35.09	38
35.12	47
35.15	31
35.18	33
35.21	34
35.24	28
35.27	25
35.3	27
35.33	34
35.36	23
35.39	41
35.42	37
35.45	49
35.48	59
35.51	40
35.54	42
35.57	52
35.6	41
35.63	30
35.66	30
35.69	33
35.72	33
35.75	24
35.78	23
35.81	44
35.84	42
35.87	32
35.9	52
35.93	40
35.96	57
35.99	71
36.02	54
36.05	54
36.08	49
36.11	51
36.14	45
36.17	35
36.2	31
36.23	44
36.26	33
36.29	48
36.32	30
36.35	37
36.38	33
36.41	32
36.44	33
36.47	33
36.5	29
36.53	40
36.56	21
36.59	29
36.62	41
36.65	35
36.68	39
36.71	30
36.74	32
36.77	37
36.8	39
36.83	39
36.86	50
36.89	52
36.92	55
36.95	55
36.98	59
37.01	49
37.04	61
37.07	46
37.1	62
37.13	77
37.16	67
37.19	72
37.22	72
37.25	83
37.28	61
37.31	63
37.34	60
37.37	71
37.4	61
37.43	59
37.46	58
37.49	49
37.52	43
37.55	58
37.58	35
37.61	33
37.64	40
37.67	33
37.7	36
37.73	22
37.76	32
37.79	36
37.82	27
37.85	38
37.88	38
37.91	29
37.94	56
37.97	62
38	68
38.03	148
38.06	191
38.09	139
38.12	102
38.15	112
38.18	105
38.21	74
38.24	46
38.27	37
38.3	34
38.33	32
38.36	34
38.39	42
38.42	39
38.45	34
38.48	40
38.51	54
38.54	47
38.57	61
38.6	58
38.63	85
38.66	110
38.69	167
38.72	314
38.75	256
38.78	386
38.81	364
38.84	243
38.87	176
38.9	210
38.93	136
38.96	55
38.99	52
39.02	41
39.05	42
39.08	38
39.11	37
39.14	38
39.17	41
39.2	39
39.23	37
39.26	55
39.29	50
39.32	35
39.35	47
39.38	36
39.41	31
39.44	51
39.47	32
39.5	32
39.53	32
39.56	42
39.59	44
39.62	31
39.65	51
39.68	45
39.71	63
39.74	29
39.77	47
39.8	67
39.83	53
39.86	59
39.89	49
39.92	71
39.95	78
39.98	72
40.01	84
40.04	83
40.07	57
40.1	70
40.13	66
40.16	45
40.19	56
40.22	57
40.25	47
40.28	45
40.31	46
40.34	35
40.37	38
40.4	30
40.43	39
40.46	34
40.49	34
40.52	32
40.55	31
40.58	35
40.61	44
40.64	44
40.67	35
40.7	50
40.73	43
40.76	48
40.79	51
40.82	35
40.85	44
40.88	50
40.91	56
40.94	41
40.97	78
41	57
41.03	74
41.06	85
41.09	69
41.12	65
41.15	83
41.18	79
41.21	72
41.24	72
41.27	77
41.3	70
41.33	94
41.36	84
41.39	85
41.42	61
41.45	73
41.48	56
41.51	63
41.54	59
41.57	59
41.6	58
41.63	55
41.66	67
41.69	54
41.72	65
41.75	70
41.78	67
41.81	66
41.84	68
41.87	93
41.9	83
41.93	78
41.96	113
41.99	98
42.02	101
42.05	93
42.08	125
42.11	98
42.14	109
42.17	102
42.2	119
42.23	134
42.26	123
42.29	148
42.32	111
42.35	97
42.38	94
42.41	90
42.44	92
42.47	93
42.5	86
42.53	63
42.56	69
42.59	75
42.62	60
42.65	57
42.68	55
42.71	51
42.74	44
42.77	65
42.8	56
42.83	43
42.86	43
42.89	83
42.92	96
42.95	80
42.98	78
43.01	57
43.04	57
43.07	47
43.1	37
43.13	32
43.16	43
43.19	37
43.22	38
43.25	34
43.28	31
43.31	53
43.34	49
43.37	43
43.4	30
43.43	42
43.46	36
43.49	37
43.52	42
43.55	40
43.58	39
43.61	30
43.64	45
43.67	35
43.7	31
43.73	38
43.76	35
43.79	36
43.82	35
43.85	25
43.88	35
43.91	33
43.94	23
43.97	27
44	28
44.03	36
44.06	26
44.09	28
44.12	26
44.15	41
44.18	53
44.21	34
44.24	44
44.27	44
44.3	50
44.33	50
44.36	41
44.39	48
44.42	41
44.45	43
44.48	43
44.51	57
44.54	52
44.57	43
44.6	36
44.63	40
44.66	36
44.69	31
44.72	35
44.75	44
44.78	34
44.81	33
44.84	26
44.87	39
44.9	33
44.93	26
44.96	22
44.99	29
45.02	26
45.05	20
45.08	27
45.11	33
45.14	30
45.17	28
45.2	34
45.23	36
45.26	29
45.29	32
45.32	30
45.35	22
45.38	29
45.41	36
45.44	29
45.47	35
45.5	39
45.53	33
45.56	21
45.59	35
45.62	41
45.65	39
45.68	28
45.71	26
45.74	29
45.77	35
45.8	34
45.83	24
45.86	22
45.89	32
45.92	28
45.95	22
45.98	26
46.01	25
46.04	29
46.07	26
46.1	22
46.13	29
46.16	31
46.19	24
46.22	27
46.25	15
46.28	26
46.31	29
46.34	29
46.37	25
46.4	23
46.43	19
46.46	31
46.49	30
46.52	35
46.55	31
46.58	36
46.61	34
46.64	39
46.67	38
46.7	40
46.73	38
46.76	41
46.79	50
46.82	30
46.85	39
46.88	33
46.91	38
46.94	25
46.97	29
47	21
47.03	36
47.06	24
47.09	18
47.12	35
47.15	22
47.18	29
47.21	21
47.24	28
47.27	24
47.3	34
47.33	17
47.36	20
47.39	36
47.42	27
47.45	27
47.48	28
47.51	21
47.54	32
47.57	21
47.6	42
47.63	41
47.66	38
47.69	61
47.72	40
47.75	30
47.78	52
47.81	41
47.84	42
47.87	31
47.9	44
47.93	35
47.96	42
47.99	41
48.02	47
48.05	35
48.08	44
48.11	44
48.14	38
48.17	40
48.2	40
48.23	41
48.26	37
48.29	58
48.32	35
48.35	47
48.38	54
48.41	48
48.44	50
48.47	69
48.5	72
48.53	66
48.56	61
48.59	72
48.62	74
48.65	69
48.68	80
48.71	88
48.74	77
48.77	84
48.8	94
48.83	91
48.86	85
48.89	98
48.92	84
48.95	89
48.98	85
49.01	64
49.04	77
49.07	84
49.1	65
49.13	62
49.16	54
49.19	72
49.22	56
49.25	58
49.28	53
49.31	34
49.34	44
49.37	53
49.4	51
49.43	46
49.46	56
49.49	37
49.52	40
49.55	29
49.58	44
49.61	39
49.64	33
49.67	46
49.7	43
49.73	35
49.76	35
49.79	39
49.82	47
49.85	44
49.88	47
49.91	30
49.94	41
49.97	49
50	53
50.03	46
50.06	53
50.09	49
50.12	41
50.15	60
50.18	54
50.21	44
50.24	47
50.27	43
50.3	56
50.33	63
50.36	58
50.39	45
50.42	50
50.45	59
50.48	71
50.51	49
50.54	59
50.57	44
50.6	45
50.63	43
50.66	53
50.69	54
50.72	59
50.75	55
50.78	40
50.81	60
50.84	63
50.87	50
50.9	58
50.93	46
50.96	55
50.99	44
51.02	62
51.05	48
51.08	56
51.11	40
51.14	38
51.17	46
51.2	48
51.23	50
51.26	48
51.29	53
51.32	35
51.35	47
51.38	34
51.41	36
51.44	36
51.47	34
51.5	27
51.53	28
51.56	38
51.59	36
51.62	29
51.65	28
51.68	28
51.71	23
51.74	31
51.77	24
51.8	26
51.83	34
51.86	23
51.89	25
51.92	31
51.95	19
51.98	23
52.01	27
52.04	30
52.07	27
52.1	30
52.13	31
52.16	36
52.19	19
52.22	20
52.25	29
52.28	25
52.31	32
52.34	30
52.37	38
52.4	30
52.43	47
52.46	26
52.49	30
52.52	40
52.55	25
52.58	37
52.61	31
52.64	34
52.67	47
52.7	53
52.73	49
52.76	50
52.79	48
52.82	55
52.85	41
52.88	39
52.91	42
52.94	38
52.97	39
53	54
53.03	43
53.06	45
53.09	66
53.12	50
53.15	62
53.18	44
53.21	62
53.24	48
53.27	58
53.3	61
53.33	60
53.36	46
53.39	31
53.42	46
53.45	50
53.48	40
53.51	46
53.54	35
53.57	46
53.6	35
53.63	45
53.66	44
53.69	39
53.72	46
53.75	47
53.78	38
53.81	42
53.84	59
53.87	63
53.9	64
53.93	68
53.96	64
53.99	50
54.02	57
54.05	54
54.08	61
54.11	64
54.14	41
54.17	54
54.2	62
54.23	48
54.26	47
54.29	55
54.32	50
54.35	58
54.38	51
54.41	45
54.44	39
54.47	43
54.5	38
54.53	49
54.56	49
54.59	46
54.62	45
54.65	37
54.68	38
54.71	30
54.74	43
54.77	44
54.8	41
54.83	37
54.86	48
54.89	57
54.92	39
54.95	43
54.98	37
55.01	31
55.04	33
55.07	37
55.1	39
55.13	28
55.16	27
55.19	22
55.22	32
55.25	34
55.28	34
55.31	35
55.34	37
55.37	35
55.4	38
55.43	33
55.46	33
55.49	36
55.52	36
55.55	38
55.58	31
55.61	38
55.64	27
55.67	31
55.7	31
55.73	45
55.76	32
55.79	28
55.82	32
55.85	36
55.88	33
55.91	30
55.94	34
55.97	40
56	41
56.03	25
56.06	28
56.09	37
56.12	30
56.15	33
56.18	39
56.21	49
56.24	37
56.27	44
56.3	44
56.33	27
56.36	45
56.39	49
56.42	46
56.45	46
56.48	58
56.51	64
56.54	52
56.57	67
56.6	74
56.63	55
56.66	74
56.69	84
56.72	79
56.75	64
56.78	68
56.81	74
56.84	74
56.87	51
56.9	73
56.93	57
56.96	55
56.99	67
57.02	62
57.05	54
57.08	62
57.11	59
57.14	73
57.17	60
57.2	49
57.23	58
57.26	34
57.29	51
57.32	40
57.35	44
57.38	35
57.41	30
57.44	38
57.47	27
57.5	31
57.53	27
57.56	37
57.59	36
57.62	42
57.65	30
57.68	31
57.71	26
57.74	30
57.77	38
57.8	35
57.83	33
57.86	40
57.89	31
57.92	25
57.95	25
57.98	41
58.01	40
58.04	34
58.07	35
58.1	41
58.13	31
58.16	49
58.19	48
58.22	43
58.25	39
58.28	49
58.31	43
58.34	67
58.37	64
58.4	61
58.43	47
58.46	40
58.49	54
58.52	53
58.55	50
58.58	42
58.61	51
58.64	48
58.67	54
58.7	45
58.73	44
58.76	47
58.79	42
58.82	33
58.85	36
58.88	30
58.91	35
58.94	37
58.97	37
59	39
59.03	35
59.06	34
59.09	37
59.12	29
59.15	27
59.18	26
59.21	32
59.24	29
59.27	25
59.3	20
59.33	34
59.36	26
59.39	31
59.42	30
59.45	27
59.48	25
59.51	35
59.54	37
59.57	27
59.6	28
59.63	29
59.66	35
59.69	29
59.72	38
59.75	34
59.78	38
59.81	31
59.84	26
59.87	30
59.9	32
59.93	42
59.96	51
59.99	54

## Sheet: FA-1-RT-10min
5	61
5.03	73
5.06	78
5.09	62
5.12	91
5.15	85
5.18	68
5.21	71
5.24	75
5.27	76
5.3	62
5.33	58
5.36	68
5.39	74
5.42	78
5.45	58
5.48	63
5.51	69
5.54	69
5.57	60
5.6	73
5.63	81
5.66	65
5.69	69
5.72	63
5.75	43
5.78	65
5.81	74
5.84	58
5.87	67
5.9	64
5.93	59
5.96	60
5.99	70
6.02	60
6.05	61
6.08	58
6.11	52
6.14	54
6.17	53
6.2	55
6.23	68
6.26	61
6.29	62
6.32	49
6.35	72
6.38	70
6.41	53
6.44	46
6.47	54
6.5	45
6.53	64
6.56	60
6.59	63
6.62	67
6.65	67
6.68	61
6.71	62
6.74	48
6.77	51
6.8	63
6.83	60
6.86	65
6.89	69
6.92	68
6.95	55
6.98	49
7.01	50
7.04	63
7.07	34
7.1	57
7.13	56
7.16	63
7.19	54
7.22	63
7.25	60
7.28	68
7.31	54
7.34	80
7.37	70
7.4	58
7.43	81
7.46	72
7.49	68
7.52	82
7.55	82
7.58	89
7.61	82
7.64	76
7.67	90
7.7	96
7.73	129
7.76	110
7.79	143
7.82	131
7.85	139
7.88	152
7.91	205
7.94	172
7.97	203
8	229
8.03	241
8.06	273
8.09	266
8.12	362
8.15	375
8.18	408
8.21	452
8.24	486
8.27	508
8.3	570
8.33	544
8.36	566
8.39	515
8.42	405
8.45	352
8.48	309
8.51	282
8.54	221
8.57	193
8.6	156
8.63	160
8.66	148
8.69	105
8.72	118
8.75	132
8.78	87
8.81	102
8.84	104
8.87	107
8.9	94
8.93	101
8.96	86
8.99	82
9.02	73
9.05	82
9.08	93
9.11	96
9.14	111
9.17	98
9.2	107
9.23	97
9.26	104
9.29	120
9.32	132
9.35	142
9.38	155
9.41	141
9.44	197
9.47	203
9.5	217
9.53	231
9.56	249
9.59	253
9.62	250
9.65	243
9.68	229
9.71	203
9.74	193
9.77	146
9.8	142
9.83	117
9.86	90
9.89	87
9.92	79
9.95	73
9.98	73
10.01	71
10.04	58
10.07	63
10.1	69
10.13	51
10.16	46
10.19	47
10.22	54
10.25	42
10.28	43
10.31	47
10.34	36
10.37	38
10.4	44
10.43	40
10.46	41
10.49	48
10.52	45
10.55	45
10.58	49
10.61	35
10.64	33
10.67	31
10.7	44
10.73	40
10.76	49
10.79	43
10.82	32
10.85	42
10.88	34
10.91	41
10.94	42
10.97	34
11	32
11.03	33
11.06	37
11.09	32
11.12	29
11.15	38
11.18	35
11.21	31
11.24	31
11.27	39
11.3	32
11.33	28
11.36	29
11.39	26
11.42	31
11.45	47
11.48	26
11.51	32
11.54	24
11.57	32
11.6	30
11.63	34
11.66	33
11.69	32
11.72	33
11.75	41
11.78	30
11.81	23
11.84	33
11.87	24
11.9	32
11.93	23
11.96	29
11.99	33
12.02	36
12.05	29
12.08	40
12.11	24
12.14	32
12.17	28
12.2	29
12.23	24
12.26	22
12.29	29
12.32	20
12.35	29
12.38	32
12.41	32
12.44	30
12.47	24
12.5	29
12.53	28
12.56	36
12.59	26
12.62	27
12.65	24
12.68	26
12.71	33
12.74	27
12.77	24
12.8	20
12.83	33
12.86	31
12.89	27
12.92	29
12.95	24
12.98	28
13.01	24
13.04	27
13.07	28
13.1	27
13.13	21
13.16	24
13.19	31
13.22	29
13.25	38
13.28	31
13.31	30
13.34	29
13.37	33
13.4	30
13.43	33
13.46	30
13.49	38
13.52	40
13.55	39
13.58	42
13.61	36
13.64	30
13.67	31
13.7	24
13.73	30
13.76	28
13.79	21
13.82	16
13.85	30
13.88	28
13.91	15
13.94	22
13.97	27
14	27
14.03	25
14.06	24
14.09	25
14.12	20
14.15	17
14.18	26
14.21	24
14.24	26
14.27	19
14.3	32
14.33	32
14.36	19
14.39	22
14.42	24
14.45	25
14.48	21
14.51	25
14.54	19
14.57	22
14.6	28
14.63	17
14.66	26
14.69	27
14.72	23
14.75	21
14.78	23
14.81	11
14.84	20
14.87	20
14.9	22
14.93	22
14.96	21
14.99	21
15.02	24
15.05	36
15.08	25
15.11	23
15.14	21
15.17	23
15.2	15
15.23	20
15.26	18
15.29	11
15.32	15
15.35	24
15.38	33
15.41	27
15.44	17
15.47	27
15.5	21
15.53	22
15.56	22
15.59	26
15.62	24
15.65	31
15.68	30
15.71	23
15.74	28
15.77	23
15.8	19
15.83	24
15.86	24
15.89	28
15.92	25
15.95	25
15.98	26
16.01	21
16.04	24
16.07	32
16.1	18
16.13	24
16.16	18
16.19	29
16.22	13
16.25	22
16.28	27
16.31	22
16.34	23
16.37	29
16.4	14
16.43	18
16.46	15
16.49	37
16.52	18
16.55	31
16.58	34
16.61	29
16.64	26
16.67	33
16.7	20
16.73	20
16.76	27
16.79	33
16.82	21
16.85	19
16.88	20
16.91	19
16.94	23
16.97	23
17	19
17.03	27
17.06	29
17.09	17
17.12	20
17.15	19
17.18	15
17.21	14
17.24	16
17.27	25
17.3	26
17.33	31
17.36	22
17.39	26
17.42	22
17.45	21
17.48	22
17.51	26
17.54	17
17.57	17
17.6	18
17.63	28
17.66	16
17.69	15
17.72	23
17.75	17
17.78	23
17.81	24
17.84	23
17.87	13
17.9	16
17.93	19
17.96	22
17.99	22
18.02	24
18.05	14
18.08	16
18.11	15
18.14	18
18.17	26
18.2	16
18.23	20
18.26	18
18.29	15
18.32	18
18.35	21
18.38	25
18.41	26
18.44	19
18.47	28
18.5	36
18.53	35
18.56	42
18.59	23
18.62	49
18.65	87
18.68	93
18.71	73
18.74	69
18.77	36
18.8	31
18.83	28
18.86	30
18.89	43
18.92	33
18.95	44
18.98	39
19.01	60
19.04	48
19.07	52
19.1	58
19.13	48
19.16	52
19.19	58
19.22	69
19.25	47
19.28	53
19.31	30
19.34	45
19.37	50
19.4	32
19.43	32
19.46	40
19.49	31
19.52	26
19.55	20
19.58	23
19.61	35
19.64	22
19.67	36
19.7	24
19.73	24
19.76	30
19.79	16
19.82	27
19.85	24
19.88	26
19.91	31
19.94	33
19.97	22
20	21
20.03	27
20.06	29
20.09	26
20.12	31
20.15	21
20.18	30
20.21	32
20.24	27
20.27	25
20.3	31
20.33	18
20.36	36
20.39	26
20.42	37
20.45	35
20.48	32
20.51	36
20.54	38
20.57	67
20.6	58
20.63	61
20.66	69
20.69	57
20.72	73
20.75	101
20.78	90
20.81	104
20.84	92
20.87	121
20.9	112
20.93	119
20.96	119
20.99	129
21.02	110
21.05	88
21.08	96
21.11	87
21.14	61
21.17	58
21.2	61
21.23	64
21.26	56
21.29	66
21.32	49
21.35	53
21.38	69
21.41	57
21.44	55
21.47	56
21.5	55
21.53	48
21.56	54
21.59	53
21.62	38
21.65	50
21.68	44
21.71	29
21.74	36
21.77	35
21.8	46
21.83	37
21.86	38
21.89	38
21.92	29
21.95	43
21.98	27
22.01	23
22.04	33
22.07	19
22.1	29
22.13	28
22.16	27
22.19	24
22.22	34
22.25	26
22.28	30
22.31	34
22.34	30
22.37	30
22.4	46
22.43	39
22.46	37
22.49	32
22.52	27
22.55	46
22.58	40
22.61	54
22.64	51
22.67	75
22.7	98
22.73	114
22.76	124
22.79	201
22.82	297
22.85	381
22.88	595
22.91	898
22.94	1170
22.97	1013
23	749
23.03	428
23.06	215
23.09	144
23.12	96
23.15	80
23.18	97
23.21	71
23.24	85
23.27	73
23.3	94
23.33	92
23.36	101
23.39	93
23.42	112
23.45	124
23.48	109
23.51	141
23.54	113
23.57	114
23.6	113
23.63	112
23.66	85
23.69	91
23.72	95
23.75	73
23.78	69
23.81	54
23.84	54
23.87	49
23.9	41
23.93	53
23.96	40
23.99	50
24.02	43
24.05	44
24.08	37
24.11	36
24.14	49
24.17	36
24.2	33
24.23	47
24.26	47
24.29	36
24.32	45
24.35	33
24.38	42
24.41	47
24.44	55
24.47	65
24.5	52
24.53	64
24.56	64
24.59	58
24.62	74
24.65	99
24.68	112
24.71	146
24.74	163
24.77	207
24.8	320
24.83	286
24.86	303
24.89	242
24.92	217
24.95	205
24.98	200
25.01	152
25.04	164
25.07	153
25.1	126
25.13	105
25.16	126
25.19	86
25.22	75
25.25	66
25.28	66
25.31	53
25.34	50
25.37	52
25.4	52
25.43	51
25.46	46
25.49	38
25.52	41
25.55	35
25.58	58
25.61	46
25.64	51
25.67	58
25.7	42
25.73	46
25.76	73
25.79	112
25.82	123
25.85	177
25.88	200
25.91	164
25.94	110
25.97	85
26	56
26.03	42
26.06	33
26.09	33
26.12	35
26.15	36
26.18	29
26.21	28
26.24	34
26.27	39
26.3	29
26.33	30
26.36	41
26.39	35
26.42	48
26.45	35
26.48	36
26.51	33
26.54	27
26.57	30
26.6	40
26.63	30
26.66	38
26.69	36
26.72	34
26.75	45
26.78	51
26.81	74
26.84	63
26.87	92
26.9	102
26.93	110
26.96	92
26.99	86
27.02	55
27.05	53
27.08	50
27.11	43
27.14	49
27.17	40
27.2	43
27.23	39
27.26	44
27.29	46
27.32	40
27.35	35
27.38	40
27.41	42
27.44	32
27.47	52
27.5	43
27.53	55
27.56	53
27.59	42
27.62	50
27.65	43
27.68	41
27.71	64
27.74	57
27.77	62
27.8	84
27.83	80
27.86	95
27.89	101
27.92	94
27.95	75
27.98	69
28.01	77
28.04	81
28.07	52
28.1	72
28.13	78
28.16	73
28.19	74
28.22	81
28.25	84
28.28	97
28.31	107
28.34	119
28.37	145
28.4	155
28.43	163
28.46	175
28.49	163
28.52	158
28.55	181
28.58	190
28.61	202
28.64	248
28.67	303
28.7	364
28.73	415
28.76	692
28.79	964
28.82	1113
28.85	1918
28.88	3290
28.91	5652
28.94	5578
28.97	3689
29	3344
29.03	1891
29.06	733
29.09	438
29.12	341
29.15	293
29.18	243
29.21	194
29.24	167
29.27	190
29.3	152
29.33	164
29.36	178
29.39	217
29.42	304
29.45	497
29.48	775
29.51	1051
29.54	1191
29.57	911
29.6	728
29.63	494
29.66	283
29.69	149
29.72	116
29.75	90
29.78	86
29.81	73
29.84	74
29.87	62
29.9	76
29.93	57
29.96	64
29.99	65
30.02	51
30.05	43
30.08	56
30.11	47
30.14	46
30.17	61
30.2	65
30.23	60
30.26	40
30.29	48
30.32	51
30.35	58
30.38	55
30.41	55
30.44	56
30.47	58
30.5	59
30.53	64
30.56	62
30.59	55
30.62	50
30.65	45
30.68	43
30.71	44
30.74	51
30.77	46
30.8	43
30.83	40
30.86	48
30.89	58
30.92	54
30.95	47
30.98	40
31.01	38
31.04	42
31.07	53
31.1	60
31.13	53
31.16	43
31.19	63
31.22	67
31.25	59
31.28	78
31.31	88
31.34	99
31.37	95
31.4	129
31.43	117
31.46	109
31.49	120
31.52	90
31.55	84
31.58	103
31.61	115
31.64	112
31.67	108
31.7	103
31.73	97
31.76	89
31.79	71
31.82	103
31.85	66
31.88	82
31.91	62
31.94	65
31.97	70
32	71
32.03	52
32.06	50
32.09	50
32.12	49
32.15	46
32.18	56
32.21	45
32.24	40
32.27	40
32.3	46
32.33	41
32.36	46
32.39	51
32.42	63
32.45	52
32.48	45
32.51	41
32.54	55
32.57	39
32.6	25
32.63	42
32.66	31
32.69	29
32.72	31
32.75	50
32.78	38
32.81	35
32.84	46
32.87	40
32.9	47
32.93	38
32.96	36
32.99	50
33.02	57
33.05	72
33.08	82
33.11	97
33.14	104
33.17	102
33.2	65
33.23	92
33.26	86
33.29	52
33.32	64
33.35	63
33.38	77
33.41	85
33.44	93
33.47	57
33.5	82
33.53	66
33.56	75
33.59	73
33.62	73
33.65	67
33.68	58
33.71	56
33.74	60
33.77	51
33.8	38
33.83	53
33.86	43
33.89	58
33.92	58
33.95	51
33.98	65
34.01	39
34.04	44
34.07	48
34.1	51
34.13	43
34.16	40
34.19	42
34.22	47
34.25	56
34.28	72
34.31	64
34.34	64
34.37	81
34.4	108
34.43	92
34.46	106
34.49	101
34.52	93
34.55	101
34.58	111
34.61	105
34.64	88
34.67	83
34.7	65
34.73	69
34.76	61
34.79	59
34.82	52
34.85	63
34.88	46
34.91	56
34.94	35
34.97	30
35	37
35.03	32
35.06	27
35.09	41
35.12	19
35.15	34
35.18	26
35.21	34
35.24	27
35.27	34
35.3	31
35.33	27
35.36	31
35.39	33
35.42	42
35.45	67
35.48	84
35.51	69
35.54	58
35.57	41
35.6	40
35.63	47
35.66	41
35.69	33
35.72	38
35.75	36
35.78	32
35.81	40
35.84	25
35.87	40
35.9	53
35.93	42
35.96	81
35.99	97
36.02	79
36.05	53
36.08	64
36.11	59
36.14	41
36.17	39
36.2	42
36.23	40
36.26	42
36.29	52
36.32	43
36.35	37
36.38	33
36.41	41
36.44	51
36.47	27
36.5	39
36.53	39
36.56	31
36.59	40
36.62	33
36.65	37
36.68	43
36.71	26
36.74	42
36.77	38
36.8	43
36.83	50
36.86	45
36.89	44
36.92	60
36.95	53
36.98	45
37.01	53
37.04	67
37.07	63
37.1	85
37.13	78
37.16	66
37.19	68
37.22	74
37.25	59
37.28	71
37.31	57
37.34	72
37.37	81
37.4	80
37.43	64
37.46	53
37.49	44
37.52	43
37.55	47
37.58	43
37.61	51
37.64	35
37.67	37
37.7	39
37.73	25
37.76	37
37.79	40
37.82	42
37.85	40
37.88	45
37.91	46
37.94	49
37.97	69
38	123
38.03	175
38.06	278
38.09	274
38.12	187
38.15	187
38.18	179
38.21	109
38.24	57
38.27	52
38.3	28
38.33	45
38.36	39
38.39	27
38.42	46
38.45	41
38.48	43
38.51	79
38.54	90
38.57	86
38.6	74
38.63	105
38.66	117
38.69	133
38.72	232
38.75	323
38.78	254
38.81	180
38.84	223
38.87	176
38.9	124
38.93	79
38.96	58
38.99	33
39.02	47
39.05	43
39.08	39
39.11	44
39.14	43
39.17	33
39.2	52
39.23	59
39.26	44
39.29	62
39.32	63
39.35	55
39.38	55
39.41	47
39.44	33
39.47	36
39.5	39
39.53	24
39.56	39
39.59	40
39.62	42
39.65	32
39.68	40
39.71	42
39.74	49
39.77	37
39.8	58
39.83	66
39.86	79
39.89	89
39.92	98
39.95	118
39.98	85
40.01	111
40.04	108
40.07	94
40.1	83
40.13	71
40.16	71
40.19	59
40.22	63
40.25	57
40.28	62
40.31	55
40.34	55
40.37	34
40.4	40
40.43	39
40.46	37
40.49	44
40.52	39
40.55	46
40.58	47
40.61	51
40.64	52
40.67	46
40.7	40
40.73	51
40.76	50
40.79	41
40.82	41
40.85	41
40.88	48
40.91	58
40.94	50
40.97	58
41	51
41.03	70
41.06	83
41.09	71
41.12	76
41.15	78
41.18	91
41.21	86
41.24	78
41.27	89
41.3	68
41.33	79
41.36	80
41.39	74
41.42	72
41.45	72
41.48	54
41.51	68
41.54	56
41.57	59
41.6	61
41.63	59
41.66	55
41.69	57
41.72	55
41.75	64
41.78	67
41.81	56
41.84	64
41.87	71
41.9	82
41.93	101
41.96	105
41.99	115
42.02	112
42.05	118
42.08	142
42.11	126
42.14	109
42.17	107
42.2	112
42.23	121
42.26	120
42.29	133
42.32	114
42.35	105
42.38	93
42.41	103
42.44	103
42.47	95
42.5	110
42.53	85
42.56	78
42.59	60
42.62	77
42.65	67
42.68	61
42.71	54
42.74	51
42.77	46
42.8	44
42.83	44
42.86	63
42.89	77
42.92	91
42.95	105
42.98	72
43.01	69
43.04	72
43.07	44
43.1	50
43.13	44
43.16	31
43.19	43
43.22	31
43.25	40
43.28	39
43.31	42
43.34	46
43.37	38
43.4	36
43.43	43
43.46	44
43.49	52
43.52	46
43.55	35
43.58	52
43.61	39
43.64	32
43.67	39
43.7	41
43.73	37
43.76	32
43.79	38
43.82	36
43.85	41
43.88	30
43.91	35
43.94	40
43.97	28
44	26
44.03	35
44.06	28
44.09	33
44.12	41
44.15	31
44.18	35
44.21	45
44.24	38
44.27	38
44.3	52
44.33	42
44.36	39
44.39	63
44.42	42
44.45	46
44.48	47
44.51	51
44.54	64
44.57	46
44.6	46
44.63	50
44.66	43
44.69	42
44.72	35
44.75	36
44.78	54
44.81	38
44.84	36
44.87	35
44.9	32
44.93	44
44.96	30
44.99	37
45.02	30
45.05	40
45.08	39
45.11	28
45.14	24
45.17	29
45.2	29
45.23	36
45.26	38
45.29	29
45.32	24
45.35	31
45.38	37
45.41	45
45.44	34
45.47	26
45.5	19
45.53	49
45.56	45
45.59	77
45.62	94
45.65	86
45.68	65
45.71	51
45.74	58
45.77	54
45.8	38
45.83	34
45.86	36
45.89	27
45.92	34
45.95	24
45.98	35
46.01	23
46.04	14
46.07	27
46.1	22
46.13	26
46.16	26
46.19	21
46.22	25
46.25	23
46.28	22
46.31	24
46.34	22
46.37	35
46.4	36
46.43	29
46.46	27
46.49	28
46.52	29
46.55	42
46.58	27
46.61	30
46.64	51
46.67	32
46.7	41
46.73	40
46.76	31
46.79	39
46.82	30
46.85	35
46.88	31
46.91	31
46.94	27
46.97	24
47	29
47.03	17
47.06	20
47.09	23
47.12	36
47.15	18
47.18	24
47.21	24
47.24	20
47.27	23
47.3	29
47.33	30
47.36	27
47.39	24
47.42	12
47.45	23
47.48	20
47.51	23
47.54	24
47.57	28
47.6	34
47.63	30
47.66	40
47.69	52
47.72	47
47.75	51
47.78	45
47.81	33
47.84	43
47.87	47
47.9	53
47.93	35
47.96	32
47.99	62
48.02	38
48.05	41
48.08	40
48.11	41
48.14	36
48.17	44
48.2	40
48.23	40
48.26	49
48.29	44
48.32	41
48.35	43
48.38	45
48.41	68
48.44	69
48.47	61
48.5	70
48.53	58
48.56	78
48.59	108
48.62	75
48.65	79
48.68	79
48.71	82
48.74	89
48.77	83
48.8	97
48.83	96
48.86	90
48.89	109
48.92	88
48.95	91
48.98	104
49.01	84
49.04	83
49.07	63
49.1	71
49.13	63
49.16	65
49.19	57
49.22	55
49.25	48
49.28	40
49.31	52
49.34	45
49.37	55
49.4	39
49.43	39
49.46	41
49.49	49
49.52	45
49.55	46
49.58	34
49.61	51
49.64	35
49.67	42
49.7	38
49.73	50
49.76	50
49.79	41
49.82	41
49.85	41
49.88	49
49.91	34
49.94	52
49.97	59
50	41
50.03	55
50.06	76
50.09	58
50.12	47
50.15	58
50.18	58
50.21	54
50.24	59
50.27	47
50.3	38
50.33	57
50.36	47
50.39	43
50.42	47
50.45	52
50.48	60
50.51	55
50.54	55
50.57	55
50.6	58
50.63	70
50.66	64
50.69	59
50.72	52
50.75	54
50.78	61
50.81	56
50.84	44
50.87	60
50.9	61
50.93	55
50.96	53
50.99	47
51.02	49
51.05	57
51.08	58
51.11	61
51.14	50
51.17	50
51.2	51
51.23	52
51.26	56
51.29	53
51.32	50
51.35	47
51.38	36
51.41	42
51.44	47
51.47	20
51.5	33
51.53	31
51.56	38
51.59	28
51.62	32
51.65	23
51.68	25
51.71	23
51.74	30
51.77	23
51.8	20
51.83	28
51.86	40
51.89	29
51.92	23
51.95	26
51.98	27
52.01	18
52.04	25
52.07	22
52.1	24
52.13	24
52.16	19
52.19	26
52.22	31
52.25	33
52.28	25
52.31	29
52.34	26
52.37	40
52.4	25
52.43	23
52.46	39
52.49	38
52.52	28
52.55	28
52.58	33
52.61	39
52.64	38
52.67	38
52.7	42
52.73	28
52.76	38
52.79	52
52.82	56
52.85	36
52.88	44
52.91	49
52.94	46
52.97	41
53	49
53.03	50
53.06	56
53.09	51
53.12	54
53.15	51
53.18	56
53.21	58
53.24	57
53.27	73
53.3	80
53.33	79
53.36	78
53.39	48
53.42	51
53.45	55
53.48	42
53.51	48
53.54	45
53.57	32
53.6	41
53.63	41
53.66	45
53.69	37
53.72	38
53.75	54
53.78	47
53.81	73
53.84	73
53.87	62
53.9	71
53.93	51
53.96	70
53.99	55
54.02	61
54.05	69
54.08	77
54.11	73
54.14	69
54.17	51
54.2	57
54.23	58
54.26	51
54.29	58
54.32	57
54.35	47
54.38	39
54.41	40
54.44	47
54.47	43
54.5	35
54.53	31
54.56	34
54.59	40
54.62	44
54.65	36
54.68	42
54.71	37
54.74	46
54.77	39
54.8	59
54.83	52
54.86	45
54.89	31
54.92	56
54.95	47
54.98	36
55.01	36
55.04	36
55.07	34
55.1	36
55.13	34
55.16	34
55.19	38
55.22	32
55.25	30
55.28	26
55.31	32
55.34	35
55.37	39
55.4	32
55.43	27
55.46	33
55.49	26
55.52	32
55.55	31
55.58	28
55.61	31
55.64	36
55.67	29
55.7	32
55.73	30
55.76	29
55.79	26
55.82	34
55.85	46
55.88	37
55.91	35
55.94	29
55.97	41
56	41
56.03	34
56.06	34
56.09	40
56.12	31
56.15	54
56.18	50
56.21	37
56.24	45
56.27	43
56.3	34
56.33	53
56.36	36
56.39	46
56.42	59
56.45	50
56.48	54
56.51	59
56.54	64
56.57	63
56.6	61
56.63	64
56.66	91
56.69	70
56.72	82
56.75	61
56.78	77
56.81	70
56.84	76
56.87	68
56.9	75
56.93	82
56.96	72
56.99	65
57.02	69
57.05	58
57.08	51
57.11	73
57.14	87
57.17	103
57.2	87
57.23	65
57.26	64
57.29	70
57.32	73
57.35	72
57.38	56
57.41	44
57.44	43
57.47	33
57.5	34
57.53	46
57.56	27
57.59	40
57.62	35
57.65	57
57.68	24
57.71	33
57.74	47
57.77	34
57.8	39
57.83	34
57.86	37
57.89	42
57.92	49
57.95	37
57.98	36
58.01	38
58.04	51
58.07	29
58.1	49
58.13	50
58.16	38
58.19	38
58.22	29
58.25	36
58.28	43
58.31	40
58.34	34
58.37	48
58.4	54
58.43	56
58.46	42
58.49	52
58.52	53
58.55	56
58.58	61
58.61	69
58.64	61
58.67	62
58.7	44
58.73	55
58.76	59
58.79	54
58.82	40
58.85	56
58.88	45
58.91	39
58.94	38
58.97	37
59	27
59.03	41
59.06	42
59.09	26
59.12	28
59.15	43
59.18	35
59.21	21
59.24	29
59.27	26
59.3	25
59.33	31
59.36	28
59.39	23
59.42	29
59.45	24
59.48	40
59.51	30
59.54	35
59.57	31
59.6	34
59.63	30
59.66	41
59.69	48
59.72	68
59.75	82
59.78	70
59.81	56
59.84	46
59.87	50
59.9	63
59.93	71
59.96	55
59.99	62

## Sheet: FA-5-RT-10min
5	79
5.03	91
5.06	86
5.09	86
5.12	71
5.15	88
5.18	71
5.21	76
5.24	87
5.27	85
5.3	74
5.33	79
5.36	56
5.39	71
5.42	81
5.45	77
5.48	77
5.51	78
5.54	71
5.57	63
5.6	86
5.63	89
5.66	79
5.69	65
5.72	96
5.75	83
5.78	60
5.81	79
5.84	84
5.87	77
5.9	70
5.93	87
5.96	79
5.99	84
6.02	84
6.05	71
6.08	70
6.11	54
6.14	61
6.17	74
6.2	70
6.23	52
6.26	79
6.29	69
6.32	81
6.35	52
6.38	80
6.41	63
6.44	64
6.47	76
6.5	76
6.53	53
6.56	80
6.59	64
6.62	61
6.65	55
6.68	82
6.71	71
6.74	59
6.77	56
6.8	76
6.83	59
6.86	61
6.89	57
6.92	56
6.95	69
6.98	59
7.01	78
7.04	63
7.07	77
7.1	68
7.13	64
7.16	76
7.19	80
7.22	72
7.25	69
7.28	79
7.31	68
7.34	85
7.37	92
7.4	77
7.43	76
7.46	83
7.49	86
7.52	102
7.55	90
7.58	92
7.61	109
7.64	95
7.67	104
7.7	119
7.73	126
7.76	141
7.79	152
7.82	188
7.85	206
7.88	230
7.91	222
7.94	262
7.97	316
8	378
8.03	445
8.06	475
8.09	553
8.12	575
8.15	735
8.18	729
8.21	802
8.24	661
8.27	535
8.3	446
8.33	326
8.36	244
8.39	206
8.42	155
8.45	155
8.48	139
8.51	100
8.54	116
8.57	94
8.6	94
8.63	80
8.66	87
8.69	92
8.72	84
8.75	64
8.78	81
8.81	78
8.84	76
8.87	91
8.9	80
8.93	91
8.96	88
8.99	84
9.02	75
9.05	84
9.08	78
9.11	101
9.14	118
9.17	93
9.2	133
9.23	152
9.26	193
9.29	168
9.32	208
9.35	223
9.38	260
9.41	325
9.44	325
9.47	395
9.5	339
9.53	277
9.56	232
9.59	186
9.62	145
9.65	129
9.68	98
9.71	94
9.74	76
9.77	68
9.8	67
9.83	64
9.86	69
9.89	70
9.92	65
9.95	56
9.98	55
10.01	43
10.04	53
10.07	41
10.1	58
10.13	42
10.16	50
10.19	44
10.22	36
10.25	56
10.28	42
10.31	42
10.34	53
10.37	48
10.4	46
10.43	44
10.46	39
10.49	43
10.52	49
10.55	32
10.58	41
10.61	51
10.64	49
10.67	45
10.7	27
10.73	44
10.76	38
10.79	34
10.82	39
10.85	40
10.88	41
10.91	39
10.94	42
10.97	33
11	42
11.03	50
11.06	46
11.09	40
11.12	43
11.15	48
11.18	44
11.21	56
11.24	52
11.27	39
11.3	47
11.33	42
11.36	38
11.39	44
11.42	35
11.45	45
11.48	41
11.51	36
11.54	40
11.57	33
11.6	37
11.63	50
11.66	40
11.69	37
11.72	38
11.75	35
11.78	29
11.81	34
11.84	41
11.87	42
11.9	33
11.93	37
11.96	34
11.99	47
12.02	33
12.05	49
12.08	28
12.11	43
12.14	42
12.17	34
12.2	39
12.23	38
12.26	40
12.29	22
12.32	30
12.35	44
12.38	42
12.41	37
12.44	35
12.47	28
12.5	35
12.53	21
12.56	22
12.59	37
12.62	38
12.65	38
12.68	39
12.71	38
12.74	33
12.77	34
12.8	30
12.83	41
12.86	30
12.89	38
12.92	41
12.95	40
12.98	38
13.01	29
13.04	34
13.07	35
13.1	38
13.13	31
13.16	43
13.19	38
13.22	41
13.25	41
13.28	46
13.31	40
13.34	47
13.37	55
13.4	58
13.43	48
13.46	51
13.49	46
13.52	45
13.55	40
13.58	35
13.61	31
13.64	37
13.67	32
13.7	38
13.73	16
13.76	27
13.79	40
13.82	34
13.85	30
13.88	23
13.91	31
13.94	34
13.97	21
14	25
14.03	29
14.06	39
14.09	30
14.12	33
14.15	27
14.18	42
14.21	35
14.24	34
14.27	30
14.3	35
14.33	24
14.36	34
14.39	25
14.42	28
14.45	32
14.48	21
14.51	33
14.54	36
14.57	29
14.6	26
14.63	26
14.66	30
14.69	31
14.72	41
14.75	30
14.78	42
14.81	37
14.84	19
14.87	25
14.9	30
14.93	28
14.96	30
14.99	33
15.02	23
15.05	28
15.08	31
15.11	33
15.14	20
15.17	29
15.2	33
15.23	24
15.26	27
15.29	25
15.32	23
15.35	30
15.38	29
15.41	37
15.44	25
15.47	38
15.5	27
15.53	37
15.56	31
15.59	23
15.62	29
15.65	30
15.68	35
15.71	35
15.74	35
15.77	40
15.8	44
15.83	31
15.86	20
15.89	23
15.92	31
15.95	28
15.98	22
16.01	36
16.04	23
16.07	24
16.1	33
16.13	29
16.16	28
16.19	34
16.22	27
16.25	29
16.28	26
16.31	28
16.34	33
16.37	31
16.4	39
16.43	34
16.46	38
16.49	29
16.52	36
16.55	30
16.58	39
16.61	28
16.64	28
16.67	17
16.7	22
16.73	28
16.76	22
16.79	25
16.82	22
16.85	28
16.88	32
16.91	32
16.94	26
16.97	32
17	28
17.03	25
17.06	28
17.09	25
17.12	26
17.15	26
17.18	27
17.21	27
17.24	22
17.27	20
17.3	27
17.33	34
17.36	29
17.39	24
17.42	24
17.45	19
17.48	16
17.51	21
17.54	26
17.57	28
17.6	29
17.63	24
17.66	22
17.69	33
17.72	30
17.75	24
17.78	26
17.81	25
17.84	19
17.87	21
17.9	19
17.93	22
17.96	28
17.99	29
18.02	27
18.05	30
18.08	21
18.11	22
18.14	21
18.17	31
18.2	22
18.23	27
18.26	23
18.29	22
18.32	19
18.35	14
18.38	30
18.41	31
18.44	28
18.47	29
18.5	33
18.53	40
18.56	39
18.59	40
18.62	35
18.65	33
18.68	22
18.71	36
18.74	25
18.77	43
18.8	38
18.83	42
18.86	52
18.89	57
18.92	55
18.95	65
18.98	76
19.01	80
19.04	83
19.07	68
19.1	73
19.13	73
19.16	54
19.19	45
19.22	38
19.25	46
19.28	41
19.31	30
19.34	27
19.37	22
19.4	27
19.43	19
19.46	29
19.49	24
19.52	25
19.55	28
19.58	29
19.61	23
19.64	24
19.67	28
19.7	20
19.73	29
19.76	30
19.79	24
19.82	25
19.85	28
19.88	32
19.91	26
19.94	17
19.97	30
20	32
20.03	20
20.06	25
20.09	21
20.12	26
20.15	35
20.18	32
20.21	30
20.24	36
20.27	28
20.3	30
20.33	36
20.36	38
20.39	35
20.42	37
20.45	33
20.48	57
20.51	70
20.54	69
20.57	88
20.6	102
20.63	101
20.66	99
20.69	156
20.72	148
20.75	166
20.78	159
20.81	154
20.84	142
20.87	132
20.9	114
20.93	95
20.96	76
20.99	73
21.02	63
21.05	44
21.08	55
21.11	62
21.14	49
21.17	54
21.2	68
21.23	68
21.26	76
21.29	65
21.32	65
21.35	63
21.38	66
21.41	73
21.44	50
21.47	47
21.5	34
21.53	44
21.56	38
21.59	39
21.62	31
21.65	33
21.68	28
21.71	41
21.74	27
21.77	47
21.8	30
21.83	30
21.86	35
21.89	31
21.92	33
21.95	37
21.98	31
22.01	35
22.04	28
22.07	36
22.1	35
22.13	20
22.16	38
22.19	32
22.22	33
22.25	31
22.28	25
22.31	34
22.34	33
22.37	30
22.4	34
22.43	29
22.46	26
22.49	33
22.52	42
22.55	64
22.58	66
22.61	79
22.64	92
22.67	129
22.7	174
22.73	298
22.76	501
22.79	944
22.82	771
22.85	590
22.88	378
22.91	130
22.94	95
22.97	82
23	66
23.03	65
23.06	66
23.09	68
23.12	83
23.15	82
23.18	101
23.21	109
23.24	113
23.27	137
23.3	129
23.33	140
23.36	164
23.39	178
23.42	176
23.45	177
23.48	141
23.51	123
23.54	110
23.57	86
23.6	84
23.63	66
23.66	58
23.69	47
23.72	40
23.75	39
23.78	39
23.81	39
23.84	49
23.87	28
23.9	50
23.93	44
23.96	46
23.99	30
24.02	29
24.05	29
24.08	52
24.11	42
24.14	46
24.17	35
24.2	43
24.23	41
24.26	29
24.29	42
24.32	53
24.35	47
24.38	53
24.41	58
24.44	65
24.47	73
24.5	64
24.53	84
24.56	107
24.59	107
24.62	162
24.65	170
24.68	245
24.71	226
24.74	236
24.77	256
24.8	241
24.83	291
24.86	233
24.89	221
24.92	222
24.95	185
24.98	143
25.01	102
25.04	76
25.07	74
25.1	74
25.13	61
25.16	51
25.19	49
25.22	63
25.25	37
25.28	38
25.31	42
25.34	46
25.37	48
25.4	36
25.43	41
25.46	42
25.49	37
25.52	51
25.55	61
25.58	67
25.61	66
25.64	88
25.67	117
25.7	134
25.73	142
25.76	124
25.79	87
25.82	80
25.85	43
25.88	29
25.91	42
25.94	45
25.97	42
26	41
26.03	34
26.06	41
26.09	31
26.12	34
26.15	35
26.18	43
26.21	31
26.24	36
26.27	38
26.3	41
26.33	45
26.36	42
26.39	31
26.42	38
26.45	39
26.48	45
26.51	39
26.54	37
26.57	34
26.6	42
26.63	33
26.66	31
26.69	37
26.72	43
26.75	64
26.78	61
26.81	60
26.84	67
26.87	68
26.9	50
26.93	55
26.96	52
26.99	49
27.02	37
27.05	44
27.08	55
27.11	54
27.14	49
27.17	52
27.2	37
27.23	48
27.26	45
27.29	41
27.32	47
27.35	41
27.38	50
27.41	36
27.44	43
27.47	37
27.5	35
27.53	57
27.56	52
27.59	47
27.62	43
27.65	53
27.68	67
27.71	59
27.74	94
27.77	81
27.8	80
27.83	61
27.86	60
27.89	50
27.92	40
27.95	58
27.98	69
28.01	56
28.04	75
28.07	56
28.1	84
28.13	93
28.16	84
28.19	113
28.22	111
28.25	139
28.28	165
28.31	154
28.34	151
28.37	169
28.4	155
28.43	174
28.46	218
28.49	236
28.52	254
28.55	247
28.58	326
28.61	381
28.64	523
28.67	778
28.7	1274
28.73	1756
28.76	2388
28.79	2188
28.82	1619
28.85	1272
28.88	687
28.91	400
28.94	312
28.97	235
29	169
29.03	132
29.06	120
29.09	111
29.12	89
29.15	89
29.18	97
29.21	87
29.24	113
29.27	109
29.3	130
29.33	249
29.36	309
29.39	353
29.42	321
29.45	261
29.48	180
29.51	112
29.54	70
29.57	67
29.6	42
29.63	58
29.66	63
29.69	50
29.72	59
29.75	44
29.78	41
29.81	43
29.84	39
29.87	50
29.9	43
29.93	39
29.96	42
29.99	45
30.02	33
30.05	40
30.08	47
30.11	50
30.14	52
30.17	57
30.2	56
30.23	55
30.26	67
30.29	83
30.32	76
30.35	61
30.38	52
30.41	63
30.44	60
30.47	50
30.5	53
30.53	45
30.56	43
30.59	48
30.62	50
30.65	47
30.68	44
30.71	37
30.74	51
30.77	44
30.8	36
30.83	42
30.86	48
30.89	41
30.92	42
30.95	51
30.98	53
31.01	54
31.04	43
31.07	55
31.1	67
31.13	72
31.16	69
31.19	94
31.22	98
31.25	102
31.28	103
31.31	120
31.34	126
31.37	131
31.4	131
31.43	166
31.46	134
31.49	152
31.52	145
31.55	167
31.58	152
31.61	140
31.64	137
31.67	122
31.7	91
31.73	96
31.76	68
31.79	64
31.82	63
31.85	70
31.88	60
31.91	61
31.94	69
31.97	56
32	47
32.03	42
32.06	35
32.09	38
32.12	29
32.15	44
32.18	31
32.21	43
32.24	43
32.27	39
32.3	41
32.33	47
32.36	31
32.39	34
32.42	32
32.45	40
32.48	45
32.51	37
32.54	37
32.57	43
32.6	34
32.63	34
32.66	35
32.69	31
32.72	35
32.75	35
32.78	34
32.81	38
32.84	44
32.87	41
32.9	63
32.93	55
32.96	70
32.99	64
33.02	61
33.05	74
33.08	93
33.11	81
33.14	75
33.17	75
33.2	81
33.23	77
33.26	98
33.29	93
33.32	100
33.35	95
33.38	124
33.41	101
33.44	97
33.47	94
33.5	82
33.53	77
33.56	61
33.59	53
33.62	58
33.65	44
33.68	45
33.71	32
33.74	48
33.77	36
33.8	45
33.83	46
33.86	30
33.89	36
33.92	50
33.95	44
33.98	42
34.01	37
34.04	50
34.07	51
34.1	61
34.13	64
34.16	70
34.19	118
34.22	81
34.25	112
34.28	128
34.31	135
34.34	162
34.37	160
34.4	155
34.43	141
34.46	140
34.49	113
34.52	138
34.55	102
34.58	100
34.61	73
34.64	62
34.67	59
34.7	45
34.73	31
34.76	46
34.79	44
34.82	39
34.85	32
34.88	38
34.91	39
34.94	30
34.97	33
35	32
35.03	30
35.06	26
35.09	23
35.12	28
35.15	33
35.18	26
35.21	37
35.24	25
35.27	34
35.3	30
35.33	31
35.36	39
35.39	34
35.42	35
35.45	31
35.48	34
35.51	28
35.54	35
35.57	16
35.6	29
35.63	28
35.66	43
35.69	46
35.72	100
35.75	78
35.78	84
35.81	72
35.84	80
35.87	68
35.9	56
35.93	48
35.96	56
35.99	46
36.02	42
36.05	41
36.08	58
36.11	58
36.14	53
36.17	48
36.2	59
36.23	52
36.26	45
36.29	40
36.32	42
36.35	26
36.38	47
36.41	37
36.44	31
36.47	35
36.5	34
36.53	40
36.56	35
36.59	42
36.62	45
36.65	31
36.68	46
36.71	63
36.74	58
36.77	52
36.8	74
36.83	61
36.86	83
36.89	72
36.92	75
36.95	68
36.98	78
37.01	102
37.04	93
37.07	116
37.1	103
37.13	99
37.16	108
37.19	100
37.22	89
37.25	97
37.28	81
37.31	64
37.34	62
37.37	58
37.4	40
37.43	35
37.46	34
37.49	36
37.52	47
37.55	36
37.58	30
37.61	24
37.64	39
37.67	28
37.7	27
37.73	27
37.76	44
37.79	28
37.82	45
37.85	58
37.88	82
37.91	108
37.94	93
37.97	77
38	76
38.03	60
38.06	50
38.09	37
38.12	31
38.15	26
38.18	39
38.21	31
38.24	24
38.27	27
38.3	32
38.33	37
38.36	41
38.39	48
38.42	57
38.45	54
38.48	61
38.51	60
38.54	69
38.57	99
38.6	223
38.63	353
38.66	234
38.69	139
38.72	220
38.75	176
38.78	116
38.81	68
38.84	47
38.87	28
38.9	37
38.93	41
38.96	33
38.99	38
39.02	35
39.05	30
39.08	29
39.11	37
39.14	37
39.17	35
39.2	32
39.23	37
39.26	37
39.29	36
39.32	29
39.35	33
39.38	39
39.41	48
39.44	34
39.47	31
39.5	37
39.53	45
39.56	47
39.59	49
39.62	57
39.65	54
39.68	69
39.71	78
39.74	67
39.77	82
39.8	90
39.83	90
39.86	97
39.89	118
39.92	106
39.95	102
39.98	84
40.01	98
40.04	78
40.07	70
40.1	57
40.13	63
40.16	45
40.19	41
40.22	61
40.25	39
40.28	35
40.31	36
40.34	42
40.37	47
40.4	27
40.43	33
40.46	34
40.49	28
40.52	31
40.55	38
40.58	38
40.61	32
40.64	41
40.67	43
40.7	51
40.73	47
40.76	54
40.79	50
40.82	65
40.85	84
40.88	85
40.91	76
40.94	95
40.97	128
41	125
41.03	112
41.06	121
41.09	107
41.12	122
41.15	100
41.18	117
41.21	91
41.24	96
41.27	87
41.3	87
41.33	70
41.36	74
41.39	72
41.42	62
41.45	61
41.48	67
41.51	59
41.54	61
41.57	66
41.6	59
41.63	89
41.66	80
41.69	80
41.72	84
41.75	97
41.78	121
41.81	120
41.84	136
41.87	129
41.9	151
41.93	139
41.96	132
41.99	131
42.02	140
42.05	150
42.08	166
42.11	173
42.14	179
42.17	182
42.2	138
42.23	148
42.26	132
42.29	81
42.32	120
42.35	105
42.38	89
42.41	84
42.44	86
42.47	81
42.5	75
42.53	75
42.56	53
42.59	55
42.62	65
42.65	49
42.68	59
42.71	51
42.74	53
42.77	66
42.8	49
42.83	53
42.86	52
42.89	39
42.92	57
42.95	37
42.98	30
43.01	45
43.04	34
43.07	40
43.1	32
43.13	39
43.16	36
43.19	30
43.22	43
43.25	44
43.28	41
43.31	43
43.34	35
43.37	45
43.4	55
43.43	52
43.46	56
43.49	26
43.52	53
43.55	46
43.58	50
43.61	43
43.64	54
43.67	38
43.7	47
43.73	43
43.76	30
43.79	47
43.82	32
43.85	39
43.88	39
43.91	29
43.94	36
43.97	32
44	37
44.03	28
44.06	43
44.09	43
44.12	45
44.15	50
44.18	53
44.21	54
44.24	61
44.27	56
44.3	51
44.33	73
44.36	63
44.39	75
44.42	66
44.45	62
44.48	59
44.51	61
44.54	49
44.57	50
44.6	53
44.63	45
44.66	51
44.69	33
44.72	38
44.75	49
44.78	57
44.81	51
44.84	40
44.87	31
44.9	31
44.93	29
44.96	30
44.99	21
45.02	30
45.05	30
45.08	35
45.11	42
45.14	30
45.17	28
45.2	24
45.23	26
45.26	26
45.29	30
45.32	29
45.35	23
45.38	30
45.41	36
45.44	25
45.47	33
45.5	24
45.53	39
45.56	26
45.59	30
45.62	29
45.65	32
45.68	26
45.71	26
45.74	37
45.77	30
45.8	27
45.83	23
45.86	29
45.89	26
45.92	28
45.95	32
45.98	21
46.01	31
46.04	21
46.07	20
46.1	29
46.13	20
46.16	24
46.19	17
46.22	34
46.25	26
46.28	27
46.31	45
46.34	38
46.37	28
46.4	30
46.43	39
46.46	37
46.49	46
46.52	45
46.55	47
46.58	62
46.61	50
46.64	50
46.67	51
46.7	65
46.73	42
46.76	34
46.79	24
46.82	31
46.85	20
46.88	31
46.91	27
46.94	34
46.97	27
47	26
47.03	25
47.06	24
47.09	23
47.12	22
47.15	21
47.18	35
47.21	30
47.24	28
47.27	13
47.3	20
47.33	33
47.36	26
47.39	23
47.42	26
47.45	22
47.48	26
47.51	32
47.54	28
47.57	40
47.6	38
47.63	26
47.66	40
47.69	38
47.72	35
47.75	40
47.78	31
47.81	39
47.84	40
47.87	52
47.9	42
47.93	39
47.96	31
47.99	42
48.02	35
48.05	35
48.08	40
48.11	45
48.14	41
48.17	54
48.2	41
48.23	38
48.26	65
48.29	66
48.32	58
48.35	73
48.38	73
48.41	85
48.44	79
48.47	97
48.5	98
48.53	111
48.56	98
48.59	138
48.62	116
48.65	126
48.68	126
48.71	152
48.74	135
48.77	125
48.8	132
48.83	116
48.86	106
48.89	104
48.92	103
48.95	82
48.98	80
49.01	83
49.04	71
49.07	63
49.1	54
49.13	62
49.16	49
49.19	47
49.22	66
49.25	51
49.28	42
49.31	34
49.34	33
49.37	40
49.4	36
49.43	37
49.46	36
49.49	40
49.52	41
49.55	55
49.58	59
49.61	49
49.64	53
49.67	38
49.7	49
49.73	56
49.76	51
49.79	59
49.82	48
49.85	60
49.88	49
49.91	62
49.94	58
49.97	69
50	64
50.03	78
50.06	66
50.09	53
50.12	60
50.15	66
50.18	55
50.21	58
50.24	58
50.27	52
50.3	69
50.33	78
50.36	76
50.39	86
50.42	58
50.45	55
50.48	64
50.51	69
50.54	68
50.57	53
50.6	38
50.63	66
50.66	61
50.69	50
50.72	70
50.75	64
50.78	75
50.81	88
50.84	67
50.87	78
50.9	75
50.93	58
50.96	62
50.99	68
51.02	62
51.05	71
51.08	58
51.11	51
51.14	46
51.17	50
51.2	45
51.23	40
51.26	37
51.29	39
51.32	30
51.35	45
51.38	36
51.41	39
51.44	32
51.47	21
51.5	42
51.53	36
51.56	24
51.59	28
51.62	31
51.65	31
51.68	21
51.71	21
51.74	27
51.77	17
51.8	19
51.83	26
51.86	25
51.89	19
51.92	23
51.95	27
51.98	28
52.01	23
52.04	26
52.07	23
52.1	23
52.13	32
52.16	28
52.19	24
52.22	21
52.25	32
52.28	33
52.31	25
52.34	43
52.37	37
52.4	40
52.43	49
52.46	51
52.49	47
52.52	44
52.55	38
52.58	56
52.61	54
52.64	55
52.67	55
52.7	65
52.73	58
52.76	61
52.79	62
52.82	61
52.85	63
52.88	67
52.91	61
52.94	46
52.97	67
53	48
53.03	56
53.06	52
53.09	71
53.12	62
53.15	60
53.18	44
53.21	66
53.24	50
53.27	33
53.3	38
53.33	38
53.36	50
53.39	37
53.42	30
53.45	31
53.48	39
53.51	50
53.54	47
53.57	39
53.6	48
53.63	57
53.66	63
53.69	65
53.72	67
53.75	63
53.78	75
53.81	75
53.84	78
53.87	99
53.9	61
53.93	96
53.96	73
53.99	80
54.02	75
54.05	75
54.08	80
54.11	80
54.14	57
54.17	59
54.2	66
54.23	70
54.26	59
54.29	50
54.32	48
54.35	41
54.38	49
54.41	48
54.44	40
54.47	55
54.5	38
54.53	34
54.56	47
54.59	58
54.62	41
54.65	47
54.68	52
54.71	52
54.74	36
54.77	50
54.8	47
54.83	60
54.86	45
54.89	39
54.92	47
54.95	43
54.98	41
55.01	27
55.04	37
55.07	36
55.1	32
55.13	27
55.16	29
55.19	23
55.22	36
55.25	36
55.28	25
55.31	34
55.34	40
55.37	41
55.4	27
55.43	32
55.46	34
55.49	28
55.52	27
55.55	35
55.58	25
55.61	36
55.64	34
55.67	33
55.7	43
55.73	35
55.76	43
55.79	35
55.82	38
55.85	34
55.88	33
55.91	39
55.94	36
55.97	35
56	34
56.03	38
56.06	43
56.09	33
56.12	36
56.15	30
56.18	49
56.21	49
56.24	45
56.27	57
56.3	57
56.33	55
56.36	62
56.39	69
56.42	77
56.45	87
56.48	80
56.51	91
56.54	103
56.57	101
56.6	81
56.63	99
56.66	93
56.69	81
56.72	104
56.75	81
56.78	81
56.81	92
56.84	89
56.87	90
56.9	78
56.93	84
56.96	86
56.99	81
57.02	79
57.05	85
57.08	70
57.11	46
57.14	67
57.17	46
57.2	46
57.23	36
57.26	38
57.29	44
57.32	49
57.35	35
57.38	35
57.41	38
57.44	32
57.47	48
57.5	29
57.53	31
57.56	25
57.59	32
57.62	38
57.65	39
57.68	46
57.71	34
57.74	46
57.77	39
57.8	43
57.83	39
57.86	41
57.89	46
57.92	35
57.95	39
57.98	48
58.01	39
58.04	36
58.07	42
58.1	40
58.13	45
58.16	48
58.19	55
58.22	57
58.25	54
58.28	52
58.31	54
58.34	53
58.37	68
58.4	52
58.43	54
58.46	62
58.49	54
58.52	72
58.55	68
58.58	47
58.61	55
58.64	41
58.67	48
58.7	47
58.73	46
58.76	55
58.79	33
58.82	42
58.85	31
58.88	38
58.91	40
58.94	36
58.97	30
59	35
59.03	30
59.06	27
59.09	33
59.12	21
59.15	22
59.18	18
59.21	34
59.24	29
59.27	19
59.3	23
59.33	34
59.36	31
59.39	29
59.42	27
59.45	35
59.48	35
59.51	30
59.54	38
59.57	30
59.6	47
59.63	35
59.66	32
59.69	36
59.72	32
59.75	48
59.78	50
59.81	39
59.84	43
59.87	45
59.9	40
59.93	49
59.96	41
59.99	46

## Sheet: FA-7
5	61
5.03	76
5.06	67
5.09	76
5.12	91
5.15	59
5.18	60
5.21	69
5.24	74
5.27	74
5.3	81
5.33	50
5.36	59
5.39	58
5.42	60
5.45	64
5.48	67
5.51	61
5.54	66
5.57	88
5.6	66
5.63	64
5.66	55
5.69	68
5.72	73
5.75	70
5.78	63
5.81	59
5.84	58
5.87	63
5.9	62
5.93	55
5.96	44
5.99	65
6.02	74
6.05	56
6.08	45
6.11	59
6.14	44
6.17	62
6.2	55
6.23	62
6.26	61
6.29	53
6.32	53
6.35	59
6.38	53
6.41	57
6.44	51
6.47	52
6.5	59
6.53	59
6.56	57
6.59	63
6.62	67
6.65	56
6.68	56
6.71	47
6.74	77
6.77	65
6.8	68
6.83	55
6.86	36
6.89	57
6.92	47
6.95	62
6.98	56
7.01	50
7.04	54
7.07	57
7.1	66
7.13	69
7.16	53
7.19	53
7.22	56
7.25	58
7.28	61
7.31	61
7.34	49
7.37	51
7.4	54
7.43	59
7.46	82
7.49	74
7.52	59
7.55	65
7.58	62
7.61	73
7.64	61
7.67	62
7.7	72
7.73	71
7.76	81
7.79	86
7.82	104
7.85	113
7.88	136
7.91	131
7.94	154
7.97	161
8	190
8.03	199
8.06	203
8.09	282
8.12	337
8.15	311
8.18	383
8.21	406
8.24	431
8.27	404
8.3	368
8.33	263
8.36	181
8.39	162
8.42	122
8.45	117
8.48	108
8.51	127
8.54	86
8.57	68
8.6	71
8.63	74
8.66	56
8.69	77
8.72	79
8.75	45
8.78	53
8.81	47
8.84	60
8.87	57
8.9	69
8.93	63
8.96	66
8.99	46
9.02	54
9.05	63
9.08	83
9.11	80
9.14	92
9.17	86
9.2	84
9.23	86
9.26	80
9.29	110
9.32	97
9.35	136
9.38	150
9.41	171
9.44	169
9.47	192
9.5	191
9.53	197
9.56	184
9.59	150
9.62	139
9.65	111
9.68	77
9.71	80
9.74	56
9.77	61
9.8	71
9.83	68
9.86	56
9.89	57
9.92	57
9.95	52
9.98	43
10.01	40
10.04	39
10.07	43
10.1	44
10.13	46
10.16	43
10.19	40
10.22	36
10.25	41
10.28	54
10.31	52
10.34	37
10.37	44
10.4	52
10.43	37
10.46	40
10.49	38
10.52	39
10.55	42
10.58	28
10.61	28
10.64	46
10.67	35
10.7	49
10.73	47
10.76	46
10.79	33
10.82	40
10.85	31
10.88	41
10.91	51
10.94	36
10.97	40
11	33
11.03	29
11.06	42
11.09	34
11.12	40
11.15	58
11.18	43
11.21	30
11.24	48
11.27	44
11.3	38
11.33	35
11.36	40
11.39	32
11.42	32
11.45	41
11.48	32
11.51	35
11.54	42
11.57	36
11.6	26
11.63	32
11.66	41
11.69	40
11.72	38
11.75	52
11.78	27
11.81	42
11.84	42
11.87	38
11.9	42
11.93	33
11.96	36
11.99	21
12.02	42
12.05	24
12.08	38
12.11	45
12.14	31
12.17	30
12.2	34
12.23	39
12.26	46
12.29	46
12.32	34
12.35	46
12.38	25
12.41	29
12.44	52
12.47	29
12.5	34
12.53	28
12.56	43
12.59	36
12.62	38
12.65	41
12.68	46
12.71	36
12.74	42
12.77	38
12.8	38
12.83	42
12.86	33
12.89	43
12.92	47
12.95	43
12.98	34
13.01	41
13.04	46
13.07	36
13.1	38
13.13	30
13.16	41
13.19	46
13.22	48
13.25	34
13.28	35
13.31	44
13.34	48
13.37	47
13.4	46
13.43	43
13.46	48
13.49	60
13.52	43
13.55	46
13.58	47
13.61	37
13.64	35
13.67	28
13.7	42
13.73	39
13.76	49
13.79	41
13.82	34
13.85	33
13.88	43
13.91	41
13.94	38
13.97	35
14	46
14.03	32
14.06	33
14.09	38
14.12	30
14.15	36
14.18	35
14.21	37
14.24	43
14.27	29
14.3	26
14.33	35
14.36	36
14.39	40
14.42	34
14.45	48
14.48	25
14.51	48
14.54	39
14.57	35
14.6	28
14.63	35
14.66	43
14.69	36
14.72	28
14.75	40
14.78	35
14.81	36
14.84	33
14.87	34
14.9	44
14.93	29
14.96	34
14.99	51
15.02	39
15.05	39
15.08	39
15.11	40
15.14	34
15.17	39
15.2	48
15.23	38
15.26	45
15.29	46
15.32	31
15.35	40
15.38	37
15.41	38
15.44	41
15.47	42
15.5	45
15.53	27
15.56	42
15.59	45
15.62	50
15.65	49
15.68	32
15.71	32
15.74	46
15.77	46
15.8	40
15.83	40
15.86	43
15.89	44
15.92	43
15.95	38
15.98	27
16.01	39
16.04	42
16.07	39
16.1	41
16.13	37
16.16	31
16.19	37
16.22	34
16.25	33
16.28	40
16.31	44
16.34	45
16.37	38
16.4	51
16.43	55
16.46	38
16.49	46
16.52	47
16.55	37
16.58	36
16.61	52
16.64	55
16.67	43
16.7	44
16.73	54
16.76	49
16.79	46
16.82	40
16.85	45
16.88	47
16.91	44
16.94	39
16.97	46
17	57
17.03	39
17.06	34
17.09	43
17.12	55
17.15	41
17.18	35
17.21	41
17.24	48
17.27	43
17.3	47
17.33	42
17.36	44
17.39	40
17.42	43
17.45	48
17.48	46
17.51	55
17.54	44
17.57	43
17.6	45
17.63	43
17.66	50
17.69	36
17.72	39
17.75	46
17.78	47
17.81	38
17.84	48
17.87	46
17.9	40
17.93	50
17.96	52
17.99	58
18.02	41
18.05	51
18.08	39
18.11	44
18.14	50
18.17	44
18.2	50
18.23	44
18.26	42
18.29	38
18.32	46
18.35	50
18.38	44
18.41	49
18.44	47
18.47	51
18.5	44
18.53	53
18.56	55
18.59	59
18.62	49
18.65	41
18.68	60
18.71	48
18.74	59
18.77	47
18.8	56
18.83	61
18.86	61
18.89	72
18.92	66
18.95	68
18.98	64
19.01	72
19.04	82
19.07	81
19.1	76
19.13	92
19.16	65
19.19	68
19.22	41
19.25	70
19.28	66
19.31	67
19.34	59
19.37	57
19.4	45
19.43	67
19.46	51
19.49	57
19.52	53
19.55	38
19.58	51
19.61	47
19.64	67
19.67	69
19.7	61
19.73	48
19.76	75
19.79	67
19.82	61
19.85	53
19.88	46
19.91	49
19.94	50
19.97	46
20	53
20.03	45
20.06	49
20.09	54
20.12	54
20.15	55
20.18	53
20.21	49
20.24	55
20.27	55
20.3	52
20.33	54
20.36	56
20.39	71
20.42	67
20.45	74
20.48	76
20.51	69
20.54	79
20.57	63
20.6	118
20.63	96
20.66	105
20.69	103
20.72	113
20.75	104
20.78	106
20.81	135
20.84	146
20.87	129
20.9	110
20.93	109
20.96	101
20.99	97
21.02	96
21.05	73
21.08	60
21.11	81
21.14	82
21.17	82
21.2	87
21.23	90
21.26	79
21.29	81
21.32	89
21.35	91
21.38	88
21.41	75
21.44	77
21.47	75
21.5	85
21.53	55
21.56	79
21.59	54
21.62	63
21.65	62
21.68	64
21.71	65
21.74	72
21.77	71
21.8	62
21.83	59
21.86	63
21.89	72
21.92	63
21.95	73
21.98	58
22.01	70
22.04	60
22.07	68
22.1	61
22.13	60
22.16	62
22.19	54
22.22	54
22.25	61
22.28	70
22.31	69
22.34	68
22.37	69
22.4	70
22.43	56
22.46	56
22.49	62
22.52	67
22.55	64
22.58	61
22.61	61
22.64	74
22.67	73
22.7	86
22.73	60
22.76	74
22.79	51
22.82	87
22.85	86
22.88	61
22.91	68
22.94	70
22.97	59
23	73
23.03	73
23.06	73
23.09	88
23.12	77
23.15	89
23.18	97
23.21	87
23.24	123
23.27	110
23.3	124
23.33	128
23.36	168
23.39	159
23.42	164
23.45	126
23.48	114
23.51	108
23.54	121
23.57	102
23.6	84
23.63	92
23.66	74
23.69	82
23.72	81
23.75	74
23.78	78
23.81	68
23.84	73
23.87	75
23.9	70
23.93	83
23.96	79
23.99	59
24.02	62
24.05	62
24.08	82
24.11	70
24.14	65
24.17	62
24.2	69
24.23	58
24.26	69
24.29	69
24.32	69
24.35	68
24.38	71
24.41	64
24.44	65
24.47	81
24.5	75
24.53	86
24.56	99
24.59	98
24.62	101
24.65	108
24.68	143
24.71	139
24.74	165
24.77	179
24.8	172
24.83	185
24.86	211
24.89	196
24.92	176
24.95	135
24.98	142
25.01	125
25.04	108
25.07	109
25.1	96
25.13	92
25.16	70
25.19	96
25.22	65
25.25	70
25.28	53
25.31	59
25.34	66
25.37	61
25.4	57
25.43	65
25.46	69
25.49	55
25.52	64
25.55	51
25.58	73
25.61	39
25.64	61
25.67	76
25.7	64
25.73	63
25.76	65
25.79	64
25.82	83
25.85	55
25.88	62
25.91	75
25.94	64
25.97	57
26	63
26.03	57
26.06	46
26.09	51
26.12	61
26.15	67
26.18	58
26.21	70
26.24	59
26.27	59
26.3	54
26.33	72
26.36	53
26.39	49
26.42	55
26.45	57
26.48	62
26.51	72
26.54	51
26.57	59
26.6	46
26.63	48
26.66	68
26.69	68
26.72	50
26.75	54
26.78	70
26.81	57
26.84	51
26.87	58
26.9	51
26.93	65
26.96	67
26.99	52
27.02	67
27.05	51
27.08	56
27.11	61
27.14	54
27.17	51
27.2	61
27.23	68
27.26	65
27.29	58
27.32	83
27.35	61
27.38	58
27.41	46
27.44	55
27.47	51
27.5	58
27.53	58
27.56	52
27.59	74
27.62	59
27.65	54
27.68	60
27.71	47
27.74	39
27.77	65
27.8	67
27.83	70
27.86	63
27.89	58
27.92	43
27.95	66
27.98	57
28.01	57
28.04	67
28.07	74
28.1	73
28.13	86
28.16	90
28.19	107
28.22	106
28.25	99
28.28	132
28.31	122
28.34	138
28.37	131
28.4	116
28.43	131
28.46	137
28.49	126
28.52	159
28.55	162
28.58	177
28.61	189
28.64	221
28.67	263
28.7	275
28.73	309
28.76	362
28.79	308
28.82	276
28.85	274
28.88	223
28.91	188
28.94	139
28.97	140
29	109
29.03	117
29.06	85
29.09	81
29.12	62
29.15	67
29.18	60
29.21	77
29.24	65
29.27	55
29.3	66
29.33	62
29.36	56
29.39	67
29.42	47
29.45	54
29.48	55
29.51	56
29.54	52
29.57	58
29.6	59
29.63	47
29.66	63
29.69	50
29.72	50
29.75	52
29.78	49
29.81	60
29.84	36
29.87	50
29.9	66
29.93	52
29.96	63
29.99	51
30.02	60
30.05	60
30.08	56
30.11	54
30.14	59
30.17	62
30.2	62
30.23	53
30.26	68
30.29	64
30.32	65
30.35	73
30.38	64
30.41	80
30.44	59
30.47	61
30.5	47
30.53	63
30.56	52
30.59	44
30.62	50
30.65	45
30.68	63
30.71	54
30.74	46
30.77	62
30.8	58
30.83	75
30.86	41
30.89	59
30.92	56
30.95	41
30.98	60
31.01	57
31.04	63
31.07	51
31.1	71
31.13	66
31.16	71
31.19	63
31.22	73
31.25	85
31.28	106
31.31	85
31.34	104
31.37	115
31.4	112
31.43	131
31.46	120
31.49	128
31.52	135
31.55	138
31.58	118
31.61	125
31.64	102
31.67	91
31.7	94
31.73	84
31.76	74
31.79	57
31.82	68
31.85	67
31.88	66
31.91	69
31.94	59
31.97	62
32	58
32.03	58
32.06	51
32.09	48
32.12	56
32.15	60
32.18	45
32.21	46
32.24	46
32.27	54
32.3	41
32.33	53
32.36	57
32.39	48
32.42	54
32.45	49
32.48	53
32.51	44
32.54	35
32.57	46
32.6	50
32.63	39
32.66	50
32.69	37
32.72	51
32.75	44
32.78	43
32.81	45
32.84	56
32.87	54
32.9	46
32.93	61
32.96	51
32.99	63
33.02	58
33.05	57
33.08	60
33.11	70
33.14	69
33.17	64
33.2	89
33.23	76
33.26	89
33.29	98
33.32	109
33.35	92
33.38	77
33.41	96
33.44	111
33.47	79
33.5	76
33.53	72
33.56	71
33.59	48
33.62	53
33.65	52
33.68	55
33.71	46
33.74	52
33.77	54
33.8	40
33.83	44
33.86	44
33.89	50
33.92	43
33.95	42
33.98	40
34.01	45
34.04	41
34.07	55
34.1	59
34.13	64
34.16	75
34.19	79
34.22	105
34.25	90
34.28	123
34.31	115
34.34	140
34.37	134
34.4	144
34.43	149
34.46	121
34.49	121
34.52	102
34.55	97
34.58	79
34.61	60
34.64	63
34.67	63
34.7	56
34.73	51
34.76	50
34.79	52
34.82	52
34.85	42
34.88	47
34.91	51
34.94	43
34.97	43
35	38
35.03	40
35.06	37
35.09	40
35.12	27
35.15	37
35.18	31
35.21	35
35.24	43
35.27	37
35.3	35
35.33	30
35.36	30
35.39	38
35.42	30
35.45	26
35.48	41
35.51	34
35.54	27
35.57	35
35.6	37
35.63	36
35.66	31
35.69	31
35.72	29
35.75	40
35.78	38
35.81	34
35.84	36
35.87	37
35.9	33
35.93	37
35.96	42
35.99	41
36.02	49
36.05	55
36.08	47
36.11	51
36.14	43
36.17	55
36.2	48
36.23	55
36.26	45
36.29	45
36.32	56
36.35	38
36.38	39
36.41	44
36.44	50
36.47	38
36.5	37
36.53	37
36.56	36
36.59	48
36.62	40
36.65	43
36.68	43
36.71	49
36.74	40
36.77	55
36.8	56
36.83	76
36.86	69
36.89	68
36.92	80
36.95	71
36.98	84
37.01	110
37.04	90
37.07	90
37.1	89
37.13	90
37.16	101
37.19	84
37.22	86
37.25	80
37.28	60
37.31	59
37.34	46
37.37	51
37.4	47
37.43	32
37.46	42
37.49	41
37.52	26
37.55	28
37.58	41
37.61	37
37.64	32
37.67	38
37.7	31
37.73	30
37.76	31
37.79	29
37.82	37
37.85	36
37.88	33
37.91	30
37.94	28
37.97	24
38	31
38.03	31
38.06	22
38.09	34
38.12	39
38.15	36
38.18	28
38.21	28
38.24	28
38.27	33
38.3	38
38.33	30
38.36	33
38.39	34
38.42	33
38.45	43
38.48	50
38.51	43
38.54	46
38.57	59
38.6	46
38.63	58
38.66	51
38.69	53
38.72	43
38.75	44
38.78	28
38.81	38
38.84	35
38.87	39
38.9	33
38.93	33
38.96	29
38.99	30
39.02	39
39.05	26
39.08	26
39.11	36
39.14	30
39.17	28
39.2	32
39.23	21
39.26	33
39.29	33
39.32	42
39.35	38
39.38	36
39.41	42
39.44	37
39.47	40
39.5	35
39.53	46
39.56	45
39.59	47
39.62	37
39.65	57
39.68	62
39.71	53
39.74	71
39.77	57
39.8	69
39.83	79
39.86	100
39.89	75
39.92	91
39.95	87
39.98	70
40.01	78
40.04	66
40.07	60
40.1	50
40.13	65
40.16	47
40.19	60
40.22	46
40.25	31
40.28	48
40.31	44
40.34	28
40.37	52
40.4	36
40.43	33
40.46	36
40.49	36
40.52	36
40.55	39
40.58	30
40.61	41
40.64	41
40.67	48
40.7	32
40.73	42
40.76	40
40.79	77
40.82	60
40.85	63
40.88	66
40.91	89
40.94	102
40.97	108
41	97
41.03	116
41.06	116
41.09	95
41.12	106
41.15	117
41.18	87
41.21	104
41.24	88
41.27	88
41.3	86
41.33	76
41.36	74
41.39	72
41.42	57
41.45	51
41.48	56
41.51	51
41.54	51
41.57	53
41.6	66
41.63	57
41.66	64
41.69	72
41.72	80
41.75	87
41.78	94
41.81	108
41.84	108
41.87	114
41.9	122
41.93	133
41.96	129
41.99	149
42.02	137
42.05	141
42.08	131
42.11	125
42.14	123
42.17	114
42.2	114
42.23	87
42.26	86
42.29	89
42.32	96
42.35	61
42.38	82
42.41	47
42.44	78
42.47	67
42.5	64
42.53	55
42.56	45
42.59	57
42.62	40
42.65	26
42.68	35
42.71	34
42.74	38
42.77	31
42.8	23
42.83	55
42.86	33
42.89	35
42.92	34
42.95	30
42.98	35
43.01	31
43.04	27
43.07	38
43.1	35
43.13	38
43.16	43
43.19	34
43.22	34
43.25	52
43.28	56
43.31	43
43.34	45
43.37	51
43.4	46
43.43	40
43.46	50
43.49	52
43.52	37
43.55	43
43.58	34
43.61	45
43.64	43
43.67	33
43.7	27
43.73	24
43.76	32
43.79	35
43.82	29
43.85	24
43.88	29
43.91	44
43.94	32
43.97	42
44	41
44.03	33
44.06	28
44.09	41
44.12	45
44.15	49
44.18	54
44.21	56
44.24	77
44.27	63
44.3	71
44.33	61
44.36	72
44.39	60
44.42	54
44.45	65
44.48	54
44.51	41
44.54	59
44.57	50
44.6	44
44.63	53
44.66	42
44.69	56
44.72	41
44.75	47
44.78	41
44.81	47
44.84	40
44.87	33
44.9	35
44.93	29
44.96	24
44.99	32
45.02	28
45.05	34
45.08	35
45.11	33
45.14	34
45.17	28
45.2	29
45.23	23
45.26	38
45.29	32
45.32	18
45.35	24
45.38	17
45.41	27
45.44	26
45.47	25
45.5	26
45.53	30
45.56	28
45.59	26
45.62	36
45.65	28
45.68	26
45.71	37
45.74	28
45.77	30
45.8	22
45.83	23
45.86	24
45.89	24
45.92	28
45.95	25
45.98	24
46.01	29
46.04	34
46.07	29
46.1	31
46.13	30
46.16	31
46.19	29
46.22	21
46.25	36
46.28	36
46.31	29
46.34	42
46.37	48
46.4	38
46.43	40
46.46	40
46.49	43
46.52	38
46.55	49
46.58	42
46.61	37
46.64	34
46.67	41
46.7	37
46.73	29
46.76	35
46.79	26
46.82	42
46.85	28
46.88	37
46.91	24
46.94	19
46.97	30
47	23
47.03	21
47.06	14
47.09	28
47.12	26
47.15	22
47.18	24
47.21	33
47.24	20
47.27	33
47.3	31
47.33	25
47.36	28
47.39	30
47.42	31
47.45	43
47.48	24
47.51	34
47.54	38
47.57	25
47.6	25
47.63	36
47.66	34
47.69	35
47.72	28
47.75	25
47.78	31
47.81	41
47.84	32
47.87	33
47.9	40
47.93	36
47.96	37
47.99	40
48.02	32
48.05	39
48.08	32
48.11	31
48.14	42
48.17	39
48.2	35
48.23	48
48.26	58
48.29	58
48.32	65
48.35	70
48.38	77
48.41	76
48.44	94
48.47	101
48.5	106
48.53	110
48.56	120
48.59	110
48.62	96
48.65	113
48.68	119
48.71	124
48.74	126
48.77	104
48.8	110
48.83	105
48.86	110
48.89	100
48.92	79
48.95	89
48.98	70
49.01	57
49.04	76
49.07	66
49.1	51
49.13	49
49.16	46
49.19	56
49.22	33
49.25	46
49.28	43
49.31	42
49.34	30
49.37	37
49.4	49
49.43	29
49.46	37
49.49	39
49.52	47
49.55	49
49.58	44
49.61	37
49.64	49
49.67	42
49.7	55
49.73	51
49.76	55
49.79	67
49.82	56
49.85	53
49.88	54
49.91	63
49.94	73
49.97	70
50	49

## Sheet: FA-10-RT-10min
5	68
5.03	47
5.06	56
5.09	53
5.12	50
5.15	66
5.18	36
5.21	53
5.24	48
5.27	36
5.3	54
5.33	53
5.36	57
5.39	56
5.42	45
5.45	67
5.48	50
5.51	46
5.54	48
5.57	55
5.6	60
5.63	54
5.66	52
5.69	47
5.72	55
5.75	66
5.78	47
5.81	47
5.84	57
5.87	52
5.9	53
5.93	36
5.96	55
5.99	41
6.02	44
6.05	36
6.08	43
6.11	28
6.14	44
6.17	40
6.2	47
6.23	44
6.26	37
6.29	36
6.32	53
6.35	44
6.38	43
6.41	33
6.44	33
6.47	44
6.5	31
6.53	41
6.56	40
6.59	39
6.62	48
6.65	48
6.68	46
6.71	54
6.74	39
6.77	41
6.8	45
6.83	41
6.86	40
6.89	38
6.92	44
6.95	44
6.98	42
7.01	34
7.04	47
7.07	51
7.1	39
7.13	51
7.16	44
7.19	41
7.22	47
7.25	30
7.28	37
7.31	40
7.34	49
7.37	46
7.4	42
7.43	34
7.46	42
7.49	48
7.52	44
7.55	49
7.58	45
7.61	71
7.64	66
7.67	55
7.7	67
7.73	69
7.76	65
7.79	66
7.82	81
7.85	77
7.88	82
7.91	110
7.94	113
7.97	133
8	160
8.03	141
8.06	184
8.09	186
8.12	248
8.15	248
8.18	331
8.21	365
8.24	427
8.27	500
8.3	566
8.33	631
8.36	838
8.39	881
8.42	953
8.45	1001
8.48	897
8.51	739
8.54	572
8.57	400
8.6	289
8.63	215
8.66	178
8.69	140
8.72	96
8.75	79
8.78	88
8.81	69
8.84	49
8.87	60
8.9	58
8.93	47
8.96	48
8.99	53
9.02	48
9.05	47
9.08	62
9.11	54
9.14	65
9.17	60
9.2	54
9.23	60
9.26	67
9.29	76
9.32	73
9.35	75
9.38	114
9.41	93
9.44	111
9.47	154
9.5	176
9.53	197
9.56	241
9.59	300
9.62	366
9.65	426
9.68	468
9.71	468
9.74	428
9.77	353
9.8	319
9.83	237
9.86	144
9.89	102
9.92	85
9.95	82
9.98	57
10.01	50
10.04	48
10.07	35
10.1	41
10.13	37
10.16	37
10.19	36
10.22	27
10.25	19
10.28	30
10.31	29
10.34	27
10.37	19
10.4	14
10.43	24
10.46	27
10.49	21
10.52	25
10.55	26
10.58	22
10.61	28
10.64	29
10.67	30
10.7	25
10.73	18
10.76	24
10.79	16
10.82	26
10.85	21
10.88	27
10.91	22
10.94	23
10.97	21
11	21
11.03	15
11.06	22
11.09	15
11.12	14
11.15	16
11.18	25
11.21	21
11.24	10
11.27	17
11.3	18
11.33	19
11.36	25
11.39	14
11.42	19
11.45	15
11.48	18
11.51	15
11.54	18
11.57	15
11.6	16
11.63	23
11.66	14
11.69	24
11.72	26
11.75	15
11.78	16
11.81	12
11.84	20
11.87	16
11.9	15
11.93	11
11.96	9
11.99	13
12.02	12
12.05	21
12.08	13
12.11	13
12.14	16
12.17	21
12.2	15
12.23	16
12.26	10
12.29	18
12.32	16
12.35	13
12.38	13
12.41	11
12.44	25
12.47	14
12.5	26
12.53	11
12.56	15
12.59	10
12.62	18
12.65	14
12.68	16
12.71	15
12.74	19
12.77	8
12.8	13
12.83	14
12.86	10
12.89	7
12.92	23
12.95	17
12.98	15
13.01	16
13.04	15
13.07	12
13.1	12
13.13	11
13.16	20
13.19	14
13.22	15
13.25	12
13.28	16
13.31	14
13.34	19
13.37	19
13.4	17
13.43	32
13.46	16
13.49	13
13.52	25
13.55	32
13.58	34
13.61	25
13.64	42
13.67	45
13.7	31
13.73	32
13.76	27
13.79	21
13.82	20
13.85	13
13.88	15
13.91	19
13.94	14
13.97	13
14	7
14.03	9
14.06	10
14.09	12
14.12	10
14.15	16
14.18	11
14.21	13
14.24	6
14.27	18
14.3	14
14.33	7
14.36	10
14.39	13
14.42	13
14.45	12
14.48	14
14.51	9
14.54	10
14.57	15
14.6	12
14.63	13
14.66	11
14.69	7
14.72	16
14.75	17
14.78	6
14.81	9
14.84	12
14.87	8
14.9	10
14.93	11
14.96	12
14.99	14
15.02	13
15.05	6
15.08	14
15.11	9
15.14	11
15.17	10
15.2	7
15.23	13
15.26	8
15.29	8
15.32	9
15.35	10
15.38	8
15.41	11
15.44	13
15.47	8
15.5	9
15.53	12
15.56	16
15.59	10
15.62	9
15.65	8
15.68	12
15.71	8
15.74	6
15.77	15
15.8	15
15.83	25
15.86	20
15.89	12
15.92	21
15.95	12
15.98	21
16.01	14
16.04	24
16.07	18
16.1	18
16.13	16
16.16	13
16.19	8
16.22	15
16.25	10
16.28	10
16.31	11
16.34	16
16.37	8
16.4	9
16.43	8
16.46	11
16.49	9
16.52	17
16.55	16
16.58	19
16.61	17
16.64	16
16.67	22
16.7	19
16.73	20
16.76	17
16.79	14
16.82	23
16.85	10
16.88	14
16.91	10
16.94	21
16.97	9
17	10
17.03	9
17.06	5
17.09	11
17.12	10
17.15	8
17.18	8
17.21	6
17.24	11
17.27	12
17.3	10
17.33	14
17.36	10
17.39	9
17.42	11
17.45	14
17.48	8
17.51	12
17.54	14
17.57	8
17.6	10
17.63	10
17.66	11
17.69	9
17.72	10
17.75	7
17.78	9
17.81	8
17.84	9
17.87	9
17.9	9
17.93	5
17.96	13
17.99	12
18.02	10
18.05	9
18.08	12
18.11	19
18.14	12
18.17	7
18.2	9
18.23	14
18.26	14
18.29	13
18.32	11
18.35	12
18.38	10
18.41	8
18.44	11
18.47	14
18.5	9
18.53	10
18.56	10
18.59	14
18.62	18
18.65	20
18.68	26
18.71	26
18.74	32
18.77	47
18.8	45
18.83	39
18.86	20
18.89	19
18.92	14
18.95	19
18.98	16
19.01	24
19.04	31
19.07	33
19.1	21
19.13	38
19.16	37
19.19	55
19.22	61
19.25	71
19.28	58
19.31	91
19.34	65
19.37	66
19.4	54
19.43	43
19.46	27
19.49	38
19.52	25
19.55	18
19.58	11
19.61	24
19.64	17
19.67	16
19.7	15
19.73	13
19.76	14
19.79	13
19.82	14
19.85	11
19.88	11
19.91	12
19.94	18
19.97	12
20	14
20.03	12
20.06	14
20.09	13
20.12	12
20.15	13
20.18	11
20.21	14
20.24	10
20.27	15
20.3	11
20.33	18
20.36	20
20.39	15
20.42	10
20.45	18
20.48	16
20.51	19
20.54	16
20.57	15
20.6	24
20.63	22
20.66	34
20.69	20
20.72	21
20.75	35
20.78	38
20.81	51
20.84	66
20.87	84
20.9	89
20.93	114
20.96	131
20.99	135
21.02	150
21.05	160
21.08	144
21.11	139
21.14	109
21.17	87
21.2	78
21.23	53
21.26	46
21.29	48
21.32	27
21.35	36
21.38	31
21.41	32
21.44	43
21.47	44
21.5	59
21.53	48
21.56	67
21.59	43
21.62	54
21.65	40
21.68	42
21.71	27
21.74	34
21.77	33
21.8	14
21.83	16
21.86	20
21.89	24
21.92	25
21.95	16
21.98	19
22.01	30
22.04	11
22.07	20
22.1	14
22.13	15
22.16	25
22.19	16
22.22	15
22.25	15
22.28	11
22.31	16
22.34	11
22.37	17
22.4	20
22.43	19
22.46	13
22.49	22
22.52	19
22.55	13
22.58	23
22.61	18
22.64	20
22.67	28
22.7	24
22.73	20
22.76	30
22.79	35
22.82	47
22.85	55
22.88	63
22.91	89
22.94	122
22.97	182
23	329
23.03	518
23.06	696
23.09	590
23.12	512
23.15	332
23.18	184
23.21	129
23.24	88
23.27	74
23.3	53
23.33	68
23.36	68
23.39	59
23.42	69
23.45	87
23.48	78
23.51	99
23.54	117
23.57	113
23.6	137
23.63	130
23.66	168
23.69	179
23.72	150
23.75	116
23.78	82
23.81	74
23.84	62
23.87	39
23.9	37
23.93	35
23.96	23
23.99	34
24.02	29
24.05	29
24.08	25
24.11	13
24.14	37
24.17	21
24.2	28
24.23	20
24.26	25
24.29	17
24.32	19
24.35	22
24.38	31
24.41	20
24.44	19
24.47	25
24.5	22
24.53	25
24.56	31
24.59	37
24.62	35
24.65	38
24.68	38
24.71	43
24.74	51
24.77	65
24.8	67
24.83	87
24.86	106
24.89	144
24.92	176
24.95	224
24.98	216
25.01	236
25.04	224
25.07	221
25.1	228
25.13	199
25.16	193
25.19	156
25.22	116
25.25	90
25.28	65
25.31	64
25.34	34
25.37	48
25.4	31
25.43	40
25.46	38
25.49	13
25.52	30
25.55	28
25.58	29
25.61	17
25.64	26
25.67	24
25.7	24
25.73	27
25.76	25
25.79	22
25.82	37
25.85	45
25.88	77
25.91	79
25.94	131
25.97	162
26	178
26.03	136
26.06	104
26.09	90
26.12	37
26.15	30
26.18	27
26.21	35
26.24	21
26.27	27
26.3	15
26.33	17
26.36	14
26.39	15
26.42	24
26.45	14
26.48	14
26.51	15
26.54	16
26.57	25
26.6	21
26.63	22
26.66	28
26.69	24
26.72	23
26.75	29
26.78	18
26.81	23
26.84	27
26.87	33
26.9	27
26.93	42
26.96	48
26.99	44
27.02	49
27.05	54
27.08	49
27.11	55
27.14	54
27.17	27
27.2	26
27.23	40
27.26	29
27.29	32
27.32	28
27.35	32
27.38	38
27.41	31
27.44	24
27.47	27
27.5	21
27.53	20
27.56	22
27.59	25
27.62	14
27.65	29
27.68	24
27.71	27
27.74	19
27.77	23
27.8	27
27.83	35
27.86	45
27.89	50
27.92	68
27.95	80
27.98	103
28.01	177
28.04	137
28.07	90
28.1	76
28.13	57
28.16	31
28.19	36
28.22	37
28.25	45
28.28	51
28.31	49
28.34	50
28.37	68
28.4	60
28.43	79
28.46	72
28.49	92
28.52	108
28.55	114
28.58	103
28.61	127
28.64	124
28.67	138
28.7	139
28.73	146
28.76	174
28.79	205
28.82	273
28.85	330
28.88	495
28.91	705
28.94	968
28.97	1534
29	1668
29.03	2019
29.06	2093
29.09	1491
29.12	1191
29.15	751
29.18	452
29.21	281
29.24	176
29.27	149
29.3	116
29.33	99
29.36	87
29.39	85
29.42	83
29.45	93
29.48	140
29.51	261
29.54	316
29.57	358
29.6	442
29.63	432
29.66	400
29.69	338
29.72	313
29.75	197
29.78	122
29.81	92
29.84	66
29.87	63
29.9	58
29.93	39
29.96	41
29.99	33
30.02	46
30.05	26
30.08	31
30.11	29
30.14	33
30.17	32
30.2	32
30.23	33
30.26	30
30.29	30
30.32	38
30.35	29
30.38	29
30.41	36
30.44	59
30.47	43
30.5	43
30.53	44
30.56	52
30.59	47
30.62	55
30.65	39
30.68	44
30.71	41
30.74	25
30.77	39
30.8	39
30.83	35
30.86	30
30.89	23
30.92	29
30.95	24
30.98	20
31.01	30
31.04	36
31.07	26
31.1	25
31.13	35
31.16	27
31.19	26
31.22	29
31.25	45
31.28	31
31.31	32
31.34	36
31.37	44
31.4	56
31.43	63
31.46	83
31.49	75
31.52	107
31.55	91
31.58	90
31.61	90
31.64	92
31.67	96
31.7	95
31.73	113
31.76	101
31.79	121
31.82	115
31.85	83
31.88	85
31.91	92
31.94	67
31.97	52
32	56
32.03	48
32.06	50
32.09	42
32.12	52
32.15	49
32.18	51
32.21	46
32.24	35
32.27	31
32.3	25
32.33	35
32.36	25
32.39	21
32.42	29
32.45	34
32.48	26
32.51	26
32.54	25
32.57	27
32.6	35
32.63	19
32.66	31
32.69	28
32.72	29
32.75	28
32.78	24
32.81	25
32.84	34
32.87	20
32.9	25
32.93	16
32.96	21
32.99	21
33.02	18
33.05	19
33.08	27
33.11	35
33.14	41
33.17	38
33.2	42
33.23	37
33.26	54
33.29	59
33.32	57
33.35	52
33.38	37
33.41	52
33.44	51
33.47	52
33.5	63
33.53	55
33.56	58
33.59	77
33.62	92
33.65	74
33.68	81
33.71	81
33.74	50
33.77	54
33.8	52
33.83	28
33.86	31
33.89	32
33.92	26
33.95	31
33.98	33
34.01	25
34.04	29
34.07	33
34.1	31
34.13	29
34.16	35
34.19	29
34.22	29
34.25	28
34.28	32
34.31	22
34.34	36
34.37	30
34.4	41
34.43	61
34.46	58
34.49	72
34.52	94
34.55	108
34.58	131
34.61	131
34.64	147
34.67	130
34.7	119
34.73	96
34.76	90
34.79	74
34.82	52
34.85	49
34.88	52
34.91	42
34.94	40
34.97	38
35	29
35.03	33
35.06	25
35.09	22
35.12	20
35.15	30
35.18	14
35.21	30
35.24	16
35.27	26
35.3	13
35.33	20
35.36	18
35.39	19
35.42	18
35.45	24
35.48	20
35.51	23
35.54	28
35.57	18
35.6	31
35.63	27
35.66	24
35.69	28
35.72	36
35.75	23
35.78	16
35.81	19
35.84	21
35.87	27
35.9	27
35.93	21
35.96	20
35.99	33
36.02	27
36.05	39
36.08	39
36.11	40
36.14	27
36.17	35
36.2	32
36.23	31
36.26	31
36.29	33
36.32	40
36.35	35
36.38	44
36.41	45
36.44	41
36.47	37
36.5	37
36.53	33
36.56	33
36.59	25
36.62	33
36.65	25
36.68	20
36.71	28
36.74	16
36.77	25
36.8	30
36.83	18
36.86	28
36.89	20
36.92	35
36.95	25
36.98	26
37.01	55
37.04	42
37.07	52
37.1	37
37.13	49
37.16	51
37.19	64
37.22	61
37.25	60
37.28	55
37.31	68
37.34	95
37.37	66
37.4	93
37.43	66
37.46	74
37.49	47
37.52	40
37.55	44
37.58	45
37.61	36
37.64	35
37.67	31
37.7	15
37.73	31
37.76	27
37.79	17
37.82	24
37.85	23
37.88	28
37.91	22
37.94	33
37.97	28
38	37
38.03	64
38.06	77
38.09	80
38.12	135
38.15	117
38.18	149
38.21	186
38.24	136
38.27	85
38.3	98
38.33	72
38.36	28
38.39	19
38.42	20
38.45	24
38.48	31
38.51	23
38.54	29
38.57	37
38.6	27
38.63	45
38.66	57
38.69	51
38.72	41
38.75	57
38.78	81
38.81	130
38.84	137
38.87	148
38.9	205
38.93	171
38.96	146
38.99	109
39.02	91
39.05	70
39.08	41
39.11	32
39.14	24
39.17	23
39.2	21
39.23	38
39.26	27
39.29	26
39.32	31
39.35	33
39.38	39
39.41	25
39.44	35
39.47	30
39.5	23
39.53	26
39.56	21
39.59	21
39.62	20
39.65	17
39.68	17
39.71	15
39.74	30
39.77	26
39.8	28
39.83	34
39.86	38
39.89	35
39.92	43
39.95	52
39.98	70
40.01	50
40.04	67
40.07	56
40.1	91
40.13	84
40.16	86
40.19	65
40.22	67
40.25	67
40.28	57
40.31	46
40.34	45
40.37	32
40.4	29
40.43	26
40.46	19
40.49	25
40.52	28
40.55	16
40.58	26
40.61	24
40.64	24
40.67	30
40.7	28
40.73	24
40.76	24
40.79	30
40.82	25
40.85	27
40.88	26
40.91	30
40.94	24
40.97	24
41	27
41.03	35
41.06	38
41.09	54
41.12	65
41.15	68
41.18	85
41.21	81
41.24	78
41.27	81
41.3	66
41.33	73
41.36	68
41.39	74
41.42	83
41.45	70
41.48	88
41.51	77
41.54	69
41.57	73
41.6	43
41.63	68
41.66	30
41.69	39
41.72	44
41.75	34
41.78	36
41.81	30
41.84	38
41.87	37
41.9	46
41.93	51
41.96	76
41.99	77
42.02	84
42.05	81
42.08	97
42.11	96
42.14	110
42.17	108
42.2	128
42.23	116
42.26	107
42.29	107
42.32	98
42.35	132
42.38	182
42.41	219
42.44	166
42.47	137
42.5	122
42.53	129
42.56	99
42.59	62
42.62	65
42.65	67
42.68	50
42.71	47
42.74	54
42.77	75
42.8	44
42.83	27
42.86	38
42.89	37
42.92	48
42.95	51
42.98	41
43.01	36
43.04	46
43.07	47
43.1	25
43.13	27
43.16	33
43.19	17
43.22	28
43.25	18
43.28	30
43.31	25
43.34	22
43.37	26
43.4	25
43.43	28
43.46	31
43.49	25
43.52	36
43.55	33
43.58	47
43.61	31
43.64	29
43.67	41
43.7	42
43.73	31
43.76	35
43.79	38
43.82	29
43.85	20
43.88	24
43.91	29
43.94	23
43.97	25
44	30
44.03	19
44.06	24
44.09	21
44.12	24
44.15	24
44.18	30
44.21	28
44.24	32
44.27	27
44.3	23
44.33	27
44.36	43
44.39	29
44.42	29
44.45	39
44.48	41
44.51	39
44.54	55
44.57	49
44.6	51
44.63	48
44.66	48
44.69	42
44.72	33
44.75	44
44.78	35
44.81	37
44.84	31
44.87	34
44.9	45
44.93	36
44.96	37
44.99	32
45.02	37
45.05	16
45.08	24
45.11	23
45.14	16
45.17	18
45.2	21
45.23	22
45.26	24
45.29	22
45.32	12
45.35	24
45.38	18
45.41	26
45.44	27
45.47	14
45.5	20
45.53	14
45.56	21
45.59	16
45.62	21
45.65	20
45.68	28
45.71	16
45.74	37
45.77	32
45.8	25
45.83	30
45.86	24
45.89	21
45.92	22
45.95	22
45.98	20
46.01	25
46.04	22
46.07	14
46.1	16
46.13	22
46.16	13
46.19	14
46.22	20
46.25	8
46.28	9
46.31	11
46.34	12
46.37	17
46.4	8
46.43	9
46.46	10
46.49	27
46.52	17
46.55	20
46.58	23
46.61	30
46.64	23
46.67	23
46.7	25
46.73	36
46.76	31
46.79	33
46.82	32
46.85	32
46.88	35
46.91	24
46.94	32
46.97	34
47	32
47.03	24
47.06	22
47.09	19
47.12	15
47.15	16
47.18	13
47.21	25
47.24	17
47.27	14
47.3	20
47.33	13
47.36	17
47.39	13
47.42	10
47.45	8
47.48	11
47.51	16
47.54	18
47.57	18
47.6	24
47.63	18
47.66	21
47.69	18
47.72	25
47.75	41
47.78	36
47.81	39
47.84	46
47.87	29
47.9	33
47.93	38
47.96	35
47.99	29
48.02	25
48.05	28
48.08	28
48.11	34
48.14	22
48.17	34
48.2	26
48.23	28
48.26	16
48.29	23
48.32	30
48.35	29
48.38	29
48.41	31
48.44	35
48.47	44
48.5	42
48.53	46
48.56	50
48.59	61
48.62	47
48.65	51
48.68	65
48.71	72
48.74	74
48.77	103
48.8	65
48.83	85
48.86	93
48.89	89
48.92	99
48.95	89
48.98	100
49.01	104
49.04	92
49.07	100
49.1	73
49.13	69
49.16	72
49.19	64
49.22	52
49.25	50
49.28	50
49.31	46
49.34	37
49.37	37
49.4	31
49.43	32
49.46	32
49.49	35
49.52	34
49.55	19
49.58	25
49.61	33
49.64	25
49.67	14
49.7	23
49.73	21
49.76	36
49.79	26
49.82	17
49.85	23
49.88	30
49.91	31
49.94	41
49.97	34
50	40
50.03	34
50.06	34
50.09	43
50.12	41
50.15	45
50.18	43
50.21	57
50.24	41
50.27	45
50.3	57
50.33	53
50.36	47
50.39	46
50.42	38
50.45	45
50.48	42
50.51	41
50.54	34
50.57	37
50.6	31
50.63	54
50.66	41
50.69	38
50.72	50
50.75	44
50.78	37
50.81	37
50.84	48
50.87	38
50.9	43
50.93	47
50.96	41
50.99	57
51.02	54
51.05	58
51.08	51
51.11	54
51.14	67
51.17	44
51.2	67
51.23	52
51.26	62
51.29	58
51.32	49
51.35	56
51.38	40
51.41	31
51.44	24
51.47	19
51.5	20
51.53	23
51.56	22
51.59	25
51.62	23
51.65	18
51.68	16
51.71	24
51.74	24
51.77	20
51.8	27
51.83	16
51.86	29
51.89	14
51.92	22
51.95	13
51.98	21
52.01	15
52.04	24
52.07	17
52.1	20
52.13	16
52.16	9
52.19	26
52.22	14
52.25	9
52.28	15
52.31	18
52.34	17
52.37	24
52.4	16
52.43	19
52.46	15
52.49	21
52.52	18
52.55	21
52.58	16
52.61	23
52.64	31
52.67	33
52.7	41
52.73	19
52.76	26
52.79	38
52.82	41
52.85	42
52.88	27
52.91	30
52.94	26
52.97	43
53	40
53.03	41
53.06	40
53.09	42
53.12	48
53.15	35
53.18	46
53.21	49
53.24	47
53.27	61
53.3	49
53.33	32
53.36	48
53.39	40
53.42	31
53.45	29
53.48	28
53.51	28
53.54	28
53.57	41
53.6	19
53.63	24
53.66	28
53.69	26
53.72	28
53.75	21
53.78	32
53.81	31
53.84	34
53.87	42
53.9	51
53.93	43
53.96	59
53.99	52
54.02	47
54.05	77
54.08	62
54.11	65
54.14	61
54.17	67
54.2	61
54.23	59
54.26	53
54.29	51
54.32	65
54.35	50
54.38	49
54.41	35
54.44	32
54.47	45
54.5	48
54.53	44
54.56	28
54.59	35
54.62	20
54.65	26
54.68	21
54.71	18
54.74	31
54.77	26
54.8	31
54.83	33
54.86	33
54.89	34
54.92	35
54.95	38
54.98	31
55.01	32
55.04	33
55.07	34
55.1	33
55.13	28
55.16	34
55.19	26
55.22	26
55.25	29
55.28	16
55.31	23
55.34	23
55.37	15
55.4	21
55.43	31
55.46	19
55.49	26
55.52	25
55.55	28
55.58	15
55.61	29
55.64	23
55.67	20
55.7	32
55.73	22
55.76	17
55.79	32
55.82	23
55.85	23
55.88	34
55.91	22
55.94	32
55.97	33
56	23
56.03	22
56.06	20
56.09	20
56.12	28
56.15	34
56.18	28
56.21	23
56.24	26
56.27	27
56.3	24
56.33	35
56.36	29
56.39	30
56.42	31
56.45	41
56.48	42
56.51	50
56.54	38
56.57	56
56.6	46
56.63	49
56.66	67
56.69	55
56.72	51
56.75	75
56.78	71
56.81	58
56.84	65
56.87	92
56.9	57
56.93	66
56.96	72
56.99	79
57.02	54
57.05	49
57.08	63
57.11	45
57.14	55
57.17	52
57.2	64
57.23	48
57.26	64
57.29	39
57.32	50
57.35	35
57.38	42
57.41	33
57.44	34
57.47	41
57.5	41
57.53	26
57.56	40
57.59	28
57.62	26
57.65	33
57.68	25
57.71	32
57.74	33
57.77	27
57.8	25
57.83	22
57.86	30
57.89	28
57.92	24
57.95	33
57.98	22
58.01	24
58.04	32
58.07	24
58.1	29
58.13	34
58.16	36
58.19	30
58.22	21
58.25	29
58.28	27
58.31	29
58.34	26
58.37	31
58.4	27
58.43	43
58.46	36
58.49	43
58.52	45
58.55	40
58.58	45
58.61	44
58.64	46
58.67	50
58.7	52
58.73	43
58.76	43
58.79	36
58.82	38
58.85	43
58.88	36
58.91	35
58.94	33
58.97	43
59	29
59.03	37
59.06	30
59.09	23
59.12	23
59.15	28
59.18	19
59.21	27
59.24	21
59.27	13
59.3	20
59.33	15
59.36	20
59.39	21
59.42	19
59.45	19
59.48	13
59.51	12
59.54	21
59.57	26
59.6	20
59.63	24
59.66	14
59.69	17
59.72	18
59.75	17
59.78	29
59.81	30
59.84	26
59.87	34
59.9	31
59.93	23
59.96	31
59.99	40

## Sheet: FA-50-RT-10min
2	596
2.03	513
2.06	511
2.09	529
2.12	456
2.15	436
2.18	434
2.21	368
2.24	358
2.27	333
2.3	326
2.33	317
2.36	296
2.39	263
2.42	261
2.45	255
2.48	253
2.51	262
2.54	237
2.57	263
2.6	223
2.63	224
2.66	204
2.69	182
2.72	228
2.75	196
2.78	196
2.81	182
2.84	195
2.87	155
2.9	176
2.93	156
2.96	145
2.99	160
3.02	146
3.05	142
3.08	170
3.11	145
3.14	146
3.17	146
3.2	130
3.23	152
3.26	126
3.29	140
3.32	134
3.35	143
3.38	132
3.41	119
3.44	130
3.47	123
3.5	152
3.53	106
3.56	127
3.59	102
3.62	124
3.65	131
3.68	132
3.71	110
3.74	110
3.77	100
3.8	118
3.83	95
3.86	116
3.89	97
3.92	119
3.95	112
3.98	105
4.01	103
4.04	113
4.07	98
4.1	100
4.13	83
4.16	99
4.19	89
4.22	92
4.25	70
4.28	86
4.31	96
4.34	92
4.37	83
4.4	82
4.43	89
4.46	89
4.49	89
4.52	93
4.55	91
4.58	83
4.61	74
4.64	70
4.67	84
4.7	88
4.73	78
4.76	60
4.79	63
4.82	62
4.85	80
4.88	81
4.91	79
4.94	87
4.97	72
5	90
5.03	70
5.06	70
5.09	67
5.12	69
5.15	60
5.18	70
5.21	58
5.24	70
5.27	88
5.3	65
5.33	76
5.36	71
5.39	73
5.42	63
5.45	55
5.48	77
5.51	65
5.54	50
5.57	60
5.6	67
5.63	71
5.66	62
5.69	47
5.72	55
5.75	64
5.78	63
5.81	71
5.84	52
5.87	76
5.9	71
5.93	58
5.96	60
5.99	62
6.02	54
6.05	51
6.08	52
6.11	66
6.14	58
6.17	57
6.2	49
6.23	51
6.26	63
6.29	58
6.32	64
6.35	62
6.38	57
6.41	37
6.44	71
6.47	55
6.5	57
6.53	58
6.56	59
6.59	70
6.62	56
6.65	58
6.68	67
6.71	52
6.74	48
6.77	52
6.8	50
6.83	46
6.86	48
6.89	50
6.92	48
6.95	52
6.98	50
7.01	53
7.04	72
7.07	52
7.1	52
7.13	40
7.16	56
7.19	46
7.22	50
7.25	55
7.28	57
7.31	52
7.34	48
7.37	56
7.4	45
7.43	61
7.46	51
7.49	49
7.52	59
7.55	72
7.58	68
7.61	46
7.64	64
7.67	83
7.7	80
7.73	87
7.76	74
7.79	90
7.82	105
7.85	101
7.88	113
7.91	133
7.94	147
7.97	155
8	213
8.03	218
8.06	263
8.09	315
8.12	397
8.15	487
8.18	604
8.21	713
8.24	819
8.27	861
8.3	692
8.33	368
8.36	149
8.39	107
8.42	91
8.45	70
8.48	65
8.51	56
8.54	38
8.57	52
8.6	39
8.63	39
8.66	47
8.69	50
8.72	56
8.75	50
8.78	60
8.81	47
8.84	37
8.87	49
8.9	55
8.93	61
8.96	48
8.99	64
9.02	49
9.05	42
9.08	77
9.11	74
9.14	52
9.17	83
9.2	71
9.23	84
9.26	107
9.29	112
9.32	145
9.35	142
9.38	165
9.41	205
9.44	279
9.47	347
9.5	446
9.53	528
9.56	420
9.59	219
9.62	101
9.65	66
9.68	55
9.71	64
9.74	52
9.77	62
9.8	40
9.83	51
9.86	39
9.89	44
9.92	30
9.95	59
9.98	36
10.01	46
10.04	56
10.07	46
10.1	43
10.13	42
10.16	51
10.19	41
10.22	31
10.25	40
10.28	36
10.31	27
10.34	50
10.37	39
10.4	47
10.43	38
10.46	32
10.49	38
10.52	33
10.55	36
10.58	44
10.61	36
10.64	48
10.67	35
10.7	39
10.73	38
10.76	43
10.79	30
10.82	30
10.85	40
10.88	34
10.91	35
10.94	37
10.97	37
11	35
11.03	23
11.06	50
11.09	34
11.12	30
11.15	33
11.18	34
11.21	26
11.24	41
11.27	36
11.3	29
11.33	29
11.36	29
11.39	36
11.42	40
11.45	24
11.48	35
11.51	46
11.54	29
11.57	34
11.6	28
11.63	31
11.66	36
11.69	28
11.72	29
11.75	32
11.78	38
11.81	49
11.84	36
11.87	24
11.9	41
11.93	33
11.96	33
11.99	43
12.02	21
12.05	32
12.08	26
12.11	37
12.14	33
12.17	30
12.2	39
12.23	33
12.26	41
12.29	46
12.32	27
12.35	34
12.38	32
12.41	28
12.44	25
12.47	32
12.5	38
12.53	30
12.56	35
12.59	25
12.62	39
12.65	33
12.68	36
12.71	40
12.74	38
12.77	27
12.8	34
12.83	34
12.86	34
12.89	37
12.92	36
12.95	36
12.98	29
13.01	36
13.04	32
13.07	34
13.1	34
13.13	22
13.16	30
13.19	29
13.22	33
13.25	37
13.28	33
13.31	38
13.34	53
13.37	39
13.4	55
13.43	63
13.46	53
13.49	56
13.52	43
13.55	42
13.58	42
13.61	33
13.64	36
13.67	45
13.7	31
13.73	37
13.76	26
13.79	28
13.82	28
13.85	25
13.88	26
13.91	27
13.94	34
13.97	28
14	33
14.03	29
14.06	25
14.09	27
14.12	36
14.15	30
14.18	23
14.21	31
14.24	27
14.27	32
14.3	35
14.33	29
14.36	28
14.39	35
14.42	39
14.45	21
14.48	39
14.51	40
14.54	33
14.57	44
14.6	26
14.63	25
14.66	32
14.69	30
14.72	14
14.75	33
14.78	27
14.81	24
14.84	36
14.87	35
14.9	29
14.93	24
14.96	24
14.99	33
15.02	28
15.05	41
15.08	35
15.11	25
15.14	24
15.17	28
15.2	27
15.23	29
15.26	30
15.29	32
15.32	24
15.35	23
15.38	38
15.41	29
15.44	30
15.47	21
15.5	21
15.53	31
15.56	22
15.59	21
15.62	32
15.65	37
15.68	21
15.71	30
15.74	31
15.77	31
15.8	36
15.83	34
15.86	31
15.89	45
15.92	22
15.95	34
15.98	35
16.01	23
16.04	24
16.07	26
16.1	26
16.13	28
16.16	27
16.19	25
16.22	32
16.25	35
16.28	26
16.31	16
16.34	33
16.37	19
16.4	39
16.43	32
16.46	28
16.49	31
16.52	26
16.55	32
16.58	25
16.61	23
16.64	23
16.67	18
16.7	18
16.73	24
16.76	33
16.79	24
16.82	32
16.85	28
16.88	19
16.91	31
16.94	24
16.97	32
17	26
17.03	22
17.06	24
17.09	17
17.12	27
17.15	24
17.18	19
17.21	21
17.24	21
17.27	19
17.3	34
17.33	24
17.36	16
17.39	27
17.42	26
17.45	22
17.48	23
17.51	29
17.54	28
17.57	15
17.6	17
17.63	16
17.66	23
17.69	15
17.72	24
17.75	20
17.78	19
17.81	26
17.84	23
17.87	23
17.9	23
17.93	21
17.96	22
17.99	23
18.02	20
18.05	20
18.08	18
18.11	23
18.14	32
18.17	17
18.2	31
18.23	16
18.26	25
18.29	22
18.32	29
18.35	27
18.38	33
18.41	35
18.44	29
18.47	30
18.5	23
18.53	27
18.56	35
18.59	53
18.62	42
18.65	33
18.68	23
18.71	26
18.74	20
18.77	22
18.8	23
18.83	42
18.86	30
18.89	40
18.92	35
18.95	40
18.98	67
19.01	62
19.04	109
19.07	125
19.1	113
19.13	95
19.16	80
19.19	49
19.22	24
19.25	22
19.28	21
19.31	35
19.34	38
19.37	19
19.4	23
19.43	31
19.46	23
19.49	19
19.52	21
19.55	14
19.58	18
19.61	15
19.64	20
19.67	21
19.7	20
19.73	23
19.76	26
19.79	20
19.82	22
19.85	16
19.88	21
19.91	19
19.94	22
19.97	20
20	20
20.03	11
20.06	24
20.09	13
20.12	25
20.15	21
20.18	19
20.21	25
20.24	18
20.27	27
20.3	22
20.33	25
20.36	20
20.39	30
20.42	28
20.45	34
20.48	36
20.51	37
20.54	31
20.57	46
20.6	59
20.63	91
20.66	94
20.69	111
20.72	143
20.75	154
20.78	164
20.81	172
20.84	189
20.87	143
20.9	160
20.93	127
20.96	86
20.99	52
21.02	34
21.05	40
21.08	29
21.11	34
21.14	35
21.17	40
21.2	35
21.23	51
21.26	56
21.29	71
21.32	79
21.35	75
21.38	79
21.41	60
21.44	62
21.47	42
21.5	41
21.53	39
21.56	30
21.59	18
21.62	24
21.65	30
21.68	20
21.71	24
21.74	34
21.77	20
21.8	29
21.83	31
21.86	22
21.89	28
21.92	16
21.95	27
21.98	20
22.01	28
22.04	21
22.07	23
22.1	26
22.13	35
22.16	24
22.19	17
22.22	30
22.25	19
22.28	12
22.31	31
22.34	26
22.37	26
22.4	30
22.43	28
22.46	30
22.49	35
22.52	37
22.55	38
22.58	40
22.61	63
22.64	83
22.67	71
22.7	107
22.73	99
22.76	107
22.79	149
22.82	233
22.85	444
22.88	443
22.91	370
22.94	245
22.97	112
23	71
23.03	56
23.06	43
23.09	53
23.12	45
23.15	57
23.18	55
23.21	75
23.24	85
23.27	108
23.3	136
23.33	136
23.36	134
23.39	143
23.42	196
23.45	209
23.48	196
23.51	166
23.54	118
23.57	69
23.6	55
23.63	56
23.66	38
23.69	41
23.72	31
23.75	31
23.78	28
23.81	28
23.84	27
23.87	26
23.9	17
23.93	30
23.96	33
23.99	33
24.02	22
24.05	23
24.08	31
24.11	28
24.14	28
24.17	36
24.2	38
24.23	22
24.26	23
24.29	35
24.32	28
24.35	34
24.38	30
24.41	34
24.44	47
24.47	49
24.5	51
24.53	57
24.56	75
24.59	90
24.62	123
24.65	165
24.68	175
24.71	267
24.74	367
24.77	355
24.8	357
24.83	369
24.86	353
24.89	337
24.92	289
24.95	237
24.98	143
25.01	84
25.04	77
25.07	69
25.1	45
25.13	39
25.16	35
25.19	26
25.22	34
25.25	21
25.28	27
25.31	30
25.34	30
25.37	21
25.4	33
25.43	26
25.46	29
25.49	32
25.52	25
25.55	34
25.58	32
25.61	51
25.64	57
25.67	73
25.7	104
25.73	130
25.76	174
25.79	138
25.82	112
25.85	80
25.88	43
25.91	31
25.94	32
25.97	24
26	21
26.03	30
26.06	22
26.09	26
26.12	18
26.15	22
26.18	27
26.21	28
26.24	22
26.27	29
26.3	28
26.33	29
26.36	25
26.39	29
26.42	30
26.45	37
26.48	24
26.51	29
26.54	23
26.57	37
26.6	34
26.63	31
26.66	29
26.69	38
26.72	63
26.75	45
26.78	61
26.81	63
26.84	49
26.87	51
26.9	29
26.93	31
26.96	33
26.99	32
27.02	41
27.05	36
27.08	40
27.11	42
27.14	47
27.17	46
27.2	36
27.23	31
27.26	29
27.29	39
27.32	25
27.35	20
27.38	27
27.41	33
27.44	31
27.47	32
27.5	47
27.53	24
27.56	32
27.59	30
27.62	29
27.65	35
27.68	42
27.71	59
27.74	68
27.77	128
27.8	106
27.83	75
27.86	66
27.89	53
27.92	45
27.95	36
27.98	47
28.01	35
28.04	37
28.07	50
28.1	45
28.13	55
28.16	66
28.19	79
28.22	80
28.25	115
28.28	134
28.31	152
28.34	152
28.37	125
28.4	145
28.43	153
28.46	137
28.49	168
28.52	161
28.55	165
28.58	205
28.61	228
28.64	280
28.67	322
28.7	399
28.73	546
28.76	731
28.79	792
28.82	1007
28.85	1351
28.88	1054
28.91	755
28.94	614
28.97	314
29	163
29.03	113
29.06	71
29.09	69
29.12	64
29.15	56
29.18	63
29.21	68
29.24	57
29.27	73
29.3	65
29.33	106
29.36	128
29.39	152
29.42	236
29.45	346
29.48	481
29.51	336
29.54	260
29.57	238
29.6	113
29.63	56
29.66	50
29.69	58
29.72	41
29.75	35
29.78	33
29.81	21
29.84	35
29.87	33
29.9	33
29.93	35
29.96	39
29.99	40
30.02	27
30.05	30
30.08	42
30.11	36
30.14	37
30.17	47
30.2	40
30.23	47
30.26	69
30.29	73
30.32	64
30.35	58
30.38	84
30.41	68
30.44	69
30.47	49
30.5	41
30.53	39
30.56	36
30.59	32
30.62	21
30.65	31
30.68	32
30.71	37
30.74	37
30.77	32
30.8	28
30.83	31
30.86	29
30.89	23
30.92	30
30.95	24
30.98	36
31.01	27
31.04	28
31.07	25
31.1	42
31.13	34
31.16	44
31.19	65
31.22	70
31.25	106
31.28	124
31.31	120
31.34	130
31.37	114
31.4	97
31.43	112
31.46	114
31.49	158
31.52	186
31.55	213
31.58	217
31.61	188
31.64	142
31.67	118
31.7	103
31.73	59
31.76	67
31.79	46
31.82	60
31.85	58
31.88	78
31.91	76
31.94	73
31.97	56
32	41
32.03	56
32.06	35
32.09	30
32.12	26
32.15	30
32.18	28
32.21	31
32.24	33
32.27	35
32.3	28
32.33	42
32.36	29
32.39	36
32.42	43
32.45	34
32.48	30
32.51	23
32.54	33
32.57	29
32.6	33
32.63	20
32.66	30
32.69	28
32.72	34
32.75	52
32.78	34
32.81	39
32.84	39
32.87	40
32.9	33
32.93	45
32.96	40
32.99	57
33.02	64
33.05	70
33.08	81
33.11	95
33.14	90
33.17	76
33.2	65
33.23	68
33.26	70
33.29	83
33.32	78
33.35	106
33.38	114
33.41	155
33.44	140
33.47	123
33.5	95
33.53	98
33.56	54
33.59	41
33.62	39
33.65	24
33.68	39
33.71	33
33.74	38
33.77	30
33.8	36
33.83	34
33.86	28
33.89	34
33.92	34
33.95	29
33.98	30
34.01	26
34.04	35
34.07	41
34.1	44
34.13	35
34.16	54
34.19	41
34.22	50
34.25	102
34.28	111
34.31	161
34.34	206
34.37	236
34.4	282
34.43	233
34.46	211
34.49	205
34.52	136
34.55	98
34.58	89
34.61	54
34.64	32
34.67	31
34.7	45
34.73	43
34.76	38
34.79	29
34.82	46
34.85	29
34.88	30
34.91	34
34.94	25
34.97	27
35	23
35.03	28
35.06	35
35.09	19
35.12	24
35.15	17
35.18	24
35.21	25
35.24	25
35.27	30
35.3	30
35.33	37
35.36	54
35.39	48
35.42	40
35.45	44
35.48	34
35.51	43
35.54	37
35.57	30
35.6	25
35.63	22
35.66	27
35.69	26
35.72	31
35.75	28
35.78	31
35.81	46
35.84	29
35.87	34
35.9	38
35.93	32
35.96	32
35.99	47
36.02	35
36.05	49
36.08	36
36.11	58
36.14	60
36.17	66
36.2	63
36.23	56
36.26	55
36.29	54
36.32	35
36.35	20
36.38	45
36.41	34
36.44	24
36.47	27
36.5	35
36.53	21
36.56	27
36.59	23
36.62	37
36.65	41
36.68	31
36.71	48
36.74	41
36.77	47
36.8	71
36.83	69
36.86	83
36.89	71
36.92	60
36.95	75
36.98	74
37.01	65
37.04	105
37.07	110
37.1	103
37.13	125
37.16	129
37.19	141
37.22	134
37.25	126
37.28	108
37.31	72
37.34	55
37.37	42
37.4	32
37.43	45
37.46	30
37.49	26
37.52	42
37.55	28
37.58	32
37.61	34
37.64	23
37.67	32
37.7	35
37.73	46
37.76	47
37.79	59
37.82	111
37.85	148
37.88	154
37.91	271
37.94	301
37.97	308
38	339
38.03	293
38.06	191
38.09	152
38.12	140
38.15	62
38.18	59
38.21	51
38.24	54
38.27	59
38.3	61
38.33	42
38.36	50
38.39	64
38.42	76
38.45	99
38.48	99
38.51	86
38.54	108
38.57	139
38.6	191
38.63	242
38.66	339
38.69	371
38.72	259
38.75	224
38.78	200
38.81	168
38.84	87
38.87	44
38.9	38
38.93	30
38.96	48
38.99	39
39.02	37
39.05	38
39.08	40
39.11	42
39.14	60
39.17	66
39.2	48
39.23	45
39.26	53
39.29	51
39.32	34
39.35	36
39.38	25
39.41	40
39.44	38
39.47	38
39.5	43
39.53	55
39.56	53
39.59	46
39.62	74
39.65	69
39.68	95
39.71	68
39.74	76
39.77	83
39.8	109
39.83	152
39.86	135
39.89	137
39.92	159
39.95	157
39.98	159
40.01	125
40.04	116
40.07	103
40.1	85
40.13	66
40.16	56
40.19	44
40.22	26
40.25	39
40.28	31
40.31	46
40.34	29
40.37	24
40.4	22
40.43	23
40.46	28
40.49	40
40.52	33
40.55	51
40.58	34
40.61	41
40.64	36
40.67	29
40.7	38
40.73	40
40.76	34
40.79	46
40.82	48
40.85	48
40.88	66
40.91	85
40.94	139
40.97	163
41	136
41.03	143
41.06	126
41.09	119
41.12	119
41.15	91
41.18	94
41.21	117
41.24	131
41.27	139
41.3	96
41.33	89
41.36	67
41.39	64
41.42	54
41.45	57
41.48	38
41.51	37
41.54	40
41.57	41
41.6	42
41.63	43
41.66	57
41.69	63
41.72	55
41.75	77
41.78	105
41.81	129
41.84	157
41.87	164
41.9	159
41.93	156
41.96	163
41.99	145
42.02	143
42.05	166
42.08	188
42.11	225
42.14	275
42.17	318
42.2	257
42.23	224
42.26	178
42.29	180
42.32	152
42.35	114
42.38	112
42.41	104
42.44	95
42.47	88
42.5	87
42.53	80
42.56	68
42.59	63
42.62	54
42.65	46
42.68	43
42.71	33
42.74	52
42.77	43
42.8	69
42.83	62
42.86	83
42.89	65
42.92	58
42.95	60
42.98	39
43.01	34
43.04	30
43.07	33
43.1	31
43.13	39
43.16	33
43.19	44
43.22	30
43.25	44
43.28	47
43.31	50
43.34	60
43.37	61
43.4	54
43.43	54
43.46	45
43.49	44
43.52	55
43.55	54
43.58	48
43.61	43
43.64	42
43.67	35
43.7	27
43.73	39
43.76	30
43.79	25
43.82	31
43.85	19
43.88	18
43.91	26
43.94	27
43.97	33
44	29
44.03	35
44.06	43
44.09	29
44.12	33
44.15	33
44.18	33
44.21	54
44.24	61
44.27	80
44.3	92
44.33	96
44.36	109
44.39	95
44.42	76
44.45	87
44.48	62
44.51	67
44.54	57
44.57	61
44.6	42
44.63	58
44.66	54
44.69	70
44.72	52
44.75	46
44.78	51
44.81	31
44.84	38
44.87	39
44.9	38
44.93	28
44.96	31
44.99	27
45.02	34
45.05	34
45.08	33
45.11	29
45.14	31
45.17	40
45.2	31
45.23	36
45.26	27
45.29	28
45.32	16
45.35	25
45.38	21
45.41	28
45.44	23
45.47	25
45.5	27
45.53	33
45.56	42
45.59	44
45.62	51
45.65	48
45.68	36
45.71	38
45.74	35
45.77	30
45.8	30
45.83	23
45.86	26
45.89	25
45.92	29
45.95	29
45.98	30
46.01	37
46.04	28
46.07	24
46.1	24
46.13	29
46.16	28
46.19	21
46.22	17
46.25	20
46.28	23
46.31	34
46.34	40
46.37	39
46.4	44
46.43	26
46.46	28
46.49	40
46.52	52
46.55	39
46.58	57
46.61	70
46.64	46
46.67	61
46.7	46
46.73	50
46.76	33
46.79	37
46.82	37
46.85	32
46.88	24
46.91	30
46.94	25
46.97	18
47	25
47.03	32
47.06	24
47.09	19
47.12	24
47.15	22
47.18	24
47.21	16
47.24	22
47.27	32
47.3	24
47.33	29
47.36	28
47.39	17
47.42	23
47.45	31
47.48	29
47.51	40
47.54	36
47.57	46
47.6	46
47.63	63
47.66	68
47.69	60
47.72	51
47.75	48
47.78	48
47.81	46
47.84	45
47.87	44
47.9	47
47.93	35
47.96	37
47.99	41
48.02	45
48.05	42
48.08	38
48.11	34
48.14	26
48.17	30
48.2	42
48.23	44
48.26	47
48.29	57
48.32	76
48.35	80
48.38	105
48.41	99
48.44	112
48.47	132
48.5	132
48.53	110
48.56	127
48.59	122
48.62	134
48.65	149
48.68	144
48.71	159
48.74	172
48.77	172
48.8	171
48.83	133
48.86	143
48.89	133
48.92	121
48.95	92
48.98	81
49.01	76
49.04	92
49.07	55
49.1	49
49.13	47
49.16	61
49.19	40
49.22	34
49.25	36
49.28	36
49.31	36
49.34	37
49.37	39
49.4	32
49.43	29
49.46	37
49.49	40
49.52	40
49.55	44
49.58	50
49.61	44
49.64	48
49.67	62
49.7	48
49.73	40
49.76	60
49.79	70
49.82	65
49.85	62
49.88	67
49.91	64
49.94	63
49.97	67
50	71
50.03	88
50.06	85
50.09	87
50.12	86
50.15	79
50.18	62
50.21	65
50.24	60
50.27	62
50.3	32
50.33	32
50.36	41
50.39	65
50.42	59
50.45	55
50.48	58
50.51	62
50.54	60
50.57	57
50.6	69
50.63	59
50.66	74
50.69	70
50.72	66
50.75	97
50.78	77
50.81	95
50.84	99
50.87	101
50.9	99
50.93	90
50.96	113
50.99	102
51.02	87
51.05	88
51.08	93
51.11	63
51.14	65
51.17	46
51.2	45
51.23	40
51.26	48
51.29	40
51.32	30
51.35	23
51.38	24
51.41	24
51.44	28
51.47	15
51.5	18
51.53	15
51.56	19
51.59	28
51.62	35
51.65	24
51.68	21
51.71	19
51.74	18
51.77	22
51.8	23
51.83	22
51.86	19
51.89	23
51.92	26
51.95	26
51.98	23
52.01	27
52.04	24
52.07	20
52.1	22
52.13	18
52.16	17
52.19	24
52.22	23
52.25	18
52.28	26
52.31	35
52.34	35
52.37	36
52.4	46
52.43	48
52.46	39
52.49	47
52.52	42
52.55	50
52.58	49
52.61	58
52.64	65
52.67	61
52.7	76
52.73	69
52.76	73
52.79	86
52.82	62
52.85	70
52.88	64
52.91	67
52.94	73
52.97	73
53	75
53.03	75
53.06	70
53.09	60
53.12	49
53.15	61
53.18	83
53.21	95
53.24	107
53.27	138
53.3	71
53.33	48
53.36	75
53.39	78
53.42	86
53.45	54
53.48	39
53.51	34
53.54	37
53.57	47
53.6	36
53.63	67
53.66	86
53.69	89
53.72	91
53.75	74
53.78	80
53.81	97
53.84	98
53.87	92
53.9	100
53.93	94
53.96	84
53.99	88
54.02	101
54.05	120
54.08	113
54.11	69
54.14	85
54.17	82
54.2	76
54.23	70
54.26	61
54.29	51
54.32	48
54.35	43
54.38	32
54.41	25
54.44	39
54.47	30
54.5	35
54.53	22
54.56	33
54.59	51
54.62	43
54.65	53
54.68	44
54.71	49
54.74	58
54.77	60
54.8	69
54.83	64
54.86	50
54.89	49
54.92	46
54.95	35
54.98	35
55.01	29
55.04	30
55.07	22
55.1	38
55.13	31
55.16	29
55.19	29
55.22	27
55.25	29
55.28	26
55.31	51
55.34	60
55.37	77
55.4	34
55.43	30
55.46	38
55.49	49
55.52	64
55.55	39
55.58	48
55.61	32
55.64	44
55.67	49
55.7	36
55.73	27
55.76	44
55.79	30
55.82	26
55.85	21
55.88	33
55.91	29
55.94	34
55.97	22
56	39
56.03	28
56.06	19
56.09	34
56.12	36
56.15	26
56.18	27
56.21	44
56.24	44
56.27	67
56.3	69
56.33	65
56.36	75
56.39	73
56.42	102
56.45	96
56.48	117
56.51	112
56.54	113
56.57	114
56.6	119
56.63	107
56.66	136
56.69	115
56.72	117
56.75	125
56.78	113
56.81	119
56.84	99
56.87	80
56.9	69
56.93	64
56.96	78
56.99	60
57.02	67
57.05	58
57.08	78
57.11	90
57.14	76
57.17	49
57.2	59
57.23	58
57.26	47
57.29	58
57.32	50
57.35	50
57.38	55
57.41	35
57.44	42
57.47	48
57.5	34
57.53	52
57.56	38
57.59	33
57.62	31
57.65	30
57.68	34
57.71	44
57.74	43
57.77	43
57.8	51
57.83	41
57.86	41
57.89	38
57.92	39
57.95	43
57.98	44
58.01	37
58.04	30
58.07	38
58.1	31
58.13	44
58.16	35
58.19	53
58.22	37
58.25	41
58.28	52
58.31	59
58.34	88
58.37	75
58.4	52
58.43	77
58.46	93
58.49	73
58.52	98
58.55	79
58.58	77
58.61	52
58.64	63
58.67	58
58.7	62
58.73	53
58.76	52
58.79	48
58.82	61
58.85	43
58.88	41
58.91	36
58.94	33
58.97	29
59	39
59.03	31
59.06	22
59.09	22
59.12	16
59.15	13
59.18	31
59.21	23
59.24	24
59.27	19
59.3	25
59.33	26
59.36	33
59.39	31
59.42	22
59.45	27
59.48	31
59.51	29
59.54	40
59.57	36
59.6	30
59.63	36
59.66	41
59.69	48
59.72	64
59.75	50
59.78	36
59.81	44
59.84	45
59.87	38
59.9	62
59.93	53
59.96	68
59.99	61

## Sheet: FA-70-RT 10 min
5	78
5.03	87
5.06	59
5.09	70
5.12	65
5.15	72
5.18	72
5.21	75
5.24	69
5.27	75
5.3	70
5.33	64
5.36	79
5.39	79
5.42	77
5.45	70
5.48	84
5.51	58
5.54	64
5.57	71
5.6	72
5.63	59
5.66	67
5.69	85
5.72	74
5.75	68
5.78	51
5.81	50
5.84	69
5.87	66
5.9	75
5.93	63
5.96	72
5.99	46
6.02	52
6.05	60
6.08	70
6.11	61
6.14	59
6.17	48
6.2	66
6.23	70
6.26	62
6.29	63
6.32	51
6.35	59
6.38	43
6.41	60
6.44	55
6.47	60
6.5	52
6.53	48
6.56	45
6.59	67
6.62	36
6.65	50
6.68	70
6.71	64
6.74	54
6.77	64
6.8	52
6.83	57
6.86	56
6.89	62
6.92	71
6.95	61
6.98	65
7.01	63
7.04	64
7.07	64
7.1	54
7.13	37
7.16	65
7.19	57
7.22	53
7.25	65
7.28	65
7.31	51
7.34	46
7.37	45
7.4	56
7.43	70
7.46	72
7.49	64
7.52	71
7.55	60
7.58	61
7.61	81
7.64	73
7.67	77
7.7	83
7.73	107
7.76	88
7.79	112
7.82	103
7.85	138
7.88	151
7.91	167
7.94	207
7.97	243
8	297
8.03	315
8.06	345
8.09	405
8.12	465
8.15	578
8.18	570
8.21	496
8.24	357
8.27	224
8.3	108
8.33	115
8.36	88
8.39	64
8.42	70
8.45	58
8.48	69
8.51	50
8.54	72
8.57	50
8.6	57
8.63	62
8.66	66
8.69	70
8.72	50
8.75	56
8.78	66
8.81	61
8.84	63
8.87	41
8.9	83
8.93	51
8.96	69
8.99	67
9.02	65
9.05	59
9.08	59
9.11	61
9.14	75
9.17	85
9.2	100
9.23	110
9.26	118
9.29	151
9.32	177
9.35	192
9.38	259
9.41	266
9.44	289
9.47	277
9.5	214
9.53	142
9.56	91
9.59	69
9.62	45
9.65	47
9.68	55
9.71	54
9.74	59
9.77	48
9.8	45
9.83	45
9.86	41
9.89	48
9.92	55
9.95	44
9.98	54
10.01	42
10.04	33
10.07	41
10.1	60
10.13	36
10.16	35
10.19	47
10.22	37
10.25	45
10.28	41
10.31	36
10.34	46
10.37	40
10.4	42
10.43	45
10.46	45
10.49	36
10.52	53
10.55	42
10.58	43
10.61	45
10.64	39
10.67	43
10.7	46
10.73	48
10.76	45
10.79	33
10.82	32
10.85	34
10.88	42
10.91	44
10.94	38
10.97	35
11	45
11.03	42
11.06	39
11.09	37
11.12	39
11.15	50
11.18	47
11.21	42
11.24	46
11.27	31
11.3	41
11.33	42
11.36	43
11.39	22
11.42	39
11.45	33
11.48	33
11.51	41
11.54	47
11.57	32
11.6	39
11.63	42
11.66	41
11.69	37
11.72	39
11.75	48
11.78	37
11.81	41
11.84	38
11.87	35
11.9	45
11.93	45
11.96	41
11.99	42
12.02	51
12.05	42
12.08	33
12.11	43
12.14	37
12.17	45
12.2	37
12.23	34
12.26	32
12.29	41
12.32	36
12.35	34
12.38	39
12.41	28
12.44	41
12.47	35
12.5	35
12.53	38
12.56	36
12.59	34
12.62	36
12.65	44
12.68	43
12.71	37
12.74	31
12.77	34
12.8	44
12.83	25
12.86	34
12.89	40
12.92	39
12.95	32
12.98	39
13.01	25
13.04	40
13.07	32
13.1	32
13.13	36
13.16	35
13.19	38
13.22	44
13.25	44
13.28	52
13.31	53
13.34	68
13.37	59
13.4	50
13.43	53
13.46	54
13.49	45
13.52	42
13.55	33
13.58	22
13.61	39
13.64	45
13.67	44
13.7	43
13.73	47
13.76	35
13.79	35
13.82	37
13.85	33
13.88	44
13.91	39
13.94	39
13.97	40
14	29
14.03	32
14.06	31
14.09	37
14.12	46
14.15	36
14.18	44
14.21	35
14.24	36
14.27	38
14.3	33
14.33	32
14.36	27
14.39	44
14.42	38
14.45	48
14.48	37
14.51	36
14.54	45
14.57	39
14.6	37
14.63	41
14.66	31
14.69	37
14.72	27
14.75	45
14.78	37
14.81	36
14.84	38
14.87	40
14.9	42
14.93	39
14.96	35
14.99	40
15.02	34
15.05	35
15.08	39
15.11	31
15.14	39
15.17	40
15.2	35
15.23	41
15.26	36
15.29	40
15.32	39
15.35	36
15.38	30
15.41	30
15.44	32
15.47	37
15.5	40
15.53	39
15.56	44
15.59	23
15.62	47
15.65	47
15.68	45
15.71	41
15.74	42
15.77	51
15.8	27
15.83	38
15.86	44
15.89	48
15.92	33
15.95	41
15.98	39
16.01	28
16.04	38
16.07	37
16.1	42
16.13	43
16.16	31
16.19	41
16.22	33
16.25	34
16.28	34
16.31	51
16.34	43
16.37	55
16.4	53
16.43	43
16.46	36
16.49	42
16.52	39
16.55	46
16.58	30
16.61	35
16.64	43
16.67	31
16.7	33
16.73	46
16.76	34
16.79	41
16.82	37
16.85	28
16.88	31
16.91	33
16.94	39
16.97	29
17	36
17.03	33
17.06	35
17.09	38
17.12	29
17.15	36
17.18	39
17.21	51
17.24	38
17.27	41
17.3	40
17.33	33
17.36	35
17.39	30
17.42	34
17.45	47
17.48	42
17.51	32
17.54	40
17.57	38
17.6	33
17.63	38
17.66	33
17.69	29
17.72	39
17.75	25
17.78	42
17.81	34
17.84	40
17.87	37
17.9	40
17.93	44
17.96	36
17.99	30
18.02	37
18.05	38
18.08	38
18.11	36
18.14	47
18.17	31
18.2	41
18.23	23
18.26	29
18.29	38
18.32	33
18.35	36
18.38	39
18.41	34
18.44	36
18.47	33
18.5	51
18.53	52
18.56	40
18.59	42
18.62	41
18.65	46
18.68	51
18.71	45
18.74	41
18.77	51
18.8	50
18.83	61
18.86	52
18.89	61
18.92	85
18.95	93
18.98	106
19.01	112
19.04	103
19.07	82
19.1	63
19.13	59
19.16	47
19.19	48
19.22	46
19.25	55
19.28	59
19.31	40
19.34	37
19.37	43
19.4	46
19.43	47
19.46	51
19.49	37
19.52	32
19.55	36
19.58	39
19.61	44
19.64	48
19.67	41
19.7	41
19.73	40
19.76	33
19.79	38
19.82	52
19.85	41
19.88	54
19.91	40
19.94	37
19.97	45
20	38
20.03	46
20.06	46
20.09	50
20.12	40
20.15	37
20.18	58
20.21	39
20.24	40
20.27	54
20.3	53
20.33	54
20.36	53
20.39	41
20.42	55
20.45	67
20.48	69
20.51	85
20.54	94
20.57	94
20.6	133
20.63	135
20.66	166
20.69	163
20.72	172
20.75	172
20.78	173
20.81	159
20.84	131
20.87	104
20.9	87
20.93	56
20.96	62
20.99	47
21.02	72
21.05	58
21.08	69
21.11	67
21.14	69
21.17	67
21.2	80
21.23	86
21.26	93
21.29	83
21.32	81
21.35	73
21.38	73
21.41	72
21.44	56
21.47	55
21.5	58
21.53	64
21.56	52
21.59	65
21.62	45
21.65	54
21.68	51
21.71	54
21.74	51
21.77	46
21.8	48
21.83	59
21.86	51
21.89	45
21.92	48
21.95	54
21.98	57
22.01	59
22.04	63
22.07	61
22.1	46
22.13	62
22.16	76
22.19	52
22.22	59
22.25	50
22.28	71
22.31	66
22.34	57
22.37	44
22.4	60
22.43	57
22.46	62
22.49	40
22.52	50
22.55	50
22.58	65
22.61	60
22.64	65
22.67	73
22.7	81
22.73	79
22.76	82
22.79	84
22.82	70
22.85	73
22.88	63
22.91	72
22.94	55
22.97	59
23	67
23.03	75
23.06	62
23.09	70
23.12	75
23.15	94
23.18	108
23.21	127
23.24	135
23.27	169
23.3	160
23.33	208
23.36	201
23.39	201
23.42	158
23.45	146
23.48	109
23.51	97
23.54	82
23.57	62
23.6	63
23.63	58
23.66	61
23.69	62
23.72	61
23.75	57
23.78	77
23.81	60
23.84	51
23.87	52
23.9	52
23.93	57
23.96	42
23.99	51
24.02	52
24.05	46
24.08	46
24.11	70
24.14	66
24.17	57
24.2	60
24.23	59
24.26	66
24.29	74
24.32	48
24.35	51
24.38	71
24.41	65
24.44	67
24.47	79
24.5	70
24.53	90
24.56	114
24.59	113
24.62	150
24.65	189
24.68	214
24.71	244
24.74	279
24.77	286
24.8	272
24.83	301
24.86	219
24.89	171
24.92	136
24.95	73
24.98	91
25.01	68
25.04	69
25.07	55
25.1	57
25.13	60
25.16	53
25.19	63
25.22	57
25.25	56
25.28	50
25.31	57
25.34	67
25.37	62
25.4	70
25.43	57
25.46	42
25.49	57
25.52	56
25.55	70
25.58	63
25.61	76
25.64	95
25.67	179
25.7	282
25.73	227
25.76	184
25.79	136
25.82	74
25.85	54
25.88	70
25.91	62
25.94	47
25.97	59
26	44
26.03	56
26.06	63
26.09	49
26.12	53
26.15	48
26.18	48
26.21	40
26.24	54
26.27	56
26.3	57
26.33	64
26.36	57
26.39	61
26.42	47
26.45	49
26.48	74
26.51	56
26.54	55
26.57	65
26.6	62
26.63	41
26.66	73
26.69	85
26.72	91
26.75	73
26.78	70
26.81	70
26.84	70
26.87	59
26.9	56
26.93	71
26.96	52
26.99	69
27.02	68
27.05	63
27.08	54
27.11	60
27.14	58
27.17	67
27.2	61
27.23	62
27.26	60
27.29	48
27.32	48
27.35	53
27.38	45
27.41	37
27.44	44
27.47	41
27.5	47
27.53	43
27.56	51
27.59	49
27.62	55
27.65	68
27.68	91
27.71	80
27.74	72
27.77	67
27.8	71
27.83	71
27.86	56
27.89	37
27.92	58
27.95	67
27.98	69
28.01	49
28.04	61
28.07	60
28.1	80
28.13	87
28.16	104
28.19	118
28.22	138
28.25	133
28.28	140
28.31	143
28.34	156
28.37	165
28.4	140
28.43	150
28.46	162
28.49	171
28.52	208
28.55	219
28.58	229
28.61	328
28.64	375
28.67	482
28.7	518
28.73	535
28.76	663
28.79	708
28.82	470
28.85	429
28.88	284
28.91	139
28.94	111
28.97	77
29	74
29.03	64
29.06	62
29.09	53
29.12	49
29.15	59
29.18	63
29.21	69
29.24	61
29.27	53
29.3	68
29.33	69
29.36	153
29.39	237
29.42	137
29.45	154
29.48	132
29.51	68
29.54	63
29.57	48
29.6	66
29.63	52
29.66	44
29.69	47
29.72	57
29.75	47
29.78	41
29.81	51
29.84	51
29.87	55
29.9	37
29.93	40
29.96	39
29.99	54
30.02	47
30.05	57
30.08	52
30.11	60
30.14	74
30.17	49
30.2	99
30.23	87
30.26	86
30.29	78
30.32	89
30.35	72
30.38	79
30.41	81
30.44	43
30.47	51
30.5	44
30.53	63
30.56	43
30.59	41
30.62	49
30.65	55
30.68	43
30.71	63
30.74	43
30.77	55
30.8	41
30.83	45
30.86	52
30.89	41
30.92	45
30.95	38
30.98	53
31.01	55
31.04	57
31.07	56
31.1	66
31.13	69
31.16	65
31.19	97
31.22	112
31.25	125
31.28	124
31.31	113
31.34	96
31.37	109
31.4	147
31.43	145
31.46	180
31.49	189
31.52	198
31.55	123
31.58	133
31.61	122
31.64	100
31.67	68
31.7	72
31.73	63
31.76	67
31.79	78
31.82	88
31.85	78
31.88	84
31.91	75
31.94	48
31.97	57
32	48
32.03	32
32.06	65
32.09	41
32.12	61
32.15	33
32.18	46
32.21	45
32.24	52
32.27	51
32.3	52
32.33	45
32.36	58
32.39	51
32.42	46
32.45	56
32.48	43
32.51	42
32.54	41
32.57	53
32.6	40
32.63	40
32.66	46
32.69	43
32.72	39
32.75	47
32.78	40
32.81	48
32.84	44
32.87	57
32.9	53
32.93	54
32.96	58
32.99	77
33.02	78
33.05	74
33.08	82
33.11	74
33.14	76
33.17	54
33.2	63
33.23	72
33.26	106
33.29	130
33.32	128
33.35	121
33.38	152
33.41	115
33.44	79
33.47	59
33.5	57
33.53	36
33.56	41
33.59	63
33.62	41
33.65	38
33.68	43
33.71	35
33.74	48
33.77	49
33.8	40
33.83	48
33.86	43
33.89	36
33.92	43
33.95	36
33.98	40
34.01	48
34.04	56
34.07	39
34.1	47
34.13	62
34.16	58
34.19	69
34.22	119
34.25	148
34.28	166
34.31	208
34.34	207
34.37	187
34.4	157
34.43	124
34.46	98
34.49	100
34.52	73
34.55	63
34.58	54
34.61	44
34.64	41
34.67	53
34.7	44
34.73	41
34.76	35
34.79	39
34.82	35
34.85	37
34.88	35
34.91	36
34.94	33
34.97	34
35	49
35.03	31
35.06	34
35.09	36
35.12	29
35.15	39
35.18	18
35.21	37
35.24	36
35.27	35
35.3	32
35.33	33
35.36	36
35.39	30
35.42	32
35.45	30
35.48	44
35.51	38
35.54	41
35.57	35
35.6	39
35.63	32
35.66	27
35.69	43
35.72	36
35.75	35
35.78	36
35.81	36
35.84	39
35.87	43
35.9	50
35.93	41
35.96	42
35.99	54
36.02	52
36.05	53
36.08	80
36.11	57
36.14	64
36.17	54
36.2	55
36.23	59
36.26	49
36.29	37
36.32	48
36.35	34
36.38	33
36.41	20
36.44	29
36.47	33
36.5	26
36.53	32
36.56	41
36.59	28
36.62	41
36.65	42
36.68	47
36.71	43
36.74	61
36.77	79
36.8	74
36.83	68
36.86	62
36.89	79
36.92	59
36.95	76
36.98	83
37.01	108
37.04	93
37.07	116
37.1	120
37.13	115
37.16	94
37.19	95
37.22	69
37.25	49
37.28	41
37.31	42
37.34	45
37.37	38
37.4	40
37.43	31
37.46	43
37.49	31
37.52	28
37.55	43
37.58	27
37.61	31
37.64	48
37.67	33
37.7	36
37.73	39
37.76	48
37.79	34
37.82	52
37.85	79
37.88	78
37.91	76
37.94	70
37.97	62
38	53
38.03	55
38.06	39
38.09	34
38.12	34
38.15	32
38.18	40
38.21	33
38.24	29
38.27	35
38.3	36
38.33	29
38.36	35
38.39	44
38.42	51
38.45	43
38.48	43
38.51	65
38.54	77
38.57	73
38.6	90
38.63	106
38.66	71
38.69	84
38.72	67
38.75	50
38.78	49
38.81	40
38.84	36
38.87	37
38.9	36
38.93	29
38.96	31
38.99	22
39.02	22
39.05	33
39.08	35
39.11	35
39.14	45
39.17	35
39.2	31
39.23	46
39.26	33
39.29	27
39.32	30
39.35	37
39.38	33
39.41	47
39.44	40
39.47	42
39.5	48
39.53	55
39.56	84
39.59	72
39.62	82
39.65	74
39.68	61
39.71	58
39.74	75
39.77	98
39.8	128
39.83	116
39.86	105
39.89	125
39.92	120
39.95	95
39.98	98
40.01	65
40.04	64
40.07	67
40.1	56
40.13	41
40.16	27
40.19	28
40.22	29
40.25	30
40.28	26
40.31	27
40.34	39
40.37	26
40.4	32
40.43	26
40.46	23
40.49	37
40.52	20
40.55	28
40.58	36
40.61	30
40.64	37
40.67	28
40.7	37
40.73	35
40.76	44
40.79	42
40.82	68
40.85	83
40.88	100
40.91	149
40.94	141
40.97	110
41	126
41.03	83
41.06	81
41.09	70
41.12	82
41.15	99
41.18	141
41.21	110
41.24	87
41.27	91
41.3	96
41.33	51
41.36	59
41.39	35
41.42	50
41.45	34
41.48	27
41.51	33
41.54	37
41.57	31
41.6	41
41.63	53
41.66	61
41.69	79
41.72	89
41.75	108
41.78	148
41.81	113
41.84	140
41.87	120
41.9	133
41.93	122
41.96	118
41.99	137
42.02	155
42.05	183
42.08	227
42.11	183
42.14	145
42.17	158
42.2	137
42.23	119
42.26	93
42.29	77
42.32	91
42.35	87
42.38	84
42.41	65
42.44	69
42.47	59
42.5	59
42.53	38
42.56	39
42.59	44
42.62	52
42.65	37
42.68	40
42.71	52
42.74	48
42.77	62
42.8	70
42.83	62
42.86	65
42.89	61
42.92	38
42.95	40
42.98	39
43.01	34
43.04	24
43.07	39
43.1	39
43.13	35
43.16	34
43.19	43
43.22	56
43.25	56
43.28	47
43.31	51
43.34	41
43.37	40
43.4	48
43.43	57
43.46	45
43.49	57
43.52	47
43.55	38
43.58	43
43.61	34
43.64	43
43.67	31
43.7	37
43.73	27
43.76	32
43.79	28
43.82	33
43.85	38
43.88	27
43.91	22
43.94	25
43.97	34
44	36
44.03	34
44.06	39
44.09	41
44.12	44
44.15	51
44.18	57
44.21	76
44.24	98
44.27	62
44.3	71
44.33	75
44.36	75
44.39	72
44.42	58
44.45	42
44.48	54
44.51	53
44.54	43
44.57	40
44.6	60
44.63	49
44.66	49
44.69	43
44.72	42
44.75	48
44.78	17
44.81	35
44.84	37
44.87	27
44.9	33
44.93	41
44.96	20
44.99	28
45.02	27
45.05	36
45.08	20
45.11	34
45.14	25
45.17	25
45.2	35
45.23	25
45.26	22
45.29	28
45.32	29
45.35	23
45.38	31
45.41	25
45.44	31
45.47	25
45.5	24
45.53	28
45.56	27
45.59	24
45.62	31
45.65	30
45.68	23
45.71	28
45.74	27
45.77	38
45.8	24
45.83	17
45.86	26
45.89	24
45.92	30
45.95	23
45.98	23
46.01	28
46.04	29
46.07	32
46.1	29
46.13	28
46.16	30
46.19	28
46.22	29
46.25	30
46.28	39
46.31	45
46.34	32
46.37	48
46.4	32
46.43	36
46.46	37
46.49	59
46.52	58
46.55	52
46.58	27
46.61	35
46.64	34
46.67	45
46.7	35
46.73	29
46.76	27
46.79	35
46.82	27
46.85	28
46.88	15
46.91	24
46.94	31
46.97	37
47	25
47.03	23
47.06	37
47.09	29
47.12	24
47.15	26
47.18	24
47.21	25
47.24	24
47.27	24
47.3	27
47.33	27
47.36	23
47.39	32
47.42	24
47.45	33
47.48	26
47.51	33
47.54	25
47.57	27
47.6	30
47.63	37
47.66	34
47.69	29
47.72	32
47.75	32
47.78	30
47.81	34
47.84	42
47.87	41
47.9	41
47.93	39
47.96	29
47.99	31
48.02	33
48.05	38
48.08	29
48.11	31
48.14	31
48.17	34
48.2	42
48.23	42
48.26	52
48.29	64
48.32	65
48.35	98
48.38	101
48.41	96
48.44	96
48.47	99
48.5	71
48.53	100
48.56	86
48.59	122
48.62	128
48.65	122
48.68	129
48.71	139
48.74	123
48.77	121
48.8	111
48.83	85
48.86	104
48.89	71
48.92	66
48.95	55
48.98	57
49.01	66
49.04	52
49.07	44
49.1	44
49.13	33
49.16	41
49.19	25
49.22	34
49.25	34
49.28	33
49.31	31
49.34	34
49.37	29
49.4	28
49.43	24
49.46	35
49.49	33
49.52	42
49.55	38
49.58	34
49.61	61
49.64	42
49.67	33
49.7	44
49.73	45
49.76	65
49.79	67
49.82	58
49.85	45
49.88	71
49.91	62
49.94	68
49.97	72
50	69
50.03	65
50.06	66
50.09	66
50.12	50
50.15	54
50.18	41
50.21	41
50.24	44
50.27	32
50.3	37
50.33	50
50.36	49
50.39	40
50.42	46
50.45	37
50.48	48
50.51	40
50.54	54
50.57	41
50.6	48
50.63	50
50.66	54
50.69	63
50.72	61
50.75	71
50.78	74
50.81	70
50.84	86
50.87	98
50.9	83
50.93	79
50.96	64
50.99	69
51.02	68
51.05	51
51.08	46
51.11	49
51.14	42
51.17	40
51.2	33
51.23	38
51.26	33
51.29	37
51.32	27
51.35	31
51.38	36
51.41	38
51.44	32
51.47	42
51.5	15
51.53	38
51.56	25
51.59	14
51.62	22
51.65	30
51.68	24
51.71	26
51.74	23
51.77	36
51.8	23
51.83	27
51.86	20
51.89	27
51.92	33
51.95	23
51.98	26
52.01	31
52.04	24
52.07	31
52.1	22
52.13	34
52.16	30
52.19	33
52.22	20
52.25	34
52.28	29
52.31	47
52.34	48
52.37	47
52.4	28
52.43	36
52.46	32
52.49	36
52.52	53
52.55	40
52.58	58
52.61	52
52.64	57
52.67	55
52.7	62
52.73	70
52.76	76
52.79	60
52.82	56
52.85	65
52.88	78
52.91	63
52.94	53
52.97	69
53	61
53.03	48
53.06	42
53.09	50
53.12	36
53.15	38
53.18	35
53.21	29
53.24	26
53.27	24
53.3	30
53.33	23
53.36	35
53.39	31
53.42	30
53.45	26
53.48	36
53.51	30
53.54	27
53.57	47
53.6	62
53.63	52
53.66	63
53.69	66
53.72	58
53.75	72
53.78	63
53.81	66
53.84	63
53.87	77
53.9	62
53.93	96
53.96	82
53.99	80
54.02	79
54.05	62
54.08	56
54.11	54
54.14	47
54.17	63
54.2	47
54.23	51
54.26	39
54.29	32
54.32	29
54.35	35
54.38	40
54.41	34
54.44	32
54.47	36
54.5	38
54.53	41
54.56	45
54.59	52
54.62	58
54.65	40
54.68	59
54.71	65
54.74	42
54.77	42
54.8	38
54.83	47
54.86	31
54.89	30
54.92	34
54.95	31
54.98	19
55.01	25
55.04	34
55.07	27
55.1	34
55.13	27
55.16	33
55.19	19
55.22	21
55.25	19
55.28	25
55.31	32
55.34	24
55.37	34
55.4	21
55.43	30
55.46	25
55.49	30
55.52	41
55.55	32
55.58	51
55.61	46
55.64	35
55.67	29
55.7	42
55.73	44
55.76	34
55.79	25
55.82	29
55.85	23
55.88	31
55.91	33
55.94	32
55.97	36
56	30
56.03	38
56.06	36
56.09	29
56.12	35
56.15	40
56.18	39
56.21	50
56.24	52
56.27	58
56.3	57
56.33	80
56.36	74
56.39	96
56.42	83
56.45	96
56.48	79
56.51	95
56.54	113
56.57	89
56.6	102
56.63	82
56.66	94
56.69	99
56.72	69
56.75	97
56.78	87
56.81	76
56.84	79
56.87	63
56.9	50
56.93	66
56.96	42
56.99	56
57.02	61
57.05	52
57.08	42
57.11	35
57.14	45
57.17	46
57.2	43
57.23	42
57.26	32
57.29	40
57.32	40
57.35	34
57.38	31
57.41	41
57.44	35
57.47	42
57.5	36
57.53	29
57.56	39
57.59	39
57.62	35
57.65	47
57.68	31
57.71	46
57.74	37
57.77	53
57.8	35
57.83	34
57.86	42
57.89	50
57.92	43
57.95	42
57.98	40
58.01	36
58.04	36
58.07	40
58.1	51
58.13	41
58.16	47
58.19	36
58.22	56
58.25	62
58.28	57
58.31	72
58.34	71
58.37	65
58.4	61
58.43	71
58.46	64
58.49	66
58.52	58
58.55	48
58.58	45
58.61	49
58.64	38
58.67	62
58.7	36
58.73	53
58.76	48
58.79	46
58.82	41
58.85	33
58.88	41
58.91	35
58.94	30
58.97	31
59	23
59.03	26
59.06	28
59.09	30
59.12	30
59.15	20
59.18	24
59.21	23
59.24	34
59.27	25
59.3	14
59.33	35
59.36	30
59.39	35
59.42	24
59.45	26
59.48	40
59.51	29
59.54	32
59.57	43
59.6	33
59.63	56
59.66	57
59.69	44
59.72	31
59.75	41
59.78	36
59.81	34
59.84	39
59.87	24
59.9	42
59.93	41
59.96	44
59.99	38

## Sheet: FA-100-RT 10 min
5	63
5.03	45
5.06	44
5.09	51
5.12	52
5.15	40
5.18	43
5.21	37
5.24	53
5.27	62
5.3	52
5.33	51
5.36	44
5.39	42
5.42	35
5.45	44
5.48	50
5.51	37
5.54	48
5.57	44
5.6	53
5.63	44
5.66	32
5.69	37
5.72	48
5.75	49
5.78	37
5.81	35
5.84	47
5.87	38
5.9	40
5.93	36
5.96	48
5.99	61
6.02	49
6.05	35
6.08	43
6.11	39
6.14	31
6.17	29
6.2	41
6.23	46
6.26	28
6.29	47
6.32	35
6.35	32
6.38	48
6.41	49
6.44	34
6.47	36
6.5	39
6.53	23
6.56	45
6.59	36
6.62	32
6.65	33
6.68	37
6.71	34
6.74	38
6.77	29
6.8	30
6.83	34
6.86	33
6.89	37
6.92	40
6.95	37
6.98	28
7.01	41
7.04	25
7.07	36
7.1	43
7.13	37
7.16	36
7.19	32
7.22	25
7.25	44
7.28	27
7.31	22
7.34	29
7.37	24
7.4	32
7.43	35
7.46	38
7.49	33
7.52	41
7.55	43
7.58	33
7.61	23
7.64	33
7.67	47
7.7	48
7.73	53
7.76	55
7.79	70
7.82	89
7.85	68
7.88	94
7.91	104
7.94	117
7.97	136
8	181
8.03	209
8.06	262
8.09	267
8.12	314
8.15	438
8.18	487
8.21	603
8.24	732
8.27	878
8.3	1134
8.33	1465
8.36	1757
8.39	1883
8.42	1739
8.45	1360
8.48	727
8.51	279
8.54	101
8.57	71
8.6	66
8.63	62
8.66	54
8.69	29
8.72	42
8.75	28
8.78	35
8.81	32
8.84	26
8.87	37
8.9	29
8.93	39
8.96	26
8.99	33
9.02	37
9.05	43
9.08	45
9.11	56
9.14	51
9.17	49
9.2	44
9.23	62
9.26	73
9.29	82
9.32	97
9.35	96
9.38	114
9.41	142
9.44	192
9.47	228
9.5	260
9.53	324
9.56	476
9.59	579
9.62	709
9.65	839
9.68	883
9.71	710
9.74	346
9.77	124
9.8	63
9.83	37
9.86	37
9.89	36
9.92	26
9.95	29
9.98	28
10.01	29
10.04	18
10.07	19
10.1	25
10.13	18
10.16	23
10.19	15
10.22	29
10.25	20
10.28	15
10.31	19
10.34	21
10.37	22
10.4	24
10.43	25
10.46	21
10.49	22
10.52	9
10.55	19
10.58	20
10.61	16
10.64	20
10.67	32
10.7	19
10.73	17
10.76	24
10.79	19
10.82	23
10.85	29
10.88	13
10.91	22
10.94	25
10.97	13
11	20
11.03	12
11.06	17
11.09	13
11.12	17
11.15	23
11.18	16
11.21	15
11.24	21
11.27	12
11.3	8
11.33	15
11.36	11
11.39	15
11.42	11
11.45	13
11.48	16
11.51	27
11.54	16
11.57	18
11.6	14
11.63	16
11.66	17
11.69	25
11.72	15
11.75	16
11.78	15
11.81	14
11.84	13
11.87	13
11.9	8
11.93	16
11.96	11
11.99	12
12.02	22
12.05	8
12.08	22
12.11	14
12.14	15
12.17	13
12.2	20
12.23	10
12.26	17
12.29	19
12.32	13
12.35	21
12.38	14
12.41	13
12.44	16
12.47	6
12.5	12
12.53	11
12.56	16
12.59	17
12.62	9
12.65	14
12.68	18
12.71	16
12.74	11
12.77	11
12.8	16
12.83	11
12.86	11
12.89	13
12.92	14
12.95	7
12.98	18
13.01	9
13.04	14
13.07	15
13.1	13
13.13	8
13.16	12
13.19	21
13.22	14
13.25	11
13.28	14
13.31	16
13.34	18
13.37	19
13.4	30
13.43	37
13.46	32
13.49	35
13.52	42
13.55	57
13.58	59
13.61	64
13.64	52
13.67	48
13.7	28
13.73	21
13.76	15
13.79	15
13.82	14
13.85	12
13.88	9
13.91	13
13.94	16
13.97	5
14	16
14.03	14
14.06	11
14.09	13
14.12	14
14.15	12
14.18	7
14.21	10
14.24	8
14.27	15
14.3	11
14.33	5
14.36	6
14.39	10
14.42	8
14.45	9
14.48	15
14.51	7
14.54	9
14.57	18
14.6	11
14.63	9
14.66	14
14.69	6
14.72	8
14.75	17
14.78	17
14.81	11
14.84	15
14.87	5
14.9	16
14.93	8
14.96	6
14.99	9
15.02	10
15.05	9
15.08	13
15.11	8
15.14	9
15.17	11
15.2	13
15.23	9
15.26	12
15.29	10
15.32	10
15.35	12
15.38	10
15.41	14
15.44	11
15.47	9
15.5	6
15.53	8
15.56	14
15.59	11
15.62	8
15.65	8
15.68	8
15.71	15
15.74	11
15.77	18
15.8	13
15.83	17
15.86	18
15.89	19
15.92	26
15.95	34
15.98	29
16.01	17
16.04	15
16.07	10
16.1	7
16.13	9
16.16	9
16.19	11
16.22	13
16.25	8
16.28	9
16.31	11
16.34	11
16.37	13
16.4	7
16.43	13
16.46	18
16.49	13
16.52	19
16.55	20
16.58	20
16.61	31
16.64	19
16.67	31
16.7	29
16.73	21
16.76	20
16.79	14
16.82	9
16.85	15
16.88	8
16.91	12
16.94	7
16.97	8
17	11
17.03	13
17.06	9
17.09	6
17.12	9
17.15	11
17.18	10
17.21	11
17.24	12
17.27	13
17.3	15
17.33	17
17.36	11
17.39	13
17.42	12
17.45	8
17.48	9
17.51	14
17.54	12
17.57	9
17.6	12
17.63	9
17.66	8
17.69	5
17.72	12
17.75	10
17.78	6
17.81	13
17.84	9
17.87	11
17.9	8
17.93	12
17.96	13
17.99	11
18.02	12
18.05	9
18.08	11
18.11	6
18.14	11
18.17	10
18.2	9
18.23	13
18.26	11
18.29	12
18.32	16
18.35	10
18.38	6
18.41	8
18.44	13
18.47	10
18.5	8
18.53	13
18.56	12
18.59	14
18.62	29
18.65	20
18.68	28
18.71	34
18.74	34
18.77	36
18.8	28
18.83	17
18.86	17
18.89	17
18.92	20
18.95	17
18.98	25
19.01	27
19.04	40
19.07	35
19.1	59
19.13	72
19.16	101
19.19	138
19.22	158
19.25	132
19.28	87
19.31	51
19.34	32
19.37	21
19.4	13
19.43	15
19.46	14
19.49	4
19.52	6
19.55	10
19.58	10
19.61	6
19.64	8
19.67	14
19.7	16
19.73	12
19.76	11
19.79	10
19.82	14
19.85	12
19.88	9
19.91	7
19.94	7
19.97	14
20	15
20.03	10
20.06	11
20.09	10
20.12	12
20.15	11
20.18	12
20.21	15
20.24	13
20.27	13
20.3	14
20.33	12
20.36	6
20.39	12
20.42	11
20.45	13
20.48	13
20.51	11
20.54	19
20.57	13
20.6	13
20.63	28
20.66	33
20.69	44
20.72	47
20.75	66
20.78	106
20.81	150
20.84	197
20.87	215
20.9	235
20.93	233
20.96	241
20.99	258
21.02	242
21.05	167
21.08	124
21.11	54
21.14	31
21.17	32
21.2	20
21.23	16
21.26	23
21.29	32
21.32	45
21.35	42
21.38	59
21.41	69
21.44	79
21.47	82
21.5	76
21.53	81
21.56	63
21.59	50
21.62	47
21.65	27
21.68	11
21.71	18
21.74	11
21.77	20
21.8	13
21.83	8
21.86	14
21.89	14
21.92	10
21.95	18
21.98	17
22.01	11
22.04	15
22.07	11
22.1	13
22.13	12
22.16	17
22.19	9
22.22	11
22.25	17
22.28	14
22.31	11
22.34	16
22.37	19
22.4	12
22.43	13
22.46	15
22.49	18
22.52	26
22.55	14
22.58	18
22.61	13
22.64	15
22.67	21
22.7	10
22.73	22
22.76	30
22.79	39
22.82	41
22.85	54
22.88	71
22.91	148
22.94	232
22.97	276
23	228
23.03	241
23.06	216
23.09	161
23.12	127
23.15	63
23.18	37
23.21	37
23.24	44
23.27	47
23.3	46
23.33	58
23.36	77
23.39	132
23.42	146
23.45	140
23.48	191
23.51	185
23.54	238
23.57	283
23.6	290
23.63	284
23.66	195
23.69	104
23.72	66
23.75	34
23.78	30
23.81	15
23.84	25
23.87	11
23.9	20
23.93	18
23.96	18
23.99	15
24.02	13
24.05	22
24.08	14
24.11	15
24.14	24
24.17	14
24.2	16
24.23	24
24.26	13
24.29	19
24.32	24
24.35	13
24.38	20
24.41	28
24.44	19
24.47	9
24.5	20
24.53	24
24.56	31
24.59	26
24.62	28
24.65	31
24.68	38
24.71	65
24.74	72
24.77	99
24.8	172
24.83	287
24.86	371
24.89	449
24.92	543
24.95	463
24.98	534
25.01	476
25.04	410
25.07	317
25.1	231
25.13	127
25.16	88
25.19	37
25.22	37
25.25	28
25.28	27
25.31	31
25.34	24
25.37	32
25.4	19
25.43	17
25.46	13
25.49	11
25.52	22
25.55	17
25.58	13
25.61	20
25.64	18
25.67	18
25.7	19
25.73	28
25.76	27
25.79	25
25.82	40
25.85	73
25.88	76
25.91	173
25.94	419
25.97	271
26	246
26.03	175
26.06	50
26.09	26
26.12	17
26.15	19
26.18	19
26.21	15
26.24	21
26.27	26
26.3	18
26.33	14
26.36	19
26.39	16
26.42	8
26.45	22
26.48	18
26.51	15
26.54	12
26.57	23
26.6	20
26.63	19
26.66	16
26.69	22
26.72	18
26.75	27
26.78	19
26.81	19
26.84	25
26.87	37
26.9	46
26.93	57
26.96	79
26.99	71
27.02	69
27.05	52
27.08	37
27.11	49
27.14	49
27.17	31
27.2	29
27.23	28
27.26	22
27.29	26
27.32	27
27.35	27
27.38	34
27.41	18
27.44	14
27.47	24
27.5	19
27.53	28
27.56	14
27.59	19
27.62	16
27.65	23
27.68	18
27.71	19
27.74	23
27.77	16
27.8	22
27.83	24
27.86	25
27.89	37
27.92	46
27.95	57
27.98	76
28.01	55
28.04	39
28.07	45
28.1	24
28.13	36
28.16	24
28.19	28
28.22	32
28.25	36
28.28	35
28.31	54
28.34	71
28.37	101
28.4	111
28.43	124
28.46	144
28.49	127
28.52	151
28.55	180
28.58	185
28.61	153
28.64	141
28.67	159
28.7	182
28.73	243
28.76	307
28.79	348
28.82	407
28.85	584
28.88	927
28.91	1303
28.94	1588
28.97	1742
29	2065
29.03	1808
29.06	1171
29.09	897
29.12	489
29.15	194
29.18	130
29.21	85
29.24	68
29.27	62
29.3	50
29.33	53
29.36	45
29.39	49
29.42	60
29.45	73
29.48	86
29.51	128
29.54	174
29.57	325
29.6	539
29.63	612
29.66	468
29.69	386
29.72	287
29.75	156
29.78	68
29.81	48
29.84	39
29.87	35
29.9	39
29.93	28
29.96	24
29.99	20
30.02	23
30.05	24
30.08	25
30.11	29
30.14	24
30.17	26
30.2	20
30.23	28
30.26	25
30.29	24
30.32	20
30.35	39
30.38	48
30.41	44
30.44	55
30.47	75
30.5	63
30.53	76
30.56	56
30.59	59
30.62	49
30.65	32
30.68	22
30.71	23
30.74	21
30.77	17
30.8	23
30.83	26
30.86	21
30.89	17
30.92	24
30.95	10
30.98	26
31.01	10
31.04	15
31.07	17
31.1	15
31.13	11
31.16	20
31.19	21
31.22	22
31.25	34
31.28	37
31.31	36
31.34	42
31.37	63
31.4	101
31.43	111
31.46	135
31.49	132
31.52	117
31.55	107
31.58	102
31.61	129
31.64	158
31.67	251
31.7	228
31.73	194
31.76	206
31.79	119
31.82	93
31.85	81
31.88	53
31.91	40
31.94	45
31.97	50
32	64
32.03	89
32.06	62
32.09	49
32.12	46
32.15	34
32.18	23
32.21	25
32.24	21
32.27	21
32.3	20
32.33	14
32.36	17
32.39	17
32.42	15
32.45	24
32.48	36
32.51	26
32.54	22
32.57	14
32.6	18
32.63	19
32.66	18
32.69	21
32.72	23
32.75	14
32.78	15
32.81	17
32.84	16
32.87	21
32.9	16
32.93	12
32.96	18
32.99	28
33.02	20
33.05	25
33.08	24
33.11	73
33.14	129
33.17	116
33.2	114
33.23	118
33.26	116
33.29	107
33.32	73
33.35	59
33.38	62
33.41	44
33.44	52
33.47	91
33.5	162
33.53	184
33.56	163
33.59	117
33.62	120
33.65	82
33.68	54
33.71	23
33.74	38
33.77	29
33.8	32
33.83	40
33.86	34
33.89	34
33.92	29
33.95	32
33.98	26
34.01	28
34.04	23
34.07	29
34.1	20
34.13	20
34.16	28
34.19	19
34.22	18
34.25	19
34.28	29
34.31	42
34.34	50
34.37	56
34.4	82
34.43	124
34.46	179
34.49	218
34.52	251
34.55	267
34.58	230
34.61	170
34.64	163
34.67	104
34.7	72
34.73	70
34.76	46
34.79	38
34.82	37
34.85	32
34.88	43
34.91	29
34.94	34
34.97	23
35	16
35.03	19
35.06	13
35.09	17
35.12	17
35.15	11
35.18	16
35.21	18
35.24	14
35.27	16
35.3	11
35.33	17
35.36	22
35.39	19
35.42	16
35.45	22
35.48	35
35.51	49
35.54	51
35.57	42
35.6	43
35.63	39
35.66	36
35.69	25
35.72	13
35.75	24
35.78	21
35.81	20
35.84	21
35.87	16
35.9	10
35.93	19
35.96	26
35.99	21
36.02	24
36.05	17
36.08	32
36.11	32
36.14	39
36.17	33
36.2	54
36.23	41
36.26	53
36.29	80
36.32	81
36.35	41
36.38	42
36.41	50
36.44	33
36.47	30
36.5	16
36.53	17
36.56	22
36.59	21
36.62	19
36.65	13
36.68	13
36.71	19
36.74	22
36.77	25
36.8	19
36.83	35
36.86	27
36.89	27
36.92	44
36.95	64
36.98	73
37.01	75
37.04	65
37.07	65
37.1	72
37.13	66
37.16	74
37.19	83
37.22	98
37.25	129
37.28	165
37.31	177
37.34	123
37.37	99
37.4	89
37.43	64
37.46	47
37.49	33
37.52	26
37.55	19
37.58	26
37.61	25
37.64	19
37.67	21
37.7	17
37.73	18
37.76	24
37.79	14
37.82	12
37.85	23
37.88	22
37.91	28
37.94	28
37.97	23
38	42
38.03	74
38.06	94
38.09	144
38.12	149
38.15	178
38.18	208
38.21	136
38.24	91
38.27	98
38.3	81
38.33	31
38.36	30
38.39	32
38.42	24
38.45	33
38.48	36
38.51	45
38.54	42
38.57	46
38.6	76
38.63	92
38.66	82
38.69	95
38.72	132
38.75	186
38.78	347
38.81	501
38.84	935
38.87	1242
38.9	735
38.93	496
38.96	632
38.99	451
39.02	162
39.05	58
39.08	50
39.11	31
39.14	38
39.17	26
39.2	33
39.23	32
39.26	33
39.29	56
39.32	60
39.35	52
39.38	33
39.41	49
39.44	40
39.47	38
39.5	20
39.53	20
39.56	32
39.59	28
39.62	26
39.65	28
39.68	29
39.71	39
39.74	54
39.77	72
39.8	68
39.83	41
39.86	66
39.89	102
39.92	95
39.95	120
39.98	121
40.01	145
40.04	163
40.07	187
40.1	168
40.13	157
40.16	118
40.19	96
40.22	77
40.25	49
40.28	45
40.31	34
40.34	22
40.37	18
40.4	22
40.43	20
40.46	19
40.49	29
40.52	18
40.55	22
40.58	16
40.61	30
40.64	22
40.67	19
40.7	41
40.73	41
40.76	29
40.79	30
40.82	37
40.85	33
40.88	39
40.91	33
40.94	36
40.97	45
41	41
41.03	65
41.06	95
41.09	145
41.12	168
41.15	115
41.18	114
41.21	107
41.24	106
41.27	76
41.3	60
41.33	102
41.36	151
41.39	135
41.42	105
41.45	76
41.48	82
41.51	68
41.54	43
41.57	38
41.6	26
41.63	18
41.66	17
41.69	21
41.72	29
41.75	28
41.78	32
41.81	34
41.84	60
41.87	61
41.9	87
41.93	113
41.96	129
41.99	147
42.02	171
42.05	152
42.08	139
42.11	127
42.14	120
42.17	125
42.2	160
42.23	190
42.26	201
42.29	176
42.32	182
42.35	186
42.38	242
42.41	185
42.44	142
42.47	119
42.5	170
42.53	169
42.56	108
42.59	86
42.62	60
42.65	69
42.68	58
42.71	47
42.74	37
42.77	18
42.8	26
42.83	28
42.86	32
42.89	45
42.92	59
42.95	48
42.98	58
43.01	59
43.04	48
43.07	33
43.1	38
43.13	33
43.16	30
43.19	20
43.22	22
43.25	14
43.28	25
43.31	25
43.34	26
43.37	30
43.4	40
43.43	42
43.46	66
43.49	52
43.52	47
43.55	41
43.58	37
43.61	33
43.64	43
43.67	53
43.7	46
43.73	37
43.76	32
43.79	37
43.82	33
43.85	33
43.88	20
43.91	15
43.94	10
43.97	10
44	13
44.03	14
44.06	15
44.09	12
44.12	16
44.15	16
44.18	28
44.21	16
44.24	21
44.27	27
44.3	27
44.33	45
44.36	50
44.39	72
44.42	84
44.45	87
44.48	85
44.51	81
44.54	80
44.57	83
44.6	65
44.63	42
44.66	44
44.69	53
44.72	47
44.75	19
44.78	35
44.81	49
44.84	43
44.87	47
44.9	26
44.93	29
44.96	19
44.99	27
45.02	20
45.05	16
45.08	12
45.11	16
45.14	15
45.17	18
45.2	17
45.23	17
45.26	21
45.29	14
45.32	16
45.35	19
45.38	19
45.41	16
45.44	23
45.47	12
45.5	15
45.53	16
45.56	22
45.59	24
45.62	22
45.65	18
45.68	35
45.71	47
45.74	31
45.77	27
45.8	32
45.83	26
45.86	31
45.89	24
45.92	23
45.95	16
45.98	23
46.01	20
46.04	22
46.07	17
46.1	10
46.13	15
46.16	26
46.19	18
46.22	15
46.25	18
46.28	19
46.31	17
46.34	16
46.37	16
46.4	14
46.43	23
46.46	19
46.49	31
46.52	28
46.55	25
46.58	22
46.61	39
46.64	38
46.67	47
46.7	39
46.73	38
46.76	32
46.79	37
46.82	29
46.85	25
46.88	30
46.91	16
46.94	27
46.97	16
47	13
47.03	17
47.06	10
47.09	15
47.12	11
47.15	10
47.18	10
47.21	16
47.24	16
47.27	15
47.3	25
47.33	8
47.36	10
47.39	14
47.42	16
47.45	12
47.48	18
47.51	17
47.54	15
47.57	20
47.6	18
47.63	24
47.66	21
47.69	15
47.72	20
47.75	29
47.78	26
47.81	39
47.84	31
47.87	17
47.9	28
47.93	34
47.96	42
47.99	39
48.02	52
48.05	40
48.08	19
48.11	25
48.14	27
48.17	28
48.2	21
48.23	13
48.26	14
48.29	16
48.32	25
48.35	27
48.38	12
48.41	31
48.44	36
48.47	55
48.5	66
48.53	98
48.56	104
48.59	103
48.62	101
48.65	104
48.68	85
48.71	98
48.74	104
48.77	127
48.8	115
48.83	160
48.86	177
48.89	168
48.92	153
48.95	130
48.98	109
49.01	117
49.04	113
49.07	67
49.1	59
49.13	60
49.16	68
49.19	55
49.22	40
49.25	31
49.28	45
49.31	46
49.34	26
49.37	33
49.4	37
49.43	22
49.46	25
49.49	18
49.52	31
49.55	22
49.58	20
49.61	17
49.64	35
49.67	36
49.7	26
49.73	26
49.76	39
49.79	49
49.82	38
49.85	34
49.88	48
49.91	44
49.94	55
49.97	58
50	55
50.03	37
50.06	52
50.09	72
50.12	87
50.15	67
50.18	121
50.21	88
50.24	78
50.27	68
50.3	50
50.33	49
50.36	33
50.39	35
50.42	26
50.45	32
50.48	24
50.51	48
50.54	31
50.57	37
50.6	64
50.63	37
50.66	61
50.69	48
50.72	60
50.75	53
50.78	47
50.81	48
50.84	48
50.87	57
50.9	90
50.93	82
50.96	80
50.99	85
51.02	87
51.05	88
51.08	92
51.11	92
51.14	77
51.17	78
51.2	61
51.23	44
51.26	33
51.29	29
51.32	42
51.35	31
51.38	19
51.41	25
51.44	16
51.47	20
51.5	18
51.53	22
51.56	15
51.59	18
51.62	17
51.65	12
51.68	16
51.71	19
51.74	16
51.77	9
51.8	9
51.83	18
51.86	21
51.89	13
51.92	16
51.95	10
51.98	19
52.01	19
52.04	9
52.07	19
52.1	24
52.13	17
52.16	18
52.19	20
52.22	18
52.25	14
52.28	12
52.31	14
52.34	26
52.37	17
52.4	17
52.43	23
52.46	15
52.49	32
52.52	32
52.55	43
52.58	34
52.61	22
52.64	23
52.67	33
52.7	41
52.73	47
52.76	54
52.79	59
52.82	57
52.85	48
52.88	73
52.91	79
52.94	68
52.97	86
53	58
53.03	53
53.06	60
53.09	71
53.12	67
53.15	71
53.18	73
53.21	53
53.24	60
53.27	82
53.3	153
53.33	180
53.36	79
53.39	62
53.42	74
53.45	94
53.48	82
53.51	61
53.54	35
53.57	23
53.6	31
53.63	25
53.66	32
53.69	20
53.72	24
53.75	41
53.78	70
53.81	84
53.84	86
53.87	65
53.9	55
53.93	80
53.96	84
53.99	87
54.02	80
54.05	70
54.08	70
54.11	105
54.14	99
54.17	109
54.2	79
54.23	64
54.26	67
54.29	71
54.32	61
54.35	49
54.38	45
54.41	35
54.44	29
54.47	18
54.5	26
54.53	27
54.56	34
54.59	26
54.62	21
54.65	18
54.68	31
54.71	41
54.74	45
54.77	52
54.8	54
54.83	42
54.86	49
54.89	67
54.92	53
54.95	34
54.98	34
55.01	28
55.04	31
55.07	22
55.1	26
55.13	18
55.16	16
55.19	12
55.22	20
55.25	18
55.28	16
55.31	14
55.34	10
55.37	12
55.4	15
55.43	23
55.46	25
55.49	22
55.52	22
55.55	12
55.58	17
55.61	24
55.64	25
55.67	22
55.7	37
55.73	51
55.76	30
55.79	27
55.82	31
55.85	24
55.88	26
55.91	30
55.94	25
55.97	18
56	18
56.03	21
56.06	20
56.09	25
56.12	29
56.15	23
56.18	26
56.21	26
56.24	30
56.27	27
56.3	33
56.33	31
56.36	31
56.39	53
56.42	38
56.45	47
56.48	64
56.51	89
56.54	81
56.57	94
56.6	99
56.63	96
56.66	92
56.69	101
56.72	115
56.75	120
56.78	103
56.81	109
56.84	93
56.87	113
56.9	114
56.93	88
56.96	75
56.99	66
57.02	75
57.05	68
57.08	76
57.11	56
57.14	40
57.17	45
57.2	45
57.23	52
57.26	40
57.29	45
57.32	31
57.35	38
57.38	44
57.41	42
57.44	40
57.47	42
57.5	27
57.53	32
57.56	32
57.59	31
57.62	28
57.65	36
57.68	25
57.71	17
57.74	21
57.77	17
57.8	26
57.83	26
57.86	40
57.89	43
57.92	45
57.95	41
57.98	28
58.01	38
58.04	30
58.07	24
58.1	35
58.13	31
58.16	19
58.19	27
58.22	32
58.25	40
58.28	49
58.31	37
58.34	39
58.37	37
58.4	41
58.43	43
58.46	76
58.49	65
58.52	65
58.55	69
58.58	58
58.61	69
58.64	78
58.67	71
58.7	62
58.73	49
58.76	35
58.79	51
58.82	38
58.85	44
58.88	43
58.91	31
58.94	39
58.97	29
59	21
59.03	20
59.06	22
59.09	34
59.12	25
59.15	12
59.18	16
59.21	16
59.24	20
59.27	18
59.3	14
59.33	11
59.36	20
59.39	20
59.42	12
59.45	19
59.48	15
59.51	19
59.54	30
59.57	14
59.6	29
59.63	28
59.66	20
59.69	28
59.72	29
59.75	26
59.78	35
59.81	34
59.84	35
59.87	21
59.9	40
59.93	35
59.96	29
59.99	32
