# Supplementary material for: Data-informed discovery of hydrolytic nanozymes
Source: Nat Commun. 2022 Feb 11;13:827. doi: 10.1038/s41467-022-28344-2 (PMC8837776; doi:10.1038/s41467-022-28344-2)
Supplement: Supplementary file 4 — Source Data [file 41467_2022_28344_MOESM4_ESM.zip › Source Data_NCOMMS-21-01890A/Fig. S6/Fig. S6c/TFA-series.xlsx]

## Sheet: Sheet1
TFA-0.1-RT 10min
5	46
5.03	54
5.06	60
5.09	68
5.12	52
5.15	63
5.18	59
5.21	64
5.24	70
5.27	51
5.3	51
5.33	60
5.36	53
5.39	62
5.42	65
5.45	65
5.48	65
5.51	64
5.54	66
5.57	64
5.6	63
5.63	61
5.66	51
5.69	50
5.72	52
5.75	52
5.78	64
5.81	58
5.84	56
5.87	70
5.9	48
5.93	43
5.96	69
5.99	56
6.02	50
6.05	57
6.08	47
6.11	53
6.14	66
6.17	58
6.2	69
6.23	47
6.26	48
6.29	62
6.32	61
6.35	42
6.38	56
6.41	42
6.44	51
6.47	47
6.5	49
6.53	62
6.56	56
6.59	53
6.62	48
6.65	50
6.68	52
6.71	43
6.74	61
6.77	48
6.8	55
6.83	55
6.86	47
6.89	64
6.92	43
6.95	55
6.98	55
7.01	38
7.04	48
7.07	69
7.1	46
7.13	55
7.16	59
7.19	48
7.22	64
7.25	65
7.28	65
7.31	80
7.34	59
7.37	74
7.4	63
7.43	60
7.46	69
7.49	80
7.52	57
7.55	74
7.58	79
7.61	82
7.64	95
7.67	118
7.7	103
7.73	102
7.76	112
7.79	115
7.82	141
7.85	122
7.88	146
7.91	183
7.94	166
7.97	207
8	204
8.03	228
8.06	239
8.09	298
8.12	301
8.15	326
8.18	381
8.21	381
8.24	444
8.27	489
8.3	495
8.33	590
8.36	551
8.39	529
8.42	454
8.45	353
8.48	307
8.51	275
8.54	200
8.57	190
8.6	147
8.63	147
8.66	125
8.69	105
8.72	113
8.75	98
8.78	88
8.81	96
8.84	77
8.87	94
8.9	70
8.93	83
8.96	77
8.99	95
9.02	79
9.05	89
9.08	95
9.11	98
9.14	83
9.17	82
9.2	93
9.23	105
9.26	125
9.29	124
9.32	125
9.35	125
9.38	123
9.41	154
9.44	153
9.47	190
9.5	207
9.53	268
9.56	221
9.59	248
9.62	237
9.65	246
9.68	244
9.71	203
9.74	165
9.77	118
9.8	123
9.83	92
9.86	95
9.89	68
9.92	80
9.95	63
9.98	61
10.01	63
10.04	51
10.07	59
10.1	33
10.13	42
10.16	34
10.19	49
10.22	41
10.25	43
10.28	36
10.31	35
10.34	33
10.37	39
10.4	34
10.43	36
10.46	37
10.49	45
10.52	38
10.55	25
10.58	41
10.61	32
10.64	25
10.67	39
10.7	29
10.73	29
10.76	29
10.79	30
10.82	31
10.85	37
10.88	31
10.91	28
10.94	33
10.97	35
11	27
11.03	26
11.06	36
11.09	20
11.12	38
11.15	22
11.18	29
11.21	38
11.24	22
11.27	27
11.3	31
11.33	33
11.36	20
11.39	30
11.42	18
11.45	25
11.48	26
11.51	22
11.54	26
11.57	21
11.6	26
11.63	34
11.66	19
11.69	29
11.72	22
11.75	23
11.78	24
11.81	19
11.84	27
11.87	24
11.9	28
11.93	25
11.96	18
11.99	27
12.02	20
12.05	35
12.08	20
12.11	23
12.14	21
12.17	21
12.2	24
12.23	24
12.26	24
12.29	24
12.32	22
12.35	14
12.38	19
12.41	29
12.44	22
12.47	29
12.5	20
12.53	19
12.56	28
12.59	19
12.62	18
12.65	18
12.68	15
12.71	22
12.74	26
12.77	28
12.8	31
12.83	15
12.86	18
12.89	20
12.92	19
12.95	27
12.98	20
13.01	25
13.04	23
13.07	19
13.1	24
13.13	24
13.16	26
13.19	23
13.22	30
13.25	32
13.28	22
13.31	24
13.34	23
13.37	28
13.4	22
13.43	34
13.46	32
13.49	26
13.52	31
13.55	30
13.58	35
13.61	41
13.64	27
13.67	34
13.7	37
13.73	18
13.76	24
13.79	18
13.82	21
13.85	22
13.88	23
13.91	30
13.94	23
13.97	15
14	19
14.03	22
14.06	12
14.09	20
14.12	6
14.15	15
14.18	11
14.21	11
14.24	19
14.27	24
14.3	21
14.33	21
14.36	24
14.39	11
14.42	19
14.45	22
14.48	22
14.51	12
14.54	8
14.57	9
14.6	14
14.63	26
14.66	12
14.69	18
14.72	13
14.75	20
14.78	13
14.81	17
14.84	19
14.87	15
14.9	18
14.93	17
14.96	16
14.99	23
15.02	14
15.05	14
15.08	15
15.11	16
15.14	29
15.17	14
15.2	14
15.23	16
15.26	27
15.29	18
15.32	13
15.35	17
15.38	12
15.41	20
15.44	18
15.47	18
15.5	15
15.53	16
15.56	14
15.59	12
15.62	19
15.65	14
15.68	31
15.71	17
15.74	19
15.77	26
15.8	20
15.83	16
15.86	21
15.89	31
15.92	26
15.95	21
15.98	24
16.01	25
16.04	18
16.07	16
16.1	12
16.13	16
16.16	15
16.19	16
16.22	20
16.25	25
16.28	24
16.31	13
16.34	16
16.37	19
16.4	16
16.43	27
16.46	22
16.49	23
16.52	28
16.55	19
16.58	20
16.61	24
16.64	19
16.67	25
16.7	24
16.73	23
16.76	17
16.79	13
16.82	19
16.85	10
16.88	21
16.91	18
16.94	18
16.97	23
17	19
17.03	16
17.06	21
17.09	19
17.12	15
17.15	17
17.18	21
17.21	17
17.24	21
17.27	22
17.3	18
17.33	27
17.36	16
17.39	25
17.42	22
17.45	13
17.48	7
17.51	12
17.54	17
17.57	13
17.6	14
17.63	16
17.66	16
17.69	14
17.72	21
17.75	19
17.78	16
17.81	20
17.84	18
17.87	27
17.9	6
17.93	16
17.96	16
17.99	14
18.02	13
18.05	10
18.08	12
18.11	19
18.14	23
18.17	19
18.2	11
18.23	18
18.26	22
18.29	20
18.32	19
18.35	21
18.38	16
18.41	20
18.44	17
18.47	19
18.5	27
18.53	25
18.56	41
18.59	44
18.62	48
18.65	64
18.68	120
18.71	92
18.74	80
18.77	69
18.8	39
18.83	31
18.86	34
18.89	35
18.92	36
18.95	36
18.98	38
19.01	47
19.04	47
19.07	45
19.1	44
19.13	54
19.16	87
19.19	58
19.22	66
19.25	49
19.28	52
19.31	42
19.34	32
19.37	48
19.4	38
19.43	33
19.46	31
19.49	22
19.52	30
19.55	39
19.58	28
19.61	21
19.64	29
19.67	21
19.7	20
19.73	18
19.76	21
19.79	24
19.82	26
19.85	29
19.88	20
19.91	19
19.94	20
19.97	19
20	20
20.03	28
20.06	21
20.09	18
20.12	20
20.15	20
20.18	23
20.21	27
20.24	35
20.27	33
20.3	22
20.33	22
20.36	30
20.39	29
20.42	22
20.45	27
20.48	38
20.51	43
20.54	42
20.57	49
20.6	41
20.63	50
20.66	60
20.69	73
20.72	77
20.75	75
20.78	88
20.81	103
20.84	130
20.87	103
20.9	147
20.93	110
20.96	124
20.99	126
21.02	112
21.05	101
21.08	78
21.11	70
21.14	74
21.17	60
21.2	68
21.23	54
21.26	51
21.29	56
21.32	51
21.35	47
21.38	59
21.41	55
21.44	45
21.47	53
21.5	51
21.53	50
21.56	63
21.59	34
21.62	45
21.65	40
21.68	35
21.71	37
21.74	21
21.77	31
21.8	43
21.83	30
21.86	29
21.89	25
21.92	24
21.95	24
21.98	23
22.01	27
22.04	19
22.07	40
22.1	22
22.13	23
22.16	27
22.19	22
22.22	26
22.25	33
22.28	25
22.31	22
22.34	23
22.37	30
22.4	26
22.43	30
22.46	23
22.49	33
22.52	32
22.55	30
22.58	23
22.61	35
22.64	29
22.67	42
22.7	60
22.73	65
22.76	84
22.79	110
22.82	163
22.85	205
22.88	403
22.91	568
22.94	810
22.97	983
23	1133
23.03	810
23.06	580
23.09	319
23.12	128
23.15	113
23.18	89
23.21	86
23.24	92
23.27	79
23.3	57
23.33	79
23.36	89
23.39	106
23.42	110
23.45	106
23.48	107
23.51	122
23.54	121
23.57	142
23.6	114
23.63	106
23.66	92
23.69	90
23.72	76
23.75	48
23.78	54
23.81	41
23.84	47
23.87	48
23.9	45
23.93	32
23.96	43
23.99	35
24.02	31
24.05	43
24.08	38
24.11	42
24.14	41
24.17	44
24.2	36
24.23	36
24.26	39
24.29	30
24.32	47
24.35	49
24.38	45
24.41	34
24.44	61
24.47	47
24.5	54
24.53	44
24.56	55
24.59	64
24.62	72
24.65	93
24.68	97
24.71	124
24.74	176
24.77	247
24.8	383
24.83	520
24.86	629
24.89	496
24.92	409
24.95	299
24.98	196
25.01	203
25.04	164
25.07	159
25.1	135
25.13	97
25.16	95
25.19	93
25.22	120
25.25	81
25.28	71
25.31	69
25.34	63
25.37	65
25.4	58
25.43	50
25.46	58
25.49	41
25.52	52
25.55	42
25.58	42
25.61	53
25.64	44
25.67	55
25.7	69
25.73	105
25.76	126
25.79	133
25.82	185
25.85	384
25.88	735
25.91	740
25.94	501
25.97	431
26	221
26.03	97
26.06	58
26.09	49
26.12	39
26.15	41
26.18	35
26.21	31
26.24	34
26.27	32
26.3	25
26.33	39
26.36	34
26.39	45
26.42	37
26.45	23
26.48	31
26.51	36
26.54	24
26.57	33
26.6	32
26.63	47
26.66	39
26.69	39
26.72	40
26.75	43
26.78	52
26.81	58
26.84	65
26.87	76
26.9	132
26.93	176
26.96	197
26.99	164
27.02	142
27.05	81
27.08	56
27.11	54
27.14	50
27.17	42
27.2	32
27.23	37
27.26	53
27.29	40
27.32	39
27.35	44
27.38	35
27.41	40
27.44	38
27.47	40
27.5	53
27.53	32
27.56	43
27.59	48
27.62	32
27.65	42
27.68	34
27.71	53
27.74	56
27.77	51
27.8	64
27.83	102
27.86	141
27.89	180
27.92	187
27.95	189
27.98	138
28.01	112
28.04	87
28.07	57
28.1	67
28.13	59
28.16	59
28.19	68
28.22	87
28.25	78
28.28	85
28.31	100
28.34	122
28.37	146
28.4	147
28.43	142
28.46	167
28.49	142
28.52	147
28.55	157
28.58	130
28.61	156
28.64	155
28.67	207
28.7	217
28.73	266
28.76	336
28.79	410
28.82	561
28.85	793
28.88	1049
28.91	1330
28.94	2107
28.97	2503
29	1745
29.03	1412
29.06	1090
29.09	461
29.12	278
29.15	205
29.18	176
29.21	162
29.24	134
29.27	128
29.3	125
29.33	138
29.36	135
29.39	135
29.42	162
29.45	177
29.48	283
29.51	452
29.54	730
29.57	914
29.6	732
29.63	587
29.66	440
29.69	283
29.72	150
29.75	110
29.78	84
29.81	73
29.84	60
29.87	61
29.9	75
29.93	52
29.96	39
29.99	51
30.02	54
30.05	47
30.08	53
30.11	49
30.14	60
30.17	54
30.2	42
30.23	46
30.26	45
30.29	52
30.32	44
30.35	47
30.38	59
30.41	60
30.44	54
30.47	42
30.5	58
30.53	59
30.56	45
30.59	44
30.62	51
30.65	49
30.68	44
30.71	55
30.74	48
30.77	41
30.8	63
30.83	44
30.86	46
30.89	49
30.92	38
30.95	40
30.98	44
31.01	46
31.04	41
31.07	38
31.1	48
31.13	38
31.16	48
31.19	47
31.22	40
31.25	58
31.28	61
31.31	75
31.34	96
31.37	117
31.4	134
31.43	138
31.46	142
31.49	131
31.52	112
31.55	124
31.58	98
31.61	118
31.64	97
31.67	119
31.7	82
31.73	83
31.76	118
31.79	76
31.82	67
31.85	89
31.88	63
31.91	65
31.94	56
31.97	63
32	63
32.03	61
32.06	52
32.09	60
32.12	57
32.15	50
32.18	43
32.21	32
32.24	42
32.27	41
32.3	35
32.33	35
32.36	36
32.39	34
32.42	40
32.45	32
32.48	47
32.51	53
32.54	58
32.57	52
32.6	44
32.63	33
32.66	36
32.69	44
32.72	30
32.75	47
32.78	32
32.81	32
32.84	33
32.87	33
32.9	45
32.93	48
32.96	42
32.99	43
33.02	61
33.05	38
33.08	64
33.11	82
33.14	103
33.17	129
33.2	133
33.23	102
33.26	84
33.29	67
33.32	74
33.35	68
33.38	63
33.41	68
33.44	72
33.47	74
33.5	82
33.53	74
33.56	70
33.59	79
33.62	63
33.65	75
33.68	57
33.71	59
33.74	60
33.77	67
33.8	57
33.83	38
33.86	54
33.89	59
33.92	51
33.95	62
33.98	58
34.01	51
34.04	46
34.07	56
34.1	42
34.13	53
34.16	61
34.19	57
34.22	53
34.25	48
34.28	56
34.31	66
34.34	65
34.37	89
34.4	92
34.43	91
34.46	101
34.49	115
34.52	109
34.55	91
34.58	101
34.61	105
34.64	85
34.67	78
34.7	74
34.73	63
34.76	67
34.79	51
34.82	55
34.85	45
34.88	50
34.91	42
34.94	52
34.97	41
35	42
35.03	38
35.06	36
35.09	34
35.12	33
35.15	36
35.18	38
35.21	30
35.24	33
35.27	39
35.3	38
35.33	26
35.36	37
35.39	36
35.42	51
35.45	60
35.48	73
35.51	71
35.54	76
35.57	77
35.6	60
35.63	39
35.66	45
35.69	36
35.72	25
35.75	33
35.78	40
35.81	35
35.84	45
35.87	40
35.9	50
35.93	47
35.96	64
35.99	104
36.02	84
36.05	93
36.08	63
36.11	85
36.14	80
36.17	54
36.2	50
36.23	49
36.26	46
36.29	63
36.32	57
36.35	52
36.38	41
36.41	43
36.44	47
36.47	45
36.5	41
36.53	40
36.56	43
36.59	34
36.62	45
36.65	33
36.68	39
36.71	26
36.74	46
36.77	34
36.8	49
36.83	44
36.86	59
36.89	55
36.92	49
36.95	63
36.98	61
37.01	60
37.04	64
37.07	61
37.1	62
37.13	67
37.16	72
37.19	91
37.22	81
37.25	63
37.28	59
37.31	68
37.34	74
37.37	61
37.4	56
37.43	71
37.46	66
37.49	59
37.52	56
37.55	60
37.58	60
37.61	52
37.64	52
37.67	46
37.7	40
37.73	50
37.76	38
37.79	49
37.82	52
37.85	83
37.88	77
37.91	108
37.94	131
37.97	193
38	341
38.03	646
38.06	1283
38.09	2082
38.12	1915
38.15	1184
38.18	1169
38.21	1158
38.24	630
38.27	288
38.3	150
38.33	106
38.36	71
38.39	83
38.42	80
38.45	66
38.48	82
38.51	79
38.54	125
38.57	128
38.6	165
38.63	157
38.66	150
38.69	224
38.72	382
38.75	613
38.78	852
38.81	799
38.84	568
38.87	525
38.9	505
38.93	298
38.96	152
38.99	84
39.02	70
39.05	63
39.08	46
39.11	43
39.14	47
39.17	56
39.2	61
39.23	63
39.26	103
39.29	145
39.32	94
39.35	69
39.38	81
39.41	92
39.44	63
39.47	55
39.5	40
39.53	55
39.56	39
39.59	47
39.62	40
39.65	39
39.68	34
39.71	63
39.74	43
39.77	53
39.8	62
39.83	58
39.86	68
39.89	100
39.92	80
39.95	108
39.98	94
40.01	129
40.04	104
40.07	100
40.1	94
40.13	77
40.16	65
40.19	63
40.22	54
40.25	62
40.28	56
40.31	47
40.34	39
40.37	41
40.4	41
40.43	38
40.46	31
40.49	45
40.52	39
40.55	42
40.58	38
40.61	43
40.64	53
40.67	62
40.7	60
40.73	59
40.76	56
40.79	54
40.82	64
40.85	52
40.88	54
40.91	51
40.94	57
40.97	46
41	83
41.03	62
41.06	77
41.09	67
41.12	85
41.15	95
41.18	82
41.21	81
41.24	78
41.27	84
41.3	71
41.33	74
41.36	84
41.39	82
41.42	81
41.45	80
41.48	68
41.51	55
41.54	77
41.57	66
41.6	61
41.63	60
41.66	56
41.69	47
41.72	48
41.75	57
41.78	58
41.81	55
41.84	84
41.87	74
41.9	92
41.93	86
41.96	102
41.99	92
42.02	112
42.05	118
42.08	124
42.11	115
42.14	113
42.17	127
42.2	139
42.23	167
42.26	147
42.29	172
42.32	174
42.35	142
42.38	131
42.41	126
42.44	114
42.47	127
42.5	107
42.53	91
42.56	94
42.59	83
42.62	77
42.65	50
42.68	58
42.71	66
42.74	48
42.77	56
42.8	58
42.83	54
42.86	61
42.89	76
42.92	89
42.95	127
42.98	133
43.01	108
43.04	88
43.07	88
43.1	81
43.13	78
43.16	46
43.19	40
43.22	39
43.25	42
43.28	54
43.31	51
43.34	39
43.37	44
43.4	44
43.43	38
43.46	46
43.49	41
43.52	40
43.55	39
43.58	36
43.61	37
43.64	41
43.67	52
43.7	39
43.73	39
43.76	34
43.79	35
43.82	35
43.85	33
43.88	37
43.91	36
43.94	33
43.97	34
44	33
44.03	30
44.06	39
44.09	36
44.12	46
44.15	31
44.18	37
44.21	58
44.24	51
44.27	46
44.3	43
44.33	57
44.36	53
44.39	63
44.42	43
44.45	50
44.48	39
44.51	60
44.54	48
44.57	60
44.6	52
44.63	51
44.66	37
44.69	35
44.72	48
44.75	33
44.78	36
44.81	30
44.84	32
44.87	41
44.9	17
44.93	43
44.96	28
44.99	24
45.02	28
45.05	34
45.08	23
45.11	27
45.14	30
45.17	28
45.2	46
45.23	38
45.26	41
45.29	36
45.32	30
45.35	35
45.38	34
45.41	39
45.44	36
45.47	41
45.5	30
45.53	52
45.56	41
45.59	43
45.62	36
45.65	48
45.68	66
45.71	39
45.74	37
45.77	53
45.8	45
45.83	35
45.86	31
45.89	31
45.92	39
45.95	21
45.98	36
46.01	25
46.04	39
46.07	32
46.1	35
46.13	37
46.16	28
46.19	28
46.22	29
46.25	22
46.28	28
46.31	33
46.34	29
46.37	17
46.4	29
46.43	27
46.46	29
46.49	32
46.52	36
46.55	32
46.58	26
46.61	27
46.64	40
46.67	37
46.7	44
46.73	29
46.76	32
46.79	38
46.82	40
46.85	41
46.88	42
46.91	21
46.94	42
46.97	35
47	23
47.03	29
47.06	26
47.09	26
47.12	32
47.15	24
47.18	24
47.21	28
47.24	21
47.27	28
47.3	34
47.33	39
47.36	25
47.39	32
47.42	31
47.45	31
47.48	32
47.51	40
47.54	31
47.57	22
47.6	38
47.63	33
47.66	45
47.69	66
47.72	80
47.75	67
47.78	53
47.81	54
47.84	65
47.87	59
47.9	56
47.93	64
47.96	45
47.99	35
48.02	40
48.05	43
48.08	41
48.11	40
48.14	39
48.17	45
48.2	61
48.23	60
48.26	41
48.29	46
48.32	55
48.35	55
48.38	54
48.41	57
48.44	53
48.47	59
48.5	52
48.53	69
48.56	67
48.59	73
48.62	60
48.65	88
48.68	75
48.71	67
48.74	81
48.77	80
48.8	87
48.83	81
48.86	84
48.89	100
48.92	70
48.95	82
48.98	81
49.01	78
49.04	82
49.07	65
49.1	56
49.13	65
49.16	59
49.19	65
49.22	60
49.25	65
49.28	57
49.31	60
49.34	48
49.37	52
49.4	47
49.43	49
49.46	49
49.49	47
49.52	43
49.55	52
49.58	63
49.61	47
49.64	70
49.67	64
49.7	64
49.73	63
49.76	63
49.79	50
49.82	52
49.85	54
49.88	66
49.91	43
49.94	50
49.97	44
50	51
50.03	42
50.06	41
50.09	48
50.12	46
50.15	56
50.18	52
50.21	62
50.24	54
50.27	50
50.3	56
50.33	46
50.36	63
50.39	59
50.42	48
50.45	42
50.48	53
50.51	68
50.54	56
50.57	56
50.6	62
50.63	69
50.66	76
50.69	67
50.72	67
50.75	48
50.78	53
50.81	53
50.84	60
50.87	66
50.9	63
50.93	51
50.96	57
50.99	60
51.02	52
51.05	65
51.08	54
51.11	71
51.14	64
51.17	50
51.2	49
51.23	56
51.26	43
51.29	45
51.32	50
51.35	38
51.38	53
51.41	49
51.44	42
51.47	44
51.5	26
51.53	49
51.56	30
51.59	26
51.62	30
51.65	30
51.68	28
51.71	39
51.74	33
51.77	36
51.8	35
51.83	29
51.86	49
51.89	46
51.92	40
51.95	32
51.98	36
52.01	29
52.04	38
52.07	31
52.1	37
52.13	33
52.16	52
52.19	26
52.22	38
52.25	24
52.28	30
52.31	30
52.34	27
52.37	22
52.4	21
52.43	32
52.46	36
52.49	34
52.52	27
52.55	33
52.58	35
52.61	31
52.64	30
52.67	42
52.7	41
52.73	38
52.76	41
52.79	60
52.82	55
52.85	48
52.88	48
52.91	59
52.94	49
52.97	55
53	43
53.03	64
53.06	48
53.09	54
53.12	49
53.15	47
53.18	50
53.21	56
53.24	55
53.27	90
53.3	95
53.33	93
53.36	68
53.39	52
53.42	81
53.45	65
53.48	55
53.51	65
53.54	32
53.57	49
53.6	51
53.63	33
53.66	52
53.69	36
53.72	52
53.75	46
53.78	67
53.81	66
53.84	72
53.87	73
53.9	74
53.93	69
53.96	68
53.99	69
54.02	72
54.05	62
54.08	71
54.11	57
54.14	55
54.17	54
54.2	50
54.23	55
54.26	69
54.29	52
54.32	55
54.35	58
54.38	52
54.41	57
54.44	51
54.47	40
54.5	40
54.53	44
54.56	39
54.59	36
54.62	37
54.65	43
54.68	49
54.71	31
54.74	49
54.77	41
54.8	41
54.83	58
54.86	38
54.89	55
54.92	33
54.95	48
54.98	36
55.01	41
55.04	45
55.07	33
55.1	47
55.13	30
55.16	36
55.19	35
55.22	35
55.25	43
55.28	29
55.31	47
55.34	37
55.37	36
55.4	48
55.43	28
55.46	35
55.49	35
55.52	30
55.55	41
55.58	30
55.61	41
55.64	33
55.67	32
55.7	45
55.73	25
55.76	35
55.79	40
55.82	25
55.85	42
55.88	39
55.91	32
55.94	41
55.97	36
56	42
56.03	37
56.06	45
56.09	34
56.12	32
56.15	41
56.18	32
56.21	43
56.24	42
56.27	40
56.3	38
56.33	42
56.36	43
56.39	52
56.42	53
56.45	68
56.48	54
56.51	51
56.54	59
56.57	70
56.6	62
56.63	70
56.66	72
56.69	64
56.72	64
56.75	73
56.78	78
56.81	66
56.84	72
56.87	65
56.9	57
56.93	79
56.96	61
56.99	54
57.02	61
57.05	56
57.08	73
57.11	65
57.14	77
57.17	78
57.2	69
57.23	55
57.26	66
57.29	71
57.32	69
57.35	61
57.38	44
57.41	62
57.44	57
57.47	51
57.5	53
57.53	57
57.56	47
57.59	44
57.62	39
57.65	54
57.68	35
57.71	45
57.74	40
57.77	28
57.8	30
57.83	32
57.86	45
57.89	28
57.92	35
57.95	44
57.98	46
58.01	37
58.04	27
58.07	38
58.1	42
58.13	24
58.16	35
58.19	40
58.22	38
58.25	33
58.28	35
58.31	43
58.34	39
58.37	41
58.4	46
58.43	41
58.46	47
58.49	43
58.52	67
58.55	74
58.58	64
58.61	64
58.64	52
58.67	51
58.7	51
58.73	60
58.76	41
58.79	58
58.82	52
58.85	47
58.88	44
58.91	55
58.94	53
58.97	49
59	29
59.03	31
59.06	37
59.09	29
59.12	26
59.15	39
59.18	32
59.21	22
59.24	34
59.27	26
59.3	29
59.33	29
59.36	31
59.39	24
59.42	26
59.45	34
59.48	35
59.51	25
59.54	29
59.57	32
59.6	24
59.63	24
59.66	35
59.69	40
59.72	33
59.75	43
59.78	37
59.81	46
59.84	58
59.87	45
59.9	41
59.93	42
59.96	58
59.99	48

## Sheet: Sheet2
TFA-0.5-RT-10min
5	44
5.03	47
5.06	41
5.09	34
5.12	38
5.15	52
5.18	31
5.21	33
5.24	42
5.27	49
5.3	43
5.33	47
5.36	42
5.39	36
5.42	33
5.45	38
5.48	37
5.51	31
5.54	38
5.57	30
5.6	32
5.63	40
5.66	28
5.69	33
5.72	44
5.75	37
5.78	27
5.81	46
5.84	34
5.87	40
5.9	34
5.93	29
5.96	36
5.99	48
6.02	31
6.05	36
6.08	28
6.11	25
6.14	33
6.17	25
6.2	34
6.23	24
6.26	38
6.29	37
6.32	32
6.35	34
6.38	34
6.41	42
6.44	31
6.47	30
6.5	33
6.53	39
6.56	35
6.59	35
6.62	37
6.65	34
6.68	29
6.71	26
6.74	23
6.77	27
6.8	22
6.83	29
6.86	27
6.89	32
6.92	44
6.95	25
6.98	43
7.01	33
7.04	34
7.07	32
7.1	34
7.13	31
7.16	32
7.19	40
7.22	27
7.25	35
7.28	22
7.31	35
7.34	29
7.37	44
7.4	38
7.43	31
7.46	27
7.49	34
7.52	41
7.55	36
7.58	30
7.61	46
7.64	47
7.67	36
7.7	34
7.73	41
7.76	49
7.79	58
7.82	58
7.85	54
7.88	64
7.91	68
7.94	71
7.97	74
8	79
8.03	77
8.06	79
8.09	85
8.12	96
8.15	99
8.18	121
8.21	136
8.24	138
8.27	154
8.3	165
8.33	175
8.36	176
8.39	202
8.42	224
8.45	243
8.48	230
8.51	252
8.54	276
8.57	271
8.6	239
8.63	238
8.66	184
8.69	162
8.72	143
8.75	138
8.78	107
8.81	108
8.84	78
8.87	91
8.9	87
8.93	81
8.96	73
8.99	66
9.02	64
9.05	48
9.08	59
9.11	47
9.14	62
9.17	52
9.2	43
9.23	53
9.26	60
9.29	70
9.32	64
9.35	54
9.38	85
9.41	72
9.44	83
9.47	77
9.5	90
9.53	64
9.56	81
9.59	75
9.62	82
9.65	79
9.68	88
9.71	127
9.74	123
9.77	122
9.8	140
9.83	118
9.86	127
9.89	99
9.92	102
9.95	104
9.98	94
10.01	79
10.04	56
10.07	47
10.1	41
10.13	62
10.16	43
10.19	39
10.22	30
10.25	28
10.28	39
10.31	33
10.34	34
10.37	26
10.4	31
10.43	33
10.46	25
10.49	31
10.52	30
10.55	27
10.58	26
10.61	25
10.64	21
10.67	18
10.7	23
10.73	22
10.76	21
10.79	23
10.82	15
10.85	24
10.88	24
10.91	16
10.94	16
10.97	16
11	18
11.03	24
11.06	14
11.09	18
11.12	17
11.15	22
11.18	12
11.21	18
11.24	9
11.27	19
11.3	17
11.33	9
11.36	18
11.39	12
11.42	19
11.45	16
11.48	16
11.51	19
11.54	21
11.57	16
11.6	18
11.63	12
11.66	21
11.69	11
11.72	14
11.75	22
11.78	25
11.81	11
11.84	21
11.87	20
11.9	13
11.93	26
11.96	11
11.99	14
12.02	25
12.05	18
12.08	11
12.11	10
12.14	16
12.17	17
12.2	13
12.23	20
12.26	21
12.29	24
12.32	20
12.35	12
12.38	16
12.41	6
12.44	9
12.47	15
12.5	11
12.53	19
12.56	13
12.59	18
12.62	7
12.65	11
12.68	14
12.71	11
12.74	16
12.77	11
12.8	17
12.83	20
12.86	15
12.89	19
12.92	17
12.95	20
12.98	8
13.01	16
13.04	11
13.07	19
13.1	17
13.13	15
13.16	13
13.19	8
13.22	16
13.25	12
13.28	21
13.31	17
13.34	13
13.37	19
13.4	15
13.43	14
13.46	14
13.49	15
13.52	22
13.55	13
13.58	14
13.61	15
13.64	17
13.67	19
13.7	14
13.73	22
13.76	16
13.79	20
13.82	15
13.85	23
13.88	16
13.91	13
13.94	10
13.97	11
14	6
14.03	13
14.06	13
14.09	8
14.12	14
14.15	15
14.18	15
14.21	10
14.24	9
14.27	12
14.3	7
14.33	11
14.36	7
14.39	8
14.42	11
14.45	13
14.48	22
14.51	15
14.54	8
14.57	18
14.6	10
14.63	6
14.66	12
14.69	11
14.72	9
14.75	10
14.78	10
14.81	15
14.84	16
14.87	7
14.9	14
14.93	6
14.96	12
14.99	15
15.02	15
15.05	15
15.08	10
15.11	9
15.14	8
15.17	7
15.2	11
15.23	6
15.26	11
15.29	10
15.32	12
15.35	5
15.38	12
15.41	9
15.44	9
15.47	12
15.5	7
15.53	14
15.56	16
15.59	10
15.62	12
15.65	9
15.68	12
15.71	17
15.74	15
15.77	10
15.8	19
15.83	12
15.86	12
15.89	22
15.92	9
15.95	12
15.98	14
16.01	17
16.04	12
16.07	11
16.1	7
16.13	17
16.16	16
16.19	8
16.22	13
16.25	17
16.28	9
16.31	8
16.34	10
16.37	14
16.4	13
16.43	7
16.46	16
16.49	10
16.52	13
16.55	16
16.58	9
16.61	8
16.64	21
16.67	12
16.7	15
16.73	11
16.76	13
16.79	22
16.82	14
16.85	11
16.88	18
16.91	18
16.94	19
16.97	9
17	8
17.03	11
17.06	14
17.09	10
17.12	10
17.15	14
17.18	14
17.21	16
17.24	9
17.27	8
17.3	15
17.33	11
17.36	20
17.39	15
17.42	10
17.45	11
17.48	17
17.51	10
17.54	15
17.57	15
17.6	15
17.63	12
17.66	14
17.69	13
17.72	12
17.75	6
17.78	8
17.81	18
17.84	8
17.87	7
17.9	8
17.93	13
17.96	4
17.99	14
18.02	13
18.05	12
18.08	11
18.11	10
18.14	10
18.17	7
18.2	6
18.23	10
18.26	17
18.29	14
18.32	16
18.35	17
18.38	21
18.41	12
18.44	18
18.47	13
18.5	14
18.53	20
18.56	13
18.59	20
18.62	18
18.65	13
18.68	18
18.71	15
18.74	25
18.77	27
18.8	21
18.83	31
18.86	47
18.89	36
18.92	43
18.95	29
18.98	35
19.01	27
19.04	24
19.07	25
19.1	17
19.13	22
19.16	24
19.19	32
19.22	27
19.25	24
19.28	29
19.31	39
19.34	41
19.37	33
19.4	25
19.43	28
19.46	28
19.49	30
19.52	30
19.55	40
19.58	17
19.61	26
19.64	19
19.67	21
19.7	14
19.73	25
19.76	12
19.79	14
19.82	18
19.85	20
19.88	23
19.91	8
19.94	14
19.97	16
20	14
20.03	16
20.06	14
20.09	15
20.12	17
20.15	9
20.18	18
20.21	10
20.24	22
20.27	12
20.3	21
20.33	20
20.36	13
20.39	17
20.42	18
20.45	17
20.48	9
20.51	26
20.54	20
20.57	26
20.6	22
20.63	15
20.66	27
20.69	27
20.72	20
20.75	27
20.78	39
20.81	29
20.84	36
20.87	48
20.9	25
20.93	54
20.96	52
20.99	52
21.02	60
21.05	58
21.08	63
21.11	60
21.14	58
21.17	58
21.2	64
21.23	57
21.26	48
21.29	52
21.32	51
21.35	30
21.38	38
21.41	30
21.44	38
21.47	37
21.5	37
21.53	32
21.56	35
21.59	30
21.62	30
21.65	32
21.68	29
21.71	38
21.74	24
21.77	29
21.8	20
21.83	16
21.86	20
21.89	30
21.92	26
21.95	24
21.98	18
22.01	15
22.04	13
22.07	24
22.1	20
22.13	24
22.16	21
22.19	26
22.22	27
22.25	17
22.28	22
22.31	19
22.34	22
22.37	19
22.4	15
22.43	21
22.46	27
22.49	15
22.52	21
22.55	24
22.58	20
22.61	26
22.64	23
22.67	32
22.7	27
22.73	25
22.76	20
22.79	33
22.82	41
22.85	38
22.88	43
22.91	52
22.94	55
22.97	68
23	92
23.03	113
23.06	163
23.09	256
23.12	334
23.15	505
23.18	530
23.21	445
23.24	353
23.27	184
23.3	95
23.33	62
23.36	51
23.39	60
23.42	50
23.45	51
23.48	45
23.51	61
23.54	49
23.57	40
23.6	56
23.63	65
23.66	58
23.69	41
23.72	57
23.75	53
23.78	60
23.81	68
23.84	53
23.87	48
23.9	40
23.93	36
23.96	35
23.99	35
24.02	35
24.05	39
24.08	37
24.11	44
24.14	17
24.17	16
24.2	25
24.23	23
24.26	18
24.29	29
24.32	23
24.35	31
24.38	21
24.41	24
24.44	35
24.47	26
24.5	23
24.53	23
24.56	28
24.59	45
24.62	33
24.65	31
24.68	39
24.71	40
24.74	40
24.77	38
24.8	40
24.83	47
24.86	62
24.89	94
24.92	80
24.95	81
24.98	120
25.01	116
25.04	133
25.07	139
25.1	112
25.13	109
25.16	95
25.19	79
25.22	69
25.25	79
25.28	71
25.31	53
25.34	73
25.37	52
25.4	39
25.43	50
25.46	41
25.49	40
25.52	27
25.55	38
25.58	21
25.61	32
25.64	41
25.67	35
25.7	27
25.73	29
25.76	29
25.79	30
25.82	23
25.85	30
25.88	26
25.91	25
25.94	28
25.97	45
26	53
26.03	58
26.06	87
26.09	91
26.12	96
26.15	67
26.18	57
26.21	36
26.24	32
26.27	26
26.3	27
26.33	18
26.36	32
26.39	24
26.42	29
26.45	22
26.48	22
26.51	18
26.54	23
26.57	14
26.6	23
26.63	17
26.66	22
26.69	18
26.72	27
26.75	20
26.78	17
26.81	23
26.84	21
26.87	24
26.9	27
26.93	25
26.96	26
26.99	39
27.02	31
27.05	58
27.08	63
27.11	107
27.14	76
27.17	70
27.2	97
27.23	47
27.26	50
27.29	30
27.32	30
27.35	41
27.38	13
27.41	18
27.44	21
27.47	30
27.5	28
27.53	30
27.56	28
27.59	29
27.62	30
27.65	19
27.68	18
27.71	30
27.74	29
27.77	38
27.8	36
27.83	28
27.86	31
27.89	24
27.92	24
27.95	24
27.98	43
28.01	70
28.04	82
28.07	85
28.1	84
28.13	89
28.16	76
28.19	59
28.22	44
28.25	42
28.28	47
28.31	35
28.34	31
28.37	48
28.4	45
28.43	47
28.46	63
28.49	64
28.52	77
28.55	65
28.58	79
28.61	99
28.64	77
28.67	87
28.7	119
28.73	96
28.76	109
28.79	151
28.82	117
28.85	127
28.88	147
28.91	168
28.94	193
28.97	221
29	265
29.03	302
29.06	453
29.09	605
29.12	766
29.15	831
29.18	882
29.21	555
29.24	474
29.27	290
29.3	198
29.33	152
29.36	118
29.39	101
29.42	109
29.45	82
29.48	82
29.51	82
29.54	85
29.57	90
29.6	161
29.63	188
29.66	189
29.69	235
29.72	347
29.75	421
29.78	426
29.81	340
29.84	306
29.87	196
29.9	104
29.93	65
29.96	47
29.99	41
30.02	43
30.05	39
30.08	39
30.11	31
30.14	29
30.17	34
30.2	23
30.23	30
30.26	30
30.29	33
30.32	30
30.35	35
30.38	36
30.41	40
30.44	32
30.47	23
30.5	30
30.53	31
30.56	37
30.59	35
30.62	32
30.65	18
30.68	28
30.71	23
30.74	20
30.77	29
30.8	27
30.83	37
30.86	24
30.89	31
30.92	22
30.95	25
30.98	35
31.01	25
31.04	28
31.07	29
31.1	28
31.13	21
31.16	38
31.19	28
31.22	30
31.25	21
31.28	33
31.31	40
31.34	32
31.37	37
31.4	33
31.43	33
31.46	27
31.49	46
31.52	47
31.55	62
31.58	66
31.61	61
31.64	61
31.67	73
31.7	69
31.73	48
31.76	50
31.79	59
31.82	52
31.85	47
31.88	46
31.91	61
31.94	56
31.97	54
32	43
32.03	46
32.06	26
32.09	36
32.12	33
32.15	46
32.18	34
32.21	31
32.24	34
32.27	30
32.3	27
32.33	28
32.36	19
32.39	26
32.42	18
32.45	30
32.48	20
32.51	28
32.54	30
32.57	21
32.6	27
32.63	23
32.66	33
32.69	28
32.72	30
32.75	30
32.78	25
32.81	19
32.84	20
32.87	23
32.9	38
32.93	40
32.96	30
32.99	30
33.02	20
33.05	31
33.08	32
33.11	28
33.14	23
33.17	29
33.2	23
33.23	22
33.26	42
33.29	62
33.32	56
33.35	61
33.38	53
33.41	52
33.44	54
33.47	44
33.5	40
33.53	44
33.56	45
33.59	46
33.62	35
33.65	36
33.68	46
33.71	45
33.74	32
33.77	43
33.8	55
33.83	41
33.86	37
33.89	35
33.92	34
33.95	41
33.98	26
34.01	32
34.04	32
34.07	30
34.1	30
34.13	35
34.16	40
34.19	27
34.22	24
34.25	35
34.28	34
34.31	25
34.34	42
34.37	40
34.4	26
34.43	32
34.46	32
34.49	34
34.52	40
34.55	49
34.58	38
34.61	42
34.64	44
34.67	52
34.7	54
34.73	52
34.76	45
34.79	48
34.82	46
34.85	41
34.88	45
34.91	49
34.94	31
34.97	26
35	29
35.03	29
35.06	38
35.09	29
35.12	22
35.15	18
35.18	28
35.21	17
35.24	17
35.27	17
35.3	19
35.33	21
35.36	24
35.39	21
35.42	18
35.45	18
35.48	18
35.51	29
35.54	24
35.57	20
35.6	18
35.63	29
35.66	25
35.69	28
35.72	29
35.75	23
35.78	27
35.81	34
35.84	25
35.87	15
35.9	16
35.93	27
35.96	34
35.99	29
36.02	18
36.05	28
36.08	44
36.11	24
36.14	50
36.17	96
36.2	95
36.23	69
36.26	62
36.29	64
36.32	47
36.35	29
36.38	23
36.41	26
36.44	27
36.47	25
36.5	27
36.53	20
36.56	27
36.59	30
36.62	29
36.65	19
36.68	31
36.71	19
36.74	26
36.77	20
36.8	20
36.83	29
36.86	26
36.89	19
36.92	34
36.95	16
36.98	26
37.01	17
37.04	27
37.07	29
37.1	30
37.13	36
37.16	48
37.19	26
37.22	30
37.25	35
37.28	34
37.31	38
37.34	24
37.37	34
37.4	37
37.43	52
37.46	39
37.49	46
37.52	36
37.55	34
37.58	30
37.61	37
37.64	28
37.67	35
37.7	41
37.73	33
37.76	42
37.79	33
37.82	26
37.85	28
37.88	28
37.91	27
37.94	26
37.97	33
38	26
38.03	25
38.06	25
38.09	17
38.12	34
38.15	37
38.18	42
38.21	76
38.24	139
38.27	129
38.3	103
38.33	107
38.36	77
38.39	67
38.42	55
38.45	43
38.48	15
38.51	25
38.54	24
38.57	35
38.6	24
38.63	40
38.66	32
38.69	38
38.72	37
38.75	52
38.78	37
38.81	40
38.84	56
38.87	79
38.9	84
38.93	87
38.96	119
38.99	114
39.02	123
39.05	107
39.08	84
39.11	63
39.14	52
39.17	33
39.2	28
39.23	22
39.26	15
39.29	28
39.32	30
39.35	17
39.38	28
39.41	20
39.44	18
39.47	29
39.5	31
39.53	23
39.56	32
39.59	33
39.62	25
39.65	25
39.68	20
39.71	28
39.74	24
39.77	27
39.8	36
39.83	25
39.86	31
39.89	27
39.92	21
39.95	28
39.98	36
40.01	39
40.04	40
40.07	39
40.1	56
40.13	52
40.16	43
40.19	39
40.22	51
40.25	32
40.28	43
40.31	30
40.34	36
40.37	26
40.4	30
40.43	35
40.46	19
40.49	30
40.52	28
40.55	23
40.58	22
40.61	18
40.64	35
40.67	23
40.7	21
40.73	27
40.76	29
40.79	28
40.82	33
40.85	29
40.88	30
40.91	32
40.94	22
40.97	32
41	26
41.03	33
41.06	39
41.09	36
41.12	41
41.15	31
41.18	47
41.21	28
41.24	40
41.27	32
41.3	40
41.33	35
41.36	49
41.39	47
41.42	44
41.45	34
41.48	41
41.51	39
41.54	42
41.57	48
41.6	53
41.63	46
41.66	40
41.69	38
41.72	31
41.75	46
41.78	42
41.81	39
41.84	35
41.87	36
41.9	41
41.93	44
41.96	42
41.99	50
42.02	49
42.05	34
42.08	49
42.11	54
42.14	50
42.17	63
42.2	62
42.23	55
42.26	67
42.29	53
42.32	64
42.35	56
42.38	72
42.41	87
42.44	103
42.47	88
42.5	78
42.53	94
42.56	87
42.59	54
42.62	61
42.65	54
42.68	63
42.71	59
42.74	52
42.77	44
42.8	29
42.83	44
42.86	22
42.89	36
42.92	35
42.95	34
42.98	32
43.01	28
43.04	36
43.07	43
43.1	49
43.13	52
43.16	42
43.19	28
43.22	36
43.25	29
43.28	31
43.31	25
43.34	28
43.37	29
43.4	23
43.43	27
43.46	20
43.49	22
43.52	24
43.55	24
43.58	31
43.61	27
43.64	33
43.67	21
43.7	30
43.73	15
43.76	29
43.79	17
43.82	27
43.85	24
43.88	22
43.91	30
43.94	30
43.97	20
44	18
44.03	23
44.06	21
44.09	21
44.12	20
44.15	20
44.18	20
44.21	20
44.24	15
44.27	20
44.3	16
44.33	18
44.36	20
44.39	39
44.42	27
44.45	25
44.48	30
44.51	35
44.54	24
44.57	33
44.6	20
44.63	23
44.66	33
44.69	29
44.72	24
44.75	31
44.78	23
44.81	27
44.84	23
44.87	23
44.9	24
44.93	21
44.96	30
44.99	28
45.02	25
45.05	26
45.08	26
45.11	22
45.14	15
45.17	18
45.2	22
45.23	22
45.26	15
45.29	27
45.32	20
45.35	19
45.38	22
45.41	22
45.44	15
45.47	17
45.5	27
45.53	23
45.56	24
45.59	19
45.62	19
45.65	21
45.68	20
45.71	19
45.74	23
45.77	35
45.8	25
45.83	39
45.86	36
45.89	28
45.92	25
45.95	28
45.98	28
46.01	12
46.04	18
46.07	22
46.1	16
46.13	18
46.16	19
46.19	17
46.22	14
46.25	12
46.28	18
46.31	19
46.34	19
46.37	16
46.4	15
46.43	14
46.46	14
46.49	13
46.52	15
46.55	17
46.58	12
46.61	14
46.64	12
46.67	13
46.7	16
46.73	16
46.76	13
46.79	19
46.82	15
46.85	23
46.88	25
46.91	21
46.94	24
46.97	19
47	21
47.03	34
47.06	22
47.09	16
47.12	21
47.15	21
47.18	22
47.21	21
47.24	19
47.27	24
47.3	24
47.33	17
47.36	12
47.39	18
47.42	17
47.45	12
47.48	20
47.51	21
47.54	16
47.57	20
47.6	17
47.63	24
47.66	28
47.69	22
47.72	23
47.75	16
47.78	27
47.81	16
47.84	17
47.87	22
47.9	24
47.93	35
47.96	32
47.99	23
48.02	26
48.05	26
48.08	33
48.11	25
48.14	20
48.17	25
48.2	23
48.23	22
48.26	31
48.29	22
48.32	32
48.35	30
48.38	25
48.41	21
48.44	36
48.47	43
48.5	33
48.53	34
48.56	35
48.59	31
48.62	36
48.65	39
48.68	38
48.71	51
48.74	42
48.77	39
48.8	47
48.83	51
48.86	34
48.89	49
48.92	50
48.95	54
48.98	56
49.01	56
49.04	45
49.07	61
49.1	49
49.13	53
49.16	40
49.19	49
49.22	48
49.25	50
49.28	39
49.31	41
49.34	37
49.37	36
49.4	34
49.43	33
49.46	32
49.49	43
49.52	36
49.55	31
49.58	41
49.61	31
49.64	30
49.67	26
49.7	23
49.73	33
49.76	32
49.79	24
49.82	27
49.85	23
49.88	27
49.91	31
49.94	30
49.97	28
50	23
50.03	33
50.06	22
50.09	27
50.12	18
50.15	27
50.18	26
50.21	35
50.24	32
50.27	30
50.3	34
50.33	28
50.36	27
50.39	32
50.42	35
50.45	22
50.48	29
50.51	31
50.54	20
50.57	28
50.6	25
50.63	34
50.66	28
50.69	38
50.72	42
50.75	33
50.78	39
50.81	27
50.84	31
50.87	37
50.9	31
50.93	33
50.96	23
50.99	45
51.02	50
51.05	36
51.08	33
51.11	33
51.14	28
51.17	36
51.2	38
51.23	44
51.26	40
51.29	25
51.32	26
51.35	33
51.38	30
51.41	34
51.44	31
51.47	34
51.5	29
51.53	38
51.56	32
51.59	27
51.62	27
51.65	29
51.68	22
51.71	31
51.74	17
51.77	8
51.8	22
51.83	18
51.86	17
51.89	21
51.92	19
51.95	25
51.98	14
52.01	23
52.04	10
52.07	19
52.1	25
52.13	15
52.16	19
52.19	16
52.22	13
52.25	20
52.28	22
52.31	21
52.34	20
52.37	20
52.4	16
52.43	24
52.46	13
52.49	31
52.52	33
52.55	19
52.58	21
52.61	16
52.64	22
52.67	16
52.7	22
52.73	24
52.76	19
52.79	20
52.82	21
52.85	20
52.88	23
52.91	19
52.94	33
52.97	25
53	26
53.03	22
53.06	24
53.09	29
53.12	25
53.15	29
53.18	28
53.21	22
53.24	29
53.27	24
53.3	30
53.33	27
53.36	31
53.39	41
53.42	37
53.45	66
53.48	43
53.51	40
53.54	48
53.57	45
53.6	43
53.63	36
53.66	28
53.69	45
53.72	31
53.75	23
53.78	33
53.81	31
53.84	31
53.87	33
53.9	35
53.93	38
53.96	47
53.99	47
54.02	52
54.05	56
54.08	56
54.11	49
54.14	37
54.17	47
54.2	57
54.23	48
54.26	36
54.29	41
54.32	37
54.35	44
54.38	29
54.41	38
54.44	35
54.47	36
54.5	24
54.53	28
54.56	32
54.59	27
54.62	40
54.65	27
54.68	27
54.71	20
54.74	22
54.77	21
54.8	18
54.83	34
54.86	23
54.89	28
54.92	25
54.95	27
54.98	27
55.01	28
55.04	20
55.07	27
55.1	25
55.13	28
55.16	29
55.19	28
55.22	27
55.25	15
55.28	25
55.31	21
55.34	29
55.37	10
55.4	28
55.43	20
55.46	31
55.49	31
55.52	26
55.55	26
55.58	31
55.61	25
55.64	23
55.67	31
55.7	22
55.73	29
55.76	24
55.79	19
55.82	22
55.85	20
55.88	31
55.91	13
55.94	14
55.97	25
56	27
56.03	22
56.06	23
56.09	21
56.12	15
56.15	22
56.18	19
56.21	30
56.24	22
56.27	25
56.3	31
56.33	29
56.36	29
56.39	19
56.42	25
56.45	29
56.48	31
56.51	29
56.54	33
56.57	35
56.6	22
56.63	46
56.66	45
56.69	29
56.72	40
56.75	26
56.78	29
56.81	46
56.84	50
56.87	47
56.9	33
56.93	30
56.96	38
56.99	37
57.02	45
57.05	46
57.08	36
57.11	36
57.14	43
57.17	42
57.2	45
57.23	31
57.26	29
57.29	30
57.32	40
57.35	41
57.38	37
57.41	42
57.44	44
57.47	47
57.5	34
57.53	45
57.56	23
57.59	24
57.62	36
57.65	37
57.68	19
57.71	28
57.74	26
57.77	24
57.8	29
57.83	23
57.86	24
57.89	13
57.92	22
57.95	17
57.98	17
58.01	27
58.04	17
58.07	19
58.1	26
58.13	20
58.16	17
58.19	19
58.22	31
58.25	26
58.28	15
58.31	21
58.34	31
58.37	24
58.4	25
58.43	32
58.46	35
58.49	26
58.52	35
58.55	35
58.58	29
58.61	31
58.64	28
58.67	28
58.7	29
58.73	23
58.76	38
58.79	36
58.82	31
58.85	30
58.88	42
58.91	27
58.94	30
58.97	20
59	25
59.03	20
59.06	22
59.09	27
59.12	27
59.15	25
59.18	23
59.21	32
59.24	20
59.27	24
59.3	17
59.33	22
59.36	22
59.39	21
59.42	22
59.45	22
59.48	22
59.51	16
59.54	19
59.57	24
59.6	19
59.63	27
59.66	20
59.69	23
59.72	19
59.75	24
59.78	20
59.81	19
59.84	29
59.87	24
59.9	32
59.93	21
59.96	25
59.99	27

## Sheet: TFA-1-RT-10min
5	64
5.03	71
5.06	64
5.09	64
5.12	68
5.15	68
5.18	69
5.21	68
5.24	63
5.27	63
5.3	59
5.33	43
5.36	64
5.39	53
5.42	55
5.45	59
5.48	68
5.51	67
5.54	60
5.57	75
5.6	47
5.63	69
5.66	62
5.69	67
5.72	61
5.75	59
5.78	41
5.81	48
5.84	51
5.87	55
5.9	44
5.93	49
5.96	53
5.99	71
6.02	47
6.05	46
6.08	65
6.11	56
6.14	51
6.17	63
6.2	59
6.23	52
6.26	53
6.29	59
6.32	65
6.35	54
6.38	59
6.41	62
6.44	47
6.47	55
6.5	61
6.53	72
6.56	48
6.59	58
6.62	43
6.65	50
6.68	55
6.71	48
6.74	56
6.77	36
6.8	68
6.83	55
6.86	52
6.89	58
6.92	49
6.95	42
6.98	68
7.01	56
7.04	58
7.07	52
7.1	49
7.13	59
7.16	55
7.19	65
7.22	49
7.25	47
7.28	71
7.31	78
7.34	57
7.37	62
7.4	51
7.43	64
7.46	71
7.49	71
7.52	66
7.55	80
7.58	93
7.61	75
7.64	87
7.67	99
7.7	84
7.73	116
7.76	93
7.79	111
7.82	128
7.85	110
7.88	141
7.91	119
7.94	174
7.97	126
8	169
8.03	177
8.06	201
8.09	217
8.12	241
8.15	258
8.18	262
8.21	273
8.24	318
8.27	329
8.3	360
8.33	380
8.36	383
8.39	365
8.42	322
8.45	269
8.48	248
8.51	253
8.54	191
8.57	207
8.6	171
8.63	155
8.66	130
8.69	103
8.72	105
8.75	109
8.78	111
8.81	116
8.84	72
8.87	72
8.9	70
8.93	72
8.96	88
8.99	80
9.02	73
9.05	87
9.08	89
9.11	79
9.14	67
9.17	89
9.2	80
9.23	89
9.26	109
9.29	101
9.32	98
9.35	118
9.38	129
9.41	110
9.44	124
9.47	126
9.5	149
9.53	187
9.56	188
9.59	172
9.62	176
9.65	168
9.68	194
9.71	148
9.74	145
9.77	108
9.8	105
9.83	95
9.86	85
9.89	79
9.92	70
9.95	82
9.98	68
10.01	56
10.04	54
10.07	59
10.1	70
10.13	53
10.16	47
10.19	43
10.22	35
10.25	55
10.28	45
10.31	43
10.34	49
10.37	48
10.4	32
10.43	39
10.46	29
10.49	34
10.52	50
10.55	33
10.58	39
10.61	33
10.64	42
10.67	40
10.7	34
10.73	42
10.76	31
10.79	41
10.82	35
10.85	29
10.88	28
10.91	33
10.94	33
10.97	45
11	40
11.03	26
11.06	30
11.09	33
11.12	20
11.15	28
11.18	31
11.21	32
11.24	34
11.27	35
11.3	18
11.33	37
11.36	32
11.39	35
11.42	23
11.45	37
11.48	27
11.51	25
11.54	21
11.57	23
11.6	27
11.63	18
11.66	25
11.69	22
11.72	43
11.75	18
11.78	33
11.81	39
11.84	33
11.87	26
11.9	34
11.93	34
11.96	31
11.99	36
12.02	23
12.05	27
12.08	27
12.11	21
12.14	30
12.17	26
12.2	29
12.23	24
12.26	25
12.29	25
12.32	24
12.35	22
12.38	25
12.41	20
12.44	22
12.47	31
12.5	23
12.53	28
12.56	27
12.59	18
12.62	26
12.65	33
12.68	18
12.71	28
12.74	35
12.77	20
12.8	21
12.83	25
12.86	32
12.89	18
12.92	26
12.95	27
12.98	28
13.01	27
13.04	38
13.07	23
13.1	33
13.13	29
13.16	29
13.19	31
13.22	36
13.25	41
13.28	32
13.31	31
13.34	28
13.37	23
13.4	24
13.43	29
13.46	40
13.49	21
13.52	26
13.55	28
13.58	35
13.61	38
13.64	32
13.67	25
13.7	26
13.73	19
13.76	23
13.79	25
13.82	24
13.85	29
13.88	22
13.91	24
13.94	34
13.97	27
14	22
14.03	21
14.06	24
14.09	24
14.12	24
14.15	25
14.18	24
14.21	18
14.24	20
14.27	26
14.3	23
14.33	17
14.36	23
14.39	10
14.42	23
14.45	21
14.48	18
14.51	22
14.54	24
14.57	24
14.6	25
14.63	29
14.66	22
14.69	20
14.72	15
14.75	23
14.78	19
14.81	18
14.84	30
14.87	17
14.9	15
14.93	24
14.96	25
14.99	19
15.02	21
15.05	18
15.08	26
15.11	18
15.14	18
15.17	17
15.2	21
15.23	14
15.26	28
15.29	20
15.32	21
15.35	24
15.38	18
15.41	29
15.44	20
15.47	22
15.5	14
15.53	22
15.56	15
15.59	15
15.62	14
15.65	24
15.68	28
15.71	19
15.74	28
15.77	24
15.8	24
15.83	19
15.86	23
15.89	18
15.92	21
15.95	16
15.98	18
16.01	22
16.04	21
16.07	16
16.1	24
16.13	13
16.16	20
16.19	27
16.22	16
16.25	30
16.28	16
16.31	22
16.34	22
16.37	23
16.4	16
16.43	24
16.46	22
16.49	21
16.52	19
16.55	19
16.58	25
16.61	20
16.64	21
16.67	27
16.7	20
16.73	18
16.76	19
16.79	24
16.82	16
16.85	14
16.88	19
16.91	22
16.94	21
16.97	14
17	16
17.03	22
17.06	23
17.09	26
17.12	15
17.15	19
17.18	13
17.21	22
17.24	24
17.27	22
17.3	21
17.33	20
17.36	24
17.39	23
17.42	22
17.45	17
17.48	18
17.51	15
17.54	21
17.57	20
17.6	16
17.63	19
17.66	14
17.69	18
17.72	28
17.75	24
17.78	15
17.81	21
17.84	20
17.87	16
17.9	16
17.93	21
17.96	14
17.99	12
18.02	16
18.05	14
18.08	17
18.11	9
18.14	22
18.17	20
18.2	15
18.23	10
18.26	14
18.29	19
18.32	24
18.35	22
18.38	22
18.41	19
18.44	12
18.47	19
18.5	18
18.53	21
18.56	36
18.59	42
18.62	42
18.65	57
18.68	69
18.71	74
18.74	77
18.77	50
18.8	32
18.83	28
18.86	43
18.89	26
18.92	29
18.95	32
18.98	16
19.01	23
19.04	33
19.07	35
19.1	42
19.13	39
19.16	40
19.19	43
19.22	46
19.25	38
19.28	45
19.31	34
19.34	44
19.37	24
19.4	26
19.43	35
19.46	33
19.49	26
19.52	20
19.55	21
19.58	18
19.61	19
19.64	16
19.67	14
19.7	17
19.73	16
19.76	20
19.79	23
19.82	25
19.85	21
19.88	23
19.91	23
19.94	24
19.97	13
20	22
20.03	20
20.06	14
20.09	23
20.12	19
20.15	15
20.18	23
20.21	25
20.24	17
20.27	21
20.3	27
20.33	26
20.36	30
20.39	21
20.42	26
20.45	30
20.48	23
20.51	35
20.54	42
20.57	31
20.6	36
20.63	52
20.66	53
20.69	50
20.72	54
20.75	56
20.78	54
20.81	70
20.84	84
20.87	92
20.9	72
20.93	91
20.96	63
20.99	69
21.02	57
21.05	92
21.08	57
21.11	57
21.14	46
21.17	63
21.2	41
21.23	43
21.26	53
21.29	47
21.32	52
21.35	34
21.38	29
21.41	44
21.44	39
21.47	53
21.5	34
21.53	40
21.56	39
21.59	34
21.62	30
21.65	19
21.68	27
21.71	30
21.74	33
21.77	22
21.8	30
21.83	22
21.86	23
21.89	27
21.92	19
21.95	17
21.98	26
22.01	25
22.04	27
22.07	21
22.1	26
22.13	28
22.16	24
22.19	17
22.22	18
22.25	22
22.28	14
22.31	25
22.34	25
22.37	22
22.4	26
22.43	23
22.46	28
22.49	26
22.52	25
22.55	33
22.58	32
22.61	45
22.64	49
22.67	74
22.7	78
22.73	123
22.76	174
22.79	234
22.82	260
22.85	348
22.88	400
22.91	541
22.94	683
22.97	735
23	646
23.03	484
23.06	341
23.09	215
23.12	119
23.15	82
23.18	68
23.21	76
23.24	60
23.27	54
23.3	60
23.33	65
23.36	60
23.39	78
23.42	67
23.45	77
23.48	95
23.51	101
23.54	74
23.57	90
23.6	54
23.63	77
23.66	67
23.69	57
23.72	62
23.75	57
23.78	61
23.81	42
23.84	27
23.87	38
23.9	45
23.93	45
23.96	36
23.99	37
24.02	33
24.05	43
24.08	20
24.11	22
24.14	39
24.17	26
24.2	41
24.23	25
24.26	24
24.29	35
24.32	38
24.35	42
24.38	35
24.41	46
24.44	35
24.47	39
24.5	48
24.53	48
24.56	57
24.59	65
24.62	51
24.65	58
24.68	76
24.71	80
24.74	89
24.77	120
24.8	151
24.83	209
24.86	237
24.89	175
24.92	159
24.95	151
24.98	131
25.01	117
25.04	105
25.07	107
25.1	73
25.13	84
25.16	72
25.19	80
25.22	74
25.25	50
25.28	47
25.31	67
25.34	57
25.37	55
25.4	50
25.43	42
25.46	38
25.49	31
25.52	32
25.55	42
25.58	33
25.61	36
25.64	34
25.67	39
25.7	27
25.73	39
25.76	61
25.79	79
25.82	106
25.85	124
25.88	119
25.91	125
25.94	86
25.97	64
26	51
26.03	35
26.06	29
26.09	37
26.12	24
26.15	36
26.18	34
26.21	32
26.24	29
26.27	26
26.3	31
26.33	24
26.36	15
26.39	29
26.42	21
26.45	28
26.48	25
26.51	24
26.54	29
26.57	27
26.6	40
26.63	21
26.66	26
26.69	31
26.72	33
26.75	33
26.78	31
26.81	44
26.84	52
26.87	85
26.9	127
26.93	159
26.96	159
26.99	158
27.02	118
27.05	85
27.08	76
27.11	58
27.14	46
27.17	35
27.2	30
27.23	33
27.26	32
27.29	31
27.32	43
27.35	23
27.38	35
27.41	33
27.44	22
27.47	26
27.5	40
27.53	33
27.56	49
27.59	30
27.62	37
27.65	32
27.68	40
27.71	44
27.74	53
27.77	57
27.8	68
27.83	76
27.86	95
27.89	97
27.92	104
27.95	112
27.98	80
28.01	93
28.04	56
28.07	44
28.1	51
28.13	55
28.16	76
28.19	47
28.22	64
28.25	74
28.28	78
28.31	69
28.34	95
28.37	110
28.4	134
28.43	131
28.46	132
28.49	126
28.52	119
28.55	143
28.58	141
28.61	168
28.64	160
28.67	178
28.7	205
28.73	234
28.76	341
28.79	506
28.82	531
28.85	842
28.88	1271
28.91	1404
28.94	1753
28.97	1543
29	1083
29.03	836
29.06	495
29.09	253
29.12	202
29.15	175
29.18	140
29.21	130
29.24	119
29.27	121
29.3	106
29.33	111
29.36	111
29.39	176
29.42	190
29.45	231
29.48	317
29.51	508
29.54	573
29.57	556
29.6	437
29.63	325
29.66	214
29.69	122
29.72	90
29.75	82
29.78	61
29.81	47
29.84	49
29.87	43
29.9	45
29.93	34
29.96	46
29.99	43
30.02	39
30.05	34
30.08	29
30.11	41
30.14	41
30.17	36
30.2	47
30.23	36
30.26	57
30.29	31
30.32	47
30.35	45
30.38	23
30.41	44
30.44	49
30.47	40
30.5	40
30.53	32
30.56	36
30.59	33
30.62	48
30.65	45
30.68	41
30.71	41
30.74	26
30.77	48
30.8	46
30.83	40
30.86	43
30.89	40
30.92	29
30.95	38
30.98	49
31.01	44
31.04	29
31.07	46
31.1	41
31.13	47
31.16	27
31.19	55
31.22	51
31.25	44
31.28	59
31.31	63
31.34	54
31.37	68
31.4	74
31.43	76
31.46	107
31.49	91
31.52	81
31.55	100
31.58	87
31.61	65
31.64	94
31.67	76
31.7	89
31.73	75
31.76	70
31.79	75
31.82	64
31.85	58
31.88	45
31.91	51
31.94	59
31.97	43
32	61
32.03	37
32.06	53
32.09	48
32.12	51
32.15	43
32.18	27
32.21	38
32.24	32
32.27	33
32.3	37
32.33	32
32.36	29
32.39	40
32.42	40
32.45	54
32.48	36
32.51	40
32.54	27
32.57	38
32.6	27
32.63	30
32.66	39
32.69	34
32.72	41
32.75	41
32.78	37
32.81	29
32.84	47
32.87	28
32.9	40
32.93	29
32.96	27
32.99	42
33.02	35
33.05	56
33.08	58
33.11	54
33.14	64
33.17	59
33.2	68
33.23	57
33.26	72
33.29	58
33.32	59
33.35	55
33.38	66
33.41	46
33.44	51
33.47	60
33.5	59
33.53	63
33.56	69
33.59	52
33.62	58
33.65	56
33.68	59
33.71	60
33.74	61
33.77	45
33.8	54
33.83	39
33.86	44
33.89	57
33.92	51
33.95	37
33.98	54
34.01	50
34.04	45
34.07	43
34.1	56
34.13	54
34.16	37
34.19	38
34.22	47
34.25	48
34.28	61
34.31	46
34.34	61
34.37	69
34.4	65
34.43	71
34.46	61
34.49	71
34.52	64
34.55	80
34.58	75
34.61	71
34.64	57
34.67	66
34.7	69
34.73	67
34.76	54
34.79	37
34.82	54
34.85	43
34.88	52
34.91	36
34.94	39
34.97	38
35	37
35.03	26
35.06	33
35.09	33
35.12	31
35.15	25
35.18	17
35.21	42
35.24	44
35.27	22
35.3	24
35.33	30
35.36	30
35.39	33
35.42	38
35.45	52
35.48	42
35.51	49
35.54	49
35.57	61
35.6	38
35.63	40
35.66	29
35.69	26
35.72	29
35.75	33
35.78	32
35.81	26
35.84	37
35.87	50
35.9	42
35.93	51
35.96	85
35.99	83
36.02	72
36.05	57
36.08	59
36.11	46
36.14	33
36.17	32
36.2	48
36.23	31
36.26	39
36.29	42
36.32	42
36.35	30
36.38	34
36.41	36
36.44	26
36.47	29
36.5	30
36.53	23
36.56	33
36.59	35
36.62	29
36.65	30
36.68	35
36.71	25
36.74	41
36.77	33
36.8	41
36.83	36
36.86	47
36.89	42
36.92	45
36.95	37
36.98	44
37.01	67
37.04	54
37.07	52
37.1	54
37.13	50
37.16	51
37.19	53
37.22	65
37.25	52
37.28	50
37.31	52
37.34	68
37.37	42
37.4	44
37.43	50
37.46	48
37.49	58
37.52	54
37.55	50
37.58	58
37.61	37
37.64	41
37.67	32
37.7	46
37.73	36
37.76	41
37.79	40
37.82	37
37.85	44
37.88	43
37.91	47
37.94	45
37.97	69
38	98
38.03	163
38.06	225
38.09	232
38.12	210
38.15	173
38.18	156
38.21	118
38.24	68
38.27	64
38.3	40
38.33	36
38.36	31
38.39	30
38.42	43
38.45	35
38.48	32
38.51	48
38.54	65
38.57	69
38.6	91
38.63	79
38.66	83
38.69	94
38.72	132
38.75	141
38.78	273
38.81	334
38.84	299
38.87	237
38.9	201
38.93	202
38.96	153
38.99	83
39.02	61
39.05	38
39.08	38
39.11	52
39.14	40
39.17	35
39.2	31
39.23	47
39.26	53
39.29	59
39.32	42
39.35	49
39.38	44
39.41	44
39.44	55
39.47	36
39.5	36
39.53	38
39.56	28
39.59	44
39.62	48
39.65	31
39.68	38
39.71	42
39.74	44
39.77	43
39.8	45
39.83	62
39.86	63
39.89	58
39.92	63
39.95	70
39.98	73
40.01	58
40.04	78
40.07	69
40.1	59
40.13	76
40.16	66
40.19	47
40.22	58
40.25	41
40.28	41
40.31	35
40.34	43
40.37	41
40.4	54
40.43	37
40.46	42
40.49	39
40.52	37
40.55	49
40.58	40
40.61	36
40.64	39
40.67	46
40.7	48
40.73	48
40.76	50
40.79	41
40.82	45
40.85	46
40.88	39
40.91	49
40.94	49
40.97	51
41	41
41.03	63
41.06	60
41.09	54
41.12	63
41.15	87
41.18	65
41.21	59
41.24	77
41.27	81
41.3	82
41.33	65
41.36	68
41.39	69
41.42	59
41.45	66
41.48	74
41.51	56
41.54	62
41.57	57
41.6	50
41.63	58
41.66	75
41.69	69
41.72	59
41.75	58
41.78	69
41.81	75
41.84	62
41.87	61
41.9	71
41.93	93
41.96	87
41.99	84
42.02	83
42.05	99
42.08	92
42.11	91
42.14	90
42.17	83
42.2	98
42.23	115
42.26	145
42.29	187
42.32	149
42.35	123
42.38	126
42.41	118
42.44	112
42.47	83
42.5	64
42.53	75
42.56	62
42.59	56
42.62	42
42.65	61
42.68	55
42.71	51
42.74	49
42.77	49
42.8	46
42.83	53
42.86	51
42.89	56
42.92	79
42.95	100
42.98	77
43.01	94
43.04	78
43.07	70
43.1	69
43.13	54
43.16	49
43.19	36
43.22	36
43.25	31
43.28	42
43.31	35
43.34	41
43.37	37
43.4	41
43.43	36
43.46	38
43.49	34
43.52	36
43.55	31
43.58	36
43.61	45
43.64	42
43.67	37
43.7	38
43.73	30
43.76	34
43.79	38
43.82	27
43.85	30
43.88	28
43.91	30
43.94	33
43.97	24
44	44
44.03	23
44.06	38
44.09	30
44.12	25
44.15	29
44.18	40
44.21	48
44.24	36
44.27	39
44.3	44
44.33	33
44.36	55
44.39	41
44.42	36
44.45	35
44.48	41
44.51	41
44.54	33
44.57	44
44.6	25
44.63	49
44.66	46
44.69	41
44.72	32
44.75	41
44.78	38
44.81	35
44.84	45
44.87	28
44.9	32
44.93	29
44.96	29
44.99	35
45.02	42
45.05	35
45.08	42
45.11	36
45.14	36
45.17	44
45.2	33
45.23	38
45.26	30
45.29	43
45.32	40
45.35	44
45.38	38
45.41	29
45.44	36
45.47	41
45.5	20
45.53	28
45.56	23
45.59	27
45.62	36
45.65	38
45.68	27
45.71	32
45.74	49
45.77	28
45.8	29
45.83	32
45.86	37
45.89	25
45.92	27
45.95	21
45.98	39
46.01	34
46.04	31
46.07	30
46.1	24
46.13	25
46.16	21
46.19	18
46.22	21
46.25	19
46.28	12
46.31	23
46.34	27
46.37	17
46.4	27
46.43	25
46.46	25
46.49	27
46.52	26
46.55	24
46.58	35
46.61	31
46.64	41
46.67	49
46.7	38
46.73	22
46.76	42
46.79	27
46.82	28
46.85	29
46.88	31
46.91	25
46.94	29
46.97	28
47	16
47.03	29
47.06	30
47.09	29
47.12	22
47.15	22
47.18	13
47.21	25
47.24	15
47.27	29
47.3	21
47.33	22
47.36	17
47.39	29
47.42	28
47.45	22
47.48	23
47.51	30
47.54	23
47.57	35
47.6	26
47.63	22
47.66	30
47.69	37
47.72	55
47.75	36
47.78	38
47.81	37
47.84	33
47.87	59
47.9	51
47.93	44
47.96	30
47.99	40
48.02	36
48.05	40
48.08	32
48.11	41
48.14	46
48.17	36
48.2	45
48.23	36
48.26	34
48.29	49
48.32	34
48.35	50
48.38	48
48.41	50
48.44	47
48.47	60
48.5	48
48.53	51
48.56	48
48.59	65
48.62	62
48.65	66
48.68	78
48.71	48
48.74	72
48.77	88
48.8	85
48.83	82
48.86	90
48.89	65
48.92	67
48.95	69
48.98	77
49.01	78
49.04	82
49.07	78
49.1	65
49.13	49
49.16	70
49.19	51
49.22	49
49.25	50
49.28	58
49.31	51
49.34	39
49.37	46
49.4	44
49.43	48
49.46	57
49.49	46
49.52	33
49.55	49
49.58	40
49.61	44
49.64	53
49.67	41
49.7	36
49.73	49
49.76	41
49.79	40
49.82	37
49.85	41
49.88	40
49.91	37
49.94	32
49.97	39
50	46
50.03	33
50.06	53
50.09	41
50.12	42
50.15	49
50.18	41
50.21	53
50.24	42
50.27	48
50.3	43
50.33	45
50.36	60
50.39	52
50.42	53
50.45	46
50.48	65
50.51	78
50.54	70
50.57	74
50.6	52
50.63	57
50.66	61
50.69	61
50.72	59
50.75	71
50.78	37
50.81	45
50.84	57
50.87	55
50.9	48
50.93	49
50.96	37
50.99	56
51.02	41
51.05	53
51.08	50
51.11	45
51.14	47
51.17	37
51.2	45
51.23	51
51.26	43
51.29	40
51.32	37
51.35	46
51.38	40
51.41	49
51.44	43
51.47	54
51.5	33
51.53	38
51.56	32
51.59	28
51.62	34
51.65	38
51.68	24
51.71	24
51.74	23
51.77	20
51.8	21
51.83	23
51.86	23
51.89	23
51.92	23
51.95	29
51.98	31
52.01	28
52.04	20
52.07	27
52.1	33
52.13	25
52.16	29
52.19	24
52.22	43
52.25	21
52.28	26
52.31	32
52.34	20
52.37	28
52.4	39
52.43	25
52.46	28
52.49	32
52.52	32
52.55	25
52.58	35
52.61	37
52.64	25
52.67	34
52.7	40
52.73	31
52.76	39
52.79	42
52.82	37
52.85	30
52.88	41
52.91	42
52.94	43
52.97	46
53	40
53.03	45
53.06	31
53.09	46
53.12	32
53.15	54
53.18	52
53.21	40
53.24	58
53.27	54
53.3	51
53.33	51
53.36	64
53.39	67
53.42	50
53.45	53
53.48	44
53.51	50
53.54	53
53.57	42
53.6	40
53.63	32
53.66	42
53.69	47
53.72	43
53.75	36
53.78	43
53.81	61
53.84	70
53.87	73
53.9	68
53.93	77
53.96	71
53.99	61
54.02	81
54.05	71
54.08	72
54.11	40
54.14	56
54.17	51
54.2	50
54.23	50
54.26	60
54.29	33
54.32	47
54.35	46
54.38	46
54.41	44
54.44	57
54.47	30
54.5	39
54.53	40
54.56	35
54.59	45
54.62	43
54.65	41
54.68	33
54.71	43
54.74	39
54.77	44
54.8	33
54.83	44
54.86	42
54.89	46
54.92	50
54.95	42
54.98	45
55.01	37
55.04	46
55.07	49
55.1	40
55.13	42
55.16	43
55.19	20
55.22	31
55.25	25
55.28	32
55.31	40
55.34	31
55.37	33
55.4	27
55.43	42
55.46	28
55.49	27
55.52	30
55.55	36
55.58	32
55.61	37
55.64	47
55.67	30
55.7	29
55.73	32
55.76	36
55.79	28
55.82	40
55.85	32
55.88	33
55.91	30
55.94	33
55.97	36
56	45
56.03	32
56.06	42
56.09	36
56.12	36
56.15	28
56.18	35
56.21	35
56.24	45
56.27	39
56.3	40
56.33	42
56.36	45
56.39	44
56.42	60
56.45	48
56.48	44
56.51	62
56.54	69
56.57	46
56.6	60
56.63	55
56.66	61
56.69	53
56.72	57
56.75	66
56.78	70
56.81	62
56.84	61
56.87	57
56.9	58
56.93	71
56.96	52
56.99	52
57.02	53
57.05	56
57.08	54
57.11	61
57.14	52
57.17	63
57.2	61
57.23	53
57.26	53
57.29	61
57.32	59
57.35	43
57.38	39
57.41	51
57.44	45
57.47	35
57.5	41
57.53	37
57.56	34
57.59	30
57.62	38
57.65	32
57.68	47
57.71	48
57.74	43
57.77	28
57.8	37
57.83	37
57.86	34
57.89	23
57.92	34
57.95	37
57.98	33
58.01	33
58.04	24
58.07	47
58.1	34
58.13	28
58.16	33
58.19	36
58.22	46
58.25	36
58.28	38
58.31	33
58.34	45
58.37	36
58.4	45
58.43	36
58.46	58
58.49	53
58.52	38
58.55	71
58.58	46
58.61	53
58.64	49
58.67	37
58.7	41
58.73	37
58.76	53
58.79	34
58.82	39
58.85	37
58.88	39
58.91	43
58.94	45
58.97	28
59	31
59.03	31
59.06	27
59.09	37
59.12	38
59.15	28
59.18	23
59.21	24
59.24	19
59.27	28
59.3	28
59.33	27
59.36	25
59.39	29
59.42	42
59.45	19
59.48	31
59.51	34
59.54	29
59.57	33
59.6	28
59.63	27
59.66	34
59.69	35
59.72	34
59.75	57
59.78	34
59.81	38
59.84	34
59.87	37
59.9	32
59.93	36
59.96	32
59.99	49

## Sheet: TFA-5
5	59
5.03	48
5.06	49
5.09	49
5.12	43
5.15	56
5.18	50
5.21	51
5.24	49
5.27	47
5.3	62
5.33	50
5.36	48
5.39	44
5.42	40
5.45	41
5.48	56
5.51	45
5.54	51
5.57	54
5.6	51
5.63	67
5.66	29
5.69	36
5.72	48
5.75	43
5.78	42
5.81	37
5.84	37
5.87	45
5.9	44
5.93	49
5.96	46
5.99	39
6.02	65
6.05	46
6.08	38
6.11	38
6.14	42
6.17	54
6.2	45
6.23	42
6.26	49
6.29	53
6.32	42
6.35	41
6.38	42
6.41	37
6.44	42
6.47	50
6.5	42
6.53	62
6.56	36
6.59	43
6.62	43
6.65	39
6.68	40
6.71	36
6.74	44
6.77	42
6.8	52
6.83	45
6.86	27
6.89	45
6.92	44
6.95	38
6.98	46
7.01	44
7.04	34
7.07	49
7.1	38
7.13	55
7.16	42
7.19	32
7.22	39
7.25	43
7.28	41
7.31	29
7.34	48
7.37	48
7.4	58
7.43	49
7.46	55
7.49	45
7.52	49
7.55	36
7.58	41
7.61	57
7.64	58
7.67	55
7.7	48
7.73	56
7.76	56
7.79	57
7.82	61
7.85	84
7.88	75
7.91	70
7.94	89
7.97	89
8	111
8.03	123
8.06	113
8.09	135
8.12	148
8.15	150
8.18	173
8.21	212
8.24	262
8.27	275
8.3	314
8.33	347
8.36	458
8.39	487
8.42	547
8.45	509
8.48	562
8.51	538
8.54	440
8.57	405
8.6	317
8.63	252
8.66	179
8.69	153
8.72	110
8.75	98
8.78	87
8.81	79
8.84	78
8.87	58
8.9	71
8.93	64
8.96	67
8.99	46
9.02	54
9.05	54
9.08	54
9.11	46
9.14	55
9.17	56
9.2	62
9.23	49
9.26	59
9.29	65
9.32	64
9.35	63
9.38	65
9.41	83
9.44	105
9.47	90
9.5	101
9.53	121
9.56	120
9.59	164
9.62	201
9.65	227
9.68	237
9.71	248
9.74	246
9.77	249
9.8	262
9.83	227
9.86	163
9.89	150
9.92	100
9.95	71
9.98	56
10.01	56
10.04	58
10.07	46
10.1	46
10.13	42
10.16	49
10.19	38
10.22	24
10.25	42
10.28	29
10.31	30
10.34	25
10.37	32
10.4	27
10.43	27
10.46	21
10.49	23
10.52	16
10.55	36
10.58	33
10.61	26
10.64	27
10.67	24
10.7	31
10.73	19
10.76	22
10.79	17
10.82	16
10.85	21
10.88	22
10.91	23
10.94	31
10.97	28
11	26
11.03	20
11.06	24
11.09	19
11.12	23
11.15	14
11.18	22
11.21	26
11.24	17
11.27	19
11.3	30
11.33	27
11.36	19
11.39	21
11.42	26
11.45	23
11.48	19
11.51	22
11.54	25
11.57	24
11.6	16
11.63	22
11.66	18
11.69	17
11.72	16
11.75	24
11.78	21
11.81	22
11.84	15
11.87	17
11.9	15
11.93	16
11.96	25
11.99	18
12.02	22
12.05	21
12.08	18
12.11	17
12.14	34
12.17	24
12.2	17
12.23	21
12.26	28
12.29	14
12.32	18
12.35	16
12.38	27
12.41	21
12.44	20
12.47	13
12.5	13
12.53	21
12.56	18
12.59	22
12.62	17
12.65	15
12.68	15
12.71	17
12.74	19
12.77	19
12.8	20
12.83	21
12.86	13
12.89	19
12.92	12
12.95	12
12.98	18
13.01	18
13.04	21
13.07	15
13.1	20
13.13	17
13.16	14
13.19	16
13.22	17
13.25	16
13.28	19
13.31	17
13.34	19
13.37	22
13.4	16
13.43	27
13.46	17
13.49	19
13.52	33
13.55	24
13.58	29
13.61	34
13.64	21
13.67	30
13.7	29
13.73	18
13.76	36
13.79	33
13.82	21
13.85	16
13.88	27
13.91	15
13.94	15
13.97	13
14	16
14.03	16
14.06	10
14.09	12
14.12	12
14.15	16
14.18	15
14.21	10
14.24	16
14.27	10
14.3	16
14.33	13
14.36	13
14.39	15
14.42	15
14.45	10
14.48	16
14.51	8
14.54	17
14.57	9
14.6	9
14.63	16
14.66	13
14.69	14
14.72	16
14.75	18
14.78	8
14.81	14
14.84	14
14.87	12
14.9	12
14.93	14
14.96	15
14.99	14
15.02	15
15.05	15
15.08	14
15.11	11
15.14	14
15.17	6
15.2	14
15.23	18
15.26	13
15.29	12
15.32	8
15.35	10
15.38	14
15.41	3
15.44	16
15.47	15
15.5	8
15.53	11
15.56	10
15.59	10
15.62	13
15.65	9
15.68	10
15.71	11
15.74	6
15.77	13
15.8	8
15.83	19
15.86	9
15.89	21
15.92	12
15.95	18
15.98	18
16.01	14
16.04	14
16.07	15
16.1	19
16.13	21
16.16	18
16.19	15
16.22	12
16.25	9
16.28	14
16.31	12
16.34	8
16.37	17
16.4	16
16.43	11
16.46	10
16.49	16
16.52	7
16.55	9
16.58	11
16.61	18
16.64	13
16.67	13
16.7	23
16.73	19
16.76	17
16.79	24
16.82	15
16.85	16
16.88	19
16.91	17
16.94	13
16.97	11
17	15
17.03	12
17.06	14
17.09	12
17.12	13
17.15	15
17.18	16
17.21	10
17.24	16
17.27	13
17.3	16
17.33	5
17.36	13
17.39	15
17.42	13
17.45	10
17.48	9
17.51	11
17.54	6
17.57	11
17.6	10
17.63	11
17.66	13
17.69	15
17.72	12
17.75	12
17.78	11
17.81	12
17.84	25
17.87	15
17.9	18
17.93	19
17.96	8
17.99	12
18.02	6
18.05	16
18.08	14
18.11	14
18.14	14
18.17	7
18.2	16
18.23	16
18.26	15
18.29	7
18.32	12
18.35	12
18.38	14
18.41	11
18.44	9
18.47	14
18.5	17
18.53	17
18.56	34
18.59	22
18.62	20
18.65	19
18.68	30
18.71	22
18.74	31
18.77	24
18.8	45
18.83	43
18.86	46
18.89	22
18.92	26
18.95	22
18.98	16
19.01	23
19.04	24
19.07	28
19.1	23
19.13	27
19.16	20
19.19	37
19.22	36
19.25	45
19.28	61
19.31	51
19.34	58
19.37	85
19.4	41
19.43	48
19.46	36
19.49	35
19.52	34
19.55	28
19.58	26
19.61	27
19.64	15
19.67	25
19.7	17
19.73	14
19.76	22
19.79	10
19.82	20
19.85	17
19.88	12
19.91	17
19.94	16
19.97	17
20	12
20.03	11
20.06	16
20.09	22
20.12	16
20.15	14
20.18	17
20.21	18
20.24	25
20.27	23
20.3	24
20.33	16
20.36	26
20.39	17
20.42	13
20.45	15
20.48	22
20.51	17
20.54	24
20.57	26
20.6	31
20.63	21
20.66	24
20.69	20
20.72	37
20.75	30
20.78	47
20.81	52
20.84	61
20.87	62
20.9	81
20.93	69
20.96	108
20.99	106
21.02	114
21.05	119
21.08	89
21.11	119
21.14	96
21.17	66
21.2	65
21.23	75
21.26	59
21.29	45
21.32	28
21.35	46
21.38	37
21.41	35
21.44	37
21.47	46
21.5	44
21.53	43
21.56	52
21.59	48
21.62	49
21.65	55
21.68	47
21.71	36
21.74	32
21.77	23
21.8	24
21.83	31
21.86	21
21.89	22
21.92	28
21.95	25
21.98	19
22.01	27
22.04	21
22.07	21
22.1	10
22.13	21
22.16	23
22.19	16
22.22	16
22.25	17
22.28	17
22.31	19
22.34	15
22.37	23
22.4	22
22.43	21
22.46	13
22.49	16
22.52	24
22.55	22
22.58	16
22.61	16
22.64	16
22.67	29
22.7	27
22.73	28
22.76	43
22.79	62
22.82	80
22.85	85
22.88	121
22.91	158
22.94	218
22.97	352
23	485
23.03	625
23.06	660
23.09	622
23.12	475
23.15	323
23.18	209
23.21	106
23.24	83
23.27	57
23.3	46
23.33	50
23.36	39
23.39	40
23.42	59
23.45	67
23.48	59
23.51	58
23.54	83
23.57	80
23.6	101
23.63	95
23.66	98
23.69	115
23.72	124
23.75	85
23.78	96
23.81	96
23.84	74
23.87	64
23.9	52
23.93	44
23.96	26
23.99	28
24.02	43
24.05	22
24.08	23
24.11	22
24.14	27
24.17	28
24.2	32
24.23	25
24.26	34
24.29	24
24.32	31
24.35	16
24.38	28
24.41	25
24.44	32
24.47	35
24.5	33
24.53	26
24.56	28
24.59	32
24.62	44
24.65	36
24.68	37
24.71	47
24.74	55
24.77	60
24.8	76
24.83	105
24.86	89
24.89	155
24.92	221
24.95	245
24.98	267
25.01	229
25.04	229
25.07	183
25.1	176
25.13	156
25.16	172
25.19	142
25.22	135
25.25	111
25.28	95
25.31	55
25.34	58
25.37	62
25.4	40
25.43	51
25.46	49
25.49	33
25.52	33
25.55	30
25.58	43
25.61	35
25.64	35
25.67	31
25.7	33
25.73	36
25.76	25
25.79	38
25.82	27
25.85	25
25.88	55
25.91	55
25.94	79
25.97	92
26	108
26.03	93
26.06	84
26.09	61
26.12	40
26.15	32
26.18	22
26.21	27
26.24	33
26.27	29
26.3	27
26.33	26
26.36	24
26.39	23
26.42	19
26.45	26
26.48	18
26.51	21
26.54	18
26.57	24
26.6	28
26.63	17
26.66	29
26.69	21
26.72	20
26.75	24
26.78	30
26.81	28
26.84	30
26.87	30
26.9	30
26.93	41
26.96	36
26.99	52
27.02	101
27.05	108
27.08	92
27.11	83
27.14	64
27.17	42
27.2	41
27.23	42
27.26	47
27.29	27
27.32	30
27.35	32
27.38	34
27.41	23
27.44	37
27.47	30
27.5	32
27.53	30
27.56	30
27.59	27
27.62	31
27.65	29
27.68	30
27.71	28
27.74	35
27.77	45
27.8	39
27.83	29
27.86	35
27.89	49
27.92	69
27.95	75
27.98	80
28.01	86
28.04	84
28.07	61
28.1	69
28.13	51
28.16	41
28.19	46
28.22	35
28.25	49
28.28	39
28.31	57
28.34	31
28.37	50
28.4	72
28.43	72
28.46	88
28.49	92
28.52	90
28.55	97
28.58	110
28.61	95
28.64	126
28.67	113
28.7	113
28.73	125
28.76	174
28.79	145
28.82	189
28.85	230
28.88	300
28.91	383
28.94	567
28.97	713
29	934
29.03	1398
29.06	1540
29.09	1364
29.12	1060
29.15	739
29.18	489
29.21	296
29.24	203
29.27	160
29.3	159
29.33	98
29.36	103
29.39	76
29.42	69
29.45	114
29.48	90
29.51	115
29.54	138
29.57	214
29.6	372
29.63	647
29.66	732
29.69	801
29.72	706
29.75	463
29.78	330
29.81	172
29.84	91
29.87	64
29.9	56
29.93	52
29.96	44
29.99	46
30.02	36
30.05	40
30.08	48
30.11	34
30.14	31
30.17	37
30.2	38
30.23	36
30.26	33
30.29	30
30.32	36
30.35	38
30.38	38
30.41	28
30.44	49
30.47	48
30.5	49
30.53	35
30.56	59
30.59	50
30.62	48
30.65	44
30.68	42
30.71	45
30.74	35
30.77	41
30.8	35
30.83	38
30.86	38
30.89	29
30.92	35
30.95	34
30.98	34
31.01	31
31.04	27
31.07	30
31.1	24
31.13	23
31.16	37
31.19	37
31.22	33
31.25	21
31.28	34
31.31	38
31.34	33
31.37	38
31.4	45
31.43	48
31.46	84
31.49	83
31.52	73
31.55	73
31.58	93
31.61	71
31.64	88
31.67	80
31.7	79
31.73	100
31.76	91
31.79	94
31.82	69
31.85	91
31.88	79
31.91	76
31.94	77
31.97	58
32	52
32.03	58
32.06	44
32.09	38
32.12	38
32.15	43
32.18	28
32.21	36
32.24	34
32.27	40
32.3	30
32.33	32
32.36	37
32.39	41
32.42	47
32.45	30
32.48	26
32.51	29
32.54	30
32.57	29
32.6	43
32.63	43
32.66	35
32.69	40
32.72	30
32.75	28
32.78	23
32.81	19
32.84	17
32.87	19
32.9	20
32.93	28
32.96	22
32.99	23
33.02	40
33.05	35
33.08	28
33.11	23
33.14	27
33.17	47
33.2	57
33.23	59
33.26	70
33.29	64
33.32	66
33.35	56
33.38	60
33.41	31
33.44	63
33.47	47
33.5	52
33.53	52
33.56	56
33.59	57
33.62	45
33.65	66
33.68	61
33.71	80
33.74	59
33.77	60
33.8	46
33.83	60
33.86	40
33.89	37
33.92	34
33.95	30
33.98	37
34.01	37
34.04	34
34.07	37
34.1	34
34.13	23
34.16	25
34.19	28
34.22	42
34.25	33
34.28	38
34.31	27
34.34	28
34.37	33
34.4	36
34.43	48
34.46	54
34.49	58
34.52	71
34.55	66
34.58	70
34.61	72
34.64	84
34.67	100
34.7	104
34.73	81
34.76	86
34.79	85
34.82	67
34.85	49
34.88	59
34.91	56
34.94	43
34.97	30
35	36
35.03	32
35.06	40
35.09	31
35.12	34
35.15	31
35.18	23
35.21	23
35.24	22
35.27	22
35.3	18
35.33	28
35.36	19
35.39	16
35.42	20
35.45	23
35.48	27
35.51	19
35.54	27
35.57	27
35.6	37
35.63	34
35.66	28
35.69	28
35.72	25
35.75	29
35.78	23
35.81	20
35.84	31
35.87	19
35.9	30
35.93	27
35.96	26
35.99	29
36.02	33
36.05	35
36.08	36
36.11	59
36.14	58
36.17	43
36.2	40
36.23	51
36.26	34
36.29	26
36.32	40
36.35	34
36.38	38
36.41	37
36.44	37
36.47	25
36.5	31
36.53	31
36.56	29
36.59	25
36.62	22
36.65	41
36.68	24
36.71	30
36.74	28
36.77	16
36.8	31
36.83	30
36.86	23
36.89	37
36.92	19
36.95	24
36.98	33
37.01	51
37.04	34
37.07	39
37.1	46
37.13	42
37.16	43
37.19	40
37.22	52
37.25	50
37.28	44
37.31	48
37.34	55
37.37	70
37.4	61
37.43	70
37.46	66
37.49	59
37.52	77
37.55	62
37.58	52
37.61	45
37.64	48
37.67	45
37.7	42
37.73	31
37.76	34
37.79	30
37.82	28
37.85	33
37.88	20
37.91	33
37.94	28
37.97	31
38	28
38.03	44
38.06	40
38.09	76
38.12	121
38.15	207
38.18	266
38.21	297
38.24	229
38.27	210
38.3	166
38.33	126
38.36	63
38.39	51
38.42	25
38.45	42
38.48	34
38.51	37
38.54	36
38.57	41
38.6	28
38.63	33
38.66	56
38.69	60
38.72	70
38.75	69
38.78	92
38.81	98
38.84	203
38.87	263
38.9	269
38.93	356
38.96	324
38.99	224
39.02	225
39.05	170
39.08	80
39.11	51
39.14	45
39.17	33
39.2	23
39.23	28
39.26	37
39.29	37
39.32	29
39.35	33
39.38	37
39.41	36
39.44	39
39.47	48
39.5	32
39.53	33
39.56	35
39.59	22
39.62	24
39.65	30
39.68	20
39.71	30
39.74	25
39.77	23
39.8	25
39.83	32
39.86	38
39.89	43
39.92	38
39.95	40
39.98	46
40.01	66
40.04	88
40.07	75
40.1	75
40.13	66
40.16	84
40.19	81
40.22	61
40.25	80
40.28	56
40.31	59
40.34	47
40.37	33
40.4	47
40.43	54
40.46	27
40.49	28
40.52	25
40.55	20
40.58	29
40.61	21
40.64	30
40.67	29
40.7	24
40.73	19
40.76	42
40.79	29
40.82	40
40.85	43
40.88	31
40.91	42
40.94	42
40.97	31
41	36
41.03	30
41.06	33
41.09	41
41.12	48
41.15	43
41.18	63
41.21	57
41.24	62
41.27	69
41.3	65
41.33	64
41.36	77
41.39	65
41.42	67
41.45	57
41.48	60
41.51	79
41.54	52
41.57	55
41.6	57
41.63	62
41.66	49
41.69	46
41.72	47
41.75	35
41.78	49
41.81	40
41.84	41
41.87	42
41.9	35
41.93	52
41.96	43
41.99	59
42.02	67
42.05	70
42.08	68
42.11	79
42.14	87
42.17	97
42.2	89
42.23	101
42.26	110
42.29	130
42.32	122
42.35	128
42.38	122
42.41	135
42.44	124
42.47	88
42.5	103
42.53	101
42.56	92
42.59	66
42.62	86
42.65	87
42.68	68
42.71	65
42.74	56
42.77	45
42.8	45
42.83	41
42.86	37
42.89	40
42.92	38
42.95	41
42.98	43
43.01	54
43.04	64
43.07	64
43.1	48
43.13	66
43.16	39
43.19	45
43.22	29
43.25	25
43.28	27
43.31	21
43.34	21
43.37	17
43.4	32
43.43	31
43.46	40
43.49	30
43.52	33
43.55	44
43.58	34
43.61	27
43.64	35
43.67	39
43.7	44
43.73	25
43.76	23
43.79	33
43.82	27
43.85	31
43.88	38
43.91	22
43.94	28
43.97	32
44	23
44.03	23
44.06	19
44.09	29
44.12	27
44.15	30
44.18	11
44.21	23
44.24	34
44.27	32
44.3	23
44.33	31
44.36	31
44.39	38
44.42	37
44.45	41
44.48	37
44.51	36
44.54	24
44.57	36
44.6	33
44.63	56
44.66	39
44.69	38
44.72	33
44.75	41
44.78	42
44.81	37
44.84	32
44.87	47
44.9	36
44.93	32
44.96	25
44.99	30
45.02	24
45.05	33
45.08	25
45.11	25
45.14	16
45.17	24
45.2	25
45.23	27
45.26	18
45.29	23
45.32	28
45.35	23
45.38	34
45.41	28
45.44	27
45.47	22
45.5	24
45.53	15
45.56	28
45.59	24
45.62	21
45.65	31
45.68	28
45.71	28
45.74	40
45.77	42
45.8	36
45.83	32
45.86	31
45.89	26
45.92	19
45.95	14
45.98	15
46.01	17
46.04	16
46.07	23
46.1	21
46.13	23
46.16	15
46.19	16
46.22	22
46.25	14
46.28	25
46.31	20
46.34	16
46.37	25
46.4	16
46.43	12
46.46	16
46.49	17
46.52	22
46.55	17
46.58	15
46.61	18
46.64	25
46.67	23
46.7	26
46.73	26
46.76	26
46.79	25
46.82	40
46.85	31
46.88	31
46.91	37
46.94	36
46.97	30
47	29
47.03	32
47.06	17
47.09	23
47.12	21
47.15	16
47.18	24
47.21	23
47.24	19
47.27	19
47.3	21
47.33	21
47.36	26
47.39	24
47.42	17
47.45	11
47.48	18
47.51	24
47.54	18
47.57	21
47.6	23
47.63	26
47.66	19
47.69	29
47.72	20
47.75	35
47.78	39
47.81	60
47.84	57
47.87	47
47.9	37
47.93	46
47.96	47
47.99	38
48.02	30
48.05	48
48.08	25
48.11	30
48.14	31
48.17	22
48.2	35
48.23	23
48.26	42
48.29	36
48.32	49
48.35	39
48.38	28
48.41	33
48.44	28
48.47	40
48.5	37
48.53	40
48.56	50
48.59	36
48.62	42
48.65	39
48.68	68
48.71	48
48.74	62
48.77	65
48.8	65
48.83	60
48.86	74
48.89	72
48.92	79
48.95	66
48.98	60
49.01	73
49.04	66
49.07	82
49.1	66
49.13	74
49.16	73
49.19	66
49.22	62
49.25	57
49.28	55
49.31	52
49.34	56
49.37	35
49.4	51
49.43	30
49.46	36
49.49	24
49.52	38
49.55	41
49.58	32
49.61	30
49.64	30
49.67	32
49.7	32
49.73	33
49.76	39
49.79	34
49.82	27
49.85	34
49.88	23
49.91	31
49.94	40
49.97	27
50	34
50.03	38
50.06	32
50.09	30
50.12	31
50.15	46
50.18	35
50.21	42
50.24	41
50.27	43
50.3	51
50.33	41
50.36	48
50.39	39
50.42	38
50.45	37
50.48	50
50.51	41
50.54	40
50.57	54
50.6	44
50.63	50
50.66	52
50.69	49
50.72	43
50.75	47
50.78	58
50.81	41
50.84	29
50.87	41
50.9	51
50.93	45
50.96	41
50.99	57
51.02	33
51.05	46
51.08	32
51.11	49
51.14	48
51.17	52
51.2	48
51.23	51
51.26	60
51.29	43
51.32	44
51.35	47
51.38	51
51.41	47
51.44	48
51.47	35
51.5	38
51.53	29
51.56	42
51.59	25
51.62	33
51.65	21
51.68	31
51.71	30
51.74	23
51.77	17
51.8	25
51.83	22
51.86	26
51.89	20
51.92	20
51.95	20
51.98	17
52.01	29
52.04	24
52.07	18
52.1	16
52.13	21
52.16	31
52.19	35
52.22	25
52.25	25
52.28	23
52.31	22
52.34	16
52.37	18
52.4	21
52.43	23
52.46	21
52.49	17
52.52	18
52.55	20
52.58	30
52.61	22
52.64	24
52.67	36
52.7	34
52.73	25
52.76	19
52.79	23
52.82	25
52.85	42
52.88	31
52.91	39
52.94	27
52.97	43
53	39
53.03	26
53.06	44
53.09	26
53.12	48
53.15	39
53.18	36
53.21	46
53.24	49
53.27	52
53.3	55
53.33	48
53.36	58
53.39	78
53.42	70
53.45	62
53.48	42
53.51	51
53.54	54
53.57	45
53.6	47
53.63	28
53.66	31
53.69	28
53.72	27
53.75	29
53.78	33
53.81	33
53.84	32
53.87	38
53.9	38
53.93	51
53.96	70
53.99	88
54.02	77
54.05	72
54.08	69
54.11	75
54.14	66
54.17	73
54.2	57
54.23	53
54.26	57
54.29	56
54.32	55
54.35	41
54.38	52
54.41	44
54.44	45
54.47	55
54.5	37
54.53	30
54.56	37
54.59	26
54.62	31
54.65	37
54.68	31
54.71	41
54.74	23
54.77	23
54.8	31
54.83	33
54.86	30
54.89	42
54.92	31
54.95	37
54.98	42
55.01	29
55.04	26
55.07	40
55.1	27
55.13	39
55.16	32
55.19	30
55.22	35
55.25	31
55.28	21
55.31	30
55.34	22
55.37	21
55.4	27
55.43	24
55.46	26
55.49	27
55.52	27
55.55	19
55.58	18
55.61	23
55.64	22
55.67	25
55.7	21
55.73	21
55.76	16
55.79	26
55.82	20
55.85	24
55.88	27
55.91	31
55.94	28
55.97	33
56	25
56.03	36
56.06	26
56.09	25
56.12	25
56.15	21
56.18	14
56.21	23
56.24	27
56.27	27
56.3	33
56.33	28
56.36	31
56.39	27
56.42	28
56.45	21
56.48	42
56.51	39
56.54	36
56.57	42
56.6	46
56.63	45
56.66	46
56.69	55
56.72	63
56.75	62
56.78	57
56.81	51
56.84	62
56.87	50
56.9	67
56.93	61
56.96	61
56.99	49
57.02	60
57.05	59
57.08	54
57.11	59
57.14	54
57.17	64
57.2	43
57.23	59
57.26	56
57.29	59
57.32	54
57.35	45
57.38	40
57.41	53
57.44	43
57.47	50
57.5	35
57.53	39
57.56	30
57.59	28
57.62	31
57.65	33
57.68	22
57.71	25
57.74	20
57.77	24
57.8	33
57.83	35
57.86	33
57.89	32
57.92	36
57.95	22
57.98	33
58.01	27
58.04	28
58.07	28
58.1	24
58.13	20
58.16	18
58.19	23
58.22	25
58.25	34
58.28	30
58.31	37
58.34	27
58.37	31
58.4	29
58.43	45
58.46	47
58.49	50
58.52	44
58.55	36
58.58	37
58.61	54
58.64	66
58.67	56
58.7	49
58.73	53
58.76	42
58.79	43
58.82	30
58.85	42
58.88	42
58.91	49
58.94	40
58.97	36
59	34
59.03	49
59.06	42
59.09	29
59.12	37
59.15	38
59.18	31
59.21	31
59.24	20
59.27	26
59.3	34
59.33	35
59.36	21
59.39	19
59.42	28
59.45	21
59.48	22
59.51	28
59.54	23
59.57	20
59.6	32
59.63	29
59.66	24
59.69	29
59.72	25
59.75	24
59.78	26
59.81	27
59.84	33
59.87	42
59.9	40
59.93	29
59.96	26
59.99	26

## Sheet: TFA-7-RT-10min
5	77
5.03	81
5.06	81
5.09	61
5.12	78
5.15	75
5.18	63
5.21	68
5.24	59
5.27	78
5.3	79
5.33	66
5.36	80
5.39	77
5.42	54
5.45	71
5.48	67
5.51	64
5.54	87
5.57	66
5.6	64
5.63	62
5.66	62
5.69	53
5.72	59
5.75	53
5.78	82
5.81	72
5.84	69
5.87	64
5.9	52
5.93	51
5.96	69
5.99	58
6.02	54
6.05	49
6.08	72
6.11	56
6.14	43
6.17	62
6.2	54
6.23	63
6.26	76
6.29	69
6.32	49
6.35	59
6.38	64
6.41	61
6.44	69
6.47	56
6.5	58
6.53	62
6.56	62
6.59	60
6.62	59
6.65	59
6.68	51
6.71	62
6.74	62
6.77	55
6.8	45
6.83	61
6.86	59
6.89	67
6.92	46
6.95	70
6.98	62
7.01	49
7.04	54
7.07	61
7.1	63
7.13	54
7.16	55
7.19	65
7.22	52
7.25	63
7.28	75
7.31	63
7.34	64
7.37	65
7.4	71
7.43	74
7.46	63
7.49	85
7.52	73
7.55	78
7.58	82
7.61	65
7.64	92
7.67	97
7.7	106
7.73	92
7.76	89
7.79	111
7.82	119
7.85	105
7.88	136
7.91	128
7.94	124
7.97	130
8	155
8.03	169
8.06	191
8.09	203
8.12	216
8.15	211
8.18	243
8.21	289
8.24	252
8.27	286
8.3	294
8.33	288
8.36	281
8.39	292
8.42	269
8.45	223
8.48	215
8.51	194
8.54	157
8.57	152
8.6	125
8.63	96
8.66	125
8.69	109
8.72	90
8.75	88
8.78	91
8.81	87
8.84	102
8.87	77
8.9	79
8.93	79
8.96	83
8.99	80
9.02	60
9.05	99
9.08	83
9.11	86
9.14	78
9.17	82
9.2	86
9.23	107
9.26	83
9.29	79
9.32	92
9.35	107
9.38	114
9.41	113
9.44	149
9.47	137
9.5	149
9.53	160
9.56	150
9.59	137
9.62	124
9.65	144
9.68	116
9.71	126
9.74	123
9.77	95
9.8	113
9.83	96
9.86	85
9.89	70
9.92	78
9.95	59
9.98	64
10.01	58
10.04	69
10.07	50
10.1	73
10.13	55
10.16	42
10.19	60
10.22	39
10.25	52
10.28	47
10.31	60
10.34	49
10.37	43
10.4	50
10.43	50
10.46	44
10.49	44
10.52	43
10.55	46
10.58	39
10.61	38
10.64	45
10.67	35
10.7	46
10.73	31
10.76	30
10.79	30
10.82	38
10.85	29
10.88	44
10.91	39
10.94	31
10.97	38
11	26
11.03	36
11.06	34
11.09	34
11.12	40
11.15	32
11.18	26
11.21	42
11.24	30
11.27	39
11.3	37
11.33	49
11.36	45
11.39	28
11.42	31
11.45	28
11.48	40
11.51	34
11.54	18
11.57	38
11.6	37
11.63	35
11.66	26
11.69	40
11.72	28
11.75	36
11.78	27
11.81	37
11.84	37
11.87	26
11.9	22
11.93	31
11.96	23
11.99	33
12.02	28
12.05	37
12.08	41
12.11	37
12.14	35
12.17	44
12.2	28
12.23	21
12.26	29
12.29	23
12.32	34
12.35	26
12.38	27
12.41	33
12.44	33
12.47	27
12.5	25
12.53	22
12.56	44
12.59	36
12.62	31
12.65	15
12.68	27
12.71	26
12.74	26
12.77	34
12.8	24
12.83	36
12.86	29
12.89	36
12.92	24
12.95	34
12.98	35
13.01	35
13.04	35
13.07	34
13.1	27
13.13	37
13.16	23
13.19	30
13.22	32
13.25	31
13.28	33
13.31	29
13.34	33
13.37	31
13.4	25
13.43	25
13.46	31
13.49	34
13.52	34
13.55	36
13.58	36
13.61	39
13.64	22
13.67	29
13.7	26
13.73	30
13.76	28
13.79	25
13.82	32
13.85	21
13.88	37
13.91	20
13.94	21
13.97	29
14	28
14.03	27
14.06	32
14.09	19
14.12	29
14.15	26
14.18	25
14.21	36
14.24	27
14.27	25
14.3	28
14.33	20
14.36	30
14.39	26
14.42	32
14.45	18
14.48	18
14.51	22
14.54	24
14.57	27
14.6	27
14.63	20
14.66	26
14.69	20
14.72	36
14.75	22
14.78	19
14.81	22
14.84	21
14.87	34
14.9	15
14.93	21
14.96	22
14.99	23
15.02	17
15.05	17
15.08	29
15.11	20
15.14	19
15.17	29
15.2	21
15.23	25
15.26	15
15.29	19
15.32	21
15.35	23
15.38	18
15.41	19
15.44	26
15.47	16
15.5	25
15.53	25
15.56	24
15.59	26
15.62	29
15.65	15
15.68	18
15.71	24
15.74	28
15.77	23
15.8	29
15.83	26
15.86	29
15.89	24
15.92	21
15.95	29
15.98	26
16.01	24
16.04	27
16.07	19
16.1	18
16.13	24
16.16	21
16.19	16
16.22	22
16.25	18
16.28	17
16.31	14
16.34	21
16.37	18
16.4	32
16.43	19
16.46	23
16.49	29
16.52	24
16.55	33
16.58	25
16.61	15
16.64	22
16.67	21
16.7	25
16.73	26
16.76	19
16.79	21
16.82	25
16.85	22
16.88	19
16.91	9
16.94	22
16.97	18
17	19
17.03	26
17.06	15
17.09	22
17.12	22
17.15	23
17.18	16
17.21	11
17.24	26
17.27	24
17.3	12
17.33	23
17.36	24
17.39	17
17.42	23
17.45	15
17.48	25
17.51	18
17.54	21
17.57	19
17.6	21
17.63	16
17.66	15
17.69	13
17.72	19
17.75	15
17.78	7
17.81	16
17.84	20
17.87	15
17.9	15
17.93	23
17.96	17
17.99	15
18.02	14
18.05	15
18.08	21
18.11	25
18.14	13
18.17	24
18.2	21
18.23	19
18.26	13
18.29	18
18.32	18
18.35	19
18.38	13
18.41	17
18.44	10
18.47	17
18.5	21
18.53	21
18.56	9
18.59	18
18.62	19
18.65	34
18.68	26
18.71	20
18.74	26
18.77	25
18.8	29
18.83	24
18.86	31
18.89	29
18.92	34
18.95	31
18.98	27
19.01	22
19.04	32
19.07	33
19.1	44
19.13	37
19.16	22
19.19	42
19.22	51
19.25	25
19.28	51
19.31	37
19.34	33
19.37	27
19.4	33
19.43	35
19.46	11
19.49	15
19.52	28
19.55	20
19.58	32
19.61	18
19.64	20
19.67	16
19.7	27
19.73	18
19.76	20
19.79	23
19.82	19
19.85	19
19.88	18
19.91	28
19.94	27
19.97	24
20	22
20.03	17
20.06	26
20.09	24
20.12	18
20.15	22
20.18	24
20.21	17
20.24	24
20.27	24
20.3	29
20.33	37
20.36	19
20.39	30
20.42	24
20.45	31
20.48	36
20.51	28
20.54	39
20.57	38
20.6	41
20.63	39
20.66	47
20.69	55
20.72	70
20.75	70
20.78	73
20.81	75
20.84	106
20.87	92
20.9	85
20.93	87
20.96	100
20.99	62
21.02	84
21.05	65
21.08	85
21.11	54
21.14	53
21.17	64
21.2	62
21.23	46
21.26	49
21.29	48
21.32	33
21.35	43
21.38	44
21.41	37
21.44	39
21.47	43
21.5	45
21.53	31
21.56	45
21.59	37
21.62	28
21.65	38
21.68	35
21.71	25
21.74	24
21.77	32
21.8	21
21.83	24
21.86	32
21.89	21
21.92	31
21.95	31
21.98	22
22.01	26
22.04	33
22.07	29
22.1	30
22.13	27
22.16	24
22.19	29
22.22	28
22.25	27
22.28	31
22.31	25
22.34	23
22.37	30
22.4	28
22.43	26
22.46	27
22.49	28
22.52	26
22.55	25
22.58	36
22.61	23
22.64	23
22.67	19
22.7	38
22.73	30
22.76	45
22.79	49
22.82	60
22.85	64
22.88	65
22.91	66
22.94	86
22.97	74
23	68
23.03	53
23.06	46
23.09	42
23.12	47
23.15	43
23.18	47
23.21	51
23.24	50
23.27	57
23.3	63
23.33	65
23.36	69
23.39	63
23.42	99
23.45	92
23.48	79
23.51	58
23.54	61
23.57	74
23.6	68
23.63	86
23.66	65
23.69	60
23.72	73
23.75	46
23.78	37
23.81	37
23.84	45
23.87	41
23.9	32
23.93	39
23.96	33
23.99	42
24.02	37
24.05	41
24.08	26
24.11	30
24.14	35
24.17	34
24.2	38
24.23	35
24.26	36
24.29	40
24.32	46
24.35	39
24.38	41
24.41	44
24.44	43
24.47	37
24.5	45
24.53	51
24.56	41
24.59	41
24.62	51
24.65	60
24.68	58
24.71	70
24.74	95
24.77	82
24.8	92
24.83	109
24.86	110
24.89	111
24.92	106
24.95	124
24.98	108
25.01	110
25.04	96
25.07	114
25.1	86
25.13	75
25.16	76
25.19	73
25.22	61
25.25	65
25.28	54
25.31	58
25.34	57
25.37	50
25.4	42
25.43	44
25.46	29
25.49	27
25.52	39
25.55	40
25.58	44
25.61	30
25.64	33
25.67	29
25.7	34
25.73	46
25.76	34
25.79	39
25.82	50
25.85	43
25.88	57
25.91	43
25.94	27
25.97	24
26	27
26.03	22
26.06	33
26.09	25
26.12	29
26.15	28
26.18	39
26.21	29
26.24	34
26.27	33
26.3	30
26.33	27
26.36	18
26.39	25
26.42	28
26.45	21
26.48	20
26.51	32
26.54	32
26.57	32
26.6	19
26.63	16
26.66	23
26.69	23
26.72	30
26.75	28
26.78	34
26.81	24
26.84	25
26.87	35
26.9	33
26.93	31
26.96	48
26.99	37
27.02	37
27.05	47
27.08	33
27.11	38
27.14	34
27.17	43
27.2	35
27.23	30
27.26	46
27.29	28
27.32	40
27.35	47
27.38	38
27.41	35
27.44	40
27.47	33
27.5	43
27.53	33
27.56	27
27.59	31
27.62	29
27.65	19
27.68	41
27.71	38
27.74	31
27.77	56
27.8	46
27.83	46
27.86	43
27.89	33
27.92	30
27.95	51
27.98	48
28.01	36
28.04	42
28.07	59
28.1	55
28.13	44
28.16	54
28.19	45
28.22	67
28.25	67
28.28	69
28.31	62
28.34	80
28.37	87
28.4	100
28.43	93
28.46	101
28.49	121
28.52	100
28.55	98
28.58	129
28.61	125
28.64	140
28.67	139
28.7	158
28.73	152
28.76	178
28.79	249
28.82	272
28.85	273
28.88	279
28.91	313
28.94	249
28.97	211
29	172
29.03	132
29.06	144
29.09	116
29.12	114
29.15	95
29.18	70
29.21	87
29.24	71
29.27	78
29.3	80
29.33	74
29.36	69
29.39	73
29.42	66
29.45	76
29.48	87
29.51	87
29.54	81
29.57	73
29.6	59
29.63	61
29.66	49
29.69	45
29.72	35
29.75	42
29.78	36
29.81	47
29.84	34
29.87	35
29.9	36
29.93	28
29.96	27
29.99	38
30.02	25
30.05	30
30.08	32
30.11	29
30.14	33
30.17	46
30.2	44
30.23	35
30.26	33
30.29	43
30.32	35
30.35	28
30.38	33
30.41	48
30.44	41
30.47	40
30.5	35
30.53	41
30.56	33
30.59	38
30.62	41
30.65	33
30.68	31
30.71	35
30.74	39
30.77	40
30.8	26
30.83	26
30.86	38
30.89	35
30.92	41
30.95	39
30.98	37
31.01	41
31.04	35
31.07	41
31.1	37
31.13	44
31.16	34
31.19	51
31.22	57
31.25	48
31.28	52
31.31	48
31.34	60
31.37	65
31.4	44
31.43	71
31.46	72
31.49	74
31.52	80
31.55	62
31.58	86
31.61	92
31.64	79
31.67	81
31.7	85
31.73	102
31.76	73
31.79	71
31.82	60
31.85	68
31.88	78
31.91	49
31.94	40
31.97	57
32	47
32.03	43
32.06	42
32.09	49
32.12	38
32.15	40
32.18	43
32.21	41
32.24	38
32.27	37
32.3	37
32.33	24
32.36	26
32.39	32
32.42	35
32.45	34
32.48	37
32.51	24
32.54	23
32.57	39
32.6	33
32.63	27
32.66	30
32.69	35
32.72	30
32.75	26
32.78	33
32.81	22
32.84	36
32.87	25
32.9	29
32.93	30
32.96	27
32.99	42
33.02	33
33.05	32
33.08	36
33.11	44
33.14	34
33.17	32
33.2	43
33.23	45
33.26	49
33.29	52
33.32	58
33.35	60
33.38	59
33.41	53
33.44	63
33.47	66
33.5	79
33.53	52
33.56	58
33.59	56
33.62	48
33.65	46
33.68	52
33.71	34
33.74	41
33.77	34
33.8	45
33.83	48
33.86	38
33.89	34
33.92	37
33.95	43
33.98	29
34.01	37
34.04	45
34.07	51
34.1	46
34.13	56
34.16	41
34.19	47
34.22	54
34.25	51
34.28	50
34.31	59
34.34	59
34.37	63
34.4	82
34.43	78
34.46	75
34.49	72
34.52	69
34.55	72
34.58	65
34.61	69
34.64	74
34.67	68
34.7	81
34.73	50
34.76	50
34.79	48
34.82	33
34.85	40
34.88	39
34.91	37
34.94	34
34.97	37
35	27
35.03	39
35.06	37
35.09	26
35.12	20
35.15	22
35.18	27
35.21	27
35.24	20
35.27	29
35.3	22
35.33	20
35.36	19
35.39	27
35.42	24
35.45	32
35.48	18
35.51	28
35.54	21
35.57	29
35.6	23
35.63	16
35.66	30
35.69	22
35.72	22
35.75	26
35.78	24
35.81	25
35.84	27
35.87	26
35.9	34
35.93	18
35.96	28
35.99	27
36.02	16
36.05	22
36.08	26
36.11	27
36.14	22
36.17	22
36.2	24
36.23	36
36.26	35
36.29	30
36.32	28
36.35	29
36.38	38
36.41	37
36.44	29
36.47	29
36.5	36
36.53	28
36.56	26
36.59	29
36.62	31
36.65	27
36.68	31
36.71	21
36.74	34
36.77	38
36.8	36
36.83	33
36.86	42
36.89	48
36.92	38
36.95	53
36.98	43
37.01	49
37.04	50
37.07	52
37.1	61
37.13	47
37.16	53
37.19	50
37.22	51
37.25	56
37.28	60
37.31	49
37.34	49
37.37	43
37.4	40
37.43	49
37.46	42
37.49	43
37.52	41
37.55	40
37.58	31
37.61	41
37.64	26
37.67	23
37.7	31
37.73	30
37.76	23
37.79	23
37.82	18
37.85	19
37.88	21
37.91	22
37.94	24
37.97	38
38	30
38.03	32
38.06	23
38.09	32
38.12	26
38.15	19
38.18	37
38.21	26
38.24	17
38.27	24
38.3	15
38.33	25
38.36	25
38.39	39
38.42	35
38.45	25
38.48	32
38.51	35
38.54	25
38.57	30
38.6	37
38.63	31
38.66	28
38.69	47
38.72	39
38.75	39
38.78	42
38.81	52
38.84	36
38.87	27
38.9	31
38.93	35
38.96	28
38.99	25
39.02	27
39.05	27
39.08	27
39.11	31
39.14	16
39.17	28
39.2	24
39.23	28
39.26	33
39.29	25
39.32	35
39.35	28
39.38	29
39.41	24
39.44	37
39.47	24
39.5	30
39.53	27
39.56	31
39.59	27
39.62	36
39.65	34
39.68	33
39.71	45
39.74	45
39.77	46
39.8	32
39.83	46
39.86	53
39.89	52
39.92	39
39.95	48
39.98	58
40.01	59
40.04	41
40.07	53
40.1	52
40.13	53
40.16	52
40.19	53
40.22	39
40.25	48
40.28	39
40.31	31
40.34	31
40.37	28
40.4	25
40.43	39
40.46	40
40.49	35
40.52	32
40.55	37
40.58	36
40.61	36
40.64	37
40.67	30
40.7	39
40.73	39
40.76	33
40.79	43
40.82	42
40.85	43
40.88	45
40.91	40
40.94	47
40.97	50
41	61
41.03	68
41.06	54
41.09	57
41.12	83
41.15	52
41.18	66
41.21	64
41.24	58
41.27	59
41.3	65
41.33	69
41.36	58
41.39	76
41.42	67
41.45	64
41.48	69
41.51	49
41.54	59
41.57	61
41.6	61
41.63	52
41.66	56
41.69	46
41.72	50
41.75	61
41.78	53
41.81	56
41.84	63
41.87	72
41.9	83
41.93	78
41.96	69
41.99	86
42.02	72
42.05	94
42.08	77
42.11	87
42.14	72
42.17	90
42.2	77
42.23	99
42.26	87
42.29	76
42.32	70
42.35	84
42.38	75
42.41	76
42.44	67
42.47	78
42.5	99
42.53	69
42.56	59
42.59	65
42.62	61
42.65	56
42.68	66
42.71	42
42.74	41
42.77	44
42.8	30
42.83	43
42.86	40
42.89	34
42.92	40
42.95	45
42.98	37
43.01	37
43.04	24
43.07	30
43.1	34
43.13	36
43.16	31
43.19	29
43.22	34
43.25	45
43.28	39
43.31	27
43.34	33
43.37	30
43.4	33
43.43	21
43.46	32
43.49	28
43.52	36
43.55	29
43.58	37
43.61	26
43.64	42
43.67	27
43.7	18
43.73	33
43.76	28
43.79	29
43.82	26
43.85	33
43.88	35
43.91	21
43.94	31
43.97	21
44	27
44.03	17
44.06	23
44.09	30
44.12	26
44.15	33
44.18	35
44.21	28
44.24	40
44.27	29
44.3	35
44.33	27
44.36	31
44.39	42
44.42	41
44.45	40
44.48	36
44.51	37
44.54	33
44.57	48
44.6	39
44.63	31
44.66	37
44.69	37
44.72	27
44.75	38
44.78	32
44.81	29
44.84	28
44.87	24
44.9	25
44.93	30
44.96	30
44.99	29
45.02	24
45.05	29
45.08	35
45.11	31
45.14	12
45.17	21
45.2	19
45.23	16
45.26	29
45.29	20
45.32	26
45.35	26
45.38	35
45.41	22
45.44	26
45.47	21
45.5	20
45.53	17
45.56	24
45.59	25
45.62	16
45.65	23
45.68	15
45.71	21
45.74	20
45.77	19
45.8	22
45.83	21
45.86	24
45.89	17
45.92	28
45.95	27
45.98	24
46.01	26
46.04	13
46.07	23
46.1	10
46.13	17
46.16	17
46.19	18
46.22	25
46.25	16
46.28	33
46.31	16
46.34	24
46.37	21
46.4	18
46.43	30
46.46	24
46.49	31
46.52	25
46.55	23
46.58	25
46.61	26
46.64	31
46.67	22
46.7	27
46.73	39
46.76	28
46.79	28
46.82	22
46.85	30
46.88	25
46.91	21
46.94	23
46.97	19
47	24
47.03	33
47.06	27
47.09	21
47.12	17
47.15	20
47.18	31
47.21	21
47.24	23
47.27	26
47.3	24
47.33	21
47.36	26
47.39	24
47.42	18
47.45	19
47.48	23
47.51	21
47.54	26
47.57	22
47.6	23
47.63	31
47.66	20
47.69	29
47.72	31
47.75	20
47.78	29
47.81	38
47.84	23
47.87	35
47.9	30
47.93	21
47.96	27
47.99	25
48.02	32
48.05	36
48.08	17
48.11	25
48.14	33
48.17	31
48.2	38
48.23	48
48.26	43
48.29	36
48.32	37
48.35	51
48.38	37
48.41	39
48.44	51
48.47	50
48.5	61
48.53	58
48.56	54
48.59	60
48.62	65
48.65	64
48.68	76
48.71	72
48.74	88
48.77	83
48.8	82
48.83	68
48.86	83
48.89	81
48.92	67
48.95	66
48.98	69
49.01	70
49.04	74
49.07	58
49.1	61
49.13	61
49.16	49
49.19	54
49.22	51
49.25	36
49.28	45
49.31	58
49.34	46
49.37	39
49.4	39
49.43	44
49.46	43
49.49	43
49.52	26
49.55	36
49.58	41
49.61	36
49.64	27
49.67	32
49.7	24
49.73	46
49.76	35
49.79	40
49.82	34
49.85	29
49.88	40
49.91	33
49.94	47
49.97	40
50	37
50.03	36
50.06	45
50.09	42
50.12	43
50.15	43
50.18	41
50.21	46
50.24	48
50.27	34
50.3	33
50.33	47
50.36	48
50.39	42
50.42	38
50.45	48
50.48	41
50.51	32
50.54	39
50.57	39
50.6	38
50.63	40
50.66	36
50.69	35
50.72	32
50.75	55
50.78	42
50.81	58
50.84	45
50.87	43
50.9	42
50.93	51
50.96	53
50.99	38
51.02	41
51.05	50
51.08	50
51.11	45
51.14	49
51.17	43
51.2	36
51.23	53
51.26	39
51.29	32
51.32	31
51.35	51
51.38	29
51.41	38
51.44	33
51.47	34
51.5	31
51.53	25
51.56	21
51.59	28
51.62	30
51.65	21
51.68	27
51.71	38
51.74	19
51.77	24
51.8	26
51.83	26
51.86	26
51.89	24
51.92	26
51.95	19
51.98	27
52.01	22
52.04	18
52.07	24
52.1	43
52.13	17
52.16	22
52.19	18
52.22	19
52.25	32
52.28	28
52.31	24
52.34	20
52.37	26
52.4	25
52.43	26
52.46	35
52.49	25
52.52	31
52.55	34
52.58	25
52.61	44
52.64	27
52.67	23
52.7	32
52.73	46
52.76	41
52.79	32
52.82	41
52.85	31
52.88	46
52.91	30
52.94	39
52.97	32
53	36
53.03	36
53.06	41
53.09	41
53.12	49
53.15	51
53.18	42
53.21	40
53.24	36
53.27	27
53.3	23
53.33	35
53.36	39
53.39	35
53.42	32
53.45	27
53.48	33
53.51	30
53.54	40
53.57	37
53.6	34
53.63	44
53.66	34
53.69	32
53.72	39
53.75	35
53.78	48
53.81	49
53.84	38
53.87	45
53.9	55
53.93	51
53.96	57
53.99	40
54.02	54
54.05	42
54.08	39
54.11	55
54.14	57
54.17	51
54.2	45
54.23	50
54.26	39
54.29	45
54.32	43
54.35	43
54.38	45
54.41	35
54.44	44
54.47	43
54.5	41
54.53	38
54.56	44
54.59	33
54.62	30
54.65	42
54.68	43
54.71	48
54.74	42
54.77	27
54.8	33
54.83	31
54.86	30
54.89	39
54.92	35
54.95	29
54.98	35
55.01	30
55.04	39
55.07	33
55.1	31
55.13	28
55.16	29
55.19	30
55.22	37
55.25	28
55.28	30
55.31	24
55.34	18
55.37	34
55.4	26
55.43	34
55.46	27
55.49	21
55.52	34
55.55	32
55.58	40
55.61	27
55.64	29
55.67	36
55.7	25
55.73	40
55.76	40
55.79	37
55.82	42
55.85	34
55.88	27
55.91	30
55.94	29
55.97	31
56	33
56.03	27
56.06	28
56.09	23
56.12	24
56.15	36
56.18	35
56.21	27
56.24	33
56.27	31
56.3	32
56.33	33
56.36	46
56.39	38
56.42	58
56.45	40
56.48	49
56.51	60
56.54	35
56.57	43
56.6	54
56.63	38
56.66	51
56.69	55
56.72	50
56.75	52
56.78	72
56.81	64
56.84	60
56.87	54
56.9	71
56.93	49
56.96	63
56.99	52
57.02	56
57.05	51
57.08	46
57.11	57
57.14	45
57.17	53
57.2	40
57.23	48
57.26	30
57.29	40
57.32	48
57.35	43
57.38	29
57.41	35
57.44	28
57.47	37
57.5	35
57.53	21
57.56	23
57.59	26
57.62	28
57.65	38
57.68	35
57.71	33
57.74	28
57.77	27
57.8	29
57.83	34
57.86	27
57.89	25
57.92	39
57.95	26
57.98	40
58.01	33
58.04	28
58.07	32
58.1	27
58.13	35
58.16	29
58.19	25
58.22	31
58.25	33
58.28	30
58.31	41
58.34	47
58.37	31
58.4	42
58.43	41
58.46	31
58.49	36
58.52	33
58.55	47
58.58	45
58.61	37
58.64	39
58.67	29
58.7	39
58.73	33
58.76	36
58.79	32
58.82	23
58.85	31
58.88	32
58.91	25
58.94	30
58.97	23
59	26
59.03	33
59.06	30
59.09	34
59.12	30
59.15	36
59.18	22
59.21	29
59.24	32
59.27	20
59.3	22
59.33	19
59.36	22
59.39	29
59.42	21
59.45	22
59.48	23
59.51	24
59.54	22
59.57	25
59.6	23
59.63	21
59.66	20
59.69	27
59.72	28
59.75	27
59.78	20
59.81	28
59.84	31
59.87	18
59.9	16
59.93	20
59.96	23
59.99	24

## Sheet: TFA-10-RT-10min
5	54
5.03	56
5.06	50
5.09	59
5.12	52
5.15	61
5.18	46
5.21	52
5.24	59
5.27	48
5.3	72
5.33	65
5.36	68
5.39	69
5.42	55
5.45	41
5.48	52
5.51	47
5.54	60
5.57	61
5.6	51
5.63	60
5.66	51
5.69	46
5.72	46
5.75	42
5.78	52
5.81	57
5.84	45
5.87	51
5.9	42
5.93	53
5.96	61
5.99	54
6.02	41
6.05	46
6.08	65
6.11	42
6.14	44
6.17	56
6.2	59
6.23	42
6.26	50
6.29	43
6.32	48
6.35	42
6.38	44
6.41	41
6.44	47
6.47	57
6.5	56
6.53	63
6.56	44
6.59	48
6.62	42
6.65	58
6.68	44
6.71	41
6.74	41
6.77	44
6.8	50
6.83	48
6.86	57
6.89	57
6.92	66
6.95	51
6.98	58
7.01	50
7.04	47
7.07	56
7.1	48
7.13	62
7.16	61
7.19	54
7.22	56
7.25	54
7.28	61
7.31	56
7.34	80
7.37	49
7.4	60
7.43	75
7.46	68
7.49	65
7.52	56
7.55	61
7.58	75
7.61	72
7.64	71
7.67	65
7.7	67
7.73	79
7.76	86
7.79	92
7.82	75
7.85	91
7.88	91
7.91	108
7.94	100
7.97	98
8	113
8.03	110
8.06	127
8.09	128
8.12	128
8.15	141
8.18	147
8.21	180
8.24	163
8.27	179
8.3	198
8.33	218
8.36	212
8.39	246
8.42	251
8.45	242
8.48	234
8.51	272
8.54	248
8.57	274
8.6	264
8.63	192
8.66	208
8.69	234
8.72	206
8.75	148
8.78	146
8.81	134
8.84	139
8.87	139
8.9	123
8.93	95
8.96	124
8.99	92
9.02	111
9.05	88
9.08	88
9.11	96
9.14	98
9.17	97
9.2	97
9.23	91
9.26	82
9.29	78
9.32	86
9.35	114
9.38	80
9.41	89
9.44	82
9.47	102
9.5	106
9.53	99
9.56	117
9.59	131
9.62	111
9.65	127
9.68	128
9.71	122
9.74	122
9.77	124
9.8	112
9.83	121
9.86	111
9.89	97
9.92	106
9.95	106
9.98	72
10.01	94
10.04	80
10.07	88
10.1	71
10.13	77
10.16	67
10.19	70
10.22	50
10.25	56
10.28	40
10.31	57
10.34	61
10.37	45
10.4	48
10.43	42
10.46	33
10.49	34
10.52	50
10.55	40
10.58	50
10.61	31
10.64	35
10.67	32
10.7	32
10.73	31
10.76	30
10.79	24
10.82	27
10.85	33
10.88	34
10.91	27
10.94	29
10.97	38
11	27
11.03	34
11.06	33
11.09	28
11.12	24
11.15	30
11.18	21
11.21	32
11.24	38
11.27	31
11.3	29
11.33	30
11.36	27
11.39	31
11.42	33
11.45	18
11.48	29
11.51	20
11.54	17
11.57	32
11.6	20
11.63	22
11.66	19
11.69	20
11.72	32
11.75	28
11.78	20
11.81	28
11.84	31
11.87	23
11.9	19
11.93	20
11.96	18
11.99	26
12.02	40
12.05	22
12.08	22
12.11	21
12.14	36
12.17	26
12.2	24
12.23	20
12.26	37
12.29	22
12.32	30
12.35	24
12.38	25
12.41	18
12.44	16
12.47	28
12.5	26
12.53	29
12.56	29
12.59	15
12.62	24
12.65	24
12.68	34
12.71	25
12.74	21
12.77	25
12.8	22
12.83	20
12.86	21
12.89	14
12.92	27
12.95	25
12.98	26
13.01	22
13.04	23
13.07	21
13.1	31
13.13	25
13.16	34
13.19	34
13.22	21
13.25	17
13.28	21
13.31	23
13.34	27
13.37	24
13.4	21
13.43	22
13.46	25
13.49	32
13.52	27
13.55	27
13.58	33
13.61	26
13.64	21
13.67	22
13.7	26
13.73	30
13.76	30
13.79	31
13.82	23
13.85	23
13.88	19
13.91	32
13.94	29
13.97	23
14	18
14.03	28
14.06	20
14.09	23
14.12	26
14.15	19
14.18	23
14.21	27
14.24	17
14.27	17
14.3	15
14.33	15
14.36	13
14.39	18
14.42	25
14.45	22
14.48	17
14.51	27
14.54	23
14.57	22
14.6	18
14.63	24
14.66	22
14.69	23
14.72	16
14.75	26
14.78	20
14.81	19
14.84	16
14.87	19
14.9	16
14.93	22
14.96	18
14.99	16
15.02	24
15.05	26
15.08	27
15.11	21
15.14	14
15.17	26
15.2	21
15.23	14
15.26	20
15.29	17
15.32	25
15.35	18
15.38	15
15.41	21
15.44	15
15.47	18
15.5	20
15.53	20
15.56	30
15.59	23
15.62	22
15.65	18
15.68	24
15.71	25
15.74	20
15.77	18
15.8	25
15.83	30
15.86	20
15.89	25
15.92	24
15.95	22
15.98	23
16.01	20
16.04	24
16.07	18
16.1	25
16.13	15
16.16	25
16.19	26
16.22	22
16.25	18
16.28	36
16.31	19
16.34	18
16.37	18
16.4	17
16.43	22
16.46	18
16.49	20
16.52	21
16.55	19
16.58	28
16.61	31
16.64	33
16.67	23
16.7	11
16.73	24
16.76	25
16.79	20
16.82	31
16.85	21
16.88	24
16.91	16
16.94	19
16.97	27
17	18
17.03	32
17.06	19
17.09	26
17.12	24
17.15	23
17.18	25
17.21	29
17.24	27
17.27	22
17.3	28
17.33	32
17.36	21
17.39	23
17.42	26
17.45	28
17.48	20
17.51	33
17.54	29
17.57	30
17.6	18
17.63	18
17.66	18
17.69	13
17.72	25
17.75	20
17.78	26
17.81	25
17.84	23
17.87	18
17.9	28
17.93	24
17.96	29
17.99	29
18.02	32
18.05	24
18.08	21
18.11	23
18.14	25
18.17	24
18.2	24
18.23	24
18.26	15
18.29	31
18.32	19
18.35	23
18.38	17
18.41	23
18.44	30
18.47	21
18.5	27
18.53	19
18.56	37
18.59	25
18.62	24
18.65	31
18.68	34
18.71	37
18.74	50
18.77	52
18.8	60
18.83	63
18.86	39
18.89	36
18.92	36
18.95	35
18.98	25
19.01	29
19.04	27
19.07	24
19.1	32
19.13	26
19.16	31
19.19	34
19.22	44
19.25	36
19.28	30
19.31	37
19.34	26
19.37	35
19.4	44
19.43	34
19.46	38
19.49	35
19.52	33
19.55	40
19.58	32
19.61	31
19.64	30
19.67	23
19.7	25
19.73	38
19.76	33
19.79	39
19.82	24
19.85	16
19.88	28
19.91	20
19.94	29
19.97	32
20	20
20.03	29
20.06	28
20.09	30
20.12	28
20.15	36
20.18	22
20.21	34
20.24	26
20.27	35
20.3	34
20.33	29
20.36	44
20.39	31
20.42	37
20.45	40
20.48	37
20.51	38
20.54	46
20.57	40
20.6	35
20.63	37
20.66	31
20.69	41
20.72	44
20.75	48
20.78	38
20.81	60
20.84	47
20.87	39
20.9	45
20.93	60
20.96	51
20.99	66
21.02	55
21.05	50
21.08	54
21.11	50
21.14	65
21.17	60
21.2	55
21.23	49
21.26	57
21.29	47
21.32	45
21.35	54
21.38	58
21.41	49
21.44	48
21.47	50
21.5	41
21.53	45
21.56	43
21.59	37
21.62	33
21.65	40
21.68	43
21.71	34
21.74	29
21.77	32
21.8	33
21.83	23
21.86	35
21.89	36
21.92	38
21.95	41
21.98	43
22.01	32
22.04	30
22.07	37
22.1	36
22.13	33
22.16	37
22.19	42
22.22	33
22.25	31
22.28	24
22.31	31
22.34	30
22.37	36
22.4	33
22.43	25
22.46	31
22.49	29
22.52	38
22.55	31
22.58	34
22.61	36
22.64	37
22.67	44
22.7	42
22.73	49
22.76	42
22.79	47
22.82	75
22.85	81
22.88	93
22.91	146
22.94	194
22.97	260
23	399
23.03	515
23.06	547
23.09	483
23.12	411
23.15	243
23.18	163
23.21	105
23.24	89
23.27	74
23.3	46
23.33	46
23.36	54
23.39	54
23.42	65
23.45	52
23.48	63
23.51	43
23.54	70
23.57	46
23.6	63
23.63	52
23.66	54
23.69	54
23.72	51
23.75	46
23.78	59
23.81	66
23.84	55
23.87	50
23.9	48
23.93	48
23.96	40
23.99	50
24.02	49
24.05	47
24.08	38
24.11	52
24.14	35
24.17	37
24.2	44
24.23	36
24.26	47
24.29	41
24.32	40
24.35	39
24.38	40
24.41	36
24.44	37
24.47	46
24.5	42
24.53	57
24.56	45
24.59	52
24.62	40
24.65	45
24.68	57
24.71	56
24.74	59
24.77	58
24.8	62
24.83	85
24.86	107
24.89	147
24.92	242
24.95	276
24.98	280
25.01	205
25.04	164
25.07	103
25.1	65
25.13	75
25.16	69
25.19	73
25.22	75
25.25	70
25.28	63
25.31	57
25.34	68
25.37	52
25.4	55
25.43	39
25.46	44
25.49	39
25.52	56
25.55	39
25.58	52
25.61	49
25.64	62
25.67	55
25.7	55
25.73	53
25.76	51
25.79	67
25.82	58
25.85	54
25.88	103
25.91	129
25.94	181
25.97	235
26	236
26.03	206
26.06	147
26.09	102
26.12	56
26.15	41
26.18	45
26.21	44
26.24	34
26.27	29
26.3	34
26.33	36
26.36	29
26.39	35
26.42	33
26.45	34
26.48	39
26.51	37
26.54	35
26.57	35
26.6	28
26.63	28
26.66	41
26.69	36
26.72	33
26.75	30
26.78	28
26.81	42
26.84	45
26.87	47
26.9	50
26.93	67
26.96	78
26.99	78
27.02	115
27.05	99
27.08	92
27.11	75
27.14	51
27.17	42
27.2	55
27.23	44
27.26	43
27.29	42
27.32	47
27.35	34
27.38	30
27.41	38
27.44	44
27.47	39
27.5	40
27.53	46
27.56	46
27.59	27
27.62	41
27.65	38
27.68	52
27.71	43
27.74	43
27.77	37
27.8	53
27.83	46
27.86	74
27.89	77
27.92	80
27.95	96
27.98	125
28.01	105
28.04	102
28.07	93
28.1	94
28.13	61
28.16	66
28.19	61
28.22	53
28.25	64
28.28	69
28.31	60
28.34	59
28.37	80
28.4	83
28.43	85
28.46	88
28.49	91
28.52	97
28.55	102
28.58	114
28.61	120
28.64	89
28.67	115
28.7	121
28.73	122
28.76	236
28.79	471
28.82	328
28.85	407
28.88	403
28.91	411
28.94	578
28.97	765
29	1233
29.03	1803
29.06	1703
29.09	1153
29.12	1031
29.15	620
29.18	290
29.21	198
29.24	193
29.27	141
29.3	124
29.33	110
29.36	130
29.39	108
29.42	103
29.45	132
29.48	160
29.51	187
29.54	284
29.57	435
29.6	718
29.63	668
29.66	682
29.69	706
29.72	344
29.75	308
29.78	218
29.81	108
29.84	86
29.87	72
29.9	65
29.93	58
29.96	62
29.99	52
30.02	49
30.05	59
30.08	54
30.11	42
30.14	48
30.17	60
30.2	67
30.23	48
30.26	50
30.29	43
30.32	39
30.35	47
30.38	49
30.41	51
30.44	55
30.47	46
30.5	29
30.53	44
30.56	45
30.59	41
30.62	44
30.65	41
30.68	40
30.71	54
30.74	44
30.77	56
30.8	49
30.83	41
30.86	47
30.89	42
30.92	54
30.95	48
30.98	40
31.01	57
31.04	42
31.07	45
31.1	53
31.13	41
31.16	45
31.19	44
31.22	46
31.25	40
31.28	58
31.31	44
31.34	48
31.37	58
31.4	64
31.43	74
31.46	70
31.49	66
31.52	89
31.55	70
31.58	88
31.61	73
31.64	75
31.67	55
31.7	65
31.73	64
31.76	56
31.79	49
31.82	56
31.85	62
31.88	59
31.91	50
31.94	56
31.97	54
32	42
32.03	51
32.06	58
32.09	47
32.12	57
32.15	41
32.18	52
32.21	49
32.24	59
32.27	44
32.3	57
32.33	29
32.36	39
32.39	35
32.42	39
32.45	39
32.48	47
32.51	38
32.54	41
32.57	44
32.6	42
32.63	37
32.66	43
32.69	46
32.72	40
32.75	32
32.78	40
32.81	26
32.84	66
32.87	48
32.9	45
32.93	35
32.96	38
32.99	37
33.02	50
33.05	51
33.08	40
33.11	54
33.14	63
33.17	66
33.2	91
33.23	89
33.26	148
33.29	147
33.32	114
33.35	113
33.38	82
33.41	66
33.44	48
33.47	43
33.5	37
33.53	55
33.56	48
33.59	48
33.62	34
33.65	35
33.68	53
33.71	45
33.74	49
33.77	51
33.8	45
33.83	52
33.86	53
33.89	45
33.92	55
33.95	40
33.98	53
34.01	64
34.04	77
34.07	67
34.1	40
34.13	50
34.16	50
34.19	46
34.22	55
34.25	58
34.28	43
34.31	37
34.34	42
34.37	62
34.4	46
34.43	57
34.46	40
34.49	51
34.52	54
34.55	48
34.58	44
34.61	51
34.64	50
34.67	37
34.7	41
34.73	47
34.76	49
34.79	49
34.82	52
34.85	51
34.88	36
34.91	49
34.94	40
34.97	50
35	36
35.03	46
35.06	45
35.09	48
35.12	38
35.15	35
35.18	43
35.21	40
35.24	37
35.27	40
35.3	31
35.33	28
35.36	38
35.39	38
35.42	31
35.45	23
35.48	37
35.51	41
35.54	48
35.57	33
35.6	45
35.63	46
35.66	51
35.69	39
35.72	33
35.75	36
35.78	34
35.81	51
35.84	33
35.87	36
35.9	52
35.93	32
35.96	48
35.99	43
36.02	68
36.05	58
36.08	44
36.11	65
36.14	49
36.17	54
36.2	48
36.23	40
36.26	35
36.29	38
36.32	33
36.35	34
36.38	37
36.41	25
36.44	28
36.47	49
36.5	30
36.53	35
36.56	32
36.59	28
36.62	35
36.65	25
36.68	29
36.71	30
36.74	37
36.77	36
36.8	33
36.83	36
36.86	42
36.89	25
36.92	38
36.95	23
36.98	45
37.01	28
37.04	31
37.07	39
37.1	31
37.13	43
37.16	36
37.19	36
37.22	58
37.25	36
37.28	37
37.31	50
37.34	39
37.37	45
37.4	49
37.43	38
37.46	46
37.49	36
37.52	43
37.55	57
37.58	44
37.61	45
37.64	45
37.67	53
37.7	36
37.73	40
37.76	33
37.79	37
37.82	45
37.85	42
37.88	31
37.91	41
37.94	49
37.97	55
38	76
38.03	81
38.06	100
38.09	172
38.12	378
38.15	539
38.18	871
38.21	607
38.24	416
38.27	488
38.3	407
38.33	176
38.36	93
38.39	70
38.42	76
38.45	52
38.48	46
38.51	63
38.54	40
38.57	63
38.6	58
38.63	78
38.66	82
38.69	92
38.72	100
38.75	85
38.78	77
38.81	102
38.84	174
38.87	204
38.9	170
38.93	132
38.96	128
38.99	154
39.02	93
39.05	71
39.08	36
39.11	49
39.14	47
39.17	42
39.2	44
39.23	52
39.26	54
39.29	59
39.32	58
39.35	59
39.38	55
39.41	57
39.44	55
39.47	55
39.5	47
39.53	38
39.56	35
39.59	40
39.62	40
39.65	36
39.68	32
39.71	34
39.74	40
39.77	38
39.8	46
39.83	38
39.86	46
39.89	48
39.92	60
39.95	74
39.98	77
40.01	99
40.04	108
40.07	93
40.1	89
40.13	82
40.16	92
40.19	70
40.22	58
40.25	42
40.28	36
40.31	40
40.34	38
40.37	45
40.4	36
40.43	37
40.46	35
40.49	31
40.52	48
40.55	48
40.58	28
40.61	42
40.64	30
40.67	35
40.7	50
40.73	37
40.76	53
40.79	45
40.82	47
40.85	38
40.88	38
40.91	34
40.94	38
40.97	53
41	42
41.03	40
41.06	36
41.09	50
41.12	39
41.15	46
41.18	40
41.21	35
41.24	50
41.27	44
41.3	42
41.33	66
41.36	54
41.39	54
41.42	53
41.45	57
41.48	59
41.51	49
41.54	52
41.57	64
41.6	56
41.63	59
41.66	44
41.69	45
41.72	45
41.75	51
41.78	45
41.81	52
41.84	62
41.87	53
41.9	53
41.93	56
41.96	57
41.99	68
42.02	64
42.05	60
42.08	65
42.11	72
42.14	73
42.17	57
42.2	76
42.23	78
42.26	83
42.29	91
42.32	100
42.35	118
42.38	115
42.41	115
42.44	123
42.47	115
42.5	107
42.53	105
42.56	80
42.59	100
42.62	103
42.65	72
42.68	62
42.71	69
42.74	65
42.77	62
42.8	54
42.83	32
42.86	46
42.89	49
42.92	54
42.95	56
42.98	76
43.01	90
43.04	134
43.07	95
43.1	64
43.13	74
43.16	93
43.19	71
43.22	54
43.25	40
43.28	44
43.31	60
43.34	43
43.37	35
43.4	32
43.43	45
43.46	35
43.49	44
43.52	24
43.55	33
43.58	32
43.61	37
43.64	30
43.67	44
43.7	33
43.73	46
43.76	25
43.79	31
43.82	36
43.85	37
43.88	27
43.91	40
43.94	37
43.97	31
44	30
44.03	25
44.06	28
44.09	26
44.12	27
44.15	24
44.18	34
44.21	31
44.24	24
44.27	43
44.3	20
44.33	38
44.36	42
44.39	34
44.42	32
44.45	33
44.48	39
44.51	24
44.54	33
44.57	24
44.6	36
44.63	36
44.66	24
44.69	34
44.72	41
44.75	35
44.78	39
44.81	30
44.84	28
44.87	34
44.9	32
44.93	22
44.96	30
44.99	36
45.02	28
45.05	21
45.08	29
45.11	34
45.14	23
45.17	40
45.2	30
45.23	35
45.26	28
45.29	20
45.32	37
45.35	45
45.38	34
45.41	36
45.44	34
45.47	40
45.5	43
45.53	37
45.56	31
45.59	23
45.62	31
45.65	40
45.68	48
45.71	44
45.74	44
45.77	38
45.8	42
45.83	28
45.86	30
45.89	40
45.92	32
45.95	27
45.98	34
46.01	18
46.04	24
46.07	28
46.1	28
46.13	24
46.16	27
46.19	27
46.22	22
46.25	33
46.28	17
46.31	18
46.34	18
46.37	20
46.4	19
46.43	28
46.46	21
46.49	20
46.52	22
46.55	24
46.58	28
46.61	18
46.64	32
46.67	26
46.7	35
46.73	32
46.76	28
46.79	31
46.82	45
46.85	28
46.88	32
46.91	29
46.94	35
46.97	37
47	26
47.03	32
47.06	27
47.09	25
47.12	31
47.15	27
47.18	19
47.21	31
47.24	25
47.27	28
47.3	17
47.33	17
47.36	23
47.39	25
47.42	26
47.45	25
47.48	20
47.51	35
47.54	27
47.57	24
47.6	41
47.63	28
47.66	33
47.69	33
47.72	34
47.75	52
47.78	56
47.81	78
47.84	55
47.87	64
47.9	61
47.93	56
47.96	62
47.99	41
48.02	33
48.05	28
48.08	37
48.11	47
48.14	36
48.17	36
48.2	36
48.23	30
48.26	44
48.29	41
48.32	38
48.35	39
48.38	38
48.41	46
48.44	41
48.47	42
48.5	40
48.53	47
48.56	52
48.59	37
48.62	41
48.65	41
48.68	34
48.71	41
48.74	43
48.77	41
48.8	49
48.83	49
48.86	46
48.89	49
48.92	48
48.95	48
48.98	50
49.01	54
49.04	49
49.07	52
49.1	56
49.13	53
49.16	59
49.19	53
49.22	55
49.25	52
49.28	56
49.31	51
49.34	51
49.37	34
49.4	42
49.43	43
49.46	33
49.49	36
49.52	50
49.55	44
49.58	37
49.61	33
49.64	47
49.67	52
49.7	49
49.73	52
49.76	28
49.79	29
49.82	43
49.85	45
49.88	44
49.91	34
49.94	30
49.97	37
50	53
50.03	34
50.06	38
50.09	28
50.12	29
50.15	40
50.18	36
50.21	44
50.24	46
50.27	39
50.3	29
50.33	47
50.36	41
50.39	29
50.42	31
50.45	43
50.48	46
50.51	38
50.54	44
50.57	47
50.6	48
50.63	53
50.66	58
50.69	64
50.72	50
50.75	46
50.78	41
50.81	41
50.84	52
50.87	56
50.9	53
50.93	47
50.96	43
50.99	55
51.02	44
51.05	47
51.08	44
51.11	44
51.14	34
51.17	36
51.2	48
51.23	28
51.26	37
51.29	34
51.32	38
51.35	28
51.38	46
51.41	34
51.44	38
51.47	39
51.5	41
51.53	36
51.56	30
51.59	44
51.62	32
51.65	29
51.68	35
51.71	31
51.74	25
51.77	36
51.8	30
51.83	20
51.86	29
51.89	36
51.92	22
51.95	18
51.98	39
52.01	34
52.04	38
52.07	22
52.1	25
52.13	29
52.16	27
52.19	26
52.22	25
52.25	31
52.28	24
52.31	30
52.34	32
52.37	34
52.4	25
52.43	27
52.46	26
52.49	27
52.52	20
52.55	29
52.58	37
52.61	37
52.64	27
52.67	22
52.7	29
52.73	37
52.76	32
52.79	28
52.82	32
52.85	26
52.88	25
52.91	36
52.94	38
52.97	43
53	40
53.03	30
53.06	42
53.09	39
53.12	36
53.15	40
53.18	41
53.21	45
53.24	38
53.27	50
53.3	53
53.33	48
53.36	48
53.39	64
53.42	86
53.45	95
53.48	56
53.51	52
53.54	63
53.57	44
53.6	59
53.63	37
53.66	47
53.69	39
53.72	35
53.75	33
53.78	41
53.81	48
53.84	43
53.87	49
53.9	47
53.93	59
53.96	63
53.99	61
54.02	53
54.05	48
54.08	51
54.11	63
54.14	55
54.17	60
54.2	47
54.23	38
54.26	40
54.29	47
54.32	55
54.35	46
54.38	40
54.41	47
54.44	50
54.47	36
54.5	45
54.53	45
54.56	39
54.59	43
54.62	42
54.65	24
54.68	42
54.71	38
54.74	34
54.77	44
54.8	36
54.83	37
54.86	35
54.89	40
54.92	42
54.95	42
54.98	41
55.01	43
55.04	28
55.07	39
55.1	35
55.13	38
55.16	42
55.19	36
55.22	41
55.25	30
55.28	25
55.31	31
55.34	35
55.37	36
55.4	38
55.43	43
55.46	31
55.49	36
55.52	43
55.55	32
55.58	36
55.61	40
55.64	32
55.67	39
55.7	30
55.73	22
55.76	40
55.79	35
55.82	20
55.85	30
55.88	34
55.91	34
55.94	31
55.97	30
56	32
56.03	25
56.06	32
56.09	25
56.12	33
56.15	34
56.18	38
56.21	38
56.24	33
56.27	30
56.3	32
56.33	40
56.36	53
56.39	41
56.42	27
56.45	25
56.48	39
56.51	40
56.54	38
56.57	42
56.6	34
56.63	48
56.66	52
56.69	45
56.72	49
56.75	38
56.78	46
56.81	45
56.84	37
56.87	50
56.9	51
56.93	55
56.96	40
56.99	54
57.02	43
57.05	41
57.08	48
57.11	38
57.14	39
57.17	52
57.2	52
57.23	64
57.26	62
57.29	63
57.32	57
57.35	54
57.38	48
57.41	64
57.44	57
57.47	49
57.5	47
57.53	48
57.56	39
57.59	40
57.62	42
57.65	38
57.68	36
57.71	31
57.74	37
57.77	45
57.8	40
57.83	36
57.86	25
57.89	30
57.92	19
57.95	38
57.98	41
58.01	20
58.04	45
58.07	29
58.1	35
58.13	43
58.16	41
58.19	26
58.22	31
58.25	45
58.28	30
58.31	32
58.34	41
58.37	38
58.4	33
58.43	56
58.46	62
58.49	54
58.52	44
58.55	40
58.58	50
58.61	57
58.64	56
58.67	42
58.7	42
58.73	39
58.76	43
58.79	29
58.82	33
58.85	44
58.88	37
58.91	49
58.94	40
58.97	47
59	28
59.03	34
59.06	38
59.09	26
59.12	34
59.15	22
59.18	32
59.21	38
59.24	42
59.27	31
59.3	26
59.33	22
59.36	22
59.39	34
59.42	36
59.45	32
59.48	38
59.51	23
59.54	31
59.57	35
59.6	23
59.63	24
59.66	26
59.69	34
59.72	37
59.75	46
59.78	36
59.81	28
59.84	33
59.87	49
59.9	55
59.93	36
59.96	43
59.99	52
