# Supplementary material for: Data-informed discovery of hydrolytic nanozymes
Source: Nat Commun. 2022 Feb 11;13:827. doi: 10.1038/s41467-022-28344-2 (PMC8837776; doi:10.1038/s41467-022-28344-2)
Supplement: Supplementary file 4 — Source Data [file 41467_2022_28344_MOESM4_ESM.zip › Source Data_NCOMMS-21-01890A/Fig. S9/S9a.xlsx]

## Sheet: Ce-FMA-no modu-RT-10 min
5	146
5.05	124
5.1	140
5.15	134
5.2	136
5.25	134
5.3	115
5.35	136
5.4	115
5.45	128
5.5	121
5.55	133
5.6	124
5.65	110
5.7	108
5.75	124
5.8	100
5.85	147
5.9	103
5.95	124
6	139
6.05	106
6.1	112
6.15	129
6.2	119
6.25	94
6.3	138
6.35	115
6.4	109
6.45	106
6.5	140
6.55	104
6.6	98
6.65	112
6.7	100
6.75	101
6.8	119
6.85	119
6.9	116
6.95	103
7	100
7.05	118
7.1	97
7.15	124
7.2	89
7.25	119
7.3	103
7.35	114
7.4	127
7.45	129
7.5	118
7.55	124
7.6	139
7.65	122
7.7	160
7.75	169
7.8	182
7.85	194
7.9	203
7.95	249
8	312
8.05	362
8.1	440
8.15	496
8.2	675
8.25	758
8.3	746
8.35	600
8.4	360
8.45	282
8.5	233
8.55	216
8.6	146
8.65	134
8.7	121
8.75	133
8.8	138
8.85	110
8.9	124
8.95	121
9	114
9.05	117
9.1	141
9.15	126
9.2	135
9.25	178
9.3	190
9.35	219
9.4	259
9.45	309
9.5	351
9.55	414
9.6	374
9.65	219
9.7	185
9.75	151
9.8	143
9.85	107
9.9	111
9.95	96
10	95
10.05	71
10.1	82
10.15	88
10.2	65
10.25	86
10.3	71
10.35	67
10.4	86
10.45	74
10.5	68
10.55	79
10.6	72
10.65	60
10.7	63
10.75	69
10.8	73
10.85	76
10.9	64
10.95	65
11	53
11.05	66
11.1	49
11.15	59
11.2	62
11.25	80
11.3	67
11.35	66
11.4	65
11.45	73
11.5	53
11.55	70
11.6	65
11.65	65
11.7	69
11.75	56
11.8	41
11.85	70
11.9	59
11.95	63
12	49
12.05	49
12.1	62
12.15	58
12.2	51
12.25	48
12.3	48
12.35	50
12.4	58
12.45	69
12.5	53
12.55	47
12.6	49
12.65	51
12.7	57
12.75	35
12.8	50
12.85	45
12.9	57
12.95	55
13	66
13.05	45
13.1	64
13.15	53
13.2	56
13.25	55
13.3	73
13.35	54
13.4	62
13.45	66
13.5	54
13.55	68
13.6	56
13.65	54
13.7	53
13.75	52
13.8	50
13.85	52
13.9	49
13.95	39
14	51
14.05	57
14.1	57
14.15	56
14.2	46
14.25	64
14.3	43
14.35	39
14.4	45
14.45	44
14.5	50
14.55	37
14.6	41
14.65	45
14.7	46
14.75	50
14.8	37
14.85	46
14.9	51
14.95	41
15	37
15.05	39
15.1	46
15.15	47
15.2	45
15.25	54
15.3	47
15.35	54
15.4	43
15.45	51
15.5	42
15.55	32
15.6	59
15.65	45
15.7	46
15.75	48
15.8	45
15.85	44
15.9	43
15.95	45
16	45
16.05	43
16.1	37
16.15	46
16.2	42
16.25	32
16.3	38
16.35	36
16.4	41
16.45	34
16.5	45
16.55	48
16.6	51
16.65	35
16.7	40
16.75	32
16.8	28
16.85	35
16.9	38
16.95	33
17	33
17.05	35
17.1	45
17.15	19
17.2	25
17.25	32
17.3	23
17.35	34
17.4	35
17.45	20
17.5	35
17.55	30
17.6	32
17.65	28
17.7	31
17.75	31
17.8	36
17.85	34
17.9	19
17.95	24
18	21
18.05	38
18.1	27
18.15	31
18.2	30
18.25	21
18.3	36
18.35	25
18.4	31
18.45	29
18.5	42
18.55	34
18.6	31
18.65	29
18.7	23
18.75	31
18.8	32
18.85	31
18.9	46
18.95	60
19	68
19.05	86
19.1	95
19.15	88
19.2	70
19.25	55
19.3	47
19.35	34
19.4	41
19.45	34
19.5	36
19.55	33
19.6	35
19.65	34
19.7	29
19.75	32
19.8	30
19.85	34
19.9	30
19.95	29
20	28
20.05	28
20.1	34
20.15	45
20.2	34
20.25	24
20.3	32
20.35	36
20.4	48
20.45	50
20.5	62
20.55	63
20.6	74
20.65	106
20.7	154
20.75	157
20.8	159
20.85	200
20.9	182
20.95	169
21	119
21.05	101
21.1	73
21.15	77
21.2	78
21.25	65
21.3	57
21.35	90
21.4	78
21.45	81
21.5	69
21.55	53
21.6	53
21.65	48
21.7	42
21.75	31
21.8	42
21.85	27
21.9	39
21.95	32
22	30
22.05	41
22.1	39
22.15	30
22.2	32
22.25	37
22.3	43
22.35	25
22.4	34
22.45	30
22.5	31
22.55	24
22.6	38
22.65	38
22.7	44
22.75	47
22.8	53
22.85	46
22.9	35
22.95	44
23	57
23.05	44
23.1	59
23.15	72
23.2	67
23.25	89
23.3	116
23.35	171
23.4	174
23.45	211
23.5	188
23.55	192
23.6	123
23.65	117
23.7	100
23.75	60
23.8	60
23.85	60
23.9	51
23.95	36
24	51
24.05	54
24.1	56
24.15	45
24.2	41
24.25	68
24.3	48
24.35	46
24.4	66
24.45	70
24.5	81
24.55	79
24.6	90
24.65	120
24.7	166
24.75	199
24.8	235
24.85	274
24.9	291
24.95	284
25	235
25.05	181
25.1	144
25.15	108
25.2	76
25.25	54
25.3	75
25.35	61
25.4	65
25.45	56
25.5	41
25.55	49
25.6	47
25.65	43
25.7	46
25.75	53
25.8	47
25.85	48
25.9	52
25.95	38
26	37
26.05	38
26.1	42
26.15	48
26.2	50
26.25	37
26.3	47
26.35	34
26.4	34
26.45	49
26.5	41
26.55	28
26.6	44
26.65	32
26.7	51
26.75	42
26.8	42
26.85	41
26.9	46
26.95	51
27	44
27.05	57
27.1	66
27.15	53
27.2	44
27.25	43
27.3	42
27.35	58
27.4	47
27.45	45
27.5	32
27.55	42
27.6	48
27.65	43
27.7	48
27.75	50
27.8	59
27.85	56
27.9	49
27.95	61
28	59
28.05	70
28.1	92
28.15	99
28.2	94
28.25	130
28.3	137
28.35	165
28.4	186
28.45	208
28.5	209
28.55	249
28.6	250
28.65	287
28.7	382
28.75	454
28.8	522
28.85	482
28.9	411
28.95	321
29	263
29.05	191
29.1	138
29.15	104
29.2	110
29.25	96
29.3	88
29.35	84
29.4	64
29.45	72
29.5	54
29.55	70
29.6	59
29.65	58
29.7	44
29.75	45
29.8	35
29.85	46
29.9	45
29.95	48
30	44
30.05	48
30.1	52
30.15	50
30.2	47
30.25	58
30.3	67
30.35	67
30.4	59
30.45	77
30.5	77
30.55	63
30.6	55
30.65	47
30.7	48
30.75	49
30.8	39
30.85	46
30.9	52
30.95	54
31	67
31.05	59
31.1	60
31.15	58
31.2	75
31.25	92
31.3	119
31.35	126
31.4	136
31.45	162
31.5	180
31.55	185
31.6	206
31.65	176
31.7	135
31.75	136
31.8	114
31.85	83
31.9	97
31.95	78
32	81
32.05	75
32.1	69
32.15	56
32.2	39
32.25	52
32.3	47
32.35	35
32.4	46
32.45	57
32.5	41
32.55	53
32.6	33
32.65	45
32.7	41
32.75	47
32.8	37
32.85	54
32.9	41
32.95	52
33	66
33.05	60
33.1	82
33.15	97
33.2	99
33.25	98
33.3	113
33.35	136
33.4	151
33.45	130
33.5	125
33.55	107
33.6	111
33.65	75
33.7	68
33.75	54
33.8	41
33.85	49
33.9	55
33.95	59
34	55
34.05	63
34.1	65
34.15	64
34.2	83
34.25	97
34.3	141
34.35	174
34.4	172
34.45	196
34.5	202
34.55	162
34.6	144
34.65	100
34.7	87
34.75	69
34.8	72
34.85	53
34.9	51
34.95	58
35	37
35.05	38
35.1	38
35.15	54
35.2	29
35.25	30
35.3	36
35.35	29
35.4	31
35.45	27
35.5	31
35.55	46
35.6	36
35.65	38
35.7	29
35.75	37
35.8	34
35.85	40
35.9	40
35.95	43
36	49
36.05	54
36.1	51
36.15	45
36.2	64
36.25	54
36.3	53
36.35	44
36.4	53
36.45	54
36.5	52
36.55	50
36.6	39
36.65	54
36.7	41
36.75	39
36.8	71
36.85	65
36.9	100
36.95	93
37	108
37.05	108
37.1	121
37.15	119
37.2	137
37.25	126
37.3	115
37.35	103
37.4	75
37.45	72
37.5	62
37.55	53
37.6	45
37.65	35
37.7	52
37.75	44
37.8	29
37.85	39
37.9	40
37.95	33
38	39
38.05	21
38.1	35
38.15	34
38.2	36
38.25	48
38.3	32
38.35	35
38.4	32
38.45	32
38.5	46
38.55	47
38.6	36
38.65	50
38.7	65
38.75	61
38.8	64
38.85	59
38.9	48
38.95	44
39	46
39.05	46
39.1	45
39.15	37
39.2	40
39.25	45
39.3	36
39.35	38
39.4	44
39.45	57
39.5	55
39.55	51
39.6	67
39.65	62
39.7	74
39.75	92
39.8	96
39.85	117
39.9	102
39.95	105
40	122
40.05	111
40.1	113
40.15	104
40.2	80
40.25	69
40.3	65
40.35	63
40.4	47
40.45	48
40.5	46
40.55	53
40.6	50
40.65	63
40.7	53
40.75	58
40.8	72
40.85	83
40.9	68
40.95	103
41	113
41.05	124
41.1	154
41.15	115
41.2	153
41.25	165
41.3	128
41.35	133
41.4	110
41.45	96
41.5	96
41.55	88
41.6	79
41.65	86
41.7	87
41.75	118
41.8	123
41.85	153
41.9	174
41.95	174
42	191
42.05	184
42.1	223
42.15	210
42.2	179
42.25	183
42.3	136
42.35	142
42.4	109
42.45	108
42.5	110
42.55	98
42.6	92
42.65	64
42.7	64
42.75	61
42.8	61
42.85	46
42.9	47
42.95	50
43	45
43.05	48
43.1	38
43.15	47
43.2	39
43.25	59
43.3	59
43.35	71
43.4	63
43.45	65
43.5	62
43.55	43
43.6	52
43.65	45
43.7	49
43.75	62
43.8	54
43.85	53
43.9	41
43.95	47
44	31
44.05	39
44.1	44
44.15	44
44.2	54
44.25	56
44.3	81
44.35	93
44.4	86
44.45	96
44.5	77
44.55	71
44.6	85
44.65	76
44.7	58
44.75	51
44.8	42
44.85	45
44.9	49
44.95	32
45	45
45.05	37
45.1	47
45.15	39
45.2	39
45.25	29
45.3	37
45.35	20
45.4	47
45.45	27
45.5	31
45.55	32
45.6	27
45.65	33
45.7	30
45.75	32
45.8	33
45.85	31
45.9	39
45.95	28
46	18
46.05	40
46.1	25
46.15	25
46.2	26
46.25	49
46.3	37
46.35	43
46.4	47
46.45	44
46.5	66
46.55	46
46.6	48
46.65	57
46.7	61
46.75	46
46.8	40
46.85	40
46.9	39
46.95	45
47	43
47.05	29
47.1	43
47.15	40
47.2	35
47.25	26
47.3	43
47.35	38
47.4	34
47.45	35
47.5	33
47.55	29
47.6	32
47.65	37
47.7	32
47.75	46
47.8	43
47.85	48
47.9	59
47.95	48
48	35
48.05	59
48.1	72
48.15	59
48.2	61
48.25	79
48.3	76
48.35	89
48.4	97
48.45	122
48.5	132
48.55	147
48.6	161
48.65	167
48.7	162
48.75	183
48.8	182
48.85	179
48.9	147
48.95	153
49	140
49.05	120
49.1	93
49.15	89
49.2	87
49.25	67
49.3	64
49.35	50
49.4	49
49.45	55
49.5	46
49.55	41
49.6	54
49.65	66
49.7	68
49.75	54
49.8	72
49.85	62
49.9	93
49.95	74
50	86
50.05	75
50.1	100
50.15	84
50.2	99
50.25	76
50.3	79
50.35	65
50.4	77
50.45	80
50.5	74
50.55	77
50.6	68
50.65	74
50.7	73
50.75	80
50.8	89
50.85	112
50.9	94
50.95	103
51	85
51.05	89
51.1	94
51.15	78
51.2	78
51.25	67
51.3	65
51.35	68
51.4	48
51.45	42
51.5	50
51.55	45
51.6	43
51.65	45
51.7	49
51.75	30
51.8	30
51.85	30
51.9	33
51.95	31
52	38
52.05	33
52.1	29
52.15	48
52.2	38
52.25	36
52.3	40
52.35	43
52.4	48
52.45	55
52.5	49
52.55	71
52.6	71
52.65	61
52.7	61
52.75	92
52.8	69
52.85	70
52.9	108
52.95	82
53	88
53.05	74
53.1	89
53.15	79
53.2	65
53.25	58
53.3	64
53.35	57
53.4	57
53.45	41
53.5	47
53.55	60
53.6	45
53.65	77
53.7	68
53.75	90
53.8	88
53.85	101
53.9	103
53.95	102
54	97
54.05	110
54.1	108
54.15	94
54.2	85
54.25	93
54.3	85
54.35	86
54.4	70
54.45	73
54.5	60
54.55	52
54.6	69
54.65	59
54.7	77
54.75	76
54.8	79
54.85	68
54.9	67
54.95	56
55	58
55.05	41
55.1	45
55.15	42
55.2	50
55.25	44
55.3	37
55.35	41
55.4	45
55.45	49
55.5	40
55.55	51
55.6	51
55.65	59
55.7	49
55.75	54
55.8	48
55.85	57
55.9	43
55.95	53
56	66
56.05	68
56.1	54
56.15	65
56.2	50
56.25	85
56.3	78
56.35	85
56.4	92
56.45	98
56.5	104
56.55	99
56.6	119
56.65	116
56.7	151
56.75	120
56.8	132
56.85	133
56.9	125
56.95	113
57	97
57.05	91
57.1	81
57.15	68
57.2	80
57.25	52
57.3	58
57.35	52
57.4	56
57.45	53
57.5	42
57.55	57
57.6	52
57.65	49
57.7	62
57.75	56
57.8	53
57.85	57
57.9	53
57.95	55
58	59
58.05	61
58.1	53
58.15	65
58.2	65
58.25	71
58.3	68
58.35	74
58.4	78
58.45	87
58.5	88
58.55	85
58.6	82
58.65	59
58.7	78
58.75	54
58.8	65
58.85	40
58.9	53
58.95	50
59	45
59.05	42
59.1	43
59.15	35
59.2	34
59.25	34
59.3	34
59.35	30
59.4	34
59.45	39
59.5	35
59.55	41
59.6	41
59.65	45
59.7	41
59.75	44
59.8	48
59.85	48
59.9	38
59.95	36
60	44

## Sheet: Ce-Uio66-activated
5	88
5.03	72
5.06	78
5.09	85
5.12	76
5.15	77
5.18	77
5.21	80
5.24	85
5.27	76
5.3	70
5.33	79
5.36	67
5.39	78
5.42	77
5.45	79
5.48	101
5.51	77
5.54	75
5.57	85
5.6	76
5.63	81
5.66	61
5.69	67
5.72	62
5.75	55
5.78	89
5.81	58
5.84	57
5.87	57
5.9	55
5.93	66
5.96	70
5.99	67
6.02	55
6.05	60
6.08	75
6.11	78
6.14	57
6.17	56
6.2	68
6.23	70
6.26	66
6.29	68
6.32	71
6.35	81
6.38	83
6.41	76
6.44	86
6.47	81
6.5	88
6.53	90
6.56	71
6.59	80
6.62	102
6.65	98
6.68	111
6.71	96
6.74	121
6.77	117
6.8	122
6.83	147
6.86	190
6.89	161
6.92	226
6.95	222
6.98	274
7.01	304
7.04	355
7.07	434
7.1	530
7.13	546
7.16	596
7.19	656
7.22	753
7.25	738
7.28	764
7.31	684
7.34	543
7.37	427
7.4	237
7.43	171
7.46	124
7.49	105
7.52	104
7.55	92
7.58	69
7.61	97
7.64	73
7.67	86
7.7	75
7.73	81
7.76	86
7.79	97
7.82	98
7.85	93
7.88	88
7.91	101
7.94	105
7.97	117
8	99
8.03	100
8.06	125
8.09	163
8.12	170
8.15	195
8.18	227
8.21	280
8.24	254
8.27	314
8.3	330
8.33	342
8.36	376
8.39	370
8.42	302
8.45	285
8.48	185
8.51	159
8.54	106
8.57	73
8.6	84
8.63	60
8.66	41
8.69	54
8.72	61
8.75	57
8.78	56
8.81	47
8.84	60
8.87	50
8.9	60
8.93	54
8.96	49
8.99	48
9.02	51
9.05	38
9.08	44
9.11	49
9.14	47
9.17	45
9.2	51
9.23	51
9.26	50
9.29	48
9.32	39
9.35	37
9.38	39
9.41	54
9.44	46
9.47	46
9.5	50
9.53	48
9.56	54
9.59	36
9.62	42
9.65	44
9.68	43
9.71	45
9.74	48
9.77	46
9.8	52
9.83	42
9.86	51
9.89	45
9.92	46
9.95	36
9.98	39
10.01	35
10.04	51
10.07	41
10.1	50
10.13	47
10.16	40
10.19	43
10.22	30
10.25	35
10.28	56
10.31	49
10.34	49
10.37	47
10.4	45
10.43	43
10.46	54
10.49	49
10.52	31
10.55	39
10.58	46
10.61	38
10.64	54
10.67	37
10.7	45
10.73	45
10.76	39
10.79	38
10.82	34
10.85	36
10.88	54
10.91	36
10.94	36
10.97	30
11	25
11.03	33
11.06	44
11.09	49
11.12	44
11.15	38
11.18	39
11.21	45
11.24	38
11.27	38
11.3	45
11.33	41
11.36	48
11.39	45
11.42	49
11.45	44
11.48	56
11.51	48
11.54	46
11.57	57
11.6	68
11.63	60
11.66	73
11.69	88
11.72	95
11.75	88
11.78	108
11.81	92
11.84	86
11.87	56
11.9	48
11.93	38
11.96	48
11.99	39
12.02	40
12.05	40
12.08	33
12.11	40
12.14	36
12.17	29
12.2	39
12.23	38
12.26	38
12.29	35
12.32	30
12.35	32
12.38	30
12.41	24
12.44	29
12.47	34
12.5	28
12.53	25
12.56	42
12.59	32
12.62	38
12.65	37
12.68	32
12.71	33
12.74	26
12.77	41
12.8	30
12.83	35
12.86	35
12.89	46
12.92	21
12.95	31
12.98	31
13.01	30
13.04	34
13.07	38
13.1	28
13.13	40
13.16	31
13.19	34
13.22	33
13.25	27
13.28	30
13.31	23
13.34	14
13.37	32
13.4	40
13.43	42
13.46	41
13.49	35
13.52	33
13.55	40
13.58	41
13.61	51
13.64	49
13.67	49
13.7	68
13.73	65
13.76	71
13.79	54
13.82	65
13.85	47
13.88	53
13.91	40
13.94	36
13.97	36
14	29
14.03	37
14.06	28
14.09	27
14.12	31
14.15	45
14.18	33
14.21	25
14.24	42
14.27	40
14.3	42
14.33	36
14.36	61
14.39	52
14.42	48
14.45	41
14.48	41
14.51	35
14.54	43
14.57	36
14.6	32
14.63	24
14.66	25
14.69	30
14.72	27
14.75	33
14.78	21
14.81	32
14.84	32
14.87	30
14.9	22
14.93	32
14.96	29
14.99	26
15.02	35
15.05	34
15.08	21
15.11	26
15.14	25
15.17	23
15.2	36
15.23	27
15.26	30
15.29	23
15.32	26
15.35	29
15.38	36
15.41	32
15.44	22
15.47	23
15.5	24
15.53	34
15.56	31
15.59	36
15.62	26
15.65	30
15.68	23
15.71	35
15.74	35
15.77	31
15.8	29
15.83	26
15.86	22
15.89	38
15.92	30
15.95	29
15.98	31
16.01	31
16.04	39
16.07	32
16.1	29
16.13	43
16.16	25
16.19	31
16.22	41
16.25	39
16.28	31
16.31	38
16.34	45
16.37	42
16.4	58
16.43	56
16.46	70
16.49	76
16.52	101
16.55	98
16.58	115
16.61	106
16.64	98
16.67	112
16.7	100
16.73	77
16.76	47
16.79	36
16.82	42
16.85	47
16.88	40
16.91	32
16.94	30
16.97	35
17	32
17.03	28
17.06	23
17.09	35
17.12	31
17.15	35
17.18	36
17.21	30
17.24	29
17.27	36
17.3	31
17.33	45
17.36	41
17.39	33
17.42	28
17.45	36
17.48	34
17.51	33
17.54	30
17.57	37
17.6	38
17.63	19
17.66	33
17.69	30
17.72	39
17.75	54
17.78	35
17.81	48
17.84	42
17.87	40
17.9	44
17.93	47
17.96	59
17.99	69
18.02	72
18.05	92
18.08	91
18.11	87
18.14	76
18.17	81
18.2	83
18.23	59
18.26	55
18.29	51
18.32	38
18.35	52
18.38	56
18.41	57
18.44	51
18.47	49
18.5	51
18.53	62
18.56	60
18.59	63
18.62	56
18.65	65
18.68	47
18.71	50
18.74	42
18.77	37
18.8	42
18.83	41
18.86	33
18.89	45
18.92	41
18.95	35
18.98	40
19.01	40
19.04	32
19.07	44
19.1	40
19.13	39
19.16	35
19.19	33
19.22	38
19.25	40
19.28	41
19.31	38
19.34	46
19.37	42
19.4	45
19.43	52
19.46	37
19.49	43
19.52	45
19.55	34
19.58	37
19.61	41
19.64	37
19.67	42
19.7	36
19.73	41
19.76	48
19.79	43
19.82	29
19.85	46
19.88	37
19.91	43
19.94	41
19.97	35
20	50
20.03	50
20.06	34
20.09	57
20.12	54
20.15	64
20.18	70
20.21	97
20.24	87
20.27	90
20.3	100
20.33	106
20.36	114
20.39	109
20.42	91
20.45	81
20.48	64
20.51	63
20.54	46
20.57	55
20.6	35
20.63	46
20.66	58
20.69	47
20.72	39
20.75	59
20.78	45
20.81	52
20.84	49
20.87	46
20.9	46
20.93	50
20.96	33
20.99	43
21.02	51
21.05	52
21.08	51
21.11	42
21.14	62
21.17	68
21.2	58
21.23	50
21.26	50
21.29	49
21.32	56
21.35	67
21.38	76
21.41	88
21.44	97
21.47	100
21.5	119
21.53	145
21.56	136
21.59	157
21.62	129
21.65	159
21.68	110
21.71	109
21.74	85
21.77	66
21.8	50
21.83	50
21.86	60
21.89	52
21.92	48
21.95	36
21.98	64
22.01	57
22.04	42
22.07	54
22.1	48
22.13	46
22.16	48
22.19	52
22.22	50
22.25	34
22.28	42
22.31	44
22.34	44
22.37	44
22.4	42
22.43	50
22.46	48
22.49	45
22.52	53
22.55	56
22.58	39
22.61	44
22.64	41
22.67	34
22.7	64
22.73	51
22.76	48
22.79	39
22.82	35
22.85	49
22.88	39
22.91	32
22.94	52
22.97	48
23	48
23.03	37
23.06	34
23.09	36
23.12	45
23.15	42
23.18	39
23.21	49
23.24	46
23.27	45
23.3	55
23.33	46
23.36	44
23.39	70
23.42	67
23.45	66
23.48	73
23.51	68
23.54	69
23.57	60
23.6	59
23.63	47
23.66	56
23.69	63
23.72	56
23.75	43
23.78	59
23.81	52
23.84	39
23.87	44
23.9	50
23.93	55
23.96	49
23.99	45
24.02	54
24.05	54
24.08	52
24.11	53
24.14	41
24.17	61
24.2	62
24.23	48
24.26	50
24.29	44
24.32	61
24.35	63
24.38	81
24.41	63
24.44	89
24.47	95
24.5	98
24.53	85
24.56	141
24.59	137
24.62	150
24.65	145
24.68	167
24.71	159
24.74	151
24.77	171
24.8	194
24.83	234
24.86	277
24.89	293
24.92	357
24.95	385
24.98	400
25.01	369
25.04	282
25.07	250
25.1	168
25.13	97
25.16	95
25.19	75
25.22	81
25.25	78
25.28	60
25.31	57
25.34	53
25.37	63
25.4	50
25.43	37
25.46	44
25.49	45
25.52	39
25.55	49
25.58	45
25.61	56
25.64	58
25.67	25
25.7	58
25.73	46
25.76	58
25.79	41
25.82	40
25.85	45
25.88	41
25.91	50
25.94	48
25.97	44
26	39
26.03	33
26.06	42
26.09	41
26.12	49
26.15	47
26.18	39
26.21	54
26.24	51
26.27	37
26.3	59
26.33	67
26.36	48
26.39	39
26.42	59
26.45	57
26.48	53
26.51	56
26.54	50
26.57	42
26.6	42
26.63	47
26.66	48
26.69	38
26.72	45
26.75	42
26.78	42
26.81	34
26.84	34
26.87	63
26.9	40
26.93	42
26.96	44
26.99	43
27.02	67
27.05	55
27.08	70
27.11	69
27.14	79
27.17	111
27.2	110
27.23	121
27.26	125
27.29	145
27.32	158
27.35	130
27.38	103
27.41	85
27.44	93
27.47	55
27.5	77
27.53	54
27.56	58
27.59	49
27.62	62
27.65	37
27.68	52
27.71	43
27.74	44
27.77	54
27.8	54
27.83	54
27.86	45
27.89	41
27.92	55
27.95	47
27.98	35
28.01	41
28.04	39
28.07	37
28.1	42
28.13	45
28.16	37
28.19	41
28.22	50
28.25	58
28.28	40
28.31	33
28.34	52
28.37	41
28.4	30
28.43	46
28.46	45
28.49	51
28.52	64
28.55	44
28.58	57
28.61	53
28.64	53
28.67	74
28.7	67
28.73	79
28.76	82
28.79	100
28.82	112
28.85	111
28.88	106
28.91	119
28.94	101
28.97	92
29	79
29.03	63
29.06	46
29.09	68
29.12	50
29.15	57
29.18	56
29.21	32
29.24	50
29.27	45
29.3	43
29.33	49
29.36	44
29.39	52
29.42	46
29.45	45
29.48	63
29.51	71
29.54	69
29.57	99
29.6	93
29.63	120
29.66	162
29.69	196
29.72	214
29.75	218
29.78	233
29.81	252
29.84	228
29.87	173
29.9	132
29.93	122
29.96	79
29.99	89
30.02	54
30.05	62
30.08	38
30.11	50
30.14	52
30.17	38
30.2	57
30.23	47
30.26	51
30.29	47
30.32	51
30.35	40
30.38	39
30.41	44
30.44	38
30.47	53
30.5	40
30.53	40
30.56	40
30.59	56
30.62	44
30.65	49
30.68	38
30.71	53
30.74	30
30.77	43
30.8	50
30.83	30
30.86	45
30.89	37
30.92	36
30.95	46
30.98	58
31.01	38
31.04	50
31.07	63
31.1	63
31.13	84
31.16	91
31.19	88
31.22	103
31.25	107
31.28	86
31.31	76
31.34	85
31.37	53
31.4	56
31.43	53
31.46	53
31.49	47
31.52	43
31.55	43
31.58	47
31.61	39
31.64	38
31.67	46
31.7	33
31.73	56
31.76	49
31.79	49
31.82	50
31.85	53
31.88	58
31.91	82
31.94	91
31.97	121
32	149
32.03	165
32.06	165
32.09	159
32.12	186
32.15	172
32.18	108
32.21	104
32.24	76
32.27	78
32.3	54
32.33	61
32.36	37
32.39	40
32.42	46
32.45	31
32.48	35
32.51	51
32.54	35
32.57	28
32.6	39
32.63	27
32.66	30
32.69	42
32.72	31
32.75	29
32.78	30
32.81	37
32.84	42
32.87	41
32.9	30
32.93	35
32.96	41
32.99	42
33.02	42
33.05	39
33.08	32
33.11	36
33.14	49
33.17	53
33.2	49
33.23	52
33.26	59
33.29	80
33.32	73
33.35	78
33.38	100
33.41	103
33.44	92
33.47	108
33.5	105
33.53	97
33.56	79
33.59	60
33.62	60
33.65	42
33.68	42
33.71	34
33.74	52
33.77	34
33.8	36
33.83	31
33.86	36
33.89	36
33.92	33
33.95	49
33.98	33
34.01	28
34.04	34
34.07	30
34.1	52
34.13	46
34.16	56
34.19	35
34.22	49
34.25	62
34.28	76
34.31	81
34.34	73
34.37	112
34.4	115
34.43	156
34.46	151
34.49	160
34.52	153
34.55	166
34.58	161
34.61	129
34.64	102
34.67	79
34.7	61
34.73	66
34.76	39
34.79	33
34.82	34
34.85	25
34.88	30
34.91	40
34.94	21
34.97	37
35	24
35.03	36
35.06	20
35.09	30
35.12	34
35.15	31
35.18	36
35.21	33
35.24	39
35.27	32
35.3	35
35.33	32
35.36	34
35.39	41
35.42	53
35.45	64
35.48	52
35.51	52
35.54	68
35.57	64
35.6	41
35.63	57
35.66	49
35.69	39
35.72	37
35.75	39
35.78	26
35.81	35
35.84	28
35.87	36
35.9	36
35.93	38
35.96	34
35.99	34
36.02	38
36.05	42
36.08	63
36.11	61
36.14	74
36.17	73
36.2	101
36.23	106
36.26	140
36.29	125
36.32	132
36.35	109
36.38	103
36.41	93
36.44	61
36.47	55
36.5	31
36.53	44
36.56	31
36.59	27
36.62	33
36.65	33
36.68	32
36.71	24
36.74	19
36.77	29
36.8	28
36.83	30
36.86	30
36.89	26
36.92	28
36.95	24
36.98	22
37.01	33
37.04	27
37.07	16
37.1	32
37.13	22
37.16	28
37.19	39
37.22	40
37.25	19
37.28	29
37.31	23
37.34	32
37.37	45
37.4	33
37.43	23
37.46	34
37.49	30
37.52	36
37.55	40
37.58	42
37.61	29
37.64	21
37.67	24
37.7	34
37.73	21
37.76	25
37.79	25
37.82	30
37.85	27
37.88	28
37.91	17
37.94	39
37.97	29
38	41
38.03	54
38.06	43
38.09	64
38.12	70
38.15	71
38.18	97
38.21	99
38.24	81
38.27	77
38.3	100
38.33	74
38.36	76
38.39	58
38.42	56
38.45	48
38.48	34
38.51	31
38.54	31
38.57	27
38.6	28
38.63	28
38.66	33
38.69	22
38.72	31
38.75	27
38.78	27
38.81	32
38.84	22
38.87	34
38.9	37
38.93	33
38.96	39
38.99	34
39.02	27
39.05	40
39.08	32
39.11	30
39.14	27
39.17	32
39.2	45
39.23	35
39.26	51
39.29	56
39.32	71
39.35	79
39.38	72
39.41	84
39.44	103
39.47	85
39.5	80
39.53	55
39.56	54
39.59	50
39.62	34
39.65	42
39.68	36
39.71	27
39.74	21
39.77	26
39.8	32
39.83	27
39.86	28
39.89	29
39.92	31
39.95	35
39.98	31
40.01	28
40.04	22
40.07	22
40.1	25
40.13	29
40.16	25
40.19	33
40.22	32
40.25	38
40.28	33
40.31	25
40.34	24
40.37	28
40.4	24
40.43	33
40.46	30
40.49	21
40.52	23
40.55	32
40.58	42
40.61	28
40.64	32
40.67	27
40.7	17
40.73	30
40.76	31
40.79	30
40.82	27
40.85	28
40.88	27
40.91	33
40.94	26
40.97	29
41	36
41.03	25
41.06	31
41.09	33
41.12	33
41.15	35
41.18	36
41.21	40
41.24	38
41.27	58
41.3	36
41.33	34
41.36	53
41.39	43
41.42	28
41.45	34
41.48	26
41.51	42
41.54	40
41.57	40
41.6	35
41.63	41
41.66	60
41.69	49
41.72	81
41.75	107
41.78	115
41.81	127
41.84	166
41.87	176
41.9	229
41.93	217
41.96	207
41.99	185
42.02	177
42.05	195
42.08	185
42.11	186
42.14	172
42.17	182
42.2	151
42.23	130
42.26	91
42.29	69
42.32	72
42.35	49
42.38	46
42.41	43
42.44	32
42.47	34
42.5	34
42.53	37
42.56	35
42.59	27
42.62	30
42.65	42
42.68	41
42.71	43
42.74	40
42.77	51
42.8	52
42.83	53
42.86	85
42.89	82
42.92	94
42.95	102
42.98	117
43.01	112
43.04	89
43.07	83
43.1	74
43.13	65
43.16	62
43.19	43
43.22	40
43.25	46
43.28	28
43.31	37
43.34	38
43.37	35
43.4	27
43.43	26
43.46	30
43.49	61
43.52	53
43.55	64
43.58	59
43.61	63
43.64	70
43.67	69
43.7	68
43.73	69
43.76	49
43.79	44
43.82	49
43.85	44
43.88	45
43.91	41
43.94	39
43.97	30
44	32
44.03	34
44.06	32
44.09	28
44.12	23
44.15	26
44.18	23
44.21	36
44.24	26
44.27	26
44.3	26
44.33	18
44.36	28
44.39	37
44.42	31
44.45	27
44.48	29
44.51	26
44.54	27
44.57	26
44.6	23
44.63	36
44.66	16
44.69	18
44.72	21
44.75	27
44.78	28
44.81	19
44.84	22
44.87	25
44.9	23
44.93	33
44.96	33
44.99	28
45.02	24
45.05	24
45.08	30
45.11	17
45.14	24
45.17	31
45.2	28
45.23	27
45.26	24
45.29	39
45.32	28
45.35	25
45.38	24
45.41	30
45.44	26
45.47	30
45.5	35
45.53	27
45.56	28
45.59	28
45.62	19
45.65	28
45.68	29
45.71	18
45.74	20
45.77	23
45.8	19
45.83	19
45.86	16
45.89	29
45.92	23
45.95	18
45.98	30
46.01	29
46.04	25
46.07	36
46.1	36
46.13	27
46.16	27
46.19	25
46.22	31
46.25	40
46.28	43
46.31	48
46.34	48
46.37	43
46.4	45
46.43	51
46.46	50
46.49	41
46.52	31
46.55	33
46.58	28
46.61	36
46.64	25
46.67	34
46.7	28
46.73	29
46.76	21
46.79	31
46.82	30
46.85	33
46.88	45
46.91	43
46.94	39
46.97	39
47	38
47.03	32
47.06	28
47.09	30
47.12	23
47.15	30
47.18	36
47.21	25
47.24	28
47.27	16
47.3	24
47.33	23
47.36	28
47.39	30
47.42	26
47.45	33
47.48	27
47.51	30
47.54	32
47.57	23
47.6	16
47.63	31
47.66	21
47.69	22
47.72	28
47.75	34
47.78	34
47.81	40
47.84	44
47.87	49
47.9	67
47.93	67
47.96	68
47.99	74
48.02	61
48.05	48
48.08	67
48.11	54
48.14	43
48.17	37
48.2	28
48.23	37
48.26	45
48.29	60
48.32	63
48.35	59
48.38	66
48.41	72
48.44	94
48.47	123
48.5	105
48.53	163
48.56	148
48.59	174
48.62	141
48.65	134
48.68	155
48.71	147
48.74	106
48.77	96
48.8	97
48.83	87
48.86	78
48.89	70
48.92	53
48.95	47
48.98	47
49.01	36
49.04	26
49.07	39
49.1	35
49.13	21
49.16	27
49.19	36
49.22	16
49.25	28
49.28	32
49.31	34
49.34	32
49.37	45
49.4	46
49.43	54
49.46	53
49.49	45
49.52	51
49.55	45
49.58	45
49.61	39
49.64	55
49.67	30
49.7	33
49.73	54
49.76	33
49.79	39
49.82	38
49.85	25
49.88	46
49.91	47
49.94	53
49.97	62
50	60
50.03	72
50.06	74
50.09	80
50.12	78
50.15	91
50.18	69
50.21	62
50.24	74
50.27	58
50.3	52
50.33	45
50.36	43
50.39	25
50.42	40
50.45	30
50.48	33
50.51	23
50.54	30
50.57	26
50.6	26
50.63	22
50.66	27
50.69	17
50.72	27
50.75	24
50.78	19
50.81	31
50.84	22
50.87	28
50.9	21
50.93	21
50.96	31
50.99	46
51.02	45
51.05	44
51.08	33
51.11	29
51.14	38
51.17	33
51.2	37
51.23	40
51.26	31
51.29	40
51.32	28
51.35	33
51.38	26
51.41	24
51.44	21
51.47	32
51.5	32
51.53	42
51.56	37
51.59	38
51.62	35
51.65	31
51.68	40
51.71	44
51.74	25
51.77	30
51.8	27
51.83	29
51.86	31
51.89	24
51.92	25
51.95	37
51.98	29
52.01	25
52.04	21
52.07	25
52.1	28
52.13	17
52.16	31
52.19	26
52.22	27
52.25	28
52.28	28
52.31	28
52.34	34
52.37	27
52.4	43
52.43	41
52.46	47
52.49	44
52.52	39
52.55	34
52.58	49
52.61	37
52.64	48
52.67	42
52.7	38
52.73	42
52.76	34
52.79	38
52.82	25
52.85	36
52.88	39
52.91	41
52.94	48
52.97	54
53	57
53.03	91
53.06	88
53.09	82
53.12	81
53.15	86
53.18	78
53.21	83
53.24	64
53.27	59
53.3	54
53.33	37
53.36	41
53.39	32
53.42	29
53.45	25
53.48	39
53.51	27
53.54	28
53.57	29
53.6	20
53.63	29
53.66	23
53.69	34
53.72	27
53.75	28
53.78	19
53.81	38
53.84	40
53.87	30
53.9	35
53.93	27
53.96	32
53.99	31
54.02	37
54.05	44
54.08	45
54.11	21
54.14	24
54.17	32
54.2	33
54.23	28
54.26	25
54.29	40
54.32	41
54.35	42
54.38	33
54.41	31
54.44	51
54.47	57
54.5	57
54.53	75
54.56	86
54.59	77
54.62	94
54.65	130
54.68	126
54.71	159
54.74	157
54.77	135
54.8	114
54.83	100
54.86	114
54.89	105
54.92	90
54.95	77
54.98	69
55.01	53
55.04	35
55.07	35
55.1	37
55.13	38
55.16	27
55.19	40
55.22	34
55.25	43
55.28	38
55.31	30
55.34	40
55.37	42
55.4	26
55.43	37
55.46	47
55.49	30
55.52	35
55.55	22
55.58	40
55.61	42
55.64	26
55.67	26
55.7	36
55.73	32
55.76	32
55.79	36
55.82	51
55.85	49
55.88	43
55.91	45
55.94	52
55.97	72
56	72
56.03	74
56.06	62
56.09	55
56.12	67
56.15	58
56.18	59
56.21	44
56.24	39
56.27	25
56.3	35
56.33	40
56.36	30
56.39	25
56.42	24
56.45	34
56.48	22
56.51	25
56.54	22
56.57	28
56.6	34
56.63	31
56.66	38
56.69	35
56.72	41
56.75	51
56.78	53
56.81	50
56.84	68
56.87	79
56.9	70
56.93	71
56.96	59
56.99	66
57.02	60
57.05	53
57.08	49
57.11	58
57.14	50
57.17	33
57.2	37
57.23	36
57.26	37
57.29	37
57.32	40
57.35	39
57.38	55
57.41	69
57.44	49
57.47	49
57.5	41
57.53	55
57.56	49
57.59	29
57.62	32
57.65	24
57.68	34
57.71	31
57.74	20
57.77	19
57.8	17
57.83	25
57.86	24
57.89	22
57.92	30
57.95	20
57.98	14
58.01	22
58.04	26
58.07	22
58.1	18
58.13	23
58.16	32
58.19	29
58.22	34
58.25	32
58.28	26
58.31	32
58.34	40
58.37	28
58.4	32
58.43	23
58.46	16
58.49	27
58.52	29
58.55	26
58.58	31
58.61	29
58.64	33
58.67	40
58.7	36
58.73	29
58.76	35
58.79	37
58.82	33
58.85	50
58.88	50
58.91	34
58.94	26
58.97	28
59	27
59.03	19
59.06	27
59.09	22
59.12	20
59.15	21
59.18	28
59.21	16
59.24	23
59.27	20
59.3	21
59.33	22
59.36	16
59.39	26
59.42	34
59.45	18
59.48	20
59.51	37
59.54	29
59.57	30
59.6	27
59.63	20
59.66	26
59.69	28
59.72	30
59.75	29
59.78	33
59.81	30
59.84	29
59.87	21
59.9	19
59.93	22
59.96	23
59.99	25

## Sheet: Ce-Uio66-unactivated
5	77
5.03	74
5.06	74
5.09	93
5.12	82
5.15	89
5.18	76
5.21	89
5.24	72
5.27	84
5.3	89
5.33	89
5.36	93
5.39	89
5.42	93
5.45	68
5.48	83
5.51	75
5.54	90
5.57	90
5.6	83
5.63	76
5.66	81
5.69	68
5.72	91
5.75	67
5.78	75
5.81	77
5.84	87
5.87	74
5.9	70
5.93	76
5.96	76
5.99	89
6.02	73
6.05	74
6.08	76
6.11	84
6.14	77
6.17	86
6.2	99
6.23	100
6.26	89
6.29	92
6.32	70
6.35	85
6.38	87
6.41	82
6.44	97
6.47	85
6.5	103
6.53	111
6.56	99
6.59	127
6.62	116
6.65	129
6.68	121
6.71	153
6.74	176
6.77	163
6.8	169
6.83	193
6.86	225
6.89	250
6.92	282
6.95	326
6.98	439
7.01	502
7.04	589
7.07	615
7.1	626
7.13	536
7.16	367
7.19	237
7.22	144
7.25	145
7.28	142
7.31	115
7.34	116
7.37	99
7.4	92
7.43	99
7.46	85
7.49	89
7.52	80
7.55	97
7.58	77
7.61	99
7.64	89
7.67	84
7.7	94
7.73	93
7.76	97
7.79	98
7.82	101
7.85	107
7.88	112
7.91	124
7.94	134
7.97	135
8	152
8.03	164
8.06	209
8.09	226
8.12	261
8.15	294
8.18	354
8.21	354
8.24	251
8.27	172
8.3	133
8.33	94
8.36	101
8.39	92
8.42	79
8.45	93
8.48	78
8.51	79
8.54	80
8.57	56
8.6	62
8.63	57
8.66	55
8.69	54
8.72	69
8.75	76
8.78	70
8.81	69
8.84	63
8.87	65
8.9	51
8.93	58
8.96	56
8.99	66
9.02	61
9.05	54
9.08	57
9.11	42
9.14	49
9.17	57
9.2	47
9.23	35
9.26	45
9.29	60
9.32	69
9.35	56
9.38	60
9.41	55
9.44	49
9.47	59
9.5	50
9.53	51
9.56	49
9.59	58
9.62	51
9.65	64
9.68	52
9.71	60
9.74	54
9.77	63
9.8	57
9.83	46
9.86	56
9.89	41
9.92	58
9.95	50
9.98	51
10.01	51
10.04	55
10.07	58
10.1	53
10.13	56
10.16	47
10.19	54
10.22	37
10.25	51
10.28	42
10.31	46
10.34	54
10.37	42
10.4	51
10.43	42
10.46	60
10.49	53
10.52	46
10.55	51
10.58	45
10.61	42
10.64	48
10.67	43
10.7	49
10.73	37
10.76	51
10.79	53
10.82	43
10.85	31
10.88	40
10.91	42
10.94	53
10.97	51
11	38
11.03	42
11.06	44
11.09	40
11.12	47
11.15	56
11.18	57
11.21	38
11.24	45
11.27	46
11.3	39
11.33	48
11.36	48
11.39	60
11.42	63
11.45	55
11.48	76
11.51	81
11.54	65
11.57	96
11.6	96
11.63	86
11.66	89
11.69	41
11.72	44
11.75	59
11.78	39
11.81	46
11.84	46
11.87	38
11.9	35
11.93	42
11.96	45
11.99	38
12.02	42
12.05	45
12.08	38
12.11	36
12.14	50
12.17	43
12.2	42
12.23	39
12.26	49
12.29	48
12.32	45
12.35	29
12.38	34
12.41	44
12.44	41
12.47	52
12.5	36
12.53	44
12.56	34
12.59	41
12.62	40
12.65	31
12.68	32
12.71	25
12.74	37
12.77	36
12.8	46
12.83	27
12.86	41
12.89	33
12.92	33
12.95	40
12.98	43
13.01	29
13.04	42
13.07	35
13.1	39
13.13	44
13.16	40
13.19	38
13.22	41
13.25	41
13.28	34
13.31	39
13.34	32
13.37	49
13.4	44
13.43	49
13.46	52
13.49	50
13.52	67
13.55	51
13.58	61
13.61	69
13.64	57
13.67	64
13.7	54
13.73	45
13.76	41
13.79	31
13.82	32
13.85	38
13.88	43
13.91	38
13.94	29
13.97	40
14	40
14.03	38
14.06	32
14.09	45
14.12	39
14.15	39
14.18	42
14.21	35
14.24	42
14.27	32
14.3	44
14.33	26
14.36	33
14.39	33
14.42	34
14.45	21
14.48	23
14.51	34
14.54	30
14.57	32
14.6	32
14.63	27
14.66	27
14.69	40
14.72	32
14.75	39
14.78	27
14.81	37
14.84	28
14.87	34
14.9	30
14.93	30
14.96	28
14.99	35
15.02	31
15.05	28
15.08	31
15.11	28
15.14	31
15.17	36
15.2	20
15.23	36
15.26	26
15.29	24
15.32	32
15.35	30
15.38	37
15.41	32
15.44	32
15.47	45
15.5	28
15.53	39
15.56	24
15.59	28
15.62	23
15.65	23
15.68	26
15.71	25
15.74	22
15.77	33
15.8	22
15.83	27
15.86	30
15.89	28
15.92	34
15.95	31
15.98	19
16.01	45
16.04	37
16.07	23
16.1	24
16.13	44
16.16	43
16.19	39
16.22	42
16.25	47
16.28	63
16.31	67
16.34	60
16.37	68
16.4	86
16.43	90
16.46	103
16.49	72
16.52	66
16.55	55
16.58	38
16.61	40
16.64	42
16.67	38
16.7	29
16.73	31
16.76	25
16.79	30
16.82	28
16.85	36
16.88	30
16.91	29
16.94	20
16.97	33
17	27
17.03	30
17.06	20
17.09	34
17.12	24
17.15	34
17.18	21
17.21	30
17.24	25
17.27	26
17.3	24
17.33	28
17.36	22
17.39	24
17.42	22
17.45	28
17.48	24
17.51	20
17.54	31
17.57	28
17.6	28
17.63	35
17.66	27
17.69	38
17.72	33
17.75	32
17.78	49
17.81	52
17.84	61
17.87	74
17.9	69
17.93	74
17.96	76
17.99	73
18.02	53
18.05	43
18.08	28
18.11	36
18.14	29
18.17	30
18.2	36
18.23	33
18.26	36
18.29	38
18.32	36
18.35	50
18.38	39
18.41	37
18.44	44
18.47	43
18.5	36
18.53	24
18.56	25
18.59	27
18.62	33
18.65	34
18.68	36
18.71	31
18.74	21
18.77	26
18.8	27
18.83	29
18.86	17
18.89	26
18.92	23
18.95	24
18.98	28
19.01	27
19.04	24
19.07	25
19.1	16
19.13	26
19.16	27
19.19	25
19.22	21
19.25	33
19.28	28
19.31	17
19.34	34
19.37	32
19.4	25
19.43	22
19.46	32
19.49	21
19.52	25
19.55	21
19.58	21
19.61	35
19.64	28
19.67	40
19.7	24
19.73	25
19.76	33
19.79	34
19.82	35
19.85	27
19.88	31
19.91	55
19.94	34
19.97	44
20	59
20.03	48
20.06	52
20.09	79
20.12	86
20.15	99
20.18	91
20.21	68
20.24	78
20.27	52
20.3	48
20.33	43
20.36	33
20.39	38
20.42	36
20.45	46
20.48	41
20.51	37
20.54	26
20.57	39
20.6	26
20.63	38
20.66	34
20.69	33
20.72	33
20.75	38
20.78	37
20.81	38
20.84	33
20.87	35
20.9	40
20.93	42
20.96	34
20.99	27
21.02	37
21.05	47
21.08	40
21.11	28
21.14	45
21.17	47
21.2	43
21.23	48
21.26	64
21.29	77
21.32	86
21.35	87
21.38	126
21.41	118
21.44	113
21.47	88
21.5	85
21.53	60
21.56	45
21.59	62
21.62	56
21.65	40
21.68	37
21.71	48
21.74	37
21.77	30
21.8	39
21.83	41
21.86	33
21.89	38
21.92	26
21.95	28
21.98	33
22.01	43
22.04	28
22.07	27
22.1	25
22.13	33
22.16	41
22.19	31
22.22	28
22.25	28
22.28	41
22.31	32
22.34	43
22.37	26
22.4	33
22.43	27
22.46	38
22.49	26
22.52	23
22.55	32
22.58	39
22.61	37
22.64	39
22.67	35
22.7	32
22.73	37
22.76	31
22.79	43
22.82	33
22.85	27
22.88	42
22.91	30
22.94	29
22.97	46
23	25
23.03	38
23.06	34
23.09	28
23.12	43
23.15	31
23.18	33
23.21	38
23.24	35
23.27	51
23.3	61
23.33	45
23.36	51
23.39	51
23.42	39
23.45	37
23.48	42
23.51	34
23.54	40
23.57	36
23.6	41
23.63	32
23.66	38
23.69	37
23.72	35
23.75	42
23.78	36
23.81	44
23.84	44
23.87	42
23.9	41
23.93	41
23.96	38
23.99	35
24.02	49
24.05	37
24.08	33
24.11	38
24.14	36
24.17	55
24.2	50
24.23	62
24.26	69
24.29	67
24.32	85
24.35	97
24.38	106
24.41	151
24.44	112
24.47	114
24.5	104
24.53	97
24.56	116
24.59	139
24.62	129
24.65	140
24.68	204
24.71	248
24.74	319
24.77	315
24.8	328
24.83	315
24.86	236
24.89	217
24.92	140
24.95	125
24.98	63
25.01	63
25.04	53
25.07	59
25.1	59
25.13	42
25.16	41
25.19	43
25.22	41
25.25	38
25.28	44
25.31	42
25.34	50
25.37	30
25.4	31
25.43	39
25.46	37
25.49	26
25.52	44
25.55	46
25.58	48
25.61	42
25.64	39
25.67	42
25.7	37
25.73	43
25.76	37
25.79	36
25.82	23
25.85	47
25.88	35
25.91	36
25.94	35
25.97	27
26	40
26.03	47
26.06	42
26.09	47
26.12	48
26.15	39
26.18	41
26.21	46
26.24	33
26.27	46
26.3	46
26.33	36
26.36	34
26.39	43
26.42	44
26.45	43
26.48	41
26.51	40
26.54	43
26.57	53
26.6	52
26.63	48
26.66	44
26.69	45
26.72	38
26.75	47
26.78	52
26.81	54
26.84	43
26.87	56
26.9	63
26.93	66
26.96	58
26.99	62
27.02	76
27.05	115
27.08	123
27.11	144
27.14	153
27.17	152
27.2	119
27.23	112
27.26	83
27.29	72
27.32	60
27.35	58
27.38	43
27.41	49
27.44	49
27.47	45
27.5	49
27.53	46
27.56	43
27.59	37
27.62	46
27.65	48
27.68	44
27.71	39
27.74	26
27.77	40
27.8	50
27.83	35
27.86	44
27.89	38
27.92	34
27.95	43
27.98	39
28.01	38
28.04	35
28.07	46
28.1	38
28.13	45
28.16	47
28.19	35
28.22	47
28.25	35
28.28	34
28.31	45
28.34	40
28.37	48
28.4	44
28.43	44
28.46	44
28.49	53
28.52	57
28.55	64
28.58	69
28.61	73
28.64	87
28.67	112
28.7	115
28.73	123
28.76	106
28.79	103
28.82	76
28.85	58
28.88	38
28.91	38
28.94	45
28.97	42
29	50
29.03	38
29.06	43
29.09	52
29.12	48
29.15	33
29.18	42
29.21	56
29.24	44
29.27	37
29.3	42
29.33	60
29.36	59
29.39	81
29.42	81
29.45	107
29.48	126
29.51	158
29.54	184
29.57	237
29.6	234
29.63	223
29.66	188
29.69	173
29.72	125
29.75	100
29.78	83
29.81	71
29.84	60
29.87	49
29.9	52
29.93	41
29.96	54
29.99	39
30.02	34
30.05	36
30.08	46
30.11	40
30.14	37
30.17	43
30.2	38
30.23	33
30.26	46
30.29	46
30.32	36
30.35	35
30.38	29
30.41	28
30.44	40
30.47	39
30.5	34
30.53	40
30.56	42
30.59	24
30.62	48
30.65	37
30.68	32
30.71	44
30.74	42
30.77	41
30.8	54
30.83	45
30.86	55
30.89	41
30.92	51
30.95	60
30.98	61
31.01	78
31.04	97
31.07	89
31.1	101
31.13	78
31.16	61
31.19	55
31.22	43
31.25	40
31.28	49
31.31	47
31.34	38
31.37	52
31.4	41
31.43	46
31.46	37
31.49	54
31.52	36
31.55	50
31.58	53
31.61	46
31.64	45
31.67	55
31.7	57
31.73	67
31.76	81
31.79	79
31.82	124
31.85	132
31.88	176
31.91	171
31.94	154
31.97	172
32	121
32.03	106
32.06	67
32.09	66
32.12	57
32.15	35
32.18	49
32.21	44
32.24	39
32.27	33
32.3	53
32.33	40
32.36	47
32.39	37
32.42	29
32.45	37
32.48	39
32.51	36
32.54	34
32.57	35
32.6	40
32.63	43
32.66	38
32.69	44
32.72	39
32.75	24
32.78	41
32.81	37
32.84	34
32.87	41
32.9	34
32.93	44
32.96	45
32.99	41
33.02	52
33.05	54
33.08	51
33.11	62
33.14	46
33.17	71
33.2	82
33.23	95
33.26	99
33.29	109
33.32	101
33.35	66
33.38	74
33.41	60
33.44	60
33.47	42
33.5	51
33.53	38
33.56	42
33.59	35
33.62	32
33.65	32
33.68	42
33.71	50
33.74	33
33.77	31
33.8	45
33.83	43
33.86	33
33.89	35
33.92	45
33.95	40
33.98	34
34.01	50
34.04	56
34.07	54
34.1	55
34.13	63
34.16	69
34.19	82
34.22	104
34.25	109
34.28	132
34.31	176
34.34	179
34.37	140
34.4	135
34.43	129
34.46	86
34.49	64
34.52	72
34.55	49
34.58	54
34.61	46
34.64	33
34.67	43
34.7	39
34.73	37
34.76	28
34.79	26
34.82	22
34.85	41
34.88	23
34.91	37
34.94	32
34.97	32
35	28
35.03	21
35.06	35
35.09	27
35.12	40
35.15	32
35.18	28
35.21	45
35.24	28
35.27	46
35.3	66
35.33	56
35.36	72
35.39	63
35.42	62
35.45	44
35.48	57
35.51	52
35.54	48
35.57	37
35.6	38
35.63	28
35.66	39
35.69	39
35.72	26
35.75	29
35.78	38
35.81	42
35.84	33
35.87	37
35.9	41
35.93	47
35.96	53
35.99	72
36.02	100
36.05	88
36.08	107
36.11	155
36.14	113
36.17	121
36.2	94
36.23	73
36.26	70
36.29	65
36.32	54
36.35	41
36.38	28
36.41	30
36.44	35
36.47	26
36.5	31
36.53	33
36.56	31
36.59	26
36.62	31
36.65	24
36.68	27
36.71	31
36.74	40
36.77	16
36.8	27
36.83	22
36.86	23
36.89	25
36.92	25
36.95	29
36.98	33
37.01	25
37.04	27
37.07	25
37.1	30
37.13	24
37.16	23
37.19	37
37.22	29
37.25	40
37.28	24
37.31	32
37.34	29
37.37	33
37.4	32
37.43	24
37.46	42
37.49	29
37.52	33
37.55	31
37.58	33
37.61	32
37.64	22
37.67	28
37.7	27
37.73	40
37.76	29
37.79	34
37.82	30
37.85	39
37.88	38
37.91	50
37.94	54
37.97	55
38	57
38.03	97
38.06	87
38.09	78
38.12	84
38.15	68
38.18	71
38.21	46
38.24	46
38.27	42
38.3	46
38.33	36
38.36	32
38.39	28
38.42	33
38.45	29
38.48	31
38.51	20
38.54	39
38.57	31
38.6	35
38.63	35
38.66	33
38.69	30
38.72	26
38.75	36
38.78	22
38.81	26
38.84	28
38.87	33
38.9	38
38.93	22
38.96	37
38.99	31
39.02	36
39.05	48
39.08	56
39.11	37
39.14	61
39.17	71
39.2	85
39.23	78
39.26	80
39.29	83
39.32	71
39.35	54
39.38	59
39.41	57
39.44	40
39.47	31
39.5	29
39.53	34
39.56	32
39.59	32
39.62	40
39.65	26
39.68	34
39.71	37
39.74	26
39.77	36
39.8	28
39.83	36
39.86	32
39.89	34
39.92	37
39.95	37
39.98	32
40.01	25
40.04	40
40.07	39
40.1	33
40.13	32
40.16	24
40.19	24
40.22	23
40.25	27
40.28	37
40.31	26
40.34	32
40.37	28
40.4	35
40.43	19
40.46	27
40.49	28
40.52	28
40.55	30
40.58	23
40.61	39
40.64	35
40.67	32
40.7	24
40.73	25
40.76	28
40.79	27
40.82	26
40.85	40
40.88	35
40.91	35
40.94	36
40.97	32
41	38
41.03	43
41.06	44
41.09	25
41.12	40
41.15	33
41.18	31
41.21	35
41.24	38
41.27	45
41.3	36
41.33	42
41.36	39
41.39	53
41.42	43
41.45	43
41.48	50
41.51	39
41.54	62
41.57	71
41.6	77
41.63	118
41.66	110
41.69	155
41.72	196
41.75	184
41.78	185
41.81	180
41.84	177
41.87	188
41.9	180
41.93	184
41.96	166
41.99	179
42.02	128
42.05	105
42.08	102
42.11	92
42.14	69
42.17	54
42.2	52
42.23	41
42.26	60
42.29	39
42.32	37
42.35	40
42.38	38
42.41	34
42.44	33
42.47	36
42.5	36
42.53	33
42.56	42
42.59	41
42.62	42
42.65	50
42.68	59
42.71	52
42.74	83
42.77	86
42.8	100
42.83	105
42.86	103
42.89	82
42.92	87
42.95	75
42.98	86
43.01	56
43.04	45
43.07	40
43.1	33
43.13	35
43.16	43
43.19	30
43.22	43
43.25	35
43.28	52
43.31	31
43.34	36
43.37	52
43.4	45
43.43	58
43.46	84
43.49	63
43.52	66
43.55	52
43.58	61
43.61	71
43.64	47
43.67	53
43.7	47
43.73	33
43.76	37
43.79	33
43.82	30
43.85	29
43.88	32
43.91	35
43.94	24
43.97	23
44	34
44.03	28
44.06	21
44.09	24
44.12	17
44.15	25
44.18	25
44.21	27
44.24	21
44.27	27
44.3	30
44.33	27
44.36	34
44.39	23
44.42	27
44.45	32
44.48	20
44.51	34
44.54	22
44.57	16
44.6	26
44.63	26
44.66	26
44.69	25
44.72	34
44.75	29
44.78	25
44.81	21
44.84	24
44.87	19
44.9	27
44.93	29
44.96	19
44.99	22
45.02	37
45.05	21
45.08	32
45.11	21
45.14	29
45.17	44
45.2	32
45.23	33
45.26	28
45.29	37
45.32	31
45.35	29
45.38	29
45.41	29
45.44	29
45.47	39
45.5	29
45.53	25
45.56	33
45.59	11
45.62	32
45.65	27
45.68	23
45.71	17
45.74	29
45.77	37
45.8	18
45.83	32
45.86	33
45.89	22
45.92	26
45.95	42
45.98	30
46.01	33
46.04	34
46.07	38
46.1	37
46.13	42
46.16	37
46.19	51
46.22	54
46.25	42
46.28	32
46.31	39
46.34	45
46.37	31
46.4	29
46.43	29
46.46	35
46.49	33
46.52	26
46.55	28
46.58	32
46.61	25
46.64	31
46.67	26
46.7	27
46.73	30
46.76	37
46.79	28
46.82	35
46.85	34
46.88	26
46.91	36
46.94	36
46.97	33
47	30
47.03	30
47.06	25
47.09	22
47.12	28
47.15	28
47.18	27
47.21	25
47.24	37
47.27	20
47.3	30
47.33	34
47.36	23
47.39	40
47.42	28
47.45	26
47.48	24
47.51	36
47.54	22
47.57	34
47.6	30
47.63	36
47.66	46
47.69	49
47.72	46
47.75	54
47.78	61
47.81	67
47.84	63
47.87	51
47.9	58
47.93	41
47.96	46
47.99	49
48.02	58
48.05	53
48.08	37
48.11	38
48.14	46
48.17	40
48.2	64
48.23	62
48.26	72
48.29	89
48.32	103
48.35	140
48.38	139
48.41	174
48.44	158
48.47	129
48.5	128
48.53	129
48.56	124
48.59	114
48.62	110
48.65	93
48.68	93
48.71	67
48.74	61
48.77	53
48.8	47
48.83	31
48.86	50
48.89	39
48.92	35
48.95	34
48.98	40
49.01	29
49.04	29
49.07	30
49.1	35
49.13	34
49.16	43
49.19	35
49.22	42
49.25	40
49.28	53
49.31	47
49.34	41
49.37	59
49.4	49
49.43	59
49.46	57
49.49	33
49.52	41
49.55	45
49.58	41
49.61	34
49.64	35
49.67	43
49.7	41
49.73	43
49.76	43
49.79	47
49.82	69
49.85	63
49.88	59
49.91	81
49.94	80
49.97	73
50	70
50.03	84
50.06	67
50.09	47
50.12	58
50.15	44
50.18	33
50.21	37
50.24	31
50.27	33
50.3	30
50.33	27
50.36	27
50.39	24
50.42	23
50.45	20
50.48	27
50.51	25
50.54	22
50.57	20
50.6	23
50.63	27
50.66	28
50.69	35
50.72	30
50.75	34
50.78	45
50.81	44
50.84	28
50.87	37
50.9	45
50.93	52
50.96	42
50.99	38
51.02	42
51.05	31
51.08	28
51.11	25
51.14	26
51.17	29
51.2	30
51.23	34
51.26	28
51.29	33
51.32	29
51.35	32
51.38	48
51.41	33
51.44	30
51.47	38
51.5	40
51.53	33
51.56	49
51.59	38
51.62	37
51.65	31
51.68	32
51.71	23
51.74	30
51.77	41
51.8	31
51.83	32
51.86	28
51.89	37
51.92	27
51.95	31
51.98	33
52.01	38
52.04	22
52.07	27
52.1	22
52.13	32
52.16	25
52.19	34
52.22	29
52.25	35
52.28	35
52.31	47
52.34	36
52.37	47
52.4	44
52.43	35
52.46	47
52.49	34
52.52	29
52.55	45
52.58	38
52.61	37
52.64	33
52.67	35
52.7	59
52.73	39
52.76	42
52.79	36
52.82	68
52.85	58
52.88	75
52.91	102
52.94	96
52.97	89
53	102
53.03	72
53.06	83
53.09	75
53.12	58
53.15	54
53.18	43
53.21	34
53.24	36
53.27	46
53.3	28
53.33	38
53.36	28
53.39	36
53.42	31
53.45	31
53.48	32
53.51	33
53.54	28
53.57	28
53.6	45
53.63	24
53.66	32
53.69	44
53.72	42
53.75	24
53.78	44
53.81	29
53.84	33
53.87	47
53.9	33
53.93	35
53.96	29
53.99	36
54.02	30
54.05	35
54.08	35
54.11	28
54.14	42
54.17	42
54.2	43
54.23	42
54.26	46
54.29	33
54.32	57
54.35	63
54.38	72
54.41	71
54.44	72
54.47	105
54.5	124
54.53	127
54.56	129
54.59	141
54.62	134
54.65	111
54.68	100
54.71	86
54.74	89
54.77	76
54.8	83
54.83	57
54.86	56
54.89	56
54.92	39
54.95	41
54.98	44
55.01	30
55.04	41
55.07	34
55.1	38
55.13	29
55.16	27
55.19	33
55.22	42
55.25	54
55.28	33
55.31	27
55.34	30
55.37	44
55.4	36
55.43	39
55.46	42
55.49	36
55.52	39
55.55	26
55.58	30
55.61	30
55.64	32
55.67	39
55.7	54
55.73	49
55.76	61
55.79	57
55.82	84
55.85	68
55.88	77
55.91	70
55.94	56
55.97	47
56	59
56.03	54
56.06	61
56.09	46
56.12	36
56.15	41
56.18	33
56.21	29
56.24	33
56.27	34
56.3	27
56.33	28
56.36	25
56.39	34
56.42	42
56.45	43
56.48	45
56.51	38
56.54	36
56.57	50
56.6	58
56.63	59
56.66	55
56.69	61
56.72	74
56.75	74
56.78	73
56.81	72
56.84	67
56.87	54
56.9	55
56.93	47
56.96	42
56.99	39
57.02	35
57.05	29
57.08	34
57.11	35
57.14	34
57.17	56
57.2	44
57.23	55
57.26	42
57.29	56
57.32	45
57.35	32
57.38	40
57.41	52
57.44	32
57.47	48
57.5	30
57.53	32
57.56	36
57.59	27
57.62	32
57.65	22
57.68	27
57.71	28
57.74	28
57.77	27
57.8	25
57.83	22
57.86	26
57.89	27
57.92	17
57.95	26
57.98	29
58.01	25
58.04	33
58.07	35
58.1	29
58.13	22
58.16	36
58.19	30
58.22	42
58.25	34
58.28	26
58.31	34
58.34	29
58.37	24
58.4	32
58.43	24
58.46	23
58.49	30
58.52	41
58.55	47
58.58	33
58.61	53
58.64	40
58.67	43
58.7	41
58.73	37
58.76	37
58.79	41
58.82	50
58.85	31
58.88	32
58.91	34
58.94	20
58.97	24
59	21
59.03	21
59.06	34
59.09	34
59.12	33
59.15	28
59.18	27
59.21	31
59.24	17
59.27	23
59.3	28
59.33	15
59.36	23
59.39	27
59.42	18
59.45	31
59.48	37
59.51	35
59.54	26
59.57	33
59.6	32
59.63	22
59.66	20
59.69	27
59.72	19
59.75	20
59.78	14
59.81	29
59.84	28
59.87	43
59.9	25
59.93	31
59.96	33
59.99	45

## Sheet: Hf-FMA
5	76
5.03	68
5.06	67
5.09	61
5.12	64
5.15	52
5.18	70
5.21	64
5.24	62
5.27	78
5.3	78
5.33	68
5.36	51
5.39	74
5.42	68
5.45	77
5.48	77
5.51	63
5.54	65
5.57	67
5.6	64
5.63	52
5.66	73
5.69	53
5.72	56
5.75	64
5.78	59
5.81	54
5.84	67
5.87	64
5.9	62
5.93	56
5.96	67
5.99	69
6.02	64
6.05	60
6.08	75
6.11	67
6.14	72
6.17	59
6.2	84
6.23	71
6.26	65
6.29	61
6.32	80
6.35	57
6.38	72
6.41	66
6.44	73
6.47	61
6.5	79
6.53	71
6.56	74
6.59	82
6.62	68
6.65	69
6.68	79
6.71	59
6.74	65
6.77	79
6.8	86
6.83	69
6.86	77
6.89	76
6.92	82
6.95	81
6.98	75
7.01	76
7.04	77
7.07	87
7.1	75
7.13	80
7.16	88
7.19	93
7.22	75
7.25	79
7.28	88
7.31	68
7.34	92
7.37	76
7.4	94
7.43	93
7.46	96
7.49	104
7.52	84
7.55	105
7.58	86
7.61	102
7.64	83
7.67	88
7.7	92
7.73	96
7.76	114
7.79	101
7.82	123
7.85	97
7.88	107
7.91	108
7.94	126
7.97	148
8	131
8.03	146
8.06	117
8.09	137
8.12	144
8.15	164
8.18	169
8.21	165
8.24	166
8.27	176
8.3	181
8.33	180
8.36	175
8.39	183
8.42	186
8.45	224
8.48	226
8.51	242
8.54	262
8.57	264
8.6	276
8.63	320
8.66	297
8.69	330
8.72	317
8.75	311
8.78	351
8.81	345
8.84	387
8.87	371
8.9	352
8.93	378
8.96	419
8.99	384
9.02	407
9.05	436
9.08	405
9.11	354
9.14	355
9.17	344
9.2	329
9.23	343
9.26	330
9.29	306
9.32	271
9.35	270
9.38	272
9.41	266
9.44	250
9.47	251
9.5	230
9.53	200
9.56	244
9.59	227
9.62	206
9.65	222
9.68	184
9.71	186
9.74	186
9.77	200
9.8	205
9.83	189
9.86	196
9.89	194
9.92	181
9.95	223
9.98	219
10.01	215
10.04	207
10.07	187
10.1	232
10.13	226
10.16	177
10.19	187
10.22	208
10.25	192
10.28	175
10.31	200
10.34	209
10.37	192
10.4	190
10.43	171
10.46	174
10.49	156
10.52	153
10.55	146
10.58	151
10.61	138
10.64	143
10.67	127
10.7	135
10.73	135
10.76	122
10.79	114
10.82	115
10.85	100
10.88	104
10.91	99
10.94	87
10.97	115
11	78
11.03	106
11.06	88
11.09	105
11.12	80
11.15	80
11.18	71
11.21	82
11.24	70
11.27	71
11.3	87
11.33	77
11.36	66
11.39	74
11.42	72
11.45	66
11.48	61
11.51	55
11.54	82
11.57	89
11.6	65
11.63	47
11.66	54
11.69	62
11.72	66
11.75	55
11.78	55
11.81	41
11.84	57
11.87	54
11.9	56
11.93	53
11.96	51
11.99	58
12.02	55
12.05	47
12.08	53
12.11	54
12.14	57
12.17	47
12.2	43
12.23	53
12.26	45
12.29	46
12.32	49
12.35	37
12.38	53
12.41	42
12.44	55
12.47	46
12.5	39
12.53	57
12.56	45
12.59	42
12.62	48
12.65	39
12.68	53
12.71	45
12.74	56
12.77	46
12.8	44
12.83	52
12.86	44
12.89	53
12.92	49
12.95	42
12.98	48
13.01	47
13.04	44
13.07	45
13.1	42
13.13	34
13.16	42
13.19	42
13.22	42
13.25	37
13.28	46
13.31	39
13.34	33
13.37	46
13.4	37
13.43	46
13.46	39
13.49	45
13.52	50
13.55	35
13.58	39
13.61	34
13.64	52
13.67	38
13.7	44
13.73	37
13.76	57
13.79	42
13.82	41
13.85	41
13.88	43
13.91	43
13.94	43
13.97	54
14	46
14.03	52
14.06	45
14.09	38
14.12	42
14.15	44
14.18	61
14.21	45
14.24	60
14.27	50
14.3	44
14.33	55
14.36	52
14.39	51
14.42	38
14.45	48
14.48	42
14.51	54
14.54	46
14.57	56
14.6	52
14.63	44
14.66	57
14.69	58
14.72	47
14.75	44
14.78	52
14.81	53
14.84	40
14.87	37
14.9	43
14.93	45
14.96	35
14.99	54
15.02	40
15.05	39
15.08	38
15.11	35
15.14	36
15.17	45
15.2	39
15.23	32
15.26	36
15.29	35
15.32	30
15.35	29
15.38	32
15.41	32
15.44	41
15.47	27
15.5	41
15.53	26
15.56	41
15.59	38
15.62	34
15.65	30
15.68	30
15.71	29
15.74	35
15.77	31
15.8	34
15.83	25
15.86	43
15.89	32
15.92	32
15.95	34
15.98	35
16.01	38
16.04	29
16.07	37
16.1	38
16.13	36
16.16	41
16.19	38
16.22	37
16.25	40
16.28	29
16.31	32
16.34	34
16.37	34
16.4	33
16.43	31
16.46	36
16.49	32
16.52	38
16.55	37
16.58	31
16.61	27
16.64	46
16.67	39
16.7	41
16.73	31
16.76	32
16.79	45
16.82	30
16.85	26
16.88	40
16.91	45
16.94	36
16.97	33
17	33
17.03	30
17.06	27
17.09	35
17.12	33
17.15	31
17.18	29
17.21	24
17.24	34
17.27	37
17.3	32
17.33	30
17.36	39
17.39	40
17.42	45
17.45	36
17.48	30
17.51	37
17.54	44
17.57	28
17.6	40
17.63	39
17.66	40
17.69	42
17.72	36
17.75	31
17.78	27
17.81	30
17.84	36
17.87	30
17.9	38
17.93	44
17.96	33
17.99	31
18.02	31
18.05	34
18.08	37
18.11	30
18.14	18
18.17	28
18.2	32
18.23	25
18.26	32
18.29	36
18.32	41
18.35	30
18.38	38
18.41	34
18.44	42
18.47	37
18.5	43
18.53	39
18.56	25
18.59	41
18.62	42
18.65	38
18.68	37
18.71	34
18.74	40
18.77	35
18.8	31
18.83	40
18.86	52
18.89	39
18.92	34
18.95	37
18.98	26
19.01	29
19.04	36
19.07	42
19.1	39
19.13	38
19.16	25
19.19	39
19.22	43
19.25	41
19.28	51
19.31	36
19.34	50
19.37	32
19.4	40
19.43	33
19.46	28
19.49	31
19.52	31
19.55	36
19.58	51
19.61	45
19.64	39
19.67	37
19.7	38
19.73	34
19.76	52
19.79	54
19.82	48
19.85	45
19.88	30
19.91	34
19.94	46
19.97	49
20	43
20.03	39
20.06	44
20.09	50
20.12	40
20.15	50
20.18	49
20.21	48
20.24	48
20.27	53
20.3	38
20.33	57
20.36	42
20.39	55
20.42	48
20.45	58
20.48	61
20.51	47
20.54	51
20.57	51
20.6	46
20.63	49
20.66	53
20.69	48
20.72	50
20.75	54
20.78	42
20.81	55
20.84	50
20.87	48
20.9	48
20.93	44
20.96	48
20.99	50
21.02	55
21.05	52
21.08	57
21.11	49
21.14	56
21.17	54
21.2	50
21.23	59
21.26	61
21.29	53
21.32	42
21.35	54
21.38	48
21.41	61
21.44	54
21.47	60
21.5	66
21.53	78
21.56	66
21.59	64
21.62	62
21.65	58
21.68	80
21.71	69
21.74	68
21.77	94
21.8	77
21.83	69
21.86	60
21.89	85
21.92	77
21.95	87
21.98	82
22.01	88
22.04	72
22.07	85
22.1	103
22.13	110
22.16	100
22.19	101
22.22	96
22.25	105
22.28	106
22.31	91
22.34	105
22.37	95
22.4	93
22.43	102
22.46	94
22.49	88
22.52	104
22.55	91
22.58	90
22.61	83
22.64	88
22.67	84
22.7	78
22.73	74
22.76	76
22.79	79
22.82	76
22.85	82
22.88	95
22.91	80
22.94	68
22.97	95
23	79
23.03	81
23.06	83
23.09	83
23.12	72
23.15	88
23.18	76
23.21	67
23.24	63
23.27	83
23.3	68
23.33	90
23.36	81
23.39	86
23.42	75
23.45	73
23.48	70
23.51	83
23.54	97
23.57	104
23.6	91
23.63	64
23.66	79
23.69	82
23.72	66
23.75	77
23.78	86
23.81	70
23.84	86
23.87	85
23.9	85
23.93	94
23.96	73
23.99	81
24.02	76
24.05	77
24.08	76
24.11	94
24.14	79
24.17	91
24.2	87
24.23	79
24.26	89
24.29	86
24.32	80
24.35	79
24.38	89
24.41	94
24.44	94
24.47	86
24.5	94
24.53	107
24.56	95
24.59	107
24.62	102
24.65	97
24.68	96
24.71	104
24.74	89
24.77	100
24.8	112
24.83	97
24.86	111
24.89	109
24.92	112
24.95	92
24.98	106
25.01	95
25.04	99
25.07	121
25.1	94
25.13	91
25.16	87
25.19	91
25.22	98
25.25	107
25.28	97
25.31	97
25.34	98
25.37	117
25.4	97
25.43	92
25.46	94
25.49	79
25.52	91
25.55	102
25.58	108
25.61	91
25.64	92
25.67	92
25.7	99
25.73	97
25.76	93
25.79	97
25.82	114
25.85	109
25.88	108
25.91	102
25.94	116
25.97	98
26	98
26.03	100
26.06	103
26.09	110
26.12	121
26.15	124
26.18	120
26.21	117
26.24	99
26.27	117
26.3	124
26.33	118
26.36	119
26.39	134
26.42	96
26.45	126
26.48	127
26.51	147
26.54	125
26.57	114
26.6	107
26.63	115
26.66	82
26.69	104
26.72	105
26.75	113
26.78	120
26.81	95
26.84	109
26.87	96
26.9	93
26.93	100
26.96	115
26.99	106
27.02	87
27.05	95
27.08	97
27.11	88
27.14	89
27.17	111
27.2	108
27.23	78
27.26	82
27.29	112
27.32	99
27.35	104
27.38	87
27.41	91
27.44	108
27.47	99
27.5	80
27.53	96
27.56	87
27.59	100
27.62	77
27.65	90
27.68	79
27.71	106
27.74	91
27.77	79
27.8	86
27.83	98
27.86	88
27.89	79
27.92	81
27.95	77
27.98	104
28.01	86
28.04	88
28.07	100
28.1	86
28.13	89
28.16	89
28.19	81
28.22	92
28.25	67
28.28	93
28.31	90
28.34	88
28.37	90
28.4	96
28.43	86
28.46	77
28.49	104
28.52	97
28.55	94
28.58	99
28.61	103
28.64	100
28.67	74
28.7	92
28.73	84
28.76	90
28.79	104
28.82	109
28.85	92
28.88	95
28.91	81
28.94	76
28.97	108
29	74
29.03	99
29.06	85
29.09	111
29.12	90
29.15	89
29.18	86
29.21	96
29.24	90
29.27	98
29.3	92
29.33	98
29.36	108
29.39	91
29.42	98
29.45	84
29.48	113
29.51	103
29.54	85
29.57	90
29.6	99
29.63	104
29.66	122
29.69	105
29.72	99
29.75	96
29.78	109
29.81	114
29.84	100
29.87	119
29.9	108
29.93	110
29.96	86
29.99	96
30.02	118
30.05	118
30.08	122
30.11	116
30.14	139
30.17	113
30.2	137
30.23	140
30.26	125
30.29	117
30.32	127
30.35	131
30.38	118
30.41	137
30.44	107
30.47	141
30.5	140
30.53	128
30.56	117
30.59	139
30.62	149
30.65	134
30.68	133
30.71	140
30.74	124
30.77	147
30.8	123
30.83	112
30.86	105
30.89	111
30.92	114
30.95	114
30.98	102
31.01	109
31.04	107
31.07	117
31.1	97
31.13	117
31.16	90
31.19	92
31.22	100
31.25	99
31.28	87
31.31	96
31.34	106
31.37	96
31.4	106
31.43	89
31.46	93
31.49	82
31.52	83
31.55	100
31.58	93
31.61	109
31.64	106
31.67	78
31.7	95
31.73	89
31.76	83
31.79	89
31.82	82
31.85	91
31.88	75
31.91	84
31.94	93
31.97	82
32	95
32.03	78
32.06	99
32.09	87
32.12	83
32.15	64
32.18	87
32.21	82
32.24	94
32.27	87
32.3	82
32.33	91
32.36	102
32.39	99
32.42	82
32.45	87
32.48	94
32.51	92
32.54	88
32.57	81
32.6	73
32.63	78
32.66	84
32.69	89
32.72	90
32.75	93
32.78	83
32.81	86
32.84	99
32.87	106
32.9	87
32.93	81
32.96	80
32.99	100
33.02	110
33.05	82
33.08	88
33.11	85
33.14	96
33.17	104
33.2	105
33.23	90
33.26	92
33.29	96
33.32	86
33.35	107
33.38	88
33.41	85
33.44	94
33.47	95
33.5	81
33.53	98
33.56	94
33.59	82
33.62	85
33.65	96
33.68	86
33.71	96
33.74	108
33.77	103
33.8	96
33.83	75
33.86	97
33.89	80
33.92	104
33.95	89
33.98	102
34.01	72
34.04	74
34.07	91
34.1	86
34.13	82
34.16	96
34.19	98
34.22	81
34.25	83
34.28	85
34.31	80
34.34	92
34.37	84
34.4	90
34.43	72
34.46	77
34.49	92
34.52	90
34.55	85
34.58	81
34.61	87
34.64	90
34.67	97
34.7	79
34.73	79
34.76	75
34.79	80
34.82	88
34.85	90
34.88	101
34.91	96
34.94	79
34.97	108
35	88
35.03	93
35.06	86
35.09	103
35.12	99
35.15	85
35.18	94
35.21	92
35.24	97
35.27	97
35.3	90
35.33	88
35.36	99
35.39	102
35.42	94
35.45	96
35.48	101
35.51	102
35.54	88
35.57	92
35.6	81
35.63	100
35.66	84
35.69	88
35.72	83
35.75	91
35.78	107
35.81	88
35.84	82
35.87	90
35.9	88
35.93	96
35.96	116
35.99	92
36.02	79
36.05	93
36.08	70
36.11	74
36.14	95
36.17	72
36.2	89
36.23	69
36.26	77
36.29	95
36.32	78
36.35	90
36.38	91
36.41	78
36.44	85
36.47	77
36.5	77
36.53	80
36.56	90
36.59	102
36.62	79
36.65	88
36.68	78
36.71	72
36.74	84
36.77	81
36.8	76
36.83	84
36.86	63
36.89	71
36.92	83
36.95	84
36.98	79
37.01	67
37.04	75
37.07	71
37.1	76
37.13	65
37.16	77
37.19	71
37.22	71
37.25	58
37.28	79
37.31	87
37.34	73
37.37	82
37.4	65
37.43	73
37.46	83
37.49	76
37.52	70
37.55	66
37.58	65
37.61	71
37.64	73
37.67	71
37.7	73
37.73	60
37.76	63
37.79	72
37.82	79
37.85	68
37.88	70
37.91	86
37.94	70
37.97	77
38	90
38.03	72
38.06	63
38.09	71
38.12	71
38.15	71
38.18	82
38.21	49
38.24	58
38.27	82
38.3	91
38.33	62
38.36	66
38.39	76
38.42	92
38.45	91
38.48	74
38.51	75
38.54	64
38.57	94
38.6	62
38.63	70
38.66	86
38.69	85
38.72	82
38.75	67
38.78	84
38.81	86
38.84	92
38.87	71
38.9	65
38.93	75
38.96	77
38.99	81
39.02	87
39.05	82
39.08	92
39.11	72
39.14	105
39.17	94
39.2	75
39.23	84
39.26	74
39.29	87
39.32	87
39.35	83
39.38	76
39.41	89
39.44	87
39.47	68
39.5	94
39.53	65
39.56	66
39.59	89
39.62	68
39.65	65
39.68	75
39.71	73
39.74	78
39.77	70
39.8	66
39.83	78
39.86	80
39.89	69
39.92	64
39.95	58
39.98	63
40.01	95
40.04	82
40.07	71
40.1	79
40.13	76
40.16	69
40.19	74
40.22	70
40.25	67
40.28	85
40.31	60
40.34	69
40.37	72
40.4	62
40.43	85
40.46	77
40.49	74
40.52	76
40.55	65
40.58	89
40.61	83
40.64	58
40.67	84
40.7	73
40.73	77
40.76	68
40.79	72
40.82	60
40.85	76
40.88	50
40.91	64
40.94	72
40.97	67
41	82
41.03	71
41.06	71
41.09	62
41.12	80
41.15	81
41.18	66
41.21	85
41.24	78
41.27	74
41.3	78
41.33	79
41.36	87
41.39	73
41.42	69
41.45	82
41.48	73
41.51	66
41.54	98
41.57	83
41.6	92
41.63	63
41.66	90
41.69	88
41.72	64
41.75	88
41.78	86
41.81	86
41.84	78
41.87	69
41.9	98
41.93	90
41.96	67
41.99	84
42.02	76
42.05	73
42.08	91
42.11	87
42.14	86
42.17	74
42.2	76
42.23	87
42.26	91
42.29	80
42.32	87
42.35	81
42.38	83
42.41	80
42.44	83
42.47	82
42.5	84
42.53	92
42.56	81
42.59	80
42.62	80
42.65	83
42.68	78
42.71	93
42.74	77
42.77	81
42.8	92
42.83	80
42.86	87
42.89	69
42.92	79
42.95	79
42.98	70
43.01	95
43.04	79
43.07	81
43.1	82
43.13	86
43.16	67
43.19	71
43.22	74
43.25	84
43.28	66
43.31	79
43.34	87
43.37	82
43.4	84
43.43	73
43.46	84
43.49	81
43.52	86
43.55	85
43.58	87
43.61	90
43.64	82
43.67	99
43.7	75
43.73	96
43.76	98
43.79	101
43.82	82
43.85	80
43.88	84
43.91	75
43.94	82
43.97	91
44	85
44.03	74
44.06	81
44.09	89
44.12	83
44.15	80
44.18	66
44.21	99
44.24	77
44.27	99
44.3	87
44.33	75
44.36	83
44.39	92
44.42	86
44.45	78
44.48	99
44.51	104
44.54	85
44.57	81
44.6	89
44.63	90
44.66	83
44.69	82
44.72	100
44.75	100
44.78	74
44.81	79
44.84	72
44.87	89
44.9	86
44.93	81
44.96	70
44.99	88
45.02	83
45.05	72
45.08	78
45.11	80
45.14	82
45.17	91
45.2	86
45.23	91
45.26	78
45.29	75
45.32	84
45.35	72
45.38	59
45.41	86
45.44	71
45.47	74
45.5	75
45.53	75
45.56	61
45.59	58
45.62	64
45.65	70
45.68	74
45.71	73
45.74	71
45.77	79
45.8	66
45.83	51
45.86	82
45.89	76
45.92	66
45.95	53
45.98	68
46.01	73
46.04	81
46.07	73
46.1	85
46.13	59
46.16	61
46.19	74
46.22	51
46.25	63
46.28	80
46.31	73
46.34	59
46.37	79
46.4	61
46.43	67
46.46	72
46.49	65
46.52	69
46.55	66
46.58	71
46.61	74
46.64	55
46.67	66
46.7	64
46.73	44
46.76	52
46.79	68
46.82	68
46.85	50
46.88	53
46.91	71
46.94	55
46.97	63
47	57
47.03	55
47.06	60
47.09	87
47.12	61
47.15	62
47.18	64
47.21	71
47.24	47
47.27	53
47.3	58
47.33	62
47.36	62
47.39	66
47.42	56
47.45	51
47.48	59
47.51	64
47.54	63
47.57	60
47.6	67
47.63	55
47.66	46
47.69	70
47.72	53
47.75	50
47.78	46
47.81	54
47.84	48
47.87	47
47.9	67
47.93	53
47.96	51
47.99	55
48.02	47
48.05	66
48.08	42
48.11	55
48.14	59
48.17	41
48.2	65
48.23	54
48.26	47
48.29	53
48.32	54
48.35	47
48.38	54
48.41	69
48.44	66
48.47	60
48.5	52
48.53	68
48.56	61
48.59	69
48.62	54
48.65	58
48.68	54
48.71	60
48.74	50
48.77	57
48.8	62
48.83	77
48.86	57
48.89	49
48.92	69
48.95	59
48.98	75
49.01	44
49.04	59
49.07	62
49.1	75
49.13	54
49.16	54
49.19	59
49.22	56
49.25	53
49.28	50
49.31	59
49.34	52
49.37	71
49.4	56
49.43	86
49.46	58
49.49	56
49.52	52
49.55	57
49.58	56
49.61	69
49.64	60
49.67	78
49.7	60
49.73	56
49.76	64
49.79	59
49.82	73
49.85	51
49.88	61
49.91	59
49.94	59
49.97	64
50	59
50.03	61
50.06	57
50.09	71
50.12	55
50.15	76
50.18	59
50.21	65
50.24	67
50.27	58
50.3	79
50.33	64
50.36	76
50.39	46
50.42	60
50.45	58
50.48	76
50.51	59
50.54	62
50.57	65
50.6	63
50.63	66
50.66	64
50.69	73
50.72	89
50.75	76
50.78	74
50.81	68
50.84	80
50.87	79
50.9	67
50.93	80
50.96	77
50.99	71
51.02	74
51.05	83
51.08	67
51.11	79
51.14	77
51.17	86
51.2	93
51.23	75
51.26	89
51.29	82
51.32	104
51.35	97
51.38	90
51.41	91
51.44	75
51.47	84
51.5	80
51.53	81
51.56	100
51.59	77
51.62	94
51.65	101
51.68	80
51.71	73
51.74	91
51.77	86
51.8	73
51.83	75
51.86	81
51.89	94
51.92	89
51.95	86
51.98	93
52.01	78
52.04	103
52.07	81
52.1	85
52.13	85
52.16	85
52.19	74
52.22	87
52.25	84
52.28	95
52.31	68
52.34	82
52.37	68
52.4	76
52.43	101
52.46	100
52.49	70
52.52	77
52.55	82
52.58	81
52.61	82
52.64	74
52.67	72
52.7	90
52.73	86
52.76	73
52.79	82
52.82	76
52.85	85
52.88	73
52.91	87
52.94	72
52.97	75
53	90
53.03	77
53.06	76
53.09	75
53.12	87
53.15	75
53.18	82
53.21	86
53.24	69
53.27	80
53.3	74
53.33	74
53.36	81
53.39	78
53.42	71
53.45	77
53.48	79
53.51	67
53.54	66
53.57	79
53.6	68
53.63	79
53.66	73
53.69	64
53.72	69
53.75	82
53.78	91
53.81	81
53.84	76
53.87	71
53.9	80
53.93	78
53.96	80
53.99	69
54.02	59
54.05	91
54.08	62
54.11	70
54.14	78
54.17	53
54.2	77
54.23	91
54.26	84
54.29	58
54.32	83
54.35	70
54.38	83
54.41	76
54.44	70
54.47	72
54.5	58
54.53	67
54.56	80
54.59	60
54.62	70
54.65	79
54.68	76
54.71	58
54.74	68
54.77	61
54.8	86
54.83	74
54.86	52
54.89	88
54.92	84
54.95	80
54.98	72
55.01	66
55.04	61
55.07	67
55.1	64
55.13	70
55.16	76
55.19	75
55.22	67
55.25	79
55.28	69
55.31	72
55.34	78
55.37	76
55.4	73
55.43	64
55.46	73
55.49	59
55.52	74
55.55	59
55.58	76
55.61	80
55.64	88
55.67	73
55.7	81
55.73	78
55.76	72
55.79	61
55.82	79
55.85	68
55.88	64
55.91	78
55.94	77
55.97	71
56	82
56.03	69
56.06	79
56.09	82
56.12	91
56.15	93
56.18	104
56.21	53
56.24	96
56.27	81
56.3	79
56.33	76
56.36	78
56.39	59
56.42	79
56.45	71
56.48	62
56.51	80
56.54	76
56.57	80
56.6	87
56.63	72
56.66	79
56.69	74
56.72	77
56.75	81
56.78	75
56.81	76
56.84	90
56.87	82
56.9	63
56.93	81
56.96	65
56.99	76
57.02	84
57.05	58
57.08	77
57.11	73
57.14	70
57.17	85
57.2	85
57.23	85
57.26	79
57.29	96
57.32	62
57.35	77
57.38	73
57.41	80
57.44	83
57.47	76
57.5	90
57.53	84
57.56	60
57.59	78
57.62	85
57.65	84
57.68	86
57.71	84
57.74	89
57.77	78
57.8	84
57.83	76
57.86	86
57.89	69
57.92	84
57.95	78
57.98	103
58.01	89
58.04	65
58.07	88
58.1	82
58.13	80
58.16	74
58.19	86
58.22	62
58.25	73
58.28	101
58.31	79
58.34	74
58.37	93
58.4	81
58.43	94
58.46	80
58.49	81
58.52	95
58.55	77
58.58	90
58.61	75
58.64	73
58.67	84
58.7	75
58.73	78
58.76	94
58.79	75
58.82	72
58.85	95
58.88	82
58.91	88
58.94	84
58.97	86
59	99
59.03	98
59.06	80
59.09	90
59.12	88
59.15	86
59.18	75
59.21	77
59.24	85
59.27	75
59.3	68
59.33	87
59.36	76
59.39	79
59.42	81
59.45	93
59.48	71
59.51	92
59.54	95
59.57	96
59.6	83
59.63	80
59.66	84
59.69	88
59.72	88
59.75	84
59.78	87
59.81	95
59.84	82
59.87	88
59.9	77
59.93	82
59.96	117
59.99	83

## Sheet: Zr-FMA-2nd
5	100
5.03	91
5.06	79
5.09	93
5.12	87
5.15	92
5.18	76
5.21	89
5.24	99
5.27	81
5.3	100
5.33	104
5.36	95
5.39	94
5.42	100
5.45	97
5.48	84
5.51	101
5.54	86
5.57	80
5.6	95
5.63	85
5.66	79
5.69	77
5.72	81
5.75	97
5.78	86
5.81	89
5.84	65
5.87	86
5.9	69
5.93	83
5.96	69
5.99	87
6.02	76
6.05	91
6.08	75
6.11	92
6.14	90
6.17	74
6.2	83
6.23	79
6.26	98
6.29	81
6.32	70
6.35	76
6.38	89
6.41	78
6.44	84
6.47	88
6.5	71
6.53	84
6.56	73
6.59	78
6.62	83
6.65	82
6.68	84
6.71	87
6.74	83
6.77	88
6.8	79
6.83	76
6.86	73
6.89	86
6.92	77
6.95	85
6.98	76
7.01	71
7.04	91
7.07	88
7.1	82
7.13	73
7.16	101
7.19	73
7.22	85
7.25	90
7.28	95
7.31	93
7.34	104
7.37	82
7.4	89
7.43	108
7.46	80
7.49	102
7.52	100
7.55	99
7.58	107
7.61	98
7.64	105
7.67	98
7.7	109
7.73	107
7.76	101
7.79	119
7.82	111
7.85	141
7.88	123
7.91	112
7.94	126
7.97	124
8	119
8.03	136
8.06	132
8.09	139
8.12	135
8.15	123
8.18	165
8.21	154
8.24	149
8.27	165
8.3	134
8.33	158
8.36	162
8.39	165
8.42	156
8.45	175
8.48	165
8.51	164
8.54	151
8.57	182
8.6	174
8.63	177
8.66	172
8.69	178
8.72	199
8.75	173
8.78	157
8.81	179
8.84	186
8.87	176
8.9	184
8.93	163
8.96	161
8.99	146
9.02	158
9.05	150
9.08	158
9.11	153
9.14	170
9.17	173
9.2	154
9.23	143
9.26	152
9.29	141
9.32	139
9.35	139
9.38	138
9.41	124
9.44	137
9.47	130
9.5	160
9.53	130
9.56	128
9.59	136
9.62	127
9.65	117
9.68	121
9.71	101
9.74	116
9.77	116
9.8	112
9.83	118
9.86	117
9.89	93
9.92	113
9.95	96
9.98	115
10.01	103
10.04	93
10.07	113
10.1	89
10.13	96
10.16	111
10.19	100
10.22	87
10.25	103
10.28	82
10.31	82
10.34	85
10.37	95
10.4	81
10.43	88
10.46	84
10.49	80
10.52	109
10.55	74
10.58	78
10.61	62
10.64	101
10.67	71
10.7	75
10.73	77
10.76	64
10.79	73
10.82	70
10.85	87
10.88	72
10.91	82
10.94	76
10.97	64
11	73
11.03	65
11.06	72
11.09	87
11.12	83
11.15	60
11.18	67
11.21	67
11.24	59
11.27	69
11.3	78
11.33	42
11.36	70
11.39	69
11.42	63
11.45	55
11.48	65
11.51	73
11.54	59
11.57	61
11.6	56
11.63	60
11.66	59
11.69	54
11.72	53
11.75	52
11.78	40
11.81	65
11.84	51
11.87	56
11.9	35
11.93	56
11.96	63
11.99	47
12.02	54
12.05	57
12.08	49
12.11	54
12.14	63
12.17	53
12.2	49
12.23	59
12.26	45
12.29	55
12.32	45
12.35	39
12.38	58
12.41	54
12.44	49
12.47	51
12.5	49
12.53	64
12.56	39
12.59	50
12.62	61
12.65	57
12.68	48
12.71	52
12.74	42
12.77	49
12.8	53
12.83	50
12.86	47
12.89	62
12.92	63
12.95	38
12.98	42
13.01	54
13.04	39
13.07	52
13.1	45
13.13	39
13.16	54
13.19	45
13.22	39
13.25	43
13.28	57
13.31	42
13.34	35
13.37	50
13.4	38
13.43	51
13.46	49
13.49	49
13.52	32
13.55	48
13.58	51
13.61	59
13.64	57
13.67	47
13.7	43
13.73	40
13.76	55
13.79	45
13.82	52
13.85	48
13.88	45
13.91	48
13.94	42
13.97	51
14	53
14.03	49
14.06	45
14.09	58
14.12	51
14.15	34
14.18	54
14.21	51
14.24	38
14.27	52
14.3	44
14.33	41
14.36	42
14.39	31
14.42	36
14.45	47
14.48	37
14.51	41
14.54	46
14.57	44
14.6	52
14.63	32
14.66	51
14.69	44
14.72	35
14.75	36
14.78	44
14.81	48
14.84	35
14.87	48
14.9	42
14.93	45
14.96	38
14.99	34
15.02	47
15.05	50
15.08	47
15.11	55
15.14	34
15.17	45
15.2	39
15.23	58
15.26	35
15.29	39
15.32	43
15.35	46
15.38	41
15.41	34
15.44	41
15.47	35
15.5	47
15.53	47
15.56	50
15.59	38
15.62	43
15.65	47
15.68	47
15.71	50
15.74	34
15.77	48
15.8	54
15.83	33
15.86	40
15.89	53
15.92	34
15.95	39
15.98	38
16.01	44
16.04	46
16.07	32
16.1	47
16.13	54
16.16	50
16.19	45
16.22	42
16.25	29
16.28	53
16.31	56
16.34	48
16.37	45
16.4	46
16.43	30
16.46	45
16.49	35
16.52	44
16.55	50
16.58	42
16.61	47
16.64	39
16.67	47
16.7	41
16.73	43
16.76	55
16.79	43
16.82	46
16.85	49
16.88	45
16.91	39
16.94	45
16.97	46
17	49
17.03	37
17.06	47
17.09	50
17.12	34
17.15	46
17.18	38
17.21	34
17.24	47
17.27	51
17.3	51
17.33	38
17.36	45
17.39	41
17.42	44
17.45	44
17.48	49
17.51	42
17.54	53
17.57	42
17.6	47
17.63	41
17.66	53
17.69	44
17.72	37
17.75	51
17.78	45
17.81	51
17.84	60
17.87	52
17.9	45
17.93	41
17.96	56
17.99	64
18.02	49
18.05	44
18.08	43
18.11	59
18.14	51
18.17	54
18.2	50
18.23	47
18.26	46
18.29	39
18.32	46
18.35	47
18.38	50
18.41	56
18.44	52
18.47	41
18.5	44
18.53	48
18.56	43
18.59	52
18.62	54
18.65	57
18.68	45
18.71	50
18.74	64
18.77	44
18.8	55
18.83	60
18.86	47
18.89	48
18.92	61
18.95	50
18.98	45
19.01	64
19.04	47
19.07	52
19.1	52
19.13	43
19.16	56
19.19	70
19.22	55
19.25	68
19.28	59
19.31	51
19.34	44
19.37	49
19.4	57
19.43	52
19.46	45
19.49	59
19.52	65
19.55	52
19.58	54
19.61	58
19.64	55
19.67	51
19.7	47
19.73	57
19.76	58
19.79	58
19.82	46
19.85	49
19.88	65
19.91	71
19.94	55
19.97	53
20	55
20.03	51
20.06	61
20.09	58
20.12	64
20.15	65
20.18	68
20.21	58
20.24	51
20.27	67
20.3	61
20.33	46
20.36	59
20.39	63
20.42	71
20.45	75
20.48	59
20.51	68
20.54	70
20.57	54
20.6	44
20.63	70
20.66	68
20.69	65
20.72	75
20.75	68
20.78	58
20.81	75
20.84	60
20.87	78
20.9	65
20.93	68
20.96	74
20.99	69
21.02	71
21.05	80
21.08	74
21.11	78
21.14	69
21.17	81
21.2	82
21.23	78
21.26	78
21.29	61
21.32	85
21.35	65
21.38	77
21.41	71
21.44	73
21.47	85
21.5	74
21.53	77
21.56	81
21.59	75
21.62	80
21.65	73
21.68	72
21.71	91
21.74	77
21.77	87
21.8	82
21.83	88
21.86	75
21.89	79
21.92	91
21.95	84
21.98	89
22.01	70
22.04	91
22.07	92
22.1	89
22.13	82
22.16	97
22.19	77
22.22	87
22.25	104
22.28	75
22.31	98
22.34	79
22.37	76
22.4	85
22.43	94
22.46	98
22.49	85
22.52	83
22.55	86
22.58	102
22.61	92
22.64	91
22.67	80
22.7	82
22.73	85
22.76	93
22.79	76
22.82	81
22.85	90
22.88	90
22.91	84
22.94	86
22.97	100
23	75
23.03	63
23.06	94
23.09	82
23.12	91
23.15	76
23.18	90
23.21	90
23.24	86
23.27	92
23.3	79
23.33	106
23.36	90
23.39	88
23.42	82
23.45	84
23.48	93
23.51	86
23.54	79
23.57	84
23.6	81
23.63	87
23.66	81
23.69	92
23.72	82
23.75	100
23.78	82
23.81	77
23.84	88
23.87	94
23.9	107
23.93	91
23.96	92
23.99	82
24.02	69
24.05	89
24.08	102
24.11	88
24.14	94
24.17	106
24.2	93
24.23	92
24.26	87
24.29	92
24.32	69
24.35	96
24.38	91
24.41	93
24.44	97
24.47	90
24.5	89
24.53	93
24.56	84
24.59	89
24.62	98
24.65	93
24.68	104
24.71	90
24.74	82
24.77	105
24.8	87
24.83	81
24.86	82
24.89	93
24.92	105
24.95	106
24.98	91
25.01	92
25.04	93
25.07	74
25.1	101
25.13	83
25.16	79
25.19	82
25.22	90
25.25	112
25.28	89
25.31	105
25.34	90
25.37	94
25.4	87
25.43	95
25.46	91
25.49	110
25.52	104
25.55	81
25.58	115
25.61	84
25.64	89
25.67	105
25.7	87
25.73	86
25.76	93
25.79	95
25.82	97
25.85	86
25.88	109
25.91	87
25.94	108
25.97	89
26	96
26.03	93
26.06	94
26.09	83
26.12	76
26.15	107
26.18	81
26.21	91
26.24	103
26.27	94
26.3	95
26.33	102
26.36	93
26.39	86
26.42	98
26.45	74
26.48	85
26.51	86
26.54	82
26.57	99
26.6	88
26.63	86
26.66	91
26.69	97
26.72	99
26.75	83
26.78	90
26.81	88
26.84	79
26.87	93
26.9	97
26.93	77
26.96	72
26.99	99
27.02	83
27.05	87
27.08	82
27.11	82
27.14	92
27.17	87
27.2	101
27.23	87
27.26	100
27.29	87
27.32	91
27.35	91
27.38	97
27.41	72
27.44	89
27.47	88
27.5	86
27.53	78
27.56	77
27.59	93
27.62	95
27.65	86
27.68	86
27.71	87
27.74	79
27.77	90
27.8	91
27.83	91
27.86	80
27.89	92
27.92	104
27.95	89
27.98	99
28.01	77
28.04	82
28.07	106
28.1	87
28.13	93
28.16	82
28.19	87
28.22	112
28.25	106
28.28	109
28.31	85
28.34	90
28.37	95
28.4	82
28.43	98
28.46	93
28.49	89
28.52	96
28.55	94
28.58	113
28.61	89
28.64	103
28.67	105
28.7	81
28.73	98
28.76	100
28.79	86
28.82	86
28.85	97
28.88	110
28.91	92
28.94	98
28.97	99
29	102
29.03	98
29.06	98
29.09	83
29.12	73
29.15	104
29.18	95
29.21	85
29.24	102
29.27	96
29.3	101
29.33	112
29.36	90
29.39	110
29.42	90
29.45	87
29.48	103
29.51	106
29.54	90
29.57	89
29.6	95
29.63	74
29.66	87
29.69	78
29.72	90
29.75	90
29.78	82
29.81	75
29.84	91
29.87	107
29.9	99
29.93	96
29.96	77
29.99	95
30.02	86
30.05	83
30.08	85
30.11	92
30.14	79
30.17	80
30.2	71
30.23	99
30.26	82
30.29	92
30.32	100
30.35	86
30.38	94
30.41	82
30.44	88
30.47	91
30.5	65
30.53	81
30.56	77
30.59	81
30.62	97
30.65	93
30.68	75
30.71	79
30.74	77
30.77	70
30.8	80
30.83	75
30.86	84
30.89	78
30.92	75
30.95	77
30.98	78
31.01	70
31.04	75
31.07	71
31.1	94
31.13	84
31.16	87
31.19	89
31.22	73
31.25	77
31.28	81
31.31	83
31.34	77
31.37	96
31.4	76
31.43	74
31.46	71
31.49	90
31.52	62
31.55	94
31.58	79
31.61	77
31.64	76
31.67	73
31.7	67
31.73	96
31.76	62
31.79	66
31.82	85
31.85	69
31.88	73
31.91	66
31.94	72
31.97	68
32	77
32.03	81
32.06	77
32.09	74
32.12	84
32.15	66
32.18	82
32.21	90
32.24	61
32.27	71
32.3	78
32.33	77
32.36	77
32.39	69
32.42	73
32.45	61
32.48	79
32.51	72
32.54	81
32.57	80
32.6	88
32.63	67
32.66	73
32.69	67
32.72	70
32.75	71
32.78	73
32.81	83
32.84	69
32.87	71
32.9	75
32.93	55
32.96	85
32.99	89
33.02	70
33.05	82
33.08	63
33.11	75
33.14	63
33.17	62
33.2	78
33.23	64
33.26	70
33.29	70
33.32	77
33.35	71
33.38	68
33.41	76
33.44	65
33.47	68
33.5	69
33.53	76
33.56	87
33.59	62
33.62	72
33.65	67
33.68	74
33.71	81
33.74	51
33.77	69
33.8	74
33.83	72
33.86	66
33.89	60
33.92	71
33.95	63
33.98	78
34.01	81
34.04	69
34.07	72
34.1	77
34.13	66
34.16	67
34.19	76
34.22	70
34.25	75
34.28	77
34.31	72
34.34	50
34.37	71
34.4	60
34.43	73
34.46	67
34.49	62
34.52	47
34.55	65
34.58	60
34.61	51
34.64	71
34.67	75
34.7	70
34.73	71
34.76	66
34.79	84
34.82	80
34.85	71
34.88	66
34.91	69
34.94	65
34.97	65
35	75
35.03	79
35.06	61
35.09	62
35.12	61
35.15	67
35.18	70
35.21	69
35.24	65
35.27	64
35.3	80
35.33	67
35.36	59
35.39	65
35.42	61
35.45	59
35.48	58
35.51	80
35.54	56
35.57	53
35.6	61
35.63	69
35.66	62
35.69	62
35.72	59
35.75	78
35.78	62
35.81	51
35.84	67
35.87	59
35.9	75
35.93	58
35.96	59
35.99	59
36.02	63
36.05	60
36.08	67
36.11	44
36.14	73
36.17	66
36.2	68
36.23	56
36.26	49
36.29	74
36.32	65
36.35	60
36.38	68
36.41	56
36.44	52
36.47	49
36.5	60
36.53	69
36.56	55
36.59	68
36.62	60
36.65	70
36.68	57
36.71	69
36.74	56
36.77	65
36.8	53
36.83	61
36.86	60
36.89	65
36.92	67
36.95	50
36.98	65
37.01	67
37.04	58
37.07	53
37.1	50
37.13	65
37.16	61
37.19	59
37.22	70
37.25	59
37.28	64
37.31	60
37.34	66
37.37	58
37.4	57
37.43	54
37.46	65
37.49	59
37.52	72
37.55	61
37.58	59
37.61	49
37.64	62
37.67	63
37.7	59
37.73	74
37.76	55
37.79	69
37.82	50
37.85	71
37.88	69
37.91	59
37.94	69
37.97	73
38	58
38.03	55
38.06	51
38.09	67
38.12	61
38.15	57
38.18	72
38.21	59
38.24	64
38.27	65
38.3	65
38.33	59
38.36	67
38.39	55
38.42	78
38.45	62
38.48	54
38.51	51
38.54	59
38.57	61
38.6	61
38.63	58
38.66	84
38.69	73
38.72	52
38.75	51
38.78	70
38.81	63
38.84	62
38.87	59
38.9	56
38.93	64
38.96	48
38.99	65
39.02	55
39.05	48
39.08	55
39.11	68
39.14	69
39.17	77
39.2	53
39.23	58
39.26	58
39.29	76
39.32	72
39.35	68
39.38	60
39.41	71
39.44	64
39.47	72
39.5	76
39.53	76
39.56	68
39.59	53
39.62	64
39.65	70
39.68	82
39.71	59
39.74	79
39.77	70
39.8	79
39.83	81
39.86	61
39.89	55
39.92	60
39.95	60
39.98	68
40.01	66
40.04	70
40.07	49
40.1	55
40.13	57
40.16	65
40.19	81
40.22	70
40.25	70
40.28	64
40.31	87
40.34	86
40.37	76
40.4	66
40.43	63
40.46	76
40.49	63
40.52	65
40.55	83
40.58	73
40.61	68
40.64	87
40.67	63
40.7	69
40.73	76
40.76	62
40.79	61
40.82	57
40.85	72
40.88	74
40.91	72
40.94	54
40.97	64
41	74
41.03	78
41.06	77
41.09	62
41.12	68
41.15	66
41.18	72
41.21	63
41.24	61
41.27	65
41.3	62
41.33	79
41.36	76
41.39	72
41.42	71
41.45	73
41.48	73
41.51	53
41.54	62
41.57	72
41.6	66
41.63	79
41.66	79
41.69	84
41.72	54
41.75	78
41.78	68
41.81	77
41.84	66
41.87	52
41.9	80
41.93	54
41.96	91
41.99	70
42.02	69
42.05	72
42.08	66
42.11	79
42.14	90
42.17	74
42.2	73
42.23	69
42.26	77
42.29	61
42.32	73
42.35	60
42.38	73
42.41	81
42.44	87
42.47	65
42.5	76
42.53	71
42.56	77
42.59	78
42.62	77
42.65	87
42.68	83
42.71	78
42.74	85
42.77	67
42.8	74
42.83	83
42.86	70
42.89	72
42.92	80
42.95	66
42.98	76
43.01	75
43.04	84
43.07	83
43.1	80
43.13	71
43.16	70
43.19	84
43.22	83
43.25	67
43.28	83
43.31	77
43.34	89
43.37	82
43.4	64
43.43	75
43.46	67
43.49	76
43.52	92
43.55	85
43.58	80
43.61	78
43.64	88
43.67	98
43.7	65
43.73	79
43.76	72
43.79	81
43.82	96
43.85	77
43.88	84
43.91	77
43.94	83
43.97	86
44	70
44.03	73
44.06	72
44.09	78
44.12	80
44.15	84
44.18	70
44.21	88
44.24	79
44.27	69
44.3	79
44.33	81
44.36	88
44.39	78
44.42	76
44.45	82
44.48	92
44.51	59
44.54	73
44.57	65
44.6	77
44.63	73
44.66	73
44.69	60
44.72	78
44.75	67
44.78	70
44.81	67
44.84	77
44.87	59
44.9	77
44.93	67
44.96	67
44.99	63
45.02	78
45.05	80
45.08	75
45.11	71
45.14	78
45.17	68
45.2	66
45.23	58
45.26	76
45.29	56
45.32	58
45.35	51
45.38	54
45.41	56
45.44	70
45.47	69
45.5	57
45.53	86
45.56	59
45.59	65
45.62	66
45.65	74
45.68	60
45.71	57
45.74	75
45.77	54
45.8	75
45.83	70
45.86	70
45.89	57
45.92	57
45.95	52
45.98	55
46.01	70
46.04	63
46.07	55
46.1	70
46.13	73
46.16	59
46.19	61
46.22	59
46.25	57
46.28	65
46.31	49
46.34	63
46.37	65
46.4	52
46.43	74
46.46	58
46.49	65
46.52	56
46.55	61
46.58	51
46.61	57
46.64	60
46.67	70
46.7	51
46.73	50
46.76	60
46.79	69
46.82	50
46.85	57
46.88	61
46.91	71
46.94	58
46.97	61
47	54
47.03	49
47.06	58
47.09	50
47.12	62
47.15	49
47.18	69
47.21	62
47.24	52
47.27	65
47.3	54
47.33	56
47.36	55
47.39	59
47.42	50
47.45	58
47.48	68
47.51	68
47.54	60
47.57	48
47.6	66
47.63	60
47.66	45
47.69	69
47.72	55
47.75	61
47.78	46
47.81	49
47.84	56
47.87	60
47.9	52
47.93	55
47.96	50
47.99	50
48.02	49
48.05	57
48.08	40
48.11	42
48.14	58
48.17	53
48.2	57
48.23	69
48.26	39
48.29	56
48.32	60
48.35	54
48.38	48
48.41	54
48.44	52
48.47	42
48.5	54
48.53	64
48.56	53
48.59	53
48.62	54
48.65	54
48.68	51
48.71	59
48.74	69
48.77	50
48.8	67
48.83	56
48.86	60
48.89	51
48.92	56
48.95	43
48.98	54
49.01	56
49.04	55
49.07	63
49.1	59
49.13	53
49.16	55
49.19	55
49.22	53
49.25	68
49.28	49
49.31	59
49.34	55
49.37	41
49.4	54
49.43	58
49.46	49
49.49	60
49.52	63
49.55	54
49.58	46
49.61	58
49.64	56
49.67	57
49.7	65
49.73	68
49.76	77
49.79	49
49.82	64
49.85	58
49.88	64
49.91	46
49.94	56
49.97	67
50	62
50.03	70
50.06	60
50.09	63
50.12	54
50.15	58
50.18	54
50.21	63
50.24	61
50.27	52
50.3	64
50.33	65
50.36	60
50.39	64
50.42	73
50.45	68
50.48	58
50.51	70
50.54	60
50.57	59
50.6	60
50.63	59
50.66	64
50.69	65
50.72	58
50.75	81
50.78	77
50.81	69
50.84	85
50.87	62
50.9	74
50.93	61
50.96	57
50.99	63
51.02	64
51.05	68
51.08	68
51.11	64
51.14	75
51.17	47
51.2	69
51.23	73
51.26	67
51.29	71
51.32	69
51.35	73
51.38	77
51.41	63
51.44	61
51.47	76
51.5	69
51.53	72
51.56	75
51.59	64
51.62	63
51.65	59
51.68	66
51.71	64
51.74	70
51.77	63
51.8	53
51.83	67
51.86	61
51.89	63
51.92	61
51.95	74
51.98	56
52.01	64
52.04	62
52.07	63
52.1	57
52.13	63
52.16	54
52.19	59
52.22	60
52.25	54
52.28	57
52.31	63
52.34	56
52.37	56
52.4	63
52.43	69
52.46	67
52.49	75
52.52	73
52.55	54
52.58	63
52.61	63
52.64	57
52.67	54
52.7	67
52.73	73
52.76	70
52.79	63
52.82	62
52.85	57
52.88	61
52.91	57
52.94	59
52.97	58
53	56
53.03	73
53.06	64
53.09	57
53.12	76
53.15	68
53.18	61
53.21	71
53.24	61
53.27	70
53.3	60
53.33	70
53.36	73
53.39	60
53.42	59
53.45	60
53.48	62
53.51	60
53.54	65
53.57	69
53.6	67
53.63	68
53.66	64
53.69	67
53.72	69
53.75	52
53.78	54
53.81	52
53.84	68
53.87	52
53.9	52
53.93	65
53.96	59
53.99	65
54.02	55
54.05	62
54.08	58
54.11	61
54.14	57
54.17	58
54.2	59
54.23	61
54.26	59
54.29	66
54.32	67
54.35	57
54.38	53
54.41	59
54.44	54
54.47	60
54.5	63
54.53	59
54.56	64
54.59	56
54.62	75
54.65	62
54.68	75
54.71	70
54.74	66
54.77	59
54.8	56
54.83	70
54.86	53
54.89	57
54.92	60
54.95	60
54.98	60
55.01	40
55.04	62
55.07	61
55.1	73
55.13	65
55.16	66
55.19	81
55.22	56
55.25	58
55.28	66
55.31	66
55.34	56
55.37	61
55.4	56
55.43	58
55.46	63
55.49	57
55.52	59
55.55	64
55.58	73
55.61	73
55.64	64
55.67	60
55.7	67
55.73	71
55.76	71
55.79	71
55.82	61
55.85	71
55.88	66
55.91	68
55.94	70
55.97	52
56	50
56.03	63
56.06	64
56.09	45
56.12	80
56.15	68
56.18	56
56.21	63
56.24	62
56.27	48
56.3	49
56.33	58
56.36	74
56.39	65
56.42	64
56.45	73
56.48	59
56.51	68
56.54	60
56.57	67
56.6	67
56.63	52
56.66	65
56.69	72
56.72	51
56.75	54
56.78	69
56.81	65
56.84	65
56.87	63
56.9	60
56.93	77
56.96	74
56.99	69
57.02	69
57.05	63
57.08	61
57.11	66
57.14	65
57.17	68
57.2	65
57.23	78
57.26	58
57.29	67
57.32	54
57.35	70
57.38	74
57.41	59
57.44	57
57.47	46
57.5	71
57.53	66
57.56	75
57.59	74
57.62	79
57.65	85
57.68	55
57.71	57
57.74	56
57.77	81
57.8	55
57.83	71
57.86	70
57.89	72
57.92	77
57.95	74
57.98	90
58.01	70
58.04	79
58.07	64
58.1	56
58.13	67
58.16	58
58.19	61
58.22	65
58.25	74
58.28	61
58.31	68
58.34	68
58.37	55
58.4	70
58.43	57
58.46	79
58.49	60
58.52	66
58.55	65
58.58	71
58.61	64
58.64	56
58.67	63
58.7	76
58.73	59
58.76	66
58.79	83
58.82	64
58.85	73
58.88	59
58.91	69
58.94	66
58.97	79
59	69
59.03	83
59.06	73
59.09	80
59.12	67
59.15	64
59.18	65
59.21	56
59.24	69
59.27	70
59.3	68
59.33	53
59.36	77
59.39	63
59.42	72
59.45	69
59.48	71
59.51	51
59.54	74
59.57	64
59.6	59
59.63	81
59.66	69
59.69	66
59.72	53
59.75	59
59.78	58
59.81	62
59.84	66
59.87	49
59.9	73
59.93	51
59.96	73
59.99	72

## Sheet: Zr-UiO66
5	99
5.03	121
5.06	144
5.09	116
5.12	128
5.15	144
5.18	114
5.21	139
5.24	122
5.27	108
5.3	111
5.33	102
5.36	126
5.39	122
5.42	106
5.45	113
5.48	101
5.51	104
5.54	110
5.57	108
5.6	108
5.63	112
5.66	114
5.69	129
5.72	99
5.75	123
5.78	108
5.81	109
5.84	116
5.87	109
5.9	110
5.93	116
5.96	120
5.99	103
6.02	104
6.05	101
6.08	111
6.11	109
6.14	96
6.17	132
6.2	123
6.23	108
6.26	121
6.29	113
6.32	92
6.35	127
6.38	141
6.41	121
6.44	115
6.47	122
6.5	104
6.53	138
6.56	123
6.59	113
6.62	120
6.65	143
6.68	125
6.71	146
6.74	152
6.77	175
6.8	163
6.83	135
6.86	159
6.89	185
6.92	188
6.95	176
6.98	217
7.01	278
7.04	256
7.07	290
7.1	310
7.13	366
7.16	400
7.19	459
7.22	484
7.25	545
7.28	609
7.31	704
7.34	777
7.37	863
7.4	919
7.43	1100
7.46	1236
7.49	1377
7.52	1635
7.55	1853
7.58	2111
7.61	2178
7.64	1934
7.67	1262
7.7	688
7.73	484
7.76	324
7.79	253
7.82	223
7.85	204
7.88	168
7.91	141
7.94	137
7.97	139
8	132
8.03	138
8.06	155
8.09	157
8.12	150
8.15	154
8.18	193
8.21	167
8.24	175
8.27	201
8.3	213
8.33	235
8.36	287
8.39	259
8.42	308
8.45	346
8.48	392
8.51	366
8.54	473
8.57	518
8.6	535
8.63	639
8.66	661
8.69	825
8.72	936
8.75	946
8.78	778
8.81	557
8.84	328
8.87	227
8.9	188
8.93	166
8.96	119
8.99	136
9.02	119
9.05	89
9.08	87
9.11	90
9.14	90
9.17	84
9.2	89
9.23	66
9.26	87
9.29	82
9.32	77
9.35	83
9.38	80
9.41	102
9.44	90
9.47	63
9.5	77
9.53	78
9.56	77
9.59	84
9.62	87
9.65	72
9.68	78
9.71	81
9.74	66
9.77	69
9.8	80
9.83	74
9.86	86
9.89	94
9.92	67
9.95	84
9.98	70
10.01	66
10.04	65
10.07	68
10.1	92
10.13	84
10.16	88
10.19	75
10.22	89
10.25	67
10.28	57
10.31	68
10.34	75
10.37	79
10.4	68
10.43	76
10.46	79
10.49	66
10.52	53
10.55	54
10.58	65
10.61	69
10.64	77
10.67	60
10.7	62
10.73	57
10.76	73
10.79	82
10.82	74
10.85	68
10.88	87
10.91	58
10.94	73
10.97	72
11	68
11.03	70
11.06	70
11.09	69
11.12	57
11.15	83
11.18	54
11.21	62
11.24	70
11.27	64
11.3	61
11.33	60
11.36	54
11.39	68
11.42	62
11.45	51
11.48	64
11.51	70
11.54	52
11.57	64
11.6	66
11.63	71
11.66	68
11.69	51
11.72	76
11.75	84
11.78	67
11.81	71
11.84	84
11.87	100
11.9	87
11.93	120
11.96	126
11.99	130
12.02	121
12.05	173
12.08	162
12.11	191
12.14	210
12.17	249
12.2	254
12.23	300
12.26	315
12.29	304
12.32	278
12.35	175
12.38	130
12.41	90
12.44	90
12.47	74
12.5	57
12.53	67
12.56	69
12.59	70
12.62	64
12.65	66
12.68	61
12.71	52
12.74	66
12.77	71
12.8	57
12.83	48
12.86	62
12.89	60
12.92	48
12.95	59
12.98	53
13.01	46
13.04	43
13.07	63
13.1	43
13.13	51
13.16	54
13.19	44
13.22	59
13.25	54
13.28	56
13.31	57
13.34	50
13.37	49
13.4	56
13.43	44
13.46	60
13.49	56
13.52	61
13.55	52
13.58	44
13.61	38
13.64	47
13.67	66
13.7	56
13.73	49
13.76	52
13.79	59
13.82	45
13.85	55
13.88	71
13.91	59
13.94	58
13.97	68
14	58
14.03	81
14.06	66
14.09	58
14.12	98
14.15	71
14.18	70
14.21	78
14.24	86
14.27	118
14.3	127
14.33	127
14.36	121
14.39	127
14.42	112
14.45	91
14.48	85
14.51	64
14.54	52
14.57	68
14.6	72
14.63	64
14.66	75
14.69	85
14.72	60
14.75	82
14.78	94
14.81	88
14.84	116
14.87	84
14.9	126
14.93	114
14.96	138
14.99	151
15.02	123
15.05	118
15.08	90
15.11	81
15.14	69
15.17	50
15.2	56
15.23	51
15.26	54
15.29	61
15.32	51
15.35	50
15.38	54
15.41	56
15.44	52
15.47	57
15.5	57
15.53	58
15.56	46
15.59	48
15.62	40
15.65	46
15.68	51
15.71	66
15.74	51
15.77	49
15.8	39
15.83	63
15.86	45
15.89	46
15.92	56
15.95	53
15.98	56
16.01	56
16.04	59
16.07	60
16.1	51
16.13	55
16.16	46
16.19	54
16.22	51
16.25	54
16.28	44
16.31	42
16.34	71
16.37	57
16.4	56
16.43	34
16.46	51
16.49	50
16.52	55
16.55	49
16.58	53
16.61	49
16.64	66
16.67	58
16.7	69
16.73	64
16.76	62
16.79	63
16.82	63
16.85	79
16.88	76
16.91	68
16.94	96
16.97	80
17	94
17.03	114
17.06	127
17.09	145
17.12	157
17.15	195
17.18	200
17.21	217
17.24	200
17.27	247
17.3	249
17.33	229
17.36	156
17.39	144
17.42	116
17.45	74
17.48	79
17.51	77
17.54	55
17.57	76
17.6	67
17.63	74
17.66	62
17.69	70
17.72	66
17.75	64
17.78	70
17.81	57
17.84	68
17.87	59
17.9	57
17.93	46
17.96	71
17.99	57
18.02	66
18.05	62
18.08	70
18.11	53
18.14	57
18.17	64
18.2	59
18.23	61
18.26	71
18.29	77
18.32	80
18.35	63
18.38	65
18.41	73
18.44	68
18.47	80
18.5	106
18.53	91
18.56	98
18.59	82
18.62	104
18.65	148
18.68	127
18.71	161
18.74	154
18.77	157
18.8	159
18.83	171
18.86	172
18.89	161
18.92	140
18.95	99
18.98	115
19.01	95
19.04	100
19.07	100
19.1	124
19.13	115
19.16	119
19.19	128
19.22	143
19.25	167
19.28	162
19.31	168
19.34	158
19.37	143
19.4	131
19.43	81
19.46	86
19.49	97
19.52	89
19.55	76
19.58	78
19.61	84
19.64	71
19.67	74
19.7	74
19.73	79
19.76	72
19.79	58
19.82	67
19.85	60
19.88	65
19.91	72
19.94	79
19.97	58
20	73
20.03	70
20.06	81
20.09	62
20.12	66
20.15	70
20.18	66
20.21	71
20.24	73
20.27	78
20.3	90
20.33	60
20.36	62
20.39	69
20.42	81
20.45	79
20.48	76
20.51	92
20.54	90
20.57	73
20.6	72
20.63	72
20.66	86
20.69	68
20.72	84
20.75	84
20.78	83
20.81	108
20.84	120
20.87	99
20.9	117
20.93	117
20.96	118
20.99	144
21.02	128
21.05	170
21.08	164
21.11	169
21.14	191
21.17	205
21.2	175
21.23	145
21.26	137
21.29	118
21.32	99
21.35	101
21.38	105
21.41	83
21.44	81
21.47	92
21.5	86
21.53	106
21.56	102
21.59	85
21.62	89
21.65	100
21.68	97
21.71	94
21.74	97
21.77	95
21.8	88
21.83	96
21.86	108
21.89	82
21.92	110
21.95	97
21.98	118
22.01	102
22.04	108
22.07	100
22.1	127
22.13	137
22.16	140
22.19	154
22.22	159
22.25	192
22.28	182
22.31	197
22.34	233
22.37	262
22.4	274
22.43	294
22.46	262
22.49	242
22.52	220
22.55	181
22.58	144
22.61	122
22.64	107
22.67	123
22.7	118
22.73	95
22.76	108
22.79	92
22.82	96
22.85	100
22.88	93
22.91	89
22.94	98
22.97	108
23	106
23.03	105
23.06	71
23.09	100
23.12	101
23.15	93
23.18	110
23.21	100
23.24	103
23.27	95
23.3	75
23.33	98
23.36	116
23.39	89
23.42	93
23.45	92
23.48	98
23.51	78
23.54	96
23.57	93
23.6	105
23.63	82
23.66	102
23.69	113
23.72	100
23.75	86
23.78	102
23.81	98
23.84	97
23.87	94
23.9	102
23.93	101
23.96	87
23.99	96
24.02	102
24.05	105
24.08	87
24.11	117
24.14	100
24.17	117
24.2	118
24.23	125
24.26	117
24.29	146
24.32	146
24.35	166
24.38	157
24.41	153
24.44	182
24.47	150
24.5	157
24.53	126
24.56	132
24.59	111
24.62	108
24.65	116
24.68	110
24.71	99
24.74	93
24.77	99
24.8	87
24.83	84
24.86	99
24.89	97
24.92	96
24.95	96
24.98	83
25.01	100
25.04	94
25.07	100
25.1	95
25.13	98
25.16	105
25.19	100
25.22	113
25.25	106
25.28	143
25.31	148
25.34	145
25.37	162
25.4	178
25.43	194
25.46	235
25.49	227
25.52	250
25.55	298
25.58	292
25.61	327
25.64	311
25.67	358
25.7	372
25.73	449
25.76	447
25.79	462
25.82	555
25.85	668
25.88	662
25.91	776
25.94	762
25.97	702
26	593
26.03	448
26.06	327
26.09	221
26.12	175
26.15	158
26.18	143
26.21	136
26.24	133
26.27	120
26.3	122
26.33	126
26.36	129
26.39	118
26.42	103
26.45	105
26.48	132
26.51	93
26.54	109
26.57	117
26.6	99
26.63	98
26.66	103
26.69	92
26.72	107
26.75	107
26.78	111
26.81	101
26.84	112
26.87	95
26.9	108
26.93	99
26.96	98
26.99	102
27.02	93
27.05	88
27.08	107
27.11	86
27.14	98
27.17	102
27.2	88
27.23	98
27.26	91
27.29	103
27.32	106
27.35	103
27.38	111
27.41	97
27.44	99
27.47	110
27.5	96
27.53	85
27.56	97
27.59	118
27.62	102
27.65	84
27.68	94
27.71	105
27.74	90
27.77	89
27.8	110
27.83	94
27.86	98
27.89	95
27.92	119
27.95	92
27.98	104
28.01	82
28.04	114
28.07	114
28.1	119
28.13	136
28.16	150
28.19	131
28.22	162
28.25	177
28.28	184
28.31	197
28.34	226
28.37	219
28.4	215
28.43	167
28.46	158
28.49	141
28.52	130
28.55	101
28.58	109
28.61	104
28.64	121
28.67	111
28.7	102
28.73	116
28.76	99
28.79	106
28.82	92
28.85	103
28.88	102
28.91	88
28.94	97
28.97	87
29	86
29.03	84
29.06	103
29.09	78
29.12	77
29.15	86
29.18	97
29.21	94
29.24	94
29.27	81
29.3	87
29.33	104
29.36	86
29.39	96
29.42	78
29.45	86
29.48	90
29.51	85
29.54	110
29.57	84
29.6	95
29.63	111
29.66	91
29.69	142
29.72	119
29.75	149
29.78	142
29.81	183
29.84	185
29.87	192
29.9	217
29.93	226
29.96	223
29.99	220
30.02	232
30.05	198
30.08	186
30.11	164
30.14	138
30.17	110
30.2	125
30.23	122
30.26	112
30.29	100
30.32	103
30.35	117
30.38	102
30.41	98
30.44	99
30.47	121
30.5	114
30.53	111
30.56	117
30.59	124
30.62	157
30.65	193
30.68	213
30.71	254
30.74	267
30.77	287
30.8	279
30.83	378
30.86	385
30.89	437
30.92	424
30.95	454
30.98	366
31.01	313
31.04	270
31.07	200
31.1	153
31.13	141
31.16	115
31.19	90
31.22	122
31.25	88
31.28	116
31.31	81
31.34	97
31.37	100
31.4	86
31.43	79
31.46	79
31.49	79
31.52	87
31.55	74
31.58	83
31.61	87
31.64	99
31.67	90
31.7	87
31.73	100
31.76	96
31.79	90
31.82	91
31.85	84
31.88	84
31.91	96
31.94	76
31.97	77
32	74
32.03	82
32.06	102
32.09	93
32.12	101
32.15	100
32.18	91
32.21	104
32.24	129
32.27	124
32.3	140
32.33	152
32.36	159
32.39	154
32.42	195
32.45	174
32.48	161
32.51	140
32.54	127
32.57	111
32.6	118
32.63	100
32.66	83
32.69	79
32.72	81
32.75	74
32.78	80
32.81	71
32.84	84
32.87	83
32.9	84
32.93	83
32.96	94
32.99	93
33.02	99
33.05	123
33.08	159
33.11	145
33.14	198
33.17	215
33.2	203
33.23	224
33.26	237
33.29	286
33.32	283
33.35	270
33.38	231
33.41	183
33.44	153
33.47	112
33.5	108
33.53	100
33.56	76
33.59	82
33.62	81
33.65	84
33.68	61
33.71	78
33.74	88
33.77	73
33.8	86
33.83	69
33.86	63
33.89	70
33.92	78
33.95	81
33.98	70
34.01	86
34.04	63
34.07	81
34.1	58
34.13	66
34.16	80
34.19	74
34.22	59
34.25	66
34.28	79
34.31	55
34.34	83
34.37	68
34.4	81
34.43	86
34.46	86
34.49	91
34.52	104
34.55	112
34.58	107
34.61	113
34.64	122
34.67	139
34.7	131
34.73	134
34.76	156
34.79	154
34.82	121
34.85	126
34.88	105
34.91	74
34.94	77
34.97	67
35	75
35.03	82
35.06	71
35.09	74
35.12	62
35.15	78
35.18	78
35.21	75
35.24	79
35.27	59
35.3	78
35.33	66
35.36	91
35.39	92
35.42	81
35.45	92
35.48	101
35.51	103
35.54	111
35.57	144
35.6	169
35.63	166
35.66	205
35.69	188
35.72	213
35.75	219
35.78	248
35.81	258
35.84	248
35.87	214
35.9	202
35.93	164
35.96	147
35.99	117
36.02	78
36.05	84
36.08	82
36.11	83
36.14	62
36.17	67
36.2	68
36.23	67
36.26	70
36.29	64
36.32	59
36.35	78
36.38	84
36.41	49
36.44	52
36.47	69
36.5	52
36.53	67
36.56	68
36.59	62
36.62	60
36.65	72
36.68	72
36.71	85
36.74	76
36.77	84
36.8	95
36.83	94
36.86	83
36.89	106
36.92	85
36.95	73
36.98	84
37.01	76
37.04	85
37.07	68
37.1	60
37.13	67
37.16	64
37.19	74
37.22	63
37.25	65
37.28	85
37.31	89
37.34	89
37.37	87
37.4	115
37.43	107
37.46	124
37.49	151
37.52	168
37.55	176
37.58	197
37.61	222
37.64	224
37.67	239
37.7	241
37.73	221
37.76	180
37.79	142
37.82	126
37.85	98
37.88	104
37.91	66
37.94	87
37.97	72
38	76
38.03	67
38.06	79
38.09	57
38.12	75
38.15	51
38.18	68
38.21	64
38.24	65
38.27	49
38.3	63
38.33	59
38.36	69
38.39	50
38.42	63
38.45	72
38.48	64
38.51	49
38.54	50
38.57	59
38.6	56
38.63	47
38.66	67
38.69	69
38.72	56
38.75	47
38.78	56
38.81	61
38.84	51
38.87	54
38.9	65
38.93	63
38.96	66
38.99	50
39.02	55
39.05	58
39.08	76
39.11	70
39.14	68
39.17	58
39.2	61
39.23	65
39.26	67
39.29	64
39.32	76
39.35	65
39.38	89
39.41	68
39.44	112
39.47	107
39.5	111
39.53	107
39.56	107
39.59	142
39.62	165
39.65	140
39.68	176
39.71	189
39.74	150
39.77	142
39.8	119
39.83	109
39.86	95
39.89	81
39.92	108
39.95	72
39.98	74
40.01	82
40.04	64
40.07	65
40.1	60
40.13	50
40.16	70
40.19	57
40.22	67
40.25	52
40.28	75
40.31	70
40.34	65
40.37	80
40.4	64
40.43	74
40.46	75
40.49	71
40.52	69
40.55	78
40.58	78
40.61	100
40.64	97
40.67	105
40.7	119
40.73	156
40.76	172
40.79	142
40.82	213
40.85	202
40.88	215
40.91	192
40.94	185
40.97	209
41	160
41.03	139
41.06	121
41.09	111
41.12	97
41.15	87
41.18	74
41.21	67
41.24	64
41.27	70
41.3	57
41.33	66
41.36	80
41.39	70
41.42	59
41.45	70
41.48	61
41.51	69
41.54	60
41.57	62
41.6	69
41.63	71
41.66	73
41.69	74
41.72	61
41.75	69
41.78	71
41.81	55
41.84	65
41.87	44
41.9	72
41.93	61
41.96	66
41.99	69
42.02	53
42.05	65
42.08	70
42.11	66
42.14	50
42.17	51
42.2	70
42.23	58
42.26	73
42.29	80
42.32	54
42.35	61
42.38	52
42.41	63
42.44	60
42.47	53
42.5	48
42.53	67
42.56	79
42.59	64
42.62	68
42.65	64
42.68	63
42.71	68
42.74	77
42.77	85
42.8	92
42.83	72
42.86	88
42.89	72
42.92	91
42.95	88
42.98	79
43.01	70
43.04	68
43.07	79
43.1	79
43.13	71
43.16	88
43.19	87
43.22	129
43.25	136
43.28	163
43.31	192
43.34	192
43.37	233
43.4	253
43.43	304
43.46	328
43.49	406
43.52	363
43.55	366
43.58	379
43.61	353
43.64	334
43.67	327
43.7	330
43.73	282
43.76	261
43.79	256
43.82	226
43.85	164
43.88	163
43.91	150
43.94	126
43.97	110
44	72
44.03	96
44.06	96
44.09	80
44.12	79
44.15	86
44.18	86
44.21	85
44.24	85
44.27	82
44.3	80
44.33	106
44.36	107
44.39	105
44.42	124
44.45	121
44.48	124
44.51	139
44.54	169
44.57	183
44.6	199
44.63	210
44.66	205
44.69	204
44.72	178
44.75	142
44.78	147
44.81	128
44.84	112
44.87	85
44.9	95
44.93	72
44.96	76
44.99	70
45.02	70
45.05	98
45.08	87
45.11	98
45.14	102
45.17	116
45.2	113
45.23	94
45.26	140
45.29	124
45.32	140
45.35	128
45.38	129
45.41	135
45.44	138
45.47	119
45.5	121
45.53	116
45.56	94
45.59	99
45.62	78
45.65	77
45.68	72
45.71	70
45.74	70
45.77	52
45.8	69
45.83	58
45.86	56
45.89	57
45.92	59
45.95	81
45.98	71
46.01	50
46.04	60
46.07	49
46.1	49
46.13	53
46.16	68
46.19	55
46.22	48
46.25	62
46.28	56
46.31	64
46.34	60
46.37	63
46.4	66
46.43	55
46.46	71
46.49	69
46.52	39
46.55	60
46.58	44
46.61	49
46.64	53
46.67	65
46.7	61
46.73	38
46.76	67
46.79	61
46.82	57
46.85	55
46.88	60
46.91	47
46.94	60
46.97	57
47	59
47.03	51
47.06	45
47.09	56
47.12	69
47.15	54
47.18	53
47.21	49
47.24	53
47.27	62
47.3	55
47.33	49
47.36	57
47.39	55
47.42	53
47.45	50
47.48	49
47.51	51
47.54	47
47.57	39
47.6	43
47.63	52
47.66	47
47.69	64
47.72	41
47.75	49
47.78	64
47.81	52
47.84	53
47.87	43
47.9	62
47.93	62
47.96	53
47.99	51
48.02	56
48.05	76
48.08	68
48.11	78
48.14	64
48.17	65
48.2	64
48.23	59
48.26	40
48.29	60
48.32	59
48.35	56
48.38	58
48.41	55
48.44	58
48.47	45
48.5	62
48.53	65
48.56	76
48.59	66
48.62	55
48.65	68
48.68	61
48.71	86
48.74	84
48.77	79
48.8	85
48.83	82
48.86	59
48.89	67
48.92	51
48.95	56
48.98	59
49.01	50
49.04	51
49.07	57
49.1	40
49.13	51
49.16	63
49.19	50
49.22	66
49.25	68
49.28	41
49.31	60
49.34	56
49.37	49
49.4	56
49.43	70
49.46	57
49.49	44
49.52	51
49.55	64
49.58	75
49.61	67
49.64	73
49.67	93
49.7	89
49.73	82
49.76	98
49.79	121
49.82	106
49.85	111
49.88	97
49.91	103
49.94	75
49.97	91
50	73
50.03	75
50.06	65
50.09	71
50.12	88
50.15	81
50.18	114
50.21	107
50.24	129
50.27	160
50.3	179
50.33	221
50.36	242
50.39	233
50.42	246
50.45	246
50.48	255
50.51	270
50.54	245
50.57	217
50.6	237
50.63	233
50.66	184
50.69	170
50.72	134
50.75	118
50.78	96
50.81	101
50.84	98
50.87	75
50.9	64
50.93	57
50.96	62
50.99	55
51.02	65
51.05	49
51.08	58
51.11	61
51.14	72
51.17	62
51.2	69
51.23	69
51.26	82
51.29	72
51.32	80
51.35	75
51.38	92
51.41	82
51.44	93
51.47	102
51.5	80
51.53	84
51.56	71
51.59	70
51.62	83
51.65	65
51.68	70
51.71	71
51.74	70
51.77	71
51.8	89
51.83	78
51.86	91
51.89	96
51.92	121
51.95	141
51.98	123
52.01	142
52.04	132
52.07	123
52.1	144
52.13	128
52.16	114
52.19	117
52.22	91
52.25	94
52.28	81
52.31	64
52.34	54
52.37	50
52.4	66
52.43	72
52.46	56
52.49	61
52.52	55
52.55	58
52.58	55
52.61	47
52.64	49
52.67	64
52.7	56
52.73	45
52.76	54
52.79	52
52.82	54
52.85	47
52.88	64
52.91	61
52.94	53
52.97	61
53	70
53.03	68
53.06	87
53.09	70
53.12	56
53.15	61
53.18	58
53.21	71
53.24	52
53.27	68
53.3	41
53.33	51
53.36	61
53.39	46
53.42	58
53.45	56
53.48	75
53.51	61
53.54	78
53.57	69
53.6	75
53.63	60
53.66	62
53.69	49
53.72	64
53.75	74
53.78	63
53.81	57
53.84	52
53.87	54
53.9	54
53.93	61
53.96	52
53.99	54
54.02	59
54.05	43
54.08	33
54.11	57
54.14	52
54.17	49
54.2	58
54.23	43
54.26	53
54.29	46
54.32	46
54.35	48
54.38	60
54.41	64
54.44	57
54.47	61
54.5	78
54.53	75
54.56	51
54.59	57
54.62	81
54.65	66
54.68	85
54.71	79
54.74	71
54.77	64
54.8	62
54.83	60
54.86	73
54.89	58
54.92	72
54.95	72
54.98	75
55.01	96
55.04	84
55.07	101
55.1	114
55.13	127
55.16	136
55.19	121
55.22	117
55.25	119
55.28	98
55.31	93
55.34	89
55.37	97
55.4	67
55.43	88
55.46	71
55.49	59
55.52	53
55.55	64
55.58	59
55.61	57
55.64	56
55.67	49
55.7	40
55.73	48
55.76	47
55.79	49
55.82	72
55.85	60
55.88	61
55.91	65
55.94	64
55.97	67
56	39
56.03	69
56.06	49
56.09	58
56.12	59
56.15	69
56.18	70
56.21	74
56.24	77
56.27	78
56.3	65
56.33	68
56.36	48
56.39	60
56.42	70
56.45	77
56.48	78
56.51	90
56.54	96
56.57	97
56.6	109
56.63	115
56.66	121
56.69	201
56.72	204
56.75	187
56.78	203
56.81	229
56.84	229
56.87	244
56.9	263
56.93	237
56.96	216
56.99	186
57.02	183
57.05	146
57.08	130
57.11	122
57.14	100
57.17	81
57.2	92
57.23	75
57.26	72
57.29	67
57.32	70
57.35	57
57.38	64
57.41	68
57.44	69
57.47	73
57.5	77
57.53	84
57.56	77
57.59	97
57.62	96
57.65	90
57.68	91
57.71	81
57.74	80
57.77	82
57.8	70
57.83	78
57.86	64
57.89	68
57.92	76
57.95	90
57.98	81
58.01	84
58.04	102
58.07	100
58.1	113
58.13	106
58.16	141
58.19	133
58.22	137
58.25	125
58.28	125
58.31	113
58.34	109
58.37	106
58.4	94
58.43	77
58.46	73
58.49	71
58.52	56
58.55	52
58.58	62
58.61	71
58.64	59
58.67	57
58.7	67
58.73	66
58.76	55
58.79	59
58.82	60
58.85	64
58.88	74
58.91	73
58.94	88
58.97	105
59	98
59.03	111
59.06	92
59.09	124
59.12	121
59.15	124
59.18	125
59.21	118
59.24	118
59.27	104
59.3	83
59.33	106
59.36	83
59.39	87
59.42	72
59.45	77
59.48	75
59.51	71
59.54	98
59.57	100
59.6	107
59.63	95
59.66	91
59.69	102
59.72	94
59.75	78
59.78	88
59.81	71
59.84	80
59.87	77
59.9	75
59.93	64
59.96	63
59.99	48
