# Supplementary material for: Data-informed discovery of hydrolytic nanozymes
Source: Nat Commun. 2022 Feb 11;13:827. doi: 10.1038/s41467-022-28344-2 (PMC8837776; doi:10.1038/s41467-022-28344-2)
Supplement: Supplementary file 4 — Source Data [file 41467_2022_28344_MOESM4_ESM.zip › Source Data_NCOMMS-21-01890A/Fig. S9/S9b.xlsx]

## Sheet: S9b
Hf-UiO-hydroth		Hf-UIO66-DMF
Time (min)	Abs	Time (min)	Abs
0.000833333	1.32702	0.000833333	0.905598
0.0025	1.32652	0.0025	0.905865
0.00416667	1.32561	0.00416667	0.906455
0.00583333	1.32534	0.00583333	0.906788
0.0075	1.32523	0.0075	0.907074
0.00916667	1.32524	0.00916667	0.907429
0.0108333	1.32459	0.0108333	0.907327
0.0125	1.32445	0.0125	0.90745
0.0141667	1.32417	0.0141667	0.907947
0.0158333	1.3237	0.0158333	0.907944
0.0175	1.32366	0.0175	0.908006
0.0191667	1.32338	0.0191667	0.907756
0.0208333	1.32321	0.0208333	0.907684
0.0225	1.32305	0.0225	0.908262
0.0241667	1.32317	0.0241667	0.908432
0.0258333	1.32326	0.0258333	0.908549
0.0275	1.32308	0.0275	0.908831
0.0291667	1.32359	0.0291667	0.908969
0.0308333	1.32368	0.0308333	0.909414
0.0325	1.32349	0.0325	0.909424
0.0341667	1.3236	0.0341667	0.910083
0.0358333	1.32361	0.0358333	0.910819
0.0375	1.32335	0.0375	0.910969
0.0391667	1.3235	0.0391667	0.911276
0.0408333	1.3233	0.0408333	0.911251
0.0425	1.32292	0.0425	0.910929
0.0441667	1.32276	0.0441667	0.911203
0.0458333	1.32239	0.0458333	0.911483
0.0475	1.32236	0.0475	0.911466
0.0491667	1.32219	0.0491667	0.911464
0.0508333	1.32206	0.0508333	0.911694
0.0525	1.32161	0.0525	0.911694
0.0541667	1.32202	0.0541667	0.911772
0.0558333	1.32124	0.0558333	0.911739
0.0575	1.32071	0.0575	0.912073
0.0591667	1.32036	0.0591667	0.912059
0.0608333	1.32032	0.0608333	0.91222
0.0625	1.31978	0.0625	0.911876
0.0641667	1.3198	0.0641667	0.912102
0.0658333	1.3194	0.0658333	0.912438
0.0675	1.3193	0.0675	0.912462
0.0691667	1.31958	0.0691667	0.912358
0.0708333	1.31834	0.0708333	0.91236
0.0725	1.31849	0.0725	0.91301
0.0741667	1.31794	0.0741667	0.912846
0.0758333	1.31803	0.0758333	0.912738
0.0775	1.3174	0.0775	0.913064
0.0791667	1.31746	0.0791667	0.913093
0.0808333	1.31689	0.0808333	0.913245
0.0825	1.31608	0.0825	0.913163
0.0841667	1.31656	0.0841667	0.913484
0.0858333	1.31614	0.0858333	0.913524
0.0875	1.31611	0.0875	0.91365
0.0891667	1.3157	0.0891667	0.913653
0.0908333	1.31483	0.0908333	0.91395
0.0925	1.31508	0.0925	0.91369
0.0941667	1.3148	0.0941667	0.914049
0.0958333	1.31408	0.0958333	0.913944
0.0975	1.31418	0.0975	0.914252
0.0991667	1.31389	0.0991667	0.914497
0.100833	1.31377	0.100833	0.914767
0.1025	1.31349	0.1025	0.914557
0.104167	1.31331	0.104167	0.914212
0.105833	1.31268	0.105833	0.914793
0.1075	1.31232	0.1075	0.914905
0.109167	1.3126	0.109167	0.91488
0.110833	1.31177	0.110833	0.914974
0.1125	1.31133	0.1125	0.914973
0.114167	1.31164	0.114167	0.915298
0.115833	1.31153	0.115833	0.915111
0.1175	1.31111	0.1175	0.915431
0.119167	1.31115	0.119167	0.915418
0.120833	1.31089	0.120833	0.915438
0.1225	1.31071	0.1225	0.915537
0.124167	1.31006	0.124167	0.915552
0.125833	1.30985	0.125833	0.915545
0.1275	1.30965	0.1275	0.915977
0.129167	1.30936	0.129167	0.915938
0.130833	1.30962	0.130833	0.91554
0.1325	1.30926	0.1325	0.916085
0.134167	1.30896	0.134167	0.915867
0.135833	1.30915	0.135833	0.916426
0.1375	1.30914	0.1375	0.916031
0.139167	1.30919	0.139167	0.916073
0.140833	1.30818	0.140833	0.916401
0.1425	1.30818	0.1425	0.916397
0.144167	1.30792	0.144167	0.915899
0.145833	1.30772	0.145833	0.916093
0.1475	1.30762	0.1475	0.916417
0.149167	1.3073	0.149167	0.916616
0.150833	1.30722	0.150833	0.916543
0.1525	1.30709	0.1525	0.916505
0.154167	1.30688	0.154167	0.916378
0.155833	1.30709	0.155833	0.916211
0.1575	1.30676	0.1575	0.91668
0.159167	1.3067	0.159167	0.916304
0.160833	1.30622	0.160833	0.916719
0.1625	1.30629	0.1625	0.916576
0.164167	1.30634	0.164167	0.9163
0.165833	1.30624	0.165833	0.916596
0.1675	1.30597	0.1675	0.916551
0.169167	1.30554	0.169167	0.916662
0.170833	1.30543	0.170833	0.91683
0.1725	1.30595	0.1725	0.916851
0.174167	1.30526	0.174167	0.91688
0.175833	1.30453	0.175833	0.916746
0.1775	1.30478	0.1775	0.916599
0.179167	1.30488	0.179167	0.916799
0.180833	1.30499	0.180833	0.916921
0.1825	1.30462	0.1825	0.916913
0.184167	1.30467	0.184167	0.916819
0.185833	1.30471	0.185833	0.916635
0.1875	1.30411	0.1875	0.916825
0.189167	1.30436	0.189167	0.916624
0.190833	1.30418	0.190833	0.916816
0.1925	1.30401	0.1925	0.916883
0.194167	1.30384	0.194167	0.916868
0.195833	1.30416	0.195833	0.916961
0.1975	1.30382	0.1975	0.916979
0.199167	1.30382	0.199167	0.917024
0.200833	1.30338	0.200833	0.916873
0.2025	1.30322	0.2025	0.917162
0.204167	1.3036	0.204167	0.917032
0.205833	1.30334	0.205833	0.917198
0.2075	1.30297	0.2075	0.917079
0.209167	1.30334	0.209167	0.917081
0.210833	1.30303	0.210833	0.917137
0.2125	1.30262	0.2125	0.917174
0.214167	1.30284	0.214167	0.917308
0.215833	1.30261	0.215833	0.917469
0.2175	1.30247	0.2175	0.917188
0.219167	1.30235	0.219167	0.917337
0.220833	1.30224	0.220833	0.917599
0.2225	1.30199	0.2225	0.91735
0.224167	1.30201	0.224167	0.917451
0.225833	1.30196	0.225833	0.917195
0.2275	1.30162	0.2275	0.917573
0.229167	1.30145	0.229167	0.917691
0.230833	1.30164	0.230833	0.91767
0.2325	1.3014	0.2325	0.91757
0.234167	1.30196	0.234167	0.91792
0.235833	1.3015	0.235833	0.917567
0.2375	1.30116	0.2375	0.917713
0.239167	1.30085	0.239167	0.917748
0.240833	1.30095	0.240833	0.917505
0.2425	1.30132	0.2425	0.917657
0.244167	1.30071	0.244167	0.917862
0.245833	1.30097	0.245833	0.91779
0.2475	1.30039	0.2475	0.918022
0.249167	1.30051	0.249167	0.917821
0.250833	1.30056	0.250833	0.918024
0.2525	1.30059	0.2525	0.917848
0.254167	1.30078	0.254167	0.918131
0.255833	1.30042	0.255833	0.917879
0.2575	1.30022	0.2575	0.917833
0.259167	1.30028	0.259167	0.918122
0.260833	1.29977	0.260833	0.918087
0.2625	1.29967	0.2625	0.918389
0.264167	1.29985	0.264167	0.918205
0.265833	1.29981	0.265833	0.917971
0.2675	1.29955	0.2675	0.91845
0.269167	1.29962	0.269167	0.918447
0.270833	1.29991	0.270833	0.918821
0.2725	1.29959	0.2725	0.918516
0.274167	1.29959	0.274167	0.918443
0.275833	1.29906	0.275833	0.918425
0.2775	1.29928	0.2775	0.918609
0.279167	1.29919	0.279167	0.918487
0.280833	1.29948	0.280833	0.918805
0.2825	1.29913	0.2825	0.918511
0.284167	1.29885	0.284167	0.918615
0.285833	1.29889	0.285833	0.918856
0.2875	1.29885	0.2875	0.918679
0.289167	1.29861	0.289167	0.918884
0.290833	1.29834	0.290833	0.918902
0.2925	1.29851	0.2925	0.918698
0.294167	1.29854	0.294167	0.918764
0.295833	1.29888	0.295833	0.918927
0.2975	1.29832	0.2975	0.918946
0.299167	1.29876	0.299167	0.919326
0.300833	1.29767	0.300833	0.919285
0.3025	1.29846	0.3025	0.919036
0.304167	1.29807	0.304167	0.919091
0.305833	1.29765	0.305833	0.919026
0.3075	1.29782	0.3075	0.918886
0.309167	1.29783	0.309167	0.919204
0.310833	1.29775	0.310833	0.919163
0.3125	1.2977	0.3125	0.919366
0.314167	1.29758	0.314167	0.919534
0.315833	1.29754	0.315833	0.91907
0.3175	1.29725	0.3175	0.919482
0.319167	1.29719	0.319167	0.919408
0.320833	1.2969	0.320833	0.919301
0.3225	1.29703	0.3225	0.919565
0.324167	1.29712	0.324167	0.91962
0.325833	1.29663	0.325833	0.919592
0.3275	1.29647	0.3275	0.919638
0.329167	1.29667	0.329167	0.919464
0.330833	1.29627	0.330833	0.919508
0.3325	1.29661	0.3325	0.919719
0.334167	1.296	0.334167	0.919629
0.335833	1.29594	0.335833	0.91972
0.3375	1.29647	0.3375	0.919444
0.339167	1.29649	0.339167	0.920056
0.340833	1.29623	0.340833	0.919712
0.3425	1.29634	0.3425	0.91974
0.344167	1.29641	0.344167	0.920141
0.345833	1.296	0.345833	0.919865
0.3475	1.29649	0.3475	0.920069
0.349167	1.2959	0.349167	0.919951
0.350833	1.29658	0.350833	0.919939
0.3525	1.29614	0.3525	0.920131
0.354167	1.29584	0.354167	0.919966
0.355833	1.2954	0.355833	0.920069
0.3575	1.29629	0.3575	0.919928
0.359167	1.29552	0.359167	0.920398
0.360833	1.29561	0.360833	0.920251
0.3625	1.29598	0.3625	0.920065
0.364167	1.29542	0.364167	0.919942
0.365833	1.29551	0.365833	0.920044
0.3675	1.29557	0.3675	0.919929
0.369167	1.29538	0.369167	0.920083
0.370833	1.29527	0.370833	0.92035
0.3725	1.29489	0.3725	0.920346
0.374167	1.29511	0.374167	0.920265
0.375833	1.29453	0.375833	0.920154
0.3775	1.29469	0.3775	0.920276
0.379167	1.29484	0.379167	0.920221
0.380833	1.29457	0.380833	0.920704
0.3825	1.29417	0.3825	0.920435
0.384167	1.29449	0.384167	0.920463
0.385833	1.29436	0.385833	0.920395
0.3875	1.29397	0.3875	0.920655
0.389167	1.29412	0.389167	0.920748
0.390833	1.29374	0.390833	0.920614
0.3925	1.29402	0.3925	0.920521
0.394167	1.29433	0.394167	0.920429
0.395833	1.29393	0.395833	0.920859
0.3975	1.29384	0.3975	0.920725
0.399167	1.29396	0.399167	0.920668
0.400833	1.29372	0.400833	0.920702
0.4025	1.29383	0.4025	0.92063
0.404167	1.29338	0.404167	0.920612
0.405833	1.29419	0.405833	0.920817
0.4075	1.29379	0.4075	0.920768
0.409167	1.29391	0.409167	0.920882
0.410833	1.29364	0.410833	0.920667
0.4125	1.29331	0.4125	0.920657
0.414167	1.29376	0.414167	0.920655
0.415833	1.29359	0.415833	0.920498
0.4175	1.29325	0.4175	0.92058
0.419167	1.29384	0.419167	0.920635
0.420833	1.29355	0.420833	0.92051
0.4225	1.29326	0.4225	0.920766
0.424167	1.29342	0.424167	0.920795
0.425833	1.29324	0.425833	0.920968
0.4275	1.29277	0.4275	0.92044
0.429167	1.29287	0.429167	0.92083
0.430833	1.2928	0.430833	0.920646
0.4325	1.29271	0.4325	0.920942
0.434167	1.29306	0.434167	0.92065
0.435833	1.29237	0.435833	0.921126
0.4375	1.2929	0.4375	0.920905
0.439167	1.29285	0.439167	0.920901
0.440833	1.29229	0.440833	0.920495
0.4425	1.29237	0.4425	0.920535
0.444167	1.29271	0.444167	0.920922
0.445833	1.29212	0.445833	0.920884
0.4475	1.29236	0.4475	0.920686
0.449167	1.29206	0.449167	0.920574
0.450833	1.2921	0.450833	0.920737
0.4525	1.2923	0.4525	0.920542
0.454167	1.2925	0.454167	0.920928
0.455833	1.29236	0.455833	0.92078
0.4575	1.29263	0.4575	0.920582
0.459167	1.29219	0.459167	0.920894
0.460833	1.2922	0.460833	0.920527
0.4625	1.29225	0.4625	0.920639
0.464167	1.29216	0.464167	0.920835
0.465833	1.29226	0.465833	0.920856
0.4675	1.29229	0.4675	0.920513
0.469167	1.29196	0.469167	0.920363
0.470833	1.29189	0.470833	0.920666
0.4725	1.29142	0.4725	0.920534
0.474167	1.29189	0.474167	0.920377
0.475833	1.29148	0.475833	0.920494
0.4775	1.29193	0.4775	0.920208
0.479167	1.29162	0.479167	0.920185
0.480833	1.29179	0.480833	0.920144
0.4825	1.29208	0.4825	0.920332
0.484167	1.29184	0.484167	0.920228
0.485833	1.29199	0.485833	0.920186
0.4875	1.2916	0.4875	0.919903
0.489167	1.29146	0.489167	0.920058
0.490833	1.29186	0.490833	0.920239
0.4925	1.29169	0.4925	0.919965
0.494167	1.29124	0.494167	0.92026
0.495833	1.29154	0.495833	0.91991
0.4975	1.29167	0.4975	0.919824
0.499167	1.29183	0.499167	0.920439
0.500833	1.29179	0.500833	0.919986
0.5025	1.29204	0.5025	0.919988
0.504167	1.29189	0.504167	0.920233
0.505833	1.29202	0.505833	0.92015
0.5075	1.29149	0.5075	0.92001
0.509167	1.29155	0.509167	0.920252
0.510833	1.2917	0.510833	0.920257
0.5125	1.29172	0.5125	0.920073
0.514167	1.29179	0.514167	0.920322
0.515833	1.29148	0.515833	0.920281
0.5175	1.2917	0.5175	0.920131
0.519167	1.29181	0.519167	0.92027
0.520833	1.29204	0.520833	0.920125
0.5225	1.2919	0.5225	0.920238
0.524167	1.29215	0.524167	0.920181
0.525833	1.29176	0.525833	0.920241
0.5275	1.29193	0.5275	0.920107
0.529167	1.29168	0.529167	0.920305
0.530833	1.29194	0.530833	0.920235
0.5325	1.29232	0.5325	0.920352
0.534167	1.29209	0.534167	0.920182
0.535833	1.29227	0.535833	0.920497
0.5375	1.29182	0.5375	0.920437
0.539167	1.29203	0.539167	0.9202
0.540833	1.292	0.540833	0.920486
0.5425	1.29214	0.5425	0.920284
0.544167	1.29194	0.544167	0.920557
0.545833	1.29166	0.545833	0.920091
0.5475	1.29207	0.5475	0.920273
0.549167	1.29189	0.549167	0.920352
0.550833	1.29173	0.550833	0.920473
0.5525	1.29188	0.5525	0.920194
0.554167	1.2921	0.554167	0.920304
0.555833	1.29188	0.555833	0.920326
0.5575	1.29259	0.5575	0.920187
0.559167	1.29191	0.559167	0.920296
0.560833	1.29193	0.560833	0.920188
0.5625	1.29175	0.5625	0.920762
0.564167	1.29218	0.564167	0.920437
0.565833	1.29222	0.565833	0.920768
0.5675	1.29245	0.5675	0.920606
0.569167	1.29219	0.569167	0.920942
0.570833	1.29214	0.570833	0.920165
0.5725	1.29239	0.5725	0.920302
0.574167	1.29231	0.574167	0.920347
0.575833	1.29287	0.575833	0.920461
0.5775	1.29271	0.5775	0.920495
0.579167	1.29252	0.579167	0.920397
0.580833	1.29241	0.580833	0.920646
0.5825	1.29278	0.5825	0.920504
0.584167	1.29285	0.584167	0.920534
0.585833	1.29311	0.585833	0.920808
0.5875	1.29254	0.5875	0.920584
0.589167	1.29316	0.589167	0.920678
0.590833	1.29269	0.590833	0.920702
0.5925	1.29263	0.5925	0.920671
0.594167	1.29302	0.594167	0.920463
0.595833	1.29299	0.595833	0.92092
0.5975	1.29295	0.5975	0.921001
0.599167	1.29286	0.599167	0.921144
0.600833	1.29317	0.600833	0.920815
0.6025	1.29313	0.6025	0.920642
0.604167	1.29316	0.604167	0.920852
0.605833	1.29281	0.605833	0.92087
0.6075	1.2931	0.6075	0.921268
0.609167	1.29324	0.609167	0.920979
0.610833	1.29332	0.610833	0.921159
0.6125	1.29338	0.6125	0.9216
0.614167	1.293	0.614167	0.921229
0.615833	1.29375	0.615833	0.921281
0.6175	1.2935	0.6175	0.921549
0.619167	1.29365	0.619167	0.9214
0.620833	1.29391	0.620833	0.921468
0.6225	1.2939	0.6225	0.921295
0.624167	1.29389	0.624167	0.921694
0.625833	1.29388	0.625833	0.921854
0.6275	1.29421	0.6275	0.92161
0.629167	1.29409	0.629167	0.92198
0.630833	1.29397	0.630833	0.921992
0.6325	1.29422	0.6325	0.92197
0.634167	1.29447	0.634167	0.921766
0.635833	1.29471	0.635833	0.921934
0.6375	1.2943	0.6375	0.922281
0.639167	1.2942	0.639167	0.922101
0.640833	1.29441	0.640833	0.922673
0.6425	1.2944	0.6425	0.922513
0.644167	1.2943	0.644167	0.922394
0.645833	1.29431	0.645833	0.922378
0.6475	1.29438	0.6475	0.922627
0.649167	1.29485	0.649167	0.92225
0.650833	1.29439	0.650833	0.922649
0.6525	1.29468	0.6525	0.922515
0.654167	1.29476	0.654167	0.922313
0.655833	1.29451	0.655833	0.922538
0.6575	1.2946	0.6575	0.922506
0.659167	1.29467	0.659167	0.922508
0.660833	1.2949	0.660833	0.922319
0.6625	1.29519	0.6625	0.922607
0.664167	1.29548	0.664167	0.922707
0.665833	1.29516	0.665833	0.922623
0.6675	1.29557	0.6675	0.922714
0.669167	1.29542	0.669167	0.922906
0.670833	1.29551	0.670833	0.922776
0.6725	1.29574	0.6725	0.922544
0.674167	1.29561	0.674167	0.923015
0.675833	1.29622	0.675833	0.92289
0.6775	1.2958	0.6775	0.922612
0.679167	1.29623	0.679167	0.923007
0.680833	1.29656	0.680833	0.922827
0.6825	1.29649	0.6825	0.922615
0.684167	1.2966	0.684167	0.922744
0.685833	1.29632	0.685833	0.922922
0.6875	1.29625	0.6875	0.922551
0.689167	1.29643	0.689167	0.922876
0.690833	1.29625	0.690833	0.922724
0.6925	1.29663	0.6925	0.923112
0.694167	1.29638	0.694167	0.922709
0.695833	1.29674	0.695833	0.922798
0.6975	1.29669	0.6975	0.922423
0.699167	1.29718	0.699167	0.92283
0.700833	1.2971	0.700833	0.922633
0.7025	1.29749	0.7025	0.922939
0.704167	1.29746	0.704167	0.922659
0.705833	1.29775	0.705833	0.922541
0.7075	1.29736	0.7075	0.922306
0.709167	1.29765	0.709167	0.922584
0.710833	1.29801	0.710833	0.922765
0.7125	1.29758	0.7125	0.922673
0.714167	1.2979	0.714167	0.922668
0.715833	1.29818	0.715833	0.922644
0.7175	1.29844	0.7175	0.922868
0.719167	1.29836	0.719167	0.922968
0.720833	1.29837	0.720833	0.922871
0.7225	1.29823	0.7225	0.922968
0.724167	1.29829	0.724167	0.922963
0.725833	1.29836	0.725833	0.9229
0.7275	1.29818	0.7275	0.922673
0.729167	1.2984	0.729167	0.922797
0.730833	1.29839	0.730833	0.922873
0.7325	1.29861	0.7325	0.922764
0.734167	1.29859	0.734167	0.923062
0.735833	1.29881	0.735833	0.92301
0.7375	1.29866	0.7375	0.923173
0.739167	1.29931	0.739167	0.923168
0.740833	1.29921	0.740833	0.923212
0.7425	1.29919	0.7425	0.923165
0.744167	1.29951	0.744167	0.9232
0.745833	1.29934	0.745833	0.923251
0.7475	1.29957	0.7475	0.923324
0.749167	1.29952	0.749167	0.923253
0.750833	1.29957	0.750833	0.923507
0.7525	1.29932	0.7525	0.923345
0.754167	1.29983	0.754167	0.923238
0.755833	1.29968	0.755833	0.923322
0.7575	1.30029	0.7575	0.923468
0.759167	1.29976	0.759167	0.923528
0.760833	1.30024	0.760833	0.923431
0.7625	1.30034	0.7625	0.92378
0.764167	1.30042	0.764167	0.923294
0.765833	1.2999	0.765833	0.923618
0.7675	1.30029	0.7675	0.923289
0.769167	1.30067	0.769167	0.92363
0.770833	1.30083	0.770833	0.923518
0.7725	1.3007	0.7725	0.923484
0.774167	1.30099	0.774167	0.92322
0.775833	1.30093	0.775833	0.923346
0.7775	1.30079	0.7775	0.923252
0.779167	1.30093	0.779167	0.923619
0.780833	1.30147	0.780833	0.923274
0.7825	1.3013	0.7825	0.923596
0.784167	1.30091	0.784167	0.923498
0.785833	1.30181	0.785833	0.923565
0.7875	1.30169	0.7875	0.923449
0.789167	1.30186	0.789167	0.923639
0.790833	1.30177	0.790833	0.923621
0.7925	1.30213	0.7925	0.923765
0.794167	1.30203	0.794167	0.923624
0.795833	1.30263	0.795833	0.923585
0.7975	1.30205	0.7975	0.9241
0.799167	1.30202	0.799167	0.924136
0.800833	1.30254	0.800833	0.923931
0.8025	1.3022	0.8025	0.924022
0.804167	1.30307	0.804167	0.923999
0.805833	1.30273	0.805833	0.924054
0.8075	1.30248	0.8075	0.924034
0.809167	1.30313	0.809167	0.924308
0.810833	1.30249	0.810833	0.924175
0.8125	1.30277	0.8125	0.924449
0.814167	1.30298	0.814167	0.924185
0.815833	1.30299	0.815833	0.924291
0.8175	1.30332	0.8175	0.924414
0.819167	1.30321	0.819167	0.924396
0.820833	1.30286	0.820833	0.924366
0.8225	1.303	0.8225	0.924041
0.824167	1.30326	0.824167	0.92447
0.825833	1.30304	0.825833	0.924242
0.8275	1.30344	0.8275	0.924529
0.829167	1.30354	0.829167	0.924566
0.830833	1.30364	0.830833	0.924395
0.8325	1.30366	0.8325	0.924406
0.834167	1.30344	0.834167	0.924391
0.835833	1.30388	0.835833	0.924743
0.8375	1.30373	0.8375	0.924486
0.839167	1.30399	0.839167	0.924323
0.840833	1.30388	0.840833	0.924596
0.8425	1.30414	0.8425	0.924532
0.844167	1.30455	0.844167	0.924358
0.845833	1.30445	0.845833	0.924514
0.8475	1.30389	0.8475	0.924524
0.849167	1.30451	0.849167	0.924353
0.850833	1.30441	0.850833	0.92453
0.8525	1.30398	0.8525	0.924861
0.854167	1.30435	0.854167	0.924688
0.855833	1.30464	0.855833	0.924813
0.8575	1.30481	0.8575	0.924909
0.859167	1.3047	0.859167	0.924818
0.860833	1.30454	0.860833	0.925109
0.8625	1.30479	0.8625	0.924875
0.864167	1.30526	0.864167	0.924856
0.865833	1.30471	0.865833	0.924972
0.8675	1.30516	0.8675	0.925199
0.869167	1.3046	0.869167	0.925066
0.870833	1.30485	0.870833	0.92527
0.8725	1.30494	0.8725	0.92505
0.874167	1.30504	0.874167	0.924816
0.875833	1.30533	0.875833	0.924963
0.8775	1.30497	0.8775	0.925179
0.879167	1.3051	0.879167	0.925115
0.880833	1.30583	0.880833	0.925202
0.8825	1.30574	0.8825	0.92525
0.884167	1.30562	0.884167	0.925396
0.885833	1.30575	0.885833	0.925237
0.8875	1.30584	0.8875	0.925497
0.889167	1.30564	0.889167	0.925296
0.890833	1.30643	0.890833	0.925367
0.8925	1.30647	0.8925	0.925466
0.894167	1.30632	0.894167	0.92566
0.895833	1.30638	0.895833	0.925503
0.8975	1.30621	0.8975	0.925648
0.899167	1.30649	0.899167	0.925555
0.900833	1.3065	0.900833	0.925968
0.9025	1.30625	0.9025	0.925822
0.904167	1.30665	0.904167	0.925891
0.905833	1.30657	0.905833	0.926027
0.9075	1.30664	0.9075	0.925983
0.909167	1.30669	0.909167	0.926018
0.910833	1.30682	0.910833	0.925774
0.9125	1.30693	0.9125	0.925987
0.914167	1.30703	0.914167	0.926058
0.915833	1.3071	0.915833	0.926099
0.9175	1.30742	0.9175	0.926137
0.919167	1.3075	0.919167	0.925904
0.920833	1.30705	0.920833	0.92605
0.9225	1.30753	0.9225	0.92621
0.924167	1.3076	0.924167	0.926286
0.925833	1.30763	0.925833	0.926301
0.9275	1.30744	0.9275	0.926364
0.929167	1.30751	0.929167	0.926195
0.930833	1.30804	0.930833	0.926608
0.9325	1.30788	0.9325	0.926476
0.934167	1.30788	0.934167	0.926446
0.935833	1.30786	0.935833	0.926479
0.9375	1.30808	0.9375	0.926522
0.939167	1.30763	0.939167	0.926394
0.940833	1.30832	0.940833	0.926638
0.9425	1.30797	0.9425	0.926453
0.944167	1.30845	0.944167	0.926772
0.945833	1.30816	0.945833	0.926686
0.9475	1.30837	0.9475	0.926507
0.949167	1.30865	0.949167	0.926673
0.950833	1.30849	0.950833	0.926636
0.9525	1.30831	0.9525	0.926673
0.954167	1.3086	0.954167	0.926749
0.955833	1.3082	0.955833	0.926612
0.9575	1.30838	0.9575	0.926667
0.959167	1.30873	0.959167	0.926741
0.960833	1.30833	0.960833	0.926675
0.9625	1.30858	0.9625	0.926497
0.964167	1.30852	0.964167	0.926434
0.965833	1.30854	0.965833	0.926577
0.9675	1.30876	0.9675	0.926528
0.969167	1.3092	0.969167	0.927003
0.970833	1.30953	0.970833	0.926649
0.9725	1.3091	0.9725	0.926969
0.974167	1.30931	0.974167	0.926657
0.975833	1.30918	0.975833	0.926839
0.9775	1.3091	0.9775	0.92663
0.979167	1.30953	0.979167	0.92692
0.980833	1.30952	0.980833	0.926726
0.9825	1.30939	0.9825	0.926449
0.984167	1.30969	0.984167	0.927045
0.985833	1.30951	0.985833	0.926788
0.9875	1.30939	0.9875	0.92702
0.989167	1.30969	0.989167	0.926893
0.990833	1.30927	0.990833	0.926718
0.9925	1.30977	0.9925	0.926942
0.994167	1.30945	0.994167	0.92697
0.995833	1.30962	0.995833	0.926792
0.9975	1.30978	0.9975	0.926873
0.999167	1.3103	0.999167	0.926862
1.00083	1.30967	1.00083	0.926838
1.0025	1.31031	1.0025	0.927174
1.00417	1.3101	1.00417	0.926915
1.00583	1.31029	1.00583	0.926959
1.0075	1.30992	1.0075	0.926886
1.00917	1.3103	1.00917	0.927043
1.01083	1.31008	1.01083	0.927014
1.0125	1.31011	1.0125	0.927375
1.01417	1.31002	1.01417	0.927308
1.01583	1.31043	1.01583	0.927087
1.0175	1.31057	1.0175	0.926759
1.01917	1.31056	1.01917	0.927052
1.02083	1.31048	1.02083	0.927459
1.0225	1.31061	1.0225	0.926813
1.02417	1.31042	1.02417	0.927229
1.02583	1.31086	1.02583	0.926936
1.0275	1.31077	1.0275	0.926942
1.02917	1.31063	1.02917	0.926813
1.03083	1.31123	1.03083	0.926866
1.0325	1.31149	1.0325	0.926948
1.03417	1.31124	1.03417	0.926978
1.03583	1.31123	1.03583	0.926897
1.0375	1.31134	1.0375	0.926844
1.03917	1.31105	1.03917	0.927207
1.04083	1.3117	1.04083	0.927218
1.0425	1.31233	1.0425	0.927063
1.04417	1.31161	1.04417	0.927036
1.04583	1.31154	1.04583	0.927217
1.0475	1.31152	1.0475	0.927132
1.04917	1.31119	1.04917	0.927138
1.05083	1.31152	1.05083	0.927108
1.0525	1.31127	1.0525	0.92701
1.05417	1.31139	1.05417	0.927262
1.05583	1.31153	1.05583	0.926915
1.0575	1.31199	1.0575	0.927449
1.05917	1.31195	1.05917	0.927348
1.06083	1.31198	1.06083	0.927453
1.0625	1.31236	1.0625	0.927484
1.06417	1.31259	1.06417	0.927112
1.06583	1.31221	1.06583	0.927326
1.0675	1.31231	1.0675	0.92764
1.06917	1.31233	1.06917	0.927554
1.07083	1.31256	1.07083	0.927626
1.0725	1.31249	1.0725	0.927341
1.07417	1.31259	1.07417	0.927782
1.07583	1.31264	1.07583	0.927702
1.0775	1.31294	1.0775	0.927527
1.07917	1.31262	1.07917	0.927859
1.08083	1.31273	1.08083	0.927985
1.0825	1.31286	1.0825	0.927851
1.08417	1.31311	1.08417	0.927837
1.08583	1.31306	1.08583	0.927645
1.0875	1.31283	1.0875	0.927861
1.08917	1.31274	1.08917	0.927966
1.09083	1.31289	1.09083	0.928119
1.0925	1.31266	1.0925	0.927809
1.09417	1.313	1.09417	0.928319
1.09583	1.31303	1.09583	0.928133
1.0975	1.31289	1.0975	0.928253
1.09917	1.31309	1.09917	0.928062
1.10083	1.31307	1.10083	0.92822
1.1025	1.31344	1.1025	0.928043
1.10417	1.31339	1.10417	0.92812
1.10583	1.31328	1.10583	0.928423
1.1075	1.31307	1.1075	0.928416
1.10917	1.3132	1.10917	0.928091
1.11083	1.31382	1.11083	0.928168
1.1125	1.31354	1.1125	0.9283
1.11417	1.31366	1.11417	0.928312
1.11583	1.31355	1.11583	0.928157
1.1175	1.3136	1.1175	0.928246
1.11917	1.31387	1.11917	0.928181
1.12083	1.3138	1.12083	0.9282
1.1225	1.31382	1.1225	0.928487
1.12417	1.31383	1.12417	0.928133
1.12583	1.31421	1.12583	0.928506
1.1275	1.31423	1.1275	0.928447
1.12917	1.31412	1.12917	0.928548
1.13083	1.31421	1.13083	0.928417
1.1325	1.3144	1.1325	0.928404
1.13417	1.31444	1.13417	0.928439
1.13583	1.31434	1.13583	0.928744
1.1375	1.31438	1.1375	0.928475
1.13917	1.31413	1.13917	0.928237
1.14083	1.31462	1.14083	0.928382
1.1425	1.31463	1.1425	0.928301
1.14417	1.31505	1.14417	0.928471
1.14583	1.31466	1.14583	0.928146
1.1475	1.3148	1.1475	0.928312
1.14917	1.31481	1.14917	0.928551
1.15083	1.3151	1.15083	0.928357
1.1525	1.31507	1.1525	0.92849
1.15417	1.31509	1.15417	0.928324
1.15583	1.31515	1.15583	0.928633
1.1575	1.31516	1.1575	0.928396
1.15917	1.31486	1.15917	0.928759
1.16083	1.31503	1.16083	0.928738
1.1625	1.31509	1.1625	0.928521
1.16417	1.31501	1.16417	0.928394
1.16583	1.31524	1.16583	0.928696
1.1675	1.31499	1.1675	0.92884
1.16917	1.31506	1.16917	0.928982
1.17083	1.31487	1.17083	0.928464
1.1725	1.31522	1.1725	0.928732
1.17417	1.31516	1.17417	0.928553
1.17583	1.31513	1.17583	0.928628
1.1775	1.3152	1.1775	0.928885
1.17917	1.3153	1.17917	0.92877
1.18083	1.31552	1.18083	0.928911
1.1825	1.31554	1.1825	0.928782
1.18417	1.31539	1.18417	0.928648
1.18583	1.31512	1.18583	0.928822
1.1875	1.31547	1.1875	0.928869
1.18917	1.31517	1.18917	0.928783
1.19083	1.31568	1.19083	0.929042
1.1925	1.31549	1.1925	0.928792
1.19417	1.31549	1.19417	0.929067
1.19583	1.31567	1.19583	0.92938
1.1975	1.31604	1.1975	0.928857
1.19917	1.31589	1.19917	0.929094
1.20083	1.31599	1.20083	0.929008
1.2025	1.3161	1.2025	0.929304
1.20417	1.31593	1.20417	0.929275
1.20583	1.31578	1.20583	0.929363
1.2075	1.31608	1.2075	0.929305
1.20917	1.31621	1.20917	0.92939
1.21083	1.31634	1.21083	0.929812
1.2125	1.31632	1.2125	0.929625
1.21417	1.31661	1.21417	0.929531
1.21583	1.31658	1.21583	0.929365
1.2175	1.31629	1.2175	0.929451
1.21917	1.31639	1.21917	0.929265
1.22083	1.31636	1.22083	0.929402
1.2225	1.31635	1.2225	0.929207
1.22417	1.31684	1.22417	0.929626
1.22583	1.31699	1.22583	0.929463
1.2275	1.31703	1.2275	0.929457
1.22917	1.31677	1.22917	0.929762
1.23083	1.31679	1.23083	0.929422
1.2325	1.317	1.2325	0.929336
1.23417	1.31693	1.23417	0.929717
1.23583	1.31705	1.23583	0.929748
1.2375	1.31703	1.2375	0.929836
1.23917	1.31704	1.23917	0.929692
1.24083	1.3173	1.24083	0.929824
1.2425	1.3173	1.2425	0.92935
1.24417	1.31688	1.24417	0.929834
1.24583	1.31741	1.24583	0.929979
1.2475	1.31733	1.2475	0.929973
1.24917	1.3173	1.24917	0.929943
1.25083	1.3177	1.25083	0.92996
1.2525	1.31751	1.2525	0.929846
1.25417	1.31736	1.25417	0.930067
1.25583	1.31814	1.25583	0.930148
1.2575	1.31785	1.2575	0.930082
1.25917	1.31802	1.25917	0.930199
1.26083	1.31813	1.26083	0.930036
1.2625	1.31767	1.2625	0.92993
1.26417	1.3182	1.26417	0.930071
1.26583	1.31802	1.26583	0.930167
1.2675	1.3178	1.2675	0.930178
1.26917	1.31796	1.26917	0.930487
1.27083	1.31825	1.27083	0.930298
1.2725	1.31831	1.2725	0.930322
1.27417	1.31834	1.27417	0.930718
1.27583	1.31806	1.27583	0.930144
1.2775	1.31873	1.2775	0.930054
1.27917	1.31853	1.27917	0.930397
1.28083	1.31841	1.28083	0.930216
1.2825	1.31876	1.2825	0.930497
1.28417	1.31882	1.28417	0.930417
1.28583	1.31899	1.28583	0.93043
1.2875	1.3189	1.2875	0.930336
1.28917	1.31905	1.28917	0.930371
1.29083	1.31918	1.29083	0.930787
1.2925	1.31935	1.2925	0.930626
1.29417	1.31878	1.29417	0.930918
1.29583	1.31939	1.29583	0.930434
1.2975	1.31917	1.2975	0.930145
1.29917	1.31934	1.29917	0.930502
1.30083	1.31915	1.30083	0.930854
1.3025	1.31946	1.3025	0.930611
1.30417	1.31972	1.30417	0.930398
1.30583	1.32002	1.30583	0.930671
1.3075	1.31956	1.3075	0.930406
1.30917	1.32016	1.30917	0.930442
1.31083	1.32011	1.31083	0.930075
1.3125	1.31988	1.3125	0.930352
1.31417	1.31969	1.31417	0.930653
1.31583	1.31988	1.31583	0.93084
1.3175	1.32034	1.3175	0.930582
1.31917	1.32027	1.31917	0.930836
1.32083	1.32023	1.32083	0.930657
1.3225	1.32009	1.3225	0.930941
1.32417	1.32008	1.32417	0.930785
1.32583	1.32023	1.32583	0.930729
1.3275	1.32062	1.3275	0.930532
1.32917	1.32027	1.32917	0.93081
1.33083	1.32064	1.33083	0.930448
1.3325	1.32029	1.3325	0.930581
1.33417	1.32036	1.33417	0.931224
1.33583	1.32068	1.33583	0.931057
1.3375	1.3209	1.3375	0.930446
1.33917	1.32048	1.33917	0.930847
1.34083	1.3207	1.34083	0.930596
1.3425	1.32071	1.3425	0.930943
1.34417	1.32078	1.34417	0.930719
1.34583	1.32094	1.34583	0.930836
1.3475	1.32083	1.3475	0.930198
1.34917	1.3208	1.34917	0.930836
1.35083	1.32087	1.35083	0.930547
1.3525	1.32079	1.3525	0.93033
1.35417	1.32056	1.35417	0.930576
1.35583	1.32077	1.35583	0.930711
1.3575	1.32144	1.3575	0.93094
1.35917	1.32147	1.35917	0.930729
1.36083	1.32058	1.36083	0.930597
1.3625	1.32071	1.3625	0.930883
1.36417	1.32075	1.36417	0.930779
1.36583	1.32125	1.36583	0.931158
1.3675	1.32104	1.3675	0.930985
1.36917	1.3211	1.36917	0.931016
1.37083	1.32151	1.37083	0.931233
1.3725	1.32124	1.3725	0.931027
1.37417	1.32136	1.37417	0.930992
1.37583	1.32151	1.37583	0.931413
1.3775	1.32138	1.3775	0.931222
1.37917	1.32165	1.37917	0.931171
1.38083	1.32125	1.38083	0.931098
1.3825	1.3217	1.3825	0.931263
1.38417	1.32141	1.38417	0.930886
1.38583	1.32155	1.38583	0.931405
1.3875	1.32155	1.3875	0.93106
1.38917	1.32169	1.38917	0.931303
1.39083	1.32188	1.39083	0.930916
1.3925	1.32195	1.3925	0.93141
1.39417	1.32188	1.39417	0.931428
1.39583	1.3215	1.39583	0.931608
1.3975	1.32172	1.3975	0.931589
1.39917	1.32175	1.39917	0.931749
1.40083	1.32158	1.40083	0.931299
1.4025	1.32159	1.4025	0.931531
1.40417	1.32218	1.40417	0.931705
1.40583	1.32182	1.40583	0.931541
1.4075	1.322	1.4075	0.931635
1.40917	1.32203	1.40917	0.93173
1.41083	1.32193	1.41083	0.931871
1.4125	1.32236	1.4125	0.931739
1.41417	1.32196	1.41417	0.931453
1.41583	1.32228	1.41583	0.931789
1.4175	1.32209	1.4175	0.931883
1.41917	1.32193	1.41917	0.931473
1.42083	1.32228	1.42083	0.931465
1.4225	1.32208	1.4225	0.931589
1.42417	1.32201	1.42417	0.931646
1.42583	1.32226	1.42583	0.931502
1.4275	1.32257	1.4275	0.931745
1.42917	1.32252	1.42917	0.931812
1.43083	1.32212	1.43083	0.931532
1.4325	1.32282	1.4325	0.931657
1.43417	1.32242	1.43417	0.931677
1.43583	1.32243	1.43583	0.932047
1.4375	1.32321	1.4375	0.931781
1.43917	1.32277	1.43917	0.931779
1.44083	1.32274	1.44083	0.931689
1.4425	1.32261	1.4425	0.931572
1.44417	1.32296	1.44417	0.931932
1.44583	1.32307	1.44583	0.931803
1.4475	1.32296	1.4475	0.931781
1.44917	1.32339	1.44917	0.931675
1.45083	1.32306	1.45083	0.931935
1.4525	1.32285	1.4525	0.931347
1.45417	1.32293	1.45417	0.931803
1.45583	1.3231	1.45583	0.931825
1.4575	1.32325	1.4575	0.931681
1.45917	1.32368	1.45917	0.931731
1.46083	1.32365	1.46083	0.931895
1.4625	1.3233	1.4625	0.931774
1.46417	1.32323	1.46417	0.931923
1.46583	1.32346	1.46583	0.931886
1.4675	1.32269	1.4675	0.931774
1.46917	1.32334	1.46917	0.931776
1.47083	1.32359	1.47083	0.931971
1.4725	1.32359	1.4725	0.931661
1.47417	1.32342	1.47417	0.932097
1.47583	1.32351	1.47583	0.931742
1.4775	1.32363	1.4775	0.931842
1.47917	1.32382	1.47917	0.932097
1.48083	1.32333	1.48083	0.93187
1.4825	1.32352	1.4825	0.931883
1.48417	1.32384	1.48417	0.932035
1.48583	1.32396	1.48583	0.931867
1.4875	1.32357	1.4875	0.931835
1.48917	1.32441	1.48917	0.932199
1.49083	1.32393	1.49083	0.931805
1.4925	1.32373	1.4925	0.932148
1.49417	1.3239	1.49417	0.931916
1.49583	1.32419	1.49583	0.932006
1.4975	1.32392	1.4975	0.931857
1.49917	1.32366	1.49917	0.93185
1.50083	1.32398	1.50083	0.931757
1.5025	1.32411	1.5025	0.931967
1.50417	1.32436	1.50417	0.931835
1.50583	1.32483	1.50583	0.931813
1.5075	1.32437	1.5075	0.931779
1.50917	1.32427	1.50917	0.931922
1.51083	1.32402	1.51083	0.931906
1.5125	1.32421	1.5125	0.931887
1.51417	1.32449	1.51417	0.931913
1.51583	1.32447	1.51583	0.932016
1.5175	1.32425	1.5175	0.931678
1.51917	1.32469	1.51917	0.932069
1.52083	1.32487	1.52083	0.931801
1.5225	1.32421	1.5225	0.932357
1.52417	1.32471	1.52417	0.931799
1.52583	1.3248	1.52583	0.932194
1.5275	1.32515	1.5275	0.931816
1.52917	1.32491	1.52917	0.932072
1.53083	1.3251	1.53083	0.93218
1.5325	1.32514	1.5325	0.932018
1.53417	1.32511	1.53417	0.932169
1.53583	1.32536	1.53583	0.932252
1.5375	1.32528	1.5375	0.931843
1.53917	1.32573	1.53917	0.931933
1.54083	1.32506	1.54083	0.931969
1.5425	1.32523	1.5425	0.932112
1.54417	1.32528	1.54417	0.932156
1.54583	1.32567	1.54583	0.932178
1.5475	1.32522	1.5475	0.931684
1.54917	1.32544	1.54917	0.932416
1.55083	1.32574	1.55083	0.931784
1.5525	1.32575	1.5525	0.932119
1.55417	1.32576	1.55417	0.931908
1.55583	1.32565	1.55583	0.93198
1.5575	1.32581	1.5575	0.932056
1.55917	1.32499	1.55917	0.931812
1.56083	1.32555	1.56083	0.931869
1.5625	1.32515	1.5625	0.931815
1.56417	1.32534	1.56417	0.932086
1.56583	1.32562	1.56583	0.932014
1.5675	1.32539	1.5675	0.93222
1.56917	1.32555	1.56917	0.932197
1.57083	1.3255	1.57083	0.931807
1.5725	1.325	1.5725	0.932297
1.57417	1.32559	1.57417	0.93201
1.57583	1.32615	1.57583	0.931852
1.5775	1.32601	1.5775	0.93237
1.57917	1.3259	1.57917	0.932
1.58083	1.32605	1.58083	0.931948
1.5825	1.32552	1.5825	0.931607
1.58417	1.32594	1.58417	0.932218
1.58583	1.32598	1.58583	0.93227
1.5875	1.32603	1.5875	0.93212
1.58917	1.32615	1.58917	0.93187
1.59083	1.32615	1.59083	0.931868
1.5925	1.32627	1.5925	0.932033
1.59417	1.32652	1.59417	0.931799
1.59583	1.32609	1.59583	0.932172
1.5975	1.32661	1.5975	0.932009
1.59917	1.32687	1.59917	0.932192
1.60083	1.32608	1.60083	0.931889
1.6025	1.32669	1.6025	0.932009
1.60417	1.32629	1.60417	0.932208
1.60583	1.32636	1.60583	0.932086
1.6075	1.32641	1.6075	0.931896
1.60917	1.3268	1.60917	0.931877
1.61083	1.32669	1.61083	0.9327
1.6125	1.32683	1.6125	0.932405
1.61417	1.32698	1.61417	0.931921
1.61583	1.32675	1.61583	0.932117
1.6175	1.32653	1.6175	0.932215
1.61917	1.32693	1.61917	0.932455
1.62083	1.32696	1.62083	0.932263
1.6225	1.32683	1.6225	0.932473
1.62417	1.32701	1.62417	0.932335
1.62583	1.32711	1.62583	0.932279
1.6275	1.32702	1.6275	0.932162
1.62917	1.32713	1.62917	0.932347
1.63083	1.32667	1.63083	0.932584
1.6325	1.32733	1.6325	0.932476
1.63417	1.32726	1.63417	0.93237
1.63583	1.32719	1.63583	0.932447
1.6375	1.3269	1.6375	0.932398
1.63917	1.32761	1.63917	0.93246
1.64083	1.32694	1.64083	0.93242
1.6425	1.32743	1.6425	0.932393
1.64417	1.32721	1.64417	0.932647
1.64583	1.32706	1.64583	0.932261
1.6475	1.32759	1.6475	0.932296
1.64917	1.32733	1.64917	0.932414
1.65083	1.32734	1.65083	0.932324
1.6525	1.32675	1.6525	0.932399
1.65417	1.32749	1.65417	0.932478
1.65583	1.32773	1.65583	0.932453
1.6575	1.32776	1.6575	0.932475
1.65917	1.32738	1.65917	0.932421
1.66083	1.32754	1.66083	0.932558
1.6625	1.32751	1.6625	0.932672
1.66417	1.3282	1.66417	0.932775
1.66583	1.32753	1.66583	0.932484
1.6675	1.3276	1.6675	0.93273
1.66917	1.32787	1.66917	0.932842
1.67083	1.32745	1.67083	0.932811
1.6725	1.32785	1.6725	0.932858
1.67417	1.32796	1.67417	0.93241
1.67583	1.32772	1.67583	0.933229
1.6775	1.32819	1.6775	0.933146
1.67917	1.32791	1.67917	0.93319
1.68083	1.32837	1.68083	0.933017
1.6825	1.32779	1.6825	0.932951
1.68417	1.328	1.68417	0.933076
1.68583	1.32799	1.68583	0.933372
1.6875	1.32848	1.6875	0.933182
1.68917	1.32804	1.68917	0.932991
1.69083	1.32841	1.69083	0.933119
1.6925	1.32806	1.6925	0.933496
1.69417	1.32835	1.69417	0.93349
1.69583	1.32845	1.69583	0.933309
1.6975	1.32818	1.6975	0.933331
1.69917	1.32827	1.69917	0.933127
1.70083	1.32798	1.70083	0.933187
1.7025	1.32858	1.7025	0.933485
1.70417	1.32883	1.70417	0.933322
1.70583	1.32849	1.70583	0.933438
1.7075	1.32895	1.7075	0.933349
1.70917	1.3288	1.70917	0.933615
1.71083	1.32891	1.71083	0.933387
1.7125	1.32878	1.7125	0.933632
1.71417	1.32875	1.71417	0.933635
1.71583	1.32934	1.71583	0.933534
1.7175	1.32887	1.7175	0.933564
1.71917	1.32869	1.71917	0.933587
1.72083	1.32899	1.72083	0.933762
1.7225	1.32954	1.7225	0.933528
1.72417	1.32926	1.72417	0.933952
1.72583	1.32967	1.72583	0.933522
1.7275	1.32959	1.7275	0.933814
1.72917	1.32977	1.72917	0.933784
1.73083	1.32932	1.73083	0.933807
1.7325	1.32971	1.7325	0.934353
1.73417	1.32969	1.73417	0.933561
1.73583	1.32937	1.73583	0.933913
1.7375	1.32969	1.7375	0.934033
1.73917	1.32918	1.73917	0.933823
1.74083	1.32953	1.74083	0.933752
1.7425	1.32967	1.7425	0.93396
1.74417	1.32983	1.74417	0.933815
1.74583	1.32959	1.74583	0.933997
1.7475	1.32983	1.7475	0.933871
1.74917	1.32994	1.74917	0.934403
1.75083	1.3298	1.75083	0.93415
1.7525	1.33014	1.7525	0.934205
1.75417	1.32944	1.75417	0.934156
1.75583	1.33009	1.75583	0.934255
1.7575	1.32963	1.7575	0.934586
1.75917	1.32987	1.75917	0.934203
1.76083	1.33001	1.76083	0.934475
1.7625	1.33075	1.7625	0.934753
1.76417	1.33002	1.76417	0.934486
1.76583	1.33036	1.76583	0.934533
1.7675	1.33049	1.7675	0.934488
1.76917	1.3307	1.76917	0.934555
1.77083	1.33064	1.77083	0.934751
1.7725	1.3304	1.7725	0.934851
1.77417	1.3302	1.77417	0.934857
1.77583	1.33074	1.77583	0.934488
1.7775	1.33083	1.7775	0.934891
1.77917	1.33094	1.77917	0.93476
1.78083	1.33046	1.78083	0.934921
1.7825	1.33073	1.7825	0.934741
1.78417	1.33094	1.78417	0.934432
1.78583	1.33079	1.78583	0.935119
1.7875	1.33117	1.7875	0.935036
1.78917	1.33102	1.78917	0.93502
1.79083	1.33113	1.79083	0.935019
1.7925	1.33108	1.7925	0.935319
1.79417	1.33098	1.79417	0.934979
1.79583	1.33137	1.79583	0.935026
1.7975	1.3313	1.7975	0.935055
1.79917	1.33158	1.79917	0.935264
1.80083	1.33089	1.80083	0.935206
1.8025	1.3311	1.8025	0.93523
1.80417	1.33135	1.80417	0.935211
1.80583	1.33114	1.80583	0.935348
1.8075	1.33115	1.8075	0.935111
1.80917	1.33099	1.80917	0.935233
1.81083	1.33101	1.81083	0.935335
1.8125	1.33114	1.8125	0.935443
1.81417	1.33141	1.81417	0.935427
1.81583	1.33154	1.81583	0.935123
1.8175	1.33165	1.8175	0.935171
1.81917	1.3316	1.81917	0.935246
1.82083	1.33184	1.82083	0.935201
1.8225	1.33131	1.8225	0.935493
1.82417	1.33157	1.82417	0.935442
1.82583	1.33153	1.82583	0.935254
1.8275	1.33198	1.8275	0.935626
1.82917	1.33187	1.82917	0.935552
1.83083	1.33204	1.83083	0.935924
1.8325	1.33163	1.8325	0.935523
1.83417	1.33205	1.83417	0.935667
1.83583	1.33227	1.83583	0.935873
1.8375	1.33186	1.8375	0.935613
1.83917	1.33207	1.83917	0.935777
1.84083	1.33235	1.84083	0.936202
1.8425	1.33213	1.8425	0.93599
1.84417	1.3323	1.84417	0.935882
1.84583	1.33266	1.84583	0.935734
1.8475	1.33217	1.8475	0.935685
1.84917	1.33246	1.84917	0.935843
1.85083	1.33237	1.85083	0.935988
1.8525	1.33258	1.8525	0.935892
1.85417	1.3327	1.85417	0.935964
1.85583	1.3325	1.85583	0.935934
1.8575	1.33237	1.8575	0.93575
1.85917	1.33269	1.85917	0.935822
1.86083	1.3328	1.86083	0.935768
1.8625	1.33247	1.8625	0.935792
1.86417	1.33252	1.86417	0.935824
1.86583	1.33232	1.86583	0.936075
1.8675	1.3329	1.8675	0.935987
1.86917	1.33272	1.86917	0.936126
1.87083	1.33255	1.87083	0.935839
1.8725	1.33262	1.8725	0.935821
1.87417	1.33283	1.87417	0.935993
1.87583	1.33292	1.87583	0.936086
1.8775	1.33244	1.8775	0.936116
1.87917	1.33311	1.87917	0.93586
1.88083	1.33279	1.88083	0.936101
1.8825	1.33315	1.8825	0.936291
1.88417	1.33357	1.88417	0.936035
1.88583	1.3334	1.88583	0.935873
1.8875	1.33364	1.8875	0.936572
1.88917	1.33341	1.88917	0.936087
1.89083	1.33326	1.89083	0.936454
1.8925	1.33371	1.8925	0.936563
1.89417	1.33375	1.89417	0.936031
1.89583	1.33363	1.89583	0.936455
1.8975	1.33359	1.8975	0.936344
1.89917	1.33323	1.89917	0.936456
1.90083	1.33373	1.90083	0.936148
1.9025	1.33385	1.9025	0.935955
1.90417	1.3335	1.90417	0.936228
1.90583	1.33388	1.90583	0.936291
1.9075	1.33381	1.9075	0.936331
1.90917	1.33409	1.90917	0.936396
1.91083	1.33394	1.91083	0.936396
1.9125	1.33424	1.9125	0.936314
1.91417	1.33439	1.91417	0.93643
1.91583	1.33394	1.91583	0.936252
1.9175	1.3338	1.9175	0.936413
1.91917	1.3344	1.91917	0.936486
1.92083	1.33416	1.92083	0.936265
1.9225	1.3345	1.9225	0.936364
1.92417	1.33411	1.92417	0.936765
1.92583	1.33469	1.92583	0.936711
1.9275	1.33459	1.9275	0.936565
1.92917	1.33385	1.92917	0.936886
1.93083	1.33455	1.93083	0.936516
1.9325	1.33432	1.9325	0.936363
1.93417	1.33452	1.93417	0.937031
1.93583	1.33446	1.93583	0.93674
1.9375	1.33446	1.9375	0.936879
1.93917	1.33462	1.93917	0.936552
1.94083	1.33479	1.94083	0.93689
1.9425	1.33501	1.9425	0.937116
1.94417	1.33457	1.94417	0.936824
1.94583	1.33479	1.94583	0.936723
1.9475	1.33503	1.9475	0.936958
1.94917	1.33523	1.94917	0.936976
1.95083	1.33503	1.95083	0.936842
1.9525	1.33492	1.9525	0.936915
1.95417	1.33491	1.95417	0.936805
1.95583	1.33504	1.95583	0.936962
1.9575	1.33486	1.9575	0.936988
1.95917	1.33548	1.95917	0.937052
1.96083	1.335	1.96083	0.936972
1.9625	1.33507	1.9625	0.93682
1.96417	1.33529	1.96417	0.93728
1.96583	1.33542	1.96583	0.936902
1.9675	1.33555	1.9675	0.937024
1.96917	1.33538	1.96917	0.937072
1.97083	1.33592	1.97083	0.937143
1.9725	1.33563	1.9725	0.937426
1.97417	1.33567	1.97417	0.937037
1.97583	1.33564	1.97583	0.937091
1.9775	1.33549	1.9775	0.937132
1.97917	1.3355	1.97917	0.937097
1.98083	1.33541	1.98083	0.937068
1.9825	1.33592	1.9825	0.93695
1.98417	1.33567	1.98417	0.937103
1.98583	1.33579	1.98583	0.937194
1.9875	1.33576	1.9875	0.937154
1.98917	1.33598	1.98917	0.937229
1.99083	1.33612	1.99083	0.937383
1.9925	1.3365	1.9925	0.937162
1.99417	1.3361	1.99417	0.937071
1.99583	1.33598	1.99583	0.937209
1.9975	1.33604	1.9975	0.937072
1.99917	1.33601	1.99917	0.937202
2.00083	1.33668	2.00083	0.93729
2.0025	1.33653	2.0025	0.937363
2.00417	1.33637	2.00417	0.937115
2.00583	1.33668	2.00583	0.937433
2.0075	1.33615	2.0075	0.937256
2.00917	1.33694	2.00917	0.937504
2.01083	1.33675	2.01083	0.937671
2.0125	1.33646	2.0125	0.937742
2.01417	1.33652	2.01417	0.937579
2.01583	1.33684	2.01583	0.937645
2.0175	1.33666	2.0175	0.937748
2.01917	1.33661	2.01917	0.937859
2.02083	1.33642	2.02083	0.937729
2.0225	1.33663	2.0225	0.93785
2.02417	1.33687	2.02417	0.937556
2.02583	1.33642	2.02583	0.937599
2.0275	1.33649	2.0275	0.937752
2.02917	1.33694	2.02917	0.937775
2.03083	1.33637	2.03083	0.937763
2.0325	1.33691	2.0325	0.937953
2.03417	1.33676	2.03417	0.937615
2.03583	1.33662	2.03583	0.937782
2.0375	1.3366	2.0375	0.938196
2.03917	1.33704	2.03917	0.938055
2.04083	1.33723	2.04083	0.937993
2.0425	1.33676	2.0425	0.937883
2.04417	1.3373	2.04417	0.937716
2.04583	1.33767	2.04583	0.937638
2.0475	1.33751	2.0475	0.937945
2.04917	1.33741	2.04917	0.938216
2.05083	1.33724	2.05083	0.937964
2.0525	1.33709	2.0525	0.938092
2.05417	1.33728	2.05417	0.938124
2.05583	1.33775	2.05583	0.938017
2.0575	1.33757	2.0575	0.938028
2.05917	1.33763	2.05917	0.938239
2.06083	1.33778	2.06083	0.93817
2.0625	1.33743	2.0625	0.938484
2.06417	1.33803	2.06417	0.938424
2.06583	1.33778	2.06583	0.938177
2.0675	1.33797	2.0675	0.938469
2.06917	1.33816	2.06917	0.938677
2.07083	1.3381	2.07083	0.938626
2.0725	1.33795	2.0725	0.93839
2.07417	1.33824	2.07417	0.938636
2.07583	1.33849	2.07583	0.938418
2.0775	1.33809	2.0775	0.938331
2.07917	1.33797	2.07917	0.938703
2.08083	1.33788	2.08083	0.938303
2.0825	1.33825	2.0825	0.938315
2.08417	1.33813	2.08417	0.938674
2.08583	1.33796	2.08583	0.938529
2.0875	1.33828	2.0875	0.938636
2.08917	1.33813	2.08917	0.938797
2.09083	1.33836	2.09083	0.93884
2.0925	1.33809	2.0925	0.938745
2.09417	1.33815	2.09417	0.938792
2.09583	1.33822	2.09583	0.938823
2.0975	1.33812	2.0975	0.938751
2.09917	1.33821	2.09917	0.938911
2.10083	1.33832	2.10083	0.938501
2.1025	1.33877	2.1025	0.938755
2.10417	1.33884	2.10417	0.938796
2.10583	1.33858	2.10583	0.938598
2.1075	1.33832	2.1075	0.938772
2.10917	1.3388	2.10917	0.938808
2.11083	1.33866	2.11083	0.938918
2.1125	1.33874	2.1125	0.93902
2.11417	1.33865	2.11417	0.938851
2.11583	1.33924	2.11583	0.938829
2.1175	1.33964	2.1175	0.939214
2.11917	1.33933	2.11917	0.938634
2.12083	1.3391	2.12083	0.939008
2.1225	1.33876	2.1225	0.939214
2.12417	1.33924	2.12417	0.93894
2.12583	1.3391	2.12583	0.93915
2.1275	1.33928	2.1275	0.939284
2.12917	1.33898	2.12917	0.938863
2.13083	1.33895	2.13083	0.939103
2.1325	1.33912	2.1325	0.938998
2.13417	1.33938	2.13417	0.938792
2.13583	1.33936	2.13583	0.938924
2.1375	1.3395	2.1375	0.939234
2.13917	1.33947	2.13917	0.939454
2.14083	1.33992	2.14083	0.939303
2.1425	1.33956	2.1425	0.939133
2.14417	1.34043	2.14417	0.939024
2.14583	1.34008	2.14583	0.939269
2.1475	1.33985	2.1475	0.939265
2.14917	1.34012	2.14917	0.939264
2.15083	1.33991	2.15083	0.939072
2.1525	1.34031	2.1525	0.93915
2.15417	1.3403	2.15417	0.939388
2.15583	1.3405	2.15583	0.939464
2.1575	1.33988	2.1575	0.93927
2.15917	1.34057	2.15917	0.939284
2.16083	1.34037	2.16083	0.939286
2.1625	1.34048	2.1625	0.939068
2.16417	1.34024	2.16417	0.939143
2.16583	1.34058	2.16583	0.939291
2.1675	1.34084	2.1675	0.939363
2.16917	1.34083	2.16917	0.939332
2.17083	1.34064	2.17083	0.939434
2.1725	1.34071	2.1725	0.938992
2.17417	1.34113	2.17417	0.939563
2.17583	1.34096	2.17583	0.939642
2.1775	1.34103	2.1775	0.939237
2.17917	1.34092	2.17917	0.939133
2.18083	1.34122	2.18083	0.939354
2.1825	1.34095	2.1825	0.939424
2.18417	1.3414	2.18417	0.939648
2.18583	1.34112	2.18583	0.939627
2.1875	1.34156	2.1875	0.939809
2.18917	1.34127	2.18917	0.93978
2.19083	1.34128	2.19083	0.939588
2.1925	1.34161	2.1925	0.939617
2.19417	1.34141	2.19417	0.939488
2.19583	1.34156	2.19583	0.93936
2.1975	1.34109	2.1975	0.940002
2.19917	1.34169	2.19917	0.939632
2.20083	1.34155	2.20083	0.939516
2.2025	1.34136	2.2025	0.939688
2.20417	1.34144	2.20417	0.939491
2.20583	1.3419	2.20583	0.939827
2.2075	1.34149	2.2075	0.939293
2.20917	1.34171	2.20917	0.939235
2.21083	1.34181	2.21083	0.939476
2.2125	1.34186	2.2125	0.939376
2.21417	1.34172	2.21417	0.939376
2.21583	1.34195	2.21583	0.939201
2.2175	1.34217	2.2175	0.939629
2.21917	1.3417	2.21917	0.939538
2.22083	1.34233	2.22083	0.939456
2.2225	1.34228	2.2225	0.939365
2.22417	1.34219	2.22417	0.939348
2.22583	1.34241	2.22583	0.939246
2.2275	1.34215	2.2275	0.939316
2.22917	1.34239	2.22917	0.939226
2.23083	1.34237	2.23083	0.939516
2.2325	1.34256	2.2325	0.939009
2.23417	1.34245	2.23417	0.939197
2.23583	1.3429	2.23583	0.939233
2.2375	1.34257	2.2375	0.939251
2.23917	1.34259	2.23917	0.939162
2.24083	1.34266	2.24083	0.939078
2.2425	1.34259	2.2425	0.938838
2.24417	1.34275	2.24417	0.93923
2.24583	1.34241	2.24583	0.939
2.2475	1.34269	2.2475	0.939121
2.24917	1.34334	2.24917	0.939511
2.25083	1.34267	2.25083	0.939034
2.2525	1.343	2.2525	0.938893
2.25417	1.34332	2.25417	0.938917
2.25583	1.34299	2.25583	0.939308
2.2575	1.34332	2.2575	0.939287
2.25917	1.3429	2.25917	0.939276
2.26083	1.34304	2.26083	0.939256
2.2625	1.34274	2.2625	0.939094
2.26417	1.3432	2.26417	0.939463
2.26583	1.34354	2.26583	0.939241
2.2675	1.34354	2.2675	0.939349
2.26917	1.34303	2.26917	0.939333
2.27083	1.34328	2.27083	0.9392
2.2725	1.34347	2.2725	0.939318
2.27417	1.34364	2.27417	0.939339
2.27583	1.34296	2.27583	0.93888
2.2775	1.34375	2.2775	0.93952
2.27917	1.34376	2.27917	0.939287
2.28083	1.34398	2.28083	0.939221
2.2825	1.34383	2.2825	0.939278
2.28417	1.34396	2.28417	0.939099
2.28583	1.3441	2.28583	0.939275
2.2875	1.34403	2.2875	0.939417
2.28917	1.34437	2.28917	0.939132
2.29083	1.34409	2.29083	0.939338
2.2925	1.34419	2.2925	0.939204
2.29417	1.34371	2.29417	0.939352
2.29583	1.34453	2.29583	0.939149
2.2975	1.34437	2.2975	0.93899
2.29917	1.34429	2.29917	0.939083
2.30083	1.34465	2.30083	0.939231
2.3025	1.34465	2.3025	0.939424
2.30417	1.34451	2.30417	0.938954
2.30583	1.34477	2.30583	0.939169
2.3075	1.34417	2.3075	0.939177
2.30917	1.34453	2.30917	0.939067
2.31083	1.34491	2.31083	0.938886
2.3125	1.34464	2.3125	0.939252
2.31417	1.34431	2.31417	0.939265
2.31583	1.34511	2.31583	0.939011
2.3175	1.34473	2.3175	0.939122
2.31917	1.34464	2.31917	0.939067
2.32083	1.34528	2.32083	0.938874
2.3225	1.34512	2.3225	0.938933
2.32417	1.34516	2.32417	0.938761
2.32583	1.34527	2.32583	0.938955
2.3275	1.34488	2.3275	0.938997
2.32917	1.34513	2.32917	0.939024
2.33083	1.34533	2.33083	0.939019
2.3325	1.34552	2.3325	0.938958
2.33417	1.3457	2.33417	0.938842
2.33583	1.34522	2.33583	0.939211
2.3375	1.34559	2.3375	0.939096
2.33917	1.34526	2.33917	0.939314
2.34083	1.34516	2.34083	0.939282
2.3425	1.34546	2.3425	0.938856
2.34417	1.34586	2.34417	0.939383
2.34583	1.34542	2.34583	0.939225
2.3475	1.34569	2.3475	0.939252
2.34917	1.3457	2.34917	0.939195
2.35083	1.3459	2.35083	0.93905
2.3525	1.34534	2.3525	0.938963
2.35417	1.3456	2.35417	0.939165
2.35583	1.34555	2.35583	0.939365
2.3575	1.34613	2.3575	0.939295
2.35917	1.34603	2.35917	0.9391
2.36083	1.34632	2.36083	0.938964
2.3625	1.34577	2.3625	0.939303
2.36417	1.34578	2.36417	0.939166
2.36583	1.34603	2.36583	0.939112
2.3675	1.34627	2.3675	0.938961
2.36917	1.34596	2.36917	0.939071
2.37083	1.34652	2.37083	0.938985
2.3725	1.34627	2.3725	0.939167
2.37417	1.34681	2.37417	0.939035
2.37583	1.34631	2.37583	0.939166
2.3775	1.34669	2.3775	0.939302
2.37917	1.34681	2.37917	0.938966
2.38083	1.34623	2.38083	0.938945
2.3825	1.34683	2.3825	0.93876
2.38417	1.34692	2.38417	0.939227
2.38583	1.34699	2.38583	0.939088
2.3875	1.34687	2.3875	0.939234
2.38917	1.34725	2.38917	0.93906
2.39083	1.34699	2.39083	0.939414
2.3925	1.3472	2.3925	0.939127
2.39417	1.34711	2.39417	0.939171
2.39583	1.34679	2.39583	0.939072
2.3975	1.34748	2.3975	0.939113
2.39917	1.34735	2.39917	0.939468
2.40083	1.34769	2.40083	0.939262
2.4025	1.34756	2.4025	0.939425
2.40417	1.34775	2.40417	0.939053
2.40583	1.34754	2.40583	0.939043
2.4075	1.34733	2.4075	0.93943
2.40917	1.34797	2.40917	0.939151
2.41083	1.34824	2.41083	0.939412
2.4125	1.34746	2.4125	0.939164
2.41417	1.34797	2.41417	0.939397
2.41583	1.34768	2.41583	0.939163
2.4175	1.34817	2.4175	0.939381
2.41917	1.34777	2.41917	0.939315
2.42083	1.34825	2.42083	0.93979
2.4225	1.34822	2.4225	0.939462
2.42417	1.34817	2.42417	0.93966
2.42583	1.34876	2.42583	0.939712
2.4275	1.34877	2.4275	0.939785
2.42917	1.34883	2.42917	0.939927
2.43083	1.34868	2.43083	0.93965
2.4325	1.34895	2.4325	0.939827
2.43417	1.34881	2.43417	0.939536
2.43583	1.34834	2.43583	0.93964
2.4375	1.34863	2.4375	0.939607
2.43917	1.34879	2.43917	0.939893
2.44083	1.34895	2.44083	0.939627
2.4425	1.34884	2.4425	0.939328
2.44417	1.34908	2.44417	0.939755
2.44583	1.34959	2.44583	0.939378
2.4475	1.34905	2.4475	0.93984
2.44917	1.34919	2.44917	0.939641
2.45083	1.34927	2.45083	0.9395
2.4525	1.34935	2.4525	0.939716
2.45417	1.34912	2.45417	0.939606
2.45583	1.34948	2.45583	0.939872
2.4575	1.34892	2.4575	0.940035
2.45917	1.34969	2.45917	0.939724
2.46083	1.3495	2.46083	0.93998
2.4625	1.34953	2.4625	0.9397
2.46417	1.3497	2.46417	0.939771
2.46583	1.34943	2.46583	0.939944
2.4675	1.34936	2.4675	0.939806
2.46917	1.3499	2.46917	0.939738
2.47083	1.35008	2.47083	0.939813
2.4725	1.3496	2.4725	0.939885
2.47417	1.34983	2.47417	0.940019
2.47583	1.34984	2.47583	0.939954
2.4775	1.3497	2.4775	0.939763
2.47917	1.35006	2.47917	0.939884
2.48083	1.34956	2.48083	0.939713
2.4825	1.35008	2.4825	0.940013
2.48417	1.35058	2.48417	0.939749
2.48583	1.35021	2.48583	0.940142
2.4875	1.35058	2.4875	0.939741
2.48917	1.35002	2.48917	0.939697
2.49083	1.35088	2.49083	0.939983
2.4925	1.35025	2.4925	0.939844
2.49417	1.35065	2.49417	0.939728
2.49583	1.35033	2.49583	0.939798
2.4975	1.35028	2.4975	0.93996
2.49917	1.35035	2.49917	0.939779
2.50083	1.3507	2.50083	0.939845
2.5025	1.35065	2.5025	0.940081
2.50417	1.35084	2.50417	0.939864
2.50583	1.35087	2.50583	0.940176
2.5075	1.35086	2.5075	0.939618
2.50917	1.3506	2.50917	0.939931
2.51083	1.35079	2.51083	0.939865
2.5125	1.35056	2.5125	0.939711
2.51417	1.35077	2.51417	0.939791
2.51583	1.35099	2.51583	0.939656
2.5175	1.35055	2.5175	0.940142
2.51917	1.35118	2.51917	0.940139
2.52083	1.35115	2.52083	0.93993
2.5225	1.35117	2.5225	0.940104
2.52417	1.35066	2.52417	0.940052
2.52583	1.35125	2.52583	0.940339
2.5275	1.35128	2.5275	0.940106
2.52917	1.3512	2.52917	0.940271
2.53083	1.35144	2.53083	0.940238
2.5325	1.35138	2.5325	0.940226
2.53417	1.35178	2.53417	0.940263
2.53583	1.35123	2.53583	0.939908
2.5375	1.35154	2.5375	0.940446
2.53917	1.35145	2.53917	0.93998
2.54083	1.35168	2.54083	0.939731
2.5425	1.35179	2.5425	0.939932
2.54417	1.35183	2.54417	0.939982
2.54583	1.35134	2.54583	0.939994
2.5475	1.35158	2.5475	0.940192
2.54917	1.35171	2.54917	0.939905
2.55083	1.35141	2.55083	0.939967
2.5525	1.35192	2.5525	0.939935
2.55417	1.35183	2.55417	0.939936
2.55583	1.35239	2.55583	0.939783
2.5575	1.35228	2.5575	0.939941
2.55917	1.35215	2.55917	0.939905
2.56083	1.35201	2.56083	0.940133
2.5625	1.35183	2.5625	0.939667
2.56417	1.35219	2.56417	0.939833
2.56583	1.35239	2.56583	0.939758
2.5675	1.35192	2.5675	0.94019
2.56917	1.35264	2.56917	0.939651
2.57083	1.35265	2.57083	0.940171
2.5725	1.35229	2.5725	0.939952
2.57417	1.35226	2.57417	0.939972
2.57583	1.3528	2.57583	0.939958
2.5775	1.35258	2.5775	0.939938
2.57917	1.3526	2.57917	0.940148
2.58083	1.35253	2.58083	0.940024
2.5825	1.3529	2.5825	0.940249
2.58417	1.35276	2.58417	0.940245
2.58583	1.35254	2.58583	0.940049
2.5875	1.35288	2.5875	0.939669
2.58917	1.35272	2.58917	0.940202
2.59083	1.3528	2.59083	0.939848
2.5925	1.35313	2.5925	0.939966
2.59417	1.35346	2.59417	0.940084
2.59583	1.35328	2.59583	0.939863
2.5975	1.35295	2.5975	0.939996
2.59917	1.3531	2.59917	0.939715
2.60083	1.35337	2.60083	0.94017
2.6025	1.35313	2.6025	0.940197
2.60417	1.35332	2.60417	0.93996
2.60583	1.35334	2.60583	0.939867
2.6075	1.35338	2.6075	0.939836
2.60917	1.35374	2.60917	0.93989
2.61083	1.35363	2.61083	0.939997
2.6125	1.35349	2.6125	0.939789
2.61417	1.35346	2.61417	0.940006
2.61583	1.35374	2.61583	0.939786
2.6175	1.35372	2.6175	0.940027
2.61917	1.35325	2.61917	0.939921
2.62083	1.35346	2.62083	0.940136
2.6225	1.35358	2.6225	0.940086
2.62417	1.35375	2.62417	0.940206
2.62583	1.35356	2.62583	0.940079
2.6275	1.35375	2.6275	0.940182
2.62917	1.35363	2.62917	0.940043
2.63083	1.35395	2.63083	0.939981
2.6325	1.35369	2.6325	0.94021
2.63417	1.35378	2.63417	0.940272
2.63583	1.35408	2.63583	0.939996
2.6375	1.3544	2.6375	0.93977
2.63917	1.35409	2.63917	0.940149
2.64083	1.35426	2.64083	0.940037
2.6425	1.35431	2.6425	0.940347
2.64417	1.35455	2.64417	0.939999
2.64583	1.35398	2.64583	0.940122
2.6475	1.35385	2.6475	0.940159
2.64917	1.35437	2.64917	0.940362
2.65083	1.35458	2.65083	0.939988
2.6525	1.35417	2.6525	0.94021
2.65417	1.35452	2.65417	0.939916
2.65583	1.35463	2.65583	0.939959
2.6575	1.35441	2.6575	0.940094
2.65917	1.35475	2.65917	0.940131
2.66083	1.35479	2.66083	0.940398
2.6625	1.3547	2.6625	0.940069
2.66417	1.35499	2.66417	0.94004
2.66583	1.35489	2.66583	0.940014
2.6675	1.35473	2.6675	0.940069
2.66917	1.35461	2.66917	0.939852
2.67083	1.35509	2.67083	0.940111
2.6725	1.35474	2.6725	0.940029
2.67417	1.35473	2.67417	0.940109
2.67583	1.35522	2.67583	0.94014
2.6775	1.35518	2.6775	0.940153
2.67917	1.35472	2.67917	0.940018
2.68083	1.35502	2.68083	0.940047
2.6825	1.35488	2.6825	0.940388
2.68417	1.35562	2.68417	0.940124
2.68583	1.35516	2.68583	0.940372
2.6875	1.35503	2.6875	0.940419
2.68917	1.35531	2.68917	0.940469
2.69083	1.35527	2.69083	0.940316
2.6925	1.35553	2.6925	0.940423
2.69417	1.35558	2.69417	0.940591
2.69583	1.35575	2.69583	0.940108
2.6975	1.35547	2.6975	0.940259
2.69917	1.35586	2.69917	0.940445
2.70083	1.35581	2.70083	0.940588
2.7025	1.35596	2.7025	0.940439
2.70417	1.35548	2.70417	0.940289
2.70583	1.35582	2.70583	0.940541
2.7075	1.35579	2.7075	0.940638
2.70917	1.35543	2.70917	0.940694
2.71083	1.3561	2.71083	0.940624
2.7125	1.35577	2.7125	0.940557
2.71417	1.3559	2.71417	0.940534
2.71583	1.35609	2.71583	0.940652
2.7175	1.35575	2.7175	0.940544
2.71917	1.35582	2.71917	0.940557
2.72083	1.3561	2.72083	0.940813
2.7225	1.35579	2.7225	0.940545
2.72417	1.35577	2.72417	0.940843
2.72583	1.35624	2.72583	0.940738
2.7275	1.35676	2.7275	0.940732
2.72917	1.35563	2.72917	0.940594
2.73083	1.35638	2.73083	0.940848
2.7325	1.35625	2.7325	0.940518
2.73417	1.35623	2.73417	0.940582
2.73583	1.35625	2.73583	0.940764
2.7375	1.3565	2.7375	0.940828
2.73917	1.35633	2.73917	0.940544
2.74083	1.35691	2.74083	0.940679
2.7425	1.35685	2.7425	0.940714
2.74417	1.35662	2.74417	0.940591
2.74583	1.3571	2.74583	0.940225
2.7475	1.35712	2.7475	0.940505
2.74917	1.35697	2.74917	0.94086
2.75083	1.3567	2.75083	0.940531
2.7525	1.35751	2.7525	0.940542
2.75417	1.35714	2.75417	0.940592
2.75583	1.35648	2.75583	0.940444
2.7575	1.35696	2.7575	0.940435
2.75917	1.35718	2.75917	0.940311
2.76083	1.35726	2.76083	0.940397
2.7625	1.35726	2.7625	0.940234
2.76417	1.35729	2.76417	0.940412
2.76583	1.35681	2.76583	0.939825
2.7675	1.35735	2.7675	0.9401
2.76917	1.35712	2.76917	0.940345
2.77083	1.35791	2.77083	0.940371
2.7725	1.35724	2.7725	0.940253
2.77417	1.35785	2.77417	0.940443
2.77583	1.35787	2.77583	0.940312
2.7775	1.35691	2.7775	0.940366
2.77917	1.35753	2.77917	0.94016
2.78083	1.35768	2.78083	0.940421
2.7825	1.35792	2.7825	0.940106
2.78417	1.35768	2.78417	0.940071
2.78583	1.35774	2.78583	0.940035
2.7875	1.35785	2.7875	0.940508
2.78917	1.35723	2.78917	0.940293
2.79083	1.35766	2.79083	0.940647
2.7925	1.35752	2.7925	0.940153
2.79417	1.35777	2.79417	0.940608
2.79583	1.35827	2.79583	0.940335
2.7975	1.35764	2.7975	0.939849
2.79917	1.35838	2.79917	0.940371
2.80083	1.35793	2.80083	0.940295
2.8025	1.35808	2.8025	0.940436
2.80417	1.35788	2.80417	0.940177
2.80583	1.35824	2.80583	0.940232
2.8075	1.35795	2.8075	0.940441
2.80917	1.35804	2.80917	0.940368
2.81083	1.35824	2.81083	0.940539
2.8125	1.35847	2.8125	0.940471
2.81417	1.35791	2.81417	0.940668
2.81583	1.35839	2.81583	0.940551
2.8175	1.35834	2.8175	0.940283
2.81917	1.35873	2.81917	0.940209
2.82083	1.35824	2.82083	0.940551
2.8225	1.35809	2.8225	0.940264
2.82417	1.35849	2.82417	0.940461
2.82583	1.35856	2.82583	0.940432
2.8275	1.35861	2.8275	0.940288
2.82917	1.35857	2.82917	0.940733
2.83083	1.35877	2.83083	0.940369
2.8325	1.35835	2.8325	0.940425
2.83417	1.35873	2.83417	0.940506
2.83583	1.35882	2.83583	0.940417
2.8375	1.35853	2.8375	0.940467
2.83917	1.35875	2.83917	0.940444
2.84083	1.35874	2.84083	0.940775
2.8425	1.35886	2.8425	0.940697
2.84417	1.35864	2.84417	0.940589
2.84583	1.35892	2.84583	0.940596
2.8475	1.35904	2.8475	0.940597
2.84917	1.35908	2.84917	0.940525
2.85083	1.35881	2.85083	0.940427
2.8525	1.35921	2.8525	0.940663
2.85417	1.35918	2.85417	0.940836
2.85583	1.35865	2.85583	0.94045
2.8575	1.35876	2.8575	0.940697
2.85917	1.35857	2.85917	0.940329
2.86083	1.35889	2.86083	0.940584
2.8625	1.35945	2.8625	0.94089
2.86417	1.35929	2.86417	0.940993
2.86583	1.3593	2.86583	0.940829
2.8675	1.35955	2.8675	0.940512
2.86917	1.35922	2.86917	0.940626
2.87083	1.35898	2.87083	0.94081
2.8725	1.35914	2.8725	0.940732
2.87417	1.35918	2.87417	0.940716
2.87583	1.35933	2.87583	0.940954
2.8775	1.35942	2.8775	0.940738
2.87917	1.35904	2.87917	0.940735
2.88083	1.35954	2.88083	0.940333
2.8825	1.35962	2.8825	0.94064
2.88417	1.35912	2.88417	0.940457
2.88583	1.35927	2.88583	0.940629
2.8875	1.35925	2.8875	0.940732
2.88917	1.3594	2.88917	0.940846
2.89083	1.35968	2.89083	0.940535
2.8925	1.35952	2.8925	0.940977
2.89417	1.35947	2.89417	0.94066
2.89583	1.35946	2.89583	0.940811
2.8975	1.35981	2.8975	0.940857
2.89917	1.35935	2.89917	0.94065
2.90083	1.36007	2.90083	0.940788
2.9025	1.35977	2.9025	0.940609
2.90417	1.35952	2.90417	0.941036
2.90583	1.35956	2.90583	0.941019
2.9075	1.35968	2.9075	0.940858
2.90917	1.35975	2.90917	0.94114
2.91083	1.35973	2.91083	0.940887
2.9125	1.35944	2.9125	0.941178
2.91417	1.35977	2.91417	0.941148
2.91583	1.35974	2.91583	0.941126
2.9175	1.36004	2.9175	0.941579
2.91917	1.3595	2.91917	0.941353
2.92083	1.35921	2.92083	0.941158
2.9225	1.36021	2.9225	0.941444
2.92417	1.35955	2.92417	0.940984
2.92583	1.35995	2.92583	0.941668
2.9275	1.35963	2.9275	0.941301
2.92917	1.35977	2.92917	0.940652
2.93083	1.36007	2.93083	0.941261
2.9325	1.35993	2.9325	0.941046
2.93417	1.35997	2.93417	0.941171
2.93583	1.3602	2.93583	0.941278
2.9375	1.35989	2.9375	0.941369
2.93917	1.36033	2.93917	0.941207
2.94083	1.35989	2.94083	0.941289
2.9425	1.36048	2.9425	0.941668
2.94417	1.36043	2.94417	0.941068
2.94583	1.36	2.94583	0.941286
2.9475	1.36068	2.9475	0.94111
2.94917	1.36055	2.94917	0.941306
2.95083	1.36057	2.95083	0.941259
2.9525	1.36051	2.9525	0.941136
2.95417	1.3607	2.95417	0.941078
2.95583	1.36112	2.95583	0.941198
2.9575	1.36066	2.9575	0.941398
2.95917	1.36071	2.95917	0.941184
2.96083	1.36074	2.96083	0.941732
2.9625	1.36108	2.9625	0.941281
2.96417	1.36121	2.96417	0.941503
2.96583	1.36134	2.96583	0.941364
2.9675	1.36093	2.9675	0.941425
2.96917	1.36103	2.96917	0.941361
2.97083	1.36073	2.97083	0.941505
2.9725	1.36112	2.9725	0.941552
2.97417	1.36099	2.97417	0.941398
2.97583	1.36083	2.97583	0.940927
2.9775	1.3608	2.9775	0.941195
2.97917	1.36076	2.97917	0.94128
2.98083	1.36092	2.98083	0.94141
2.9825	1.36114	2.9825	0.941631
2.98417	1.36161	2.98417	0.941368
2.98583	1.36112	2.98583	0.941166
2.9875	1.36114	2.9875	0.941371
2.98917	1.36148	2.98917	0.941544
2.99083	1.36162	2.99083	0.94133
2.9925	1.36165	2.9925	0.941372
2.99417	1.36148	2.99417	0.941105
2.99583	1.36166	2.99583	0.941209
2.9975	1.36153	2.9975	0.94104
2.99917	1.36196	2.99917	0.941427
3.00083	1.36171	3.00083	0.941148
3.0025	1.36213	3.0025	0.941169
3.00417	1.36171	3.00417	0.941091
3.00583	1.36165	3.00583	0.941202
3.0075	1.36166	3.0075	0.941264
3.00917	1.36186	3.00917	0.941269
3.01083	1.36191	3.01083	0.941433
3.0125	1.36214	3.0125	0.941356
3.01417	1.36162	3.01417	0.941314
3.01583	1.36152	3.01583	0.940987
3.0175	1.36197	3.0175	0.940991
3.01917	1.3617	3.01917	0.941352
3.02083	1.36193	3.02083	0.941385
3.0225	1.3618	3.0225	0.941258
3.02417	1.36184	3.02417	0.941482
3.02583	1.36166	3.02583	0.941323
3.0275	1.3623	3.0275	0.941356
3.02917	1.36211	3.02917	0.941335
3.03083	1.36185	3.03083	0.94143
3.0325	1.36224	3.0325	0.941259
3.03417	1.36205	3.03417	0.941363
3.03583	1.36231	3.03583	0.9414
3.0375	1.36256	3.0375	0.941483
3.03917	1.36234	3.03917	0.941041
3.04083	1.36284	3.04083	0.941463
3.0425	1.36278	3.0425	0.941601
3.04417	1.36225	3.04417	0.941248
3.04583	1.36273	3.04583	0.941824
3.0475	1.36275	3.0475	0.941603
3.04917	1.36225	3.04917	0.941544
3.05083	1.36286	3.05083	0.941569
3.0525	1.36287	3.0525	0.941758
3.05417	1.36292	3.05417	0.941374
3.05583	1.36307	3.05583	0.941531
3.0575	1.36344	3.0575	0.941563
3.05917	1.36317	3.05917	0.941823
3.06083	1.36299	3.06083	0.941548
3.0625	1.36302	3.0625	0.941469
3.06417	1.3634	3.06417	0.941488
3.06583	1.3631	3.06583	0.941357
3.0675	1.3634	3.0675	0.941461
3.06917	1.36297	3.06917	0.941472
3.07083	1.36304	3.07083	0.941636
3.0725	1.36311	3.0725	0.94166
3.07417	1.36331	3.07417	0.941303
3.07583	1.36312	3.07583	0.941273
3.0775	1.36385	3.0775	0.941416
3.07917	1.36338	3.07917	0.941188
3.08083	1.36318	3.08083	0.941336
3.0825	1.36356	3.0825	0.941285
3.08417	1.36357	3.08417	0.941163
3.08583	1.36324	3.08583	0.941319
3.0875	1.36352	3.0875	0.941295
3.08917	1.36337	3.08917	0.941502
3.09083	1.36357	3.09083	0.941261
3.0925	1.36428	3.0925	0.94126
3.09417	1.36403	3.09417	0.941289
3.09583	1.36349	3.09583	0.941184
3.0975	1.36406	3.0975	0.941321
3.09917	1.36412	3.09917	0.940996
3.10083	1.364	3.10083	0.941098
3.1025	1.36367	3.1025	0.941132
3.10417	1.3638	3.10417	0.941029
3.10583	1.36364	3.10583	0.941335
3.1075	1.36412	3.1075	0.941191
3.10917	1.36381	3.10917	0.940944
3.11083	1.36383	3.11083	0.941075
3.1125	1.36391	3.1125	0.941185
3.11417	1.36437	3.11417	0.940981
3.11583	1.36368	3.11583	0.941341
3.1175	1.36443	3.1175	0.940831
3.11917	1.36446	3.11917	0.941265
3.12083	1.36444	3.12083	0.941439
3.1225	1.36441	3.1225	0.94088
3.12417	1.36443	3.12417	0.941243
3.12583	1.36454	3.12583	0.941154
3.1275	1.36447	3.1275	0.941187
3.12917	1.36475	3.12917	0.94105
3.13083	1.36495	3.13083	0.940751
3.1325	1.36445	3.1325	0.941158
3.13417	1.36469	3.13417	0.94105
3.13583	1.36498	3.13583	0.941079
3.1375	1.36502	3.1375	0.941108
3.13917	1.36449	3.13917	0.941268
3.14083	1.36512	3.14083	0.940843
3.1425	1.36485	3.1425	0.941096
3.14417	1.36474	3.14417	0.940895
3.14583	1.36427	3.14583	0.941039
3.1475	1.36513	3.1475	0.941223
3.14917	1.36517	3.14917	0.941285
3.15083	1.36532	3.15083	0.941328
3.1525	1.36529	3.1525	0.94135
3.15417	1.36512	3.15417	0.941072
3.15583	1.36528	3.15583	0.941253
3.1575	1.36551	3.1575	0.94112
3.15917	1.36533	3.15917	0.941038
3.16083	1.36532	3.16083	0.941394
3.1625	1.36545	3.1625	0.941236
3.16417	1.36502	3.16417	0.94074
3.16583	1.36513	3.16583	0.941347
3.1675	1.36515	3.1675	0.941302
3.16917	1.36547	3.16917	0.94114
3.17083	1.36573	3.17083	0.941136
3.1725	1.36548	3.1725	0.941227
3.17417	1.36593	3.17417	0.941284
3.17583	1.36528	3.17583	0.941208
3.1775	1.36562	3.1775	0.941409
3.17917	1.36542	3.17917	0.941367
3.18083	1.36575	3.18083	0.941272
3.1825	1.36544	3.1825	0.941537
3.18417	1.36565	3.18417	0.94127
3.18583	1.36604	3.18583	0.941189
3.1875	1.36596	3.1875	0.941414
3.18917	1.36608	3.18917	0.941235
3.19083	1.36579	3.19083	0.941217
3.1925	1.36611	3.1925	0.94146
3.19417	1.36629	3.19417	0.941447
3.19583	1.3661	3.19583	0.941578
3.1975	1.36635	3.1975	0.941187
3.19917	1.36597	3.19917	0.94127
3.20083	1.36614	3.20083	0.941421
3.2025	1.36634	3.2025	0.941424
3.20417	1.36618	3.20417	0.941494
3.20583	1.36653	3.20583	0.941476
3.2075	1.36655	3.2075	0.941554
3.20917	1.36686	3.20917	0.941265
3.21083	1.36604	3.21083	0.941384
3.2125	1.36653	3.2125	0.941474
3.21417	1.36631	3.21417	0.941509
3.21583	1.36624	3.21583	0.941588
3.2175	1.36667	3.2175	0.941377
3.21917	1.36678	3.21917	0.941523
3.22083	1.36648	3.22083	0.941363
3.2225	1.36665	3.2225	0.94171
3.22417	1.36615	3.22417	0.941597
3.22583	1.3664	3.22583	0.941534
3.2275	1.36613	3.2275	0.941489
3.22917	1.36635	3.22917	0.941499
3.23083	1.3666	3.23083	0.941435
3.2325	1.36687	3.2325	0.941733
3.23417	1.36669	3.23417	0.941355
3.23583	1.36674	3.23583	0.941346
3.2375	1.36694	3.2375	0.941677
3.23917	1.36659	3.23917	0.941664
3.24083	1.36691	3.24083	0.941768
3.2425	1.36685	3.2425	0.941803
3.24417	1.36676	3.24417	0.941572
3.24583	1.36667	3.24583	0.941805
3.2475	1.36684	3.2475	0.941718
3.24917	1.3667	3.24917	0.941781
3.25083	1.3668	3.25083	0.941776
3.2525	1.36701	3.2525	0.941589
3.25417	1.36758	3.25417	0.941749
3.25583	1.36695	3.25583	0.941805
3.2575	1.36746	3.2575	0.941742
3.25917	1.36694	3.25917	0.941896
3.26083	1.36724	3.26083	0.941796
3.2625	1.36721	3.2625	0.941876
3.26417	1.36765	3.26417	0.941816
3.26583	1.36734	3.26583	0.941975
3.2675	1.36725	3.2675	0.9418
3.26917	1.36714	3.26917	0.942212
3.27083	1.3677	3.27083	0.94171
3.2725	1.3671	3.2725	0.941812
3.27417	1.36761	3.27417	0.941923
3.27583	1.3674	3.27583	0.942089
3.2775	1.36702	3.2775	0.941903
3.27917	1.36731	3.27917	0.941692
3.28083	1.3674	3.28083	0.941972
3.2825	1.36772	3.2825	0.941913
3.28417	1.36741	3.28417	0.942103
3.28583	1.36727	3.28583	0.942001
3.2875	1.36768	3.2875	0.942001
3.28917	1.36779	3.28917	0.942067
3.29083	1.36763	3.29083	0.941932
3.2925	1.36763	3.2925	0.941869
3.29417	1.36787	3.29417	0.941791
3.29583	1.36746	3.29583	0.942092
3.2975	1.36759	3.2975	0.94201
3.29917	1.36749	3.29917	0.941843
3.30083	1.36768	3.30083	0.9419
3.3025	1.36729	3.3025	0.941748
3.30417	1.36767	3.30417	0.941794
3.30583	1.36764	3.30583	0.941674
3.3075	1.36761	3.3075	0.941781
3.30917	1.36807	3.30917	0.941889
3.31083	1.36794	3.31083	0.941656
3.3125	1.36768	3.3125	0.941626
3.31417	1.36808	3.31417	0.941567
3.31583	1.36774	3.31583	0.941707
3.3175	1.36785	3.3175	0.941852
3.31917	1.36838	3.31917	0.941335
3.32083	1.3689	3.32083	0.941694
3.3225	1.36848	3.3225	0.941593
3.32417	1.36795	3.32417	0.941516
3.32583	1.36892	3.32583	0.941522
3.3275	1.3688	3.3275	0.941491
3.32917	1.36799	3.32917	0.941409
[truncated: 10,120 more rows]
