# Supplementary material for: Data-informed discovery of hydrolytic nanozymes
Source: Nat Commun. 2022 Feb 11;13:827. doi: 10.1038/s41467-022-28344-2 (PMC8837776; doi:10.1038/s41467-022-28344-2)
Supplement: Supplementary file 4 — Source Data [file 41467_2022_28344_MOESM4_ESM.zip › Source Data_NCOMMS-21-01890A/Fig. S9/S9c.xlsx]

## Sheet: Sheet9
Application: Tecan i-control				Tecan i-control , 1.11.1.0
Device: infinite 200Pro				Serial number: 1512001148				Serial number of connected stacker:
Firmware: V_3.40_01/15_Infinite (Dec 23 2014/12.45.11)				MAI, V_3.40_01/15_Infinite (Dec 23 2014/12.45.11)
Date:	2018-09-28
Time:	22:26:34
System				DELL-PC
User				dell-PC\dell
Plate				Costar 96 Flat Bottom Transparent Polystyrene Cat. No.: 3361/3590/9018/3591/9017/3641/3628/3370/2507/2509/2503/9017/9018/3641/3598/3599/3585/3595/3300/3474 [COS96ft.pdfx]
Plate-ID (Stacker)
Shaking (Linear) Duration:				10	s
Shaking (Linear) Amplitude:				1	mm
Label: Label1
Mode				Absorbance
Wavelength				400	nm
Bandwidth				9	nm
Number of Flashes				25
Settle Time				0	ms
Part of Plate				A1-C12; D1-H9
Start Time:	2018/9/28 22:26:44
	Temperature: 28.3 °C
<>	1	2	3	4	5	6	7	8	9	10	11	12
A	2.6686	2.6938	2.7006	0.155	0.1584	0.1567	0.349	0.2844	0.2572	0.4201	0.4149	0.4277
B	0.8443	0.8502	0.8507	0.1646	0.1616	0.1616	0.1901	0.1926	0.1873	0.8754	0.8313	0.8215
C	3.3759	3.2714	3.3302	0.1714	0.1721	0.1722	0.9517	0.578	0.4702	1.4915	1.5208	1.4852
D	3.99	3.8683	3.8507	0.2433	0.2413	0.244	0.3668	0.3157	0.3114
E	3.636	3.61	3.611	0.1833	0.193	0.1859	0.4595	0.3901	0.2911
F	3.9555	3.8043	3.9659	0.4472	0.4697	0.4743	3.3916	3.6531	1.4951
G	3.9239	3.7461	3.6947	0.2032	0.2035	0.2029	3.5621	3.0892	3.3542
H	3.87	3.7616	3.8196	0.1966	0.2019	0.1978	2.8535	1.9724	3.4183
End Time:	2018/9/28 22:27:50
Movement				Move Plate Out

## Sheet: Sheet8
Application: Tecan i-control				Tecan i-control , 1.11.1.0
Device: infinite 200Pro				Serial number: 1512001148				Serial number of connected stacker:
Firmware: V_3.40_01/15_Infinite (Dec 23 2014/12.45.11)				MAI, V_3.40_01/15_Infinite (Dec 23 2014/12.45.11)
Date:	2018-09-28
Time:	22:24:40
System				DELL-PC
User				dell-PC\dell
Plate				Costar 96 Flat Bottom Transparent Polystyrene Cat. No.: 3361/3590/9018/3591/9017/3641/3628/3370/2507/2509/2503/9017/9018/3641/3598/3599/3585/3595/3300/3474 [COS96ft.pdfx]
Plate-ID (Stacker)
Shaking (Linear) Duration:				10	s
Shaking (Linear) Amplitude:				1	mm
Label: Label1
Mode				Absorbance
Wavelength				400	nm
Bandwidth				9	nm
Number of Flashes				25
Settle Time				0	ms
Start Time:	2018/9/28 22:24:50
	Temperature: 27.8 °C
<>	1	2	3	4	5	6	7	8	9	10	11	12
A	0.1749	0.1752	0.1475	3.6922	3.7093	3.6244	0.8588	0.8745	0.857	3.8515	3.7063	3.8005
B	0.1109	0.1695	0.1672	0.6868	0.6408	0.7137	0.9208	0.9419	0.92	1.2376	1.2376	1.2513
C	0.1666	0.1891	0.1734	3.6047	3.6751	3.5908	0.9109	0.9548	0.909	3.8838	3.73	3.821
D	0.2692	0.2757	0.2743	3.6025	3.5762	3.6036	0.9622	0.9946	0.9953	3.7111	3.7297	3.6985
E	0.1796	0.1878	0.1781	3.571	3.5797	3.567	0.9269	0.9126	0.9118	3.7517	3.7292	3.6948
F	0.6339	0.5983	0.6001	3.5878	3.6291	3.5576	1.0886	1.0418	1.0729	3.7914	3.6899	3.7444
G	0.1902	0.1912	0.2052	3.5932	3.6222	3.5773	0.9439	0.9396	0.9849	3.6409	3.6731	3.6763
H	0.1867	0.1841	0.1864	3.5883	3.6545	3.612	0.9362	0.9585	0.9789	3.8601	3.7376	3.8677
				4 h
End Time:	2018/9/28 22:26:08
Movement				Move Plate Out

## Sheet: Sheet7
Application: Tecan i-control				Tecan i-control , 1.11.1.0
Device: infinite 200Pro				Serial number: 1512001148				Serial number of connected stacker:
Firmware: V_3.40_01/15_Infinite (Dec 23 2014/12.45.11)				MAI, V_3.40_01/15_Infinite (Dec 23 2014/12.45.11)
Date:	2018-09-28
Time:	21:30:09
System				DELL-PC
User				dell-PC\dell
Plate				Costar 96 Flat Bottom Transparent Polystyrene Cat. No.: 3361/3590/9018/3591/9017/3641/3628/3370/2507/2509/2503/9017/9018/3641/3598/3599/3585/3595/3300/3474 [COS96ft.pdfx]
Plate-ID (Stacker)
Shaking (Linear) Duration:				10	s
Shaking (Linear) Amplitude:				1	mm
Label: Label1
Mode				Absorbance
Wavelength				400	nm
Bandwidth				9	nm
Number of Flashes				25
Settle Time				0	ms
Part of Plate				A1-C12; D1-H9
Start Time:	2018/9/28 21:30:19
	Temperature: 27.8 °C
<>	1	2	3	4	5	6	7	8	9	10	11	12
A	2.5063	2.4997	2.5296	0.1533	0.1561	0.1554	0.2935	0.2526	0.2298	0.419	0.4135	0.429
B	0.8319	0.8409	0.8376	0.164	0.1604	0.1605	0.1892	0.1921	0.1871	0.8704	0.8432	0.8596
C	2.9218	2.8805	2.997	0.1684	0.1695	0.1693	0.6834	0.4492	0.3777	1.5319	1.5283	1.5135
D	3.9693	3.7752	3.8044	0.2255	0.222	0.2244	0.3262	0.2853	0.2822
E	3.4265	3.4216	3.4298	0.1803	0.1876	0.1823	0.3951	0.3361	0.2657
F	3.9142	3.7573	3.8611	0.384	0.4036	0.407	2.8717	3.3231	1.2908
G	3.8396	3.7149	3.7038	0.1983	0.1987	0.1982	3.3448	2.6984	3.0402
H	3.8206	3.6979	3.754	0.1922	0.197	0.1936	2.5699	1.7646	3.2187
				3h-2
End Time:	2018/9/28 21:31:25
Movement				Move Plate Out

## Sheet: Sheet6
Application: Tecan i-control				Tecan i-control , 1.11.1.0
Device: infinite 200Pro				Serial number: 1512001148				Serial number of connected stacker:
Firmware: V_3.40_01/15_Infinite (Dec 23 2014/12.45.11)				MAI, V_3.40_01/15_Infinite (Dec 23 2014/12.45.11)
Date:	2018-09-28
Time:	21:28:11
System				DELL-PC
User				dell-PC\dell
Plate				Costar 96 Flat Bottom Transparent Polystyrene Cat. No.: 3361/3590/9018/3591/9017/3641/3628/3370/2507/2509/2503/9017/9018/3641/3598/3599/3585/3595/3300/3474 [COS96ft.pdfx]
Plate-ID (Stacker)
Shaking (Linear) Duration:				10	s
Shaking (Linear) Amplitude:				1	mm
Label: Label1
Mode				Absorbance
Wavelength				400	nm
Bandwidth				9	nm
Number of Flashes				25
Settle Time				0	ms
Start Time:	2018/9/28 21:28:21
	Temperature: 27.9 °C
<>	1	2	3	4	5	6	7	8	9	10	11	12
A	0.1707	0.1718	0.1441	3.6883	3.7237	3.641	0.8622	0.8863	0.8732	3.8623	3.7378	3.8223
B	0.1102	0.1677	0.1651	0.6432	0.6069	0.6677	0.9208	0.9532	0.9479	1.2036	1.1973	1.2356
C	0.1638	0.1863	0.1705	3.636	3.652	3.6354	0.9361	0.9737	0.9448	3.9174	3.7972	3.8788
D	0.2434	0.2485	0.2447	3.6359	3.6361	3.6472	0.9681	0.9961	0.9946	3.7419	3.7833	3.7668
E	0.1758	0.1815	0.1746	3.6274	3.6453	3.5644	0.9454	0.9458	0.9303	3.794	3.771	3.7533
F	0.5272	0.4986	0.4996	3.595	3.6894	3.5822	1.0762	1.0453	1.0501	3.8575	3.7353	3.8476
G	0.1865	0.1887	0.2016	3.6462	3.6576	3.5994	0.9368	0.9363	0.9707	3.7443	3.69	3.713
H	0.1838	0.1817	0.1839	3.6431	3.6842	3.6403	0.9531	0.9703	0.9886	3.9432	3.7468	3.9037
				3h-1
End Time:	2018/9/28 21:29:38
Movement				Move Plate Out

## Sheet: Sheet5
Application: Tecan i-control				Tecan i-control , 1.11.1.0
Device: infinite 200Pro				Serial number: 1512001148				Serial number of connected stacker:
Firmware: V_3.40_01/15_Infinite (Dec 23 2014/12.45.11)				MAI, V_3.40_01/15_Infinite (Dec 23 2014/12.45.11)
Date:	2018-09-28
Time:	20:26:37
System				DELL-PC
User				dell-PC\dell
Plate				Costar 96 Flat Bottom Transparent Polystyrene Cat. No.: 3361/3590/9018/3591/9017/3641/3628/3370/2507/2509/2503/9017/9018/3641/3598/3599/3585/3595/3300/3474 [COS96ft.pdfx]
Plate-ID (Stacker)
Shaking (Linear) Duration:				10	s
Shaking (Linear) Amplitude:				1	mm
Label: Label1
Mode				Absorbance
Wavelength				400	nm
Bandwidth				9	nm
Number of Flashes				25
Settle Time				0	ms
Start Time:	2018/9/28 20:26:47
	Temperature: 26.9 °C
<>	1	2	3	4	5	6	7	8	9	10	11	12			pH
A	2.1849	2.1471	2.2426	0.1575	0.1572	0.1567	0.2274	0.2089	0.1997	0.4217	0.4156	0.4274	CeO2-H2O2		7
B	0.8225	0.8607	0.8576	0.1657	0.1628	0.163	0.1938	0.1951	0.1915	0.8786	0.8694	0.8608	CeO2-non porous-NR		7.4
C	2.5054	2.5987	2.6747	0.1677	0.1695	0.1696	0.4134	0.3134	0.2806	1.5713	1.5684	1.5393	UiO 66-Hf-DMF		7.5
D	3.6693	3.6643	3.6464	0.2039	0.2005	0.2043	0.2789	0.2509	0.2491	0.0528	0.0525	0.0551			8
E	2.7092	2.7989	2.8658	0.1771	0.182	0.1779	0.3168	0.2781	0.2404	0.0527	0.0529	0.0563			8.5
F	3.8416	3.743	3.8339	0.3092	0.324	0.3253	1.634	1.9115	1.0084	0.0522	0.0526	0.0527			9
G	3.7426	3.6548	3.6605	0.1904	0.1909	0.1905	2.2257	2.0631	2.3369	0.0553	0.0537	0.0531			9.5
H	3.485	3.4218	3.4309	0.1866	0.1908	0.1878	2.062	1.4326	2.6494	0.0523	0.053	0.0525			10
	Hf-UiO66-DMF			Hf-UiO66-H2O			Hf-FMA
					2h
End Time:	2018/9/28 20:28:04
Movement				Move Plate Out

## Sheet: Sheet3
Application: Tecan i-control				Tecan i-control , 1.11.1.0
Device: infinite 200Pro				Serial number: 1512001148				Serial number of connected stacker:
Firmware: V_3.40_01/15_Infinite (Dec 23 2014/12.45.11)				MAI, V_3.40_01/15_Infinite (Dec 23 2014/12.45.11)
Date:	2018-09-28
Time:	19:26:14
System				DELL-PC
User				dell-PC\dell
Plate				Costar 96 Flat Bottom Transparent Polystyrene Cat. No.: 3361/3590/9018/3591/9017/3641/3628/3370/2507/2509/2503/9017/9018/3641/3598/3599/3585/3595/3300/3474 [COS96ft.pdfx]
Plate-ID (Stacker)
Shaking (Linear) Duration:				10	s
Shaking (Linear) Amplitude:				1	mm
Label: Label1
Mode				Absorbance
Wavelength				400	nm
Bandwidth				9	nm
Number of Flashes				25
Settle Time				0	ms
Part of Plate				A1-C12; D1-H9
Start Time:	2018/9/28 19:26:24
	Temperature: 24.4 °C
<>	1	2	3	4	5	6	7	8	9	10	11	12			pH
A	1.8983	1.9018	1.9191	0.1549	0.1499	0.1429	0.1779	0.1715	0.1657	0.4096	0.4045	0.4174	CeO2-H2O2		7
B	0.8239	0.8308	0.8345	0.1501	0.1477	0.1479	0.1793	0.1821	0.176	0.870599985122681+	0.8652	0.8739	CeO2-non porous-NR		7.4
C	2.0415	2.0313	2.0958	0.1514	0.1538	0.1535	0.2382	0.2126	0.2009	1.5783	1.561	1.5496	UiO 66-Hf-DMF		7.5
D	2.6023	2.6397	2.6389	0.1796	0.1716	0.1733	0.2254	0.2101	0.2084	materials blank					8
E	1.4834	1.5327	1.5574	0.1621	0.1635	0.1628	0.2622	0.2218	0.207						8.5
F	3.7359	3.6069	3.7543	0.2283	0.241	0.2353	0.8721	0.9576	0.6724						9
G	3.0024	2.9905	2.9962	0.1699	0.1705	0.1711	1.1603	1.0859	1.1318						9.5
H	2.5087	2.5196	2.5597	0.1679	0.17	0.1689	1.2068	0.8898	1.4043						10
	Hf-UiO66-DMF			Hf-UiO66-H2O			Hf-FMA
					1h
End Time:	2018/9/28 19:27:30
