# Supplementary material for: Data-informed discovery of hydrolytic nanozymes
Source: Nat Commun. 2022 Feb 11;13:827. doi: 10.1038/s41467-022-28344-2 (PMC8837776; doi:10.1038/s41467-022-28344-2)
Supplement: Supplementary file 4 — Source Data [file 41467_2022_28344_MOESM4_ESM.zip › Source Data_NCOMMS-21-01890A/Fig. S9/S9e+S9f.xlsx]

## Sheet: hydrolysis of Ce-UiO series-3
Ce-UIO66-activ		Zr-UiO-DMF		Ce-FMA-RT-10 min-0.5 mg mL
Time (min)	Abs	Time (min)	Abs	Time (min)	Abs
0.000833333	3.44802	0.000833333	1.23927	0.000833333	2.69383
0.0025	3.44724	0.0025	1.23938	0.0025	2.69578
0.00416667	3.44	0.00416667	1.23988	0.00416667	2.69282
0.00583333	3.44594	0.00583333	1.24038	0.00583333	2.69248
0.0075	3.44925	0.0075	1.24127	0.0075	2.69434
0.00916667	3.45171	0.00916667	1.24151	0.00916667	2.69724
0.0108333	3.44557	0.0108333	1.24194	0.0108333	2.69769
0.0125	3.44999	0.0125	1.24231	0.0125	2.70021
0.0141667	3.45377	0.0141667	1.24287	0.0141667	2.70163
0.0158333	3.45202	0.0158333	1.24327	0.0158333	2.70544
0.0175	3.44407	0.0175	1.24332	0.0175	2.70332
0.0191667	3.45072	0.0191667	1.24357	0.0191667	2.70552
0.0208333	3.45538	0.0208333	1.24391	0.0208333	2.70783
0.0225	3.44799	0.0225	1.24449	0.0225	2.70956
0.0241667	3.45797	0.0241667	1.24435	0.0241667	2.71144
0.0258333	3.45192	0.0258333	1.24481	0.0258333	2.71605
0.0275	3.44765	0.0275	1.24551	0.0275	2.71631
0.0291667	3.4514	0.0291667	1.24607	0.0291667	2.72073
0.0308333	3.46078	0.0308333	1.24613	0.0308333	2.72192
0.0325	3.45078	0.0325	1.24676	0.0325	2.72308
0.0341667	3.455	0.0341667	1.24767	0.0341667	2.72526
0.0358333	3.46716	0.0358333	1.24801	0.0358333	2.72473
0.0375	3.46497	0.0375	1.24852	0.0375	2.7267
0.0391667	3.47126	0.0391667	1.24888	0.0391667	2.73188
0.0408333	3.47097	0.0408333	1.25006	0.0408333	2.73041
0.0425	3.46629	0.0425	1.25037	0.0425	2.73274
0.0441667	3.46601	0.0441667	1.25116	0.0441667	2.73372
0.0458333	3.4709	0.0458333	1.25182	0.0458333	2.73627
0.0475	3.466	0.0475	1.25207	0.0475	2.73642
0.0491667	3.47668	0.0491667	1.25292	0.0491667	2.7385
0.0508333	3.47517	0.0508333	1.25348	0.0508333	2.73918
0.0525	3.47452	0.0525	1.25342	0.0525	2.74104
0.0541667	3.47711	0.0541667	1.25447	0.0541667	2.74092
0.0558333	3.47667	0.0558333	1.25545	0.0558333	2.74396
0.0575	3.48059	0.0575	1.25549	0.0575	2.74534
0.0591667	3.47358	0.0591667	1.25591	0.0591667	2.74816
0.0608333	3.47585	0.0608333	1.25666	0.0608333	2.75071
0.0625	3.48328	0.0625	1.25723	0.0625	2.75318
0.0641667	3.47846	0.0641667	1.25764	0.0641667	2.75132
0.0658333	3.47775	0.0658333	1.25817	0.0658333	2.756
0.0675	3.47679	0.0675	1.25846	0.0675	2.75548
0.0691667	3.48903	0.0691667	1.25927	0.0691667	2.75724
0.0708333	3.48726	0.0708333	1.25923	0.0708333	2.76052
0.0725	3.49162	0.0725	1.26002	0.0725	2.75936
0.0741667	3.49009	0.0741667	1.26033	0.0741667	2.76113
0.0758333	3.48584	0.0758333	1.2607	0.0758333	2.76127
0.0775	3.48763	0.0775	1.26171	0.0775	2.76405
0.0791667	3.49339	0.0791667	1.26181	0.0791667	2.76359
0.0808333	3.50098	0.0808333	1.26228	0.0808333	2.76832
0.0825	3.49635	0.0825	1.26265	0.0825	2.76954
0.0841667	3.48907	0.0841667	1.26325	0.0841667	2.76709
0.0858333	3.4924	0.0858333	1.26368	0.0858333	2.77209
0.0875	3.48448	0.0875	1.26373	0.0875	2.77355
0.0891667	3.4976	0.0891667	1.2643	0.0891667	2.7746
0.0908333	3.49642	0.0908333	1.26459	0.0908333	2.77471
0.0925	3.50214	0.0925	1.26535	0.0925	2.77568
0.0941667	3.49719	0.0941667	1.26577	0.0941667	2.77795
0.0958333	3.50388	0.0958333	1.26579	0.0958333	2.78142
0.0975	3.49631	0.0975	1.26662	0.0975	2.77954
0.0991667	3.50675	0.0991667	1.26704	0.0991667	2.78135
0.100833	3.50276	0.100833	1.26731	0.100833	2.78309
0.1025	3.50264	0.1025	1.26776	0.1025	2.78577
0.104167	3.50367	0.104167	1.26807	0.104167	2.78746
0.105833	3.5038	0.105833	1.26905	0.105833	2.79012
0.1075	3.49588	0.1075	1.26896	0.1075	2.79077
0.109167	3.50273	0.109167	1.26947	0.109167	2.79123
0.110833	3.51112	0.110833	1.27011	0.110833	2.79055
0.1125	3.5104	0.1125	1.27065	0.1125	2.79285
0.114167	3.50993	0.114167	1.27103	0.114167	2.79477
0.115833	3.51141	0.115833	1.27188	0.115833	2.79609
0.1175	3.5116	0.1175	1.2719	0.1175	2.79609
0.119167	3.50838	0.119167	1.272	0.119167	2.79785
0.120833	3.51515	0.120833	1.27287	0.120833	2.80177
0.1225	3.5147	0.1225	1.27341	0.1225	2.79966
0.124167	3.51176	0.124167	1.27353	0.124167	2.80144
0.125833	3.51799	0.125833	1.27385	0.125833	2.80301
0.1275	3.51692	0.1275	1.27478	0.1275	2.80345
0.129167	3.52053	0.129167	1.27487	0.129167	2.80507
0.130833	3.51686	0.130833	1.27579	0.130833	2.80767
0.1325	3.52612	0.1325	1.27588	0.1325	2.80413
0.134167	3.51958	0.134167	1.27662	0.134167	2.80894
0.135833	3.52148	0.135833	1.27652	0.135833	2.80915
0.1375	3.52143	0.1375	1.27744	0.1375	2.81021
0.139167	3.52941	0.139167	1.27835	0.139167	2.81235
0.140833	3.52422	0.140833	1.27775	0.140833	2.81271
0.1425	3.52002	0.1425	1.2787	0.1425	2.81703
0.144167	3.52086	0.144167	1.27895	0.144167	2.81734
0.145833	3.52019	0.145833	1.27943	0.145833	2.81694
0.1475	3.52466	0.1475	1.27973	0.1475	2.81777
0.149167	3.53661	0.149167	1.28023	0.149167	2.82063
0.150833	3.52542	0.150833	1.28067	0.150833	2.81933
0.1525	3.53435	0.1525	1.28086	0.1525	2.82303
0.154167	3.53595	0.154167	1.2819	0.154167	2.82282
0.155833	3.54699	0.155833	1.28254	0.155833	2.82442
0.1575	3.53551	0.1575	1.28185	0.1575	2.82506
0.159167	3.53326	0.159167	1.28272	0.159167	2.82329
0.160833	3.52852	0.160833	1.28292	0.160833	2.82913
0.1625	3.54347	0.1625	1.28371	0.1625	2.82967
0.164167	3.53713	0.164167	1.28376	0.164167	2.82908
0.165833	3.54402	0.165833	1.28447	0.165833	2.83233
0.1675	3.54259	0.1675	1.2849	0.1675	2.83255
0.169167	3.54383	0.169167	1.28497	0.169167	2.83527
0.170833	3.53849	0.170833	1.28537	0.170833	2.83579
0.1725	3.53693	0.1725	1.28636	0.1725	2.83558
0.174167	3.54091	0.174167	1.28636	0.174167	2.83748
0.175833	3.54191	0.175833	1.28706	0.175833	2.83882
0.1775	3.54637	0.1775	1.28737	0.1775	2.83859
0.179167	3.54982	0.179167	1.28786	0.179167	2.84276
0.180833	3.5373	0.180833	1.28809	0.180833	2.84435
0.1825	3.55236	0.1825	1.28875	0.1825	2.84093
0.184167	3.5395	0.184167	1.28915	0.184167	2.84584
0.185833	3.55269	0.185833	1.28965	0.185833	2.84877
0.1875	3.54521	0.1875	1.28967	0.1875	2.84924
0.189167	3.54427	0.189167	1.29007	0.189167	2.84751
0.190833	3.55156	0.190833	1.29042	0.190833	2.84886
0.1925	3.5546	0.1925	1.29116	0.1925	2.85054
0.194167	3.55084	0.194167	1.29159	0.194167	2.85077
0.195833	3.55694	0.195833	1.29195	0.195833	2.85517
0.1975	3.54436	0.1975	1.29227	0.1975	2.85413
0.199167	3.55324	0.199167	1.29269	0.199167	2.85734
0.200833	3.56367	0.200833	1.29308	0.200833	2.85645
0.2025	3.56144	0.2025	1.29348	0.2025	2.85637
0.204167	3.55295	0.204167	1.29411	0.204167	2.85814
0.205833	3.57022	0.205833	1.29451	0.205833	2.85764
0.2075	3.55824	0.2075	1.29525	0.2075	2.86193
0.209167	3.56154	0.209167	1.29524	0.209167	2.86343
0.210833	3.55517	0.210833	1.29573	0.210833	2.86636
0.2125	3.56262	0.2125	1.29593	0.2125	2.86478
0.214167	3.56279	0.214167	1.29656	0.214167	2.86482
0.215833	3.57005	0.215833	1.29697	0.215833	2.86463
0.2175	3.56127	0.2175	1.29703	0.2175	2.8687
0.219167	3.56728	0.219167	1.29758	0.219167	2.86997
0.220833	3.5689	0.220833	1.29773	0.220833	2.8687
0.2225	3.57454	0.2225	1.29843	0.2225	2.86708
0.224167	3.58197	0.224167	1.29876	0.224167	2.87133
0.225833	3.57261	0.225833	1.29922	0.225833	2.87278
0.2275	3.57344	0.2275	1.29948	0.2275	2.87227
0.229167	3.57255	0.229167	1.30007	0.229167	2.87676
0.230833	3.57441	0.230833	1.3	0.230833	2.87298
0.2325	3.57989	0.2325	1.30038	0.2325	2.87426
0.234167	3.57148	0.234167	1.30086	0.234167	2.8829
0.235833	3.58442	0.235833	1.30111	0.235833	2.88132
0.2375	3.57062	0.2375	1.30158	0.2375	2.87857
0.239167	3.58042	0.239167	1.30209	0.239167	2.88117
0.240833	3.57861	0.240833	1.30285	0.240833	2.882
0.2425	3.5733	0.2425	1.30275	0.2425	2.88433
0.244167	3.56906	0.244167	1.30336	0.244167	2.88605
0.245833	3.58171	0.245833	1.30363	0.245833	2.88416
0.2475	3.5784	0.2475	1.30405	0.2475	2.8893
0.249167	3.58895	0.249167	1.30472	0.249167	2.88665
0.250833	3.5842	0.250833	1.30498	0.250833	2.88906
0.2525	3.58367	0.2525	1.30523	0.2525	2.89333
0.254167	3.58343	0.254167	1.30614	0.254167	2.88881
0.255833	3.58776	0.255833	1.30613	0.255833	2.89069
0.2575	3.58549	0.2575	1.30676	0.2575	2.89144
0.259167	3.58299	0.259167	1.3068	0.259167	2.89497
0.260833	3.58789	0.260833	1.30743	0.260833	2.89139
0.2625	3.58585	0.2625	1.3077	0.2625	2.89482
0.264167	3.58681	0.264167	1.30838	0.264167	2.89265
0.265833	3.59657	0.265833	1.30859	0.265833	2.90062
0.2675	3.59753	0.2675	1.30907	0.2675	2.89811
0.269167	3.58516	0.269167	1.30972	0.269167	2.89847
0.270833	3.5885	0.270833	1.31038	0.270833	2.89782
0.2725	3.5926	0.2725	1.31035	0.2725	2.90268
0.274167	3.59508	0.274167	1.31045	0.274167	2.90115
0.275833	3.5917	0.275833	1.31116	0.275833	2.90378
0.2775	3.58616	0.2775	1.31132	0.2775	2.90634
0.279167	3.59427	0.279167	1.31165	0.279167	2.90403
0.280833	3.59219	0.280833	1.31196	0.280833	2.90393
0.2825	3.5921	0.2825	1.31269	0.2825	2.9056
0.284167	3.60531	0.284167	1.31282	0.284167	2.90945
0.285833	3.60631	0.285833	1.31345	0.285833	2.90951
0.2875	3.59675	0.2875	1.3138	0.2875	2.90894
0.289167	3.59828	0.289167	1.31395	0.289167	2.91393
0.290833	3.60484	0.290833	1.31478	0.290833	2.91083
0.2925	3.60451	0.2925	1.31497	0.2925	2.91273
0.294167	3.60316	0.294167	1.31503	0.294167	2.91259
0.295833	3.60581	0.295833	1.31533	0.295833	2.91315
0.2975	3.60129	0.2975	1.31593	0.2975	2.91463
0.299167	3.60157	0.299167	1.31641	0.299167	2.91301
0.300833	3.60665	0.300833	1.31702	0.300833	2.91718
0.3025	3.61671	0.3025	1.31735	0.3025	2.91435
0.304167	3.60567	0.304167	1.31757	0.304167	2.91748
0.305833	3.60864	0.305833	1.31794	0.305833	2.92137
0.3075	3.604	0.3075	1.31809	0.3075	2.92347
0.309167	3.61268	0.309167	1.31869	0.309167	2.92271
0.310833	3.60589	0.310833	1.31912	0.310833	2.92209
0.3125	3.61615	0.3125	1.31923	0.3125	2.92407
0.314167	3.61109	0.314167	1.3197	0.314167	2.92563
0.315833	3.61177	0.315833	1.31943	0.315833	2.9259
0.3175	3.61586	0.3175	1.32042	0.3175	2.92548
0.319167	3.61827	0.319167	1.32058	0.319167	2.92797
0.320833	3.61354	0.320833	1.32144	0.320833	2.92882
0.3225	3.61649	0.3225	1.32177	0.3225	2.93163
0.324167	3.61622	0.324167	1.3225	0.324167	2.92608
0.325833	3.61948	0.325833	1.32244	0.325833	2.93045
0.3275	3.61807	0.3275	1.32294	0.3275	2.93314
0.329167	3.61775	0.329167	1.32339	0.329167	2.93348
0.330833	3.61087	0.330833	1.32345	0.330833	2.93611
0.3325	3.62206	0.3325	1.32393	0.3325	2.93548
0.334167	3.62869	0.334167	1.32408	0.334167	2.93543
0.335833	3.62915	0.335833	1.32479	0.335833	2.93687
0.3375	3.62879	0.3375	1.3254	0.3375	2.93688
0.339167	3.62722	0.339167	1.32569	0.339167	2.94203
0.340833	3.64079	0.340833	1.32566	0.340833	2.93639
0.3425	3.63635	0.3425	1.32621	0.3425	2.94163
0.344167	3.63466	0.344167	1.32637	0.344167	2.94241
0.345833	3.63469	0.345833	1.32713	0.345833	2.94273
0.3475	3.62518	0.3475	1.32778	0.3475	2.94325
0.349167	3.63191	0.349167	1.3281	0.349167	2.94437
0.350833	3.63183	0.350833	1.32792	0.350833	2.94222
0.3525	3.63176	0.3525	1.32871	0.3525	2.94677
0.354167	3.63053	0.354167	1.32884	0.354167	2.94674
0.355833	3.6292	0.355833	1.32916	0.355833	2.94417
0.3575	3.63139	0.3575	1.32973	0.3575	2.94506
0.359167	3.63624	0.359167	1.32981	0.359167	2.94528
0.360833	3.63829	0.360833	1.3305	0.360833	2.951
0.3625	3.6333	0.3625	1.33097	0.3625	2.94941
0.364167	3.64271	0.364167	1.33141	0.364167	2.95089
0.365833	3.62661	0.365833	1.33178	0.365833	2.95419
0.3675	3.64014	0.3675	1.33201	0.3675	2.95222
0.369167	3.64336	0.369167	1.33191	0.369167	2.95193
0.370833	3.64949	0.370833	1.33279	0.370833	2.95387
0.3725	3.63898	0.3725	1.33329	0.3725	2.95445
0.374167	3.63866	0.374167	1.33347	0.374167	2.95615
0.375833	3.64052	0.375833	1.33396	0.375833	2.95763
0.3775	3.63045	0.3775	1.33461	0.3775	2.95888
0.379167	3.65751	0.379167	1.33455	0.379167	2.95863
0.380833	3.63557	0.380833	1.33502	0.380833	2.95897
0.3825	3.6503	0.3825	1.33535	0.3825	2.95872
0.384167	3.64956	0.384167	1.33599	0.384167	2.96181
0.385833	3.63518	0.385833	1.33606	0.385833	2.96409
0.3875	3.63851	0.3875	1.3364	0.3875	2.96595
0.389167	3.65285	0.389167	1.3368	0.389167	2.96179
0.390833	3.63852	0.390833	1.3375	0.390833	2.96426
0.3925	3.65182	0.3925	1.33768	0.3925	2.96614
0.394167	3.65287	0.394167	1.33817	0.394167	2.96815
0.395833	3.64329	0.395833	1.33875	0.395833	2.96411
0.3975	3.65661	0.3975	1.33915	0.3975	2.96817
0.399167	3.64534	0.399167	1.33936	0.399167	2.96908
0.400833	3.65084	0.400833	1.33965	0.400833	2.97119
0.4025	3.65075	0.4025	1.34005	0.4025	2.97178
0.404167	3.65425	0.404167	1.3405	0.404167	2.97196
0.405833	3.65026	0.405833	1.34064	0.405833	2.9729
0.4075	3.64885	0.4075	1.34107	0.4075	2.97521
0.409167	3.65316	0.409167	1.34165	0.409167	2.97398
0.410833	3.65536	0.410833	1.34225	0.410833	2.97926
0.4125	3.65658	0.4125	1.3424	0.4125	2.97722
0.414167	3.66103	0.414167	1.34292	0.414167	2.97541
0.415833	3.65929	0.415833	1.34305	0.415833	2.97812
0.4175	3.66138	0.4175	1.34347	0.4175	2.98133
0.419167	3.65351	0.419167	1.34371	0.419167	2.97603
0.420833	3.67115	0.420833	1.34383	0.420833	2.98084
0.4225	3.64819	0.4225	1.34474	0.4225	2.98061
0.424167	3.66058	0.424167	1.34509	0.424167	2.9842
0.425833	3.66399	0.425833	1.34547	0.425833	2.97945
0.4275	3.66427	0.4275	1.34576	0.4275	2.98304
0.429167	3.6616	0.429167	1.34631	0.429167	2.98391
0.430833	3.65472	0.430833	1.34694	0.430833	2.98645
0.4325	3.67857	0.4325	1.34715	0.4325	2.98899
0.434167	3.66122	0.434167	1.34723	0.434167	2.98761
0.435833	3.66801	0.435833	1.34743	0.435833	2.98575
0.4375	3.66056	0.4375	1.34828	0.4375	2.98774
0.439167	3.66834	0.439167	1.34825	0.439167	2.98971
0.440833	3.6646	0.440833	1.34898	0.440833	2.98979
0.4425	3.67165	0.4425	1.34903	0.4425	2.99217
0.444167	3.66962	0.444167	1.34947	0.444167	2.99057
0.445833	3.67985	0.445833	1.35002	0.445833	2.99251
0.4475	3.6802	0.4475	1.35041	0.4475	2.99243
0.449167	3.66927	0.449167	1.35079	0.449167	2.99462
0.450833	3.6682	0.450833	1.35104	0.450833	2.99477
0.4525	3.67162	0.4525	1.35151	0.4525	2.99428
0.454167	3.67696	0.454167	1.35172	0.454167	2.99762
0.455833	3.65652	0.455833	1.35251	0.455833	2.99925
0.4575	3.67913	0.4575	1.35289	0.4575	3.00049
0.459167	3.67715	0.459167	1.35296	0.459167	3.00043
0.460833	3.67537	0.460833	1.35356	0.460833	3.00244
0.4625	3.67943	0.4625	1.35431	0.4625	3.00086
0.464167	3.66806	0.464167	1.35434	0.464167	3.00266
0.465833	3.67717	0.465833	1.35478	0.465833	3.00278
0.4675	3.66858	0.4675	1.35482	0.4675	3.00372
0.469167	3.68463	0.469167	1.35553	0.469167	3.00349
0.470833	3.68069	0.470833	1.35575	0.470833	3.00613
0.4725	3.69238	0.4725	1.35647	0.4725	3.00692
0.474167	3.6817	0.474167	1.35638	0.474167	3.0053
0.475833	3.67604	0.475833	1.35701	0.475833	3.0124
0.4775	3.67944	0.4775	1.35679	0.4775	3.00854
0.479167	3.67727	0.479167	1.35753	0.479167	3.01113
0.480833	3.6893	0.480833	1.3578	0.480833	3.01493
0.4825	3.67323	0.4825	1.35828	0.4825	3.00642
0.484167	3.69643	0.484167	1.35865	0.484167	3.00901
0.485833	3.67907	0.485833	1.35883	0.485833	3.01418
0.4875	3.68016	0.4875	1.36006	0.4875	3.01289
0.489167	3.68583	0.489167	1.3598	0.489167	3.01438
0.490833	3.69016	0.490833	1.36038	0.490833	3.01471
0.4925	3.6876	0.4925	1.36094	0.4925	3.01399
0.494167	3.70747	0.494167	1.36154	0.494167	3.01773
0.495833	3.68337	0.495833	1.36103	0.495833	3.01959
0.4975	3.68647	0.4975	1.36138	0.4975	3.01873
0.499167	3.69608	0.499167	1.36188	0.499167	3.0196
0.500833	3.69205	0.500833	1.36248	0.500833	3.01908
0.5025	3.68826	0.5025	1.36303	0.5025	3.02378
0.504167	3.69366	0.504167	1.36318	0.504167	3.0227
0.505833	3.70496	0.505833	1.36332	0.505833	3.02093
0.5075	3.69788	0.5075	1.36423	0.5075	3.022
0.509167	3.70665	0.509167	1.36448	0.509167	3.02518
0.510833	3.69197	0.510833	1.36482	0.510833	3.02557
0.5125	3.68871	0.5125	1.36526	0.5125	3.02672
0.514167	3.68812	0.514167	1.36537	0.514167	3.02287
0.515833	3.69895	0.515833	1.36551	0.515833	3.02348
0.5175	3.7069	0.5175	1.36569	0.5175	3.03159
0.519167	3.68851	0.519167	1.3667	0.519167	3.03311
0.520833	3.70012	0.520833	1.36726	0.520833	3.03192
0.5225	3.69588	0.5225	1.36711	0.5225	3.0319
0.524167	3.70076	0.524167	1.36782	0.524167	3.02761
0.525833	3.69645	0.525833	1.36819	0.525833	3.03106
0.5275	3.70469	0.5275	1.36886	0.5275	3.03277
0.529167	3.72012	0.529167	1.36942	0.529167	3.03204
0.530833	3.71032	0.530833	1.36906	0.530833	3.0307
0.5325	3.70522	0.5325	1.36926	0.5325	3.03408
0.534167	3.71719	0.534167	1.36969	0.534167	3.03332
0.535833	3.7153	0.535833	1.3705	0.535833	3.03667
0.5375	3.71481	0.5375	1.37094	0.5375	3.03583
0.539167	3.70734	0.539167	1.37094	0.539167	3.03331
0.540833	3.7155	0.540833	1.37166	0.540833	3.038
0.5425	3.71013	0.5425	1.37207	0.5425	3.03795
0.544167	3.70544	0.544167	1.37222	0.544167	3.03533
0.545833	3.7125	0.545833	1.37264	0.545833	3.04208
0.5475	3.70813	0.5475	1.37312	0.5475	3.03647
0.549167	3.70429	0.549167	1.37341	0.549167	3.04109
0.550833	3.72651	0.550833	1.37356	0.550833	3.04321
0.5525	3.71269	0.5525	1.37418	0.5525	3.04428
0.554167	3.70601	0.554167	1.37436	0.554167	3.04297
0.555833	3.70361	0.555833	1.37492	0.555833	3.04442
0.5575	3.71154	0.5575	1.37519	0.5575	3.04485
0.559167	3.70252	0.559167	1.37567	0.559167	3.04359
0.560833	3.72234	0.560833	1.37565	0.560833	3.04462
0.5625	3.70931	0.5625	1.37639	0.5625	3.04642
0.564167	3.72279	0.564167	1.37667	0.564167	3.04807
0.565833	3.70041	0.565833	1.37715	0.565833	3.04271
0.5675	3.71871	0.5675	1.37739	0.5675	3.04725
0.569167	3.72028	0.569167	1.37779	0.569167	3.04721
0.570833	3.71906	0.570833	1.37863	0.570833	3.04828
0.5725	3.71663	0.5725	1.37874	0.5725	3.0517
0.574167	3.73617	0.574167	1.37905	0.574167	3.04964
0.575833	3.71718	0.575833	1.37934	0.575833	3.05029
0.5775	3.71247	0.5775	1.37988	0.5775	3.05581
0.579167	3.72071	0.579167	1.38032	0.579167	3.05226
0.580833	3.73577	0.580833	1.38057	0.580833	3.05037
0.5825	3.70653	0.5825	1.38086	0.5825	3.05646
0.584167	3.73553	0.584167	1.38097	0.584167	3.05493
0.585833	3.73134	0.585833	1.38142	0.585833	3.05562
0.5875	3.73035	0.5875	1.38213	0.5875	3.05701
0.589167	3.724	0.589167	1.38233	0.589167	3.05762
0.590833	3.72148	0.590833	1.38242	0.590833	3.05881
0.5925	3.73232	0.5925	1.38303	0.5925	3.05981
0.594167	3.7316	0.594167	1.38359	0.594167	3.05716
0.595833	3.73233	0.595833	1.38374	0.595833	3.05855
0.5975	3.73022	0.5975	1.3839	0.5975	3.06056
0.599167	3.71874	0.599167	1.38449	0.599167	3.06134
0.600833	3.73931	0.600833	1.38434	0.600833	3.06226
0.6025	3.72477	0.6025	1.38479	0.6025	3.06127
0.604167	3.72184	0.604167	1.38523	0.604167	3.06208
0.605833	3.71949	0.605833	1.38622	0.605833	3.0641
0.6075	3.72932	0.6075	1.38589	0.6075	3.06531
0.609167	3.73771	0.609167	1.38663	0.609167	3.06592
0.610833	3.72978	0.610833	1.38673	0.610833	3.06348
0.6125	3.74296	0.6125	1.38713	0.6125	3.06583
0.614167	3.72929	0.614167	1.3877	0.614167	3.06549
0.615833	3.73957	0.615833	1.38835	0.615833	3.06779
0.6175	3.73598	0.6175	1.38831	0.6175	3.06982
0.619167	3.73393	0.619167	1.38889	0.619167	3.06907
0.620833	3.7377	0.620833	1.38897	0.620833	3.07243
0.6225	3.7371	0.6225	1.3895	0.6225	3.07058
0.624167	3.72285	0.624167	1.38948	0.624167	3.06876
0.625833	3.73798	0.625833	1.39	0.625833	3.07376
0.6275	3.73283	0.6275	1.39032	0.6275	3.06851
0.629167	3.74371	0.629167	1.39087	0.629167	3.07467
0.630833	3.74495	0.630833	1.39118	0.630833	3.07237
0.6325	3.74884	0.6325	1.39164	0.6325	3.0747
0.634167	3.74003	0.634167	1.39204	0.634167	3.07098
0.635833	3.74243	0.635833	1.3923	0.635833	3.07538
0.6375	3.75263	0.6375	1.39243	0.6375	3.07752
0.639167	3.74583	0.639167	1.39287	0.639167	3.08252
0.640833	3.73613	0.640833	1.39349	0.640833	3.0757
0.6425	3.73654	0.6425	1.39378	0.6425	3.07332
0.644167	3.75078	0.644167	1.39392	0.644167	3.07911
0.645833	3.73854	0.645833	1.39423	0.645833	3.07684
0.6475	3.73899	0.6475	1.39443	0.6475	3.08253
0.649167	3.74637	0.649167	1.39506	0.649167	3.07937
0.650833	3.74607	0.650833	1.3953	0.650833	3.07853
0.6525	3.74321	0.6525	1.39557	0.6525	3.07954
0.654167	3.76535	0.654167	1.39586	0.654167	3.08507
0.655833	3.75242	0.655833	1.3962	0.655833	3.08936
0.6575	3.74356	0.6575	1.39707	0.6575	3.08579
0.659167	3.7484	0.659167	1.39692	0.659167	3.08809
0.660833	3.74354	0.660833	1.39736	0.660833	3.08431
0.6625	3.75762	0.6625	1.39763	0.6625	3.08986
0.664167	3.7516	0.664167	1.39854	0.664167	3.08552
0.665833	3.76605	0.665833	1.39833	0.665833	3.09014
0.6675	3.75322	0.6675	1.39906	0.6675	3.08691
0.669167	3.74841	0.669167	1.3994	0.669167	3.08453
0.670833	3.75748	0.670833	1.39935	0.670833	3.08795
0.6725	3.76169	0.6725	1.39942	0.6725	3.08996
0.674167	3.76215	0.674167	1.40024	0.674167	3.09375
0.675833	3.75339	0.675833	1.40039	0.675833	3.08947
0.6775	3.76473	0.6775	1.40095	0.6775	3.09361
0.679167	3.75831	0.679167	1.40156	0.679167	3.09175
0.680833	3.75124	0.680833	1.40156	0.680833	3.09222
0.6825	3.76742	0.6825	1.40174	0.6825	3.0956
0.684167	3.76706	0.684167	1.40228	0.684167	3.0931
0.685833	3.76248	0.685833	1.40278	0.685833	3.09674
0.6875	3.76316	0.6875	1.40341	0.6875	3.09676
0.689167	3.77647	0.689167	1.40292	0.689167	3.10012
0.690833	3.75791	0.690833	1.40366	0.690833	3.09384
0.6925	3.76136	0.6925	1.40403	0.6925	3.0973
0.694167	3.75767	0.694167	1.40463	0.694167	3.09867
0.695833	3.76253	0.695833	1.40474	0.695833	3.09779
0.6975	3.76621	0.6975	1.40523	0.6975	3.0999
0.699167	3.77413	0.699167	1.40507	0.699167	3.10074
0.700833	3.76297	0.700833	1.40614	0.700833	3.10027
0.7025	3.77317	0.7025	1.40648	0.7025	3.10097
0.704167	3.76322	0.704167	1.40635	0.704167	3.09988
0.705833	3.76402	0.705833	1.40676	0.705833	3.10222
0.7075	3.76702	0.7075	1.40754	0.7075	3.10549
0.709167	3.78013	0.709167	1.40731	0.709167	3.10391
0.710833	3.7746	0.710833	1.40811	0.710833	3.10992
0.7125	3.77646	0.7125	1.4084	0.7125	3.10205
0.714167	3.77171	0.714167	1.40873	0.714167	3.1068
0.715833	3.766	0.715833	1.40898	0.715833	3.10759
0.7175	3.76631	0.7175	1.40959	0.7175	3.10686
0.719167	3.77066	0.719167	1.41029	0.719167	3.1092
0.720833	3.77823	0.720833	1.40977	0.720833	3.11091
0.7225	3.77055	0.7225	1.41062	0.7225	3.11066
0.724167	3.77516	0.724167	1.41073	0.724167	3.10798
0.725833	3.77107	0.725833	1.41126	0.725833	3.10927
0.7275	3.78122	0.7275	1.41153	0.7275	3.10612
0.729167	3.76078	0.729167	1.41174	0.729167	3.11187
0.730833	3.77762	0.730833	1.41266	0.730833	3.10652
0.7325	3.77537	0.7325	1.41191	0.7325	3.1167
0.734167	3.77674	0.734167	1.41319	0.734167	3.11193
0.735833	3.76762	0.735833	1.41356	0.735833	3.1107
0.7375	3.76678	0.7375	1.41358	0.7375	3.11362
0.739167	3.77392	0.739167	1.41452	0.739167	3.11406
0.740833	3.76697	0.740833	1.41432	0.740833	3.11383
0.7425	3.77561	0.7425	1.41516	0.7425	3.12046
0.744167	3.76037	0.744167	1.415	0.744167	3.11949
0.745833	3.77115	0.745833	1.41548	0.745833	3.11887
0.7475	3.76884	0.7475	1.41572	0.7475	3.11627
0.749167	3.76611	0.749167	1.416	0.749167	3.11318
0.750833	3.77672	0.750833	1.41615	0.750833	3.12247
0.7525	3.78729	0.7525	1.41663	0.7525	3.11609
0.754167	3.77222	0.754167	1.41704	0.754167	3.11797
0.755833	3.79916	0.755833	1.41722	0.755833	3.11629
0.7575	3.7849	0.7575	1.41722	0.7575	3.12137
0.759167	3.7756	0.759167	1.41788	0.759167	3.118
0.760833	3.78497	0.760833	1.4187	0.760833	3.12657
0.7625	3.78018	0.7625	1.41854	0.7625	3.12172
0.764167	3.79044	0.764167	1.4192	0.764167	3.12502
0.765833	3.78435	0.765833	1.41963	0.765833	3.12188
0.7675	3.78265	0.7675	1.41967	0.7675	3.12725
0.769167	3.79057	0.769167	1.41983	0.769167	3.12366
0.770833	3.78994	0.770833	1.42016	0.770833	3.12693
0.7725	3.78787	0.7725	1.42064	0.7725	3.12924
0.774167	3.77281	0.774167	1.42072	0.774167	3.12554
0.775833	3.7889	0.775833	1.42151	0.775833	3.12801
0.7775	3.7836	0.7775	1.42182	0.7775	3.12957
0.779167	3.79009	0.779167	1.42241	0.779167	3.12911
0.780833	3.79904	0.780833	1.42223	0.780833	3.12591
0.7825	3.79347	0.7825	1.42305	0.7825	3.13215
0.784167	3.78911	0.784167	1.42296	0.784167	3.13432
0.785833	3.78995	0.785833	1.42352	0.785833	3.1305
0.7875	3.778	0.7875	1.42376	0.7875	3.13251
0.789167	3.79476	0.789167	1.42417	0.789167	3.12931
0.790833	3.77941	0.790833	1.42425	0.790833	3.13346
0.7925	3.79144	0.7925	1.42519	0.7925	3.13177
0.794167	3.78774	0.794167	1.42526	0.794167	3.13181
0.795833	3.80309	0.795833	1.42564	0.795833	3.13545
0.7975	3.79612	0.7975	1.42587	0.7975	3.13385
0.799167	3.78198	0.799167	1.42628	0.799167	3.13311
0.800833	3.80413	0.800833	1.42672	0.800833	3.13349
0.8025	3.79679	0.8025	1.42701	0.8025	3.13612
0.804167	3.80593	0.804167	1.42753	0.804167	3.13981
0.805833	3.80452	0.805833	1.42713	0.805833	3.13756
0.8075	3.80411	0.8075	1.42789	0.8075	3.13859
0.809167	3.81727	0.809167	1.42853	0.809167	3.14061
0.810833	3.80728	0.810833	1.42834	0.810833	3.14272
0.8125	3.7908	0.8125	1.42923	0.8125	3.13866
0.814167	3.80003	0.814167	1.4291	0.814167	3.13834
0.815833	3.80866	0.815833	1.42974	0.815833	3.13836
0.8175	3.79464	0.8175	1.4301	0.8175	3.13707
0.819167	3.80635	0.819167	1.43027	0.819167	3.14266
0.820833	3.79908	0.820833	1.43098	0.820833	3.14413
0.8225	3.78441	0.8225	1.431	0.8225	3.14176
0.824167	3.798	0.824167	1.43101	0.824167	3.14654
0.825833	3.81024	0.825833	1.43142	0.825833	3.13822
0.8275	3.80079	0.8275	1.432	0.8275	3.14473
0.829167	3.82523	0.829167	1.43185	0.829167	3.14526
0.830833	3.80172	0.830833	1.43252	0.830833	3.15123
0.8325	3.80486	0.8325	1.43304	0.8325	3.14722
0.834167	3.80454	0.834167	1.43311	0.834167	3.15265
0.835833	3.81332	0.835833	1.4332	0.835833	3.14852
0.8375	3.80663	0.8375	1.43395	0.8375	3.14433
0.839167	3.82903	0.839167	1.43467	0.839167	3.14617
0.840833	3.81368	0.840833	1.43431	0.840833	3.15126
0.8425	3.80409	0.8425	1.43486	0.8425	3.15115
0.844167	3.81265	0.844167	1.43521	0.844167	3.15139
0.845833	3.8139	0.845833	1.43588	0.845833	3.15145
0.8475	3.80866	0.8475	1.43554	0.8475	3.14734
0.849167	3.81007	0.849167	1.4362	0.849167	3.15492
0.850833	3.8145	0.850833	1.43655	0.850833	3.14853
0.8525	3.81336	0.8525	1.43707	0.8525	3.15439
0.854167	3.81882	0.854167	1.43696	0.854167	3.15321
0.855833	3.826	0.855833	1.43777	0.855833	3.15497
0.8575	3.81636	0.8575	1.43831	0.8575	3.15332
0.859167	3.82065	0.859167	1.43772	0.859167	3.15586
0.860833	3.80695	0.860833	1.43876	0.860833	3.16024
0.8625	3.81675	0.8625	1.43873	0.8625	3.15123
0.864167	3.80576	0.864167	1.43949	0.864167	3.15561
0.865833	3.82592	0.865833	1.43926	0.865833	3.15763
0.8675	3.81179	0.8675	1.43978	0.8675	3.15892
0.869167	3.81618	0.869167	1.44076	0.869167	3.15683
0.870833	3.83114	0.870833	1.44036	0.870833	3.16183
0.8725	3.82453	0.8725	1.44137	0.8725	3.15713
0.874167	3.82491	0.874167	1.44137	0.874167	3.16151
0.875833	3.83171	0.875833	1.44179	0.875833	3.16108
0.8775	3.81884	0.8775	1.44168	0.8775	3.164
0.879167	3.82985	0.879167	1.44266	0.879167	3.16237
0.880833	3.81723	0.880833	1.4427	0.880833	3.16118
0.8825	3.81055	0.8825	1.44303	0.8825	3.16548
0.884167	3.81867	0.884167	1.44342	0.884167	3.16519
0.885833	3.81939	0.885833	1.44369	0.885833	3.16779
0.8875	3.82123	0.8875	1.44395	0.8875	3.16673
0.889167	3.82637	0.889167	1.44417	0.889167	3.16461
0.890833	3.82467	0.890833	1.44457	0.890833	3.16501
0.8925	3.82543	0.8925	1.44504	0.8925	3.16891
0.894167	3.83929	0.894167	1.44537	0.894167	3.1723
0.895833	3.81728	0.895833	1.4461	0.895833	3.1711
0.8975	3.8223	0.8975	1.44628	0.8975	3.16853
0.899167	3.81845	0.899167	1.44648	0.899167	3.16788
0.900833	3.82534	0.900833	1.44647	0.900833	3.17289
0.9025	3.82882	0.9025	1.44765	0.9025	3.16914
0.904167	3.83423	0.904167	1.4475	0.904167	3.17147
0.905833	3.81942	0.905833	1.44805	0.905833	3.17284
0.9075	3.83678	0.9075	1.44837	0.9075	3.17063
0.909167	3.83182	0.909167	1.44843	0.909167	3.17758
0.910833	3.85071	0.910833	1.44917	0.910833	3.17911
0.9125	3.83916	0.9125	1.44948	0.9125	3.17442
0.914167	3.82296	0.914167	1.44942	0.914167	3.17916
0.915833	3.84782	0.915833	1.45025	0.915833	3.17579
0.9175	3.83252	0.9175	1.45035	0.9175	3.17647
0.919167	3.8198	0.919167	1.451	0.919167	3.17911
0.920833	3.8253	0.920833	1.4514	0.920833	3.17429
0.9225	3.83341	0.9225	1.45197	0.9225	3.17698
0.924167	3.84072	0.924167	1.45156	0.924167	3.17895
0.925833	3.82075	0.925833	1.45219	0.925833	3.18411
0.9275	3.8256	0.9275	1.45301	0.9275	3.17828
0.929167	3.83274	0.929167	1.45288	0.929167	3.18518
0.930833	3.8288	0.930833	1.45378	0.930833	3.17803
0.9325	3.84352	0.9325	1.45396	0.9325	3.18051
0.934167	3.84274	0.934167	1.45451	0.934167	3.18096
0.935833	3.83892	0.935833	1.45499	0.935833	3.18084
0.9375	3.83361	0.9375	1.45535	0.9375	3.18505
0.939167	3.84073	0.939167	1.45542	0.939167	3.18663
0.940833	3.8448	0.940833	1.45584	0.940833	3.18285
0.9425	3.83837	0.9425	1.4559	0.9425	3.18588
0.944167	3.82647	0.944167	1.45639	0.944167	3.18392
0.945833	3.84053	0.945833	1.45677	0.945833	3.18471
0.9475	3.83018	0.9475	1.45715	0.9475	3.18421
0.949167	3.82872	0.949167	1.45737	0.949167	3.18342
0.950833	3.83787	0.950833	1.45784	0.950833	3.18943
0.9525	3.83306	0.9525	1.45813	0.9525	3.18481
0.954167	3.82526	0.954167	1.45859	0.954167	3.19174
0.955833	3.84761	0.955833	1.45883	0.955833	3.18669
0.9575	3.83006	0.9575	1.4601	0.9575	3.18961
0.959167	3.83593	0.959167	1.46022	0.959167	3.18773
0.960833	3.8332	0.960833	1.46005	0.960833	3.18442
0.9625	3.84595	0.9625	1.4606	0.9625	3.19201
0.964167	3.85131	0.964167	1.46047	0.964167	3.1894
0.965833	3.83525	0.965833	1.46158	0.965833	3.19194
0.9675	3.84123	0.9675	1.46158	0.9675	3.1955
0.969167	3.86316	0.969167	1.46195	0.969167	3.18878
0.970833	3.84063	0.970833	1.46215	0.970833	3.19053
0.9725	3.84663	0.9725	1.46291	0.9725	3.19166
0.974167	3.8538	0.974167	1.46286	0.974167	3.19733
0.975833	3.8572	0.975833	1.46342	0.975833	3.19668
0.9775	3.84217	0.9775	1.46369	0.9775	3.19605
0.979167	3.83754	0.979167	1.46397	0.979167	3.19705
0.980833	3.8529	0.980833	1.46428	0.980833	3.19479
0.9825	3.85906	0.9825	1.46485	0.9825	3.20094
0.984167	3.84529	0.984167	1.46574	0.984167	3.20011
0.985833	3.85225	0.985833	1.46487	0.985833	3.19672
0.9875	3.85452	0.9875	1.46566	0.9875	3.19976
0.989167	3.8574	0.989167	1.46593	0.989167	3.20049
0.990833	3.85041	0.990833	1.46637	0.990833	3.19747
0.9925	3.8436	0.9925	1.46721	0.9925	3.20603
0.994167	3.8551	0.994167	1.46683	0.994167	3.20528
0.995833	3.87363	0.995833	1.46758	0.995833	3.19901
0.9975	3.8564	0.9975	1.46806	0.9975	3.20217
0.999167	3.86099	0.999167	1.4682	0.999167	3.2018
1.00083	3.84859	1.00083	1.46838	1.00083	3.19958
1.0025	3.84575	1.0025	1.46963	1.0025	3.20309
1.00417	3.86118	1.00417	1.46937	1.00417	3.20187
1.00583	3.85505	1.00583	1.46954	1.00583	3.20311
1.0075	3.86548	1.0075	1.47015	1.0075	3.20304
1.00917	3.85095	1.00917	1.47022	1.00917	3.20477
1.01083	3.85402	1.01083	1.47105	1.01083	3.20452
1.0125	3.84802	1.0125	1.47098	1.0125	3.20363
1.01417	3.86816	1.01417	1.47198	1.01417	3.20187
1.01583	3.85805	1.01583	1.47217	1.01583	3.20627
1.0175	3.86923	1.0175	1.47272	1.0175	3.21117
1.01917	3.87139	1.01917	1.47261	1.01917	3.21381
1.02083	3.86927	1.02083	1.47282	1.02083	3.21112
1.0225	3.85841	1.0225	1.47324	1.0225	3.20796
1.02417	3.85899	1.02417	1.47364	1.02417	3.20528
1.02583	3.86234	1.02583	1.47435	1.02583	3.21069
1.0275	3.87191	1.0275	1.47436	1.0275	3.20681
1.02917	3.8726	1.02917	1.47485	1.02917	3.20989
1.03083	3.87048	1.03083	1.47516	1.03083	3.21029
1.0325	3.87359	1.0325	1.47594	1.0325	3.20884
1.03417	3.8715	1.03417	1.47626	1.03417	3.21166
1.03583	3.86595	1.03583	1.47617	1.03583	3.2111
1.0375	3.86288	1.0375	1.47721	1.0375	3.21529
1.03917	3.86564	1.03917	1.47689	1.03917	3.21309
1.04083	3.85501	1.04083	1.47731	1.04083	3.21471
1.0425	3.87	1.0425	1.47798	1.0425	3.21882
1.04417	3.86515	1.04417	1.47816	1.04417	3.21162
1.04583	3.87166	1.04583	1.47866	1.04583	3.21606
1.0475	3.86414	1.0475	1.47878	1.0475	3.21974
1.04917	3.87383	1.04917	1.47963	1.04917	3.21808
1.05083	3.85532	1.05083	1.48007	1.05083	3.21767
1.0525	3.8642	1.0525	1.47992	1.0525	3.21981
1.05417	3.87235	1.05417	1.48008	1.05417	3.21997
1.05583	3.86585	1.05583	1.48072	1.05583	3.21798
1.0575	3.86567	1.0575	1.48081	1.0575	3.22554
1.05917	3.87132	1.05917	1.48143	1.05917	3.22019
1.06083	3.86929	1.06083	1.48157	1.06083	3.21773
1.0625	3.86075	1.0625	1.48203	1.0625	3.22164
1.06417	3.8837	1.06417	1.48244	1.06417	3.21783
1.06583	3.86547	1.06583	1.48281	1.06583	3.2215
1.0675	3.86483	1.0675	1.48367	1.0675	3.22105
1.06917	3.8939	1.06917	1.48347	1.06917	3.22531
1.07083	3.87515	1.07083	1.48378	1.07083	3.21702
1.0725	3.89536	1.0725	1.48423	1.0725	3.22474
1.07417	3.85542	1.07417	1.48455	1.07417	3.22437
1.07583	3.87632	1.07583	1.48512	1.07583	3.22791
1.0775	3.87576	1.0775	1.48513	1.0775	3.23356
1.07917	3.8917	1.07917	1.48545	1.07917	3.22643
1.08083	3.88761	1.08083	1.48652	1.08083	3.22348
1.0825	3.88071	1.0825	1.48622	1.0825	3.23014
1.08417	3.88934	1.08417	1.48697	1.08417	3.22759
1.08583	3.87202	1.08583	1.48751	1.08583	3.22327
1.0875	3.89059	1.0875	1.4879	1.0875	3.22326
1.08917	3.89657	1.08917	1.48792	1.08917	3.22641
1.09083	3.86705	1.09083	1.48808	1.09083	3.23058
1.0925	3.87591	1.0925	1.48876	1.0925	3.23374
1.09417	3.8833	1.09417	1.4891	1.09417	3.228
1.09583	3.87943	1.09583	1.48948	1.09583	3.23109
1.0975	3.8882	1.0975	1.49015	1.0975	3.23508
1.09917	3.88836	1.09917	1.49041	1.09917	3.23785
1.10083	3.8741	1.10083	1.49021	1.10083	3.22823
1.1025	3.90481	1.1025	1.49089	1.1025	3.23078
1.10417	3.86808	1.10417	1.49134	1.10417	3.23552
1.10583	3.87416	1.10583	1.49169	1.10583	3.2282
1.1075	3.88366	1.1075	1.49193	1.1075	3.23016
1.10917	3.88126	1.10917	1.4924	1.10917	3.23779
1.11083	3.88762	1.11083	1.49299	1.11083	3.23759
1.1125	3.90271	1.1125	1.49302	1.1125	3.23627
1.11417	3.88691	1.11417	1.49346	1.11417	3.23731
1.11583	3.8978	1.11583	1.49387	1.11583	3.23658
1.1175	3.87903	1.1175	1.49434	1.1175	3.23152
1.11917	3.88254	1.11917	1.49455	1.11917	3.23822
1.12083	3.89351	1.12083	1.49464	1.12083	3.23643
1.1225	3.88605	1.1225	1.4957	1.1225	3.23693
1.12417	3.89368	1.12417	1.49573	1.12417	3.23696
1.12583	3.88524	1.12583	1.49569	1.12583	3.23647
1.1275	3.89551	1.1275	1.4964	1.1275	3.24322
1.12917	3.91047	1.12917	1.49675	1.12917	3.2383
1.13083	3.89125	1.13083	1.49729	1.13083	3.24353
1.1325	3.88645	1.1325	1.49726	1.1325	3.24437
1.13417	3.92131	1.13417	1.49819	1.13417	3.2405
1.13583	3.90996	1.13583	1.49862	1.13583	3.24284
1.1375	3.89184	1.1375	1.49885	1.1375	3.24531
1.13917	3.90415	1.13917	1.49931	1.13917	3.2438
1.14083	3.89539	1.14083	1.49958	1.14083	3.24054
1.1425	3.905	1.1425	1.5001	1.1425	3.24494
1.14417	3.89157	1.14417	1.50073	1.14417	3.25074
1.14583	3.88938	1.14583	1.50051	1.14583	3.24423
1.1475	3.88547	1.1475	1.50112	1.1475	3.2427
1.14917	3.90988	1.14917	1.50178	1.14917	3.24587
1.15083	3.88126	1.15083	1.5012	1.15083	3.24287
1.1525	3.89176	1.1525	1.50155	1.1525	3.24656
1.15417	3.90471	1.15417	1.50249	1.15417	3.24838
1.15583	3.8926	1.15583	1.50265	1.15583	3.25391
1.1575	3.9133	1.1575	1.50313	1.1575	3.25085
1.15917	3.90755	1.15917	1.50368	1.15917	3.24874
1.16083	3.89167	1.16083	1.50391	1.16083	3.25095
1.1625	3.89942	1.1625	1.50403	1.1625	3.24943
1.16417	3.91135	1.16417	1.50446	1.16417	3.25061
1.16583	3.9059	1.16583	1.5049	1.16583	3.25143
1.1675	3.88143	1.1675	1.50546	1.1675	3.25193
1.16917	3.89546	1.16917	1.5057	1.16917	3.25491
1.17083	3.91948	1.17083	1.50591	1.17083	3.25597
1.1725	3.90653	1.1725	1.50663	1.1725	3.25755
1.17417	3.9254	1.17417	1.50664	1.17417	3.25328
1.17583	3.88748	1.17583	1.50701	1.17583	3.25524
1.1775	3.89454	1.1775	1.50724	1.1775	3.25677
1.17917	3.90583	1.17917	1.5079	1.17917	3.25356
1.18083	3.92244	1.18083	1.5082	1.18083	3.26004
1.1825	3.89639	1.1825	1.50878	1.1825	3.25463
1.18417	3.90716	1.18417	1.50882	1.18417	3.25878
1.18583	3.91088	1.18583	1.50891	1.18583	3.25517
1.1875	3.89605	1.1875	1.50956	1.1875	3.25183
1.18917	3.90017	1.18917	1.50978	1.18917	3.25975
1.19083	3.90505	1.19083	1.51022	1.19083	3.25496
1.1925	3.91179	1.1925	1.51062	1.1925	3.2566
1.19417	3.90041	1.19417	1.51101	1.19417	3.26622
1.19583	3.90329	1.19583	1.51154	1.19583	3.26152
1.1975	3.91583	1.1975	1.51187	1.1975	3.25574
1.19917	3.91056	1.19917	1.51223	1.19917	3.26084
1.20083	3.89767	1.20083	1.51218	1.20083	3.26046
1.2025	3.89172	1.2025	1.51321	1.2025	3.25501
1.20417	3.90445	1.20417	1.51298	1.20417	3.25996
1.20583	3.92067	1.20583	1.51336	1.20583	3.26982
1.2075	3.88981	1.2075	1.51408	1.2075	3.2668
1.20917	3.90375	1.20917	1.51405	1.20917	3.25968
1.21083	3.92612	1.21083	1.51497	1.21083	3.25818
1.2125	3.9101	1.2125	1.51463	1.2125	3.26396
1.21417	3.90748	1.21417	1.51487	1.21417	3.26645
1.21583	3.91727	1.21583	1.51553	1.21583	3.26906
1.2175	3.93335	1.2175	1.51571	1.2175	3.26496
1.21917	3.90979	1.21917	1.51672	1.21917	3.26905
1.22083	3.92993	1.22083	1.51706	1.22083	3.27056
1.2225	3.91724	1.2225	1.5172	1.2225	3.26987
1.22417	3.93055	1.22417	1.51728	1.22417	3.26354
1.22583	3.93034	1.22583	1.51776	1.22583	3.26705
1.2275	3.90699	1.2275	1.51784	1.2275	3.26859
1.22917	3.92466	1.22917	1.5184	1.22917	3.27748
1.23083	3.91473	1.23083	1.51892	1.23083	3.27378
1.2325	3.91294	1.2325	1.51861	1.2325	3.27674
1.23417	3.9073	1.23417	1.51931	1.23417	3.27013
1.23583	3.92176	1.23583	1.51974	1.23583	3.26769
1.2375	3.92476	1.2375	1.52012	1.2375	3.2735
1.23917	3.92816	1.23917	1.52015	1.23917	3.27108
1.24083	3.91783	1.24083	1.52066	1.24083	3.27819
1.2425	3.90518	1.2425	1.52069	1.2425	3.27196
1.24417	3.91692	1.24417	1.52151	1.24417	3.27217
1.24583	3.92643	1.24583	1.52189	1.24583	3.27104
1.2475	3.93586	1.2475	1.52258	1.2475	3.2705
1.24917	3.94292	1.24917	1.52251	1.24917	3.27205
1.25083	3.92323	1.25083	1.52333	1.25083	3.2738
1.2525	3.93378	1.2525	1.52358	1.2525	3.27535
1.25417	3.93659	1.25417	1.52362	1.25417	3.26912
1.25583	3.91555	1.25583	1.52425	1.25583	3.27717
1.2575	3.93485	1.2575	1.52419	1.2575	3.27307
1.25917	3.91175	1.25917	1.52455	1.25917	3.26974
1.26083	3.91703	1.26083	1.52476	1.26083	3.28068
1.2625	3.92261	1.2625	1.52553	1.2625	3.2749
1.26417	3.94046	1.26417	1.52593	1.26417	3.27788
1.26583	3.92057	1.26583	1.52606	1.26583	3.27537
1.2675	3.92244	1.2675	1.52673	1.2675	3.28325
1.26917	3.90755	1.26917	1.52719	1.26917	3.28158
1.27083	3.93422	1.27083	1.52769	1.27083	3.27747
1.2725	3.92123	1.2725	1.52775	1.2725	3.27765
1.27417	3.92927	1.27417	1.52834	1.27417	3.2793
1.27583	3.92823	1.27583	1.52848	1.27583	3.28103
1.2775	3.92096	1.2775	1.52889	1.2775	3.28337
1.27917	3.92304	1.27917	1.52872	1.27917	3.27799
1.28083	3.94038	1.28083	1.52967	1.28083	3.2791
1.2825	3.93387	1.2825	1.52991	1.2825	3.2829
1.28417	3.94363	1.28417	1.52984	1.28417	3.28011
1.28583	3.92187	1.28583	1.53048	1.28583	3.28474
1.2875	3.93194	1.2875	1.53128	1.2875	3.28793
1.28917	3.96185	1.28917	1.53173	1.28917	3.28808
1.29083	3.90624	1.29083	1.53141	1.29083	3.28613
1.2925	3.92732	1.2925	1.53274	1.2925	3.28608
1.29417	3.92046	1.29417	1.53266	1.29417	3.28634
1.29583	3.93159	1.29583	1.53264	1.29583	3.28301
1.2975	3.93418	1.2975	1.53289	1.2975	3.29007
1.29917	3.92776	1.29917	1.53334	1.29917	3.28784
1.30083	3.93194	1.30083	1.5338	1.30083	3.29163
1.3025	3.93629	1.3025	1.53371	1.3025	3.28213
1.30417	3.90211	1.30417	1.53483	1.30417	3.29254
1.30583	3.91861	1.30583	1.53483	1.30583	3.2868
1.3075	3.91612	1.3075	1.53553	1.3075	3.28873
1.30917	3.92271	1.30917	1.53563	1.30917	3.2936
1.31083	3.95324	1.31083	1.53586	1.31083	3.29432
1.3125	3.93176	1.3125	1.53631	1.3125	3.29372
1.31417	3.93568	1.31417	1.53703	1.31417	3.29617
1.31583	3.9405	1.31583	1.53731	1.31583	3.29211
1.3175	3.94419	1.3175	1.53784	1.3175	3.28651
1.31917	3.92297	1.31917	1.53809	1.31917	3.29794
1.32083	3.94481	1.32083	1.53762	1.32083	3.29438
1.3225	3.92038	1.3225	1.53819	1.3225	3.29079
1.32417	3.94743	1.32417	1.5388	1.32417	3.29464
1.32583	3.93945	1.32583	1.53965	1.32583	3.29433
1.3275	3.95038	1.3275	1.53982	1.3275	3.29281
1.32917	3.97387	1.32917	1.53978	1.32917	3.29399
1.33083	3.93141	1.33083	1.54015	1.33083	3.29159
1.3325	3.93085	1.3325	1.54019	1.3325	3.2913
1.33417	3.92696	1.33417	1.54076	1.33417	3.2941
1.33583	3.93348	1.33583	1.54115	1.33583	3.29415
1.3375	3.94829	1.3375	1.54122	1.3375	3.2955
1.33917	3.92733	1.33917	1.54191	1.33917	3.29892
1.34083	3.94876	1.34083	1.54233	1.34083	3.29697
1.3425	3.96044	1.3425	1.5427	1.3425	3.29765
1.34417	3.95882	1.34417	1.54327	1.34417	3.29885
1.34583	3.94052	1.34583	1.54331	1.34583	3.29877
1.3475	3.94235	1.3475	1.54401	1.3475	3.29675
1.34917	3.93608	1.34917	1.5443	1.34917	3.3003
1.35083	3.93148	1.35083	1.54487	1.35083	3.29316
1.3525	3.94714	1.3525	1.54472	1.3525	3.30386
1.35417	3.96013	1.35417	1.5449	1.35417	3.29952
1.35583	3.95888	1.35583	1.54542	1.35583	3.29639
1.3575	3.93973	1.3575	1.54616	1.3575	3.29869
1.35917	3.96406	1.35917	1.54584	1.35917	3.29922
1.36083	3.93618	1.36083	1.54727	1.36083	3.29626
1.3625	3.95435	1.3625	1.54704	1.3625	3.29608
1.36417	3.93341	1.36417	1.54748	1.36417	3.30554
1.36583	3.94669	1.36583	1.54781	1.36583	3.30048
1.3675	3.94637	1.3675	1.5478	1.3675	3.29715
1.36917	3.95472	1.36917	1.54872	1.36917	3.30163
1.37083	3.97719	1.37083	1.54912	1.37083	3.30049
1.3725	3.95164	1.3725	1.54852	1.3725	3.3006
1.37417	3.94394	1.37417	1.54961	1.37417	3.30216
1.37583	3.96576	1.37583	1.55009	1.37583	3.29881
1.3775	3.95396	1.3775	1.55019	1.3775	3.29907
1.37917	3.95215	1.37917	1.55147	1.37917	3.30037
1.38083	3.94213	1.38083	1.55128	1.38083	3.30262
1.3825	3.94155	1.3825	1.55134	1.3825	3.30744
1.38417	3.94054	1.38417	1.55207	1.38417	3.30632
1.38583	3.95175	1.38583	1.55301	1.38583	3.30382
1.3875	3.93776	1.3875	1.55307	1.3875	3.30088
1.38917	3.95538	1.38917	1.55277	1.38917	3.30665
1.39083	3.95957	1.39083	1.55329	1.39083	3.30377
1.3925	3.93745	1.3925	1.55388	1.3925	3.30617
1.39417	3.95024	1.39417	1.55414	1.39417	3.30257
1.39583	3.97656	1.39583	1.5544	1.39583	3.30855
1.3975	3.96719	1.3975	1.55423	1.3975	3.31101
1.39917	3.95157	1.39917	1.55538	1.39917	3.30797
1.40083	3.94117	1.40083	1.55594	1.40083	3.31208
1.4025	3.97169	1.4025	1.55611	1.4025	3.30784
1.40417	3.96005	1.40417	1.55642	1.40417	3.30625
1.40583	3.96789	1.40583	1.55684	1.40583	3.31361
1.4075	3.95317	1.4075	1.55718	1.4075	3.31118
1.40917	3.96911	1.40917	1.55739	1.40917	3.30171
1.41083	3.96193	1.41083	1.5577	1.41083	3.30984
1.4125	3.96249	1.4125	1.55882	1.4125	3.31661
1.41417	3.96128	1.41417	1.55861	1.41417	3.31054
1.41583	3.93969	1.41583	1.55907	1.41583	3.31073
1.4175	3.95874	1.4175	1.5592	1.4175	3.31091
1.41917	3.9542	1.41917	1.5601	1.41917	3.3162
1.42083	3.94306	1.42083	1.56001	1.42083	3.30908
1.4225	3.96455	1.4225	1.55993	1.4225	3.31321
1.42417	3.96517	1.42417	1.55997	1.42417	3.31207
1.42583	3.95145	1.42583	1.5611	1.42583	3.3096
1.4275	3.95549	1.4275	1.56088	1.4275	3.30977
1.42917	3.96159	1.42917	1.56143	1.42917	3.31527
1.43083	3.95412	1.43083	1.56214	1.43083	3.31982
1.4325	3.97635	1.4325	1.56231	1.4325	3.31405
1.43417	3.97829	1.43417	1.56298	1.43417	3.31059
1.43583	3.97471	1.43583	1.56304	1.43583	3.31998
1.4375	3.94805	1.4375	1.56345	1.4375	3.30989
1.43917	3.95099	1.43917	1.56383	1.43917	3.31059
1.44083	3.9713	1.44083	1.56437	1.44083	3.32015
1.4425	3.96202	1.4425	1.56427	1.4425	3.31387
1.44417	3.94898	1.44417	1.56511	1.44417	3.31507
1.44583	3.95467	1.44583	1.56528	1.44583	3.31596
1.4475	3.95589	1.4475	1.56517	1.4475	3.31624
1.44917	3.95452	1.44917	1.56592	1.44917	3.31597
1.45083	3.95246	1.45083	1.56639	1.45083	3.32052
1.4525	3.97733	1.4525	1.56686	1.4525	3.31735
1.45417	3.95881	1.45417	1.56711	1.45417	3.31733
1.45583	3.97554	1.45583	1.56713	1.45583	3.32011
1.4575	3.98261	1.4575	1.56792	1.4575	3.32273
1.45917	3.98524	1.45917	1.56797	1.45917	3.31835
1.46083	3.95662	1.46083	1.56855	1.46083	3.31883
1.4625	3.97182	1.4625	1.5689	1.4625	3.31458
1.46417	3.96054	1.46417	1.5691	1.46417	3.32306
1.46583	3.99123	1.46583	1.56959	1.46583	3.31776
1.4675	3.97122	1.4675	1.56963	1.4675	3.316
1.46917	4.00008	1.46917	1.57009	1.46917	3.31905
1.47083	3.98151	1.47083	1.57031	1.47083	3.32191
1.4725	3.95248	1.4725	1.57097	1.4725	3.31893
1.47417	3.95817	1.47417	1.57109	1.47417	3.31237
1.47583	3.96838	1.47583	1.57173	1.47583	3.3186
1.4775	3.96328	1.4775	1.57219	1.4775	3.32144
1.47917	3.97003	1.47917	1.57225	1.47917	3.32626
1.48083	3.96803	1.48083	1.57232	1.48083	3.32314
1.4825	3.95152	1.4825	1.57255	1.4825	3.31974
1.48417	3.96579	1.48417	1.57351	1.48417	3.32355
1.48583	3.97301	1.48583	1.57348	1.48583	3.32374
1.4875	3.98583	1.4875	1.57437	1.4875	3.32281
1.48917	3.98052	1.48917	1.57439	1.48917	3.3319
1.49083	3.95912	1.49083	1.57462	1.49083	3.32427
1.4925	3.97597	1.4925	1.57547	1.4925	3.32427
1.49417	3.97543	1.49417	1.5755	1.49417	3.32412
1.49583	3.98603	1.49583	1.57586	1.49583	3.32413
1.4975	3.9808	1.4975	1.5759	1.4975	3.31895
1.49917	3.98543	1.49917	1.57641	1.49917	3.31982
1.50083	3.97785	1.50083	1.57658	1.50083	3.32482
1.5025	3.99201	1.5025	1.57683	1.5025	3.33205
1.50417	3.97185	1.50417	1.57708	1.50417	3.33007
1.50583	3.9632	1.50583	1.57811	1.50583	3.3321
1.5075	3.96959	1.5075	1.57855	1.5075	3.32965
1.50917	3.96738	1.50917	1.57905	1.50917	3.32894
1.51083	3.98399	1.51083	1.57877	1.51083	3.32824
1.5125	3.97795	1.5125	1.57951	1.5125	3.33068
1.51417	3.98505	1.51417	1.57964	1.51417	3.33218
1.51583	3.97278	1.51583	1.58046	1.51583	3.32435
1.5175	3.98369	1.5175	1.58038	1.5175	3.32955
1.51917	3.99802	1.51917	1.58065	1.51917	3.33279
1.52083	3.98618	1.52083	1.58098	1.52083	3.33367
1.5225	3.97965	1.5225	1.58127	1.5225	3.33191
1.52417	3.98273	1.52417	1.58179	1.52417	3.32621
1.52583	3.98355	1.52583	1.58219	1.52583	3.33397
1.5275	3.9883	1.5275	1.58222	1.5275	3.32922
1.52917	3.9834	1.52917	1.5831	1.52917	3.32597
1.53083	3.98865	1.53083	1.58319	1.53083	3.32708
1.5325	3.98913	1.5325	1.58363	1.5325	3.33534
1.53417	3.95638	1.53417	1.58417	1.53417	3.33657
1.53583	3.98564	1.53583	1.58457	1.53583	3.33182
1.5375	3.98321	1.5375	1.58497	1.5375	3.33713
1.53917	3.98445	1.53917	1.5851	1.53917	3.33598
1.54083	3.98862	1.54083	1.58491	1.54083	3.33015
1.5425	4.00334	1.5425	1.58546	1.5425	3.33055
1.54417	4.00488	1.54417	1.58625	1.54417	3.32709
1.54583	3.97453	1.54583	1.58609	1.54583	3.3286
1.5475	3.98836	1.5475	1.58696	1.5475	3.33078
1.54917	3.97611	1.54917	1.58684	1.54917	3.33167
1.55083	3.98932	1.55083	1.5875	1.55083	3.3388
1.5525	3.98432	1.5525	1.58718	1.5525	3.33899
1.55417	3.99912	1.55417	1.58758	1.55417	3.33159
1.55583	3.98771	1.55583	1.58809	1.55583	3.34579
1.5575	3.98807	1.5575	1.58902	1.5575	3.33499
1.55917	3.99156	1.55917	1.58867	1.55917	3.33605
1.56083	4.0033	1.56083	1.58908	1.56083	3.33544
1.5625	3.97993	1.5625	1.58974	1.5625	3.33836
1.56417	3.99392	1.56417	1.58974	1.56417	3.33492
1.56583	3.98715	1.56583	1.59046	1.56583	3.33774
1.5675	3.99976	1.5675	1.59082	1.5675	3.33536
1.56917	3.97451	1.56917	1.59097	1.56917	3.33707
1.57083	3.98726	1.57083	1.59134	1.57083	3.33684
1.5725	3.99208	1.5725	1.59187	1.5725	3.33772
1.57417	3.99696	1.57417	1.59159	1.57417	3.33885
1.57583	4.01464	1.57583	1.59202	1.57583	3.33518
1.5775	3.9821	1.5775	1.59296	1.5775	3.34407
1.57917	3.98996	1.57917	1.59306	1.57917	3.33488
1.58083	3.99519	1.58083	1.59349	1.58083	3.34664
1.5825	3.99658	1.5825	1.59426	1.5825	3.34657
1.58417	4.00692	1.58417	1.59377	1.58417	3.33829
1.58583	4.01772	1.58583	1.5946	1.58583	3.34889
1.5875	3.99405	1.5875	1.59452	1.5875	3.33715
1.58917	3.97678	1.58917	1.59487	1.58917	3.34454
1.59083	3.99509	1.59083	1.59522	1.59083	3.3441
1.5925	4.01849	1.5925	1.59567	1.5925	3.34145
1.59417	3.99754	1.59417	1.5961	1.59417	3.34375
1.59583	4.00572	1.59583	1.59671	1.59583	3.34435
1.5975	3.99984	1.5975	1.59672	1.5975	3.35168
1.59917	3.99786	1.59917	1.59753	1.59917	3.34147
1.60083	3.99552	1.60083	1.5976	1.60083	3.35117
1.6025	3.998	1.6025	1.59803	1.6025	3.34486
1.60417	4.01144	1.60417	1.59846	1.60417	3.34643
1.60583	3.99509	1.60583	1.59857	1.60583	3.34735
1.6075	4.00476	1.6075	1.59927	1.6075	3.34129
1.60917	3.99438	1.60917	1.59879	1.60917	3.34738
1.61083	4.00073	1.61083	1.59966	1.61083	3.34384
1.6125	4.0093	1.6125	1.60011	1.6125	3.34193
1.61417	4.01053	1.61417	1.60037	1.61417	3.34439
1.61583	3.98288	1.61583	1.60055	1.61583	3.34719
1.6175	4.00355	1.6175	1.60036	1.6175	3.35395
1.61917	3.97143	1.61917	1.60181	1.61917	3.35102
1.62083	4.01851	1.62083	1.60184	1.62083	3.34751
1.6225	4.01389	1.6225	1.60204	1.6225	3.35543
1.62417	3.98852	1.62417	1.60214	1.62417	3.35556
1.62583	4.00675	1.62583	1.60235	1.62583	3.34657
1.6275	4.00476	1.6275	1.60246	1.6275	3.34719
1.62917	3.97436	1.62917	1.60347	1.62917	3.34775
1.63083	4.02565	1.63083	1.60393	1.63083	3.3539
1.6325	4.00499	1.6325	1.60393	1.6325	3.35071
1.63417	4.0049	1.63417	1.604	1.63417	3.35456
1.63583	4.01518	1.63583	1.60415	1.63583	3.34544
1.6375	4.01682	1.6375	1.60459	1.6375	3.35117
1.63917	4.01006	1.63917	1.60526	1.63917	3.34808
1.64083	4.00448	1.64083	1.60582	1.64083	3.35512
1.6425	4.00454	1.6425	1.6061	1.6425	3.34734
1.64417	3.98987	1.64417	1.60624	1.64417	3.35515
1.64583	4.01126	1.64583	1.60684	1.64583	3.35889
1.6475	4.01468	1.6475	1.60706	1.6475	3.34801
1.64917	4.00579	1.64917	1.60748	1.64917	3.35332
1.65083	4.01019	1.65083	1.60793	1.65083	3.35451
1.6525	4.0019	1.6525	1.60836	1.6525	3.35149
1.65417	4.04065	1.65417	1.60898	1.65417	3.35771
1.65583	4.01929	1.65583	1.60939	1.65583	3.35098
1.6575	4.03797	1.6575	1.60893	1.6575	3.35633
1.65917	4.01933	1.65917	1.60982	1.65917	3.35485
1.66083	3.99846	1.66083	1.6098	1.66083	3.35354
1.6625	4.02473	1.6625	1.6102	1.6625	3.34823
1.66417	4.01393	1.66417	1.61135	1.66417	3.35292
1.66583	4.00669	1.66583	1.6112	1.66583	3.35336
1.6675	4.00469	1.6675	1.61105	1.6675	3.36213
1.66917	4.01453	1.66917	1.61137	1.66917	3.35442
1.67083	3.99404	1.67083	1.61142	1.67083	3.35682
1.6725	4.00415	1.6725	1.61207	1.6725	3.35613
1.67417	4.01599	1.67417	1.61235	1.67417	3.35765
1.67583	4.01048	1.67583	1.61314	1.67583	3.36222
1.6775	4.01581	1.6775	1.61323	1.6775	3.35899
1.67917	4.00586	1.67917	1.61349	1.67917	3.35984
1.68083	4.02068	1.68083	1.61388	1.68083	3.36136
1.6825	3.99409	1.6825	1.61438	1.6825	3.35972
1.68417	4.0046	1.68417	1.61438	1.68417	3.35579
1.68583	4.02601	1.68583	1.61531	1.68583	3.36456
1.6875	4.00533	1.6875	1.61521	1.6875	3.35783
1.68917	4.01087	1.68917	1.61566	1.68917	3.35964
1.69083	4.03099	1.69083	1.61634	1.69083	3.36455
1.6925	4.01676	1.6925	1.61646	1.6925	3.36342
1.69417	4.02814	1.69417	1.61703	1.69417	3.3632
1.69583	4.03483	1.69583	1.617	1.69583	3.36356
1.6975	4.03268	1.6975	1.61748	1.6975	3.35857
1.69917	4.02126	1.69917	1.61793	1.69917	3.35688
1.70083	4.01148	1.70083	1.61862	1.70083	3.36067
1.7025	4.0221	1.7025	1.61879	1.7025	3.3637
1.70417	4.03889	1.70417	1.61894	1.70417	3.36394
1.70583	4.02456	1.70583	1.61948	1.70583	3.36481
1.7075	4.00962	1.7075	1.61947	1.7075	3.35867
1.70917	4.03263	1.70917	1.61986	1.70917	3.36994
1.71083	4.02162	1.71083	1.6199	1.71083	3.36491
1.7125	4.01286	1.7125	1.62075	1.7125	3.36853
1.71417	4.01671	1.71417	1.62055	1.71417	3.36359
1.71583	4.01571	1.71583	1.62164	1.71583	3.3625
1.7175	4.00764	1.7175	1.62158	1.7175	3.35937
1.71917	4.0269	1.71917	1.62197	1.71917	3.36584
1.72083	4.02548	1.72083	1.62195	1.72083	3.3562
1.7225	4.02842	1.7225	1.62238	1.7225	3.36873
1.72417	4.00562	1.72417	1.62312	1.72417	3.36844
1.72583	4.03863	1.72583	1.62302	1.72583	3.36168
1.7275	4.04913	1.7275	1.62321	1.7275	3.36974
1.72917	4.02485	1.72917	1.62374	1.72917	3.37594
1.73083	4.02457	1.73083	1.6243	1.73083	3.36356
1.7325	4.02535	1.7325	1.62417	1.7325	3.37245
1.73417	4.02581	1.73417	1.62491	1.73417	3.36727
1.73583	4.028	1.73583	1.62492	1.73583	3.37187
1.7375	4.0207	1.7375	1.62596	1.7375	3.3703
1.73917	4.03501	1.73917	1.62618	1.73917	3.37227
1.74083	4.03469	1.74083	1.62578	1.74083	3.36638
1.7425	4.01036	1.7425	1.62665	1.7425	3.37424
1.74417	4.01641	1.74417	1.62716	1.74417	3.36832
1.74583	4.03575	1.74583	1.62686	1.74583	3.37677
1.7475	4.0221	1.7475	1.62769	1.7475	3.36576
1.74917	4.05668	1.74917	1.62778	1.74917	3.36743
1.75083	4.02392	1.75083	1.62828	1.75083	3.37105
1.7525	4.0534	1.7525	1.62884	1.7525	3.37194
1.75417	4.03971	1.75417	1.62928	1.75417	3.36992
1.75583	4.02247	1.75583	1.62854	1.75583	3.37328
1.7575	4.05106	1.7575	1.62926	1.7575	3.37182
1.75917	4.0106	1.75917	1.62962	1.75917	3.37204
1.76083	4.0224	1.76083	1.62958	1.76083	3.37606
1.7625	4.05984	1.7625	1.63044	1.7625	3.3756
1.76417	4.01881	1.76417	1.63069	1.76417	3.37125
1.76583	4.04669	1.76583	1.63102	1.76583	3.37684
1.7675	4.04459	1.7675	1.63157	1.7675	3.37444
1.76917	4.01312	1.76917	1.63184	1.76917	3.37194
1.77083	4.02544	1.77083	1.63213	1.77083	3.37511
1.7725	4.02164	1.7725	1.63262	1.7725	3.37472
1.77417	4.05058	1.77417	1.63245	1.77417	3.37168
1.77583	4.02241	1.77583	1.63316	1.77583	3.37242
1.7775	4.03536	1.7775	1.63335	1.7775	3.38158
1.77917	4.0413	1.77917	1.6337	1.77917	3.373
1.78083	4.04029	1.78083	1.63411	1.78083	3.36943
1.7825	4.00704	1.7825	1.6345	1.7825	3.37931
1.78417	4.03204	1.78417	1.63523	1.78417	3.37349
1.78583	4.04615	1.78583	1.6351	1.78583	3.37612
1.7875	4.03883	1.7875	1.63548	1.7875	3.37978
1.78917	4.01552	1.78917	1.63579	1.78917	3.37705
1.79083	4.02921	1.79083	1.63611	1.79083	3.38305
1.7925	4.01047	1.7925	1.63647	1.7925	3.37663
1.79417	4.02673	1.79417	1.63719	1.79417	3.37808
1.79583	4.02108	1.79583	1.63726	1.79583	3.37158
1.7975	4.06749	1.7975	1.63771	1.7975	3.37636
1.79917	4.03089	1.79917	1.63873	1.79917	3.37918
1.80083	4.03683	1.80083	1.63804	1.80083	3.37898
1.8025	4.0379	1.8025	1.63904	1.8025	3.37054
1.80417	4.03547	1.80417	1.63902	1.80417	3.38317
1.80583	4.04996	1.80583	1.63893	1.80583	3.38144
1.8075	4.03645	1.8075	1.63957	1.8075	3.37149
1.80917	4.0492	1.80917	1.64015	1.80917	3.38743
1.81083	4.02488	1.81083	1.63991	1.81083	3.38574
1.8125	4.03942	1.8125	1.64114	1.8125	3.3779
1.81417	4.03916	1.81417	1.64079	1.81417	3.38268
1.81583	4.0528	1.81583	1.641	1.81583	3.38002
1.8175	4.00274	1.8175	1.64203	1.8175	3.38397
1.81917	4.05711	1.81917	1.64194	1.81917	3.38244
1.82083	4.0466	1.82083	1.64214	1.82083	3.37482
1.8225	4.04983	1.8225	1.64228	1.8225	3.38244
1.82417	4.05287	1.82417	1.64287	1.82417	3.37961
1.82583	4.03932	1.82583	1.64353	1.82583	3.38699
1.8275	4.03956	1.8275	1.64362	1.8275	3.38891
1.82917	4.04161	1.82917	1.64466	1.82917	3.38106
1.83083	4.03384	1.83083	1.64452	1.83083	3.38252
1.8325	4.03266	1.8325	1.64526	1.8325	3.38726
1.83417	4.04725	1.83417	1.64533	1.83417	3.38726
1.83583	4.04858	1.83583	1.64526	1.83583	3.38692
1.8375	4.03178	1.8375	1.64552	1.8375	3.38554
1.83917	4.07697	1.83917	1.64595	1.83917	3.38701
1.84083	4.0481	1.84083	1.64646	1.84083	3.38527
1.8425	4.02307	1.8425	1.64717	1.8425	3.38711
1.84417	4.0824	1.84417	1.64756	1.84417	3.38089
1.84583	4.04306	1.84583	1.64714	1.84583	3.38315
1.8475	4.05617	1.8475	1.64751	1.8475	3.38542
1.84917	4.04838	1.84917	1.64848	1.84917	3.38844
1.85083	4.05991	1.85083	1.64805	1.85083	3.38205
1.8525	4.05856	1.8525	1.6492	1.8525	3.38587
1.85417	4.04175	1.85417	1.64934	1.85417	3.3875
1.85583	4.03368	1.85583	1.64974	1.85583	3.39213
1.8575	4.03758	1.8575	1.6501	1.8575	3.3893
1.85917	4.05415	1.85917	1.6504	1.85917	3.38633
1.86083	4.0667	1.86083	1.65098	1.86083	3.38903
1.8625	4.03727	1.8625	1.65026	1.8625	3.38695
1.86417	4.06341	1.86417	1.6517	1.86417	3.38845
1.86583	4.02386	1.86583	1.65136	1.86583	3.39021
1.8675	4.06179	1.8675	1.65121	1.8675	3.39244
1.86917	4.05777	1.86917	1.65235	1.86917	3.3859
1.87083	4.06002	1.87083	1.65207	1.87083	3.38493
1.8725	4.06497	1.8725	1.65339	1.8725	3.39131
1.87417	4.03891	1.87417	1.65283	1.87417	3.38851
1.87583	4.04603	1.87583	1.65348	1.87583	3.39378
1.8775	4.07329	1.8775	1.65331	1.8775	3.3929
1.87917	4.06293	1.87917	1.65371	1.87917	3.38935
1.88083	4.04572	1.88083	1.65512	1.88083	3.39485
1.8825	4.04483	1.8825	1.65488	1.8825	3.38548
1.88417	4.05473	1.88417	1.65531	1.88417	3.3899
1.88583	4.04839	1.88583	1.65482	1.88583	3.39263
1.8875	4.08235	1.8875	1.65594	1.8875	3.39213
1.88917	4.04733	1.88917	1.65679	1.88917	3.39122
1.89083	4.07225	1.89083	1.65703	1.89083	3.3954
1.8925	4.06962	1.8925	1.65712	1.8925	3.39634
1.89417	4.04799	1.89417	1.65755	1.89417	3.39235
1.89583	4.04596	1.89583	1.65743	1.89583	3.39111
1.8975	4.02366	1.8975	1.65831	1.8975	3.39635
1.89917	4.05081	1.89917	1.65862	1.89917	3.39209
1.90083	4.05156	1.90083	1.65908	1.90083	3.38987
1.9025	4.04527	1.9025	1.6589	1.9025	3.39533
1.90417	4.06721	1.90417	1.65907	1.90417	3.39977
1.90583	4.06637	1.90583	1.65947	1.90583	3.39865
1.9075	4.05581	1.9075	1.66003	1.9075	3.39298
1.90917	4.0415	1.90917	1.6604	1.90917	3.3977
1.91083	4.04018	1.91083	1.66036	1.91083	3.39573
1.9125	4.05979	1.9125	1.66087	1.9125	3.39569
1.91417	4.05842	1.91417	1.66161	1.91417	3.38876
1.91583	4.04581	1.91583	1.66161	1.91583	3.39714
1.9175	4.05795	1.9175	1.6622	1.9175	3.39913
1.91917	4.06264	1.91917	1.66245	1.91917	3.3964
1.92083	4.05915	1.92083	1.66236	1.92083	3.39096
1.9225	4.08579	1.9225	1.6631	1.9225	3.39796
1.92417	4.06805	1.92417	1.6634	1.92417	3.4
1.92583	4.04573	1.92583	1.6639	1.92583	3.39769
1.9275	4.06351	1.9275	1.6639	1.9275	3.39691
1.92917	4.03422	1.92917	1.66424	1.92917	3.40228
1.93083	4.084	1.93083	1.66502	1.93083	3.39758
1.9325	4.07394	1.9325	1.66521	1.9325	3.39841
1.93417	4.05296	1.93417	1.66538	1.93417	3.39574
1.93583	4.06554	1.93583	1.66517	1.93583	3.4047
1.9375	4.04445	1.9375	1.66568	1.9375	3.39357
1.93917	4.03248	1.93917	1.66638	1.93917	3.40001
1.94083	4.06876	1.94083	1.66706	1.94083	3.40373
1.9425	4.08054	1.9425	1.66648	1.9425	3.40847
1.94417	4.07821	1.94417	1.66732	1.94417	3.39938
1.94583	4.05823	1.94583	1.6678	1.94583	3.39994
1.9475	4.07992	1.9475	1.66798	1.9475	3.40326
1.94917	4.05297	1.94917	1.66839	1.94917	3.39606
1.95083	4.05207	1.95083	1.66831	1.95083	3.3953
1.9525	4.0667	1.9525	1.66848	1.9525	3.40133
1.95417	4.06828	1.95417	1.6692	1.95417	3.39348
1.95583	4.07391	1.95583	1.66993	1.95583	3.40667
1.9575	4.05774	1.9575	1.66965	1.9575	3.39768
1.95917	4.06759	1.95917	1.67049	1.95917	3.39749
1.96083	4.06085	1.96083	1.67002	1.96083	3.41153
1.9625	4.08305	1.9625	1.67152	1.9625	3.40354
1.96417	4.08309	1.96417	1.67111	1.96417	3.40275
1.96583	4.05667	1.96583	1.67081	1.96583	3.40392
1.9675	4.06125	1.9675	1.6721	1.9675	3.40505
1.96917	4.05537	1.96917	1.67192	1.96917	3.39851
1.97083	4.08435	1.97083	1.6721	1.97083	3.41253
1.9725	4.06188	1.9725	1.67338	1.9725	3.41421
1.97417	4.0753	1.97417	1.67322	1.97417	3.39331
1.97583	4.10497	1.97583	1.67356	1.97583	3.39577
1.9775	4.0751	1.9775	1.67393	1.9775	3.40215
1.97917	4.07611	1.97917	1.67434	1.97917	3.40548
1.98083	4.06271	1.98083	1.67416	1.98083	3.4052
1.9825	4.08838	1.9825	1.67498	1.9825	3.40418
1.98417	4.07975	1.98417	1.67539	1.98417	3.40779
1.98583	4.07951	1.98583	1.67567	1.98583	3.40702
1.9875	4.08315	1.9875	1.67601	1.9875	3.4061
1.98917	4.07989	1.98917	1.67647	1.98917	3.39887
1.99083	4.08109	1.99083	1.6766	1.99083	3.40822
1.9925	4.07487	1.9925	1.67748	1.9925	3.40191
1.99417	4.07138	1.99417	1.67796	1.99417	3.40693
1.99583	4.05326	1.99583	1.67719	1.99583	3.40559
1.9975	4.03399	1.9975	1.67743	1.9975	3.40565
1.99917	4.06874	1.99917	1.67825	1.99917	3.39975
2.00083	4.08503	2.00083	1.67838	2.00083	3.40802
2.0025	4.08239	2.0025	1.67898	2.0025	3.40407
2.00417	4.10167	2.00417	1.67929	2.00417	3.40366
2.00583	4.08687	2.00583	1.68	2.00583	3.40267
2.0075	4.0596	2.0075	1.67958	2.0075	3.41021
2.00917	4.08856	2.00917	1.67999	2.00917	3.40419
2.01083	4.09335	2.01083	1.68093	2.01083	3.40607
2.0125	4.07592	2.0125	1.68076	2.0125	3.41089
2.01417	4.07825	2.01417	1.68054	2.01417	3.40546
2.01583	4.07931	2.01583	1.68179	2.01583	3.41151
2.0175	4.07291	2.0175	1.68155	2.0175	3.40427
2.01917	4.07493	2.01917	1.68238	2.01917	3.40809
2.02083	4.06789	2.02083	1.68232	2.02083	3.41062
2.0225	4.07486	2.0225	1.68277	2.0225	3.41235
2.02417	4.06542	2.02417	1.68318	2.02417	3.40785
2.02583	4.08152	2.02583	1.68347	2.02583	3.41365
2.0275	4.08606	2.0275	1.68371	2.0275	3.40546
2.02917	4.07709	2.02917	1.6841	2.02917	3.40713
2.03083	4.09562	2.03083	1.68411	2.03083	3.41342
2.0325	4.09262	2.0325	1.68481	2.0325	3.40314
2.03417	4.08455	2.03417	1.68501	2.03417	3.40309
2.03583	4.08446	2.03583	1.68535	2.03583	3.40901
2.0375	4.05845	2.0375	1.68463	2.0375	3.406
2.03917	4.08633	2.03917	1.6858	2.03917	3.40755
2.04083	4.07284	2.04083	1.68624	2.04083	3.41477
2.0425	4.09822	2.0425	1.68648	2.0425	3.40978
2.04417	4.08664	2.04417	1.68686	2.04417	3.4163
2.04583	4.08288	2.04583	1.68714	2.04583	3.41105
2.0475	4.11118	2.0475	1.68755	2.0475	3.40662
2.04917	4.11297	2.04917	1.68775	2.04917	3.41153
2.05083	4.08911	2.05083	1.68818	2.05083	3.41262
2.0525	4.08124	2.0525	1.68887	2.0525	3.41461
2.05417	4.05478	2.05417	1.68911	2.05417	3.41304
2.05583	4.09923	2.05583	1.68863	2.05583	3.40964
2.0575	4.06476	2.0575	1.68933	2.0575	3.41084
2.05917	4.0781	2.05917	1.68938	2.05917	3.40938
2.06083	4.05683	2.06083	1.68988	2.06083	3.41247
2.0625	4.08487	2.0625	1.69011	2.0625	3.40985
2.06417	4.08891	2.06417	1.69042	2.06417	3.41013
2.06583	4.08597	2.06583	1.69179	2.06583	3.41966
2.0675	4.08764	2.0675	1.69161	2.0675	3.40779
2.06917	4.08676	2.06917	1.69212	2.06917	3.42553
2.07083	4.07925	2.07083	1.6924	2.07083	3.41629
2.0725	4.08342	2.0725	1.69198	2.0725	3.41656
2.07417	4.10867	2.07417	1.69287	2.07417	3.41863
2.07583	4.06773	2.07583	1.69294	2.07583	3.41875
2.0775	4.1105	2.0775	1.69328	2.0775	3.41327
2.07917	4.11296	2.07917	1.69437	2.07917	3.42241
2.08083	4.07713	2.08083	1.69375	2.08083	3.41525
2.0825	4.072	2.0825	1.69403	2.0825	3.41297
2.08417	4.0806	2.08417	1.69464	2.08417	3.41415
2.08583	4.08761	2.08583	1.69499	2.08583	3.41492
2.0875	4.06256	2.0875	1.695	2.0875	3.42524
2.08917	4.0921	2.08917	1.69597	2.08917	3.42199
2.09083	4.1115	2.09083	1.69566	2.09083	3.4163
2.0925	4.08627	2.0925	1.69683	2.0925	3.41577
2.09417	4.10917	2.09417	1.69637	2.09417	3.42843
2.09583	4.10888	2.09583	1.69719	2.09583	3.42492
2.0975	4.09354	2.0975	1.69739	2.0975	3.42097
2.09917	4.07364	2.09917	1.69716	2.09917	3.42404
2.10083	4.07654	2.10083	1.69783	2.10083	3.42204
2.1025	4.08971	2.1025	1.69765	2.1025	3.42085
2.10417	4.11968	2.10417	1.69845	2.10417	3.42169
2.10583	4.10007	2.10583	1.69852	2.10583	3.42198
2.1075	4.11981	2.1075	1.69895	2.1075	3.41937
2.10917	4.09632	2.10917	1.69921	2.10917	3.43047
2.11083	4.10272	2.11083	1.6992	2.11083	3.41949
2.1125	4.10514	2.1125	1.69974	2.1125	3.41813
2.11417	4.09227	2.11417	1.70079	2.11417	3.41674
2.11583	4.10074	2.11583	1.70108	2.11583	3.41637
2.1175	4.09255	2.1175	1.70109	2.1175	3.41932
2.11917	4.11463	2.11917	1.70085	2.11917	3.43143
2.12083	4.1009	2.12083	1.70207	2.12083	3.42522
2.1225	4.08893	2.1225	1.70201	2.1225	3.419
2.12417	4.0978	2.12417	1.70172	2.12417	3.41492
2.12583	4.11448	2.12583	1.70312	2.12583	3.42775
2.1275	4.10628	2.1275	1.70283	2.1275	3.42236
2.12917	4.10672	2.12917	1.70375	2.12917	3.41309
2.13083	4.11852	2.13083	1.70308	2.13083	3.42424
2.1325	4.11567	2.1325	1.70367	2.1325	3.42298
2.13417	4.10206	2.13417	1.70406	2.13417	3.42569
2.13583	4.10149	2.13583	1.70456	2.13583	3.42917
2.1375	4.11201	2.1375	1.70507	2.1375	3.42386
2.13917	4.09408	2.13917	1.70495	2.13917	3.42873
2.14083	4.11279	2.14083	1.70539	2.14083	3.42841
2.1425	4.08036	2.1425	1.70595	2.1425	3.42813
2.14417	4.10244	2.14417	1.7061	2.14417	3.42681
2.14583	4.10318	2.14583	1.70626	2.14583	3.43083
2.1475	4.11514	2.1475	1.70688	2.1475	3.42893
2.14917	4.11054	2.14917	1.70725	2.14917	3.42586
2.15083	4.09435	2.15083	1.70753	2.15083	3.42928
2.1525	4.08616	2.1525	1.70734	2.1525	3.42436
2.15417	4.09737	2.15417	1.70804	2.15417	3.42003
2.15583	4.10245	2.15583	1.70882	2.15583	3.43074
2.1575	4.10709	2.1575	1.70872	2.1575	3.42457
2.15917	4.11014	2.15917	1.70934	2.15917	3.43508
2.16083	4.12396	2.16083	1.70892	2.16083	3.4199
2.1625	4.10813	2.1625	1.70967	2.1625	3.43478
2.16417	4.09315	2.16417	1.7102	2.16417	3.42768
2.16583	4.10511	2.16583	1.71006	2.16583	3.4229
2.1675	4.10457	2.1675	1.71042	2.1675	3.42314
2.16917	4.10002	2.16917	1.711	2.16917	3.42627
2.17083	4.09905	2.17083	1.71095	2.17083	3.43185
2.1725	4.11255	2.1725	1.71153	2.1725	3.42899
2.17417	4.11302	2.17417	1.71283	2.17417	3.43495
2.17583	4.10051	2.17583	1.71177	2.17583	3.41961
2.1775	4.0961	2.1775	1.71274	2.1775	3.43049
2.17917	4.11911	2.17917	1.71286	2.17917	3.42329
2.18083	4.10695	2.18083	1.71344	2.18083	3.42566
2.1825	4.10151	2.1825	1.71334	2.1825	3.43187
2.18417	4.0947	2.18417	1.71376	2.18417	3.43224
2.18583	4.08183	2.18583	1.71417	2.18583	3.42079
2.1875	4.09008	2.1875	1.71419	2.1875	3.43363
2.18917	4.10089	2.18917	1.71469	2.18917	3.42969
2.19083	4.10618	2.19083	1.71519	2.19083	3.43251
2.1925	4.08595	2.1925	1.71502	2.1925	3.43025
2.19417	4.11242	2.19417	1.71588	2.19417	3.4333
2.19583	4.09737	2.19583	1.7157	2.19583	3.4271
2.1975	4.1061	2.1975	1.71605	2.1975	3.42832
2.19917	4.11554	2.19917	1.71652	2.19917	3.43579
2.20083	4.10039	2.20083	1.71677	2.20083	3.43959
2.2025	4.11718	2.2025	1.71772	2.2025	3.43012
2.20417	4.084	2.20417	1.71707	2.20417	3.43329
2.20583	4.09136	2.20583	1.71777	2.20583	3.43395
2.2075	4.1288	2.2075	1.71834	2.2075	3.42217
2.20917	4.12058	2.20917	1.71797	2.20917	3.4267
2.21083	4.12471	2.21083	1.7186	2.21083	3.42954
2.2125	4.13693	2.2125	1.71839	2.2125	3.43527
2.21417	4.10802	2.21417	1.7193	2.21417	3.42932
2.21583	4.09896	2.21583	1.71951	2.21583	3.43923
2.2175	4.09553	2.2175	1.71995	2.2175	3.42932
2.21917	4.14709	2.21917	1.72022	2.21917	3.43127
2.22083	4.10885	2.22083	1.72025	2.22083	3.44575
2.2225	4.12692	2.2225	1.72019	2.2225	3.43098
2.22417	4.12413	2.22417	1.72139	2.22417	3.4267
2.22583	4.10433	2.22583	1.72159	2.22583	3.43682
2.2275	4.14117	2.2275	1.72153	2.2275	3.43239
2.22917	4.0869	2.22917	1.72218	2.22917	3.44042
2.23083	4.09933	2.23083	1.72206	2.23083	3.4348
2.2325	4.09303	2.2325	1.72297	2.2325	3.43744
2.23417	4.11379	2.23417	1.72323	2.23417	3.43244
2.23583	4.10882	2.23583	1.72326	2.23583	3.43234
2.2375	4.10735	2.2375	1.72411	2.2375	3.43902
2.23917	4.12415	2.23917	1.72367	2.23917	3.42382
2.24083	4.12368	2.24083	1.72415	2.24083	3.43641
2.2425	4.10208	2.2425	1.72496	2.2425	3.43704
2.24417	4.12649	2.24417	1.72477	2.24417	3.43017
2.24583	4.10358	2.24583	1.72499	2.24583	3.43477
2.2475	4.10699	2.2475	1.72584	2.2475	3.43294
2.24917	4.11227	2.24917	1.72612	2.24917	3.43378
2.25083	4.10659	2.25083	1.72634	2.25083	3.43871
2.2525	4.11278	2.2525	1.72629	2.2525	3.4351
2.25417	4.10171	2.25417	1.72685	2.25417	3.43631
2.25583	4.13387	2.25583	1.72718	2.25583	3.43732
2.2575	4.11856	2.2575	1.72773	2.2575	3.44008
2.25917	4.09908	2.25917	1.72799	2.25917	3.43792
2.26083	4.12937	2.26083	1.72736	2.26083	3.43899
2.2625	4.12251	2.2625	1.72865	2.2625	3.43812
2.26417	4.10449	2.26417	1.72835	2.26417	3.44378
2.26583	4.13199	2.26583	1.72861	2.26583	3.44013
2.2675	4.12383	2.2675	1.72916	2.2675	3.4307
2.26917	4.09778	2.26917	1.7305	2.26917	3.43627
2.27083	4.10075	2.27083	1.73108	2.27083	3.44479
2.2725	4.09542	2.2725	1.7304	2.2725	3.43981
2.27417	4.11082	2.27417	1.73053	2.27417	3.44448
2.27583	4.11055	2.27583	1.73074	2.27583	3.43818
2.2775	4.13076	2.2775	1.73198	2.2775	3.43613
2.27917	4.11356	2.27917	1.73184	2.27917	3.43593
2.28083	4.11752	2.28083	1.73211	2.28083	3.43958
2.2825	4.12327	2.2825	1.73206	2.2825	3.44256
2.28417	4.12202	2.28417	1.73203	2.28417	3.44586
2.28583	4.09108	2.28583	1.7331	2.28583	3.44074
2.2875	4.1003	2.2875	1.73323	2.2875	3.44685
2.28917	4.10703	2.28917	1.73348	2.28917	3.44084
2.29083	4.1183	2.29083	1.73397	2.29083	3.44997
2.2925	4.1246	2.2925	1.73465	2.2925	3.43798
2.29417	4.10185	2.29417	1.73455	2.29417	3.44252
2.29583	4.10496	2.29583	1.73528	2.29583	3.44489
2.2975	4.14759	2.2975	1.73484	2.2975	3.4394
2.29917	4.10415	2.29917	1.73541	2.29917	3.44695
2.30083	4.12072	2.30083	1.73587	2.30083	3.44157
2.3025	4.09114	2.3025	1.73588	2.3025	3.4385
2.30417	4.10686	2.30417	1.73755	2.30417	3.44426
2.30583	4.1022	2.30583	1.73667	2.30583	3.45224
2.3075	4.12878	2.3075	1.73733	2.3075	3.44636
2.30917	4.10752	2.30917	1.7377	2.30917	3.44673
2.31083	4.11253	2.31083	1.73798	2.31083	3.44966
2.3125	4.09104	2.3125	1.73796	2.3125	3.44292
2.31417	4.12039	2.31417	1.73845	2.31417	3.44374
2.31583	4.08565	2.31583	1.7388	2.31583	3.44746
2.3175	4.12841	2.3175	1.73915	2.3175	3.44579
2.31917	4.10744	2.31917	1.73904	2.31917	3.44043
2.32083	4.13421	2.32083	1.74014	2.32083	3.44468
2.3225	4.13781	2.3225	1.74067	2.3225	3.44541
2.32417	4.15172	2.32417	1.74052	2.32417	3.45308
2.32583	4.107	2.32583	1.74132	2.32583	3.44352
2.3275	4.08331	2.3275	1.74157	2.3275	3.44537
2.32917	4.11397	2.32917	1.74077	2.32917	3.43915
2.33083	4.14458	2.33083	1.74179	2.33083	3.45813
2.3325	4.0942	2.3325	1.74258	2.3325	3.4472
2.33417	4.088	2.33417	1.74278	2.33417	3.44389
2.33583	4.11518	2.33583	1.74251	2.33583	3.44805
2.3375	4.12053	2.3375	1.74316	2.3375	3.43946
2.33917	4.12917	2.33917	1.74336	2.33917	3.45317
2.34083	4.11842	2.34083	1.74382	2.34083	3.44279
2.3425	4.10712	2.3425	1.74384	2.3425	3.44636
2.34417	4.09897	2.34417	1.74451	2.34417	3.44969
2.34583	4.1314	2.34583	1.74452	2.34583	3.45306
2.3475	4.13883	2.3475	1.74502	2.3475	3.44476
2.34917	4.13724	2.34917	1.74485	2.34917	3.45545
2.35083	4.15151	2.35083	1.74559	2.35083	3.44935
2.3525	4.10797	2.3525	1.74609	2.3525	3.45028
2.35417	4.14316	2.35417	1.74677	2.35417	3.45307
2.35583	4.11192	2.35583	1.74697	2.35583	3.45502
2.3575	4.11706	2.3575	1.74679	2.3575	3.452
2.35917	4.12237	2.35917	1.74788	2.35917	3.44832
2.36083	4.12733	2.36083	1.74758	2.36083	3.44356
2.3625	4.14748	2.3625	1.74784	2.3625	3.45896
2.36417	4.15457	2.36417	1.74781	2.36417	3.45724
2.36583	4.14953	2.36583	1.74756	2.36583	3.45132
2.3675	4.1075	2.3675	1.74856	2.3675	3.45454
2.36917	4.14401	2.36917	1.74833	2.36917	3.4539
2.37083	4.1082	2.37083	1.74897	2.37083	3.44755
2.3725	4.122	2.3725	1.74986	2.3725	3.44623
2.37417	4.10927	2.37417	1.74987	2.37417	3.44857
2.37583	4.10392	2.37583	1.75015	2.37583	3.45107
2.3775	4.13744	2.3775	1.75035	2.3775	3.45874
2.37917	4.13938	2.37917	1.7506	2.37917	3.44539
2.38083	4.14162	2.38083	1.75094	2.38083	3.45261
2.3825	4.11683	2.3825	1.7519	2.3825	3.4544
2.38417	4.12319	2.38417	1.75181	2.38417	3.45543
2.38583	4.11925	2.38583	1.75157	2.38583	3.44371
2.3875	4.14972	2.3875	1.75266	2.3875	3.45469
2.38917	4.12165	2.38917	1.75281	2.38917	3.45003
2.39083	4.14118	2.39083	1.75286	2.39083	3.45715
2.3925	4.15412	2.3925	1.75275	2.3925	3.4568
2.39417	4.11446	2.39417	1.75319	2.39417	3.4602
2.39583	4.15843	2.39583	1.75427	2.39583	3.45653
2.3975	4.14038	2.3975	1.75393	2.3975	3.46401
2.39917	4.14672	2.39917	1.75507	2.39917	3.45712
2.40083	4.14388	2.40083	1.75388	2.40083	3.45073
2.4025	4.14961	2.4025	1.75532	2.4025	3.4626
2.40417	4.13864	2.40417	1.75566	2.40417	3.44746
2.40583	4.14207	2.40583	1.75559	2.40583	3.45259
2.4075	4.14568	2.4075	1.75624	2.4075	3.46271
2.40917	4.13617	2.40917	1.75625	2.40917	3.45534
2.41083	4.13997	2.41083	1.75625	2.41083	3.45761
2.4125	4.13313	2.4125	1.7567	2.4125	3.45063
2.41417	4.1365	2.41417	1.75743	2.41417	3.4589
2.41583	4.1432	2.41583	1.75771	2.41583	3.45235
2.4175	4.13956	2.4175	1.75836	2.4175	3.45883
2.41917	4.1478	2.41917	1.75846	2.41917	3.45133
2.42083	4.16251	2.42083	1.75789	2.42083	3.45578
2.4225	4.13108	2.4225	1.75803	2.4225	3.46348
2.42417	4.14483	2.42417	1.75907	2.42417	3.45554
2.42583	4.11406	2.42583	1.75876	2.42583	3.4575
2.4275	4.12197	2.4275	1.7601	2.4275	3.46321
2.42917	4.12295	2.42917	1.75974	2.42917	3.45244
2.43083	4.13199	2.43083	1.76052	2.43083	3.45486
2.4325	4.15254	2.4325	1.76121	2.4325	3.45635
2.43417	4.15258	2.43417	1.76129	2.43417	3.46331
2.43583	4.15904	2.43583	1.76119	2.43583	3.45916
2.4375	4.14103	2.4375	1.76183	2.4375	3.45511
2.43917	4.16024	2.43917	1.7618	2.43917	3.46597
2.44083	4.14515	2.44083	1.76187	2.44083	3.46394
2.4425	4.15114	2.4425	1.76239	2.4425	3.46699
2.44417	4.12916	2.44417	1.76306	2.44417	3.46422
2.44583	4.11509	2.44583	1.7639	2.44583	3.4591
2.4475	4.12543	2.4475	1.76292	2.4475	3.46041
2.44917	4.14906	2.44917	1.76398	2.44917	3.45654
2.45083	4.14822	2.45083	1.76405	2.45083	3.46446
2.4525	4.14982	2.4525	1.7645	2.4525	3.46542
2.45417	4.1376	2.45417	1.76481	2.45417	3.46712
2.45583	4.11666	2.45583	1.7657	2.45583	3.47175
2.4575	4.124	2.4575	1.76562	2.4575	3.46061
2.45917	4.12761	2.45917	1.76567	2.45917	3.45834
2.46083	4.12858	2.46083	1.76633	2.46083	3.46139
2.4625	4.12244	2.4625	1.76623	2.4625	3.46595
2.46417	4.15005	2.46417	1.7671	2.46417	3.46527
2.46583	4.14653	2.46583	1.76707	2.46583	3.46712
2.4675	4.13805	2.4675	1.76748	2.4675	3.45571
2.46917	4.14276	2.46917	1.7681	2.46917	3.46172
2.47083	4.13481	2.47083	1.76761	2.47083	3.4652
2.4725	4.15084	2.4725	1.7684	2.4725	3.46458
2.47417	4.12477	2.47417	1.7682	2.47417	3.46302
2.47583	4.14825	2.47583	1.76858	2.47583	3.46629
2.4775	4.14402	2.4775	1.76914	2.4775	3.45698
2.47917	4.15532	2.47917	1.7697	2.47917	3.46641
2.48083	4.17314	2.48083	1.76981	2.48083	3.46626
2.4825	4.15066	2.4825	1.7696	2.4825	3.46014
2.48417	4.12166	2.48417	1.77059	2.48417	3.46274
2.48583	4.13703	2.48583	1.77077	2.48583	3.45738
2.4875	4.13161	2.4875	1.77118	2.4875	3.46759
2.48917	4.11469	2.48917	1.77121	2.48917	3.46451
2.49083	4.13712	2.49083	1.77191	2.49083	3.46218
2.4925	4.1552	2.4925	1.77162	2.4925	3.46458
2.49417	4.1699	2.49417	1.77214	2.49417	3.46462
2.49583	4.13425	2.49583	1.7728	2.49583	3.46767
2.4975	4.14595	2.4975	1.77306	2.4975	3.45547
2.49917	4.12179	2.49917	1.77365	2.49917	3.47634
2.50083	4.17251	2.50083	1.7734	2.50083	3.46441
2.5025	4.15401	2.5025	1.77314	2.5025	3.4622
2.50417	4.13154	2.50417	1.77416	2.50417	3.46231
2.50583	4.16925	2.50583	1.77496	2.50583	3.46598
2.5075	4.14735	2.5075	1.77534	2.5075	3.46802
2.50917	4.15801	2.50917	1.77529	2.50917	3.46726
2.51083	4.15882	2.51083	1.77515	2.51083	3.47579
2.5125	4.15276	2.5125	1.77613	2.5125	3.45662
2.51417	4.13581	2.51417	1.77581	2.51417	3.47161
2.51583	4.14941	2.51583	1.77562	2.51583	3.47127
2.5175	4.11466	2.5175	1.77701	2.5175	3.46523
2.51917	4.14047	2.51917	1.77631	2.51917	3.47149
2.52083	4.15312	2.52083	1.77781	2.52083	3.4707
2.5225	4.12823	2.5225	1.77726	2.5225	3.46727
2.52417	4.16453	2.52417	1.77847	2.52417	3.47037
2.52583	4.14924	2.52583	1.77795	2.52583	3.46624
2.5275	4.1333	2.5275	1.77796	2.5275	3.46657
2.52917	4.13378	2.52917	1.77834	2.52917	3.47019
2.53083	4.15167	2.53083	1.77928	2.53083	3.47202
2.5325	4.15199	2.5325	1.779	2.5325	3.47182
2.53417	4.148	2.53417	1.77966	2.53417	3.46892
2.53583	4.17265	2.53583	1.78007	2.53583	3.47013
2.5375	4.12373	2.5375	1.78001	2.5375	3.47225
2.53917	4.14084	2.53917	1.78122	2.53917	3.47639
2.54083	4.13088	2.54083	1.78146	2.54083	3.47302
2.5425	4.16432	2.5425	1.7811	2.5425	3.47664
2.54417	4.14116	2.54417	1.78137	2.54417	3.47597
2.54583	4.12421	2.54583	1.78244	2.54583	3.47666
2.5475	4.14031	2.5475	1.78195	2.5475	3.46835
2.54917	4.1569	2.54917	1.78242	2.54917	3.4769
2.55083	4.14139	2.55083	1.78297	2.55083	3.47668
2.5525	4.1584	2.5525	1.7833	2.5525	3.47372
2.55417	4.14941	2.55417	1.78331	2.55417	3.46632
2.55583	4.16758	2.55583	1.78331	2.55583	3.47473
2.5575	4.13923	2.5575	1.78405	2.5575	3.48401
2.55917	4.14301	2.55917	1.78425	2.55917	3.47286
2.56083	4.15658	2.56083	1.78437	2.56083	3.47779
2.5625	4.19034	2.5625	1.78512	2.5625	3.47553
2.56417	4.1651	2.56417	1.78524	2.56417	3.48225
2.56583	4.14223	2.56583	1.78582	2.56583	3.47931
2.5675	4.14834	2.5675	1.7857	2.5675	3.47705
2.56917	4.14177	2.56917	1.78657	2.56917	3.4595
2.57083	4.12728	2.57083	1.78668	2.57083	3.47955
2.5725	4.17915	2.5725	1.78675	2.5725	3.47959
2.57417	4.12876	2.57417	1.78692	2.57417	3.49131
2.57583	4.14945	2.57583	1.78734	2.57583	3.47359
2.5775	4.13354	2.5775	1.78752	2.5775	3.46988
2.57917	4.14142	2.57917	1.78863	2.57917	3.47606
2.58083	4.11709	2.58083	1.7886	2.58083	3.47068
2.5825	4.16406	2.5825	1.78906	2.5825	3.47827
2.58417	4.14755	2.58417	1.78907	2.58417	3.47971
2.58583	4.21109	2.58583	1.78922	2.58583	3.47753
2.5875	4.14549	2.5875	1.7899	2.5875	3.47757
2.58917	4.12455	2.58917	1.78978	2.58917	3.46968
2.59083	4.15992	2.59083	1.78961	2.59083	3.47181
2.5925	4.16536	2.5925	1.79057	2.5925	3.47625
2.59417	4.16492	2.59417	1.79081	2.59417	3.48139
2.59583	4.17339	2.59583	1.79136	2.59583	3.47415
2.5975	4.16522	2.5975	1.79194	2.5975	3.47675
2.59917	4.16012	2.59917	1.79195	2.59917	3.48422
2.60083	4.15729	2.60083	1.79192	2.60083	3.47519
2.6025	4.15539	2.6025	1.79211	2.6025	3.4791
2.60417	4.16045	2.60417	1.79301	2.60417	3.48435
2.60583	4.15866	2.60583	1.79307	2.60583	3.47262
2.6075	4.15623	2.6075	1.7932	2.6075	3.47518
2.60917	4.14721	2.60917	1.79424	2.60917	3.4812
2.61083	4.17504	2.61083	1.79443	2.61083	3.4786
2.6125	4.1866	2.6125	1.7938	2.6125	3.47996
2.61417	4.18562	2.61417	1.79499	2.61417	3.47606
2.61583	4.19005	2.61583	1.79497	2.61583	3.47804
2.6175	4.15382	2.6175	1.79502	2.6175	3.47737
2.61917	4.18211	2.61917	1.79519	2.61917	3.48223
2.62083	4.18191	2.62083	1.7954	2.62083	3.47716
2.6225	4.1355	2.6225	1.79484	2.6225	3.47559
2.62417	4.13307	2.62417	1.79675	2.62417	3.49007
2.62583	4.15417	2.62583	1.79636	2.62583	3.48241
2.6275	4.13887	2.6275	1.79717	2.6275	3.49414
2.62917	4.19246	2.62917	1.79723	2.62917	3.48075
2.63083	4.16022	2.63083	1.79815	2.63083	3.48324
2.6325	4.13929	2.6325	1.79771	2.6325	3.49306
2.63417	4.15808	2.63417	1.79784	2.63417	3.4858
2.63583	4.18045	2.63583	1.79857	2.63583	3.48772
2.6375	4.17664	2.6375	1.7989	2.6375	3.4872
2.63917	4.15406	2.63917	1.79881	2.63917	3.48339
2.64083	4.15134	2.64083	1.7995	2.64083	3.4811
2.6425	4.13743	2.6425	1.79987	2.6425	3.47749
2.64417	4.14024	2.64417	1.80034	2.64417	3.47777
2.64583	4.17195	2.64583	1.80027	2.64583	3.4918
2.6475	4.20095	2.6475	1.8008	2.6475	3.47487
2.64917	4.17663	2.64917	1.8013	2.64917	3.48177
2.65083	4.1744	2.65083	1.80144	2.65083	3.48906
2.6525	4.15971	2.6525	1.80198	2.6525	3.47628
2.65417	4.13551	2.65417	1.80183	2.65417	3.48509
2.65583	4.1719	2.65583	1.80219	2.65583	3.48377
2.6575	4.17193	2.6575	1.80253	2.6575	3.48371
2.65917	4.15317	2.65917	1.80185	2.65917	3.49137
2.66083	4.15388	2.66083	1.80266	2.66083	3.49032
2.6625	4.17248	2.6625	1.80343	2.6625	3.48398
2.66417	4.17276	2.66417	1.80364	2.66417	3.49012
2.66583	4.164	2.66583	1.8041	2.66583	3.48702
2.6675	4.17728	2.6675	1.80373	2.6675	3.48454
2.66917	4.18673	2.66917	1.80541	2.66917	3.48
2.67083	4.18863	2.67083	1.80519	2.67083	3.48271
2.6725	4.13789	2.6725	1.80443	2.6725	3.48908
2.67417	4.14866	2.67417	1.80582	2.67417	3.48825
2.67583	4.16608	2.67583	1.8056	2.67583	3.48754
2.6775	4.19955	2.6775	1.80576	2.6775	3.49118
2.67917	4.15592	2.67917	1.80675	2.67917	3.48968
2.68083	4.16805	2.68083	1.80648	2.68083	3.49392
2.6825	4.16288	2.6825	1.80686	2.6825	3.47683
2.68417	4.13589	2.68417	1.80725	2.68417	3.48671
2.68583	4.18558	2.68583	1.80734	2.68583	3.49404
2.6875	4.19394	2.6875	1.80804	2.6875	3.48779
2.68917	4.17962	2.68917	1.80813	2.68917	3.478
2.69083	4.14807	2.69083	1.80914	2.69083	3.49222
2.6925	4.17471	2.6925	1.80927	2.6925	3.48439
2.69417	4.18269	2.69417	1.80911	2.69417	3.48697
2.69583	4.19407	2.69583	1.80961	2.69583	3.49301
2.6975	4.16471	2.6975	1.80975	2.6975	3.49178
2.69917	4.15143	2.69917	1.81065	2.69917	3.48994
2.70083	4.17211	2.70083	1.81007	2.70083	3.4951
2.7025	4.17508	2.7025	1.81113	2.7025	3.49817
2.70417	4.15478	2.70417	1.81194	2.70417	3.49684
2.70583	4.16673	2.70583	1.81166	2.70583	3.49218
2.7075	4.16896	2.7075	1.81141	2.7075	3.48987
2.70917	4.14245	2.70917	1.81261	2.70917	3.48899
2.71083	4.18066	2.71083	1.81304	2.71083	3.49262
2.7125	4.15547	2.7125	1.81329	2.7125	3.47941
2.71417	4.16797	2.71417	1.81266	2.71417	3.48894
2.71583	4.1585	2.71583	1.81387	2.71583	3.49336
2.7175	4.17007	2.7175	1.81384	2.7175	3.50124
2.71917	4.1814	2.71917	1.81424	2.71917	3.48495
2.72083	4.17606	2.72083	1.81465	2.72083	3.49052
2.7225	4.1896	2.7225	1.81437	2.7225	3.4874
2.72417	4.17514	2.72417	1.81502	2.72417	3.49023
2.72583	4.163	2.72583	1.81478	2.72583	3.49165
2.7275	4.13523	2.7275	1.81533	2.7275	3.49523
2.72917	4.17138	2.72917	1.81626	2.72917	3.49426
2.73083	4.17436	2.73083	1.8163	2.73083	3.49241
2.7325	4.18312	2.7325	1.81622	2.7325	3.50001
2.73417	4.15104	2.73417	1.81695	2.73417	3.49349
2.73583	4.18296	2.73583	1.81714	2.73583	3.49728
2.7375	4.17858	2.7375	1.81746	2.7375	3.49074
2.73917	4.17165	2.73917	1.81736	2.73917	3.49327
2.74083	4.15988	2.74083	1.81818	2.74083	3.49366
2.7425	4.15448	2.7425	1.81733	2.7425	3.49071
2.74417	4.15614	2.74417	1.81887	2.74417	3.48571
2.74583	4.19074	2.74583	1.81877	2.74583	3.48808
2.7475	4.20467	2.7475	1.8195	2.7475	3.4954
2.74917	4.17469	2.74917	1.81899	2.74917	3.50306
2.75083	4.17131	2.75083	1.81985	2.75083	3.49679
2.7525	4.19369	2.7525	1.82023	2.7525	3.50197
2.75417	4.20395	2.75417	1.82026	2.75417	3.49746
2.75583	4.18651	2.75583	1.82167	2.75583	3.49694
2.7575	4.18324	2.7575	1.82077	2.7575	3.49555
2.75917	4.16351	2.75917	1.82155	2.75917	3.49162
2.76083	4.1633	2.76083	1.82169	2.76083	3.49244
2.7625	4.17373	2.7625	1.82195	2.7625	3.49685
2.76417	4.17991	2.76417	1.82211	2.76417	3.49951
2.76583	4.17546	2.76583	1.82266	2.76583	3.49255
2.7675	4.18883	2.7675	1.82306	2.7675	3.49906
2.76917	4.18741	2.76917	1.82314	2.76917	3.49809
2.77083	4.17624	2.77083	1.82331	2.77083	3.50387
2.7725	4.1843	2.7725	1.82362	2.7725	3.50088
2.77417	4.18048	2.77417	1.82408	2.77417	3.49308
2.77583	4.15557	2.77583	1.82469	2.77583	3.4916
2.7775	4.18555	2.7775	1.8244	2.7775	3.49968
2.77917	4.20321	2.77917	1.82484	2.77917	3.49881
2.78083	4.23829	2.78083	1.82526	2.78083	3.48592
2.7825	4.19742	2.7825	1.82557	2.7825	3.49471
2.78417	4.18754	2.78417	1.82581	2.78417	3.50016
2.78583	4.17369	2.78583	1.82661	2.78583	3.50358
2.7875	4.1958	2.7875	1.82702	2.7875	3.50232
2.78917	4.18986	2.78917	1.8265	2.78917	3.49696
2.79083	4.1556	2.79083	1.82655	2.79083	3.499
2.7925	4.17015	2.7925	1.82701	2.7925	3.50791
2.79417	4.20853	2.79417	1.82833	2.79417	3.49841
2.79583	4.18723	2.79583	1.82799	2.79583	3.49708
2.7975	4.18254	2.7975	1.82873	2.7975	3.49893
2.79917	4.1907	2.79917	1.82799	2.79917	3.49301
2.80083	4.2136	2.80083	1.82888	2.80083	3.50013
2.8025	4.17368	2.8025	1.82952	2.8025	3.50246
2.80417	4.19493	2.80417	1.82993	2.80417	3.50833
2.80583	4.15623	2.80583	1.82992	2.80583	3.49643
2.8075	4.18738	2.8075	1.82996	2.8075	3.49659
2.80917	4.18651	2.80917	1.8305	2.80917	3.50467
2.81083	4.19689	2.81083	1.82993	2.81083	3.50822
2.8125	4.19676	2.8125	1.83012	2.8125	3.5049
2.81417	4.1908	2.81417	1.83083	2.81417	3.49437
2.81583	4.16812	2.81583	1.83115	2.81583	3.49726
2.8175	4.19574	2.8175	1.8319	2.8175	3.50855
2.81917	4.18948	2.81917	1.83242	2.81917	3.49804
2.82083	4.16484	2.82083	1.83278	2.82083	3.50256
2.8225	4.19146	2.8225	1.83283	2.8225	3.505
2.82417	4.19665	2.82417	1.83309	2.82417	3.50353
2.82583	4.19893	2.82583	1.83353	2.82583	3.50433
2.8275	4.19274	2.8275	1.83398	2.8275	3.50395
2.82917	4.21763	2.82917	1.83367	2.82917	3.49777
2.83083	4.19139	2.83083	1.83441	2.83083	3.50565
2.8325	4.19713	2.8325	1.83494	2.8325	3.49934
2.83417	4.17632	2.83417	1.83521	2.83417	3.50196
2.83583	4.19808	2.83583	1.83556	2.83583	3.4972
2.8375	4.19995	2.8375	1.83544	2.8375	3.49645
2.83917	4.18632	2.83917	1.836	2.83917	3.50825
2.84083	4.22622	2.84083	1.83622	2.84083	3.49892
2.8425	4.19754	2.8425	1.83666	2.8425	3.50295
2.84417	4.20656	2.84417	1.83647	2.84417	3.49495
2.84583	4.18808	2.84583	1.83659	2.84583	3.50983
2.8475	4.18538	2.8475	1.83718	2.8475	3.50175
2.84917	4.19947	2.84917	1.83721	2.84917	3.50056
2.85083	4.1924	2.85083	1.83852	2.85083	3.51035
2.8525	4.19479	2.8525	1.83865	2.8525	3.50332
2.85417	4.19446	2.85417	1.83911	2.85417	3.49961
2.85583	4.1772	2.85583	1.83989	2.85583	3.51419
2.8575	4.19075	2.8575	1.8393	2.8575	3.49893
2.85917	4.18862	2.85917	1.84013	2.85917	3.50626
2.86083	4.21281	2.86083	1.83991	2.86083	3.50787
2.8625	4.16375	2.8625	1.84109	2.8625	3.49481
2.86417	4.18159	2.86417	1.84117	2.86417	3.5032
2.86583	4.19716	2.86583	1.84111	2.86583	3.51302
2.8675	4.19143	2.8675	1.84091	2.8675	3.50994
2.86917	4.18125	2.86917	1.84129	2.86917	3.51148
2.87083	4.17329	2.87083	1.84158	2.87083	3.50663
2.8725	4.20661	2.8725	1.84233	2.8725	3.50017
2.87417	4.16867	2.87417	1.84306	2.87417	3.50452
2.87583	4.20502	2.87583	1.84292	2.87583	3.50775
2.8775	4.18985	2.8775	1.84354	2.8775	3.50233
2.87917	4.17836	2.87917	1.84368	2.87917	3.49942
2.88083	4.16456	2.88083	1.84348	2.88083	3.51011
2.8825	4.20236	2.8825	1.84415	2.8825	3.50313
2.88417	4.20965	2.88417	1.84488	2.88417	3.50761
2.88583	4.19051	2.88583	1.84442	2.88583	3.50599
2.8875	4.16657	2.8875	1.84529	2.8875	3.50923
2.88917	4.15551	2.88917	1.84593	2.88917	3.5049
2.89083	4.19149	2.89083	1.84538	2.89083	3.50451
2.8925	4.19024	2.8925	1.84534	2.8925	3.50252
2.89417	4.19597	2.89417	1.84608	2.89417	3.50828
2.89583	4.2008	2.89583	1.84572	2.89583	3.49999
2.8975	4.21543	2.8975	1.84681	2.8975	3.51236
2.89917	4.20277	2.89917	1.84737	2.89917	3.51109
2.90083	4.21303	2.90083	1.84813	2.90083	3.50769
2.9025	4.21241	2.9025	1.84795	2.9025	3.51184
2.90417	4.18553	2.90417	1.84812	2.90417	3.51206
2.90583	4.2002	2.90583	1.84884	2.90583	3.51039
2.9075	4.20505	2.9075	1.84892	2.9075	3.50713
2.90917	4.18327	2.90917	1.84879	2.90917	3.50533
2.91083	4.20229	2.91083	1.84982	2.91083	3.51028
2.9125	4.20283	2.9125	1.85019	2.9125	3.50539
2.91417	4.20837	2.91417	1.85023	2.91417	3.50972
2.91583	4.20101	2.91583	1.85086	2.91583	3.51153
2.9175	4.20877	2.9175	1.85103	2.9175	3.5132
2.91917	4.20541	2.91917	1.85077	2.91917	3.51297
2.92083	4.22738	2.92083	1.85062	2.92083	3.51503
2.9225	4.19883	2.9225	1.85139	2.9225	3.50853
2.92417	4.22416	2.92417	1.85204	2.92417	3.50683
2.92583	4.20059	2.92583	1.85174	2.92583	3.50869
2.9275	4.16208	2.9275	1.85174	2.9275	3.51416
2.92917	4.17855	2.92917	1.85204	2.92917	3.50104
2.93083	4.19846	2.93083	1.85354	2.93083	3.50869
2.9325	4.23115	2.9325	1.85411	2.9325	3.50596
2.93417	4.19526	2.93417	1.85378	2.93417	3.52048
2.93583	4.1931	2.93583	1.85382	2.93583	3.50449
2.9375	4.16845	2.9375	1.854	2.9375	3.50797
2.93917	4.18852	2.93917	1.85487	2.93917	3.5045
2.94083	4.20992	2.94083	1.85457	2.94083	3.51251
2.9425	4.19161	2.9425	1.85521	2.9425	3.50973
2.94417	4.1858	2.94417	1.85532	2.94417	3.50473
2.94583	4.19349	2.94583	1.85586	2.94583	3.5188
2.9475	4.19979	2.9475	1.85628	2.9475	3.50733
2.94917	4.17608	2.94917	1.85554	2.94917	3.50448
2.95083	4.17447	2.95083	1.85608	2.95083	3.51249
2.9525	4.17596	2.9525	1.85723	2.9525	3.5124
2.95417	4.20826	2.95417	1.85765	2.95417	3.50947
2.95583	4.18407	2.95583	1.85786	2.95583	3.51168
2.9575	4.21478	2.9575	1.8579	2.9575	3.5129
2.95917	4.22755	2.95917	1.85783	2.95917	3.50762
2.96083	4.22934	2.96083	1.85863	2.96083	3.50611
2.9625	4.1829	2.9625	1.85907	2.9625	3.51489
2.96417	4.21688	2.96417	1.85905	2.96417	3.51252
2.96583	4.19557	2.96583	1.85932	2.96583	3.51248
2.9675	4.16456	2.9675	1.85949	2.9675	3.52436
2.96917	4.17226	2.96917	1.85987	2.96917	3.51103
2.97083	4.21485	2.97083	1.85906	2.97083	3.50997
2.9725	4.19417	2.9725	1.86031	2.9725	3.52617
2.97417	4.18234	2.97417	1.86053	2.97417	3.52015
2.97583	4.20083	2.97583	1.8605	2.97583	3.51083
2.9775	4.21625	2.9775	1.86109	2.9775	3.50856
2.97917	4.23251	2.97917	1.86153	2.97917	3.51295
2.98083	4.20288	2.98083	1.86184	2.98083	3.50922
2.9825	4.21636	2.9825	1.86259	2.9825	3.51591
2.98417	4.18016	2.98417	1.8613	2.98417	3.50873
2.98583	4.20236	2.98583	1.86247	2.98583	3.51513
2.9875	4.16667	2.9875	1.86282	2.9875	3.52011
2.98917	4.23546	2.98917	1.86322	2.98917	3.51322
2.99083	4.20318	2.99083	1.86389	2.99083	3.51614
2.9925	4.18827	2.9925	1.8636	2.9925	3.51668
2.99417	4.21247	2.99417	1.86394	2.99417	3.5172
2.99583	4.20421	2.99583	1.86394	2.99583	3.51268
2.9975	4.1893	2.9975	1.86498	2.9975	3.51173
2.99917	4.19899	2.99917	1.86451	2.99917	3.51437
3.00083	4.19302	3.00083	1.86495	3.00083	3.51424
3.0025	4.21984	3.0025	1.8656	3.0025	3.50783
3.00417	4.19079	3.00417	1.86677	3.00417	3.52219
3.00583	4.23731	3.00583	1.86632	3.00583	3.51451
3.0075	4.20527	3.0075	1.8663	3.0075	3.52488
3.00917	4.19791	3.00917	1.86663	3.00917	3.51418
3.01083	4.19655	3.01083	1.867	3.01083	3.52412
3.0125	4.24064	3.0125	1.86714	3.0125	3.52137
3.01417	4.20227	3.01417	1.86685	3.01417	3.51205
3.01583	4.19268	3.01583	1.86813	3.01583	3.51274
3.0175	4.21181	3.0175	1.8687	3.0175	3.52444
3.01917	4.21239	3.01917	1.86836	3.01917	3.52253
3.02083	4.19331	3.02083	1.86926	3.02083	3.50956
3.0225	4.182	3.0225	1.86945	3.0225	3.51431
3.02417	4.22728	3.02417	1.86885	3.02417	3.52719
3.02583	4.2052	3.02583	1.86997	3.02583	3.52155
3.0275	4.22778	3.0275	1.86965	3.0275	3.5119
3.02917	4.18207	3.02917	1.86963	3.02917	3.52247
3.03083	4.22238	3.03083	1.87096	3.03083	3.52542
3.0325	4.19486	3.0325	1.87085	3.0325	3.5284
3.03417	4.20866	3.03417	1.87072	3.03417	3.52413
3.03583	4.19385	3.03583	1.87148	3.03583	3.52196
3.0375	4.19811	3.0375	1.87131	3.0375	3.52587
3.03917	4.19653	3.03917	1.87204	3.03917	3.51458
3.04083	4.20063	3.04083	1.87163	3.04083	3.517
3.0425	4.19943	3.0425	1.8726	3.0425	3.51572
3.04417	4.21256	3.04417	1.87218	3.04417	3.51913
3.04583	4.20999	3.04583	1.87315	3.04583	3.51791
3.0475	4.20224	3.0475	1.87297	3.0475	3.51824
3.04917	4.19733	3.04917	1.8739	3.04917	3.51668
3.05083	4.21469	3.05083	1.87399	3.05083	3.52647
3.0525	4.22648	3.0525	1.87384	3.0525	3.51675
3.05417	4.20506	3.05417	1.87421	3.05417	3.52465
3.05583	4.20288	3.05583	1.87482	3.05583	3.53036
3.0575	4.22447	3.0575	1.8746	3.0575	3.52669
3.05917	4.26019	3.05917	1.87468	3.05917	3.52163
3.06083	4.20437	3.06083	1.87575	3.06083	3.52213
3.0625	4.21447	3.0625	1.87578	3.0625	3.52213
3.06417	4.19233	3.06417	1.87571	3.06417	3.52624
3.06583	4.1898	3.06583	1.8768	3.06583	3.51758
3.0675	4.20887	3.0675	1.87646	3.0675	3.52385
3.06917	4.1927	3.06917	1.87736	3.06917	3.5221
3.07083	4.24381	3.07083	1.87721	3.07083	3.52749
3.0725	4.20543	3.0725	1.87774	3.0725	3.52434
3.07417	4.19816	3.07417	1.87749	3.07417	3.5265
3.07583	4.23693	3.07583	1.87812	3.07583	3.51977
3.0775	4.20166	3.0775	1.87828	3.0775	3.52586
3.07917	4.18862	3.07917	1.87869	3.07917	3.52289
3.08083	4.19766	3.08083	1.87837	3.08083	3.52374
3.0825	4.19479	3.0825	1.87887	3.0825	3.51949
3.08417	4.22419	3.08417	1.87952	3.08417	3.52784
3.08583	4.24957	3.08583	1.87941	3.08583	3.52875
3.0875	4.20422	3.0875	1.88088	3.0875	3.53264
3.08917	4.20971	3.08917	1.88063	3.08917	3.52133
3.09083	4.2266	3.09083	1.88084	3.09083	3.52534
3.0925	4.21084	3.0925	1.88052	3.0925	3.52516
3.09417	4.2126	3.09417	1.88132	3.09417	3.51851
3.09583	4.22683	3.09583	1.88163	3.09583	3.52845
3.0975	4.23302	3.0975	1.88209	3.0975	3.53311
3.09917	4.19229	3.09917	1.88304	3.09917	3.54153
3.10083	4.20114	3.10083	1.88346	3.10083	3.52228
3.1025	4.26814	3.1025	1.88346	3.1025	3.52422
3.10417	4.19892	3.10417	1.88316	3.10417	3.52712
3.10583	4.18318	3.10583	1.88336	3.10583	3.53213
3.1075	4.21095	3.1075	1.8846	3.1075	3.52737
3.10917	4.2585	3.10917	1.88419	3.10917	3.52633
3.11083	4.22672	3.11083	1.88456	3.11083	3.53157
3.1125	4.23485	3.1125	1.88449	3.1125	3.52032
3.11417	4.21496	3.11417	1.88514	3.11417	3.53067
3.11583	4.20474	3.11583	1.88477	3.11583	3.52671
3.1175	4.20281	3.1175	1.88565	3.1175	3.52883
3.11917	4.20519	3.11917	1.8858	3.11917	3.53687
3.12083	4.20133	3.12083	1.88657	3.12083	3.53033
3.1225	4.18839	3.1225	1.88665	3.1225	3.52641
3.12417	4.24899	3.12417	1.88741	3.12417	3.51142
3.12583	4.19801	3.12583	1.88647	3.12583	3.52658
3.1275	4.19668	3.1275	1.88776	3.1275	3.52598
3.12917	4.23397	3.12917	1.88803	3.12917	3.52859
3.13083	4.21654	3.13083	1.88785	3.13083	3.53249
3.1325	4.23719	3.1325	1.88877	3.1325	3.52527
3.13417	4.2277	3.13417	1.8894	3.13417	3.52697
3.13583	4.21476	3.13583	1.88937	3.13583	3.52998
3.1375	4.25309	3.1375	1.8892	3.1375	3.53006
3.13917	4.22958	3.13917	1.89022	3.13917	3.52978
3.14083	4.20768	3.14083	1.89068	3.14083	3.52368
3.1425	4.18535	3.1425	1.89074	3.1425	3.53732
3.14417	4.20805	3.14417	1.89176	3.14417	3.52249
3.14583	4.2024	3.14583	1.89066	3.14583	3.53333
3.1475	4.21706	3.1475	1.89119	3.1475	3.52975
3.14917	4.23787	3.14917	1.89128	3.14917	3.53023
3.15083	4.21825	3.15083	1.89239	3.15083	3.52738
3.1525	4.2083	3.1525	1.89302	3.1525	3.52454
3.15417	4.21762	3.15417	1.89253	3.15417	3.52567
3.15583	4.20594	3.15583	1.89307	3.15583	3.51572
3.1575	4.23069	3.1575	1.89335	3.1575	3.53824
3.15917	4.2378	3.15917	1.89342	3.15917	3.52531
3.16083	4.16854	3.16083	1.89438	3.16083	3.53285
3.1625	4.21282	3.1625	1.8945	3.1625	3.52637
3.16417	4.22111	3.16417	1.89432	3.16417	3.52626
3.16583	4.19766	3.16583	1.89499	3.16583	3.52444
3.1675	4.2243	3.1675	1.89477	3.1675	3.52939
3.16917	4.23197	3.16917	1.89564	3.16917	3.52947
3.17083	4.23619	3.17083	1.89577	3.17083	3.53406
3.1725	4.21232	3.1725	1.89549	3.1725	3.53331
3.17417	4.24938	3.17417	1.89585	3.17417	3.519
3.17583	4.1988	3.17583	1.89604	3.17583	3.5307
3.1775	4.22016	3.1775	1.89711	3.1775	3.5328
3.17917	4.23772	3.17917	1.89777	3.17917	3.52936
3.18083	4.20621	3.18083	1.89747	3.18083	3.52222
3.1825	4.2282	3.1825	1.89765	3.1825	3.52181
3.18417	4.19164	3.18417	1.89743	3.18417	3.5284
3.18583	4.24561	3.18583	1.89854	3.18583	3.52486
3.1875	4.25883	3.1875	1.89925	3.1875	3.53319
3.18917	4.21467	3.18917	1.89885	3.18917	3.53061
3.19083	4.21507	3.19083	1.89891	3.19083	3.53443
3.1925	4.21027	3.1925	1.89912	3.1925	3.53443
3.19417	4.22102	3.19417	1.89976	3.19417	3.54059
3.19583	4.22637	3.19583	1.90096	3.19583	3.53535
3.1975	4.22331	3.1975	1.89998	3.1975	3.53537
3.19917	4.24569	3.19917	1.9001	3.19917	3.53168
3.20083	4.20121	3.20083	1.90056	3.20083	3.52772
3.2025	4.23762	3.2025	1.90102	3.2025	3.52566
3.20417	4.20459	3.20417	1.9013	3.20417	3.52947
3.20583	4.20488	3.20583	1.90083	3.20583	3.52848
3.2075	4.19316	3.2075	1.90244	3.2075	3.53668
3.20917	4.23024	3.20917	1.9018	3.20917	3.52804
3.21083	4.22508	3.21083	1.90228	3.21083	3.5278
3.2125	4.24882	3.2125	1.90306	3.2125	3.53298
3.21417	4.24332	3.21417	1.90269	3.21417	3.53618
3.21583	4.2346	3.21583	1.90288	3.21583	3.53073
3.2175	4.21766	3.2175	1.90358	3.2175	3.52887
3.21917	4.19415	3.21917	1.90451	3.21917	3.5303
3.22083	4.20896	3.22083	1.90457	3.22083	3.53582
3.2225	4.22854	3.2225	1.90454	3.2225	3.53734
3.22417	4.21853	3.22417	1.90471	3.22417	3.54472
3.22583	4.21183	3.22583	1.9044	3.22583	3.52961
3.2275	4.22377	3.2275	1.90527	3.2275	3.53923
3.22917	4.22685	3.22917	1.90468	3.22917	3.53395
3.23083	4.25199	3.23083	1.90644	3.23083	3.54253
3.2325	4.23634	3.2325	1.90553	3.2325	3.53161
3.23417	4.25672	3.23417	1.90607	3.23417	3.53457
3.23583	4.22264	3.23583	1.90674	3.23583	3.53383
3.2375	4.24048	3.2375	1.90673	3.2375	3.52828
3.23917	4.21746	3.23917	1.90761	3.23917	3.54842
3.24083	4.22157	3.24083	1.90701	3.24083	3.5368
3.2425	4.22448	3.2425	1.90755	3.2425	3.535
3.24417	4.19994	3.24417	1.90839	3.24417	3.53666
3.24583	4.21371	3.24583	1.90844	3.24583	3.53355
3.2475	4.23406	3.2475	1.90885	3.2475	3.54714
3.24917	4.20446	3.24917	1.90876	3.24917	3.52655
3.25083	4.25034	3.25083	1.90898	3.25083	3.53019
3.2525	4.21493	3.2525	1.90908	3.2525	3.53816
3.25417	4.2228	3.25417	1.90965	3.25417	3.52873
3.25583	4.21597	3.25583	1.91043	3.25583	3.53507
3.2575	4.26683	3.2575	1.91059	3.2575	3.53854
3.25917	4.22086	3.25917	1.91085	3.25917	3.53415
3.26083	4.21937	3.26083	1.91037	3.26083	3.54872
3.2625	4.24359	3.2625	1.91113	3.2625	3.53594
3.26417	4.21514	3.26417	1.91099	3.26417	3.53345
3.26583	4.21783	3.26583	1.91197	3.26583	3.5375
3.2675	4.23175	3.2675	1.91259	3.2675	3.53615
3.26917	4.22728	3.26917	1.91183	3.26917	3.53947
3.27083	4.22693	3.27083	1.91339	3.27083	3.53821
3.2725	4.23219	3.2725	1.91271	3.2725	3.53755
3.27417	4.23543	3.27417	1.91346	3.27417	3.52711
3.27583	4.21759	3.27583	1.9123	3.27583	3.53056
3.2775	4.25691	3.2775	1.91361	3.2775	3.53141
3.27917	4.21318	3.27917	1.9135	3.27917	3.53242
3.28083	4.23743	3.28083	1.91416	3.28083	3.53728
3.2825	4.23868	3.2825	1.91485	3.2825	3.53885
3.28417	4.23038	3.28417	1.91368	3.28417	3.5371
3.28583	4.24546	3.28583	1.91508	3.28583	3.53703
3.2875	4.23076	3.2875	1.91523	3.2875	3.53614
3.28917	4.23308	3.28917	1.91599	3.28917	3.54787
3.29083	4.20039	3.29083	1.91531	3.29083	3.54572
3.2925	4.21405	3.2925	1.91614	3.2925	3.53261
3.29417	4.27257	3.29417	1.91643	3.29417	3.53618
3.29583	4.23283	3.29583	1.91659	3.29583	3.52794
3.2975	4.24791	3.2975	1.91665	3.2975	3.531
3.29917	4.22945	3.29917	1.91734	3.29917	3.53857
3.30083	4.23633	3.30083	1.91778	3.30083	3.53824
3.3025	4.27164	3.3025	1.91806	3.3025	3.55022
3.30417	4.24118	3.30417	1.91829	3.30417	3.53907
3.30583	4.24696	3.30583	1.9182	3.30583	3.54338
3.3075	4.2398	3.3075	1.91868	3.3075	3.52991
3.30917	4.1907	3.30917	1.91934	3.30917	3.54167
3.31083	4.24005	3.31083	1.91848	3.31083	3.53612
3.3125	4.23121	3.3125	1.91951	3.3125	3.54527
3.31417	4.2388	3.31417	1.92078	3.31417	3.54232
3.31583	4.23352	3.31583	1.9205	3.31583	3.54055
3.3175	4.21956	3.3175	1.92102	3.3175	3.53519
3.31917	4.23034	3.31917	1.92158	3.31917	3.53634
3.32083	4.23013	3.32083	1.92177	3.32083	3.5428
3.3225	4.22084	3.3225	1.92243	3.3225	3.54993
3.32417	4.2597	3.32417	1.92222	3.32417	3.53172
3.32583	4.20571	3.32583	1.92299	3.32583	3.54205
3.3275	4.21648	3.3275	1.9236	3.3275	3.54083
3.32917	4.2252	3.32917	1.92307	3.32917	3.54568
[truncated: 28,396 more rows]
