# Supplementary material for: Data-informed discovery of hydrolytic nanozymes
Source: Nat Commun. 2022 Feb 11;13:827. doi: 10.1038/s41467-022-28344-2 (PMC8837776; doi:10.1038/s41467-022-28344-2)
Supplement: Supplementary file 4 — Source Data [file 41467_2022_28344_MOESM4_ESM.zip › Source Data_NCOMMS-21-01890A/Table S6, Figure S8/AA-0.1-RT.XLSX]

## Sheet: Sheet1
Kubo X1000 分析报告
样品名称：	AA-0.1-RT		吸附质：	N2
样品重量[g]：	0.0909		吸附质面积[m^2/cc]：	4.36
烘干温度[℃]：	0		原位烘干[分]：	60
烘干时长[时:分]：	00:00:00		启动分析时间：	2019-06-19 12:45:00
检测员：			完成分析时间：	2019-06-19 17:09:00
备注：			分析耗时[时:分]：	04:23:00
报告摘要			等温线									BET比表面积				Langmuir比表面积				BJH孔径分布
多点BET比表面积[m^2/g]：	71.4638		序号	吸附相对压力 P/Po	吸附体积 [cc/g]	吸附压力 [KPa]		解吸相对压力 P/Po	解吸体积 [cc/g]	解吸压力 [KPa]		BET比表面积[m^2/g]：	71.4638			Langmuir比表面积[m^2/g]：	95.8315			BJH（吸附）孔体积分布 dV/dD							BJH（解吸）孔体积分布 dV/dD							BJH（吸附）孔体积分布 dV/dlog(D)							BJH（解吸）孔体积分布 dV/dlog(D)							BJH（吸附）孔面积分布 dA/dD
多点Langmuir比表面积[m^2/g]：	95.8315		1	5.266e-05	8.81737	0.005324		0.998745	111.278	101.088		斜率：	0.062194			斜率：	0.045497			序号	孔直径 [nm]	dV/dD [cc/g/nm]	SUM(dV/dD) [cc/g/nm]	dV [cc/g]	SUM(dV) [cc/g]		序号	孔直径 [nm]	dV/dD [cc/g/nm]	SUM(dV/dD) [cc/g/nm]	dV [cc/g]	SUM(dV) [cc/g]		序号	孔直径 [nm]	dV/dlog(D) [cc/g]	SUM(dV/dlog(D)) [cc/g]	dV [cc/g]	SUM(dV) [cc/g]		序号	孔直径 [nm]	dV/dlog(D) [cc/g]	SUM(dV/dlog(D)) [cc/g]	dV [cc/g]	SUM(dV) [cc/g]		序号	孔直径 [nm]
BJH吸附累积比表面积(d>2[nm])[m^2/g]：	26.8812		2	0.0106998	18.01	1.08273		0.975221	96.841	98.8305		截距：	-0.001184			截距：	0.000127			1	1.93			0.000202	0.000202		1	62.15	0.001271	0.035044	0.032589	0.127315		1	1.93			0.000202	0.000202		1	62.15	0.141022	0.854815	0.032589	0.127315		1	1.93
BJH解吸累积比表面积(d>2[nm])[m^2/g]：	28.1866		3	0.0476874	20.4575	4.82322		0.955168	77.4394	96.7918		相关系数：	0.998999			相关系数：	0.999886			2	2.19	0.001579	0.001579	0.000402	0.000604		2	36.51	0.002243	0.033773	0.029743	0.094726		2	2.19	0.007475	0.007475	0.000402	0.000604		2	36.51	0.151707	0.713793	0.029743	0.094726		2	2.19
DR(吸附)微孔比表面积[m^2/g]：	98.783		4	0.0975626	21.4369	9.86875		0.927487	60.4616	93.8799		单层吸附量[cc/g]：	16.3908			单层吸附量[cc/g]：	21.9797			3	2.45	0.000815	0.002394	0.000218	0.000822		3	23.24	0.003003	0.03153	0.023901	0.064983		3	2.45	0.00435	0.011825	0.000218	0.000822		3	23.24	0.131264	0.562086	0.023901	0.064983		3	2.45
t-Plot(吸附)外比表面积[m^2/g]：	71.4638		5	0.14836	22.1048	15.0068		0.885802	47.2489	89.6886		BET C值：	-51.5366			Langmuir b值：	0.002792			4	2.74	0.002158	0.004552	0.000623	0.001445		4	15.28	0.003584	0.028528	0.016153	0.041082		4	2.74	0.012894	0.024719	0.000623	0.001445		4	15.28	0.106441	0.430823	0.016153	0.041082		4	2.74
t-Plot(吸附)内比表面积[m^2/g]：	0		6	0.199983	22.522	20.2262		0.828073	38.4787	83.9056										5	3.06	0.001529	0.006081	0.000492	0.001937		5	10.78	0.003751	0.024944	0.009099	0.024929		5	3.06	0.010208	0.034927	0.000492	0.001937		5	10.78	0.082166	0.324382	0.009099	0.024929		5	3.06
αs(吸附)中孔比表面积[m^2/g]：	45.7572		7	0.250144	22.9562	25.3038		0.770172	33.6124	77.9541		BET绘图列表				Langmuir绘图列表				6	3.43	0.002823	0.008904	0.001027	0.002963		6	8.35	0.003451	0.021193	0.005159	0.01583		6	3.43	0.021078	0.056005	0.001027	0.002963		6	8.35	0.060216	0.242216	0.005159	0.01583		6	3.43
单点总孔体积(d=785.9[nm],P/Po=0.998745)[cc/g]：	0.172125		8	0.301171	23.3424	30.4784		0.715168	30.7966	72.3705		序号	相对压力 P/Po	P/Po/[V(1-P/Po)]		序号	相对压力 P/Po	(P/Po)/V		7	3.84	0.002334	0.011238	0.000973	0.003936		7	6.86	0.003163	0.017742	0.003262	0.010672		7	3.84	0.019516	0.075521	0.000973	0.003936		7	6.86	0.046069	0.182	0.003262	0.010672		7	3.84
BJH吸附累积总孔体积(d>2[nm])[cc/g]：	0.149212		9	0.351054	23.831	35.5453		0.662868	28.9457	67.1212		1	0.097563	0.005043		1	0.0107	0.000594		8	4.33	0.002689	0.013927	0.001305	0.005241		8	5.82	0.002802	0.014579	0.002162	0.00741		8	4.33	0.025274	0.100795	0.001305	0.005241		8	5.82	0.035026	0.135932	0.002162	0.00741		8	4.33
BJH解吸累积总孔体积(d>2[nm])[cc/g]：	0.127315		10	0.402407	24.3024	40.74		0.612146	27.6331	62.0386		2	0.14836	0.007881		2	0.047687	0.002331		9	4.92	0.002971	0.016898	0.001741	0.006983		9	5.05	0.002764	0.011777	0.001706	0.005248		9	4.92	0.031586	0.132381	0.001741	0.006983		9	5.05	0.030148	0.100905	0.001706	0.005248		9	4.92
单点吸附微孔体积(d<2[nm])[cc/g]：	0.034712		11	0.452289	24.9374	45.7632		0.562382	26.5649	57.0006		3	0.199983	0.011099		3	0.097563	0.004551		10	5.64	0.002958	0.019856	0.002156	0.009139		10	4.44	0.002285	0.009014	0.001169	0.003542		10	5.64	0.035903	0.168284	0.002156	0.009139		10	4.44	0.021962	0.070757	0.001169	0.003542		10	5.64
DR(吸附)微孔体积[cc/g]：	0.035118		12	0.5028	25.5847	50.8718		0.511411	25.721	51.8316		4	0.250144	0.014532						11	6.57	0.003079	0.022935	0.002846	0.011985		11	3.92	0.001809	0.006729	0.000773	0.002373		11	6.57	0.043217	0.211501	0.002846	0.011985		11	3.92	0.015437	0.048795	0.000773	0.002373		11	6.57
t-Plot(吸附)微孔体积[cc/g]：	0		13	0.551713	26.3586	55.8465		0.461189	25.0514	46.7222										12	7.8	0.003	0.025935	0.003681	0.015666		12	3.5	0.002086	0.00492	0.000765	0.0016		12	7.8	0.049488	0.260989	0.003681	0.015666		12	3.5	0.015898	0.033359	0.000765	0.0016		12	7.8
αs(吸附)微孔体积[cc/g]：	0.007191		14	0.602144	27.3336	60.9484		0.411274	24.4153	41.6783										13	9.49	0.002963	0.028898	0.005022	0.020687		13	3.13	0.001035	0.002834	0.000333	0.000835		13	9.49	0.058781	0.31977	0.005022	0.020687		13	3.13	0.007066	0.017461	0.000333	0.000835		13	9.49
单点平均孔半径(面积为BET比表面积)[nm]：	4.82		15	0.651674	28.5044	65.9347		0.361686	23.9286	36.667										14	12.01	0.002697	0.031594	0.006801	0.027488		14	2.81	0.001182	0.001799	0.000343	0.000502		14	12.01	0.06645	0.38622	0.006801	0.027488		14	2.81	0.007241	0.010395	0.000343	0.000502		14	12.01
			16	0.700984	30.0046	70.9427		0.312377	23.4522	31.658										15	15.97	0.002725	0.034319	0.010785	0.038273		15	2.52	0.00023	0.000617	6.2e-05	0.000159		15	15.97	0.087194	0.473415	0.010785	0.038273		15	2.52	0.001262	0.003154	6.2e-05	0.000159		15	15.97
			17	0.749943	31.9303	75.8907		0.262398	23.049	26.5943										16	22.88	0.0026	0.036919	0.017971	0.056244		16	2.25	0.000387	0.000387	9.8e-05	9.8e-05		16	22.88	0.115067	0.588481	0.017971	0.056244		16	2.25	0.001892	0.001892	9.8e-05	9.8e-05		16	22.88
			18	0.797445	34.537	80.686		0.212464	22.6301	21.5326										17	38.73	0.002019	0.038938	0.032001	0.088245		17	2			0	0		17	38.73	0.14001	0.728491	0.032001	0.088245		17	2			0	0		17	38.73
			19	0.844296	38.124	85.4287		0.162749	22.2211	16.4988										18	785.89	8.2e-05	0.03902	0.060967	0.149212									18	785.89	0.046637	0.775127	0.060967	0.149212									18	785.89
			20	0.886661	43.8353	89.771
			21	0.925124	53.6284	93.7071
			22	0.960085	72.0332	97.2584
			23	0.998745	111.278	101.088
[truncated: 43 more columns]
