# Supplementary material for: Data-informed discovery of hydrolytic nanozymes
Source: Nat Commun. 2022 Feb 11;13:827. doi: 10.1038/s41467-022-28344-2 (PMC8837776; doi:10.1038/s41467-022-28344-2)
Supplement: Supplementary file 4 — Source Data [file 41467_2022_28344_MOESM4_ESM.zip › Source Data_NCOMMS-21-01890A/Table S6, Figure S8/AA-0.5-RT.XLSX]

## Sheet: Sheet1
Kubo X1000 分析报告
样品名称：	lsr-5		吸附质：	N2
样品重量[g]：	0.1249		吸附质面积[m^2/cc]：	4.36
烘干温度[℃]：	0		原位烘干[分]：	60
烘干时长[时:分]：	00:00:00		启动分析时间：	2019-06-19 12:45:00
检测员：			完成分析时间：	2019-06-19 17:56:00
备注：			分析耗时[时:分]：	05:10:00
报告摘要			等温线									BET比表面积				Langmuir比表面积				BJH孔径分布
多点BET比表面积[m^2/g]：	92.9169		序号	吸附相对压力 P/Po	吸附体积 [cc/g]	吸附压力 [KPa]		解吸相对压力 P/Po	解吸体积 [cc/g]	解吸压力 [KPa]		BET比表面积[m^2/g]：	92.9169			Langmuir比表面积[m^2/g]：	115.314			BJH（吸附）孔体积分布 dV/dD							BJH（解吸）孔体积分布 dV/dD							BJH（吸附）孔体积分布 dV/dlog(D)							BJH（解吸）孔体积分布 dV/dlog(D)							BJH（吸附）孔面积分布 dA/dD
多点Langmuir比表面积[m^2/g]：	115.314		1	2.773e-05	6.62389	0.002804		0.998857	147.763	101.126		斜率：	0.047384			斜率：	0.03781			序号	孔直径 [nm]	dV/dD [cc/g/nm]	SUM(dV/dD) [cc/g/nm]	dV [cc/g]	SUM(dV) [cc/g]		序号	孔直径 [nm]	dV/dD [cc/g/nm]	SUM(dV/dD) [cc/g/nm]	dV [cc/g]	SUM(dV) [cc/g]		序号	孔直径 [nm]	dV/dlog(D) [cc/g]	SUM(dV/dlog(D)) [cc/g]	dV [cc/g]	SUM(dV) [cc/g]		序号	孔直径 [nm]	dV/dlog(D) [cc/g]	SUM(dV/dlog(D)) [cc/g]	dV [cc/g]	SUM(dV) [cc/g]		序号	孔直径 [nm]
BJH吸附累积比表面积(d>2[nm])[m^2/g]：	55.0435		2	0.00154007	16.1306	0.155746		0.981284	136.176	99.413		截距：	-0.00046			截距：	0.000161			1	2.06			0.001722	0.001722		1	73.92	0.000565	0.088161	0.021124	0.195266		1	2.06			0.001722	0.001722		1	73.92	0.068992	1.87952	0.021124	0.195266		1	2.06
BJH解吸累积比表面积(d>2[nm])[m^2/g]：	61.1183		3	0.02269	22.2703	2.29571		0.953555	123.336	96.5784		相关系数：	0.999036			相关系数：	1			2	2.32	0.005781	0.005781	0.001497	0.003219		2	36.52	0.002396	0.087597	0.024863	0.174142		2	2.32	0.029088	0.029088	0.001497	0.003219		2	36.52	0.171256	1.81052	0.024863	0.174142		2	2.32
DR(吸附)微孔比表面积[m^2/g]：	117.091		4	0.0668482	24.8649	6.761		0.931388	109.305	94.341		单层吸附量[cc/g]：	21.3112			单层吸附量[cc/g]：	26.4482			3	2.59	0.005133	0.010914	0.001417	0.004635		3	26.15	0.004251	0.085201	0.025276	0.14928		3	2.59	0.028985	0.058073	0.001417	0.004635		3	26.15	0.22558	1.63927	0.025276	0.14928		3	2.59
t-Plot(吸附)外比表面积[m^2/g]：	45.8401		5	0.122294	26.5414	12.3761		0.908264	95.6266	92.043		BET C值：	-101.987			Langmuir b值：	0.004257			4	2.9	0.00505	0.015964	0.00153	0.006165		4	20.2	0.006002	0.08095	0.025002	0.124003		4	2.9	0.031881	0.089954	0.00153	0.006165		4	20.2	0.249265	1.41369	0.025002	0.124003		4	2.9
t-Plot(吸附)内比表面积[m^2/g]：	47.0769		6	0.174535	27.6985	17.6722		0.883169	82.5554	89.5338										5	3.23	0.004385	0.020349	0.001485	0.007651		5	16.03	0.007002	0.074948	0.023128	0.099001		5	3.23	0.030919	0.120873	0.001485	0.007651		5	16.03	0.230877	1.16442	0.023128	0.099001		5	3.23
αs(吸附)中孔比表面积[m^2/g]：	94.3878		7	0.224908	28.7555	22.7591		0.851701	70.7053	86.3423		BET绘图列表				Langmuir绘图列表				6	3.62	0.005132	0.025481	0.001965	0.009616		6	12.73	0.007786	0.067946	0.020522	0.075874		6	3.62	0.040441	0.161314	0.001965	0.009616		6	12.73	0.203712	0.933547	0.020522	0.075874		6	3.62
单点总孔体积(d=870.8[nm],P/Po=0.998857)[cc/g]：	0.22856		8	0.275659	29.7422	27.8903		0.811779	60.331	82.2832		序号	相对压力 P/Po	P/Po/[V(1-P/Po)]		序号	相对压力 P/Po	(P/Po)/V		7	4.07	0.005112	0.030592	0.002289	0.011905		7	10.1	0.008061	0.060159	0.016606	0.055352		7	4.07	0.045164	0.206478	0.002289	0.011905		7	10.1	0.167538	0.729835	0.016606	0.055352		7	4.07
BJH吸附累积总孔体积(d>2[nm])[cc/g]：	0.209196		9	0.325668	30.6991	32.9654		0.761895	51.9324	77.3138		1	0.066848	0.002881		1	0.02269	0.001019		8	4.6	0.005431	0.036024	0.002927	0.014832		8	8.04	0.008536	0.052099	0.012745	0.038746		8	4.6	0.054145	0.260623	0.002927	0.014832		8	8.04	0.142753	0.562297	0.012745	0.038746		8	4.6
BJH解吸累积总孔体积(d>2[nm])[cc/g]：	0.195266		10	0.376435	31.71	38.1023		0.703096	45.4107	71.304		2	0.122294	0.00525		2	0.066848	0.002688		9	5.25	0.006258	0.042282	0.004013	0.018845		9	6.54	0.00799	0.043563	0.008145	0.026001		9	5.25	0.07087	0.331493	0.004013	0.018845		9	6.54	0.110725	0.419544	0.008145	0.026001		9	5.25
单点吸附微孔体积(d<2[nm])[cc/g]：	0.043346		11	0.426362	32.7238	43.1361		0.645884	41.1278	65.5229		3	0.174535	0.007634						10	6.04	0.006126	0.048408	0.004874	0.023718		10	5.52	0.006763	0.035573	0.005014	0.017855		10	6.04	0.079473	0.410966	0.004874	0.023718		10	5.52	0.080088	0.308819	0.005014	0.017855		10	6.04
DR(吸附)微孔体积[cc/g]：	0.041626		12	0.476099	33.9155	48.1705		0.59231	38.3145	60.0721		4	0.224908	0.010091						11	7.05	0.006213	0.054621	0.006261	0.02998		11	4.78	0.006158	0.02881	0.003604	0.012841		11	7.05	0.093442	0.504408	0.006261	0.02998		11	4.78	0.063553	0.228731	0.003604	0.012841		11	7.05
t-Plot(吸附)微孔体积[cc/g]：	0.023732		13	0.526391	35.267	53.2872		0.540299	36.1691	54.7879		5	0.275659	0.012795						12	8.37	0.006052	0.060673	0.007993	0.037973		12	4.2	0.005013	0.022653	0.002377	0.009237		12	8.37	0.107163	0.611571	0.007993	0.037973		12	4.2	0.045646	0.165178	0.002377	0.009237		12	8.37
αs(吸附)微孔体积[cc/g]：	0		14	0.57706	36.9018	58.401		0.488315	34.5331	49.5197										13	10.2	0.005925	0.066597	0.01083	0.048803		13	3.72	0.005754	0.01764	0.002328	0.006861		13	10.2	0.126244	0.737815	0.01083	0.048803		13	3.72	0.046584	0.119532	0.002328	0.006861		13	10.2
单点平均孔半径(面积为BET比表面积)[nm]：	4.92		15	0.625114	38.9618	63.2586		0.439001	33.0286	44.5011										14	12.9	0.005326	0.071923	0.01438	0.063183		14	3.32	0.002917	0.011886	0.001036	0.004533		14	12.9	0.140969	0.878784	0.01438	0.063183		14	3.32	0.02107	0.072948	0.001036	0.004533		14	12.9
			16	0.67437	41.466	68.2191		0.386386	31.9121	39.1854										15	17.04	0.004848	0.076771	0.020075	0.083258		15	2.96	0.002883	0.008968	0.00088	0.003497		15	17.04	0.166016	1.0448	0.020075	0.083258		15	2.96	0.018635	0.051878	0.00088	0.003497		15	17.04
			17	0.720851	44.5991	72.9382		0.336472	30.9143	34.1243										16	24.75	0.003812	0.080584	0.029413	0.112671		16	2.66	0.002875	0.006085	0.000803	0.002617		16	24.75	0.181334	1.22613	0.029413	0.112671		16	2.66	0.016649	0.033243	0.000803	0.002617		16	24.75
			18	0.767229	48.6155	77.679		0.287088	29.9609	29.0882										17	50.26	0.001951	0.082535	0.04978	0.162451		17	2.38	0.00321	0.00321	0.000836	0.001813		17	50.26	0.161825	1.38796	0.04978	0.162451		17	2.38	0.016594	0.016594	0.000836	0.001813		17	50.26
			19	0.811783	54.0594	82.2058		0.236317	28.9773	23.968										18	870.84	5.7e-05	0.082592	0.046745	0.209196		18	2.12			0.000978	0.000978		18	870.84	0.037738	1.4257	0.046745	0.209196		18	2.12			0.000978	0.000978		18	870.84
			20	0.855212	61.4449	86.6022		0.186751	27.9548	18.9406
			21	0.89359	71.9522	90.532
			22	0.931872	88.0939	94.4381
			23	0.971982	117.668	98.4512
			24	0.998857	147.763	101.126
[truncated: 43 more columns]
