# Supplementary material for: Data-informed discovery of hydrolytic nanozymes
Source: Nat Commun. 2022 Feb 11;13:827. doi: 10.1038/s41467-022-28344-2 (PMC8837776; doi:10.1038/s41467-022-28344-2)
Supplement: Supplementary file 4 — Source Data [file 41467_2022_28344_MOESM4_ESM.zip › Source Data_NCOMMS-21-01890A/Table S6, Figure S8/AA-1-RT.XLSX]

## Sheet: Sheet1
Kubo X1000 分析报告
样品名称：	AA-1-RT		吸附质：	N2
样品重量[g]：	0.098		吸附质面积[m^2/cc]：	4.36
烘干温度[℃]：	0		原位烘干[分]：	60
烘干时长[时:分]：	00:00:00		启动分析时间：	2019-07-10 11:00:00
检测员：			完成分析时间：	2019-07-10 15:23:00
备注：			分析耗时[时:分]：	04:23:00
报告摘要			等温线									BET比表面积				Langmuir比表面积				BJH孔径分布
多点BET比表面积[m^2/g]：	69.0208		序号	吸附相对压力 P/Po	吸附体积 [cc/g]	吸附压力 [KPa]		解吸相对压力 P/Po	解吸体积 [cc/g]	解吸压力 [KPa]		BET比表面积[m^2/g]：	69.0208			Langmuir比表面积[m^2/g]：	83.3722			BJH（吸附）孔体积分布 dV/dD							BJH（解吸）孔体积分布 dV/dD							BJH（吸附）孔体积分布 dV/dlog(D)							BJH（解吸）孔体积分布 dV/dlog(D)							BJH（吸附）孔面积分布 dA/dD
多点Langmuir比表面积[m^2/g]：	83.3722		1	0.00013421	8.04481	0.013589		0.99411	136.141	100.887		斜率：	0.063666			斜率：	0.052296			序号	孔直径 [nm]	dV/dD [cc/g/nm]	SUM(dV/dD) [cc/g/nm]	dV [cc/g]	SUM(dV) [cc/g]		序号	孔直径 [nm]	dV/dD [cc/g/nm]	SUM(dV/dD) [cc/g/nm]	dV [cc/g]	SUM(dV) [cc/g]		序号	孔直径 [nm]	dV/dlog(D) [cc/g]	SUM(dV/dlog(D)) [cc/g]	dV [cc/g]	SUM(dV) [cc/g]		序号	孔直径 [nm]	dV/dlog(D) [cc/g]	SUM(dV/dlog(D)) [cc/g]	dV [cc/g]	SUM(dV) [cc/g]		序号	孔直径 [nm]
BJH吸附累积比表面积(d>2[nm])[m^2/g]：	45.8918		2	0.0152117	15.6869	1.54071		0.975854	123.167	99.0617		截距：	-0.000497			截距：	0.000174			1	1.97			0.000413	0.000413		1	61.75	0.001045	0.066837	0.02804	0.181256		1	1.97			0.000413	0.000413		1	61.75	0.113227	1.51588	0.02804	0.181256		1	1.97
BJH解吸累积比表面积(d>2[nm])[m^2/g]：	49.8612		3	0.0539229	18.0095	5.46186		0.952024	106.398	96.5978		相关系数：	0.99909			相关系数：	1			2	2.23	0.002097	0.002097	0.000539	0.000952		2	34.91	0.002606	0.065792	0.028692	0.153216		2	2.23	0.010117	0.010117	0.000539	0.000952		2	34.91	0.17442	1.40266	0.028692	0.153216		2	2.23
DR(吸附)微孔比表面积[m^2/g]：	91.831		4	0.104953	19.2856	10.6318		0.926528	90.1766	93.9591		单层吸附量[cc/g]：	15.8305			单层吸附量[cc/g]：	19.1221			3	2.5	0.002425	0.004522	0.000656	0.001608		3	23.91	0.004324	0.063186	0.027594	0.124524		3	2.5	0.013176	0.023294	0.000656	0.001608		3	23.91	0.204612	1.22824	0.027594	0.124524		3	2.5
t-Plot(吸附)外比表面积[m^2/g]：	47.4976		5	0.156346	20.0935	15.837		0.895794	75.21	90.7577		BET C值：	-127.205			Langmuir b值：	0.003331			4	2.79	0.002851	0.007373	0.000832	0.00244		4	17.52	0.006411	0.058862	0.027001	0.09693		4	2.79	0.017335	0.040629	0.000832	0.00244		4	17.52	0.226199	1.02363	0.027001	0.09693		4	2.79
t-Plot(吸附)内比表面积[m^2/g]：	21.5232		6	0.207456	20.8053	21.0169		0.860916	61.161	87.1812										5	3.11	0.00278	0.010153	0.000898	0.003338		5	13.31	0.007429	0.052451	0.023118	0.069929		5	3.11	0.018868	0.059497	0.000898	0.003338		5	13.31	0.19993	0.797427	0.023118	0.069929		5	3.11
αs(吸附)中孔比表面积[m^2/g]：	80.6269		7	0.258424	21.5145	26.1774		0.816049	49.3558	82.6345		BET绘图列表				Langmuir绘图列表				6	3.47	0.003706	0.01386	0.001341	0.004679		6	10.2	0.008132	0.045022	0.017882	0.046811		6	3.47	0.028075	0.087572	0.001341	0.004679		6	10.2	0.169581	0.597498	0.017882	0.046811		6	3.47
单点总孔体积(d=189.5[nm],P/Po=0.994110)[cc/g]：	0.210583		8	0.308858	22.2385	31.2948		0.760691	40.2741	77.0858		序号	相对压力 P/Po	P/Po/[V(1-P/Po)]		序号	相对压力 P/Po	(P/Po)/V		7	3.89	0.004261	0.018121	0.00177	0.006449		7	8	0.007315	0.03689	0.010685	0.028929		7	3.89	0.03608	0.123652	0.00177	0.006449		7	8	0.122063	0.427917	0.010685	0.028929		7	3.89
BJH吸附累积总孔体积(d>2[nm])[cc/g]：	0.198979		9	0.358882	23.0107	36.3571		0.702189	34.6929	71.1235		1	0.053923	0.003165		1	0.015212	0.00097		8	4.38	0.004563	0.022683	0.002253	0.008702		8	6.54	0.00647	0.029575	0.006408	0.018244		8	4.38	0.043403	0.167055	0.002253	0.008702		8	6.54	0.089867	0.305854	0.006408	0.018244		8	4.38
BJH解吸累积总孔体积(d>2[nm])[cc/g]：	0.181256		10	0.408872	23.8183	41.4188		0.647002	31.2026	65.532		2	0.104953	0.00608		2	0.053923	0.002994		9	4.98	0.004965	0.027648	0.002948	0.01165		9	5.55	0.005557	0.023105	0.004084	0.011836		9	4.98	0.053432	0.220487	0.002948	0.01165		9	5.55	0.066205	0.215986	0.004084	0.011836		9	4.98
单点吸附微孔体积(d<2[nm])[cc/g]：	0.031806		11	0.457869	24.7731	46.3799		0.594878	28.8251	60.2551		3	0.156346	0.009223						10	5.71	0.005182	0.03283	0.0038	0.01545		10	4.82	0.004704	0.017549	0.002732	0.007751		10	5.71	0.063656	0.284143	0.0038	0.01545		10	4.82	0.048951	0.149781	0.002732	0.007751		10	5.71
DR(吸附)微孔体积[cc/g]：	0.032646		12	0.507253	25.9049	51.3875		0.543238	27.0546	55.0375		4	0.207456	0.012581						11	6.64	0.005345	0.038176	0.004986	0.020436		11	4.23	0.003874	0.012844	0.00183	0.005019		11	6.64	0.075873	0.360016	0.004986	0.020436		11	4.23	0.035626	0.10083	0.00183	0.005019		11	6.64
t-Plot(吸附)微孔体积[cc/g]：	0.010232		13	0.557086	27.2536	56.4271		0.493096	25.6954	49.9587		5	0.258424	0.016197						12	7.85	0.005376	0.043552	0.006477	0.026913		12	3.76	0.003821	0.008971	0.001553	0.003189		12	7.85	0.089485	0.449502	0.006477	0.026913		12	3.76	0.031285	0.065203	0.001553	0.003189		12	7.85
αs(吸附)微孔体积[cc/g]：	0		14	0.606197	28.9011	61.4089		0.443552	24.4941	44.8865										13	9.5	0.005716	0.049268	0.009418	0.036331		13	3.36	0.002169	0.005149	0.000768	0.001636		13	9.5	0.113789	0.563291	0.009418	0.036331		13	3.36	0.01586	0.033919	0.000768	0.001636		13	9.5
单点平均孔半径(面积为BET比表面积)[nm]：	6.1		15	0.655545	30.9512	66.4093		0.392249	23.5498	39.7286										14	11.86	0.005507	0.054775	0.013025	0.049356		14	3	0.001328	0.00298	0.000411	0.000867		14	11.86	0.134831	0.698122	0.013025	0.049356		14	3	0.008699	0.018059	0.000411	0.000867		14	11.86
			16	0.704069	33.5597	71.33		0.342707	22.761	34.7045										15	15.49	0.005058	0.059832	0.018377	0.067733		15	2.69	0.00111	0.001652	0.000312	0.000456		15	15.49	0.158342	0.856464	0.018377	0.067733		15	2.69	0.006517	0.00936	0.000312	0.000456		15	15.49
			17	0.750733	36.8904	76.0825		0.292858	22.0088	29.6653										16	21.7	0.004362	0.064195	0.027062	0.094795		16	2.41	0.000542	0.000542	0.000142	0.000145		16	21.7	0.185041	1.0415	0.027062	0.094795		16	2.41	0.002843	0.002843	0.000142	0.000145		16	21.7
			18	0.797081	41.6703	80.7563		0.243259	21.3035	24.616										17	38.99	0.002582	0.066776	0.044646	0.139441		17	2.15			3e-06	3e-06		17	38.99	0.175392	1.2169	0.044646	0.139441		17	2.15			3e-06	3e-06		17	38.99
			19	0.840825	48.3168	85.1652		0.192738	20.6004	19.528										18	189.48	0.000396	0.067172	0.059538	0.198979									18	189.48	0.086715	1.30361	0.059538	0.198979									18	189.48
			20	0.882211	57.8988	89.373
			21	0.919929	72.4825	93.2166
			22	0.961838	98.4274	97.4541
			23	0.99411	136.141	100.887
[truncated: 39 more columns]
