# Supplementary material for: Data-informed discovery of hydrolytic nanozymes
Source: Nat Commun. 2022 Feb 11;13:827. doi: 10.1038/s41467-022-28344-2 (PMC8837776; doi:10.1038/s41467-022-28344-2)
Supplement: Supplementary file 4 — Source Data [file 41467_2022_28344_MOESM4_ESM.zip › Source Data_NCOMMS-21-01890A/Table S6, Figure S8/AA-10-RT.XLSX]

## Sheet: Sheet1
Kubo X1000 分析报告
样品名称：	AA-10-RT		吸附质：	N2
样品重量[g]：	0.1576		吸附质面积[m^2/cc]：	4.36
烘干温度[℃]：	0		原位烘干[分]：	60
烘干时长[时:分]：	00:00:00		启动分析时间：	2019-07-11 11:26:00
检测员：			完成分析时间：	2019-07-11 18:50:00
备注：			分析耗时[时:分]：	07:23:00
报告摘要			等温线									BET比表面积				Langmuir比表面积				BJH孔径分布
多点BET比表面积[m^2/g]：	152.042		序号	吸附相对压力 P/Po	吸附体积 [cc/g]	吸附压力 [KPa]		解吸相对压力 P/Po	解吸体积 [cc/g]	解吸压力 [KPa]		BET比表面积[m^2/g]：	152.042			Langmuir比表面积[m^2/g]：	0			BJH（吸附）孔体积分布 dV/dD							BJH（解吸）孔体积分布 dV/dD							BJH（吸附）孔体积分布 dV/dlog(D)							BJH（解吸）孔体积分布 dV/dlog(D)							BJH（吸附）孔面积分布 dA/dD
多点Langmuir比表面积[m^2/g]：	0		1	2.237e-05	5.45491	0.002275		0.998856	253.011	101.578		斜率：	0.029114			斜率：	-1.#INF00			序号	孔直径 [nm]	dV/dD [cc/g/nm]	SUM(dV/dD) [cc/g/nm]	dV [cc/g]	SUM(dV) [cc/g]		序号	孔直径 [nm]	dV/dD [cc/g/nm]	SUM(dV/dD) [cc/g/nm]	dV [cc/g]	SUM(dV) [cc/g]		序号	孔直径 [nm]	dV/dlog(D) [cc/g]	SUM(dV/dlog(D)) [cc/g]	dV [cc/g]	SUM(dV) [cc/g]		序号	孔直径 [nm]	dV/dlog(D) [cc/g]	SUM(dV/dlog(D)) [cc/g]	dV [cc/g]	SUM(dV) [cc/g]		序号	孔直径 [nm]
BJH吸附累积比表面积(d>2[nm])[m^2/g]：	66.4439		2	9.291e-05	14.0183	0.009454		0.98605	243.577	100.426		截距：	-0.000438			截距：	1.#INF00			1	1.98			0.002779	0.002779		1	102.55	0.00044	0.130534	0.020027	0.334317		1	1.98			0.002779	0.002779		1	102.55	0.078512	6.84404	0.020027	0.334317		1	1.98
BJH解吸累积比表面积(d>2[nm])[m^2/g]：	65.6641		3	0.00093763	23.8295	0.09541		0.969825	231.257	98.767		相关系数：	0.999148			相关系数：	1.#INF00			2	2.24	0.008202	0.008202	0.002144	0.004922		2	57	0.002277	0.130094	0.02229	0.314291		2	2.24	0.0398	0.0398	0.002144	0.004922		2	57	0.272339	6.76553	0.02229	0.314291		2	2.24
DR(吸附)微孔比表面积[m^2/g]：	197.121		4	0.00908281	33.2862	0.924388		0.95858	218.215	97.6693		单层吸附量[cc/g]：	34.872			单层吸附量[cc/g]：	0			3	2.51	0.007854	0.016056	0.00215	0.007072		3	47.21	0.009945	0.127817	0.024675	0.292001		3	2.51	0.042948	0.082748	0.00215	0.007072		3	47.21	1.05235	6.49319	0.024675	0.292001		3	2.51
t-Plot(吸附)外比表面积[m^2/g]：	95.7281		5	0.0411425	39.8281	4.18642		0.956474	204.313	97.2739		BET C值：	-65.5153			Langmuir b值：	-1.#IND00			4	2.81	0.006657	0.022713	0.001979	0.009051		4	44.73	0.007468	0.117873	0.024683	0.267326		4	2.81	0.040779	0.123527	0.001979	0.009051		4	44.73	0.740375	5.44084	0.024683	0.267326		4	2.81
t-Plot(吸附)内比表面积[m^2/g]：	56.314		6	0.101389	43.6849	10.3186		0.953652	190.454	96.9806										5	3.14	0.005282	0.027995	0.001751	0.010802		5	41.42	0.00733	0.110405	0.024438	0.242642		5	3.14	0.036172	0.159699	0.001751	0.010802		5	41.42	0.670635	4.70046	0.024438	0.242642		5	3.14
αs(吸附)中孔比表面积[m^2/g]：	77.7913		7	0.157716	45.8452	16.0478		0.948878	176.756	96.5071		BET绘图列表				Langmuir绘图列表				6	3.52	0.004864	0.032859	0.001811	0.012612		6	38.09	0.008631	0.103074	0.024674	0.218205		6	3.52	0.037247	0.196946	0.001811	0.012612		6	38.09	0.728164	4.02983	0.024674	0.218205		6	3.52
单点总孔体积(d=889.1[nm],P/Po=0.998856)[cc/g]：	0.391358		8	0.210009	47.4438	21.3654		0.944866	163.093	96.1676		序号	相对压力 P/Po	P/Po/[V(1-P/Po)]		序号	相对压力 P/Po	(P/Po)/V		7	3.94	0.004446	0.037304	0.001902	0.014515		7	35.23	0.009935	0.094444	0.024065	0.19353		7	3.94	0.038133	0.23508	0.001902	0.014515		7	35.23	0.777887	3.30166	0.024065	0.19353		7	3.94
BJH吸附累积总孔体积(d>2[nm])[cc/g]：	0.347373		9	0.261298	48.8298	26.5879		0.939832	149.827	95.6198		1	0.101389	0.002583		1	0.041142	0.001033		8	4.45	0.004228	0.041532	0.002137	0.016652		8	32.81	0.008501	0.084509	0.025062	0.169465		8	4.45	0.040803	0.275883	0.002137	0.016652		8	32.81	0.612889	2.52378	0.025062	0.169465		8	4.45
BJH解吸累积总孔体积(d>2[nm])[cc/g]：	0.334317		10	0.312154	50.204	31.7547		0.936105	136.218	95.2492		2	0.157716	0.004084						9	5.06	0.003943	0.045475	0.002408	0.01906		9	29.86	0.006198	0.076008	0.022928	0.144404		9	5.06	0.043104	0.318986	0.002408	0.01906		9	29.86	0.399152	1.91089	0.022928	0.144404		9	5.06
单点吸附微孔体积(d<2[nm])[cc/g]：	0.07244		11	0.362933	51.5457	36.9289		0.926492	123.528	94.3191		3	0.210009	0.005603						10	5.81	0.003897	0.049372	0.002917	0.021977		10	26.16	0.00625	0.06981	0.022783	0.121476		10	5.81	0.048682	0.367668	0.002917	0.021977		10	26.16	0.349593	1.51174	0.022783	0.121476		10	5.81
DR(吸附)微孔体积[cc/g]：	0.070077		12	0.413818	52.8555	42.1029		0.915816	111.085	93.1379		4	0.261298	0.007244						11	6.76	0.003722	0.053094	0.003546	0.025523		11	22.52	0.005594	0.063561	0.021052	0.098693		11	6.76	0.053751	0.42142	0.003546	0.025523		11	22.52	0.26502	1.16214	0.021052	0.098693		11	6.76
t-Plot(吸附)微孔体积[cc/g]：	0.011311		13	0.463416	54.2057	47.1463		0.8991	99.4324	91.4941										12	8	0.003939	0.057033	0.00487	0.030393		12	18.75	0.005424	0.057967	0.01921	0.07764		12	8	0.066769	0.488189	0.00487	0.030393		12	18.75	0.211316	0.897122	0.01921	0.07764		12	8
αs(吸附)微孔体积[cc/g]：	0.030721		14	0.513396	55.6496	52.2282		0.876478	88.7302	89.1459										13	9.68	0.00397	0.061003	0.006666	0.037059		13	15.21	0.005137	0.052543	0.016427	0.05843		13	9.68	0.080535	0.568723	0.006666	0.037059		13	15.21	0.160261	0.685806	0.016427	0.05843		13	9.68
单点平均孔半径(面积为BET比表面积)[nm]：	5.15		15	0.56294	57.2385	57.2618		0.843553	79.2808	85.9412										14	12	0.004274	0.065277	0.009926	0.046985		14	12.01	0.004687	0.047406	0.012458	0.042003		14	12	0.10624	0.674963	0.009926	0.046985		14	12.01	0.114705	0.525545	0.012458	0.042003		14	12
			16	0.612597	59.0201	62.3111		0.798648	71.678	81.3037										15	15.37	0.004493	0.06977	0.015164	0.062148		15	9.35	0.004315	0.042719	0.008415	0.029545		15	15.37	0.140882	0.815846	0.015164	0.062148		15	9.35	0.082874	0.41084	0.008415	0.029545		15	15.37
			17	0.660849	61.0797	67.2161		0.739784	65.9141	75.2863										16	20.39	0.004953	0.074723	0.024833	0.086981		16	7.4	0.00385	0.038404	0.00491	0.02113		16	20.39	0.202576	1.01842	0.024833	0.086981		16	7.4	0.059807	0.327966	0.00491	0.02113		16	20.39
			18	0.70942	63.5448	72.1475		0.681429	62.1448	69.4063										17	28.5	0.005358	0.080081	0.043484	0.130465		17	6.13	0.003168	0.034554	0.002778	0.016221		17	28.5	0.298816	1.31724	0.043484	0.130465		17	6.13	0.041431	0.268159	0.002778	0.016221		17	28.5
			19	0.755426	66.6812	76.8266		0.626727	59.6232	63.8243										18	38.8	0.004397	0.084478	0.0453	0.175766		18	5.25	0.002892	0.031386	0.001915	0.013443		18	38.8	0.338048	1.65528	0.0453	0.175766		18	5.25	0.032723	0.226728	0.001915	0.013443		18	38.8
			20	0.800921	70.8379	81.4514		0.576079	57.7099	58.6184										19	49.92	0.004076	0.088555	0.04529	0.221056		19	4.59	0.002969	0.028494	0.001607	0.011528		19	49.92	0.414192	2.06948	0.04529	0.221056		19	4.59	0.029496	0.194005	0.001607	0.011528		19	49.92
			21	0.84179	76.6614	85.6203		0.524911	56.0189	53.3918										20	63.49	0.003303	0.091858	0.044825	0.265881		20	4.05	0.003038	0.025524	0.00136	0.009921		20	63.49	0.429155	2.49863	0.044825	0.265881		20	4.05	0.026731	0.164509	0.00136	0.009921		20	63.49
			22	0.879961	85.3512	89.4771		0.474114	54.5148	48.2472										21	90.13	0.001606	0.093464	0.042787	0.308668		21	3.6	0.003223	0.022486	0.001237	0.00856		21	90.13	0.281139	2.77977	0.042787	0.308668		21	3.6	0.025276	0.137778	0.001237	0.00856		21	90.13
			23	0.911678	99.2543	92.7109		0.424351	53.1423	43.1756										22	889.13	4.8e-05	0.093512	0.038705	0.347373		22	3.22	0.003493	0.019263	0.001175	0.007324		22	889.13	0.038935	2.81871	0.038705	0.347373		22	3.22	0.024502	0.112502	0.001175	0.007324		22	889.13
			24	0.939618	123.844	95.5809		0.373582	51.8198	38.0309																	23	2.88	0.004369	0.01577	0.001311	0.006149									23	2.88	0.027448	0.088001	0.001311	0.006149
			25	0.954303	149.613	97.0466		0.32389	50.5141	32.9531																	24	2.58	0.005523	0.011401	0.001509	0.004838									24	2.58	0.031053	0.060553	0.001509	0.004838
			26	0.964341	175.795	98.0644		0.27326	49.153	27.8135																	25	2.31	0.005878	0.005878	0.001481	0.003329									25	2.31	0.029499	0.0295	0.001481	0.003329
			27	0.972205	202.166	98.8514		0.223892	47.819	22.7846																	26	2.06			0.001848	0.001848									26	2.06			0.001848	0.001848
			28	0.982089	228.098	99.8685		0.174671	46.3636	17.7702
			29	0.998856	253.011	101.578
[truncated: 43 more columns]
