# Supplementary material for: Data-informed discovery of hydrolytic nanozymes
Source: Nat Commun. 2022 Feb 11;13:827. doi: 10.1038/s41467-022-28344-2 (PMC8837776; doi:10.1038/s41467-022-28344-2)
Supplement: Supplementary file 4 — Source Data [file 41467_2022_28344_MOESM4_ESM.zip › Source Data_NCOMMS-21-01890A/Table S6, Figure S8/AA-100-RT.XLSX]

## Sheet: Sheet1
Kubo X1000 分析报告
样品名称：	AA-100-RT		吸附质：	N2
样品重量[g]：	0.1225		吸附质面积[m^2/cc]：	4.36
烘干温度[℃]：	0		原位烘干[分]：	60
烘干时长[时:分]：	00:00:00		启动分析时间：	2019-07-18 11:17:00
检测员：			完成分析时间：	2019-07-18 15:59:00
备注：			分析耗时[时:分]：	04:41:00
报告摘要			等温线									BET比表面积				Langmuir比表面积				BJH孔径分布
多点BET比表面积[m^2/g]：	156.272		序号	吸附相对压力 P/Po	吸附体积 [cc/g]	吸附压力 [KPa]		解吸相对压力 P/Po	解吸体积 [cc/g]	解吸压力 [KPa]		BET比表面积[m^2/g]：	156.272			Langmuir比表面积[m^2/g]：	0			BJH（吸附）孔体积分布 dV/dD							BJH（解吸）孔体积分布 dV/dD							BJH（吸附）孔体积分布 dV/dlog(D)							BJH（解吸）孔体积分布 dV/dlog(D)							BJH（吸附）孔面积分布 dA/dD
多点Langmuir比表面积[m^2/g]：	0		1	2.319e-05	6.84444	0.002346		0.993529	72.9246	100.663		斜率：	0.028725			斜率：	-1.#INF00			序号	孔直径 [nm]	dV/dD [cc/g/nm]	SUM(dV/dD) [cc/g/nm]	dV [cc/g]	SUM(dV) [cc/g]		序号	孔直径 [nm]	dV/dD [cc/g/nm]	SUM(dV/dD) [cc/g/nm]	dV [cc/g]	SUM(dV) [cc/g]		序号	孔直径 [nm]	dV/dlog(D) [cc/g]	SUM(dV/dlog(D)) [cc/g]	dV [cc/g]	SUM(dV) [cc/g]		序号	孔直径 [nm]	dV/dlog(D) [cc/g]	SUM(dV/dlog(D)) [cc/g]	dV [cc/g]	SUM(dV) [cc/g]		序号	孔直径 [nm]
BJH吸附累积比表面积(d>2[nm])[m^2/g]：	20.2489		2	7.107e-05	17.6846	0.007191		0.985606	68.1406	99.7525		截距：	-0.000825			截距：	1.#INF00			1	2.05			0.002409	0.002409		1	82.07	0.000211	0.035825	0.012793	0.034314		1	2.05			0.002409	0.002409		1	82.07	0.022016	0.308381	0.012793	0.034314		1	2.05
BJH解吸累积比表面积(d>2[nm])[m^2/g]：	22.8728		3	0.00067667	30.0742	0.068518		0.929322	60.197	94.0654		相关系数：	0.998513			相关系数：	1.#INF00			2	2.31	0.006386	0.006386	0.001679	0.004087		2	21.53	0.000335	0.035614	0.003078	0.02152		2	2.31	0.031993	0.031993	0.001679	0.004087		2	21.53	0.012742	0.286365	0.003078	0.02152		2	2.31
DR(吸附)微孔比表面积[m^2/g]：	251.153		4	0.00745271	41.7031	0.754642		0.851065	58.4276	86.1151		单层吸附量[cc/g]：	35.8423			单层吸附量[cc/g]：	0			3	2.59	0.005168	0.011554	0.001433	0.00552		3	12.35	0.000527	0.035279	0.001492	0.018443		3	2.59	0.029105	0.061098	0.001433	0.00552		3	12.35	0.013196	0.273623	0.001492	0.018443		3	2.59
t-Plot(吸附)外比表面积[m^2/g]：	8.8881		5	0.0467338	47.886	4.72987		0.798884	57.6595	80.9215		BET C值：	-33.8072			Langmuir b值：	-1.#IND00			4	2.89	0.003721	0.015276	0.00114	0.006661		4	9.52	0.000639	0.034752	0.001111	0.016951		4	2.89	0.023457	0.084555	0.00114	0.006661		4	9.52	0.012676	0.260427	0.001111	0.016951		4	2.89
t-Plot(吸附)内比表面积[m^2/g]：	147.384		6	0.11687	50.4941	11.8391		0.749382	57.1095	75.9205										5	3.23	0.003545	0.018821	0.001196	0.007857		5	7.78	0.000932	0.034113	0.001138	0.01584		5	3.23	0.02497	0.109524	0.001196	0.007857		5	7.78	0.015345	0.247751	0.001138	0.01584		5	3.23
αs(吸附)中孔比表面积[m^2/g]：	10.3716		7	0.171336	51.6039	17.3608		0.700377	56.5777	70.9563		BET绘图列表				Langmuir绘图列表				6	3.62	0.002427	0.021248	0.000943	0.0088		6	6.56	0.001152	0.033181	0.001072	0.014702		6	3.62	0.019124	0.128648	0.000943	0.0088		6	6.56	0.016134	0.232406	0.001072	0.014702		6	3.62
单点总孔体积(d=180.1[nm],P/Po=0.993529)[cc/g]：	0.1128		8	0.22357	52.3279	22.6468		0.651254	56.095	65.9354		序号	相对压力 P/Po	P/Po/[V(1-P/Po)]		序号	相对压力 P/Po	(P/Po)/V		7	4.08	0.001922	0.02317	0.000876	0.009676		7	5.63	0.001358	0.032029	0.000992	0.01363		7	4.08	0.017004	0.145652	0.000876	0.009676		7	5.63	0.016433	0.216272	0.000992	0.01363		7	4.08
BJH吸附累积总孔体积(d>2[nm])[cc/g]：	0.040631		9	0.274243	52.8692	27.772		0.600286	55.6583	60.803		1	0.11687	0.002621		1	0.046734	0.000976		8	4.61	0.002142	0.025312	0.001156	0.010832		8	4.9	0.00172	0.030671	0.000993	0.012638		8	4.61	0.021406	0.167058	0.001156	0.010832		8	4.9	0.018227	0.199839	0.000993	0.012638		8	4.61
BJH解吸累积总孔体积(d>2[nm])[cc/g]：	0.034314		10	0.324974	53.3532	32.9101		0.550825	55.2407	55.8017		2	0.171336	0.004007						9	5.27	0.001365	0.026677	0.000901	0.011733		9	4.32	0.002047	0.028951	0.000979	0.011646		9	5.27	0.015523	0.182581	0.000901	0.011733		9	4.32	0.019209	0.181613	0.000979	0.011646		9	5.27
单点吸附微孔体积(d<2[nm])[cc/g]：	0.080221		11	0.376293	53.7669	38.0916		0.501867	54.8424	50.8571		3	0.22357	0.005503						10	6.12	0.001235	0.027912	0.001038	0.012771		10	3.84	0.002684	0.026904	0.001107	0.010666		10	6.12	0.016165	0.198746	0.001038	0.012771		10	3.84	0.022442	0.162404	0.001107	0.010666		10	6.12
DR(吸附)微孔体积[cc/g]：	0.089285		12	0.425469	54.2011	43.0793		0.452694	54.4152	45.8332		4	0.274243	0.007147						11	7.23	0.000975	0.028887	0.001089	0.01386		11	3.43	0.003089	0.02422	0.001106	0.009559		11	7.23	0.014948	0.213694	0.001089	0.01386		11	3.43	0.023096	0.139962	0.001106	0.009559		11	7.23
t-Plot(吸附)微孔体积[cc/g]：	0.079822		13	0.477228	54.5755	48.3227		0.402412	53.9975	40.7739										12	8.76	0.000757	0.029645	0.001159	0.015019		12	3.07	0.003657	0.021131	0.001142	0.008453		12	8.76	0.013905	0.227599	0.001159	0.015019		12	3.07	0.024522	0.116865	0.001142	0.008453		12	8.76
αs(吸附)微孔体积[cc/g]：	0.07845		14	0.527264	54.937	53.404		0.353344	53.5819	35.7991										13	11.07	0.000504	0.030149	0.001162	0.01618		13	2.76	0.004249	0.017474	0.001205	0.007311		13	11.07	0.011451	0.23905	0.001162	0.01618		13	2.76	0.025576	0.092344	0.001205	0.007311		13	11.07
单点平均孔半径(面积为BET比表面积)[nm]：	1.44		15	0.577977	55.4057	58.5172		0.304466	53.1575	30.8405										14	14.87	0.000401	0.03055	0.001525	0.017706		14	2.48	0.005636	0.013225	0.001492	0.006106		14	14.87	0.011891	0.250941	0.001525	0.017706		14	2.48	0.030371	0.066767	0.001492	0.006106		14	14.87
			16	0.627985	55.8006	63.6582		0.254831	52.6618	25.7884										15	22.56	0.00027	0.03082	0.002074	0.01978		15	2.21	0.007589	0.007589	0.001897	0.004614		15	22.56	0.011458	0.262398	0.002074	0.01978		15	2.21	0.036396	0.036396	0.001897	0.004614		15	22.56
			17	0.679223	56.2659	68.8437		0.204754	52.0671	20.7321										16	45.28	0.000202	0.031022	0.004589	0.024369		16	1.96			0.002717	0.002717		16	45.28	0.015169	0.277567	0.004589	0.024369		16	1.96			0.002717	0.002717		16	45.28
			18	0.73007	56.7725	74.0151		0.155343	51.278	15.7153										17	180.14	0.000121	0.031142	0.016262	0.040631									17	180.14	0.027116	0.304684	0.016262	0.040631									17	180.14
			19	0.779855	57.3331	79.0552
			20	0.8306	57.932	84.1856
			21	0.878878	58.7449	89.0922
			22	0.926502	59.9153	93.924
			23	0.968349	62.651	98.1069
			24	0.993529	72.9246	100.663
[truncated: 43 more columns]
