# Supplementary material for: Data-informed discovery of hydrolytic nanozymes
Source: Nat Commun. 2022 Feb 11;13:827. doi: 10.1038/s41467-022-28344-2 (PMC8837776; doi:10.1038/s41467-022-28344-2)
Supplement: Supplementary file 4 — Source Data [file 41467_2022_28344_MOESM4_ESM.zip › Source Data_NCOMMS-21-01890A/Table S6, Figure S8/AA-20-RT.XLSX]

## Sheet: Sheet1
Kubo X1000 分析报告
样品名称：	AA-20-RT		吸附质：	N2
样品重量[g]：	0.1156		吸附质面积[m^2/cc]：	4.36
烘干温度[℃]：	0		原位烘干[分]：	60
烘干时长[时:分]：	00:00:00		启动分析时间：	2019-07-11 11:26:00
检测员：			完成分析时间：	2019-07-11 17:45:00
备注：			分析耗时[时:分]：	06:18:00
报告摘要			等温线									BET比表面积				Langmuir比表面积				BJH孔径分布
多点BET比表面积[m^2/g]：	188.639		序号	吸附相对压力 P/Po	吸附体积 [cc/g]	吸附压力 [KPa]		解吸相对压力 P/Po	解吸体积 [cc/g]	解吸压力 [KPa]		BET比表面积[m^2/g]：	188.639			Langmuir比表面积[m^2/g]：	239.738			BJH（吸附）孔体积分布 dV/dD							BJH（解吸）孔体积分布 dV/dD							BJH（吸附）孔体积分布 dV/dlog(D)							BJH（解吸）孔体积分布 dV/dlog(D)							BJH（吸附）孔面积分布 dA/dD
多点Langmuir比表面积[m^2/g]：	239.738		1	2.735e-05	8.25634	0.002783		0.991054	267.641	100.779		斜率：	0.023424			斜率：	0.018187			序号	孔直径 [nm]	dV/dD [cc/g/nm]	SUM(dV/dD) [cc/g/nm]	dV [cc/g]	SUM(dV) [cc/g]		序号	孔直径 [nm]	dV/dD [cc/g/nm]	SUM(dV/dD) [cc/g/nm]	dV [cc/g]	SUM(dV) [cc/g]		序号	孔直径 [nm]	dV/dlog(D) [cc/g]	SUM(dV/dlog(D)) [cc/g]	dV [cc/g]	SUM(dV) [cc/g]		序号	孔直径 [nm]	dV/dlog(D) [cc/g]	SUM(dV/dlog(D)) [cc/g]	dV [cc/g]	SUM(dV) [cc/g]		序号	孔直径 [nm]
BJH吸附累积比表面积(d>2[nm])[m^2/g]：	43.2861		2	8.822e-05	19.9107	0.008977		0.987912	254.942	100.496		截距：	-0.000311			截距：	3.9e-05			1	2.05			0.003057	0.003057		1	146.29	0.001232	0.062073	0.031453	0.321602		1	2.05			0.003057	0.003057		1	146.29	0.377715	3.84729	0.031453	0.321602		1	2.05
BJH解吸累积比表面积(d>2[nm])[m^2/g]：	44.6651		3	0.00099441	33.2365	0.101192		0.985252	235.532	100.191		相关系数：	0.997822			相关系数：	1			2	2.31	0.00721	0.00721	0.001901	0.004958		2	120.77	0.001676	0.060841	0.031693	0.290149		2	2.31	0.03614	0.03614	0.001901	0.004958		2	120.77	0.428477	3.46957	0.031693	0.290149		2	2.31
DR(吸附)微孔比表面积[m^2/g]：	260.184		4	0.0106365	45.7932	1.0823		0.982147	216.141	99.8756		单层吸附量[cc/g]：	43.2659			单层吸附量[cc/g]：	54.9857			3	2.59	0.006823	0.014034	0.001909	0.006866		3	101.85	0.002491	0.059165	0.031907	0.258456		3	2.59	0.038468	0.074608	0.001909	0.006866		3	101.85	0.546623	3.0411	0.031907	0.258456		3	2.59
t-Plot(吸附)外比表面积[m^2/g]：	50.8758		5	0.0506658	52.7622	5.15587		0.979179	196.812	99.5749		BET C值：	-74.2364			Langmuir b值：	0.002135			4	2.89	0.004676	0.01871	0.001421	0.008288		4	89.04	0.002437	0.056674	0.031728	0.22655		4	2.89	0.029503	0.104111	0.001421	0.008288		4	89.04	0.462118	2.49447	0.031728	0.22655		4	2.89
t-Plot(吸附)内比表面积[m^2/g]：	137.764		6	0.117464	56.3431	11.9523		0.976543	177.772	99.2711										5	3.24	0.004032	0.022742	0.001375	0.009663		5	76.02	0.00233	0.054237	0.031386	0.194822		5	3.24	0.028431	0.132542	0.001375	0.009663		5	76.02	0.370541	2.03236	0.031386	0.194822		5	3.24
αs(吸附)中孔比表面积[m^2/g]：	38.8031		7	0.172089	58.0505	17.5112		0.970969	158.989	98.8826		BET绘图列表				Langmuir绘图列表				6	3.62	0.003112	0.025854	0.001207	0.010869		6	62.55	0.003462	0.051907	0.030712	0.163436		6	3.62	0.024551	0.157093	0.001207	0.010869		6	62.55	0.462359	1.66182	0.030712	0.163436		6	3.62
单点总孔体积(d=194.0[nm],P/Po=0.991054)[cc/g]：	0.413987		8	0.223132	59.3442	22.7046		0.965036	140.876	98.2653		序号	相对压力 P/Po	P/Po/[V(1-P/Po)]		序号	相对压力 P/Po	(P/Po)/V		7	4.08	0.002802	0.028656	0.001267	0.012136		7	53.68	0.003424	0.048446	0.031583	0.132724		7	4.08	0.024812	0.181906	0.001267	0.012136		7	53.68	0.385766	1.19946	0.031583	0.132724		7	4.08
BJH吸附累积总孔体积(d>2[nm])[cc/g]：	0.340457		9	0.275191	60.3508	27.9994		0.960358	122.593	97.7105		1	0.050666	0.001012		1	0.010637	0.000232		8	4.61	0.002503	0.031159	0.001335	0.013472		8	44.46	0.002413	0.045021	0.028293	0.101141		8	4.61	0.024992	0.206898	0.001335	0.013472		8	44.46	0.212828	0.813691	0.028293	0.101141		8	4.61
BJH解吸累积总孔体积(d>2[nm])[cc/g]：	0.321602		10	0.325408	61.343	33.1061		0.947518	105.997	96.3906		2	0.117464	0.002362		2	0.050666	0.00096		9	5.26	0.002084	0.033243	0.001347	0.014819		9	32.74	0.002363	0.042608	0.024465	0.072848		9	5.26	0.023639	0.230537	0.001347	0.014819		9	32.74	0.148132	0.600863	0.024465	0.072848		9	5.26
单点吸附微孔体积(d<2[nm])[cc/g]：	0.090495		11	0.376342	62.224	38.2912		0.924002	91.533	94.0106		3	0.172089	0.003581						10	6.08	0.001883	0.035126	0.001543	0.016362		10	22.38	0.002335	0.040245	0.017863	0.048383		10	6.08	0.024522	0.255058	0.001543	0.016362		10	22.38	0.098317	0.452731	0.017863	0.048383		10	6.08
DR(吸附)微孔体积[cc/g]：	0.092496		12	0.426749	63.1089	43.414		0.882548	80.5988	89.8251		4	0.223132	0.00484						11	7.15	0.00182	0.036946	0.001952	0.018314		11	14.73	0.002132	0.037911	0.009519	0.03052		11	7.15	0.02765	0.282708	0.001952	0.018314		11	14.73	0.060692	0.354415	0.009519	0.03052		11	7.15
t-Plot(吸附)微孔体积[cc/g]：	0.05968		13	0.477113	63.9734	48.5356		0.818667	74.0476	83.3531		5	0.275191	0.006291						12	8.61	0.001781	0.038727	0.002602	0.020916		12	10.26	0.001788	0.035779	0.004003	0.021001		12	8.61	0.032207	0.314916	0.002602	0.020916		12	10.26	0.037471	0.293722	0.004003	0.021001		12	8.61
αs(吸附)微孔体积[cc/g]：	0.073056		14	0.527481	64.8964	53.6683		0.759727	70.9052	77.2901										13	10.71	0.00166	0.040387	0.003485	0.024401		13	8.03	0.001518	0.03399	0.002068	0.016998		13	10.71	0.03678	0.351696	0.003485	0.024401		13	8.03	0.025605	0.256251	0.002068	0.016998		13	10.71
单点平均孔半径(面积为BET比表面积)[nm]：	4.39		15	0.57695	65.8821	58.7049		0.705582	69.01	71.8074										14	13.92	0.001758	0.042145	0.005649	0.03005		14	6.66	0.001429	0.032472	0.001368	0.01493		14	13.92	0.049557	0.401253	0.005649	0.03005		14	6.66	0.020309	0.230646	0.001368	0.01493		14	13.92
			16	0.626477	66.9353	63.7384		0.655806	67.6456	66.7248										15	19.17	0.001907	0.044053	0.010004	0.040053		15	5.71	0.001467	0.031043	0.001094	0.013562		15	19.17	0.072046	0.473299	0.010004	0.040053		15	5.71	0.017985	0.210337	0.001094	0.013562		15	19.17
			17	0.6766	68.1492	68.8349		0.605372	66.4865	61.5836										16	28.05	0.002123	0.046176	0.018866	0.058919		16	4.96	0.001684	0.029576	0.001001	0.012468		16	28.05	0.114036	0.587335	0.018866	0.058919		16	4.96	0.018055	0.192351	0.001001	0.012468		16	28.05
			18	0.726181	69.6219	73.875		0.555374	65.4522	56.4755										17	47.3	0.002467	0.048642	0.04748	0.106399		17	4.37	0.001973	0.027892	0.000969	0.011466		17	47.3	0.209261	0.796596	0.04748	0.106399		17	4.37	0.018696	0.174296	0.000969	0.011466		17	47.3
			19	0.775324	71.5018	78.8653		0.505817	64.4994	51.4228										18	80.92	0.001717	0.050359	0.057712	0.164111		18	3.87	0.002187	0.025919	0.000911	0.010498		18	80.92	0.247507	1.0441	0.057712	0.164111		18	3.87	0.018444	0.1556	0.000911	0.010498		18	80.92
			20	0.822935	73.9448	83.706		0.456097	63.6127	46.4025										19	117.04	0.001637	0.051996	0.059132	0.223243		19	3.46	0.002626	0.023732	0.000948	0.009586		19	117.04	0.368922	1.41303	0.059132	0.223243		19	3.46	0.019799	0.137157	0.000948	0.009586		19	117.04
			21	0.867989	77.6322	88.2846		0.406584	62.7549	41.3478										20	152.55	0.001653	0.053649	0.058701	0.281944		20	3.1	0.003349	0.021106	0.00107	0.008639		20	152.55	0.510075	1.9231	0.058701	0.281944		20	3.1	0.02263	0.117358	0.00107	0.008639		20	152.55
			22	0.907892	83.7779	92.3264		0.356851	61.8869	36.2824										21	193.96	0.001413	0.055062	0.058513	0.340457		21	2.78	0.004411	0.017757	0.001266	0.007569		21	193.96	0.560905	2.48401	0.058513	0.340457		21	2.78	0.026729	0.094728	0.001266	0.007569		21	193.96
			23	0.939657	94.9683	95.5666		0.307234	60.984	31.2419																	22	2.49	0.005892	0.013347	0.001559	0.006303									22	2.49	0.031964	0.068	0.001559	0.006303
			24	0.967408	123.411	98.3894		0.257727	60.0131	26.2104																	23	2.23	0.007454	0.007454	0.001852	0.004744									23	2.23	0.036036	0.036036	0.001852	0.004744
			25	0.980589	158.538	99.7169		0.208001	58.9607	21.1714																	24	1.98			0.002891	0.002891									24	1.98			0.002891	0.002891
			26	0.985381	194.782	100.207		0.159082	57.6439	16.1907
			27	0.988724	231.129	100.575
			28	0.991054	267.641	100.779
[truncated: 43 more columns]
