# Supplementary material for: Data-informed discovery of hydrolytic nanozymes
Source: Nat Commun. 2022 Feb 11;13:827. doi: 10.1038/s41467-022-28344-2 (PMC8837776; doi:10.1038/s41467-022-28344-2)
Supplement: Supplementary file 4 — Source Data [file 41467_2022_28344_MOESM4_ESM.zip › Source Data_NCOMMS-21-01890A/Table S6, Figure S8/AA-5-RT.XLSX]

## Sheet: Sheet1
Kubo X1000 分析报告
样品名称：	190710-2		吸附质：	N2
样品重量[g]：	0.1738		吸附质面积[m^2/cc]：	4.36
烘干温度[℃]：	0		原位烘干[分]：	60
烘干时长[时:分]：	00:00:00		启动分析时间：	2019-07-10 11:00:00
检测员：			完成分析时间：	2019-07-10 17:34:00
备注：			分析耗时[时:分]：	06:33:00
报告摘要			等温线									BET比表面积				Langmuir比表面积				BJH孔径分布
多点BET比表面积[m^2/g]：	117.378		序号	吸附相对压力 P/Po	吸附体积 [cc/g]	吸附压力 [KPa]		解吸相对压力 P/Po	解吸体积 [cc/g]	解吸压力 [KPa]		BET比表面积[m^2/g]：	117.378			Langmuir比表面积[m^2/g]：	144.262			BJH（吸附）孔体积分布 dV/dD							BJH（解吸）孔体积分布 dV/dD							BJH（吸附）孔体积分布 dV/dlog(D)							BJH（解吸）孔体积分布 dV/dlog(D)							BJH（吸附）孔面积分布 dA/dD
多点Langmuir比表面积[m^2/g]：	144.262		1	2.169e-05	4.652	0.002196		0.998902	191.231	101.077		斜率：	0.037457			斜率：	0.030223			序号	孔直径 [nm]	dV/dD [cc/g/nm]	SUM(dV/dD) [cc/g/nm]	dV [cc/g]	SUM(dV) [cc/g]		序号	孔直径 [nm]	dV/dD [cc/g/nm]	SUM(dV/dD) [cc/g/nm]	dV [cc/g]	SUM(dV) [cc/g]		序号	孔直径 [nm]	dV/dlog(D) [cc/g]	SUM(dV/dlog(D)) [cc/g]	dV [cc/g]	SUM(dV) [cc/g]		序号	孔直径 [nm]	dV/dlog(D) [cc/g]	SUM(dV/dlog(D)) [cc/g]	dV [cc/g]	SUM(dV) [cc/g]		序号	孔直径 [nm]
BJH吸附累积比表面积(d>2[nm])[m^2/g]：	65.8625		2	0.00017357	12.2135	0.017584		0.975645	183.669	98.732		截距：	-0.000312			截距：	0.000159			1	2.09			0.002485	0.002485		1	65.59	0.000917	0.118196	0.018896	0.261376		1	2.09			0.002485	0.002485		1	65.59	0.115377	3.94973	0.018896	0.261376		1	2.09
BJH解吸累积比表面积(d>2[nm])[m^2/g]：	68.3799		3	0.00325723	20.332	0.330035		0.960263	172.425	97.157		相关系数：	0.998921			相关系数：	1			2	2.35	0.007227	0.007227	0.001919	0.004404		2	44.98	0.002559	0.117279	0.020659	0.24248		2	2.35	0.036893	0.036893	0.001919	0.004404		2	44.98	0.240466	3.83435	0.020659	0.24248		2	2.35
DR(吸附)微孔比表面积[m^2/g]：	142.51		4	0.0220103	26.7134	2.22977		0.949119	160.645	96.1442		单层吸附量[cc/g]：	26.9216			单层吸附量[cc/g]：	33.0875			3	2.64	0.005422	0.012649	0.001546	0.00595		3	36.91	0.004437	0.11472	0.021771	0.221821		3	2.64	0.031117	0.06801	0.001546	0.00595		3	36.91	0.351389	3.59389	0.021771	0.221821		3	2.64
t-Plot(吸附)外比表面积[m^2/g]：	61.8477		5	0.0655481	30.6331	6.64028		0.940586	148.571	95.289		BET C值：	-119.11			Langmuir b值：	0.005252			4	2.94	0.007297	0.019946	0.002217	0.008167		4	32	0.006112	0.110284	0.021523	0.20005		4	2.94	0.046827	0.114836	0.002217	0.008167		4	32	0.425088	3.2425	0.021523	0.20005		4	2.94
t-Plot(吸附)内比表面积[m^2/g]：	55.5303		6	0.126908	33.2651	12.8614		0.931573	136.822	94.2967										5	3.28	0.005386	0.025332	0.001827	0.009994		5	28.48	0.008447	0.104172	0.022444	0.178527		5	3.28	0.038543	0.15338	0.001827	0.009994		5	28.48	0.527634	2.81741	0.022444	0.178527		5	3.28
αs(吸附)中孔比表面积[m^2/g]：	72.8481		7	0.179782	34.9661	18.2146		0.92441	124.827	93.4906		BET绘图列表				Langmuir绘图列表				6	3.67	0.004944	0.030276	0.00193	0.011924		6	25.82	0.008112	0.095725	0.022793	0.156083		6	3.67	0.039531	0.192911	0.00193	0.011924		6	25.82	0.455599	2.28978	0.022793	0.156083		6	3.67
单点总孔体积(d=905.0[nm],P/Po=0.998902)[cc/g]：	0.295796		8	0.231166	36.4244	23.4178		0.916026	112.755	92.6574		序号	相对压力 P/Po	P/Po/[V(1-P/Po)]		序号	相对压力 P/Po	(P/Po)/V		7	4.11	0.006387	0.036663	0.00281	0.014735		7	23.01	0.007073	0.087613	0.021277	0.133291		7	4.11	0.057166	0.250077	0.00281	0.014735		7	23.01	0.349745	1.83418	0.021277	0.133291		7	4.11
BJH吸附累积总孔体积(d>2[nm])[cc/g]：	0.270082		9	0.282781	37.7235	28.6427		0.903678	101.475	91.4324		1	0.065548	0.00229		1	0.02201	0.000824		8	4.65	0.004961	0.041624	0.00266	0.017395		8	20	0.007229	0.08054	0.020421	0.112014		8	4.65	0.049959	0.300036	0.00266	0.017395		8	20	0.308874	1.48443	0.020421	0.112014		8	4.65
BJH解吸累积总孔体积(d>2[nm])[cc/g]：	0.261376		10	0.334004	38.9208	33.8306		0.887364	90.6892	89.8533		2	0.126908	0.00437		2	0.065548	0.00214		9	5.31	0.00488	0.046504	0.003226	0.020621		9	17.18	0.007052	0.073311	0.019372	0.091593		9	5.31	0.055857	0.355892	0.003226	0.020621		9	17.18	0.256018	1.17556	0.019372	0.091593		9	5.31
单点吸附微孔体积(d<2[nm])[cc/g]：	0.054534		11	0.382488	40.2785	38.7629		0.867692	80.5468	87.7949		3	0.179782	0.006269						10	6.11	0.005319	0.051823	0.004283	0.024904		10	14.43	0.006407	0.066259	0.016715	0.072221		10	6.11	0.069835	0.425727	0.004283	0.024904		10	14.43	0.193052	0.919541	0.016715	0.072221		10	6.11
DR(吸附)微孔体积[cc/g]：	0.050663		12	0.433014	41.592	43.8704		0.837712	71.5458	84.8399		4	0.231166	0.008255						11	7.15	0.005524	0.057347	0.005728	0.030632		11	11.82	0.006527	0.059851	0.014566	0.055506		11	7.15	0.084187	0.509915	0.005728	0.030632		11	11.82	0.160364	0.726489	0.014566	0.055506		11	7.15
t-Plot(吸附)微孔体积[cc/g]：	0.027555		13	0.482322	42.9652	48.881		0.800461	63.6528	81.0517		5	0.282781	0.010452						12	8.52	0.005151	0.062498	0.007035	0.037667		12	9.59	0.005817	0.053324	0.010856	0.04094		12	8.52	0.092679	0.602594	0.007035	0.037667		12	9.59	0.115529	0.566125	0.010856	0.04094		12	8.52
αs(吸附)微孔体积[cc/g]：	0.017783		14	0.529742	44.6458	53.7667		0.751343	57.3955	76.0712										13	10.34	0.005412	0.067911	0.009853	0.04752		13	7.73	0.005943	0.047507	0.008206	0.030084		13	10.34	0.117112	0.719706	0.009853	0.04752		13	7.73	0.095965	0.450596	0.008206	0.030084		13	10.34
单点平均孔半径(面积为BET比表面积)[nm]：	5.04		15	0.580952	46.4282	58.961		0.693108	52.398	70.2039										14	12.87	0.005626	0.073537	0.014267	0.061786		14	6.35	0.005274	0.041565	0.005059	0.021878		14	12.87	0.14974	0.869446	0.014267	0.061786		14	6.35	0.071075	0.35463	0.005059	0.021878		14	12.87
			16	0.629749	48.4705	63.9298		0.637011	49.0512	64.5082										15	16.65	0.005614	0.079151	0.021229	0.083015		15	5.39	0.004714	0.036291	0.003369	0.016819		15	16.65	0.18978	1.05923	0.021229	0.083015		15	5.39	0.054494	0.283555	0.003369	0.016819		15	16.65
			17	0.677698	51.0164	68.7944		0.583515	46.6134	59.0998										16	22.65	0.00602	0.085171	0.036066	0.119081		16	4.67	0.004214	0.031576	0.002377	0.01345		16	22.65	0.270249	1.32947	0.036066	0.119081		16	4.67	0.042538	0.229061	0.002377	0.01345		16	22.65
			18	0.72558	54.296	73.5914		0.531067	44.6919	53.7812										17	31.07	0.004673	0.089844	0.039388	0.158469		17	4.11	0.005205	0.027362	0.002393	0.011073		17	31.07	0.286604	1.61608	0.039388	0.158469		17	4.11	0.046423	0.186523	0.002393	0.011073		17	31.07
			19	0.771246	58.2853	78.1932		0.47992	42.8983	48.5789										18	41.62	0.003751	0.093594	0.039571	0.19804		18	3.65	0.003605	0.022156	0.001415	0.00868		18	41.62	0.31172	1.9278	0.039571	0.19804		18	3.65	0.028621	0.1401	0.001415	0.00868		18	41.62
			20	0.813785	63.6907	82.4504		0.429776	41.5079	43.4776										19	59.06	0.002242	0.095836	0.039101	0.23714		19	3.26	0.003941	0.018551	0.001352	0.007265		19	59.06	0.257272	2.18507	0.039101	0.23714		19	3.26	0.027954	0.111479	0.001352	0.007265		19	59.06
			21	0.853447	71.3982	86.4416		0.378637	40.1707	38.3224										20	905.04	3.9e-05	0.095875	0.032942	0.270082		20	2.91	0.005568	0.01461	0.001688	0.005913		20	905.04	0.027791	2.21286	0.032942	0.270082		20	2.91	0.035361	0.083525	0.001688	0.005913		20	905.04
			22	0.890075	82.8937	90.1331		0.328623	38.7951	33.2589																	21	2.61	0.003742	0.009042	0.001031	0.004225									21	2.61	0.021271	0.048165	0.001031	0.004225
			23	0.922083	102.589	93.4154		0.278288	37.6104	28.177																	22	2.33	0.0053	0.0053	0.001351	0.003194									22	2.33	0.026894	0.026894	0.001351	0.003194
			24	0.943416	124.517	95.5514		0.228566	36.3506	23.144																	23	2.08			0.001843	0.001843									23	2.08			0.001843	0.001843
			25	0.957772	147.012	96.9479		0.179117	34.9447	18.1335
			26	0.972031	170.019	98.3749
			27	0.998902	191.231	101.077
[truncated: 43 more columns]
