# Supplementary material for: Data-informed discovery of hydrolytic nanozymes
Source: Nat Commun. 2022 Feb 11;13:827. doi: 10.1038/s41467-022-28344-2 (PMC8837776; doi:10.1038/s41467-022-28344-2)
Supplement: Supplementary file 4 — Source Data [file 41467_2022_28344_MOESM4_ESM.zip › Source Data_NCOMMS-21-01890A/Table S6, Figure S8/AA-50-RT.XLSX]

## Sheet: Sheet1
Kubo X1000 分析报告
样品名称：	190712-3		吸附质：	N2
样品重量[g]：	0.1354		吸附质面积[m^2/cc]：	4.36
烘干温度[℃]：	0		原位烘干[分]：	60
烘干时长[时:分]：	00:00:00		启动分析时间：	2019-07-12 15:10:00
检测员：			完成分析时间：	2019-07-12 19:26:00
备注：			分析耗时[时:分]：	04:15:00
报告摘要			等温线									BET比表面积				Langmuir比表面积				BJH孔径分布
多点BET比表面积[m^2/g]：	294.898		序号	吸附相对压力 P/Po	吸附体积 [cc/g]	吸附压力 [KPa]		解吸相对压力 P/Po	解吸体积 [cc/g]	解吸压力 [KPa]		BET比表面积[m^2/g]：	294.898			Langmuir比表面积[m^2/g]：	0			BJH（吸附）孔体积分布 dV/dD							BJH（解吸）孔体积分布 dV/dD							BJH（吸附）孔体积分布 dV/dlog(D)							BJH（解吸）孔体积分布 dV/dlog(D)							BJH（吸附）孔面积分布 dA/dD
多点Langmuir比表面积[m^2/g]：	0		1	2.707e-05	8.21959	0.002742		0.998779	138.712	101.181		斜率：	0.01508			斜率：	1.#INF00			序号	孔直径 [nm]	dV/dD [cc/g/nm]	SUM(dV/dD) [cc/g/nm]	dV [cc/g]	SUM(dV) [cc/g]		序号	孔直径 [nm]	dV/dD [cc/g/nm]	SUM(dV/dD) [cc/g/nm]	dV [cc/g]	SUM(dV) [cc/g]		序号	孔直径 [nm]	dV/dlog(D) [cc/g]	SUM(dV/dlog(D)) [cc/g]	dV [cc/g]	SUM(dV) [cc/g]		序号	孔直径 [nm]	dV/dlog(D) [cc/g]	SUM(dV/dlog(D)) [cc/g]	dV [cc/g]	SUM(dV) [cc/g]		序号	孔直径 [nm]
BJH吸附累积比表面积(d>2[nm])[m^2/g]：	38.6602		2	3.389e-05	18.1015	0.003432		0.981129	131.006	99.3971		截距：	-0.000295			截距：	-1.#INF00			1	1.87			0.004396	0.004396		1	76.98	0.000544	0.045832	0.02164	0.066614		1	1.87			0.004396	0.004396		1	76.98	0.068562	0.510305	0.02164	0.066614		1	1.87
BJH解吸累积比表面积(d>2[nm])[m^2/g]：	29.8772		3	4.194e-05	30.2221	0.004249		0.960217	117.887	97.3166		相关系数：	0.996692			相关系数：	1.#INF00			2	2.13	0.012077	0.012077	0.003178	0.007573		2	37.22	0.000771	0.045287	0.014287	0.044974		2	2.13	0.055613	0.055613	0.003178	0.007573		2	37.22	0.047789	0.441744	0.014287	0.044974		2	2.13
DR(吸附)微孔比表面积[m^2/g]：	8824.62		4	8.805e-05	44.9097	0.00892		0.914797	109.512	92.5876		单层吸附量[cc/g]：	67.6372			单层吸附量[cc/g]：	0			3	2.4	0.008742	0.020819	0.002329	0.009902		3	18.7	0.000876	0.044516	0.006258	0.030687		3	2.4	0.04559	0.101203	0.002329	0.009902		3	18.7	0.029935	0.393955	0.006258	0.030687		3	2.4
t-Plot(吸附)外比表面积[m^2/g]：	17.2415		5	0.00052601	62.1668	0.053295		0.840249	105.9	85.105		BET C值：	-50.1225			Langmuir b值：	-1.#IND00			4	2.69	0.00737	0.02819	0.002119	0.012021		4	11.55	0.001003	0.04364	0.002596	0.024429		4	2.69	0.043134	0.144337	0.002119	0.012021		4	11.55	0.023579	0.36402	0.002596	0.024429		4	2.69
t-Plot(吸附)内比表面积[m^2/g]：	277.657		6	0.00579676	80.0903	0.58749		0.785331	104.486	79.5557										5	3.01	0.00543	0.03362	0.001727	0.013748		5	8.97	0.00129	0.042637	0.00206	0.021833		5	3.01	0.035562	0.179899	0.001727	0.013748		5	8.97	0.024186	0.340441	0.00206	0.021833		5	3.01
αs(吸附)中孔比表面积[m^2/g]：	23.6661		7	0.0534288	90.4792	5.41386		0.735626	103.425	74.477		BET绘图列表				Langmuir绘图列表				6	3.37	0.004596	0.038216	0.00166	0.015408		6	7.37	0.00155	0.041347	0.001781	0.019774		6	3.37	0.033687	0.213586	0.00166	0.015408		6	7.37	0.024191	0.316255	0.001781	0.019774		6	3.37
单点总孔体积(d=812.9[nm],P/Po=0.998779)[cc/g]：	0.21456		8	0.134578	94.1173	13.6353		0.684277	102.53	69.3032		序号	相对压力 P/Po	P/Po/[V(1-P/Po)]		序号	相对压力 P/Po	(P/Po)/V		7	3.78	0.00366	0.041876	0.001516	0.016924		7	6.22	0.001858	0.039797	0.001581	0.017993		7	3.78	0.030088	0.243674	0.001516	0.016924		7	6.22	0.024751	0.292065	0.001581	0.017993		7	3.78
BJH吸附累积总孔体积(d>2[nm])[cc/g]：	0.08286		9	0.189297	95.4402	19.1805		0.634175	101.762	64.2593		1	0.053429	0.000624		1	0.053429	0.000591		8	4.27	0.002896	0.044772	0.001413	0.018337		8	5.37	0.002258	0.037939	0.001514	0.016412		8	4.27	0.026812	0.270485	0.001413	0.018337		8	5.37	0.02614	0.267314	0.001514	0.016412		8	4.27
BJH解吸累积总孔体积(d>2[nm])[cc/g]：	0.066614		10	0.240402	96.4404	24.3522		0.584786	101.055	59.2234		2	0.134578	0.001652						9	4.85	0.002637	0.047408	0.001534	0.019871		9	4.7	0.002606	0.035682	0.001435	0.014898		9	4.85	0.027649	0.298134	0.001534	0.019871		9	4.7	0.026521	0.241175	0.001435	0.014898		9	4.85
单点吸附微孔体积(d<2[nm])[cc/g]：	0.147648		11	0.291506	97.2333	29.5386		0.534793	100.402	54.1475		3	0.189297	0.002447						10	5.56	0.002279	0.049688	0.001622	0.021493		10	4.15	0.002965	0.033075	0.001342	0.013463		10	5.56	0.027286	0.325421	0.001622	0.021493		10	4.15	0.026749	0.214653	0.001342	0.013463		10	5.56
DR(吸附)微孔体积[cc/g]：	3.13717		12	0.342533	97.9811	34.7145		0.48473	99.8033	49.1021		4	0.240402	0.003282						11	6.48	0.001832	0.05152	0.001689	0.023182		11	3.7	0.003877	0.030111	0.00151	0.012121		11	6.48	0.025366	0.350786	0.001689	0.023182		11	3.7	0.03123	0.187904	0.00151	0.012121		11	6.48
t-Plot(吸附)微孔体积[cc/g]：	0.144132		13	0.393641	98.6344	39.8881		0.436729	99.1791	44.2165		5	0.291506	0.004232						12	7.72	0.001498	0.053018	0.001844	0.025025		12	3.31	0.004578	0.026234	0.001593	0.010611		12	7.72	0.024427	0.375213	0.001844	0.025025		12	3.31	0.032992	0.156673	0.001593	0.010611		12	7.72
αs(吸附)微孔体积[cc/g]：	0.138593		14	0.445163	99.2857	45.1064		0.385967	98.5363	39.0876										13	9.45	0.001178	0.054196	0.002046	0.027072		13	2.96	0.005554	0.021656	0.001691	0.009017		13	9.45	0.023205	0.398418	0.002046	0.027072		13	2.96	0.035863	0.123681	0.001691	0.009017		13	9.45
单点平均孔半径(面积为BET比表面积)[nm]：	1.46		15	0.495792	99.9084	50.2369		0.335881	97.8836	34.0321										14	12.08	0.000937	0.055133	0.002466	0.029537		14	2.65	0.007283	0.016102	0.002006	0.007327		14	12.08	0.023117	0.421536	0.002466	0.029537		14	2.65	0.042169	0.087818	0.002006	0.007327		14	12.08
			16	0.547097	100.521	55.4208		0.286883	97.1615	29.0488										15	16.59	0.000763	0.055896	0.003436	0.032974		15	2.38	0.008818	0.008818	0.002269	0.00532		15	16.59	0.024982	0.446517	0.003436	0.032974		15	2.38	0.045649	0.045649	0.002269	0.00532		15	16.59
			17	0.596813	101.192	60.4692		0.237138	96.3765	24.0045										16	25.4	0.000665	0.056561	0.005856	0.03883		16	2.12			0.003051	0.003051		16	25.4	0.031647	0.478164	0.005856	0.03883		16	2.12			0.003051	0.003051		16	25.4
			18	0.646848	101.924	65.534		0.18775	95.4028	19.0178										17	46.26	0.000587	0.057148	0.012248	0.051078									17	46.26	0.047042	0.525206	0.012248	0.051078									17	46.26
			19	0.697614	102.719	70.6678														18	812.94	4.1e-05	0.05719	0.031782	0.08286									18	812.94	0.02553	0.550736	0.031782	0.08286									18	812.94
			20	0.747573	103.614	75.7363
			21	0.797508	104.648	80.7934
			22	0.845919	105.938	85.7105
			23	0.893273	107.8	90.491
			24	0.934921	111.076	94.7668
			25	0.967554	118.255	98.017
			26	0.998779	138.712	101.181
[truncated: 45 more columns]
