# Supplementary material for: Data-informed discovery of hydrolytic nanozymes
Source: Nat Commun. 2022 Feb 11;13:827. doi: 10.1038/s41467-022-28344-2 (PMC8837776; doi:10.1038/s41467-022-28344-2)
Supplement: Supplementary file 4 — Source Data [file 41467_2022_28344_MOESM4_ESM.zip › Source Data_NCOMMS-21-01890A/Table S6, Figure S8/AA-7-RT.XLSX]

## Sheet: Sheet1
Kubo X1000 分析报告
样品名称：	AA-7-RT		吸附质：	N2
样品重量[g]：	0.1379		吸附质面积[m^2/cc]：	4.36
烘干温度[℃]：	0		原位烘干[分]：	60
烘干时长[时:分]：	00:00:00		启动分析时间：	2019-07-11 11:26:00
检测员：			完成分析时间：	2019-07-11 18:01:00
备注：			分析耗时[时:分]：	06:34:00
报告摘要			等温线									BET比表面积				Langmuir比表面积				BJH孔径分布
多点BET比表面积[m^2/g]：	168.742		序号	吸附相对压力 P/Po	吸附体积 [cc/g]	吸附压力 [KPa]		解吸相对压力 P/Po	解吸体积 [cc/g]	解吸压力 [KPa]		BET比表面积[m^2/g]：	168.742			Langmuir比表面积[m^2/g]：	206.522			BJH（吸附）孔体积分布 dV/dD							BJH（解吸）孔体积分布 dV/dD							BJH（吸附）孔体积分布 dV/dlog(D)							BJH（解吸）孔体积分布 dV/dlog(D)							BJH（吸附）孔面积分布 dA/dD
多点Langmuir比表面积[m^2/g]：	206.522		1	2.659e-05	6.6929	0.002706		0.998817	263.467	101.573		斜率：	0.026254			斜率：	0.021112			序号	孔直径 [nm]	dV/dD [cc/g/nm]	SUM(dV/dD) [cc/g/nm]	dV [cc/g]	SUM(dV) [cc/g]		序号	孔直径 [nm]	dV/dD [cc/g/nm]	SUM(dV/dD) [cc/g/nm]	dV [cc/g]	SUM(dV) [cc/g]		序号	孔直径 [nm]	dV/dlog(D) [cc/g]	SUM(dV/dlog(D)) [cc/g]	dV [cc/g]	SUM(dV) [cc/g]		序号	孔直径 [nm]	dV/dlog(D) [cc/g]	SUM(dV/dlog(D)) [cc/g]	dV [cc/g]	SUM(dV) [cc/g]		序号	孔直径 [nm]
BJH吸附累积比表面积(d>2[nm])[m^2/g]：	80.4841		2	9.412e-05	16.2723	0.009577		0.989663	251.331	100.61		截距：	-0.000416			截距：	5.3e-05			1	2			0.003074	0.003074		1	148.64	0.000425	0.133919	0.025615	0.345433		1	2			0.003074	0.003074		1	148.64	0.11334	4.3317	0.025615	0.345433		1	2
BJH解吸累积比表面积(d>2[nm])[m^2/g]：	81.6929		3	0.00111101	27.5676	0.113047		0.982228	235.41	99.8441		相关系数：	0.999227			相关系数：	1			2	2.26	0.009867	0.009867	0.00256	0.005634		2	88.34	0.000777	0.133494	0.024748	0.319819		2	2.26	0.048262	0.048262	0.00256	0.005634		2	88.34	0.127463	4.21836	0.024748	0.319819		2	2.26
DR(吸附)微孔比表面积[m^2/g]：	219.206		4	0.0107184	38.3504	1.09084		0.970305	220.359	98.7039		单层吸附量[cc/g]：	38.7023			单层吸附量[cc/g]：	47.3674			3	2.52	0.010067	0.019934	0.002696	0.00833		3	56.49	0.001717	0.132717	0.024628	0.295071		3	2.52	0.055353	0.103615	0.002696	0.00833		3	56.49	0.19356	4.0909	0.024628	0.295071		3	2.52
t-Plot(吸附)外比表面积[m^2/g]：	128.474		5	0.0466635	44.9403	4.74759		0.956679	205.857	97.2462		BET C值：	-62.1372			Langmuir b值：	0.00252			4	2.82	0.007937	0.027872	0.002329	0.010659		4	42.15	0.00395	0.131	0.026961	0.270443		4	2.82	0.048767	0.152382	0.002329	0.010659		4	42.15	0.351366	3.89734	0.026961	0.270443		4	2.82
t-Plot(吸附)内比表面积[m^2/g]：	40.2679		6	0.106429	48.8776	10.8297		0.946816	190.582	96.2654										5	3.15	0.007371	0.035242	0.002419	0.013077		5	35.32	0.005574	0.12705	0.027823	0.243481		5	3.15	0.050555	0.202937	0.002419	0.013077		5	35.32	0.420486	3.54597	0.027823	0.243481		5	3.15
αs(吸附)中孔比表面积[m^2/g]：	104.195		7	0.161318	51.156	16.4196		0.93769	175.17	95.4404		BET绘图列表				Langmuir绘图列表				6	3.52	0.006728	0.04197	0.002516	0.015593		6	30.33	0.006899	0.121476	0.027771	0.215658		6	3.52	0.051578	0.254515	0.002516	0.015593		6	30.33	0.449049	3.12549	0.027771	0.215658		6	3.52
单点总孔体积(d=879.4[nm],P/Po=0.998817)[cc/g]：	0.40753		8	0.213558	52.942	21.7327		0.926927	160.003	94.4949		序号	相对压力 P/Po	P/Po/[V(1-P/Po)]		序号	相对压力 P/Po	(P/Po)/V		7	3.95	0.00635	0.04832	0.002737	0.01833		7	26.3	0.00868	0.114577	0.027581	0.187887		7	3.95	0.05455	0.309065	0.002737	0.01833		7	26.3	0.493271	2.67644	0.027581	0.187887		7	3.95
BJH吸附累积总孔体积(d>2[nm])[cc/g]：	0.361513		9	0.263891	54.523	26.852		0.916262	145.232	93.3833		1	0.106429	0.002437		1	0.010718	0.000279		8	4.45	0.006078	0.054397	0.003053	0.021382		8	23.13	0.009397	0.105897	0.027307	0.160306		8	4.45	0.058732	0.367797	0.003053	0.021382		8	23.13	0.468247	2.18317	0.027307	0.160306		8	4.45
BJH解吸累积总孔体积(d>2[nm])[cc/g]：	0.345433		10	0.313176	56.1146	31.8672		0.904414	130.811	92.0509		2	0.161318	0.00376		2	0.046664	0.001038		9	5.07	0.006064	0.060461	0.003717	0.0251		9	20.22	0.008919	0.096499	0.026698	0.132999		9	5.07	0.066365	0.434162	0.003717	0.0251		9	20.22	0.383685	1.71492	0.026698	0.132999		9	5.07
单点吸附微孔体积(d<2[nm])[cc/g]：	0.080645		11	0.36389	57.6522	37.0205		0.889055	116.794	90.4939		3	0.213558	0.005129						10	5.82	0.005762	0.066223	0.004337	0.029437		10	17.23	0.007927	0.08758	0.023404	0.106301		10	5.82	0.072088	0.50625	0.004337	0.029437		10	17.23	0.286634	1.33123	0.023404	0.106301		10	5.82
DR(吸附)微孔体积[cc/g]：	0.077928		12	0.4137	59.2338	42.0953		0.86613	104.341	88.1653		4	0.263891	0.006575						11	6.76	0.005767	0.07199	0.005407	0.034844		11	14.27	0.007886	0.079653	0.021238	0.082897		11	6.76	0.08334	0.58959	0.005407	0.034844		11	14.27	0.233877	1.0446	0.021238	0.082897		11	6.76
t-Plot(吸附)微孔体积[cc/g]：	0		13	0.464527	60.9157	47.2611		0.835891	92.9949	85.0591										12	7.97	0.005834	0.077824	0.007102	0.041946		12	11.58	0.00711	0.071767	0.016545	0.061659		12	7.97	0.09871	0.6883	0.007102	0.041946		12	11.58	0.169835	0.810723	0.016545	0.061659		12	7.97
αs(吸附)微孔体积[cc/g]：	0.022348		14	0.513924	62.7087	52.2782		0.793617	83.7557	80.7396										13	9.61	0.005872	0.083697	0.009592	0.051538		13	9.25	0.006678	0.064657	0.012167	0.045115		13	9.61	0.11852	0.80682	0.009592	0.051538		13	9.25	0.127779	0.640888	0.012167	0.045115		13	9.61
单点平均孔半径(面积为BET比表面积)[nm]：	4.83		15	0.563188	64.6901	57.305		0.741384	76.5949	75.4215										14	11.86	0.00632	0.090016	0.014235	0.065773		14	7.43	0.006301	0.057979	0.00821	0.032948		14	11.86	0.155617	0.962437	0.014235	0.065773		14	7.43	0.098066	0.513109	0.00821	0.032948		14	11.86
			16	0.61325	67.0309	62.3926		0.681605	71.3246	69.3886										15	15.18	0.006377	0.096393	0.021148	0.086921		15	6.13	0.005454	0.051678	0.004832	0.024738		15	15.18	0.197482	1.15992	0.021148	0.086921		15	6.13	0.071258	0.415043	0.004832	0.024738		15	15.18
			17	0.661447	69.6982	67.2955		0.626452	67.899	63.7738										16	20.31	0.006341	0.102734	0.03258	0.119501		16	5.24	0.005276	0.046224	0.003544	0.019905		16	20.31	0.257268	1.41719	0.03258	0.119501		16	5.24	0.059521	0.343785	0.003544	0.019905		16	20.31
			18	0.708618	72.9256	72.0784		0.574942	65.2738	58.4605										17	28.41	0.006271	0.109005	0.050797	0.170298		17	4.57	0.004895	0.040948	0.002639	0.016361		17	28.41	0.348519	1.76571	0.050797	0.170298		17	4.57	0.048415	0.284264	0.002639	0.016361		17	28.41
			19	0.754685	77.033	76.7607		0.522641	63.0954	53.1699										18	40.22	0.004244	0.113248	0.05009	0.220388		18	4.03	0.00487	0.036053	0.00214	0.013722		18	40.22	0.331983	2.09769	0.05009	0.220388		18	4.03	0.0427	0.235849	0.00214	0.013722		18	40.22
			20	0.798772	82.4353	81.2444		0.472928	61.2572	48.1373										19	60.69	0.002392	0.11564	0.048973	0.269361		19	3.59	0.005172	0.031183	0.001977	0.011582		19	60.69	0.274021	2.37171	0.048973	0.269361		19	3.59	0.040462	0.193149	0.001977	0.011582		19	60.69
			21	0.839724	90.2009	85.4093		0.423408	59.555	43.0941										20	108.91	0.00098	0.11662	0.04725	0.316611		20	3.21	0.005457	0.026012	0.001834	0.009605		20	108.91	0.186077	2.55779	0.04725	0.316611		20	3.21	0.038188	0.152688	0.001834	0.009605		20	108.91
			22	0.878301	101.707	89.3224		0.372438	57.9236	37.9328										21	879.39	5.8e-05	0.116678	0.044902	0.361513		21	2.87	0.005621	0.020554	0.001675	0.007772		21	879.39	0.049501	2.60729	0.044902	0.361513		21	2.87	0.035236	0.114499	0.001675	0.007772		21	879.39
			23	0.912	119.531	92.7594		0.322812	56.4068	32.8781																	22	2.58	0.00741	0.014933	0.002017	0.006096									22	2.58	0.041591	0.079263	0.002017	0.006096
			24	0.939134	147.806	95.5068		0.272578	54.8035	27.7604																	23	2.3	0.007523	0.007523	0.001906	0.004079									23	2.3	0.037672	0.037672	0.001906	0.004079
			25	0.957408	176.432	97.3896		0.223041	53.2399	22.7024																	24	2.05			0.002173	0.002173									24	2.05			0.002173	0.002173
			26	0.973443	205.488	99.0229		0.173379	51.5683	17.6465
			27	0.98645	234.572	100.322
			28	0.998817	263.467	101.573
[truncated: 43 more columns]
