# Supplementary material for: Data-informed discovery of hydrolytic nanozymes
Source: Nat Commun. 2022 Feb 11;13:827. doi: 10.1038/s41467-022-28344-2 (PMC8837776; doi:10.1038/s41467-022-28344-2)
Supplement: Supplementary file 4 — Source Data [file 41467_2022_28344_MOESM4_ESM.zip › Source Data_NCOMMS-21-01890A/Table S6, Figure S8/AA-70-RT.XLSX]

## Sheet: Sheet1
Kubo X1000 分析报告
样品名称：	AA-70-RT		吸附质：	N2
样品重量[g]：	0.1201		吸附质面积[m^2/cc]：	4.36
烘干温度[℃]：	0		原位烘干[分]：	60
烘干时长[时:分]：	00:00:00		启动分析时间：	2019-07-18 11:17:00
检测员：			完成分析时间：	2019-07-18 16:11:00
备注：			分析耗时[时:分]：	04:53:00
报告摘要			等温线									BET比表面积				Langmuir比表面积				BJH孔径分布
多点BET比表面积[m^2/g]：	183.808		序号	吸附相对压力 P/Po	吸附体积 [cc/g]	吸附压力 [KPa]		解吸相对压力 P/Po	解吸体积 [cc/g]	解吸压力 [KPa]		BET比表面积[m^2/g]：	183.808			Langmuir比表面积[m^2/g]：	0			BJH（吸附）孔体积分布 dV/dD							BJH（解吸）孔体积分布 dV/dD							BJH（吸附）孔体积分布 dV/dlog(D)							BJH（解吸）孔体积分布 dV/dlog(D)							BJH（吸附）孔面积分布 dA/dD
多点Langmuir比表面积[m^2/g]：	0		1	2.552e-05	7.51891	0.002581		0.994655	117.499	100.774		斜率：	0.024276			斜率：	1.#INF00			序号	孔直径 [nm]	dV/dD [cc/g/nm]	SUM(dV/dD) [cc/g/nm]	dV [cc/g]	SUM(dV) [cc/g]		序号	孔直径 [nm]	dV/dD [cc/g/nm]	SUM(dV/dD) [cc/g/nm]	dV [cc/g]	SUM(dV) [cc/g]		序号	孔直径 [nm]	dV/dlog(D) [cc/g]	SUM(dV/dlog(D)) [cc/g]	dV [cc/g]	SUM(dV) [cc/g]		序号	孔直径 [nm]	dV/dlog(D) [cc/g]	SUM(dV/dlog(D)) [cc/g]	dV [cc/g]	SUM(dV) [cc/g]		序号	孔直径 [nm]
BJH吸附累积比表面积(d>2[nm])[m^2/g]：	29.132		2	6.27e-05	18.8355	0.006344		0.984727	106.054	99.7125		截距：	-0.000555			截距：	-1.#INF00			1	1.97			0.003005	0.003005		1	105.98	0.00065	0.039529	0.028127	0.082603		1	1.97			0.003005	0.003005		1	105.98	0.123408	0.544709	0.028127	0.082603		1	1.97
BJH解吸累积比表面积(d>2[nm])[m^2/g]：	26.3341		3	0.0004749	32.1555	0.048082		0.976684	88.8605	98.8781		相关系数：	0.998647			相关系数：	1.#INF00			2	2.24	0.008767	0.008767	0.002295	0.0053		2	62.7	0.000677	0.038879	0.022382	0.054477		2	2.24	0.042433	0.042433	0.002295	0.0053		2	62.7	0.068739	0.421301	0.022382	0.054477		2	2.24
DR(吸附)微孔比表面积[m^2/g]：	296.767		4	0.00511064	45.7819	0.517554		0.950903	75.3298	96.2361		单层吸附量[cc/g]：	42.1577			单层吸附量[cc/g]：	0			3	2.51	0.006222	0.014988	0.001713	0.007013		3	29.63	0.000639	0.038203	0.009247	0.032095		3	2.51	0.033963	0.076396	0.001713	0.007013		3	29.63	0.031793	0.352562	0.009247	0.032095		3	2.51
t-Plot(吸附)外比表面积[m^2/g]：	16.2034		5	0.0379288	53.7855	3.83982		0.8855	69.6761	89.71		BET C值：	-42.7067			Langmuir b值：	-1.#IND00			4	2.81	0.004943	0.019932	0.00147	0.008483		4	15.16	0.000696	0.037563	0.00308	0.022848		4	2.81	0.030242	0.106638	0.00147	0.008483		4	15.16	0.020549	0.320769	0.00308	0.022848		4	2.81
t-Plot(吸附)内比表面积[m^2/g]：	167.604		6	0.101579	57.0123	10.2842		0.825275	67.8221	83.5891										5	3.13	0.004267	0.024199	0.001391	0.009874		5	10.74	0.000899	0.036867	0.001993	0.019768		5	3.13	0.029165	0.135803	0.001391	0.009874		5	10.74	0.019853	0.300219	0.001993	0.019768		5	3.13
αs(吸附)中孔比表面积[m^2/g]：	17.7332		7	0.15639	58.5283	15.8334		0.773042	66.6822	78.3411		BET绘图列表				Langmuir绘图列表				6	3.5	0.00382	0.028019	0.001411	0.011286		6	8.52	0.001072	0.035968	0.001559	0.017775		6	3.5	0.029166	0.164969	0.001411	0.011286		6	8.52	0.019193	0.280367	0.001559	0.017775		6	3.5
单点总孔体积(d=225.0[nm],P/Po=0.994655)[cc/g]：	0.181747		8	0.209127	59.481	21.1726		0.723436	65.8204	73.2446		序号	相对压力 P/Po	P/Po/[V(1-P/Po)]		序号	相对压力 P/Po	(P/Po)/V		7	3.93	0.003058	0.031077	0.001309	0.012595		7	7.07	0.001371	0.034896	0.001443	0.016216		7	3.93	0.02615	0.191119	0.001309	0.012595		7	7.07	0.020608	0.261174	0.001443	0.016216		7	3.93
BJH吸附累积总孔体积(d>2[nm])[cc/g]：	0.10191		9	0.260265	60.2505	26.3667		0.672806	65.0536	68.1712		1	0.101579	0.001983		1	0.037929	0.000705		8	4.44	0.001963	0.03304	0.000998	0.013593		8	6.02	0.001563	0.033525	0.001244	0.014773		8	4.44	0.018903	0.210021	0.000998	0.013593		8	6.02	0.020192	0.240565	0.001244	0.014773		8	4.44
BJH解吸累积总孔体积(d>2[nm])[cc/g]：	0.082603		10	0.311916	60.8791	31.605		0.624045	64.4108	63.2255		2	0.15639	0.003167						9	5.05	0.002254	0.035294	0.001382	0.014975		9	5.22	0.002045	0.031961	0.001306	0.013529		9	5.05	0.024602	0.234623	0.001382	0.014975		9	5.22	0.023051	0.220374	0.001306	0.013529		9	5.05
单点吸附微孔体积(d<2[nm])[cc/g]：	0.091471		11	0.362132	61.4458	36.6934		0.574512	63.7737	58.1972		3	0.209127	0.004446						10	5.82	0.001804	0.037098	0.001378	0.016353		10	4.58	0.00192	0.029916	0.00101	0.012224		10	5.82	0.02254	0.257163	0.001378	0.016353		10	4.58	0.019077	0.197323	0.00101	0.012224		10	5.82
DR(吸附)微孔体积[cc/g]：	0.105501		12	0.412128	62.0013	41.7524		0.525321	63.2652	53.1701		4	0.260265	0.00584						11	6.82	0.001287	0.038386	0.001291	0.017644		11	4.06	0.002616	0.027996	0.001157	0.011214		11	6.82	0.01869	0.275853	0.001291	0.017644		11	4.06	0.023081	0.178246	0.001157	0.011214		11	6.82
t-Plot(吸附)微孔体积[cc/g]：	0.087117		13	0.462154	62.5777	46.8137		0.475369	62.7261	48.1407										12	8.19	0.001189	0.039575	0.001624	0.019268		12	3.61	0.003404	0.025379	0.001296	0.010057		12	8.19	0.020486	0.29634	0.001624	0.019268		12	3.61	0.026806	0.155165	0.001296	0.010057		12	8.19
αs(吸附)微孔体积[cc/g]：	0.085913		14	0.51219	63.1397	51.8727		0.426363	62.1653	43.1331										13	10.13	0.000978	0.040553	0.0019	0.021167		13	3.23	0.003986	0.021976	0.001343	0.008761		13	10.13	0.02055	0.31689	0.0019	0.021167		13	3.23	0.028104	0.128358	0.001343	0.008761		13	10.13
单点平均孔半径(面积为BET比表面积)[nm]：	1.98		15	0.562543	63.6211	56.9687		0.376128	61.6013	38.0496										14	13.24	0.000736	0.041289	0.002289	0.023456		14	2.9	0.00464	0.01799	0.001379	0.007419		14	13.24	0.019683	0.336573	0.002289	0.023456		14	2.9	0.02933	0.100255	0.001379	0.007419		14	13.24
			16	0.612113	64.2532	61.972		0.326286	61.0412	33.0145										15	18.88	0.000583	0.041872	0.003286	0.026742		15	2.6	0.00556	0.01335	0.001512	0.006039		15	18.88	0.021317	0.35789	0.003286	0.026742		15	2.6	0.031509	0.070925	0.001512	0.006039		15	18.88
			17	0.662174	64.9143	67.0498		0.277346	60.4584	28.047										16	31.6	0.000507	0.042379	0.006452	0.033194		16	2.33	0.00779	0.00779	0.001988	0.004527		16	31.6	0.028838	0.386728	0.006452	0.033194		16	2.33	0.039416	0.039416	0.001988	0.004527		16	31.6
			18	0.71301	65.5803	72.2172		0.227211	59.7532	22.995										17	65.51	0.000496	0.042875	0.016809	0.050003		17	2.07			0.002539	0.002539		17	65.51	0.053086	0.439814	0.016809	0.050003		17	2.07			0.002539	0.002539		17	65.51
			19	0.763164	66.4215	77.2665		0.177932	58.9174	18.0132										18	225.03	0.000325	0.0432	0.051907	0.10191									18	225.03	0.09685	0.536664	0.051907	0.10191									18	225.03
			20	0.812055	67.4347	82.3209
			21	0.861744	68.7153	87.3517
			22	0.908372	70.604	92.1069
			23	0.950403	74.4094	96.3188
			24	0.978272	84.6066	99.17
			25	0.994655	117.499	100.774
[truncated: 43 more columns]
