# Supplementary material for: Data-informed discovery of hydrolytic nanozymes
Source: Nat Commun. 2022 Feb 11;13:827. doi: 10.1038/s41467-022-28344-2 (PMC8837776; doi:10.1038/s41467-022-28344-2)
Supplement: Supplementary file 4 — Source Data [file 41467_2022_28344_MOESM4_ESM.zip › Source Data_NCOMMS-21-01890A/Table S6, Figure S8/Ce-UiO66-activated.XLSX]

## Sheet: Sheet1
Kubo X1000 分析报告
样品名称：	Ce-UiO66-activated		吸附质：	N2
样品重量[g]：	0.0967		吸附质面积[m^2/cc]：	4.36
烘干温度[℃]：	0		原位烘干[分]：	60
烘干时长[时:分]：	00:00:00		启动分析时间：	2019-07-23 10:34:00
检测员：			完成分析时间：	2019-07-23 15:18:00
备注：			分析耗时[时:分]：	04:44:00
报告摘要			等温线									BET比表面积				Langmuir比表面积				BJH孔径分布
多点BET比表面积[m^2/g]：	516.999		序号	吸附相对压力 P/Po	吸附体积 [cc/g]	吸附压力 [KPa]		解吸相对压力 P/Po	解吸体积 [cc/g]	解吸压力 [KPa]		BET比表面积[m^2/g]：	516.999			Langmuir比表面积[m^2/g]：	701.873			BJH（吸附）孔体积分布 dV/dD							BJH（解吸）孔体积分布 dV/dD							BJH（吸附）孔体积分布 dV/dlog(D)							BJH（解吸）孔体积分布 dV/dlog(D)							BJH（吸附）孔面积分布 dA/dD
多点Langmuir比表面积[m^2/g]：	701.873		1	2.437e-05	11.1395	0.002446		0.990903	225.874	99.4168		斜率：	0.008569			斜率：	0.006212			序号	孔直径 [nm]	dV/dD [cc/g/nm]	SUM(dV/dD) [cc/g/nm]	dV [cc/g]	SUM(dV) [cc/g]		序号	孔直径 [nm]	dV/dD [cc/g/nm]	SUM(dV/dD) [cc/g/nm]	dV [cc/g]	SUM(dV) [cc/g]		序号	孔直径 [nm]	dV/dlog(D) [cc/g]	SUM(dV/dlog(D)) [cc/g]	dV [cc/g]	SUM(dV) [cc/g]		序号	孔直径 [nm]	dV/dlog(D) [cc/g]	SUM(dV/dlog(D)) [cc/g]	dV [cc/g]	SUM(dV) [cc/g]		序号	孔直径 [nm]
BJH吸附累积比表面积(d>2[nm])[m^2/g]：	45.5669		2	3.614e-05	24.4177	0.003629		0.984771	213.485	98.8191		截距：	-0.000135			截距：	1.3e-05			1	1.95			0.005109	0.005109		1	98.99	0.000669	0.068802	0.033023	0.097276		1	1.95			0.005109	0.005109		1	98.99	0.11015	0.71988	0.033023	0.097276		1	1.95
BJH解吸累积比表面积(d>2[nm])[m^2/g]：	44.4454		3	5.733e-05	40.836	0.005758		0.971766	193.252	97.5389		相关系数：	0.997749			相关系数：	1			2	2.21	0.013415	0.013415	0.003575	0.008684		2	49.64	0.000772	0.068133	0.02149	0.064253		2	2.21	0.064135	0.064135	0.003575	0.008684		2	49.64	0.060152	0.60973	0.02149	0.064253		2	2.21
DR(吸附)微孔比表面积[m^2/g]：	3727.59		4	9.047e-05	60.9805	0.009085		0.930101	180.265	93.2987		单层吸附量[cc/g]：	118.578			单层吸附量[cc/g]：	160.98			3	2.49	0.010678	0.024093	0.002915	0.011599		3	21.8	0.000861	0.067361	0.008058	0.042763		3	2.49	0.05769	0.121825	0.002915	0.011599		3	21.8	0.033074	0.549578	0.008058	0.042763		3	2.49
t-Plot(吸附)外比表面积[m^2/g]：	25.1492		5	0.00026961	85.1292	0.027078		0.853565	175.402	85.625		BET C值：	-62.3384			Langmuir b值：	0.002047			4	2.78	0.008369	0.032462	0.002449	0.014048		4	12.44	0.001091	0.0665	0.003246	0.034706		4	2.78	0.050661	0.172486	0.002449	0.014048		4	12.44	0.027352	0.516503	0.003246	0.034706		4	2.78
t-Plot(吸附)内比表面积[m^2/g]：	491.849		6	0.00183567	112.392	0.18432		0.798063	173.572	80.0555										5	3.1	0.00671	0.039172	0.002173	0.016221		5	9.47	0.001449	0.065409	0.00254	0.03146		5	3.1	0.045376	0.217862	0.002173	0.016221		5	9.47	0.028568	0.489151	0.00254	0.03146		5	3.1
αs(吸附)中孔比表面积[m^2/g]：	52.8956		7	0.0132246	139.402	1.32809		0.747675	172.219	74.988		BET绘图列表				Langmuir绘图列表				6	3.47	0.005449	0.04462	0.001999	0.01822		6	7.72	0.00177	0.06396	0.002162	0.02892		6	3.47	0.041177	0.259038	0.001999	0.01822		6	7.72	0.028886	0.460583	0.002162	0.02892		6	3.47
单点总孔体积(d=146.1[nm],P/Po=0.990903)[cc/g]：	0.349382		8	0.0571234	155.411	5.73539		0.697479	171.105	69.9522		序号	相对压力 P/Po	P/Po/[V(1-P/Po)]		序号	相对压力 P/Po	(P/Po)/V		7	3.89	0.004531	0.049152	0.00193	0.020149		7	6.49	0.002139	0.06219	0.001948	0.026758		7	3.89	0.038369	0.297407	0.00193	0.020149		7	6.49	0.02969	0.431697	0.001948	0.026758		7	3.89
BJH吸附累积总孔体积(d>2[nm])[cc/g]：	0.117504		9	0.149699	160.609	15.03		0.648111	170.138	64.9737		1	0.057123	0.00039		1	0.013225	9.5e-05		8	4.4	0.003673	0.052824	0.001845	0.021994		8	5.58	0.002641	0.06005	0.001882	0.02481		8	4.4	0.035015	0.332422	0.001845	0.021994		8	5.58	0.031733	0.402007	0.001882	0.02481		8	4.4
BJH解吸累积总孔体积(d>2[nm])[cc/g]：	0.097276		10	0.204493	162.189	20.5316		0.598131	169.238	59.9767		2	0.149699	0.001096		2	0.057123	0.000368		9	5.01	0.003095	0.055919	0.00189	0.023884		9	4.87	0.003143	0.05741	0.001801	0.022928		9	5.01	0.033465	0.365886	0.00189	0.023884		9	4.87	0.033138	0.370274	0.001801	0.022928		9	5.01
单点吸附微孔体积(d<2[nm])[cc/g]：	0.250228		11	0.255855	163.365	25.6878		0.548897	168.407	55.044		3	0.204493	0.001585						10	5.76	0.00252	0.058439	0.001897	0.025782		10	4.3	0.003784	0.054266	0.001808	0.021127		10	5.76	0.03119	0.397077	0.001897	0.025782		10	4.3	0.035321	0.337136	0.001808	0.021127		10	5.76
DR(吸附)微孔体积[cc/g]：	1.32517		12	0.307124	164.382	30.8341		0.499568	167.605	50.0824		4	0.255855	0.002105						11	6.73	0.002104	0.060543	0.002047	0.027829		11	3.82	0.004588	0.050483	0.001868	0.019319		11	6.73	0.030206	0.427283	0.002047	0.027829		11	3.82	0.038163	0.301815	0.001868	0.019319		11	6.73
t-Plot(吸附)微孔体积[cc/g]：	0.243139		13	0.357015	165.28	35.8426		0.450128	166.811	45.1215										12	8.04	0.001679	0.062223	0.002188	0.030017		12	3.41	0.005559	0.045895	0.001971	0.017451		12	8.04	0.02848	0.455763	0.002188	0.030017		12	3.41	0.04137	0.263652	0.001971	0.017451		12	8.04
αs(吸附)微孔体积[cc/g]：	0.224336		14	0.407728	166.123	40.939		0.400804	166.008	40.1703										13	9.9	0.001329	0.063552	0.00247	0.032488		13	3.06	0.006803	0.040336	0.002143	0.01548		13	9.9	0.027337	0.483101	0.00247	0.032488		13	3.06	0.045389	0.222282	0.002143	0.01548		13	9.9
单点平均孔半径(面积为BET比表面积)[nm]：	1.35		15	0.457626	166.932	45.9459		0.351097	165.173	35.1932										14	12.79	0.001047	0.064598	0.003031	0.035518		14	2.74	0.00865	0.033534	0.002453	0.013336		14	12.79	0.027191	0.510292	0.003031	0.035518		14	2.74	0.05176	0.176893	0.002453	0.013336		14	12.79
			16	0.508524	167.749	51.0535		0.301499	164.27	30.2131										15	17.93	0.000784	0.065382	0.004033	0.039551		15	2.46	0.010876	0.024884	0.002837	0.010883		15	17.93	0.027479	0.537771	0.004033	0.039551		15	2.46	0.058269	0.125132	0.002837	0.010883		15	17.93
			17	0.558364	168.562	56.0581		0.25214	163.28	25.2699										16	28.97	0.000666	0.066048	0.007351	0.046902		16	2.2	0.014007	0.014007	0.00345	0.008047		16	28.97	0.035289	0.57306	0.007351	0.046902		16	2.2	0.066864	0.066864	0.00345	0.008047		16	28.97
			18	0.609349	169.428	61.174		0.202922	162.144	20.3351										17	58.19	0.000571	0.06662	0.016694	0.063596		17	1.95			0.004597	0.004597		17	58.19	0.055113	0.628173	0.016694	0.063596		17	1.95			0.004597	0.004597		17	58.19
			19	0.658428	170.327	66.1065		0.153945	160.731	15.4279										18	146.11	0.000613	0.067233	0.053908	0.117504									18	146.11	0.134841	0.763014	0.053908	0.117504									18	146.11
			20	0.709102	171.337	71.1762
			21	0.75785	172.452	76.0811
			22	0.807396	173.768	81.0452
			23	0.8556	175.436	85.8743
			24	0.902706	177.748	90.5976
			25	0.944771	182.062	94.8264
			26	0.975293	192.171	97.8693
			27	0.990903	225.874	99.4168
[truncated: 45 more columns]
