# Supplementary material for: Data-informed discovery of hydrolytic nanozymes
Source: Nat Commun. 2022 Feb 11;13:827. doi: 10.1038/s41467-022-28344-2 (PMC8837776; doi:10.1038/s41467-022-28344-2)
Supplement: Supplementary file 4 — Source Data [file 41467_2022_28344_MOESM4_ESM.zip › Source Data_NCOMMS-21-01890A/Table S6, Figure S8/Ce-UiO66-unactivated.MFAR.XLSX]

## Sheet: Sheet1
Kubo X1000 分析报告
样品名称：	190723-1		吸附质：	N2
样品重量[g]：	0.1021		吸附质面积[m^2/cc]：	4.36
烘干温度[℃]：	0		原位烘干[分]：	60
烘干时长[时:分]：	00:00:00		启动分析时间：	2019-07-23 10:34:00
检测员：			完成分析时间：	2019-07-23 15:48:00
备注：			分析耗时[时:分]：	05:13:00
报告摘要			等温线									BET比表面积				Langmuir比表面积				BJH孔径分布
多点BET比表面积[m^2/g]：	473.558		序号	吸附相对压力 P/Po	吸附体积 [cc/g]	吸附压力 [KPa]		解吸相对压力 P/Po	解吸体积 [cc/g]	解吸压力 [KPa]		BET比表面积[m^2/g]：	473.558			Langmuir比表面积[m^2/g]：	656.532			BJH（吸附）孔体积分布 dV/dD							BJH（解吸）孔体积分布 dV/dD							BJH（吸附）孔体积分布 dV/dlog(D)							BJH（解吸）孔体积分布 dV/dlog(D)							BJH（吸附）孔面积分布 dA/dD
多点Langmuir比表面积[m^2/g]：	656.532		1	2.683e-05	10.5718	0.002694		0.998977	258.871	100.215		斜率：	0.009381			斜率：	0.006641			序号	孔直径 [nm]	dV/dD [cc/g/nm]	SUM(dV/dD) [cc/g/nm]	dV [cc/g]	SUM(dV) [cc/g]		序号	孔直径 [nm]	dV/dD [cc/g/nm]	SUM(dV/dD) [cc/g/nm]	dV [cc/g]	SUM(dV) [cc/g]		序号	孔直径 [nm]	dV/dlog(D) [cc/g]	SUM(dV/dlog(D)) [cc/g]	dV [cc/g]	SUM(dV) [cc/g]		序号	孔直径 [nm]	dV/dlog(D) [cc/g]	SUM(dV/dlog(D)) [cc/g]	dV [cc/g]	SUM(dV) [cc/g]		序号	孔直径 [nm]
BJH吸附累积比表面积(d>2[nm])[m^2/g]：	42.1087		2	4.619e-05	23.6458	0.004639		0.992072	244.562	99.5158		截距：	-0.000174			截距：	1.7e-05			1	1.96			0.004636	0.004636		1	199.04	0.000531	0.059735	0.033063	0.161674		1	1.96			0.004636	0.004636		1	199.04	0.202976	1.09988	0.033063	0.161674		1	1.96
BJH解吸累积比表面积(d>2[nm])[m^2/g]：	39.9621		3	6.919e-05	39.6569	0.006949		0.987447	223.841	99.0551		相关系数：	0.997893			相关系数：	1			2	2.23	0.012594	0.012594	0.003362	0.007998		2	136.79	0.000828	0.059204	0.033239	0.128611		2	2.23	0.060613	0.060613	0.003362	0.007998		2	136.79	0.220391	0.896904	0.033239	0.128611		2	2.23
DR(吸附)微孔比表面积[m^2/g]：	2523.73		4	0.00011215	59.1091	0.011265		0.983587	203.35	98.6183		单层吸附量[cc/g]：	108.614			单层吸附量[cc/g]：	150.581			3	2.5	0.009778	0.022372	0.002693	0.010691		3	96.66	0.000751	0.058376	0.0314	0.095372		3	2.5	0.053171	0.113783	0.002693	0.010691		3	96.66	0.127681	0.676513	0.0314	0.095372		3	2.5
t-Plot(吸附)外比表面积[m^2/g]：	22.9891		5	0.00040519	82.1539	0.040692		0.973477	184.146	97.5975		BET C值：	-52.9531			Langmuir b值：	0.002564			4	2.8	0.007596	0.029968	0.00228	0.012971		4	54.87	0.000818	0.057625	0.023902	0.063972		4	2.8	0.046336	0.160119	0.00228	0.012971		4	54.87	0.072351	0.548831	0.023902	0.063972		4	2.8
t-Plot(吸附)内比表面积[m^2/g]：	450.569		6	0.00295402	107.54	0.2967		0.942593	169.61	94.459										5	3.13	0.005715	0.035683	0.001896	0.014867		5	25.64	0.000799	0.056807	0.009624	0.04007		5	3.13	0.039014	0.199133	0.001896	0.014867		5	25.64	0.034942	0.47648	0.009624	0.04007		5	3.13
αs(吸附)中孔比表面积[m^2/g]：	49.8759		7	0.0178795	131.695	1.79524		0.868729	163.501	87.0771		BET绘图列表				Langmuir绘图列表				6	3.51	0.004904	0.040587	0.001833	0.0167		6	13.6	0.000966	0.056008	0.003444	0.030445		6	3.51	0.037459	0.236592	0.001833	0.0167		6	13.6	0.026095	0.441538	0.003444	0.030445		6	3.51
单点总孔体积(d=1029.2[nm],P/Po=0.998977)[cc/g]：	0.400421		8	0.0687748	145.169	6.90604		0.811132	161.385	81.287		序号	相对压力 P/Po	P/Po/[V(1-P/Po)]		序号	相对压力 P/Po	(P/Po)/V		7	3.94	0.003869	0.044457	0.001686	0.018387		7	10.04	0.001052	0.055041	0.002087	0.027002		7	3.94	0.033156	0.269748	0.001686	0.018387		7	10.04	0.021822	0.415444	0.002087	0.027002		7	3.94
BJH吸附累积总孔体积(d>2[nm])[cc/g]：	0.184941		9	0.15262	149.145	15.326		0.759674	160.115	76.1253		1	0.068775	0.000509		1	0.017879	0.000136		8	4.46	0.003234	0.04769	0.001663	0.02005		8	8.05	0.001414	0.053989	0.001898	0.024914		8	4.46	0.031237	0.300986	0.001663	0.02005		8	8.05	0.023971	0.393622	0.001898	0.024914		8	4.46
BJH解吸累积总孔体积(d>2[nm])[cc/g]：	0.161674		10	0.207074	150.6	20.7955		0.707675	159.019	70.9645		2	0.15262	0.001208		2	0.068775	0.000474		9	5.08	0.002592	0.050282	0.001616	0.021666		9	6.71	0.001729	0.052575	0.001672	0.023016		9	5.08	0.028423	0.329408	0.001616	0.021666		9	6.71	0.024738	0.369651	0.001672	0.023016		9	5.08
单点吸附微孔体积(d<2[nm])[cc/g]：	0.232243		11	0.25874	151.72	25.9785		0.657833	158.095	65.9491		3	0.207074	0.001734						10	5.86	0.002201	0.052483	0.001705	0.023371		10	5.74	0.002137	0.050846	0.001592	0.021344		10	5.86	0.027664	0.357073	0.001705	0.023371		10	5.74	0.026381	0.344913	0.001592	0.021344		10	5.86
DR(吸附)微孔体积[cc/g]：	0.897192		12	0.310174	152.677	31.142		0.60769	157.251	60.9089		4	0.25874	0.002301						11	6.85	0.001809	0.054291	0.001799	0.02517		11	5	0.002472	0.048709	0.00147	0.019753		11	6.85	0.026406	0.383479	0.001799	0.02517		11	5	0.026723	0.318531	0.00147	0.019753		11	6.85
t-Plot(吸附)微孔体积[cc/g]：	0.225975		13	0.361757	153.537	36.3203		0.558778	156.497	55.9945										12	8.2	0.001467	0.055758	0.001984	0.027154		12	4.4	0.003121	0.046237	0.001546	0.018282		12	8.2	0.025359	0.408838	0.001984	0.027154		12	4.4	0.029831	0.291808	0.001546	0.018282		12	8.2
αs(吸附)微孔体积[cc/g]：	0.207847		14	0.412314	154.301	41.3949		0.509256	155.747	51.0342										13	10.14	0.001118	0.056876	0.002164	0.029318		13	3.91	0.003693	0.043115	0.001552	0.016736		13	10.14	0.023513	0.432351	0.002164	0.029318		13	3.91	0.031406	0.261977	0.001552	0.016736		13	10.14
单点平均孔半径(面积为BET比表面积)[nm]：	1.69		15	0.462894	155.068	46.4723		0.459916	155.022	46.1102										14	13.19	0.000956	0.057832	0.002915	0.032233		14	3.49	0.004688	0.039422	0.001716	0.015184		14	13.19	0.025538	0.457889	0.002915	0.032233		14	3.49	0.035635	0.230572	0.001716	0.015184		14	13.19
			16	0.513871	155.814	51.5965		0.410213	154.27	41.1128										15	18.71	0.000754	0.058586	0.004167	0.036399		15	3.12	0.005579	0.034734	0.001794	0.013468		15	18.71	0.027409	0.485298	0.004167	0.036399		15	3.12	0.037991	0.194937	0.001794	0.013468		15	18.71
			17	0.564017	156.577	56.6276		0.360284	153.513	36.1188										16	30.49	0.000667	0.059254	0.007858	0.044257		16	2.8	0.007308	0.029156	0.002098	0.011674		16	30.49	0.037062	0.52236	0.007858	0.044257		16	2.8	0.044653	0.156945	0.002098	0.011674		16	30.49
			18	0.614576	157.357	61.7006		0.311008	152.691	31.1742										17	60.46	0.000632	0.059885	0.018936	0.063193		17	2.51	0.009401	0.021848	0.002483	0.009576		17	60.46	0.063701	0.586061	0.018936	0.063193		17	2.51	0.051477	0.112292	0.002483	0.009576		17	60.46
			19	0.66423	158.204	66.6867		0.261893	151.779	26.2519										18	137.13	0.00077	0.060655	0.059001	0.122195		18	2.25	0.012447	0.012447	0.003093	0.007093		18	137.13	0.165879	0.75194	0.059001	0.122195		18	2.25	0.060815	0.060815	0.003093	0.007093		18	137.13
			20	0.713784	159.133	71.6643		0.212505	150.718	21.3073										19	1029.21	7e-05	0.060725	0.062746	0.184941		19	2			0.004	0.004		19	1029.21	0.07168	0.82362	0.062746	0.184941		19	2			0.004	0.004		19	1029.21
			21	0.763529	160.198	76.6448		0.163634	149.439	16.4039
			22	0.812216	161.412	81.5389
			23	0.860701	163.08	86.3901
			24	0.907449	165.532	91.0683
			25	0.947737	170.207	95.1241
			26	0.976074	181.711	97.9373
			27	0.989919	218.471	99.3093
			28	0.998977	258.871	100.215
[truncated: 45 more columns]
