# Supplementary material for: Data-informed discovery of hydrolytic nanozymes
Source: Nat Commun. 2022 Feb 11;13:827. doi: 10.1038/s41467-022-28344-2 (PMC8837776; doi:10.1038/s41467-022-28344-2)
Supplement: Supplementary file 4 — Source Data [file 41467_2022_28344_MOESM4_ESM.zip › Source Data_NCOMMS-21-01890A/Table S6, Figure S8/FA-0.1-RT.XLSX]

## Sheet: Sheet1
Kubo X1000 分析报告
样品名称：	FA-0.1-RT		吸附质：	N2
样品重量[g]：	0.1463		吸附质面积[m^2/cc]：	4.36
烘干温度[℃]：	0		原位烘干[分]：	60
烘干时长[时:分]：	00:00:00		启动分析时间：	2019-07-18 11:17:00
检测员：			完成分析时间：	2019-07-18 16:55:00
备注：			分析耗时[时:分]：	05:37:00
报告摘要			等温线									BET比表面积				Langmuir比表面积				BJH孔径分布
多点BET比表面积[m^2/g]：	94.3931		序号	吸附相对压力 P/Po	吸附体积 [cc/g]	吸附压力 [KPa]		解吸相对压力 P/Po	解吸体积 [cc/g]	解吸压力 [KPa]		BET比表面积[m^2/g]：	94.3931			Langmuir比表面积[m^2/g]：	0			BJH（吸附）孔体积分布 dV/dD							BJH（解吸）孔体积分布 dV/dD							BJH（吸附）孔体积分布 dV/dlog(D)							BJH（解吸）孔体积分布 dV/dlog(D)							BJH（吸附）孔面积分布 dA/dD
多点Langmuir比表面积[m^2/g]：	0		1	2.967e-05	5.75646	0.003001		0.994043	122.637	100.625		斜率：	0.047068			斜率：	-1.#INF00			序号	孔直径 [nm]	dV/dD [cc/g/nm]	SUM(dV/dD) [cc/g/nm]	dV [cc/g]	SUM(dV) [cc/g]		序号	孔直径 [nm]	dV/dD [cc/g/nm]	SUM(dV/dD) [cc/g/nm]	dV [cc/g]	SUM(dV) [cc/g]		序号	孔直径 [nm]	dV/dlog(D) [cc/g]	SUM(dV/dlog(D)) [cc/g]	dV [cc/g]	SUM(dV) [cc/g]		序号	孔直径 [nm]	dV/dlog(D) [cc/g]	SUM(dV/dlog(D)) [cc/g]	dV [cc/g]	SUM(dV) [cc/g]		序号	孔直径 [nm]
BJH吸附累积比表面积(d>2[nm])[m^2/g]：	32.6896		2	0.00021451	14.1845	0.021713		0.987965	112.674	100.034		截距：	-0.000878			截距：	1.#INF00			1	1.97			0.001467	0.001467		1	132.46	0.000525	0.045493	0.023553	0.14147		1	1.97			0.001467	0.001467		1	132.46	0.131138	1.01029	0.023553	0.14147		1	1.97
BJH解吸累积比表面积(d>2[nm])[m^2/g]：	32.0023		3	0.00731621	22.5458	0.740911		0.981125	98.1178	99.3353		相关系数：	0.999162			相关系数：	1.#INF00			2	2.22	0.006136	0.006136	0.001558	0.003026		2	87.6	0.000848	0.044968	0.023411	0.117917		2	2.22	0.029576	0.029576	0.001558	0.003026		2	87.6	0.142387	0.879151	0.023411	0.117917		2	2.22
DR(吸附)微孔比表面积[m^2/g]：	125.819		4	0.0440368	26.3685	4.45915		0.972361	83.9448	98.4011		单层吸附量[cc/g]：	21.6498			单层吸附量[cc/g]：	0			3	2.49	0.004579	0.010714	0.001225	0.004251		3	59.99	0.001073	0.04412	0.021973	0.094506		3	2.49	0.024821	0.054397	0.001225	0.004251		3	59.99	0.121119	0.736764	0.021973	0.094506		3	2.49
t-Plot(吸附)外比表面积[m^2/g]：	51.3158		5	0.10231	28.1646	10.3566		0.958701	70.9039	96.9431		BET C值：	-52.6087			Langmuir b值：	-1.#IND00			4	2.78	0.004538	0.015253	0.00132	0.005571		4	39.51	0.001394	0.043048	0.020057	0.072532		4	2.78	0.027519	0.081916	0.00132	0.005571		4	39.51	0.10194	0.615645	0.020057	0.072532		4	2.78
t-Plot(吸附)内比表面积[m^2/g]：	43.0773		6	0.156272	29.1042	15.8221		0.933208	59.206	94.5084										5	3.1	0.003761	0.019014	0.001213	0.006784		5	25.11	0.001795	0.041654	0.015842	0.052476		5	3.1	0.02546	0.107376	0.001213	0.006784		5	25.11	0.084262	0.513705	0.015842	0.052476		5	3.1
αs(吸附)中孔比表面积[m^2/g]：	37.3103		7	0.207283	29.8175	20.9968		0.894411	50.1848	90.4731		BET绘图列表				Langmuir绘图列表				6	3.47	0.003578	0.022592	0.001303	0.008087		6	16.29	0.002125	0.039859	0.010797	0.036634		6	3.47	0.027047	0.134423	0.001303	0.008087		6	16.29	0.066481	0.429443	0.010797	0.036634		6	3.47
单点总孔体积(d=229.1[nm],P/Po=0.994043)[cc/g]：	0.189695		8	0.257205	30.5311	26.0568		0.836096	44.0352	84.6212		序号	相对压力 P/Po	P/Po/[V(1-P/Po)]		序号	相对压力 P/Po	(P/Po)/V		7	3.89	0.003146	0.025739	0.001325	0.009412		7	11.21	0.00235	0.037734	0.006223	0.025836		7	3.89	0.026622	0.161044	0.001325	0.009412		7	11.21	0.053148	0.362962	0.006223	0.025836		7	3.89
BJH吸附累积总孔体积(d>2[nm])[cc/g]：	0.157352		9	0.307683	31.1636	31.1753		0.776889	40.5307	78.5218		1	0.10231	0.004047		1	0.044037	0.00167		8	4.39	0.002661	0.028399	0.001321	0.010733		8	8.56	0.002323	0.035385	0.003685	0.019613		8	4.39	0.025318	0.186363	0.001321	0.010733		8	8.56	0.041391	0.309814	0.003685	0.019613		8	4.39
BJH解吸累积总孔体积(d>2[nm])[cc/g]：	0.14147		10	0.357612	31.8252	36.2339		0.720276	38.4176	72.8335		2	0.156272	0.006364						9	4.98	0.002719	0.031119	0.001614	0.012347		9	6.97	0.002322	0.033062	0.002461	0.015928		9	4.98	0.029279	0.215642	0.001614	0.012347		9	6.97	0.034366	0.268423	0.002461	0.015928		9	4.98
单点吸附微孔体积(d<2[nm])[cc/g]：	0.045748		11	0.4078	32.4722	41.3087		0.667621	36.9804	67.553		3	0.207283	0.008769						10	5.72	0.002729	0.033847	0.002028	0.014375		10	5.91	0.002426	0.03074	0.001906	0.013468		10	5.72	0.033564	0.249206	0.002028	0.014375		10	5.91	0.030779	0.234057	0.001906	0.013468		10	5.72
DR(吸附)微孔体积[cc/g]：	0.044729		12	0.457404	33.161	46.3203		0.617524	35.8629	62.4893		4	0.257205	0.011341						11	6.66	0.002345	0.036192	0.002189	0.016564		11	5.13	0.002494	0.028314	0.001555	0.011562		11	6.66	0.03335	0.282556	0.002189	0.016564		11	5.13	0.027614	0.203278	0.001555	0.011562		11	6.66
t-Plot(吸附)微孔体积[cc/g]：	0.009821		13	0.507606	33.8857	51.4052		0.567754	34.934	57.4624										12	7.91	0.002151	0.038343	0.002694	0.019257		12	4.5	0.002621	0.02582	0.001342	0.010007		12	7.91	0.035975	0.318531	0.002694	0.019257		12	4.5	0.025602	0.175664	0.001342	0.010007		12	7.91
αs(吸附)微孔体积[cc/g]：	0.026166		14	0.557241	34.6368	56.4087		0.518325	34.1256	52.4764										13	9.65	0.002065	0.040407	0.003586	0.022843		13	3.99	0.002991	0.023199	0.001305	0.008665		13	9.65	0.041589	0.36012	0.003586	0.022843		13	3.99	0.025956	0.150062	0.001305	0.008665		13	9.65
单点平均孔半径(面积为BET比表面积)[nm]：	4.02		15	0.606432	35.5229	61.4021		0.468782	33.364	47.4533										14	12.2	0.001973	0.042381	0.005049	0.027892		14	3.56	0.003514	0.020208	0.001325	0.00736		14	12.2	0.049411	0.409531	0.005049	0.027892		14	3.56	0.027209	0.124106	0.001325	0.00736		14	12.2
			16	0.656696	36.6159	66.4683		0.41831	32.6182	42.3364										15	16.34	0.001831	0.044211	0.007575	0.035467		15	3.18	0.003343	0.016694	0.0011	0.006036		15	16.34	0.05974	0.469271	0.007575	0.035467		15	3.18	0.023176	0.096897	0.0011	0.006036		15	16.34
			17	0.704264	37.8119	71.3905		0.368529	31.966	37.284										16	23.44	0.001665	0.045877	0.01182	0.047287		16	2.85	0.003965	0.013351	0.001167	0.004936		16	23.44	0.075452	0.544723	0.01182	0.047287		16	2.85	0.024647	0.07372	0.001167	0.004936		16	23.44
			18	0.754093	39.3121	76.4322		0.318715	31.3098	32.2656										17	38.69	0.001502	0.047378	0.022894	0.070181		17	2.55	0.004095	0.009386	0.001102	0.003769		17	38.69	0.105211	0.649934	0.022894	0.070181		17	2.55	0.0228	0.049073	0.001102	0.003769		17	38.69
			19	0.800631	41.27	81.1821		0.269223	30.6817	27.2442										18	92.27	0.000801	0.048179	0.042899	0.11308		18	2.29	0.00529	0.00529	0.001338	0.002667		18	92.27	0.113629	0.763563	0.042899	0.11308		18	2.29	0.026273	0.026273	0.001338	0.002667		18	92.27
			20	0.846829	44.0404	85.8434		0.219465	29.9916	22.2084										19	229.07	0.000324	0.048502	0.044272	0.157352		19	2.03			0.001328	0.001328		19	229.07	0.112113	0.875676	0.044272	0.157352		19	2.03			0.001328	0.001328		19	229.07
			21	0.889925	48.2248	90.1312		0.169825	29.2937	17.1836
			22	0.926769	54.8576	93.8871
			23	0.959512	68.193	97.1504
			24	0.985597	94.6721	99.7853
			25	0.994043	122.637	100.625
[truncated: 43 more columns]
