# Supplementary material for: Data-informed discovery of hydrolytic nanozymes
Source: Nat Commun. 2022 Feb 11;13:827. doi: 10.1038/s41467-022-28344-2 (PMC8837776; doi:10.1038/s41467-022-28344-2)
Supplement: Supplementary file 4 — Source Data [file 41467_2022_28344_MOESM4_ESM.zip › Source Data_NCOMMS-21-01890A/Table S6, Figure S8/FA-0.5-RT.XLSX]

## Sheet: Sheet1
Kubo X1000 分析报告
样品名称：	FA-0.5-RT		吸附质：	N2
样品重量[g]：	0.1364		吸附质面积[m^2/cc]：	4.36
烘干温度[℃]：	0		原位烘干[分]：	60
烘干时长[时:分]：	00:00:00		启动分析时间：	2019-07-19 15:21:00
检测员：			完成分析时间：	2019-07-19 20:41:00
备注：			分析耗时[时:分]：	05:19:00
报告摘要			等温线									BET比表面积				Langmuir比表面积				BJH孔径分布
多点BET比表面积[m^2/g]：	84.8189		序号	吸附相对压力 P/Po	吸附体积 [cc/g]	吸附压力 [KPa]		解吸相对压力 P/Po	解吸体积 [cc/g]	解吸压力 [KPa]		BET比表面积[m^2/g]：	84.8189			Langmuir比表面积[m^2/g]：	108.893			BJH（吸附）孔体积分布 dV/dD							BJH（解吸）孔体积分布 dV/dD							BJH（吸附）孔体积分布 dV/dlog(D)							BJH（解吸）孔体积分布 dV/dlog(D)							BJH（吸附）孔面积分布 dA/dD
多点Langmuir比表面积[m^2/g]：	108.893		1	3.184e-05	6.56774	0.003205		0.993103	167.265	100.081		斜率：	0.052068			斜率：	0.040039			序号	孔直径 [nm]	dV/dD [cc/g/nm]	SUM(dV/dD) [cc/g/nm]	dV [cc/g]	SUM(dV) [cc/g]		序号	孔直径 [nm]	dV/dD [cc/g/nm]	SUM(dV/dD) [cc/g/nm]	dV [cc/g]	SUM(dV) [cc/g]		序号	孔直径 [nm]	dV/dlog(D) [cc/g]	SUM(dV/dlog(D)) [cc/g]	dV [cc/g]	SUM(dV) [cc/g]		序号	孔直径 [nm]	dV/dlog(D) [cc/g]	SUM(dV/dlog(D)) [cc/g]	dV [cc/g]	SUM(dV) [cc/g]		序号	孔直径 [nm]
BJH吸附累积比表面积(d>2[nm])[m^2/g]：	47.3347		2	0.00142753	15.7305	0.143743		0.986668	156.468	99.4132		截距：	-0.000664			截距：	0.000159			1	2.07			0.000764	0.000764		1	115.15	0.000575	0.067447	0.024886	0.223615		1	2.07			0.000764	0.000764		1	115.15	0.121624	1.96049	0.024886	0.223615		1	2.07
BJH解吸累积比表面积(d>2[nm])[m^2/g]：	49.0479		3	0.0240199	21.439	2.4187		0.97672	141.14	98.4521		相关系数：	0.998902			相关系数：	1			2	2.33	0.003486	0.003486	0.000898	0.001662		2	71.89	0.001221	0.066871	0.025144	0.198729		2	2.33	0.017617	0.017617	0.000898	0.001662		2	71.89	0.171482	1.83887	0.025144	0.198729		2	2.33
DR(吸附)微孔比表面积[m^2/g]：	110.23		4	0.0695266	23.629	7.00164		0.966462	126.114	97.3589		单层吸附量[cc/g]：	19.4539			单层吸附量[cc/g]：	24.9755			3	2.6	0.003436	0.006923	0.000949	0.002612		3	51.29	0.001874	0.065651	0.025098	0.173586		3	2.6	0.019477	0.037094	0.000949	0.002612		3	51.29	0.190947	1.66739	0.025098	0.173586		3	2.6
t-Plot(吸附)外比表面积[m^2/g]：	84.8189		5	0.124735	24.8964	12.5616		0.95357	111.478	96.1154		BET C值：	-77.3584			Langmuir b值：	0.003962			4	2.91	0.003508	0.010431	0.001063	0.003675		4	37.89	0.002654	0.063777	0.02453	0.148488		4	2.91	0.022222	0.059316	0.001063	0.003675		4	37.89	0.202035	1.47644	0.02453	0.148488		4	2.91
t-Plot(吸附)内比表面积[m^2/g]：	0		6	0.176628	25.7776	17.7905		0.937385	97.5286	94.4897										5	3.24	0.003876	0.014307	0.001305	0.00498		5	28.65	0.003595	0.061123	0.023677	0.123958		5	3.24	0.027405	0.086721	0.001305	0.00498		5	28.65	0.208702	1.27441	0.023677	0.123958		5	3.24
αs(吸附)中孔比表面积[m^2/g]：	83.0223		7	0.226854	26.5875	22.8479		0.917066	84.397	92.4564		BET绘图列表				Langmuir绘图列表				6	3.63	0.00385	0.018156	0.001476	0.006456		6	22.07	0.004641	0.057528	0.022723	0.100281		6	3.63	0.030406	0.117126	0.001476	0.006456		6	22.07	0.208557	1.0657	0.022723	0.100281		6	3.63
单点总孔体积(d=192.5[nm],P/Po=0.993103)[cc/g]：	0.258725		8	0.277107	27.4097	27.9103		0.892263	72.1153	89.9231		序号	相对压力 P/Po	P/Po/[V(1-P/Po)]		序号	相对压力 P/Po	(P/Po)/V		7	4.07	0.004196	0.022352	0.001864	0.00832		7	17.17	0.005404	0.052887	0.020653	0.077558		7	4.07	0.037131	0.154257	0.001864	0.00832		7	17.17	0.18888	0.857146	0.020653	0.077558		7	4.07
BJH吸附累积总孔体积(d>2[nm])[cc/g]：	0.238832		9	0.327429	28.2441	32.9801		0.860128	61.1348	86.6827		1	0.069527	0.003162		1	0.02402	0.00112		8	4.6	0.004179	0.026531	0.002199	0.010519		8	13.35	0.005903	0.047483	0.017683	0.056905		8	4.6	0.041639	0.195896	0.002199	0.010519		8	13.35	0.160219	0.668266	0.017683	0.056905		8	4.6
BJH解吸累积总孔体积(d>2[nm])[cc/g]：	0.223615		10	0.377673	29.1204	38.0378		0.818505	51.8019	82.4984		2	0.124735	0.005724		2	0.069527	0.002942		9	5.23	0.004279	0.03081	0.00273	0.013249		9	10.35	0.00601	0.041579	0.013465	0.039222		9	5.23	0.048355	0.244251	0.00273	0.013249		9	10.35	0.127129	0.508048	0.013465	0.039222		9	5.23
单点吸附微孔体积(d<2[nm])[cc/g]：	0.040206		11	0.427204	30.0809	43.0333		0.764698	44.5627	77.0793		3	0.176628	0.008322						10	6.02	0.00442	0.03523	0.003477	0.016726		10	8.11	0.005775	0.03557	0.008742	0.025757		10	6.02	0.057182	0.301433	0.003477	0.016726		10	8.11	0.097461	0.380919	0.008742	0.025757		10	6.02
DR(吸附)微孔体积[cc/g]：	0.039187		12	0.477119	31.1324	48.062		0.704986	39.665	71.0579		4	0.226854	0.011036						11	7.02	0.004405	0.039635	0.004406	0.021132		11	6.6	0.004933	0.029794	0.005022	0.017015		11	7.02	0.066007	0.36744	0.004406	0.021132		11	6.6	0.068997	0.283458	0.005022	0.017015		11	7.02
t-Plot(吸附)微孔体积[cc/g]：	0		13	0.526309	32.3441	53.0421		0.649494	36.6601	65.4617		5	0.277107	0.013985						12	8.33	0.004648	0.044283	0.006102	0.027234		12	5.58	0.00432	0.024862	0.003242	0.011993		12	8.33	0.081955	0.449395	0.006102	0.027234		12	5.58	0.051679	0.21446	0.003242	0.011993		12	8.33
αs(吸附)微孔体积[cc/g]：	0		14	0.575798	33.7325	58.0253		0.595865	34.5413	60.0783										13	10.16	0.004699	0.048982	0.008563	0.035797		13	4.83	0.003867	0.020542	0.002249	0.008751		13	10.16	0.099706	0.5491	0.008563	0.035797		13	4.83	0.040363	0.162781	0.002249	0.008751		13	10.16
单点平均孔半径(面积为BET比表面积)[nm]：	6.1		15	0.624672	35.3764	62.9403		0.54449	32.9335	54.9208										14	12.78	0.004698	0.053679	0.012317	0.048114		14	4.25	0.003449	0.016675	0.001657	0.006502		14	12.78	0.12349	0.67259	0.012317	0.048114		14	4.25	0.031793	0.122419	0.001657	0.006502		14	12.78
			16	0.672711	37.3811	67.7816		0.494419	31.6278	49.8396										15	16.78	0.004607	0.058287	0.018457	0.066571		15	3.77	0.003633	0.013226	0.001493	0.004846		15	16.78	0.155836	0.828426	0.018457	0.066571		15	3.77	0.029766	0.090625	0.001493	0.004846		15	16.78
			17	0.720044	39.8623	72.5528		0.443324	30.4205	44.7012										16	23.62	0.0041	0.062386	0.028021	0.094592		16	3.36	0.002859	0.009593	0.001011	0.003352		16	23.62	0.18887	1.0173	0.028021	0.094592		16	3.36	0.02091	0.060859	0.001011	0.003352		16	23.62
			18	0.765937	43.1753	77.178		0.392743	29.4126	39.6002										17	40.35	0.002873	0.06526	0.048074	0.142666		17	3	0.002505	0.006734	0.000776	0.002341		17	40.35	0.206692	1.22399	0.048074	0.142666		17	3	0.01641	0.03995	0.000776	0.002341		17	40.35
			19	0.811211	47.7686	81.7237		0.342572	28.5082	34.5714										18	79.16	0.00124	0.0665	0.048144	0.190809		18	2.69	0.002155	0.00423	0.000606	0.001565		18	79.16	0.164489	1.38848	0.048144	0.190809		18	2.69	0.012656	0.02354	0.000606	0.001565		18	79.16
			20	0.853054	54.3169	85.9423		0.293303	27.6783	29.5763										19	192.49	0.000424	0.066924	0.048023	0.238832		19	2.41	0.002074	0.002074	0.000543	0.000959		19	192.49	0.124452	1.51293	0.048023	0.238832		19	2.41	0.010884	0.010884	0.000543	0.000959		19	192.49
			21	0.891845	64.2226	89.846		0.24288	26.8497	24.5003																	20	2.15			0.000416	0.000416									20	2.15			0.000416	0.000416
			22	0.926871	79.6726	93.3686		0.193184	26.0446	19.4866
			23	0.96213	107.755	96.9141
			24	0.981478	137.023	98.8868
			25	0.993103	167.265	100.081
[truncated: 43 more columns]
