# Supplementary material for: Data-informed discovery of hydrolytic nanozymes
Source: Nat Commun. 2022 Feb 11;13:827. doi: 10.1038/s41467-022-28344-2 (PMC8837776; doi:10.1038/s41467-022-28344-2)
Supplement: Supplementary file 4 — Source Data [file 41467_2022_28344_MOESM4_ESM.zip › Source Data_NCOMMS-21-01890A/Table S6, Figure S8/FA-1.0-RT.XLSX]

## Sheet: Sheet1
Kubo X1000 分析报告
样品名称：	FA-1.0-RT		吸附质：	N2
样品重量[g]：	0.1687		吸附质面积[m^2/cc]：	4.36
烘干温度[℃]：	0		原位烘干[分]：	60
烘干时长[时:分]：	00:00:00		启动分析时间：	2019-07-23 10:34:00
检测员：			完成分析时间：	2019-07-23 17:07:00
备注：			分析耗时[时:分]：	06:32:00
报告摘要			等温线									BET比表面积				Langmuir比表面积				BJH孔径分布
多点BET比表面积[m^2/g]：	99.825		序号	吸附相对压力 P/Po	吸附体积 [cc/g]	吸附压力 [KPa]		解吸相对压力 P/Po	解吸体积 [cc/g]	解吸压力 [KPa]		BET比表面积[m^2/g]：	99.825			Langmuir比表面积[m^2/g]：	129.673			BJH（吸附）孔体积分布 dV/dD							BJH（解吸）孔体积分布 dV/dD							BJH（吸附）孔体积分布 dV/dlog(D)							BJH（解吸）孔体积分布 dV/dlog(D)							BJH（吸附）孔面积分布 dA/dD
多点Langmuir比表面积[m^2/g]：	129.673		1	3.177e-05	5.74159	0.00319		0.997887	198.194	100.074		斜率：	0.044197			斜率：	0.033623			序号	孔直径 [nm]	dV/dD [cc/g/nm]	SUM(dV/dD) [cc/g/nm]	dV [cc/g]	SUM(dV) [cc/g]		序号	孔直径 [nm]	dV/dD [cc/g/nm]	SUM(dV/dD) [cc/g/nm]	dV [cc/g]	SUM(dV) [cc/g]		序号	孔直径 [nm]	dV/dlog(D) [cc/g]	SUM(dV/dlog(D)) [cc/g]	dV [cc/g]	SUM(dV) [cc/g]		序号	孔直径 [nm]	dV/dlog(D) [cc/g]	SUM(dV/dlog(D)) [cc/g]	dV [cc/g]	SUM(dV) [cc/g]		序号	孔直径 [nm]
BJH吸附累积比表面积(d>2[nm])[m^2/g]：	58.8558		2	0.00025578	13.5273	0.025687		0.995778	188.829	99.8517		截距：	-0.000521			截距：	0.000207			1	1.93			0.001275	0.001275		1	314.23	0.000106	0.09699	0.020757	0.273349		1	1.93			0.001275	0.001275		1	314.23	0.048802	3.28861	0.020757	0.273349		1	1.93
BJH解吸累积比表面积(d>2[nm])[m^2/g]：	60.1616		3	0.00724166	21.5088	0.727375		0.988855	175.63	99.1299		相关系数：	0.99947			相关系数：	1			2	2.18	0.004884	0.004884	0.001236	0.002511		2	118.01	0.000276	0.096885	0.017883	0.252592		2	2.18	0.023107	0.023107	0.001236	0.002511		2	118.01	0.051817	3.23981	0.017883	0.252592		2	2.18
DR(吸附)微孔比表面积[m^2/g]：	126.565		4	0.0404749	25.8103	4.06554		0.96805	164.488	97.0209		单层吸附量[cc/g]：	22.8956			单层吸附量[cc/g]：	29.7416			3	2.45	0.004546	0.00943	0.00121	0.00372		3	53.31	0.001793	0.096608	0.020598	0.234709		3	2.45	0.024227	0.047334	0.00121	0.00372		3	53.31	0.195465	3.18799	0.020598	0.234709		3	2.45
t-Plot(吸附)外比表面积[m^2/g]：	78.9252		5	0.0951244	27.9314	9.55445		0.954863	152.476	95.6963		BET C值：	-83.9019			Langmuir b值：	0.006165			4	2.73	0.004943	0.014373	0.001409	0.005129		4	41.82	0.004486	0.094815	0.023077	0.214111		4	2.73	0.029478	0.076812	0.001409	0.005129		4	41.82	0.404882	2.99253	0.023077	0.214111		4	2.73
t-Plot(吸附)内比表面积[m^2/g]：	20.8998		6	0.148558	29.2477	14.9204		0.948446	139.536	95.0431										5	3.05	0.004964	0.019338	0.001573	0.006703		5	36.68	0.004719	0.090329	0.023041	0.191033		5	3.05	0.03304	0.109852	0.001573	0.006703		5	36.68	0.371421	2.58765	0.023041	0.191033		5	3.05
αs(吸附)中孔比表面积[m^2/g]：	58.6953		7	0.199544	30.3535	20.0378		0.940664	126.76	94.2761		BET绘图列表				Langmuir绘图列表				6	3.41	0.004857	0.024194	0.001744	0.008447		6	31.8	0.004929	0.08561	0.022432	0.167992		6	3.41	0.036101	0.145953	0.001744	0.008447		6	31.8	0.334375	2.21623	0.022432	0.167992		6	3.41
单点总孔体积(d=549.3[nm],P/Po=0.997887)[cc/g]：	0.306567		8	0.249693	31.3931	25.0791		0.930482	114.443	93.273		序号	相对压力 P/Po	P/Po/[V(1-P/Po)]		序号	相对压力 P/Po	(P/Po)/V		7	3.82	0.004887	0.029082	0.002007	0.010453		7	27.25	0.005522	0.080681	0.022363	0.14556		7	3.82	0.040651	0.186603	0.002007	0.010453		7	27.25	0.31997	1.88185	0.022363	0.14556		7	3.82
BJH吸附累积总孔体积(d>2[nm])[cc/g]：	0.28553		9	0.300392	32.4209	30.1644		0.918058	102.325	91.9915		1	0.095124	0.003764		1	0.040475	0.001568		8	4.3	0.004821	0.033903	0.002312	0.012765		8	23.2	0.006005	0.075159	0.021563	0.123197		8	4.3	0.045035	0.231639	0.002312	0.012765		8	23.2	0.295239	1.56188	0.021563	0.123197		8	4.3
BJH解吸累积总孔体积(d>2[nm])[cc/g]：	0.273349		10	0.349508	33.4853	35.0999		0.902662	90.7767	90.4878		2	0.148558	0.005966		2	0.095124	0.003406		9	4.88	0.004891	0.038794	0.002811	0.015577		9	19.61	0.006404	0.069154	0.020473	0.101634		9	4.88	0.051609	0.283247	0.002811	0.015577		9	19.61	0.264837	1.26664	0.020473	0.101634		9	4.88
单点吸附微孔体积(d<2[nm])[cc/g]：	0.046631		11	0.400438	34.6434	40.2101		0.883547	79.9273	88.5165		3	0.199544	0.008213						10	5.58	0.00486	0.043654	0.003424	0.019001		10	16.41	0.006612	0.06275	0.019453	0.081161		10	5.58	0.058415	0.341662	0.003424	0.019001		10	16.41	0.226703	1.00181	0.019453	0.081161		10	5.58
DR(吸附)微孔体积[cc/g]：	0.044994		12	0.449991	35.8672	45.1878		0.858845	69.6825	86.0462		4	0.249693	0.010601						11	6.46	0.004923	0.048577	0.004335	0.023336		11	13.47	0.006269	0.056137	0.016365	0.061708		11	6.46	0.068128	0.409789	0.004335	0.023336		11	13.47	0.174866	0.775104	0.016365	0.061708		11	6.46
t-Plot(吸附)微孔体积[cc/g]：	0.002558		13	0.500025	37.2283	50.2002		0.824217	60.8965	82.6069										12	7.58	0.004971	0.053548	0.005575	0.028911		12	10.86	0.006269	0.049869	0.013491	0.045342		12	7.58	0.080198	0.489987	0.005575	0.028911		12	10.86	0.140605	0.600238	0.013491	0.045342		12	7.58
αs(吸附)微孔体积[cc/g]：	0.016963		14	0.549072	38.7368	55.1315		0.780306	53.528	78.1715										13	9.08	0.005055	0.058603	0.007551	0.036462		13	8.7	0.005931	0.0436	0.009863	0.031851		13	9.08	0.096696	0.586684	0.007551	0.036462		13	8.7	0.107122	0.459633	0.009863	0.031851		13	9.08
单点平均孔半径(面积为BET比表面积)[nm]：	6.14		15	0.598705	40.507	60.1114		0.725432	47.827	72.6783										14	11.14	0.00525	0.063853	0.010809	0.047272		14	7.04	0.005434	0.037668	0.006289	0.021988		14	11.14	0.121739	0.708423	0.010809	0.047272		14	7.04	0.080638	0.35251	0.006289	0.021988		14	11.14
			16	0.647308	42.5838	64.9874		0.667295	43.8887	66.8709										15	14.1	0.005271	0.069124	0.015646	0.062918		15	5.88	0.004722	0.032235	0.003905	0.015699		15	14.1	0.152442	0.860865	0.015646	0.062918		15	5.88	0.05937	0.271872	0.003905	0.015699		15	14.1
			17	0.695291	45.1256	69.8125		0.61423	41.25	61.517										16	18.62	0.005216	0.07434	0.023584	0.086501		16	5.06	0.004248	0.027512	0.002749	0.011793		16	18.62	0.195298	1.05616	0.023584	0.086501		16	5.06	0.046227	0.212502	0.002749	0.011793		16	18.62
			18	0.741146	48.2832	74.4077		0.560444	39.1772	56.1498										17	26.76	0.005168	0.079508	0.04202	0.128521		17	4.41	0.003986	0.023264	0.002044	0.009044		17	26.76	0.267088	1.32325	0.04202	0.128521		17	4.41	0.038075	0.166275	0.002044	0.009044		17	26.76
			19	0.786311	52.4716	78.9395		0.508584	37.5035	50.954										18	39.2	0.003202	0.082711	0.039858	0.16838		18	3.9	0.003716	0.019278	0.001584	0.007		18	39.2	0.240267	1.56352	0.039858	0.16838		18	3.9	0.031487	0.128201	0.001584	0.007		18	39.2
			20	0.828446	58.3132	83.1613		0.458128	36.0886	45.8855										19	60.27	0.001923	0.084633	0.040507	0.208887		19	3.47	0.003509	0.015562	0.001295	0.005416		19	60.27	0.216866	1.78038	0.040507	0.208887		19	3.47	0.026524	0.096713	0.001295	0.005416		19	60.27
			21	0.867912	66.7388	87.1138		0.407691	34.8225	40.8544										20	133.73	0.000519	0.085153	0.03815	0.247037		20	3.1	0.003339	0.012053	0.001084	0.004121		20	133.73	0.110213	1.8906	0.03815	0.247037		20	3.1	0.022576	0.070189	0.001084	0.004121		20	133.73
			22	0.903059	79.516	90.6295		0.356991	33.6555	35.7627										21	549.3	9.3e-05	0.085245	0.038493	0.28553		21	2.78	0.003271	0.008714	0.00095	0.003036		21	549.3	0.062736	1.95333	0.038493	0.28553		21	2.78	0.019799	0.047613	0.00095	0.003036		21	549.3
			23	0.93668	102.931	93.9847		0.306751	32.5587	30.7246																	22	2.49	0.002675	0.005443	0.000713	0.002087									22	2.49	0.01448	0.027814	0.000713	0.002087
			24	0.956652	125.695	95.9596		0.25667	31.5345	25.713																	23	2.22	0.002768	0.002768	0.000694	0.001374									23	2.22	0.013334	0.013334	0.000694	0.001374
			25	0.973422	149.722	97.6522		0.206675	30.5013	20.7102																	24	1.97			0.00068	0.00068									24	1.97			0.00068	0.00068
			26	0.989983	173.518	99.2948		0.157014	29.4311	15.727
			27	0.997887	198.194	100.074
[truncated: 43 more columns]
