# Supplementary material for: Data-informed discovery of hydrolytic nanozymes
Source: Nat Commun. 2022 Feb 11;13:827. doi: 10.1038/s41467-022-28344-2 (PMC8837776; doi:10.1038/s41467-022-28344-2)
Supplement: Supplementary file 4 — Source Data [file 41467_2022_28344_MOESM4_ESM.zip › Source Data_NCOMMS-21-01890A/Table S6, Figure S8/FA-10-RT.XLSX]

## Sheet: Sheet1
Kubo X1000 分析报告
样品名称：	FA-10-RT		吸附质：	N2
样品重量[g]：	0.1468		吸附质面积[m^2/cc]：	4.36
烘干温度[℃]：	0		原位烘干[分]：	60
烘干时长[时:分]：	00:00:00		启动分析时间：	2019-07-20 14:31:00
检测员：			完成分析时间：	2019-07-20 20:58:00
备注：			分析耗时[时:分]：	06:27:00
报告摘要			等温线									BET比表面积				Langmuir比表面积				BJH孔径分布
多点BET比表面积[m^2/g]：	140.036		序号	吸附相对压力 P/Po	吸附体积 [cc/g]	吸附压力 [KPa]		解吸相对压力 P/Po	解吸体积 [cc/g]	解吸压力 [KPa]		BET比表面积[m^2/g]：	140.036			Langmuir比表面积[m^2/g]：	0			BJH（吸附）孔体积分布 dV/dD							BJH（解吸）孔体积分布 dV/dD							BJH（吸附）孔体积分布 dV/dlog(D)							BJH（解吸）孔体积分布 dV/dlog(D)							BJH（吸附）孔面积分布 dA/dD
多点Langmuir比表面积[m^2/g]：	0		1	2.497e-05	6.10049	0.00252		0.991873	194.701	99.9337		斜率：	0.03199			斜率：	-1.#INF00			序号	孔直径 [nm]	dV/dD [cc/g/nm]	SUM(dV/dD) [cc/g/nm]	dV [cc/g]	SUM(dV) [cc/g]		序号	孔直径 [nm]	dV/dD [cc/g/nm]	SUM(dV/dD) [cc/g/nm]	dV [cc/g]	SUM(dV) [cc/g]		序号	孔直径 [nm]	dV/dlog(D) [cc/g]	SUM(dV/dlog(D)) [cc/g]	dV [cc/g]	SUM(dV) [cc/g]		序号	孔直径 [nm]	dV/dlog(D) [cc/g]	SUM(dV/dlog(D)) [cc/g]	dV [cc/g]	SUM(dV) [cc/g]		序号	孔直径 [nm]
BJH吸附累积比表面积(d>2[nm])[m^2/g]：	32.8924		2	5.902e-05	15.1875	0.005953		0.988359	184.756	99.6175		截距：	-0.000855			截距：	1.#INF00			1	2.06			0.002202	0.002202		1	150.52	0.001239	0.050299	0.024298	0.227477		1	2.06			0.002202	0.002202		1	150.52	0.40081	3.03776	0.024298	0.227477		1	2.06
BJH解吸累积比表面积(d>2[nm])[m^2/g]：	32.6835		3	0.00055716	25.9509	0.056184		0.98552	169.737	99.3217		相关系数：	0.998803			相关系数：	1.#INF00			2	2.32	0.006753	0.006753	0.001757	0.003958		2	130.91	0.002113	0.04906	0.024766	0.203179		2	2.32	0.034074	0.034074	0.001757	0.003958		2	130.91	0.608031	2.63695	0.024766	0.203179		2	2.32
DR(吸附)微孔比表面积[m^2/g]：	211.699		4	0.00858834	36.1108	0.865455		0.984702	154.593	99.2401		单层吸附量[cc/g]：	32.1183			单层吸附量[cc/g]：	0			3	2.6	0.005764	0.012518	0.001583	0.005541		3	119.19	0.001542	0.046947	0.024217	0.178413		3	2.6	0.032633	0.066707	0.001583	0.005541		3	119.19	0.394617	2.02892	0.024217	0.178413		3	2.6
t-Plot(吸附)外比表面积[m^2/g]：	30.0631		5	0.0492478	41.6823	4.9638		0.982395	139.802	98.9894		BET C值：	-36.4025			Langmuir b值：	-1.#IND00			4	2.9	0.004953	0.01747	0.001481	0.007022		4	103.48	0.001767	0.045405	0.024242	0.154196		4	2.9	0.031306	0.098013	0.001481	0.007022		4	103.48	0.392423	1.63431	0.024242	0.154196		4	2.9
t-Plot(吸附)内比表面积[m^2/g]：	109.973		6	0.121057	44.3546	12.2003		0.979569	125.095	98.7494										5	3.23	0.004164	0.021634	0.00139	0.008412		5	89.76	0.001759	0.043638	0.023886	0.129954		5	3.23	0.029351	0.127365	0.00139	0.008412		5	89.76	0.335382	1.24188	0.023886	0.129954		5	3.23
αs(吸附)中孔比表面积[m^2/g]：	27.1719		7	0.17526	45.5767	17.6618		0.976452	110.72	98.3981		BET绘图列表				Langmuir绘图列表				6	3.61	0.003483	0.025118	0.001324	0.009736		6	76.19	0.001592	0.041879	0.023487	0.106068		6	3.61	0.027413	0.154778	0.001324	0.009736		6	76.19	0.251327	0.906502	0.023487	0.106068		6	3.61
单点总孔体积(d=207.4[nm],P/Po=0.991873)[cc/g]：	0.301163		8	0.226412	46.4948	22.8158		0.971247	96.6572	97.8998		序号	相对压力 P/Po	P/Po/[V(1-P/Po)]		序号	相对压力 P/Po	(P/Po)/V		7	4.05	0.002928	0.028046	0.001298	0.011034		7	61.44	0.001369	0.040286	0.022572	0.082581		7	4.05	0.025813	0.180591	0.001298	0.011034		7	61.44	0.166265	0.655176	0.022572	0.082581		7	4.05
BJH吸附累积总孔体积(d>2[nm])[cc/g]：	0.24311		9	0.276754	47.2893	27.8843		0.963112	83.2437	97.0319		1	0.121057	0.003105		1	0.049248	0.001182		8	4.58	0.002528	0.030574	0.001331	0.012365		8	44.94	0.001193	0.038918	0.019897	0.060009		8	4.58	0.025106	0.205697	0.001331	0.012365		8	44.94	0.098793	0.48891	0.019897	0.060009		8	4.58
BJH解吸累积总孔体积(d>2[nm])[cc/g]：	0.227477		10	0.326487	48.0385	32.8946		0.943455	71.2936	95.0943		2	0.17526	0.004663						9	5.24	0.001935	0.032509	0.001269	0.013634		9	28.27	0.001169	0.037725	0.013712	0.040111		9	5.24	0.021841	0.227539	0.001269	0.013634		9	28.27	0.058883	0.390117	0.013712	0.040111		9	5.24
单点吸附微孔体积(d<2[nm])[cc/g]：	0.070907		11	0.376135	48.771	37.8945		0.8998	62.6931	90.7153		3	0.226412	0.006295						10	6.05	0.00166	0.034169	0.001357	0.014991		10	16.53	0.001199	0.036556	0.006851	0.026399		10	6.05	0.021543	0.249082	0.001357	0.014991		10	16.53	0.037224	0.331234	0.006851	0.026399		10	6.05
DR(吸附)微孔体积[cc/g]：	0.075259		12	0.4257	49.4942	42.8852		0.828952	57.9177	83.5703		4	0.276754	0.008092						11	7.1	0.001474	0.035644	0.001539	0.016531		11	10.82	0.001197	0.035356	0.002884	0.019548		11	7.1	0.022276	0.271358	0.001539	0.016531		11	10.82	0.026366	0.29401	0.002884	0.019548		11	7.1
t-Plot(吸附)微孔体积[cc/g]：	0.056608		13	0.475235	50.2202	47.878		0.770959	55.8023	77.6877										12	8.51	0.001359	0.037003	0.001916	0.018446		12	8.41	0.001223	0.03416	0.001779	0.016664		12	8.51	0.024351	0.295708	0.001916	0.018446		12	8.41	0.02157	0.267644	0.001779	0.016664		12	8.51
αs(吸附)微孔体积[cc/g]：	0.060152		14	0.525052	50.9684	52.8922		0.71861	54.4445	72.4412										13	10.55	0.001231	0.038234	0.002516	0.020962		13	6.96	0.001289	0.032937	0.001337	0.014885		13	10.55	0.026918	0.322627	0.002516	0.020962		13	6.96	0.019071	0.246073	0.001337	0.014885		13	10.55
单点平均孔半径(面积为BET比表面积)[nm]：	4.3		15	0.574513	51.76	57.8769		0.668517	53.4043	67.3975										14	13.74	0.001074	0.039308	0.003427	0.024389		14	5.92	0.001568	0.031648	0.001242	0.013548		14	13.74	0.029877	0.352503	0.003427	0.024389		14	5.92	0.019911	0.227002	0.001242	0.013548		14	13.74
			16	0.626051	52.5912	63.0654		0.617437	52.4703	62.2447										15	19.12	0.001029	0.040337	0.005537	0.029926		15	5.13	0.001792	0.03008	0.001107	0.012306		15	19.12	0.038572	0.391075	0.005537	0.029926		15	5.13	0.019863	0.207091	0.001107	0.012306		15	19.12
			17	0.674924	53.4887	67.9934		0.568154	51.6616	57.3083										16	28.97	0.00106	0.041397	0.010434	0.040361		16	4.51	0.002261	0.028288	0.001153	0.011199		16	28.97	0.057854	0.448929	0.010434	0.040361		16	4.51	0.022135	0.187228	0.001153	0.011199		16	28.97
			18	0.72398	54.5273	72.9335		0.519331	50.8861	52.3523										17	49.45	0.001245	0.042642	0.02551	0.065871		17	4	0.002645	0.026027	0.001154	0.010046		17	49.45	0.109831	0.55876	0.02551	0.065871		17	4	0.023018	0.165093	0.001154	0.010046		17	49.45
			19	0.771976	55.8007	77.7922		0.469816	50.1411	47.3669										18	90.21	0.001061	0.043703	0.043246	0.109117		18	3.56	0.003191	0.023381	0.001199	0.008892		18	90.21	0.165647	0.724407	0.043246	0.109117		18	3.56	0.02479	0.142076	0.001199	0.008892		18	90.21
			20	0.820246	57.4671	82.6392		0.419728	49.4071	42.3297										19	131.79	0.001086	0.044789	0.045144	0.154261		19	3.19	0.003812	0.02019	0.001255	0.007693		19	131.79	0.274218	0.998626	0.045144	0.154261		19	3.19	0.026521	0.117285	0.001255	0.007693		19	131.79
			21	0.866365	59.7156	87.2853		0.370292	48.6848	37.3314										20	162.02	0.00148	0.046269	0.044727	0.198988		20	2.86	0.004603	0.016378	0.001356	0.006439		20	162.02	0.498703	1.49733	0.044727	0.198988		20	2.86	0.028725	0.090764	0.001356	0.006439		20	162.02
			22	0.908323	63.2207	91.5128		0.32046	47.9477	32.3052										21	207.44	0.000972	0.04724	0.044122	0.24311		21	2.57	0.005385	0.011775	0.001442	0.005083		21	207.44	0.411182	1.90851	0.044122	0.24311		21	2.57	0.03012	0.06204	0.001442	0.005083		21	207.44
			23	0.942729	69.5904	94.9783		0.271261	47.2026	27.3451																	22	2.3	0.00639	0.00639	0.00161	0.003641									22	2.3	0.031919	0.031919	0.00161	0.003641
			24	0.968771	85.0095	97.6041		0.222018	46.4159	22.3831																	23	2.05			0.00203	0.00203									23	2.05			0.00203	0.00203
			25	0.983303	111.588	99.0716		0.172463	45.5136	17.3877
			26	0.986749	139.364	99.4072
			27	0.989076	167.081	99.654
			28	0.991873	194.701	99.9337
[truncated: 43 more columns]
