# Supplementary material for: Data-informed discovery of hydrolytic nanozymes
Source: Nat Commun. 2022 Feb 11;13:827. doi: 10.1038/s41467-022-28344-2 (PMC8837776; doi:10.1038/s41467-022-28344-2)
Supplement: Supplementary file 4 — Source Data [file 41467_2022_28344_MOESM4_ESM.zip › Source Data_NCOMMS-21-01890A/Table S6, Figure S8/FA-100-RT.XLSX]

## Sheet: Sheet1
Kubo X1000 分析报告
样品名称：	190724-3		吸附质：	N2
样品重量[g]：	0.1901		吸附质面积[m^2/cc]：	4.36
烘干温度[℃]：	0		原位烘干[分]：	60
烘干时长[时:分]：	00:00:00		启动分析时间：	2019-07-24 10:29:00
检测员：			完成分析时间：	2019-07-24 14:05:00
备注：			分析耗时[时:分]：	03:35:00
报告摘要			等温线									BET比表面积				Langmuir比表面积				BJH孔径分布
多点BET比表面积[m^2/g]：	44.7868		序号	吸附相对压力 P/Po	吸附体积 [cc/g]	吸附压力 [KPa]		解吸相对压力 P/Po	解吸体积 [cc/g]	解吸压力 [KPa]		BET比表面积[m^2/g]：	44.7868			Langmuir比表面积[m^2/g]：	65.2142			BJH（吸附）孔体积分布 dV/dD							BJH（解吸）孔体积分布 dV/dD							BJH（吸附）孔体积分布 dV/dlog(D)							BJH（解吸）孔体积分布 dV/dlog(D)							BJH（吸附）孔面积分布 dA/dD
多点Langmuir比表面积[m^2/g]：	65.2142		1	2.983e-05	5.062	0.003011		0.995132	29.8472	100.305		斜率：	0.100242			斜率：	0.066857			序号	孔直径 [nm]	dV/dD [cc/g/nm]	SUM(dV/dD) [cc/g/nm]	dV [cc/g]	SUM(dV) [cc/g]		序号	孔直径 [nm]	dV/dD [cc/g/nm]	SUM(dV/dD) [cc/g/nm]	dV [cc/g]	SUM(dV) [cc/g]		序号	孔直径 [nm]	dV/dlog(D) [cc/g]	SUM(dV/dlog(D)) [cc/g]	dV [cc/g]	SUM(dV) [cc/g]		序号	孔直径 [nm]	dV/dlog(D) [cc/g]	SUM(dV/dlog(D)) [cc/g]	dV [cc/g]	SUM(dV) [cc/g]		序号	孔直径 [nm]
BJH吸附累积比表面积(d>2[nm])[m^2/g]：	6.1836		2	9.278e-05	12.0894	0.00937		0.992721	26.0583	100.055		截距：	-0.002892			截距：	4.6e-05			1	1.89			0.000188	0.000188		1	153.53	9e-05	0.010519	0.011248	0.01935		1	1.89			0.000188	0.000188		1	153.53	0.015546	0.118841	0.011248	0.01935		1	1.89
BJH解吸累积比表面积(d>2[nm])[m^2/g]：	5.9001		3	0.0342866	14.6649	3.46229		0.952333	18.9469	96.0206		相关系数：	0.997771			相关系数：	1			2	2.14	0.00088	0.00088	0.000221	0.00041		2	29.02	0.000115	0.010428	0.001764	0.008101		2	2.14	0.00407	0.00407	0.000221	0.00041		2	29.02	0.005403	0.103295	0.001764	0.008101		2	2.14
DR(吸附)微孔比表面积[m^2/g]：	65.6535		4	0.0890028	14.8434	8.98561		0.867346	17.8783	87.4364		单层吸附量[cc/g]：	10.2722			单层吸附量[cc/g]：	14.9574			3	2.4	0.001001	0.001881	0.000263	0.000672		3	13.68	0.000217	0.010313	0.000729	0.006337		3	2.4	0.005225	0.009295	0.000263	0.000672		3	13.68	0.005972	0.097892	0.000729	0.006337		3	2.4
t-Plot(吸附)外比表面积[m^2/g]：	4.861		5	0.139621	14.9499	14.097		0.816545	17.4936	82.3179		BET C值：	-33.666			Langmuir b值：	0.000684			4	2.68	0.001112	0.002992	0.000315	0.000987		4	10.33	0.000322	0.010096	0.000655	0.005608		4	2.68	0.0065	0.015795	0.000315	0.000987		4	10.33	0.006879	0.09192	0.000655	0.005608		4	2.68
t-Plot(吸附)内比表面积[m^2/g]：	39.9258		6	0.190382	15.0524	19.223		0.76655	17.1674	77.239										5	2.99	0.001085	0.004077	0.000338	0.001325		5	8.29	0.00045	0.009774	0.000621	0.004952		5	2.99	0.007084	0.022879	0.000338	0.001325		5	8.29	0.007861	0.085041	0.000621	0.004952		5	2.99
αs(吸附)中孔比表面积[m^2/g]：	8.1952		7	0.240774	15.1592	24.3111		0.716194	16.873	72.1677		BET绘图列表				Langmuir绘图列表				6	3.35	0.001122	0.0052	0.000395	0.00172		6	6.91	0.000555	0.009323	0.000558	0.004332		6	3.35	0.008186	0.031065	0.000395	0.00172		6	6.91	0.008183	0.077179	0.000558	0.004332		6	3.35
单点总孔体积(d=253.7[nm],P/Po=0.995132)[cc/g]：	0.046168		8	0.291065	15.2757	29.3902		0.667431	16.6187	67.241		序号	相对压力 P/Po	P/Po/[V(1-P/Po)]		序号	相对压力 P/Po	(P/Po)/V		7	3.75	0.001033	0.006233	0.000417	0.002137		7	5.91	0.000678	0.008768	0.000531	0.003774		7	3.75	0.008435	0.0395	0.000417	0.002137		7	5.91	0.008607	0.068996	0.000531	0.003774		7	3.75
BJH吸附累积总孔体积(d>2[nm])[cc/g]：	0.025449		9	0.341382	15.407	34.4689		0.617458	16.3841	62.2168		1	0.089003	0.006582		1	0.034287	0.002338		8	4.22	0.000963	0.007196	0.000454	0.002591		8	5.13	0.000779	0.00809	0.000484	0.003243		8	4.22	0.008828	0.048329	0.000454	0.002591		8	5.13	0.008626	0.060389	0.000484	0.003243		8	4.22
BJH解吸累积总孔体积(d>2[nm])[cc/g]：	0.01935		10	0.391429	15.5471	39.522		0.567972	16.1755	57.2216		2	0.139621	0.010855		2	0.089003	0.005996		9	4.79	0.00083	0.008026	0.000473	0.003064		9	4.51	0.000893	0.007311	0.000459	0.002759		9	4.79	0.008603	0.056932	0.000473	0.003064		9	4.51	0.008726	0.051764	0.000459	0.002759		9	4.79
单点吸附微孔体积(d<2[nm])[cc/g]：	0.023282		11	0.442065	15.7081	44.6403		0.518543	15.9828	52.2331		3	0.190382	0.015622						10	5.49	0.000712	0.008738	0.000495	0.003559		10	3.99	0.001014	0.006418	0.000439	0.0023		10	5.49	0.008414	0.065346	0.000495	0.003559		10	3.99	0.008806	0.043038	0.000439	0.0023		10	5.49
DR(吸附)微孔体积[cc/g]：	0.02334		12	0.491868	15.8795	49.6731		0.468613	15.8023	47.1966		4	0.240774	0.02092						11	6.37	0.000623	0.009361	0.000548	0.004108		11	3.56	0.001081	0.005404	0.000401	0.001861		11	6.37	0.008486	0.073832	0.000548	0.004108		11	3.56	0.008388	0.034232	0.000401	0.001861		11	6.37
t-Plot(吸附)微孔体积[cc/g]：	0.021809		13	0.54201	16.0687	54.7292		0.419501	15.6395	42.2539		5	0.291065	0.026877						12	7.54	0.000495	0.009856	0.000583	0.004691		12	3.19	0.001149	0.004323	0.000379	0.001459		12	7.54	0.007915	0.081748	0.000583	0.004691		12	3.19	0.00799	0.025844	0.000379	0.001459		12	7.54
αs(吸附)微孔体积[cc/g]：	0.01897		14	0.59247	16.2716	59.821		0.370021	15.4872	37.2629										13	9.22	0.000385	0.010242	0.000644	0.005335		13	2.86	0.001117	0.003174	0.00033	0.001081		13	9.22	0.007411	0.089159	0.000644	0.005335		13	2.86	0.006963	0.017855	0.00033	0.001081		13	9.22
单点平均孔半径(面积为BET比表面积)[nm]：	2.06		15	0.641683	16.4889	64.7893		0.32002	15.3513	32.2272										14	11.78	0.00027	0.010512	0.000694	0.006028		14	2.56	0.001079	0.002057	0.000292	0.000751		14	11.78	0.006498	0.095656	0.000694	0.006028		14	2.56	0.006024	0.010892	0.000292	0.000751		14	11.78
			16	0.691512	16.7365	69.8471		0.270567	15.2282	27.2478										15	16.34	0.000187	0.010699	0.00085	0.006879		15	2.29	0.000978	0.000978	0.000249	0.000459		15	16.34	0.005996	0.101652	0.00085	0.006879		15	2.29	0.004868	0.004868	0.000249	0.000459		15	16.34
			17	0.741519	17.0099	74.9033		0.220433	15.1161	22.203										16	26.83	9.7e-05	0.010795	0.001013	0.007892		16	2.04			0.00021	0.00021		16	26.83	0.004703	0.106355	0.001013	0.007892		16	2.04			0.00021	0.00021		16	26.83
			18	0.791945	17.3245	79.9892		0.170702	15.0127	17.191										17	73.59	5.8e-05	0.010853	0.002701	0.010593									17	73.59	0.006163	0.112517	0.002701	0.010593									17	73.59
			19	0.842059	17.6816	85.0491														18	253.72	8.2e-05	0.010935	0.014856	0.025449									18	253.72	0.027638	0.140156	0.014856	0.025449									18	253.72
			20	0.892242	18.1438	90.0533
			21	0.940915	18.7382	94.8871
			22	0.982688	20.4207	99.0804
			23	0.995132	29.8472	100.305
[truncated: 43 more columns]
