# Supplementary material for: Data-informed discovery of hydrolytic nanozymes
Source: Nat Commun. 2022 Feb 11;13:827. doi: 10.1038/s41467-022-28344-2 (PMC8837776; doi:10.1038/s41467-022-28344-2)
Supplement: Supplementary file 4 — Source Data [file 41467_2022_28344_MOESM4_ESM.zip › Source Data_NCOMMS-21-01890A/Table S6, Figure S8/FA-20-RT-2nd synthesized.XLSX]

## Sheet: Sheet1
Kubo X1000 分析报告
样品名称：	190725-1		吸附质：	N2
样品重量[g]：	0.071		吸附质面积[m^2/cc]：	4.36
烘干温度[℃]：	0		原位烘干[分]：	60
烘干时长[时:分]：	00:00:00		启动分析时间：	2019-07-25 11:28:00
检测员：			完成分析时间：	2019-07-25 15:35:00
备注：			分析耗时[时:分]：	04:07:00
报告摘要			等温线									BET比表面积				Langmuir比表面积				BJH孔径分布
多点BET比表面积[m^2/g]：	120.434		序号	吸附相对压力 P/Po	吸附体积 [cc/g]	吸附压力 [KPa]		解吸相对压力 P/Po	解吸体积 [cc/g]	解吸压力 [KPa]		BET比表面积[m^2/g]：	120.434			Langmuir比表面积[m^2/g]：	170.691			BJH（吸附）孔体积分布 dV/dD							BJH（解吸）孔体积分布 dV/dD							BJH（吸附）孔体积分布 dV/dlog(D)							BJH（解吸）孔体积分布 dV/dlog(D)							BJH（吸附）孔面积分布 dA/dD
多点Langmuir比表面积[m^2/g]：	170.691		1	2.683e-05	12.2705	0.002713		0.998951	146.003	101.209		斜率：	0.037114			斜率：	0.025543			序号	孔直径 [nm]	dV/dD [cc/g/nm]	SUM(dV/dD) [cc/g/nm]	dV [cc/g]	SUM(dV) [cc/g]		序号	孔直径 [nm]	dV/dD [cc/g/nm]	SUM(dV/dD) [cc/g/nm]	dV [cc/g]	SUM(dV) [cc/g]		序号	孔直径 [nm]	dV/dlog(D) [cc/g]	SUM(dV/dlog(D)) [cc/g]	dV [cc/g]	SUM(dV) [cc/g]		序号	孔直径 [nm]	dV/dlog(D) [cc/g]	SUM(dV/dlog(D)) [cc/g]	dV [cc/g]	SUM(dV) [cc/g]		序号	孔直径 [nm]
BJH吸附累积比表面积(d>2[nm])[m^2/g]：	19.6655		2	0.00052522	29.9182	0.053222		0.992136	124.908	100.58		截距：	-0.000912			截距：	3.9e-05			1	2.1			0.000857	0.000857		1	205.28	0.0006	0.031311	0.047827	0.140174		1	2.1			0.000857	0.000857		1	205.28	0.223833	0.70564	0.047827	0.140174		1	2.1
BJH解吸累积比表面积(d>2[nm])[m^2/g]：	20.7854		3	0.0297467	37.2586	3.01469		0.988258	94.9323	100.098		相关系数：	0.997846			相关系数：	1			2	2.36	0.002883	0.002883	0.000752	0.001609		2	125.51	0.000649	0.030711	0.044093	0.092347		2	2.36	0.014787	0.014787	0.000752	0.001609		2	125.51	0.130132	0.481807	0.044093	0.092347		2	2.36
DR(吸附)微孔比表面积[m^2/g]：	172.752		4	0.080666	38.4302	8.17618		0.977088	67.5857	98.9473		单层吸附量[cc/g]：	27.6224			单层吸附量[cc/g]：	39.1493			3	2.64	0.003239	0.006122	0.000911	0.00252		3	57.52	0.000679	0.030062	0.024327	0.048254		3	2.64	0.018639	0.033426	0.000911	0.00252		3	57.52	0.057443	0.351675	0.024327	0.048254		3	2.64
t-Plot(吸附)外比表面积[m^2/g]：	17.9211		5	0.132113	39.0278	13.393		0.930083	52.5374	94.2095		BET C值：	-39.7128			Langmuir b值：	0.00151			4	2.95	0.003138	0.00926	0.00097	0.00349		4	21.69	0.000667	0.029383	0.006209	0.023927		4	2.95	0.020187	0.053612	0.00097	0.00349		4	21.69	0.02549	0.294231	0.006209	0.023927		4	2.95
t-Plot(吸附)内比表面积[m^2/g]：	102.513		6	0.182687	39.4858	18.521		0.851267	48.5836	86.266										5	3.3	0.003139	0.012399	0.00108	0.004571		5	12.38	0.00088	0.028717	0.002513	0.017718		5	3.3	0.022551	0.076164	0.00108	0.004571		5	12.38	0.022075	0.268742	0.002513	0.017718		5	3.3
αs(吸附)中孔比表面积[m^2/g]：	26.2054		7	0.233408	39.8937	23.6674		0.799809	47.1062	80.9967		BET绘图列表				Langmuir绘图列表				6	3.69	0.002924	0.015323	0.001152	0.005723		6	9.53	0.001115	0.027837	0.001983	0.015205		6	3.69	0.023486	0.09965	0.001152	0.005723		6	9.53	0.022089	0.246666	0.001983	0.015205		6	3.69
单点总孔体积(d=1004.6[nm],P/Po=0.998951)[cc/g]：	0.225837		8	0.283661	40.27	28.7615		0.748443	45.9778	75.8549		序号	相对压力 P/Po	P/Po/[V(1-P/Po)]		序号	相对压力 P/Po	(P/Po)/V		7	4.15	0.002799	0.018121	0.001299	0.007022		7	7.75	0.001338	0.026722	0.001647	0.013223		7	4.15	0.025241	0.124891	0.001299	0.007022		7	7.75	0.021911	0.224577	0.001647	0.013223		7	4.15
BJH吸附累积总孔体积(d>2[nm])[cc/g]：	0.172541		9	0.334642	40.6935	33.9217		0.699084	45.0744	70.8195		1	0.080666	0.002283		1	0.029747	0.000798		8	4.71	0.002331	0.020452	0.001291	0.008314		8	6.52	0.001672	0.025384	0.001537	0.011576		8	4.71	0.023747	0.148638	0.001291	0.008314		8	6.52	0.023279	0.202667	0.001537	0.011576		8	4.71
BJH解吸累积总孔体积(d>2[nm])[cc/g]：	0.140174		10	0.384756	41.1373	39.0112		0.648457	44.2605	65.673		2	0.132113	0.0039		2	0.080666	0.002099		9	5.39	0.002224	0.022676	0.001517	0.009831		9	5.6	0.001945	0.023712	0.00139	0.010039		9	5.39	0.025812	0.17445	0.001517	0.009831		9	5.6	0.023436	0.179388	0.00139	0.010039		9	5.39
单点吸附微孔体积(d<2[nm])[cc/g]：	0.061168		11	0.434759	41.6238	44.082		0.599672	43.5511	60.69		3	0.182687	0.005661						10	6.25	0.001809	0.024485	0.001549	0.01138		10	4.88	0.002217	0.021767	0.001279	0.008649		10	6.25	0.024191	0.198641	0.001549	0.01138		10	4.88	0.023418	0.155952	0.001279	0.008649		10	6.25
DR(吸附)微孔体积[cc/g]：	0.061414		12	0.484847	42.1473	49.1601		0.549112	42.9051	55.6126		4	0.233408	0.007632						11	7.39	0.001553	0.026038	0.001779	0.013159		11	4.31	0.002441	0.01955	0.00116	0.00737		11	7.39	0.024328	0.222969	0.001779	0.013159		11	4.31	0.022836	0.132533	0.00116	0.00737		11	7.39
t-Plot(吸附)微孔体积[cc/g]：	0.054273		13	0.53547	42.7385	54.2934		0.50097	42.3356	50.7026		5	0.283661	0.009833						12	8.98	0.001189	0.027227	0.001891	0.015051		12	3.83	0.002712	0.017109	0.001113	0.00621		12	8.98	0.022342	0.245311	0.001891	0.015051		12	3.83	0.022616	0.109698	0.001113	0.00621		12	8.98
αs(吸附)微孔体积[cc/g]：	0.047513		14	0.585376	43.3478	59.3588		0.451055	41.7941	45.6646										13	11.37	0.001004	0.028231	0.002393	0.017443		13	3.42	0.002842	0.014397	0.001013	0.005096		13	11.37	0.023418	0.268729	0.002393	0.017443		13	3.42	0.021191	0.087082	0.001013	0.005096		13	11.37
单点平均孔半径(面积为BET比表面积)[nm]：	3.75		15	0.635999	44.0676	64.4717		0.401735	41.3025	40.6644										14	15.42	0.000728	0.028958	0.002948	0.020391		14	3.06	0.002936	0.011555	0.000932	0.004083		14	15.42	0.022262	0.290991	0.002948	0.020391		14	3.06	0.019616	0.06589	0.000932	0.004083		14	15.42
			16	0.685136	44.8283	69.4726		0.351668	40.8443	35.5969										15	24.01	0.000574	0.029532	0.004931	0.025322		15	2.75	0.002946	0.008619	0.000843	0.00315		15	24.01	0.025623	0.316614	0.004931	0.025322		15	2.75	0.017639	0.046274	0.000843	0.00315		15	24.01
			17	0.736409	45.7329	74.6281		0.301795	40.4206	30.536										16	47.38	0.000525	0.030057	0.01227	0.037592		16	2.46	0.002742	0.005673	0.000725	0.002308		16	47.38	0.041573	0.358187	0.01227	0.037592		16	2.46	0.014678	0.028635	0.000725	0.002308		16	47.38
			18	0.785487	46.7316	79.6265		0.251902	40.0322	25.4844										17	126.71	0.000562	0.03062	0.044624	0.082216		17	2.2	0.002931	0.002931	0.000732	0.001583		17	126.71	0.104451	0.462638	0.044624	0.082216		17	2.2	0.013957	0.013957	0.000732	0.001583		17	126.71
			19	0.835296	48.0341	84.6722		0.201785	39.6394	20.4263										18	1004.64	0.000103	0.030722	0.090325	0.172541		18	1.95			0.000851	0.000851		18	1004.64	0.100452	0.563089	0.090325	0.172541		18	1.95			0.000851	0.000851		18	1004.64
			20	0.884117	49.7137	89.6341		0.15234	39.211	15.4203
			21	0.932007	52.6206	94.4377
			22	0.969381	60.019	98.2085
			23	0.98974	87.8527	100.254
			24	0.998951	146.003	101.209
[truncated: 43 more columns]
