# Supplementary material for: Data-informed discovery of hydrolytic nanozymes
Source: Nat Commun. 2022 Feb 11;13:827. doi: 10.1038/s41467-022-28344-2 (PMC8837776; doi:10.1038/s41467-022-28344-2)
Supplement: Supplementary file 4 — Source Data [file 41467_2022_28344_MOESM4_ESM.zip › Source Data_NCOMMS-21-01890A/Table S6, Figure S8/FA-5.0-RT.XLSX]

## Sheet: Sheet1
Kubo X1000 分析报告
样品名称：	FA-5-RT		吸附质：	N2
样品重量[g]：	0.1615		吸附质面积[m^2/cc]：	4.36
烘干温度[℃]：	0		原位烘干[分]：	60
烘干时长[时:分]：	00:00:00		启动分析时间：	2019-07-19 15:21:00
检测员：			完成分析时间：	2019-07-19 21:52:00
备注：			分析耗时[时:分]：	06:31:00
报告摘要			等温线									BET比表面积				Langmuir比表面积				BJH孔径分布
多点BET比表面积[m^2/g]：	144.408		序号	吸附相对压力 P/Po	吸附体积 [cc/g]	吸附压力 [KPa]		解吸相对压力 P/Po	解吸体积 [cc/g]	解吸压力 [KPa]		BET比表面积[m^2/g]：	144.408			Langmuir比表面积[m^2/g]：	0			BJH（吸附）孔体积分布 dV/dD							BJH（解吸）孔体积分布 dV/dD							BJH（吸附）孔体积分布 dV/dlog(D)							BJH（解吸）孔体积分布 dV/dlog(D)							BJH（吸附）孔面积分布 dA/dD
多点Langmuir比表面积[m^2/g]：	0		1	2.281e-05	5.69831	0.002296		0.990073	166.191	99.8108		斜率：	0.030855			斜率：	1.#INF00			序号	孔直径 [nm]	dV/dD [cc/g/nm]	SUM(dV/dD) [cc/g/nm]	dV [cc/g]	SUM(dV) [cc/g]		序号	孔直径 [nm]	dV/dD [cc/g/nm]	SUM(dV/dD) [cc/g/nm]	dV [cc/g]	SUM(dV) [cc/g]		序号	孔直径 [nm]	dV/dlog(D) [cc/g]	SUM(dV/dlog(D)) [cc/g]	dV [cc/g]	SUM(dV) [cc/g]		序号	孔直径 [nm]	dV/dlog(D) [cc/g]	SUM(dV/dlog(D)) [cc/g]	dV [cc/g]	SUM(dV) [cc/g]		序号	孔直径 [nm]
BJH吸附累积比表面积(d>2[nm])[m^2/g]：	36.9481		2	5.571e-05	14.1446	0.005611		0.986983	156.827	99.4725		截距：	-0.000662			截距：	-1.#INF00			1	1.99			0.002264	0.002264		1	134.47	0.000829	0.049547	0.022628	0.185064		1	1.99			0.002264	0.002264		1	134.47	0.229712	1.70251	0.022628	0.185064		1	1.99
BJH解吸累积比表面积(d>2[nm])[m^2/g]：	34.7524		3	0.00043118	24.2592	0.043427		0.983698	142.906	99.1471		相关系数：	0.998789			相关系数：	1.#INF00			2	2.25	0.006492	0.006492	0.001694	0.003958		2	107.18	0.001017	0.048718	0.022464	0.162436		2	2.25	0.03163	0.03163	0.001694	0.003958		2	107.18	0.224037	1.47279	0.022464	0.162436		2	2.25
DR(吸附)微孔比表面积[m^2/g]：	218.619		4	0.00553135	34.4914	0.557097		0.979285	129.222	98.735		单层吸附量[cc/g]：	33.121			单层吸附量[cc/g]：	0			3	2.52	0.005732	0.012224	0.001566	0.005524		3	85.09	0.001325	0.047701	0.022219	0.139972		3	2.52	0.031456	0.063086	0.001566	0.005524		3	85.09	0.233112	1.24876	0.022219	0.139972		3	2.52
t-Plot(吸附)外比表面积[m^2/g]：	39.3572		5	0.0378948	41.0077	3.81897		0.97386	115.853	98.2086		BET C值：	-45.5874			Langmuir b值：	-1.#IND00			4	2.82	0.004775	0.016999	0.001411	0.006935		4	68.32	0.001476	0.046376	0.022321	0.117753		4	2.82	0.02933	0.092417	0.001411	0.006935		4	68.32	0.205477	1.01564	0.022321	0.117753		4	2.82
t-Plot(吸附)内比表面积[m^2/g]：	105.05		6	0.103207	44.111	10.3979		0.967525	102.614	97.6016										5	3.15	0.004622	0.021621	0.001518	0.008453		5	53.2	0.001528	0.0449	0.021202	0.095432		5	3.15	0.031707	0.124123	0.001518	0.008453		5	53.2	0.161539	0.810168	0.021202	0.095432		5	3.15
αs(吸附)中孔比表面积[m^2/g]：	33.1952		7	0.159797	45.5047	16.0984		0.955642	90.1241	96.4103		BET绘图列表				Langmuir绘图列表				6	3.51	0.005394	0.027015	0.001976	0.010429		6	39.32	0.001733	0.043372	0.01955	0.07423		6	3.51	0.041314	0.165437	0.001976	0.010429		6	39.32	0.133157	0.648629	0.01955	0.07423		6	3.51
单点总孔体积(d=173.2[nm],P/Po=0.990073)[cc/g]：	0.257064		8	0.211555	46.4762	21.3147		0.939168	78.8124	94.7352		序号	相对压力 P/Po	P/Po/[V(1-P/Po)]		序号	相对压力 P/Po	(P/Po)/V		7	3.94	0.003055	0.03007	0.001319	0.011748		7	28.04	0.001807	0.041639	0.016648	0.05468		7	3.94	0.026196	0.191634	0.001319	0.011748		7	28.04	0.09627	0.515473	0.016648	0.05468		7	3.94
BJH吸附累积总孔体积(d>2[nm])[cc/g]：	0.200716		9	0.263052	47.2921	26.5031		0.908922	69.1511	91.6778		1	0.103207	0.002609		1	0.037895	0.000924		8	4.46	0.00261	0.032679	0.001351	0.013099		8	18.83	0.001842	0.039831	0.011524	0.038032		8	4.46	0.025228	0.216862	0.001351	0.013099		8	18.83	0.065699	0.419202	0.011524	0.038032		8	4.46
BJH解吸累积总孔体积(d>2[nm])[cc/g]：	0.185064		10	0.313319	48.0661	31.5698		0.859664	62.3052	86.7124		2	0.159797	0.00418						9	5.08	0.002341	0.03502	0.00145	0.014549		9	12.57	0.00195	0.03799	0.006817	0.026508		9	5.08	0.025685	0.242547	0.00145	0.014549		9	12.57	0.048193	0.353503	0.006817	0.026508		9	5.08
单点吸附微孔体积(d<2[nm])[cc/g]：	0.071264		11	0.363856	48.8103	36.6554		0.791217	58.001	79.7855		3	0.211555	0.005773						10	5.85	0.002073	0.037094	0.001593	0.016141		10	9.08	0.001799	0.03604	0.003163	0.019691		10	5.85	0.026047	0.268594	0.001593	0.016141		10	9.08	0.033829	0.30531	0.003163	0.019691		10	5.85
DR(吸附)微孔体积[cc/g]：	0.077719		12	0.413892	49.5977	41.6922		0.733938	55.906	74.0446		4	0.263052	0.007548						11	6.84	0.001888	0.038981	0.001873	0.018014		11	7.32	0.001776	0.034241	0.002046	0.016527		11	6.84	0.027524	0.296118	0.001873	0.018014		11	7.32	0.027515	0.271482	0.002046	0.016527		11	6.84
t-Plot(吸附)微孔体积[cc/g]：	0.049451		13	0.462731	50.5357	46.6128		0.682051	54.5067	68.8139										12	8.18	0.001739	0.04072	0.002329	0.020343		12	6.17	0.001888	0.032465	0.00162	0.014481		12	8.18	0.029994	0.326111	0.002329	0.020343		12	6.17	0.024908	0.243967	0.00162	0.014481		12	8.18
αs(吸附)微孔体积[cc/g]：	0.056359		14	0.514212	51.3215	51.7968		0.630716	53.379	63.6283										13	10.07	0.001687	0.042407	0.003181	0.023523		13	5.31	0.002017	0.030577	0.001355	0.012861		13	10.07	0.035308	0.36142	0.003181	0.023523		13	5.31	0.023072	0.219059	0.001355	0.012861		13	10.07
单点平均孔半径(面积为BET比表面积)[nm]：	3.56		15	0.564447	52.1454	56.8534		0.580055	52.4272	58.4911										14	12.83	0.001649	0.044056	0.004555	0.028079		14	4.64	0.002298	0.028559	0.001244	0.011506		14	12.83	0.043259	0.404678	0.004555	0.028079		14	4.64	0.023079	0.195987	0.001244	0.011506		14	12.83
			16	0.614255	53.0449	61.8802		0.529196	51.5672	53.3928										15	17.27	0.001623	0.045678	0.007203	0.035281		15	4.1	0.002539	0.026262	0.001138	0.010262		15	17.27	0.055813	0.460491	0.007203	0.035281		15	4.1	0.022615	0.172908	0.001138	0.010262		15	17.27
			17	0.663821	54.0509	66.8916		0.479901	50.7978	48.4021										16	24.77	0.00166	0.047338	0.012459	0.047741		16	3.65	0.004136	0.023723	0.001608	0.009125		16	24.77	0.079493	0.539984	0.012459	0.047741		16	3.65	0.032867	0.150293	0.001608	0.009125		16	24.77
			18	0.713405	55.2375	71.9041		0.430165	49.9102	43.3971										17	40.38	0.001744	0.049083	0.02723	0.074971		17	3.26	0.00457	0.019587	0.001559	0.007516		17	40.38	0.128301	0.668285	0.02723	0.074971		17	3.26	0.032481	0.117426	0.001559	0.007516		17	40.38
			19	0.762635	56.7031	76.858		0.379708	49.0597	38.3046										18	72.07	0.001297	0.05038	0.041096	0.116067		18	2.92	0.004278	0.015017	0.001298	0.005957		18	72.07	0.163386	0.831672	0.041096	0.116067		18	2.92	0.027238	0.084945	0.001298	0.005957		18	72.07
			20	0.810308	58.6497	81.6447		0.329768	48.3083	33.2636										19	122.19	0.000839	0.051219	0.042054	0.15812		19	2.62	0.004982	0.010739	0.001372	0.00466		19	122.19	0.183391	1.01506	0.042054	0.15812		19	2.62	0.028399	0.057707	0.001372	0.00466		19	122.19
			21	0.854673	61.3615	86.1331		0.279568	47.5464	28.2105										20	173.23	0.000835	0.052053	0.042596	0.200716		20	2.34	0.005757	0.005757	0.001467	0.003288		20	173.23	0.28103	1.29609	0.042596	0.200716		20	2.34	0.029308	0.029308	0.001467	0.003288		20	173.23
			22	0.896414	65.5898	90.3284		0.229982	46.7681	23.2041																	21	2.09			0.001822	0.001822									21	2.09			0.001822	0.001822
			23	0.930735	72.7992	93.8072		0.180579	45.8948	18.2109
			24	0.961039	88.8635	96.8591
			25	0.978867	113.749	98.6621
			26	0.987181	139.705	99.4969
			27	0.990073	166.191	99.8108
[truncated: 43 more columns]
