# Supplementary material for: Data-informed discovery of hydrolytic nanozymes
Source: Nat Commun. 2022 Feb 11;13:827. doi: 10.1038/s41467-022-28344-2 (PMC8837776; doi:10.1038/s41467-022-28344-2)
Supplement: Supplementary file 4 — Source Data [file 41467_2022_28344_MOESM4_ESM.zip › Source Data_NCOMMS-21-01890A/Table S6, Figure S8/FA-50-RT.XLSX]

## Sheet: Sheet1
Kubo X1000 分析报告
样品名称：	190724-1		吸附质：	N2
样品重量[g]：	0.192		吸附质面积[m^2/cc]：	4.36
烘干温度[℃]：	0		原位烘干[分]：	60
烘干时长[时:分]：	00:00:00		启动分析时间：	2019-07-24 10:29:00
检测员：			完成分析时间：	2019-07-24 14:17:00
备注：			分析耗时[时:分]：	03:47:00
报告摘要			等温线									BET比表面积				Langmuir比表面积				BJH孔径分布
多点BET比表面积[m^2/g]：	50.176		序号	吸附相对压力 P/Po	吸附体积 [cc/g]	吸附压力 [KPa]		解吸相对压力 P/Po	解吸体积 [cc/g]	解吸压力 [KPa]		BET比表面积[m^2/g]：	50.176			Langmuir比表面积[m^2/g]：	70.3189			BJH（吸附）孔体积分布 dV/dD							BJH（解吸）孔体积分布 dV/dD							BJH（吸附）孔体积分布 dV/dlog(D)							BJH（解吸）孔体积分布 dV/dlog(D)							BJH（吸附）孔面积分布 dA/dD
多点Langmuir比表面积[m^2/g]：	70.3189		1	3.049e-05	4.70214	0.003076		0.998854	54.1815	100.673		斜率：	0.088973			斜率：	0.062003			序号	孔直径 [nm]	dV/dD [cc/g/nm]	SUM(dV/dD) [cc/g/nm]	dV [cc/g]	SUM(dV) [cc/g]		序号	孔直径 [nm]	dV/dD [cc/g/nm]	SUM(dV/dD) [cc/g/nm]	dV [cc/g]	SUM(dV) [cc/g]		序号	孔直径 [nm]	dV/dlog(D) [cc/g]	SUM(dV/dlog(D)) [cc/g]	dV [cc/g]	SUM(dV) [cc/g]		序号	孔直径 [nm]	dV/dlog(D) [cc/g]	SUM(dV/dlog(D)) [cc/g]	dV [cc/g]	SUM(dV) [cc/g]		序号	孔直径 [nm]
BJH吸附累积比表面积(d>2[nm])[m^2/g]：	9.4553		2	0.00018747	11.5201	0.018929		0.99174	44.2379	99.9554		截距：	-0.002079			截距：	9.4e-05			1	2.1			0.000481	0.000481		1	172.76	0.00019	0.014875	0.017196	0.046823		1	2.1			0.000481	0.000481		1	172.76	0.053204	0.244801	0.017196	0.046823		1	2.1
BJH解吸累积比表面积(d>2[nm])[m^2/g]：	9.4469		3	0.0268053	15.2663	2.70704		0.982522	33.4644	99.064		相关系数：	0.998026			相关系数：	1			2	2.36	0.00174	0.00174	0.000452	0.000933		2	82.08	0.000325	0.014685	0.015124	0.029627		2	2.36	0.008903	0.008903	0.000452	0.000933		2	82.08	0.041709	0.191598	0.015124	0.029627		2	2.36
DR(吸附)微孔比表面积[m^2/g]：	71.0521		4	0.0795313	15.827	8.03114		0.961875	24.2229	96.9239		单层吸附量[cc/g]：	11.5083			单层吸附量[cc/g]：	16.1282			3	2.63	0.001779	0.003519	0.000491	0.001424		3	35.61	0.000252	0.01436	0.005009	0.014503		3	2.63	0.010205	0.019108	0.000491	0.001424		3	35.61	0.014082	0.149889	0.005009	0.014503		3	2.63
t-Plot(吸附)外比表面积[m^2/g]：	7.8609		5	0.131203	16.099	13.2461		0.889588	21.1001	89.6377		BET C值：	-41.7935			Langmuir b值：	0.001513			4	2.93	0.001701	0.00522	0.000516	0.00194		4	15.7	0.000327	0.014108	0.001499	0.009494		4	2.93	0.010889	0.029997	0.000516	0.00194		4	15.7	0.009987	0.135807	0.001499	0.009494		4	2.93
t-Plot(吸附)内比表面积[m^2/g]：	42.3151		6	0.181841	16.3135	18.3599		0.831418	20.214	83.7492										5	3.28	0.001571	0.006791	0.000536	0.002476		5	11.11	0.000423	0.013781	0.000984	0.007996		5	3.28	0.011219	0.041216	0.000536	0.002476		5	11.11	0.009655	0.125819	0.000984	0.007996		5	3.28
αs(吸附)中孔比表面积[m^2/g]：	11.9099		7	0.232465	16.5201	23.4722		0.780689	19.6623	78.6275		BET绘图列表				Langmuir绘图列表				6	3.67	0.001495	0.008286	0.000586	0.003062		6	8.79	0.000542	0.013358	0.00083	0.007012		6	3.67	0.011934	0.053151	0.000586	0.003062		6	8.79	0.009987	0.116164	0.00083	0.007012		6	3.67
单点总孔体积(d=901.4[nm],P/Po=0.998854)[cc/g]：	0.083808		8	0.282548	16.7171	28.5291		0.730721	19.2163	73.6058		序号	相对压力 P/Po	P/Po/[V(1-P/Po)]		序号	相对压力 P/Po	(P/Po)/V		7	4.12	0.001302	0.009588	0.000596	0.003658		7	7.26	0.000691	0.012816	0.000763	0.006181		7	4.12	0.01167	0.06482	0.000596	0.003658		7	7.26	0.010647	0.106177	0.000763	0.006181		7	4.12
BJH吸附累积总孔体积(d>2[nm])[cc/g]：	0.062335		9	0.332025	16.9248	33.5261		0.680794	18.8241	68.5588		1	0.079531	0.005459		1	0.026805	0.001756		8	4.67	0.001183	0.010771	0.000647	0.004304		8	6.15	0.00082	0.012125	0.000685	0.005419		8	4.67	0.011964	0.076785	0.000647	0.004304		8	6.15	0.010809	0.09553	0.000685	0.005419		8	4.67
BJH解吸累积总孔体积(d>2[nm])[cc/g]：	0.046823		10	0.382127	17.1441	38.5828		0.630724	18.4816	63.5147		2	0.131203	0.009381		2	0.079531	0.005025		9	5.34	0.000977	0.011748	0.000653	0.004957		9	5.32	0.000938	0.011305	0.000623	0.004733		9	5.34	0.011244	0.088029	0.000653	0.004957		9	5.32	0.010759	0.084722	0.000623	0.004733		9	5.34
单点吸附微孔体积(d<2[nm])[cc/g]：	0.025285		11	0.431983	17.3741	43.6167		0.581295	18.1789	58.5401		3	0.181841	0.013624						10	6.18	0.000848	0.012595	0.000713	0.00567		10	4.66	0.001147	0.010367	0.000621	0.004111		10	6.18	0.011222	0.09925	0.000713	0.00567		10	4.66	0.011562	0.073962	0.000621	0.004111		10	6.18
DR(吸附)微孔体积[cc/g]：	0.025259		12	0.482392	17.6269	48.7126		0.53078	17.8877	53.4634		4	0.232465	0.018334						11	7.28	0.000683	0.013278	0.000753	0.006422		11	4.11	0.00128	0.00922	0.00058	0.00349		11	7.28	0.010557	0.109807	0.000753	0.006422		11	4.11	0.011446	0.0624	0.00058	0.00349		11	7.28
t-Plot(吸附)微孔体积[cc/g]：	0.022561		13	0.53222	17.8903	53.7482		0.481615	17.623	48.5033		5	0.282548	0.023558						12	8.81	0.000569	0.013847	0.000871	0.007294		12	3.66	0.001449	0.00794	0.000564	0.002909		12	8.81	0.01051	0.120318	0.000871	0.007294		12	3.66	0.011555	0.050954	0.000564	0.002909		12	8.81
αs(吸附)微孔体积[cc/g]：	0.019218		14	0.582559	18.1817	58.8236		0.431027	17.3697	43.4119										13	11.09	0.000438	0.014284	0.000998	0.008291		13	3.27	0.001507	0.00649	0.000507	0.002345		13	11.09	0.009985	0.130303	0.000998	0.008291		13	3.27	0.010754	0.039399	0.000507	0.002345		13	11.09
单点平均孔半径(面积为BET比表面积)[nm]：	3.34		15	0.632285	18.4869	63.8411		0.381944	17.1433	38.4702										14	14.88	0.000353	0.014637	0.001337	0.009628		14	2.94	0.00161	0.004984	0.000488	0.001839		14	14.88	0.01048	0.140783	0.001337	0.009628		14	2.94	0.010309	0.028645	0.000488	0.001839		14	14.88
			16	0.681992	18.8285	68.8592		0.332467	16.9267	33.4782										15	22.6	0.000237	0.014874	0.001832	0.01146		15	2.63	0.001718	0.003374	0.000474	0.001351		15	22.6	0.010092	0.150875	0.001832	0.01146		15	2.63	0.009853	0.018336	0.000474	0.001351		15	22.6
			17	0.731504	19.2037	73.8865		0.282358	16.7164	28.4421										16	42.58	0.0002	0.015074	0.003991	0.015451		16	2.36	0.001656	0.001656	0.000425	0.000876		16	42.58	0.014511	0.165386	0.003991	0.015451		16	2.36	0.008483	0.008483	0.000425	0.000876		16	42.58
			18	0.781294	19.6519	78.9212		0.232814	16.5214	23.4572										17	96.6	0.000255	0.015329	0.013777	0.029228		17	2.1			0.000451	0.000451		17	96.6	0.038723	0.204109	0.013777	0.029228		17	2.1			0.000451	0.000451		17	96.6
			19	0.830479	20.1865	83.8813		0.182927	16.3179	18.4198										18	901.42	4.1e-05	0.01537	0.033107	0.062335									18	901.42	0.034134	0.238243	0.033107	0.062335									18	901.42
			20	0.8791	20.9268	88.7269
			21	0.926662	21.9971	93.4329
			22	0.965229	24.3929	97.2985
			23	0.985686	32.8735	99.3382
			24	0.998854	54.1815	100.673
[truncated: 43 more columns]
