# Supplementary material for: Data-informed discovery of hydrolytic nanozymes
Source: Nat Commun. 2022 Feb 11;13:827. doi: 10.1038/s41467-022-28344-2 (PMC8837776; doi:10.1038/s41467-022-28344-2)
Supplement: Supplementary file 4 — Source Data [file 41467_2022_28344_MOESM4_ESM.zip › Source Data_NCOMMS-21-01890A/Table S6, Figure S8/FA-7-RT.XLSX]

## Sheet: Sheet1
Kubo X1000 分析报告
样品名称：	FA-7.0-RT		吸附质：	N2
样品重量[g]：	0.1344		吸附质面积[m^2/cc]：	4.36
烘干温度[℃]：	0		原位烘干[分]：	60
烘干时长[时:分]：	00:00:00		启动分析时间：	2019-07-20 14:31:00
检测员：			完成分析时间：	2019-07-20 21:32:00
备注：			分析耗时[时:分]：	07:01:00
报告摘要			等温线									BET比表面积				Langmuir比表面积				BJH孔径分布
多点BET比表面积[m^2/g]：	148.163		序号	吸附相对压力 P/Po	吸附体积 [cc/g]	吸附压力 [KPa]		解吸相对压力 P/Po	解吸体积 [cc/g]	解吸压力 [KPa]		BET比表面积[m^2/g]：	148.163			Langmuir比表面积[m^2/g]：	191.416			BJH（吸附）孔体积分布 dV/dD							BJH（解吸）孔体积分布 dV/dD							BJH（吸附）孔体积分布 dV/dlog(D)							BJH（解吸）孔体积分布 dV/dlog(D)							BJH（吸附）孔面积分布 dA/dD
多点Langmuir比表面积[m^2/g]：	191.416		1	2.695e-05	6.468	0.002718		0.992609	225.594	100.004		斜率：	0.029856			斜率：	0.022778			序号	孔直径 [nm]	dV/dD [cc/g/nm]	SUM(dV/dD) [cc/g/nm]	dV [cc/g]	SUM(dV) [cc/g]		序号	孔直径 [nm]	dV/dD [cc/g/nm]	SUM(dV/dD) [cc/g/nm]	dV [cc/g]	SUM(dV) [cc/g]		序号	孔直径 [nm]	dV/dlog(D) [cc/g]	SUM(dV/dlog(D)) [cc/g]	dV [cc/g]	SUM(dV) [cc/g]		序号	孔直径 [nm]	dV/dlog(D) [cc/g]	SUM(dV/dlog(D)) [cc/g]	dV [cc/g]	SUM(dV) [cc/g]		序号	孔直径 [nm]
BJH吸附累积比表面积(d>2[nm])[m^2/g]：	40.8731		2	6.437e-05	16.1519	0.006492		0.988869	214.524	99.6624		截距：	-0.000429			截距：	5.5e-05			1	2.07			0.00228	0.00228		1	157.28	0.000977	0.056365	0.027341	0.275975		1	2.07			0.00228	0.00228		1	157.28	0.321415	3.03981	0.027341	0.275975		1	2.07
BJH解吸累积比表面积(d>2[nm])[m^2/g]：	39.2304		3	0.00089487	27.4583	0.090198		0.986151	197.594	99.3688		相关系数：	0.998062			相关系数：	1			2	2.33	0.006658	0.006658	0.00174	0.004019		2	129.3	0.001368	0.055387	0.027524	0.248634		2	2.33	0.033642	0.033642	0.00174	0.004019		2	129.3	0.37483	2.71839	0.027524	0.248634		2	2.33
DR(吸附)微孔比表面积[m^2/g]：	202.462		4	0.0135251	37.2031	1.36351		0.983484	180.706	99.114		单层吸附量[cc/g]：	33.9824			单层吸附量[cc/g]：	43.9027			3	2.61	0.006815	0.013473	0.001897	0.005916		3	109.19	0.001634	0.054019	0.027435	0.22111		3	2.61	0.038665	0.072306	0.001897	0.005916		3	109.19	0.378361	2.34356	0.027435	0.22111		3	2.61
t-Plot(吸附)外比表面积[m^2/g]：	48.339		5	0.0570941	42.1065	5.7546		0.980455	164.012	98.8037		BET C值：	-68.6549			Langmuir b值：	0.002436			4	2.91	0.005171	0.018644	0.001576	0.007492		4	92.4	0.001926	0.052385	0.027211	0.193675		4	2.91	0.032809	0.105116	0.001576	0.007492		4	92.4	0.377618	1.9652	0.027211	0.193675		4	2.91
t-Plot(吸附)内比表面积[m^2/g]：	99.8241		6	0.123198	44.5351	12.4175		0.976745	147.594	98.4577										5	3.25	0.004379	0.023024	0.001499	0.008991		5	78.27	0.002074	0.050459	0.027191	0.166464		5	3.25	0.031043	0.136159	0.001499	0.008991		5	78.27	0.341559	1.58759	0.027191	0.166464		5	3.25
αs(吸附)中孔比表面积[m^2/g]：	38.9402		7	0.176028	45.8203	17.7379		0.972542	131.353	98.0206		BET绘图列表				Langmuir绘图列表				6	3.64	0.003781	0.026804	0.00147	0.010461		6	65.16	0.002065	0.048385	0.026728	0.139273		6	3.64	0.029979	0.166138	0.00147	0.010461		6	65.16	0.277989	1.24603	0.026728	0.139273		6	3.64
单点总孔体积(d=223.9[nm],P/Po=0.992609)[cc/g]：	0.348949		8	0.226649	46.8784	22.8372		0.965922	115.501	97.4151		序号	相对压力 P/Po	P/Po/[V(1-P/Po)]		序号	相对压力 P/Po	(P/Po)/V		7	4.09	0.00291	0.029714	0.001318	0.011779		7	52.22	0.00221	0.046319	0.026134	0.112545		7	4.09	0.025886	0.192024	0.001318	0.011779		7	52.22	0.234348	0.968038	0.026134	0.112545		7	4.09
BJH吸附累积总孔体积(d>2[nm])[cc/g]：	0.293828		9	0.277877	47.7975	28.002		0.956472	100.17	96.4638		1	0.057094	0.001438		1	0.013525	0.000364		8	4.63	0.002906	0.03262	0.001569	0.013347		8	40.4	0.002216	0.04411	0.024557	0.086411		8	4.63	0.029167	0.221191	0.001569	0.013347		8	40.4	0.17638	0.733689	0.024557	0.086411		8	4.63
BJH解吸累积总孔体积(d>2[nm])[cc/g]：	0.275975		10	0.327936	48.7498	33.0409		0.941562	85.8772	94.9622		2	0.123198	0.003155		2	0.057094	0.001356		9	5.29	0.002574	0.035194	0.001696	0.015043		9	29.32	0.002114	0.041893	0.020181	0.061854		9	5.29	0.029375	0.250566	0.001696	0.015043		9	29.32	0.117914	0.557309	0.020181	0.061854		9	5.29
单点吸附微孔体积(d<2[nm])[cc/g]：	0.071327		11	0.378752	49.6363	38.1596		0.913816	73.9907	92.1387		3	0.176028	0.004662						10	6.12	0.002337	0.037531	0.00193	0.016973		10	19.77	0.002058	0.03978	0.01383	0.041673		10	6.12	0.03065	0.281216	0.00193	0.016973		10	19.77	0.076648	0.439395	0.01383	0.041673		10	6.12
DR(吸附)微孔体积[cc/g]：	0.071976		12	0.429043	50.5181	43.2272		0.865603	65.4757	87.259		4	0.226649	0.006252						11	7.19	0.002063	0.039593	0.002199	0.019172		11	13.05	0.002067	0.037722	0.007668	0.027843		11	7.19	0.031526	0.312742	0.002199	0.019172		11	13.05	0.052779	0.362748	0.007668	0.027843		11	7.19
t-Plot(吸附)微孔体积[cc/g]：	0.04309		13	0.47917	51.4198	48.274		0.797436	60.279	80.3873		5	0.277877	0.008051						12	8.63	0.001922	0.041516	0.002772	0.021944		12	9.34	0.00184	0.035655	0.003389	0.020176		12	8.63	0.034898	0.34764	0.002772	0.021944		12	9.34	0.03552	0.309969	0.003389	0.020176		12	8.63
αs(吸附)微孔体积[cc/g]：	0.053678		14	0.52929	52.3115	53.3238		0.74068	57.7914	74.6603										13	10.68	0.001802	0.043318	0.003701	0.025644		13	7.5	0.001854	0.033815	0.002222	0.016787		13	10.68	0.0399	0.38754	0.003701	0.025644		13	7.5	0.029374	0.274449	0.002222	0.016787		13	10.68
单点平均孔半径(面积为BET比表面积)[nm]：	4.71		15	0.579314	53.3329	58.3584		0.688449	56.0894	69.41										14	13.81	0.001754	0.045072	0.005486	0.031131		14	6.3	0.001976	0.03196	0.001742	0.014565		14	13.81	0.049196	0.436736	0.005486	0.031131		14	6.3	0.026602	0.245075	0.001742	0.014565		14	13.81
			16	0.629197	54.4586	63.3859		0.637685	54.7309	64.3049										15	18.88	0.001834	0.046906	0.009296	0.040427		15	5.42	0.002166	0.029984	0.001487	0.012822		15	18.88	0.068458	0.505194	0.009296	0.040427		15	5.42	0.025257	0.218473	0.001487	0.012822		15	18.88
			17	0.678637	55.7428	68.3674		0.587138	53.5648	59.2052										16	27.35	0.00204	0.048947	0.017298	0.057725		16	4.73	0.002414	0.027818	0.001331	0.011335		16	27.35	0.107376	0.61257	0.017298	0.057725		16	4.73	0.024721	0.193215	0.001331	0.011335		16	27.35
			18	0.72729	57.2212	73.2817		0.537265	52.5331	54.1747										17	45.77	0.002205	0.051151	0.040604	0.098329		17	4.18	0.002437	0.025405	0.001122	0.010004		17	45.77	0.18161	0.79418	0.040604	0.098329		17	4.18	0.022124	0.168494	0.001122	0.010004		17	45.77
			19	0.775432	59.0591	78.1293		0.487996	51.6315	49.2034										18	78.5	0.001481	0.052632	0.048461	0.14679		18	3.72	0.003523	0.022968	0.001387	0.008881		18	78.5	0.206873	1.00105	0.048461	0.14679		18	3.72	0.02853	0.146371	0.001387	0.008881		18	78.5
			20	0.822056	61.4579	82.8213		0.438152	50.682	44.1902										19	118.03	0.001248	0.05388	0.049336	0.196125		19	3.32	0.003627	0.019445	0.001242	0.007494		19	118.03	0.278532	1.27958	0.049336	0.196125		19	3.32	0.026302	0.11784	0.001242	0.007494		19	118.03
			21	0.866515	64.9005	87.2984		0.3891	49.8177	39.2416										20	162.43	0.001104	0.054984	0.049031	0.245157		20	2.98	0.004274	0.015818	0.001309	0.006252		20	162.43	0.353564	1.63315	0.049031	0.245157		20	2.98	0.027802	0.091539	0.001309	0.006252		20	162.43
			22	0.906104	70.4913	91.2872		0.339552	48.9525	34.245										21	223.91	0.000792	0.055776	0.048672	0.293828		21	2.67	0.005692	0.011544	0.001579	0.004943		21	223.91	0.349128	1.98228	0.048672	0.293828		21	2.67	0.033206	0.063736	0.001579	0.004943		21	223.91
			23	0.937756	80.6144	94.4856		0.290033	48.0288	29.2581																	22	2.4	0.005852	0.005852	0.00151	0.003364									22	2.4	0.03053	0.03053	0.00151	0.003364
			24	0.966225	104.833	97.3423		0.240719	47.1308	24.2777																	23	2.14			0.001854	0.001854									23	2.14			0.001854	0.001854
			25	0.980028	134.27	98.742		0.191007	46.1334	19.269
			26	0.985894	164.577	99.3385
			27	0.989642	195.041	99.7219
			28	0.992609	225.594	100.004
[truncated: 43 more columns]
