# Supplementary material for: Data-informed discovery of hydrolytic nanozymes
Source: Nat Commun. 2022 Feb 11;13:827. doi: 10.1038/s41467-022-28344-2 (PMC8837776; doi:10.1038/s41467-022-28344-2)
Supplement: Supplementary file 4 — Source Data [file 41467_2022_28344_MOESM4_ESM.zip › Source Data_NCOMMS-21-01890A/Table S6, Figure S8/FA-70-RT.XLSX]

## Sheet: Sheet1
Kubo X1000 分析报告
样品名称：	190724-2		吸附质：	N2
样品重量[g]：	0.1384		吸附质面积[m^2/cc]：	4.36
烘干温度[℃]：	0		原位烘干[分]：	60
烘干时长[时:分]：	00:00:00		启动分析时间：	2019-07-24 10:29:00
检测员：			完成分析时间：	2019-07-24 15:00:00
备注：			分析耗时[时:分]：	04:30:00
报告摘要			等温线									BET比表面积				Langmuir比表面积				BJH孔径分布
多点BET比表面积[m^2/g]：	127.176		序号	吸附相对压力 P/Po	吸附体积 [cc/g]	吸附压力 [KPa]		解吸相对压力 P/Po	解吸体积 [cc/g]	解吸压力 [KPa]		BET比表面积[m^2/g]：	127.176			Langmuir比表面积[m^2/g]：	175.604			BJH（吸附）孔体积分布 dV/dD							BJH（解吸）孔体积分布 dV/dD							BJH（吸附）孔体积分布 dV/dlog(D)							BJH（解吸）孔体积分布 dV/dlog(D)							BJH（吸附）孔面积分布 dA/dD
多点Langmuir比表面积[m^2/g]：	175.604		1	2.281e-05	6.73599	0.0023		0.994838	94.8711	100.197		斜率：	0.035053			斜率：	0.024829			序号	孔直径 [nm]	dV/dD [cc/g/nm]	SUM(dV/dD) [cc/g/nm]	dV [cc/g]	SUM(dV) [cc/g]		序号	孔直径 [nm]	dV/dD [cc/g/nm]	SUM(dV/dD) [cc/g/nm]	dV [cc/g]	SUM(dV) [cc/g]		序号	孔直径 [nm]	dV/dlog(D) [cc/g]	SUM(dV/dlog(D)) [cc/g]	dV [cc/g]	SUM(dV) [cc/g]		序号	孔直径 [nm]	dV/dlog(D) [cc/g]	SUM(dV/dlog(D)) [cc/g]	dV [cc/g]	SUM(dV) [cc/g]		序号	孔直径 [nm]
BJH吸附累积比表面积(d>2[nm])[m^2/g]：	16.313		2	4.075e-05	16.5257	0.004113		0.992233	84.5961	99.9426		截距：	-0.00077			截距：	2.8e-05			1	2.09			0.001381	0.001381		1	199.97	0.000294	0.0241	0.023911	0.072646		1	2.09			0.001381	0.001381		1	199.97	0.105306	0.404453	0.023911	0.072646		1	2.09
BJH解吸累积比表面积(d>2[nm])[m^2/g]：	15.3317		3	0.00014194	28.06	0.014333		0.987182	69.5958	99.4402		相关系数：	0.997748			相关系数：	1			2	2.35	0.004505	0.004505	0.001167	0.002548		2	118.55	0.000366	0.023806	0.023047	0.048735		2	2.35	0.022964	0.022964	0.001167	0.002548		2	118.55	0.070152	0.299147	0.023047	0.048735		2	2.35
DR(吸附)微孔比表面积[m^2/g]：	189.743		4	0.0147854	37.4089	1.49283		0.977015	55.3542	98.4017		单层吸附量[cc/g]：	29.1688			单层吸附量[cc/g]：	40.2761			3	2.62	0.003858	0.008363	0.001069	0.003617		3	55.64	0.000301	0.02344	0.010843	0.025688		3	2.62	0.022051	0.045015	0.001069	0.003617		3	55.64	0.023958	0.228995	0.010843	0.025688		3	2.62
t-Plot(吸附)外比表面积[m^2/g]：	9.5426		5	0.0727218	39.6581	7.34277		0.920107	48.5371	92.7235		BET C值：	-44.5258			Langmuir b值：	0.001133			4	2.93	0.003158	0.011521	0.000968	0.004585		4	19.62	0.000294	0.023139	0.002278	0.014844		4	2.93	0.020167	0.065183	0.000968	0.004585		4	19.62	0.010423	0.205037	0.002278	0.014844		4	2.93
t-Plot(吸附)内比表面积[m^2/g]：	117.633		6	0.127936	40.5812	12.9175		0.844047	47.0392	85.0333										5	3.27	0.002724	0.014244	0.000934	0.00552		5	11.86	0.000434	0.022845	0.001144	0.012567		5	3.27	0.019431	0.084614	0.000934	0.00552		5	11.86	0.010477	0.194614	0.001144	0.012567		5	3.27
αs(吸附)中孔比表面积[m^2/g]：	19.2724		7	0.180188	41.1442	18.1933		0.791894	46.3555	79.7806		BET绘图列表				Langmuir绘图列表				6	3.66	0.002293	0.016537	0.000899	0.006418		6	9.23	0.000597	0.022411	0.00099	0.011422		6	3.66	0.018294	0.102908	0.000899	0.006418		6	9.23	0.011513	0.184137	0.00099	0.011422		6	3.66
单点总孔体积(d=282.0[nm],P/Po=0.994838)[cc/g]：	0.146747		8	0.230783	41.6156	23.3047		0.742291	45.8003	74.8019		序号	相对压力 P/Po	P/Po/[V(1-P/Po)]		序号	相对压力 P/Po	(P/Po)/V		7	4.12	0.001889	0.018426	0.000866	0.007285		7	7.57	0.000781	0.021814	0.000929	0.010432		7	4.12	0.016914	0.119822	0.000866	0.007285		7	7.57	0.012519	0.172624	0.000929	0.010432		7	4.12
BJH吸附累积总孔体积(d>2[nm])[cc/g]：	0.089316		9	0.280787	42.0327	28.3562		0.69254	45.3056	69.7767		1	0.072722	0.001978		1	0.014785	0.000395		8	4.67	0.001653	0.020079	0.000911	0.008195		8	6.38	0.001029	0.021032	0.000921	0.009504		8	4.67	0.016726	0.136548	0.000911	0.008195		8	6.38	0.014033	0.160105	0.000921	0.009504		8	4.67
BJH解吸累积总孔体积(d>2[nm])[cc/g]：	0.072646		10	0.331057	42.4295	33.4284		0.641844	44.8392	64.6776		2	0.127936	0.003615		2	0.072722	0.001834		9	5.34	0.001288	0.021367	0.000863	0.009058		9	5.49	0.001242	0.020003	0.000864	0.008583		9	5.34	0.01483	0.151378	0.000863	0.009058		9	5.49	0.014669	0.146072	0.000864	0.008583		9	5.34
单点吸附微孔体积(d<2[nm])[cc/g]：	0.063783		11	0.381667	42.8063	38.5364		0.592049	44.4185	59.6281		3	0.180188	0.005342						10	6.21	0.001131	0.022498	0.000976	0.010034		10	4.79	0.001535	0.018761	0.00086	0.007718		10	6.21	0.015018	0.166396	0.000976	0.010034		10	4.79	0.01592	0.131402	0.00086	0.007718		10	6.21
DR(吸附)微孔体积[cc/g]：	0.067454		12	0.431678	43.1808	43.5856		0.542095	44.017	54.622		4	0.230783	0.007209						11	7.35	0.000838	0.023336	0.000961	0.010996		11	4.23	0.001766	0.017226	0.000821	0.006858		11	7.35	0.013051	0.179446	0.000961	0.010996		11	4.23	0.016237	0.115482	0.000821	0.006858		11	7.35
t-Plot(吸附)微孔体积[cc/g]：	0.061903		13	0.482052	43.5557	48.6903		0.493297	43.6465	49.7116		5	0.280787	0.009288						12	8.93	0.000619	0.023955	0.000975	0.011971		12	3.76	0.002168	0.01546	0.000868	0.006038		12	8.93	0.011569	0.191016	0.000975	0.011971		12	3.76	0.017776	0.099245	0.000868	0.006038		12	8.93
αs(吸附)微孔体积[cc/g]：	0.054414		14	0.532251	43.9322	53.7645		0.443896	43.2717	44.7307										13	11.33	0.000466	0.024421	0.001118	0.013089		13	3.36	0.002549	0.013292	0.00089	0.005169		13	11.33	0.010818	0.201834	0.001118	0.013089		13	3.36	0.018701	0.081468	0.00089	0.005169		13	11.33
单点平均孔半径(面积为BET比表面积)[nm]：	2.31		15	0.582988	44.3392	58.8838		0.394238	42.9005	39.7208										14	15.48	0.000328	0.024749	0.00136	0.01445		14	3.02	0.002958	0.010743	0.000916	0.004279		14	15.48	0.01004	0.211873	0.00136	0.01445		14	3.02	0.01946	0.062767	0.000916	0.004279		14	15.48
			16	0.632467	44.7433	63.8801		0.344718	42.5312	34.7351										15	24.34	0.000226	0.024975	0.002007	0.016457		15	2.71	0.003555	0.007785	0.000997	0.003363		15	24.34	0.010209	0.222083	0.002007	0.016457		15	2.71	0.020975	0.043307	0.000997	0.003363		15	24.34
			17	0.684286	45.2153	69.0645		0.295244	42.1468	29.7463										16	50.39	0.000188	0.025163	0.0049	0.021357		16	2.42	0.004231	0.004231	0.001099	0.002366		16	50.39	0.015507	0.23759	0.0049	0.021357		16	2.42	0.022332	0.022332	0.001099	0.002366		16	50.39
			18	0.734587	45.7038	74.0799		0.24571	41.7401	24.756										17	130.98	0.000242	0.025405	0.019464	0.040821		17	2.17			0.001267	0.001267		17	130.98	0.046915	0.284505	0.019464	0.040821		17	2.17			0.001267	0.001267		17	130.98
			19	0.78441	46.2284	79.0899		0.196157	41.293	19.7596										18	282.03	0.000321	0.025726	0.048494	0.089316									18	282.03	0.145588	0.430093	0.048494	0.089316									18	282.03
			20	0.835013	46.8609	84.1909
			21	0.885076	47.6711	89.2236
			22	0.933188	48.9165	94.062
			23	0.971851	51.9713	97.9516
			24	0.989905	64.1593	99.7756
			25	0.994838	94.8711	100.197
[truncated: 43 more columns]
