# Supplementary material for: Data-informed discovery of hydrolytic nanozymes
Source: Nat Commun. 2022 Feb 11;13:827. doi: 10.1038/s41467-022-28344-2 (PMC8837776; doi:10.1038/s41467-022-28344-2)
Supplement: Supplementary file 4 — Source Data [file 41467_2022_28344_MOESM4_ESM.zip › Source Data_NCOMMS-21-01890A/Table S6, Figure S8/Hf-UiO66-unactivated.MFAR.XLSX]

## Sheet: Sheet1
Kubo X1000 分析报告
样品名称：	Hf-UiO66		吸附质：	N2
样品重量[g]：	0.1256		吸附质面积[m^2/cc]：	4.36
烘干温度[℃]：	0		原位烘干[分]：	60
烘干时长[时:分]：	00:00:00		启动分析时间：	2019-05-31 12:48:00
检测员：			完成分析时间：	2019-05-31 17:05:00
备注：			分析耗时[时:分]：	04:17:00
报告摘要			等温线									BET比表面积				Langmuir比表面积				BJH孔径分布
多点BET比表面积[m^2/g]：	312.057		序号	吸附相对压力 P/Po	吸附体积 [cc/g]	吸附压力 [KPa]		解吸相对压力 P/Po	解吸体积 [cc/g]	解吸压力 [KPa]		BET比表面积[m^2/g]：	312.057			Langmuir比表面积[m^2/g]：	422.34			BJH（吸附）孔体积分布 dV/dD							BJH（解吸）孔体积分布 dV/dD							BJH（吸附）孔体积分布 dV/dlog(D)							BJH（解吸）孔体积分布 dV/dlog(D)							BJH（吸附）孔面积分布 dA/dD
多点Langmuir比表面积[m^2/g]：	422.34		1	2.658e-05	7.35482	0.002717		0.998743	125.795	102.147		斜率：	0.014186			斜率：	0.010323			序号	孔直径 [nm]	dV/dD [cc/g/nm]	SUM(dV/dD) [cc/g/nm]	dV [cc/g]	SUM(dV) [cc/g]		序号	孔直径 [nm]	dV/dD [cc/g/nm]	SUM(dV/dD) [cc/g/nm]	dV [cc/g]	SUM(dV) [cc/g]		序号	孔直径 [nm]	dV/dlog(D) [cc/g]	SUM(dV/dlog(D)) [cc/g]	dV [cc/g]	SUM(dV) [cc/g]		序号	孔直径 [nm]	dV/dlog(D) [cc/g]	SUM(dV/dlog(D)) [cc/g]	dV [cc/g]	SUM(dV) [cc/g]		序号	孔直径 [nm]
BJH吸附累积比表面积(d>2[nm])[m^2/g]：	19.0595		2	5.685e-05	18.2755	0.005814		0.998771	115.666	102.022		截距：	-0.000215			截距：	2.3e-05			1	1.92			0.003443	0.003443		1	805.76	2.4e-05	0.01918	0.018315	0.033286		1	1.92			0.003443	0.003443		1	805.76	0.013803	0.175871	0.018315	0.033286		1	1.92
BJH解吸累积比表面积(d>2[nm])[m^2/g]：	12.7902		3	0.00013005	31.4304	0.013304		0.965216	103.868	98.678		相关系数：	0.99765			相关系数：	1			2	2.19	0.006666	0.006666	0.001788	0.005231		2	37.97	0.000173	0.019156	0.003844	0.014971		2	2.19	0.031485	0.031485	0.001788	0.005231		2	37.97	0.01006	0.162068	0.003844	0.014971		2	2.19
DR(吸附)微孔比表面积[m^2/g]：	634.805		4	0.00044304	46.9553	0.045338		0.888659	101.578	90.7654		单层吸附量[cc/g]：	71.5728			单层吸附量[cc/g]：	96.867			3	2.46	0.004863	0.011529	0.001318	0.006548		3	15.75	0.000247	0.018983	0.001101	0.011128		3	2.46	0.025992	0.057477	0.001318	0.006548		3	15.75	0.00763	0.152008	0.001101	0.011128		3	2.46
t-Plot(吸附)外比表面积[m^2/g]：	74.3146		5	0.00248999	64.2344	0.254739		0.83481	100.992	85.239		BET C值：	-65.1231			Langmuir b值：	0.002248			4	2.75	0.003041	0.01457	0.000879	0.007427		4	11.3	0.00034	0.018736	0.000814	0.010027		4	2.75	0.018214	0.07569	0.000879	0.007427		4	11.3	0.007861	0.144378	0.000814	0.010027		4	2.75
t-Plot(吸附)内比表面积[m^2/g]：	237.743		6	0.0119761	81.5582	1.2249		0.783347	100.581	80.0661										5	3.07	0.002276	0.016846	0.000727	0.008154		5	8.9	0.000424	0.018396	0.000654	0.009212		5	3.07	0.015227	0.090917	0.000727	0.008154		5	8.9	0.007919	0.136517	0.000654	0.009212		5	3.07
αs(吸附)中孔比表面积[m^2/g]：	8.4824		7	0.0546745	93.0416	5.59089		0.73421	100.264	74.9748		BET绘图列表				Langmuir绘图列表				6	3.43	0.001435	0.018281	0.000521	0.008675		6	7.36	0.000475	0.017972	0.000532	0.008558		6	3.43	0.010726	0.101643	0.000521	0.008675		6	7.36	0.007417	0.128598	0.000532	0.008558		6	3.43
单点总孔体积(d=834.5[nm],P/Po=0.998743)[cc/g]：	0.19458		8	0.144369	96.4345	14.76		0.685173	100.013	69.8914		序号	相对压力 P/Po	P/Po/[V(1-P/Po)]		序号	相对压力 P/Po	(P/Po)/V		7	3.85	0.001244	0.019525	0.000523	0.009198		7	6.24	0.000568	0.017497	0.000482	0.008026		7	3.85	0.010418	0.112061	0.000523	0.009198		7	6.24	0.007593	0.121181	0.000482	0.008026		7	3.85
BJH吸附累积总孔体积(d>2[nm])[cc/g]：	0.051959		9	0.199396	97.3643	20.3832		0.635016	99.7907	64.8195		1	0.054674	0.000622		1	0.011976	0.000147		8	4.35	0.00088	0.020405	0.000436	0.009634		8	5.39	0.000752	0.016929	0.000498	0.007544		8	4.35	0.008292	0.120353	0.000436	0.009634		8	5.39	0.008752	0.113588	0.000498	0.007544		8	4.35
BJH解吸累积总孔体积(d>2[nm])[cc/g]：	0.033286		10	0.251562	97.8878	25.7211		0.586722	99.5738	59.9049		2	0.144369	0.00175		2	0.054674	0.000588		9	4.94	0.000712	0.021117	0.000423	0.010057		9	4.73	0.000783	0.016177	0.000429	0.007047		9	4.94	0.007599	0.127953	0.000423	0.010057		9	4.73	0.008025	0.104836	0.000429	0.007047		9	4.94
单点吸附微孔体积(d<2[nm])[cc/g]：	0.150358		11	0.301987	98.2937	30.8782		0.537722	99.3876	54.8597		3	0.199396	0.002558						10	5.68	0.000546	0.021663	0.000406	0.010463		10	4.18	0.001003	0.015393	0.000465	0.006617		10	5.68	0.006673	0.134626	0.000406	0.010463		10	4.18	0.009114	0.09681	0.000465	0.006617		10	5.68
DR(吸附)微孔体积[cc/g]：	0.225674		12	0.352292	98.5884	36.0171		0.48808	99.1955	49.7616		4	0.251562	0.003434						11	6.64	0.000541	0.022204	0.000518	0.010981		11	3.72	0.001345	0.01439	0.000526	0.006153		11	6.64	0.007662	0.142288	0.000518	0.010981		11	3.72	0.010894	0.087697	0.000526	0.006153		11	6.64
t-Plot(吸附)微孔体积[cc/g]：	0.108798		13	0.402397	98.8461	41.1355		0.43815	98.9898	44.6977										12	7.93	0.000397	0.022601	0.000509	0.01149		12	3.33	0.001633	0.013045	0.000557	0.005627		12	7.93	0.006635	0.148922	0.000509	0.01149		12	3.33	0.011851	0.076803	0.000557	0.005627		12	7.93
αs(吸附)微孔体积[cc/g]：	0.147677		14	0.453007	99.0496	46.3122		0.389935	98.782	39.7332										13	9.75	0.000412	0.023013	0.000753	0.012243		13	2.99	0.002492	0.011413	0.000771	0.005069		13	9.75	0.008354	0.157277	0.000753	0.012243		13	2.99	0.016227	0.064951	0.000771	0.005069		13	9.75
单点平均孔半径(面积为BET比表面积)[nm]：	1.25		15	0.503508	99.2597	51.4657		0.339869	98.5156	34.5939										14	12.63	0.00026	0.023272	0.000747	0.01299		14	2.68	0.003526	0.00892	0.000981	0.004298		14	12.63	0.006655	0.163932	0.000747	0.01299		14	2.68	0.020575	0.048724	0.000981	0.004298		14	12.63
			16	0.554018	99.4485	56.6353		0.289991	98.1972	29.534										15	17.81	0.000239	0.023511	0.001239	0.014228		15	2.4	0.005394	0.005394	0.001385	0.003317		15	17.81	0.008293	0.172225	0.001239	0.014228		15	2.4	0.028149	0.028149	0.001385	0.003317		15	17.81
			17	0.603748	99.6391	61.7328		0.240767	97.7795	24.521										16	31.28	0.00016	0.023671	0.002153	0.016381		16	2.14			0.001931	0.001931		16	31.28	0.008805	0.18103	0.002153	0.016381		16	2.14			0.001931	0.001931		16	31.28
			18	0.654719	99.8336	66.9187		0.191455	97.2301	19.4867										17	95.22	9.7e-05	0.023769	0.006225	0.022606									17	95.22	0.012875	0.193904	0.006225	0.022606									17	95.22
			19	0.704567	100.079	71.9908														18	834.48	4e-05	0.023808	0.029353	0.051959									18	834.48	0.031137	0.225041	0.029353	0.051959									18	834.48
			20	0.754828	100.335	77.0998
			21	0.80418	100.711	82.1473
			22	0.854084	101.111	87.2885
			23	0.90224	101.788	92.2355
			24	0.951298	103.043	97.1796
			25	0.986967	106.913	100.952
			26	0.998743	125.795	102.147
[truncated: 45 more columns]
