# Supplementary material for: Data-informed discovery of hydrolytic nanozymes
Source: Nat Commun. 2022 Feb 11;13:827. doi: 10.1038/s41467-022-28344-2 (PMC8837776; doi:10.1038/s41467-022-28344-2)
Supplement: Supplementary file 4 — Source Data [file 41467_2022_28344_MOESM4_ESM.zip › Source Data_NCOMMS-21-01890A/Table S6, Figure S8/TFA-0.1-RT.XLSX]

## Sheet: Sheet1
Kubo X1000 分析报告
样品名称：	TFA-0.1-RT		吸附质：	N2
样品重量[g]：	0.1935		吸附质面积[m^2/cc]：	4.36
烘干温度[℃]：	0		原位烘干[分]：	60
烘干时长[时:分]：	00:00:00		启动分析时间：	2019-07-20 14:31:00
检测员：			完成分析时间：	2019-07-20 21:31:00
备注：			分析耗时[时:分]：	07:00:00
报告摘要			等温线									BET比表面积				Langmuir比表面积				BJH孔径分布
多点BET比表面积[m^2/g]：	117.085		序号	吸附相对压力 P/Po	吸附体积 [cc/g]	吸附压力 [KPa]		解吸相对压力 P/Po	解吸体积 [cc/g]	解吸压力 [KPa]		BET比表面积[m^2/g]：	117.085			Langmuir比表面积[m^2/g]：	143.081			BJH（吸附）孔体积分布 dV/dD							BJH（解吸）孔体积分布 dV/dD							BJH（吸附）孔体积分布 dV/dlog(D)							BJH（解吸）孔体积分布 dV/dlog(D)							BJH（吸附）孔面积分布 dA/dD
多点Langmuir比表面积[m^2/g]：	143.081		1	2.75e-05	4.86892	0.002774		0.991752	177.44	99.9182		斜率：	0.037625			斜率：	0.030472			序号	孔直径 [nm]	dV/dD [cc/g/nm]	SUM(dV/dD) [cc/g/nm]	dV [cc/g]	SUM(dV) [cc/g]		序号	孔直径 [nm]	dV/dD [cc/g/nm]	SUM(dV/dD) [cc/g/nm]	dV [cc/g]	SUM(dV) [cc/g]		序号	孔直径 [nm]	dV/dlog(D) [cc/g]	SUM(dV/dlog(D)) [cc/g]	dV [cc/g]	SUM(dV) [cc/g]		序号	孔直径 [nm]	dV/dlog(D) [cc/g]	SUM(dV/dlog(D)) [cc/g]	dV [cc/g]	SUM(dV) [cc/g]		序号	孔直径 [nm]
BJH吸附累积比表面积(d>2[nm])[m^2/g]：	48.1394		2	5.253e-05	11.7039	0.005298		0.987393	169.547	99.5227		截距：	-0.000387			截距：	6.6e-05			1	2.04			0.002033	0.002033		1	137.39	0.000697	0.072572	0.01933	0.227088		1	2.04			0.002033	0.002033		1	137.39	0.197439	2.50343	0.01933	0.227088		1	2.04
BJH解吸累积比表面积(d>2[nm])[m^2/g]：	47.4407		3	0.00067007	19.9035	0.067522		0.983844	157.637	99.1422		相关系数：	0.998658			相关系数：	1			2	2.3	0.007908	0.007908	0.002069	0.004102		2	109.66	0.001004	0.071875	0.019603	0.207758		2	2.3	0.039528	0.039528	0.002069	0.004102		2	109.66	0.230275	2.30599	0.019603	0.207758		2	2.3
DR(吸附)微孔比表面积[m^2/g]：	152.417		4	0.011295	27.5149	1.13867		0.980123	145.696	98.7687		单层吸附量[cc/g]：	26.8543			单层吸附量[cc/g]：	32.8168			3	2.58	0.006897	0.014805	0.0019	0.006002		3	90.14	0.001237	0.07087	0.019406	0.188155		3	2.58	0.038736	0.078263	0.0019	0.006002		3	90.14	0.233723	2.07572	0.019406	0.188155		3	2.58
t-Plot(吸附)外比表面积[m^2/g]：	63.9343		5	0.0523432	31.5068	5.27644		0.975903	134.005	98.3749		BET C值：	-96.2021			Langmuir b值：	0.002176			4	2.88	0.005998	0.020803	0.001808	0.00781		4	74.46	0.001523	0.069633	0.019346	0.168749		4	2.88	0.037673	0.115936	0.001808	0.00781		4	74.46	0.238126	1.84199	0.019346	0.168749		4	2.88
t-Plot(吸附)内比表面积[m^2/g]：	53.1506		6	0.117063	33.8059	11.798		0.970539	122.474	97.7985										5	3.22	0.005638	0.026441	0.001886	0.009696		5	61.75	0.001947	0.06811	0.019384	0.149403		5	3.22	0.039534	0.15547	0.001886	0.009696		5	61.75	0.253903	1.60387	0.019384	0.149403		5	3.22
αs(吸附)中孔比表面积[m^2/g]：	56.6382		7	0.170587	35.1539	17.1893		0.964628	111.079	97.2081		BET绘图列表				Langmuir绘图列表				6	3.6	0.005071	0.031513	0.001927	0.011623		6	51.8	0.00201	0.066163	0.019309	0.13002		6	3.6	0.039727	0.195197	0.001927	0.011623		6	51.8	0.216754	1.34996	0.019309	0.13002		6	3.6
单点总孔体积(d=193.5[nm],P/Po=0.991752)[cc/g]：	0.274464		8	0.222585	36.2285	22.4293		0.957634	99.8725	96.494		序号	相对压力 P/Po	P/Po/[V(1-P/Po)]		序号	相对压力 P/Po	(P/Po)/V		7	4.04	0.004649	0.036162	0.002047	0.01367		7	42.19	0.001961	0.064153	0.018177	0.110711		7	4.04	0.040803	0.236001	0.002047	0.01367		7	42.19	0.168726	1.13321	0.018177	0.110711		7	4.04
BJH吸附累积总孔体积(d>2[nm])[cc/g]：	0.239417		9	0.273091	37.2779	27.517		0.945453	89.3557	95.3091		1	0.052343	0.001753		1	0.011295	0.000411		8	4.56	0.004375	0.040538	0.002274	0.015944		8	32.92	0.002189	0.062192	0.017318	0.092534		8	4.56	0.043224	0.279225	0.002274	0.015944		8	32.92	0.145105	0.964483	0.017318	0.092534		8	4.56
BJH解吸累积总孔体积(d>2[nm])[cc/g]：	0.227088		10	0.323518	38.2857	32.6024		0.928896	79.476	93.6175		2	0.117063	0.003922		2	0.052343	0.001661		9	5.19	0.003998	0.044536	0.002518	0.018462		9	25.01	0.0024	0.060003	0.015616	0.075216		9	5.19	0.044776	0.324002	0.002518	0.018462		9	25.01	0.119335	0.819379	0.015616	0.075216		9	5.19
单点吸附微孔体积(d<2[nm])[cc/g]：	0.054997		11	0.373865	39.2823	37.6685		0.902554	70.5652	91.0019		3	0.170587	0.005851						10	5.97	0.003688	0.048224	0.002893	0.021355		10	18.51	0.002817	0.057603	0.013415	0.0596		10	5.97	0.047288	0.37129	0.002893	0.021355		10	18.51	0.103831	0.700044	0.013415	0.0596		10	5.97
DR(吸附)微孔体积[cc/g]：	0.054185		12	0.423568	40.3188	42.6749		0.866755	62.9688	87.3935		4	0.222585	0.007903						11	6.97	0.003476	0.0517	0.003478	0.024833		11	13.74	0.003163	0.054786	0.010791	0.046186		11	6.97	0.051684	0.422974	0.003478	0.024833		11	13.74	0.087081	0.596214	0.010791	0.046186		11	6.97
t-Plot(吸附)微孔体积[cc/g]：	0.017187		13	0.473506	41.4034	47.707		0.819631	56.8316	82.6318		5	0.273091	0.010078						12	8.28	0.003293	0.054993	0.004317	0.02915		12	10.33	0.003564	0.051623	0.00812	0.035395		12	8.28	0.057678	0.480652	0.004317	0.02915		12	10.33	0.075047	0.509132	0.00812	0.035395		12	8.28
αs(吸附)微孔体积[cc/g]：	0.02572		14	0.522909	42.5626	52.6805		0.761723	52.1282	76.7865										13	10.1	0.003115	0.058108	0.005676	0.034827		13	8.05	0.003691	0.048059	0.005318	0.027275		13	10.1	0.065712	0.546364	0.005676	0.034827		13	8.05	0.062122	0.434085	0.005318	0.027275		13	10.1
单点平均孔半径(面积为BET比表面积)[nm]：	4.69		15	0.572275	43.8499	57.6539		0.704793	48.9924	71.057										14	12.78	0.00285	0.060958	0.00762	0.042446		14	6.61	0.00373	0.044368	0.003673	0.021956		14	12.78	0.074734	0.621098	0.00762	0.042446		14	6.61	0.052449	0.371963	0.003673	0.021956		14	12.78
			16	0.621384	45.2861	62.6001		0.651313	46.7814	65.6823										15	16.89	0.002731	0.063689	0.011221	0.053667		15	5.63	0.003745	0.040638	0.002766	0.018284		15	16.89	0.09268	0.713778	0.011221	0.053667		15	5.63	0.045266	0.319514	0.002766	0.018284		15	16.89
			17	0.670317	46.9416	67.5246		0.600271	45.0792	60.5292										16	23.9	0.00247	0.066159	0.017318	0.070985		16	4.89	0.004089	0.036893	0.002415	0.015518		16	23.9	0.114808	0.828586	0.017318	0.070985		16	4.89	0.043196	0.274248	0.002415	0.015518		16	23.9
			18	0.718159	48.9143	72.3471		0.549479	43.5983	55.4062										17	39.88	0.00203	0.068189	0.032455	0.10344		17	4.3	0.004318	0.032804	0.002085	0.013103		17	39.88	0.145916	0.974502	0.032455	0.10344		17	4.3	0.04029	0.231052	0.002085	0.013103		17	39.88
			19	0.764562	51.3426	77.0383		0.499075	42.3048	50.3194										18	65.18	0.001348	0.069537	0.034099	0.137539		18	3.82	0.005722	0.028487	0.002339	0.011018		18	65.18	0.15982	1.13432	0.034099	0.137539		18	3.82	0.047531	0.190762	0.002339	0.011018		18	65.18
			20	0.810323	54.5268	81.6402		0.449733	40.9992	45.3758										19	98.19	0.001032	0.070569	0.034051	0.17159		19	3.41	0.005649	0.022765	0.002038	0.00868		19	98.19	0.191363	1.32569	0.034051	0.17159		19	3.41	0.041928	0.143231	0.002038	0.00868		19	98.19
			21	0.853585	58.8026	85.9925		0.399671	39.8204	40.3029										20	135.13	0.000928	0.071497	0.034272	0.205862		20	3.05	0.005107	0.017116	0.001624	0.006642		20	135.13	0.247144	1.57283	0.034272	0.205862		20	3.05	0.033918	0.101302	0.001624	0.006642		20	135.13
			22	0.892729	65.0828	89.9405		0.348629	38.7827	35.1709										21	193.47	0.000575	0.072072	0.033555	0.239417		21	2.73	0.005547	0.012009	0.001573	0.005017		21	193.47	0.215288	1.78812	0.033555	0.239417		21	2.73	0.033005	0.067384	0.001573	0.005017		21	193.47
			23	0.927959	74.9357	93.4958		0.299026	37.7962	30.1549																	22	2.44	0.006461	0.006461	0.001699	0.003444									22	2.44	0.034379	0.034379	0.001699	0.003444
			24	0.961105	94.1287	96.831		0.249196	36.7814	25.1371																	23	2.18			0.001745	0.001745									23	2.18			0.001745	0.001745
			25	0.975056	114.543	98.2266		0.199222	35.7457	20.1025
			26	0.983371	135.322	99.0715
			27	0.987296	156.438	99.4755
			28	0.991752	177.44	99.9182
[truncated: 43 more columns]
