# Supplementary material for: Data-informed discovery of hydrolytic nanozymes
Source: Nat Commun. 2022 Feb 11;13:827. doi: 10.1038/s41467-022-28344-2 (PMC8837776; doi:10.1038/s41467-022-28344-2)
Supplement: Supplementary file 4 — Source Data [file 41467_2022_28344_MOESM4_ESM.zip › Source Data_NCOMMS-21-01890A/Table S6, Figure S8/TFA-0.5-RT.XLSX]

## Sheet: Sheet1
Kubo X1000 分析报告
样品名称：	TFA-0.5-RT		吸附质：	N2
样品重量[g]：	0.1525		吸附质面积[m^2/cc]：	4.36
烘干温度[℃]：	0		原位烘干[分]：	60
烘干时长[时:分]：	00:00:00		启动分析时间：	2019-07-21 13:17:00
检测员：			完成分析时间：	2019-07-21 18:38:00
备注：			分析耗时[时:分]：	05:21:00
报告摘要			等温线									BET比表面积				Langmuir比表面积				BJH孔径分布
多点BET比表面积[m^2/g]：	167.584		序号	吸附相对压力 P/Po	吸附体积 [cc/g]	吸附压力 [KPa]		解吸相对压力 P/Po	解吸体积 [cc/g]	解吸压力 [KPa]		BET比表面积[m^2/g]：	167.584			Langmuir比表面积[m^2/g]：	225.067			BJH（吸附）孔体积分布 dV/dD							BJH（解吸）孔体积分布 dV/dD							BJH（吸附）孔体积分布 dV/dlog(D)							BJH（解吸）孔体积分布 dV/dlog(D)							BJH（吸附）孔面积分布 dA/dD
多点Langmuir比表面积[m^2/g]：	225.067		1	2.477e-05	5.97951	0.002509		0.995379	151.14	100.754		斜率：	0.026505			斜率：	0.019372			序号	孔直径 [nm]	dV/dD [cc/g/nm]	SUM(dV/dD) [cc/g/nm]	dV [cc/g]	SUM(dV) [cc/g]		序号	孔直径 [nm]	dV/dD [cc/g/nm]	SUM(dV/dD) [cc/g/nm]	dV [cc/g]	SUM(dV) [cc/g]		序号	孔直径 [nm]	dV/dlog(D) [cc/g]	SUM(dV/dlog(D)) [cc/g]	dV [cc/g]	SUM(dV) [cc/g]		序号	孔直径 [nm]	dV/dlog(D) [cc/g]	SUM(dV/dlog(D)) [cc/g]	dV [cc/g]	SUM(dV) [cc/g]		序号	孔直径 [nm]
BJH吸附累积比表面积(d>2[nm])[m^2/g]：	83.388		2	4.627e-05	14.8983	0.004686		0.981424	141.501	99.339		截距：	-0.000488			截距：	8.7e-05			1	1.92			0.004025	0.004025		1	68.18	0.000299	0.155227	0.01281	0.178359		1	1.92			0.004025	0.004025		1	68.18	0.029774	2.14919	0.01281	0.178359		1	1.92
BJH解吸累积比表面积(d>2[nm])[m^2/g]：	92.3615		3	0.0001777	25.5855	0.017992		0.934354	133.648	94.6442		相关系数：	0.998673			相关系数：	1			2	2.17	0.012988	0.012988	0.003349	0.007374		2	25.32	0.001982	0.154928	0.015836	0.165548		2	2.17	0.061101	0.061101	0.003349	0.007374		2	25.32	0.096152	2.11942	0.015836	0.165548		2	2.17
DR(吸附)微孔比表面积[m^2/g]：	237.246		4	0.00329355	37.0855	0.333428		0.893839	124.985	90.4455		单层吸附量[cc/g]：	38.4368			单层吸附量[cc/g]：	51.6209			3	2.44	0.012823	0.025811	0.003409	0.010783		3	17.33	0.005035	0.152947	0.019055	0.149713		3	2.44	0.068061	0.129161	0.003409	0.010783		3	17.33	0.178032	2.02326	0.019055	0.149713		3	2.44
t-Plot(吸附)外比表面积[m^2/g]：	93.3168		5	0.0309567	45.0841	3.13436		0.86052	115.317	87.0833		BET C值：	-53.322			Langmuir b值：	0.004488			4	2.72	0.011148	0.036958	0.003161	0.013944		4	13.54	0.007612	0.147912	0.019567	0.130658		4	2.72	0.066219	0.19538	0.003161	0.013944		4	13.54	0.214043	1.84523	0.019567	0.130658		4	2.72
t-Plot(吸附)内比表面积[m^2/g]：	74.2675		6	0.0896785	49.1604	9.07831		0.8239	105.755	83.4286										5	3.04	0.010898	0.047856	0.003431	0.017374		5	10.97	0.010444	0.1403	0.019305	0.111092		5	3.04	0.072235	0.267615	0.003431	0.017374		5	10.97	0.240954	1.63119	0.019305	0.111092		5	3.04
αs(吸附)中孔比表面积[m^2/g]：	77.9701		7	0.145435	51.4094	14.7235		0.785961	96.6665	79.529		BET绘图列表				Langmuir绘图列表				6	3.39	0.00936	0.057216	0.003314	0.020688		6	9.12	0.012762	0.129856	0.018529	0.091786		6	3.39	0.06924	0.336855	0.003314	0.020688		6	9.12	0.246151	1.39024	0.018529	0.091786		6	3.39
单点总孔体积(d=229.3[nm],P/Po=0.995379)[cc/g]：	0.233784		8	0.197025	53.1962	19.9505		0.744573	88.1763	75.3625		序号	相对压力 P/Po	P/Po/[V(1-P/Po)]		序号	相对压力 P/Po	(P/Po)/V		7	3.8	0.009265	0.066481	0.003747	0.024435		7	7.67	0.014397	0.117094	0.0174	0.073257		7	3.8	0.076617	0.413472	0.003747	0.024435		7	7.67	0.23371	1.14408	0.0174	0.073257		7	3.8
BJH吸附累积总孔体积(d>2[nm])[cc/g]：	0.188047		9	0.248599	54.7806	25.1714		0.698132	80.3544	70.6666		1	0.089678	0.002004		1	0.030957	0.000687		8	4.27	0.009274	0.075755	0.004358	0.028793		8	6.46	0.014166	0.102698	0.014155	0.055857		8	4.27	0.086006	0.499478	0.004358	0.028793		8	6.46	0.194059	0.910374	0.014155	0.055857		8	4.27
BJH解吸累积总孔体积(d>2[nm])[cc/g]：	0.178359		10	0.298113	56.3439	30.1851		0.643755	73.9279	65.1411		2	0.145435	0.00331		2	0.089678	0.001824		9	4.82	0.008738	0.084493	0.004869	0.033661		9	5.46	0.013127	0.088532	0.01005	0.041702		9	4.82	0.091352	0.59083	0.004869	0.033661		9	5.46	0.153287	0.716314	0.01005	0.041702		9	4.82
单点吸附微孔体积(d<2[nm])[cc/g]：	0.081907		11	0.348122	57.8648	35.2485		0.586407	69.2352	59.3617		3	0.197025	0.004613						10	5.5	0.008682	0.093176	0.005901	0.039562		10	4.7	0.011702	0.075406	0.006786	0.031653		10	5.5	0.103094	0.693924	0.005901	0.039562		10	4.7	0.11861	0.563027	0.006786	0.031653		10	5.5
DR(吸附)微孔体积[cc/g]：	0.084341		12	0.398019	59.4895	40.3027		0.532463	65.954	53.9102		4	0.248599	0.006039						11	6.35	0.008471	0.101646	0.0072	0.046762		11	4.12	0.010769	0.063704	0.004935	0.024867		11	6.35	0.115445	0.809369	0.0072	0.046762		11	4.12	0.096328	0.444417	0.004935	0.024867		11	6.35
t-Plot(吸附)微孔体积[cc/g]：	0.035192		13	0.447686	61.1199	45.3223		0.480677	63.4555	48.6349		5	0.298113	0.007538						12	7.45	0.008092	0.109738	0.008899	0.055661		12	3.66	0.015103	0.052935	0.00601	0.019932		12	7.45	0.128363	0.937732	0.008899	0.055661		12	3.66	0.120231	0.348089	0.00601	0.019932		12	7.45
αs(吸附)微孔体积[cc/g]：	0.043387		14	0.496943	62.9318	50.3108		0.432081	60.7723	43.756										13	8.89	0.007902	0.11764	0.011365	0.067026		13	3.26	0.009583	0.037832	0.003411	0.013922		13	8.89	0.148329	1.08606	0.011365	0.067026		13	3.26	0.067982	0.227858	0.003411	0.013922		13	8.89
单点平均孔半径(面积为BET比表面积)[nm]：	2.79		15	0.545751	65.0024	55.2513		0.378065	58.8398	38.2798										14	10.91	0.007059	0.1247	0.014236	0.081261		14	2.91	0.008745	0.028249	0.002649	0.010511		14	10.91	0.160369	1.24643	0.014236	0.081261		14	2.91	0.055412	0.159876	0.002649	0.010511		14	10.91
			16	0.594098	67.3236	60.1458		0.327282	57.231	33.1435										15	13.96	0.005905	0.130604	0.018008	0.099269		15	2.6	0.009285	0.019504	0.002534	0.007862		15	13.96	0.16819	1.41462	0.018008	0.099269		15	2.6	0.052689	0.104464	0.002534	0.007862		15	13.96
			17	0.642347	70.1142	65.0201		0.277672	55.6986	28.1044										16	19.21	0.004297	0.134902	0.022581	0.121849		16	2.33	0.010219	0.010219	0.002611	0.005328		16	19.21	0.162736	1.57736	0.022581	0.121849		16	2.33	0.051774	0.051774	0.002611	0.005328		16	19.21
			18	0.68985	73.5094	69.8332		0.228026	54.1486	23.085										17	32.86	0.002225	0.137127	0.030354	0.152203		17	2.08			0.002718	0.002718		17	32.86	0.13025	1.70761	0.030354	0.152203		17	2.08			0.002718	0.002718		17	32.86
			19	0.736967	77.7357	74.593		0.17817	52.5431	18.0298										18	229.31	0.000182	0.137309	0.035844	0.188047									18	229.31	0.042479	1.75008	0.035844	0.188047									18	229.31
			20	0.781031	83.1395	79.066
			21	0.825298	90.0911	83.5519
			22	0.867264	99.1458	87.7784
			23	0.908644	111.047	91.9855
			24	0.953336	128.323	96.5123
			25	0.995379	151.14	100.754
[truncated: 43 more columns]
