# Supplementary material for: Data-informed discovery of hydrolytic nanozymes
Source: Nat Commun. 2022 Feb 11;13:827. doi: 10.1038/s41467-022-28344-2 (PMC8837776; doi:10.1038/s41467-022-28344-2)
Supplement: Supplementary file 4 — Source Data [file 41467_2022_28344_MOESM4_ESM.zip › Source Data_NCOMMS-21-01890A/Table S6, Figure S8/TFA-1.0-RT.XLSX]

## Sheet: Sheet1
Kubo X1000 分析报告
样品名称：	TFA-1.0-RT		吸附质：	N2
样品重量[g]：	0.0938		吸附质面积[m^2/cc]：	4.36
烘干温度[℃]：	0		原位烘干[分]：	60
烘干时长[时:分]：	00:00:00		启动分析时间：	2019-07-21 13:17:00
检测员：			完成分析时间：	2019-07-21 18:06:00
备注：			分析耗时[时:分]：	04:48:00
报告摘要			等温线									BET比表面积				Langmuir比表面积				BJH孔径分布
多点BET比表面积[m^2/g]：	165.38		序号	吸附相对压力 P/Po	吸附体积 [cc/g]	吸附压力 [KPa]		解吸相对压力 P/Po	解吸体积 [cc/g]	解吸压力 [KPa]		BET比表面积[m^2/g]：	165.38			Langmuir比表面积[m^2/g]：	217.333			BJH（吸附）孔体积分布 dV/dD							BJH（解吸）孔体积分布 dV/dD							BJH（吸附）孔体积分布 dV/dlog(D)							BJH（解吸）孔体积分布 dV/dlog(D)							BJH（吸附）孔面积分布 dA/dD
多点Langmuir比表面积[m^2/g]：	217.333		1	2.37e-05	10.0219	0.0024		0.996519	173.353	100.874		斜率：	0.026729			斜率：	0.020061			序号	孔直径 [nm]	dV/dD [cc/g/nm]	SUM(dV/dD) [cc/g/nm]	dV [cc/g]	SUM(dV) [cc/g]		序号	孔直径 [nm]	dV/dD [cc/g/nm]	SUM(dV/dD) [cc/g/nm]	dV [cc/g]	SUM(dV) [cc/g]		序号	孔直径 [nm]	dV/dlog(D) [cc/g]	SUM(dV/dlog(D)) [cc/g]	dV [cc/g]	SUM(dV) [cc/g]		序号	孔直径 [nm]	dV/dlog(D) [cc/g]	SUM(dV/dlog(D)) [cc/g]	dV [cc/g]	SUM(dV) [cc/g]		序号	孔直径 [nm]
BJH吸附累积比表面积(d>2[nm])[m^2/g]：	88.0346		2	0.00014739	23.932	0.014925		0.995205	159.598	100.775		截距：	-0.000365			截距：	0.000113			1	1.94			0.003367	0.003367		1	239.25	0.000159	0.169175	0.03012	0.214555		1	1.94			0.003367	0.003367		1	239.25	0.044403	2.31808	0.03012	0.214555		1	1.94
BJH解吸累积比表面积(d>2[nm])[m^2/g]：	101.604		3	0.00670438	37.5041	0.678877		0.974695	140.445	98.6464		相关系数：	0.999422			相关系数：	1			2	2.2	0.01338	0.01338	0.003396	0.006763		2	50.18	0.000352	0.169016	0.010979	0.184435		2	2.2	0.063698	0.063698	0.003396	0.006763		2	50.18	0.025996	2.27368	0.010979	0.184435		2	2.2
DR(吸附)微孔比表面积[m^2/g]：	206.7		4	0.0421687	43.9731	4.26921		0.907933	133.717	91.9115		单层吸附量[cc/g]：	37.9311			单层吸附量[cc/g]：	49.8471			3	2.46	0.013057	0.026437	0.003491	0.010254		3	18.98	0.002469	0.168664	0.012199	0.173456		3	2.46	0.069998	0.133696	0.003491	0.010254		3	18.98	0.093112	2.24769	0.012199	0.173456		3	2.46
t-Plot(吸附)外比表面积[m^2/g]：	135.545		5	0.0979396	47.1361	9.9142		0.864532	127.33	87.5265		BET C值：	-72.1567			Langmuir b值：	0.005633			4	2.76	0.012382	0.038819	0.003614	0.013869		4	14.03	0.009102	0.166195	0.024387	0.161257		4	2.76	0.074346	0.208042	0.003614	0.013869		4	14.03	0.265048	2.15457	0.024387	0.161257		4	2.76
t-Plot(吸附)内比表面积[m^2/g]：	29.835		6	0.151124	49.1406	15.3015		0.831841	115.604	84.2569										5	3.08	0.01103	0.049849	0.00358	0.017448		5	11.35	0.013509	0.157093	0.028592	0.13687		5	3.08	0.074048	0.28209	0.00358	0.017448		5	11.35	0.319145	1.88953	0.028592	0.13687		5	3.08
αs(吸附)中孔比表面积[m^2/g]：	128.204		7	0.202006	50.8243	20.453		0.790503	102.214	80.0291		BET绘图列表				Langmuir绘图列表				6	3.44	0.011119	0.060968	0.004048	0.021497		6	9.24	0.016974	0.143584	0.027566	0.108278		6	3.44	0.083451	0.365541	0.004048	0.021497		6	9.24	0.328295	1.57038	0.027566	0.108278		6	3.44
单点总孔体积(d=325.7[nm],P/Po=0.996519)[cc/g]：	0.268142		8	0.252379	52.4675	25.5542		0.745063	89.6931	75.4499		序号	相对压力 P/Po	P/Po/[V(1-P/Po)]		序号	相对压力 P/Po	(P/Po)/V		7	3.86	0.01045	0.071418	0.00435	0.025846		7	7.61	0.01748	0.12661	0.02279	0.080712		7	3.86	0.087807	0.453348	0.00435	0.025846		7	7.61	0.279389	1.24209	0.02279	0.080712		7	3.86
BJH吸附累积总孔体积(d>2[nm])[cc/g]：	0.228193		9	0.303011	54.1359	30.6743		0.692536	79.4402	70.0663		1	0.09794	0.002303		1	0.042169	0.000959		8	4.35	0.010131	0.081549	0.004912	0.030758		8	6.31	0.016263	0.109131	0.015952	0.057922		8	4.35	0.095617	0.548965	0.004912	0.030758		8	6.31	0.217419	0.962696	0.015952	0.057922		8	4.35
BJH解吸累积总孔体积(d>2[nm])[cc/g]：	0.214555		10	0.353913	55.8606	35.8294		0.633613	72.1233	64.1611		2	0.151124	0.003623		2	0.09794	0.002078		9	4.93	0.009871	0.09142	0.005751	0.036509		9	5.33	0.013832	0.092867	0.009855	0.041969		9	4.93	0.105267	0.654232	0.005751	0.036509		9	5.33	0.158113	0.745277	0.009855	0.041969		9	4.93
单点吸附微孔体积(d<2[nm])[cc/g]：	0.078001		11	0.404663	57.6091	40.969		0.57922	67.4791	58.5956		3	0.202006	0.004981						10	5.64	0.009448	0.100868	0.006754	0.043263		10	4.62	0.012347	0.079036	0.006841	0.032115		10	5.64	0.114824	0.769055	0.006754	0.043263		10	4.62	0.123217	0.587163	0.006841	0.032115		10	5.64
DR(吸附)微孔体积[cc/g]：	0.073482		12	0.454589	59.5323	46.0285		0.526095	64.1008	53.2527		4	0.252379	0.006434						11	6.54	0.009304	0.110173	0.008382	0.051646		11	4.06	0.011928	0.066688	0.005272	0.025274		11	6.54	0.130319	0.899374	0.008382	0.051646		11	4.06	0.105398	0.463947	0.005272	0.025274		11	6.54
t-Plot(吸附)微孔体积[cc/g]：	0		13	0.504319	61.6105	51.0644		0.475831	61.4303	48.1681										12	7.72	0.008899	0.119072	0.01046	0.062105		12	3.62	0.016112	0.05476	0.006249	0.020002		12	7.72	0.145815	1.04519	0.01046	0.062105		12	3.62	0.126994	0.358548	0.006249	0.020002		12	7.72
αs(吸附)微孔体积[cc/g]：	0.004042		14	0.553245	63.9372	56.0115		0.42748	58.5905	43.2672										13	9.32	0.008372	0.127444	0.01339	0.075496		13	3.23	0.009889	0.038649	0.003432	0.013752		13	9.32	0.163753	1.20894	0.01339	0.075496		13	3.23	0.069584	0.231555	0.003432	0.013752		13	9.32
单点平均孔半径(面积为BET比表面积)[nm]：	3.24		15	0.602706	66.658	61.016		0.374596	56.5732	37.9169										14	11.62	0.007693	0.135137	0.017701	0.093196		14	2.89	0.009067	0.02876	0.002722	0.010321		14	11.62	0.184698	1.39364	0.017701	0.093196		14	2.89	0.057058	0.161971	0.002722	0.010321		14	11.62
			16	0.651112	69.8434	65.918		0.324331	54.8583	32.823										15	15.23	0.006251	0.141388	0.022537	0.115733		15	2.59	0.00973	0.019693	0.002652	0.007598		15	15.23	0.192042	1.58568	0.022537	0.115733		15	2.59	0.05482	0.104912	0.002652	0.007598		15	15.23
			17	0.699394	73.7952	70.7979		0.274399	53.1931	27.7741										16	22.03	0.004219	0.145607	0.02869	0.144423		16	2.31	0.009963	0.009963	0.002531	0.004947		16	22.03	0.178895	1.76458	0.02869	0.144423		16	2.31	0.050093	0.050093	0.002531	0.004947		16	22.03
			18	0.746561	78.7518	75.5762		0.224694	51.5644	22.7443										17	63.62	0.000778	0.146384	0.032351	0.176774		17	2.06			0.002416	0.002416		17	63.62	0.070223	1.8348	0.032351	0.176774		17	2.06			0.002416	0.002416		17	63.62
			19	0.792841	85.1853	80.2607		0.175128	49.9349	17.7238										18	325.67	0.000196	0.14658	0.051419	0.228193									18	325.67	0.072507	1.90731	0.051419	0.228193									18	325.67
			20	0.837416	93.863	84.76
			21	0.880331	105.317	89.1134
			22	0.922835	120.709	93.4268
			23	0.980543	140.547	99.2641
			24	0.996519	173.353	100.874
[truncated: 43 more columns]
