# Supplementary material for: Data-informed discovery of hydrolytic nanozymes
Source: Nat Commun. 2022 Feb 11;13:827. doi: 10.1038/s41467-022-28344-2 (PMC8837776; doi:10.1038/s41467-022-28344-2)
Supplement: Supplementary file 4 — Source Data [file 41467_2022_28344_MOESM4_ESM.zip › Source Data_NCOMMS-21-01890A/Table S6, Figure S8/TFA-10-RT.XLSX]

## Sheet: Sheet1
Kubo X1000 分析报告
样品名称：	TFA-10-RT		吸附质：	N2
样品重量[g]：	0.0628		吸附质面积[m^2/cc]：	4.36
烘干温度[℃]：	0		原位烘干[分]：	60
烘干时长[时:分]：	00:00:00		启动分析时间：	2019-07-22 11:30:00
检测员：			完成分析时间：	2019-07-22 17:22:00
备注：			分析耗时[时:分]：	05:51:00
报告摘要			等温线									BET比表面积				Langmuir比表面积				BJH孔径分布
多点BET比表面积[m^2/g]：	125.32		序号	吸附相对压力 P/Po	吸附体积 [cc/g]	吸附压力 [KPa]		解吸相对压力 P/Po	解吸体积 [cc/g]	解吸压力 [KPa]		BET比表面积[m^2/g]：	125.32			Langmuir比表面积[m^2/g]：	169.402			BJH（吸附）孔体积分布 dV/dD							BJH（解吸）孔体积分布 dV/dD							BJH（吸附）孔体积分布 dV/dlog(D)							BJH（解吸）孔体积分布 dV/dlog(D)							BJH（吸附）孔面积分布 dA/dD
多点Langmuir比表面积[m^2/g]：	169.402		1	3.967e-05	14.1531	0.004029		0.991127	350.818	100.525		斜率：	0.035438			斜率：	0.025738			序号	孔直径 [nm]	dV/dD [cc/g/nm]	SUM(dV/dD) [cc/g/nm]	dV [cc/g]	SUM(dV) [cc/g]		序号	孔直径 [nm]	dV/dD [cc/g/nm]	SUM(dV/dD) [cc/g/nm]	dV [cc/g]	SUM(dV) [cc/g]		序号	孔直径 [nm]	dV/dlog(D) [cc/g]	SUM(dV/dlog(D)) [cc/g]	dV [cc/g]	SUM(dV) [cc/g]		序号	孔直径 [nm]	dV/dlog(D) [cc/g]	SUM(dV/dlog(D)) [cc/g]	dV [cc/g]	SUM(dV) [cc/g]		序号	孔直径 [nm]
BJH吸附累积比表面积(d>2[nm])[m^2/g]：	62.0019		2	0.00740892	30.2169	0.752814		0.983052	329.876	99.7349		截距：	-0.000647			截距：	0.000144			1	1.93			0.001996	0.001996		1	105.91	0.003451	0.09193	0.056021	0.472276		1	1.93			0.001996	0.001996		1	105.91	0.775173	6.55796	0.056021	0.472276		1	1.93
BJH解吸累积比表面积(d>2[nm])[m^2/g]：	58.1878		3	0.0452531	34.583	4.59779		0.979707	295.881	99.2597		相关系数：	0.998885			相关系数：	1			2	2.18	0.008022	0.008022	0.00204	0.004035		2	89.67	0.005282	0.08848	0.05717	0.416255		2	2.18	0.037876	0.037876	0.00204	0.004035		2	89.67	1.02345	5.78278	0.05717	0.416255		2	2.18
DR(吸附)微孔比表面积[m^2/g]：	170.465		4	0.0961042	36.7186	9.76315		0.976212	261.538	98.9512		单层吸附量[cc/g]：	28.7432			单层吸附量[cc/g]：	38.8537			3	2.45	0.007269	0.015291	0.001937	0.005972		3	78.85	0.007551	0.083197	0.057676	0.359086		3	2.45	0.038677	0.076553	0.001937	0.005972		3	78.85	1.30344	4.75933	0.057676	0.359086		3	2.45
t-Plot(吸附)外比表面积[m^2/g]：	59.6403		5	0.147474	38.284	14.9786		0.973672	227.278	98.6359		BET C值：	-53.7612			Langmuir b值：	0.005588			4	2.74	0.006989	0.02228	0.002016	0.007988		4	71.21	0.007059	0.075646	0.058788	0.30141		4	2.74	0.041652	0.118205	0.002016	0.007988		4	71.21	1.08832	3.45588	0.058788	0.30141		4	2.74
t-Plot(吸附)内比表面积[m^2/g]：	65.68		6	0.198658	39.6582	20.1793		0.970654	192.579	98.317										5	3.05	0.006477	0.028758	0.002046	0.010034		5	62.88	0.006309	0.068588	0.057232	0.242621		5	3.05	0.043106	0.161311	0.002046	0.010034		5	62.88	0.845969	2.36757	0.057232	0.242621		5	3.05
αs(吸附)中孔比表面积[m^2/g]：	71.3706		7	0.249139	40.9828	25.2989		0.965885	158.954	97.8505		BET绘图列表				Langmuir绘图列表				6	3.41	0.006116	0.034873	0.002171	0.012205		6	53.81	0.004912	0.062278	0.056096	0.185389		6	3.41	0.045417	0.206728	0.002171	0.012205		6	53.81	0.541549	1.5216	0.056096	0.185389		6	3.41
单点总孔体积(d=172.1[nm],P/Po=0.991127)[cc/g]：	0.542646		8	0.299749	42.2714	30.4444		0.959435	126.266	97.2022		序号	相对压力 P/Po	P/Po/[V(1-P/Po)]		序号	相对压力 P/Po	(P/Po)/V		7	3.82	0.005162	0.040035	0.002142	0.014347		7	42.39	0.003618	0.057366	0.050206	0.129293		7	3.82	0.042899	0.249627	0.002142	0.014347		7	42.39	0.291608	0.98005	0.050206	0.129293		7	3.82
BJH吸附累积总孔体积(d>2[nm])[cc/g]：	0.506341		9	0.35013	43.5872	35.5493		0.942856	96.6157	95.532		1	0.096104	0.002896		1	0.045253	0.001309		8	4.31	0.004554	0.044589	0.002214	0.016561		8	28.52	0.002934	0.053747	0.032946	0.079087		8	4.31	0.042562	0.292189	0.002214	0.016561		8	28.52	0.151611	0.688441	0.032946	0.079087		8	4.31
BJH解吸累积总孔体积(d>2[nm])[cc/g]：	0.472276		10	0.39963	44.9235	40.5829		0.903997	76.0272	91.5722		2	0.147474	0.004518		2	0.096104	0.002617		9	4.89	0.00424	0.048828	0.002461	0.019022		9	17.29	0.002605	0.050813	0.015552	0.046141		9	4.89	0.04482	0.33701	0.002461	0.019022		9	17.29	0.084556	0.536831	0.015552	0.046141		9	4.89
单点吸附微孔体积(d<2[nm])[cc/g]：	0.060984		11	0.449488	46.3422	45.6476		0.837691	64.797	84.8916		3	0.198658	0.006251						10	5.61	0.003702	0.05253	0.002675	0.021697		10	11.32	0.002293	0.048208	0.006017	0.03059		10	5.61	0.044671	0.38168	0.002675	0.021697		10	11.32	0.052546	0.452274	0.006017	0.03059		10	5.61
DR(吸附)微孔体积[cc/g]：	0.060601		12	0.500337	47.8241	50.8003		0.779373	59.8596	78.9601		4	0.249139	0.008096						11	6.54	0.003164	0.055695	0.002939	0.024636		11	8.7	0.00241	0.045915	0.003743	0.024573		11	6.54	0.044174	0.425855	0.002939	0.024636		11	8.7	0.043805	0.399729	0.003743	0.024573		11	6.54
t-Plot(吸附)微孔体积[cc/g]：	0.033606		13	0.549856	49.3778	55.829		0.726385	56.6451	73.5849		5	0.299749	0.010126						12	7.76	0.002971	0.058666	0.003643	0.028279		12	7.14	0.002602	0.043505	0.002828	0.02083		12	7.76	0.048811	0.474666	0.003643	0.028279		12	7.14	0.039451	0.355924	0.002828	0.02083		12	7.76
αs(吸附)微孔体积[cc/g]：	0.024917		14	0.599721	51.111	60.8905		0.675998	54.1809	68.4775										13	9.45	0.002548	0.061214	0.004302	0.032581		13	6.06	0.002871	0.040904	0.002361	0.018002		13	9.45	0.050351	0.525017	0.004302	0.032581		13	6.06	0.037262	0.316473	0.002361	0.018002		13	9.45
单点平均孔半径(面积为BET比表面积)[nm]：	8.66		15	0.649802	53.0408	65.9894		0.624988	52.0846	63.3097										14	12	0.002362	0.063576	0.006012	0.038593		14	5.23	0.003249	0.038033	0.002097	0.015641		14	12	0.058059	0.583076	0.006012	0.038593		14	5.23	0.036697	0.279211	0.002097	0.015641		14	12
			16	0.699933	55.2227	71.0639		0.575567	50.2714	58.2991										15	16.24	0.002221	0.065797	0.009415	0.048008		15	4.59	0.003649	0.034784	0.001939	0.013544		15	16.24	0.071649	0.654725	0.009415	0.048008		15	4.59	0.036288	0.242514	0.001939	0.013544		15	16.24
			17	0.748867	57.8542	76.0202		0.525383	48.6099	53.221										16	23.7	0.002375	0.068172	0.017729	0.065738		16	4.06	0.003959	0.031134	0.001759	0.011605		16	23.7	0.107941	0.762666	0.017729	0.065738		16	4.06	0.03493	0.206226	0.001759	0.011605		16	23.7
			18	0.796693	60.9981	80.85		0.475652	47.1047	48.1755										17	37.1	0.002896	0.071068	0.03881	0.104548		17	3.61	0.004584	0.027175	0.001744	0.009846		17	37.1	0.199396	0.962061	0.03881	0.104548		17	3.61	0.036102	0.171296	0.001744	0.009846		17	37.1
			19	0.844415	65.2841	85.6854		0.425902	45.671	43.1342										18	60.36	0.004344	0.075412	0.101014	0.205561		18	3.23	0.005179	0.022591	0.001725	0.008102		18	60.36	0.478055	1.44012	0.101014	0.205561		18	3.23	0.036537	0.135194	0.001725	0.008102		18	60.36
			20	0.88993	71.7041	90.2867		0.376581	44.3013	38.1463										19	83.83	0.004408	0.07982	0.103467	0.309028		19	2.9	0.00552	0.017412	0.001647	0.006378		19	83.83	0.725231	2.16535	0.103467	0.309028		19	2.9	0.034933	0.098657	0.001647	0.006378		19	83.83
			21	0.928179	82.9293	94.1666		0.327002	42.9832	33.123										20	109.52	0.003918	0.083738	0.100632	0.409661		20	2.6	0.005766	0.011892	0.001572	0.00473		20	109.52	0.866911	3.03226	0.100632	0.409661		20	2.6	0.032701	0.063724	0.001572	0.00473		20	109.52
			22	0.956122	106.354	96.9899		0.27749	41.7047	28.1067										21	172.07	0.001546	0.085283	0.09668	0.506341		21	2.33	0.006127	0.006127	0.001566	0.003158		21	172.07	0.49272	3.52498	0.09668	0.506341		21	2.33	0.031023	0.031023	0.001566	0.003158		21	172.07
			23	0.973682	166.891	98.7955		0.227778	40.4223	23.0711																	22	2.07			0.001592	0.001592									22	2.07			0.001592	0.001592
			24	0.978824	228.955	99.3047		0.177908	39.1011	18.0238
			25	0.984577	290.424	99.8441
			26	0.991127	350.818	100.525
[truncated: 43 more columns]
