# Supplementary material for: Data-informed discovery of hydrolytic nanozymes
Source: Nat Commun. 2022 Feb 11;13:827. doi: 10.1038/s41467-022-28344-2 (PMC8837776; doi:10.1038/s41467-022-28344-2)
Supplement: Supplementary file 4 — Source Data [file 41467_2022_28344_MOESM4_ESM.zip › Source Data_NCOMMS-21-01890A/Table S6, Figure S8/TFA-5.0-RT.XLSX]

## Sheet: Sheet1
Kubo X1000 分析报告
样品名称：	190721-3		吸附质：	N2
样品重量[g]：	0.0939		吸附质面积[m^2/cc]：	4.36
烘干温度[℃]：	0		原位烘干[分]：	60
烘干时长[时:分]：	00:00:00		启动分析时间：	2019-07-21 13:17:00
检测员：			完成分析时间：	2019-07-21 20:22:00
备注：			分析耗时[时:分]：	07:05:00
报告摘要			等温线									BET比表面积				Langmuir比表面积				BJH孔径分布
多点BET比表面积[m^2/g]：	237.588		序号	吸附相对压力 P/Po	吸附体积 [cc/g]	吸附压力 [KPa]		解吸相对压力 P/Po	解吸体积 [cc/g]	解吸压力 [KPa]		BET比表面积[m^2/g]：	237.588			Langmuir比表面积[m^2/g]：	290.879			BJH（吸附）孔体积分布 dV/dD							BJH（解吸）孔体积分布 dV/dD							BJH（吸附）孔体积分布 dV/dlog(D)							BJH（解吸）孔体积分布 dV/dlog(D)							BJH（吸附）孔面积分布 dA/dD
多点Langmuir比表面积[m^2/g]：	290.879		1	2.923e-05	10.1576	0.00296		0.990319	401.012	100.245		斜率：	0.018546			斜率：	0.014989			序号	孔直径 [nm]	dV/dD [cc/g/nm]	SUM(dV/dD) [cc/g/nm]	dV [cc/g]	SUM(dV) [cc/g]		序号	孔直径 [nm]	dV/dD [cc/g/nm]	SUM(dV/dD) [cc/g/nm]	dV [cc/g]	SUM(dV) [cc/g]		序号	孔直径 [nm]	dV/dlog(D) [cc/g]	SUM(dV/dlog(D)) [cc/g]	dV [cc/g]	SUM(dV) [cc/g]		序号	孔直径 [nm]	dV/dlog(D) [cc/g]	SUM(dV/dlog(D)) [cc/g]	dV [cc/g]	SUM(dV) [cc/g]		序号	孔直径 [nm]
BJH吸附累积比表面积(d>2[nm])[m^2/g]：	84.6847		2	7.205e-05	23.9336	0.007297		0.979202	387.524	99.1392		截距：	-0.000195			截距：	3.4e-05			1	2.05			0.003951	0.003951		1	81.64	0.002158	0.175047	0.037395	0.524035		1	2.05			0.003951	0.003951		1	81.64	0.360809	12.0923	0.037395	0.524035		1	2.05
BJH解吸累积比表面积(d>2[nm])[m^2/g]：	84.4051		3	0.00091313	40.0778	0.092465		0.971311	365.073	98.299		相关系数：	0.9985			相关系数：	1			2	2.31	0.013082	0.013082	0.003446	0.007397		2	64.3	0.005791	0.172889	0.04018	0.48664		2	2.31	0.065511	0.065511	0.003446	0.007397		2	64.3	0.810254	11.7315	0.04018	0.48664		2	2.31
DR(吸附)微孔比表面积[m^2/g]：	308.348		4	0.0110832	55.311	1.12208		0.96668	341.544	97.8983		单层吸附量[cc/g]：	54.4927			单层吸附量[cc/g]：	66.7154			3	2.59	0.010314	0.023396	0.002878	0.010275		3	57.37	0.009187	0.167099	0.040509	0.44646		3	2.59	0.058094	0.123605	0.002878	0.010275		3	57.37	1.16624	10.9213	0.040509	0.44646		3	2.59
t-Plot(吸附)外比表面积[m^2/g]：	107.696		5	0.0516003	63.8861	5.22338		0.96382	318.156	97.5375		BET C值：	-94.3111			Langmuir b值：	0.002285			4	2.89	0.00865	0.032046	0.002632	0.012907		4	52.96	0.017099	0.157912	0.041565	0.405951		4	2.89	0.054529	0.178135	0.002632	0.012907		4	52.96	2.03676	9.75504	0.041565	0.405951		4	2.89
t-Plot(吸附)内比表面积[m^2/g]：	129.892		6	0.116822	68.8141	11.8282		0.960683	294.315	97.2938										5	3.23	0.007613	0.03966	0.002578	0.015485		5	50.53	0.018502	0.140813	0.042481	0.364386		5	3.23	0.053622	0.231757	0.002578	0.015485		5	50.53	2.1032	7.71828	0.042481	0.364386		5	3.23
αs(吸附)中孔比表面积[m^2/g]：	86.9737		7	0.171155	71.5542	17.3288		0.960188	270.273	97.2072		BET绘图列表				Langmuir绘图列表				6	3.62	0.006422	0.046082	0.00249	0.017975		6	48.23	0.011561	0.122311	0.040619	0.321905		6	3.62	0.050596	0.282353	0.00249	0.017975		6	48.23	1.23656	5.61508	0.040619	0.321905		6	3.62
单点总孔体积(d=153.1[nm],P/Po=0.990319)[cc/g]：	0.620285		8	0.223324	73.719	22.6119		0.956627	247.109	96.8477		序号	相对压力 P/Po	P/Po/[V(1-P/Po)]		序号	相对压力 P/Po	(P/Po)/V		7	4.06	0.005512	0.051594	0.002458	0.020433		7	44.72	0.01219	0.11075	0.040847	0.281286		7	4.06	0.048703	0.331056	0.002458	0.020433		7	44.72	1.20751	4.37852	0.040847	0.281286		7	4.06
BJH吸附累积总孔体积(d>2[nm])[cc/g]：	0.543166		9	0.274276	75.6941	27.7728		0.95345	224.034	96.4915		1	0.0516	0.000852		1	0.011083	0.0002		8	4.59	0.005216	0.05681	0.002737	0.02317		8	41.37	0.009121	0.09856	0.04	0.240439		8	4.59	0.051905	0.382961	0.002737	0.02317		8	41.37	0.821855	3.17102	0.04	0.240439		8	4.59
BJH解吸累积总孔体积(d>2[nm])[cc/g]：	0.524035		10	0.325347	77.5267	32.9382		0.948966	201.48	96.0538		2	0.116822	0.001922		2	0.0516	0.000808		9	5.23	0.004572	0.061382	0.002923	0.026093		9	36.98	0.007846	0.089438	0.039026	0.200439		9	5.23	0.051612	0.434573	0.002923	0.026093		9	36.98	0.622092	2.34916	0.039026	0.200439		9	5.23
单点吸附微孔体积(d<2[nm])[cc/g]：	0.11189		11	0.375702	79.3025	38.0411		0.941051	179.369	95.2446		3	0.171155	0.002886						10	6.02	0.00425	0.065632	0.003381	0.029474		10	32.01	0.007152	0.081592	0.03818	0.161413		10	6.02	0.054966	0.489539	0.003381	0.029474		10	32.01	0.481819	1.72707	0.03818	0.161413		10	6.02
DR(吸附)微孔体积[cc/g]：	0.109618		12	0.426084	81.1091	43.1446		0.930974	157.883	94.2544		4	0.223324	0.0039						11	7.05	0.00403	0.069661	0.004133	0.033606		11	26.67	0.005932	0.07444	0.033754	0.123232		11	7.05	0.060533	0.550072	0.004133	0.033606		11	26.67	0.323845	1.24525	0.033754	0.123232		11	7.05
t-Plot(吸附)微孔体积[cc/g]：	0.046855		13	0.476615	82.957	48.2528		0.913161	138.463	92.5291		5	0.274276	0.004993						12	8.41	0.003924	0.073586	0.005352	0.038959		12	20.98	0.005356	0.068508	0.028049	0.089479		12	8.41	0.069683	0.619756	0.005352	0.038959		12	20.98	0.224879	0.921405	0.028049	0.089479		12	8.41
αs(吸附)微孔体积[cc/g]：	0.069773		14	0.525825	84.8479	53.2341		0.885443	121.839	89.6657										13	10.32	0.003913	0.077499	0.007462	0.046421		13	15.74	0.004587	0.063152	0.019545	0.061429		13	10.32	0.084113	0.703869	0.007462	0.046421		13	15.74	0.142564	0.696526	0.019545	0.061429		13	10.32
单点平均孔半径(面积为BET比表面积)[nm]：	5.22		15	0.575238	86.9403	58.2299		0.840996	109.134	85.136										14	13.13	0.00416	0.081659	0.011683	0.058104		14	11.48	0.004181	0.058565	0.011742	0.041884		14	13.13	0.111776	0.815645	0.011683	0.058104		14	11.48	0.096366	0.553962	0.011742	0.041884		14	13.13
			16	0.624497	89.2274	63.2194		0.780619	100.3	79.0572										15	17.52	0.004111	0.08577	0.018064	0.076168		15	8.67	0.003602	0.054384	0.005946	0.030143		15	17.52	0.144083	0.959728	0.018064	0.076168		15	8.67	0.064844	0.457596	0.005946	0.030143		15	17.52
			17	0.673236	91.8378	68.1528		0.722632	95.0906	73.1945										16	24.26	0.004826	0.090596	0.0325	0.108668		16	7.02	0.003114	0.050782	0.003395	0.024197		16	24.26	0.230116	1.18985	0.0325	0.108668		16	7.02	0.046319	0.392752	0.003395	0.024197		16	24.26
			18	0.721769	94.9543	73.0577		0.669215	91.6331	67.7472										17	35.72	0.006296	0.096893	0.072163	0.180831		17	5.93	0.003076	0.047668	0.002458	0.020801		17	35.72	0.429419	1.61926	0.072163	0.180831		17	5.93	0.039107	0.346433	0.002458	0.020801		17	35.72
			19	0.768821	98.8096	77.8304		0.617791	88.916	62.5573										18	50.39	0.005001	0.101894	0.073393	0.254224		18	5.13	0.00315	0.044592	0.001979	0.018344		18	50.39	0.490955	2.11022	0.073393	0.254224		18	5.13	0.034896	0.307326	0.001979	0.018344		18	50.39
			20	0.814869	103.933	82.4915		0.568177	86.6413	57.5399										19	64.39	0.005297	0.10719	0.074125	0.328348		19	4.5	0.003595	0.041442	0.001858	0.016364		19	64.39	0.696458	2.80668	0.074125	0.328348		19	4.5	0.035096	0.27243	0.001858	0.016364		19	64.39
			21	0.858037	111.413	86.8592		0.517762	84.5381	52.4342										20	81.35	0.004297	0.111487	0.072868	0.401216		20	3.99	0.003749	0.037846	0.001635	0.014507		20	81.35	0.717683	3.52436	0.072868	0.401216		20	3.99	0.0325	0.237334	0.001635	0.014507		20	81.35
			22	0.897367	122.581	90.8354		0.46832	82.6536	47.4072										21	98.94	0.004164	0.115651	0.073256	0.474472		21	3.55	0.004533	0.034097	0.001696	0.012872		21	98.94	0.861608	4.38597	0.073256	0.474472		21	3.55	0.035073	0.204835	0.001696	0.012872		21	98.94
			23	0.927639	141.617	93.9111		0.41762	80.8056	42.3079										22	153.06	0.001269	0.116921	0.068694	0.543166		22	3.18	0.005314	0.029564	0.001739	0.011176		22	153.06	0.36249	4.74846	0.068694	0.543166		22	3.18	0.036829	0.169761	0.001739	0.011176		22	153.06
			24	0.953407	183.619	96.5002		0.368813	79.0596	37.3311																	23	2.85	0.006341	0.02425	0.001872	0.009437									23	2.85	0.039408	0.132932	0.001872	0.009437
			25	0.965474	226.517	97.7277		0.318413	77.2779	32.2526																	24	2.55	0.007652	0.017908	0.002054	0.007565									24	2.55	0.04259	0.093524	0.002054	0.007565
			26	0.972217	270.237	98.4271		0.269196	75.4972	27.2692																	25	2.29	0.010256	0.010256	0.00259	0.00551									25	2.29	0.050934	0.050935	0.00259	0.00551
			27	0.978558	313.969	99.0598		0.219376	73.5551	22.2251																	26	2.03			0.002921	0.002921									26	2.03			0.002921	0.002921
			28	0.981603	358.208	99.3583		0.169985	71.4952	17.2143
			29	0.990319	401.012	100.245
[truncated: 43 more columns]
