# Supplementary material for: Data-informed discovery of hydrolytic nanozymes
Source: Nat Commun. 2022 Feb 11;13:827. doi: 10.1038/s41467-022-28344-2 (PMC8837776; doi:10.1038/s41467-022-28344-2)
Supplement: Supplementary file 4 — Source Data [file 41467_2022_28344_MOESM4_ESM.zip › Source Data_NCOMMS-21-01890A/Table S6, Figure S8/TFA-7-RT.XLSX]

## Sheet: Sheet1
Kubo X1000 分析报告
样品名称：	TFA-7.0-RT		吸附质：	N2
样品重量[g]：	0.0818		吸附质面积[m^2/cc]：	4.36
烘干温度[℃]：	0		原位烘干[分]：	60
烘干时长[时:分]：	00:00:00		启动分析时间：	2019-07-22 11:30:00
检测员：			完成分析时间：	2019-07-22 17:49:00
备注：			分析耗时[时:分]：	06:18:00
报告摘要			等温线									BET比表面积				Langmuir比表面积				BJH孔径分布
多点BET比表面积[m^2/g]：	173.196		序号	吸附相对压力 P/Po	吸附体积 [cc/g]	吸附压力 [KPa]		解吸相对压力 P/Po	解吸体积 [cc/g]	解吸压力 [KPa]		BET比表面积[m^2/g]：	173.196			Langmuir比表面积[m^2/g]：	208.62			BJH（吸附）孔体积分布 dV/dD							BJH（解吸）孔体积分布 dV/dD							BJH（吸附）孔体积分布 dV/dlog(D)							BJH（解吸）孔体积分布 dV/dlog(D)							BJH（吸附）孔面积分布 dA/dD
多点Langmuir比表面积[m^2/g]：	208.62		1	2.796e-05	11.108	0.002841		0.994328	308.261	100.744		斜率：	0.025401			斜率：	0.020899			序号	孔直径 [nm]	dV/dD [cc/g/nm]	SUM(dV/dD) [cc/g/nm]	dV [cc/g]	SUM(dV) [cc/g]		序号	孔直径 [nm]	dV/dD [cc/g/nm]	SUM(dV/dD) [cc/g/nm]	dV [cc/g]	SUM(dV) [cc/g]		序号	孔直径 [nm]	dV/dlog(D) [cc/g]	SUM(dV/dlog(D)) [cc/g]	dV [cc/g]	SUM(dV) [cc/g]		序号	孔直径 [nm]	dV/dlog(D) [cc/g]	SUM(dV/dlog(D)) [cc/g]	dV [cc/g]	SUM(dV) [cc/g]		序号	孔直径 [nm]
BJH吸附累积比表面积(d>2[nm])[m^2/g]：	81.9892		2	0.00032985	26.7548	0.033506		0.986553	291.694	99.9971		截距：	-0.000228			截距：	4.8e-05			1	2.02			0.002813	0.002813		1	102.06	0.000694	0.145799	0.03547	0.40689		1	2.02			0.002813	0.002813		1	102.06	0.117656	6.67258	0.03547	0.40689		1	2.02
BJH解吸累积比表面积(d>2[nm])[m^2/g]：	82.2669		3	0.0122775	40.3384	1.24672		0.966625	269.791	97.9106		相关系数：	0.998937			相关系数：	1			2	2.27	0.009901	0.009901	0.002555	0.005368		2	50.98	0.004145	0.145105	0.040737	0.371421		2	2.27	0.048863	0.048863	0.002555	0.005368		2	50.98	0.438021	6.55493	0.040737	0.371421		2	2.27
DR(吸附)微孔比表面积[m^2/g]：	218.41		4	0.0544868	45.922	5.53403		0.952552	246.119	96.4826		单层吸附量[cc/g]：	39.7239			单层吸附量[cc/g]：	47.8485			3	2.55	0.008912	0.018814	0.002435	0.007803		3	41.15	0.022079	0.14096	0.047529	0.330684		3	2.55	0.049434	0.098297	0.002435	0.007803		3	41.15	2.03696	6.11691	0.047529	0.330684		3	2.55
t-Plot(吸附)外比表面积[m^2/g]：	91.5471		5	0.113379	49.1215	11.5115		0.949447	219.737	96.1843		BET C值：	-110.552			Langmuir b值：	0.002286			4	2.85	0.008359	0.027172	0.002484	0.010288		4	39	0.014277	0.118881	0.047751	0.283155		4	2.85	0.051848	0.150145	0.002484	0.010288		4	39	1.22635	4.07995	0.047751	0.283155		4	2.85
t-Plot(吸附)内比表面积[m^2/g]：	81.6493		6	0.165942	51.2288	16.8516		0.946965	193.427	95.9209										5	3.18	0.007718	0.03489	0.002562	0.01285		5	35.66	0.010229	0.104603	0.045159	0.235404		5	3.18	0.053459	0.203604	0.002562	0.01285		5	35.66	0.786638	2.8536	0.045159	0.235404		5	3.18
αs(吸附)中孔比表面积[m^2/g]：	85.9369		7	0.21688	53.0122	22.0251		0.938804	168.336	95.1107		BET绘图列表				Langmuir绘图列表				6	3.56	0.006949	0.041839	0.002655	0.015505		6	31.24	0.009289	0.094375	0.045233	0.190245		6	3.56	0.053838	0.257441	0.002655	0.015505		6	31.24	0.614638	2.06696	0.045233	0.190245		6	3.56
单点总孔体积(d=209.3[nm],P/Po=0.994328)[cc/g]：	0.476818		8	0.267583	54.6863	27.1683		0.930195	143.576	94.2453		序号	相对压力 P/Po	P/Po/[V(1-P/Po)]		序号	相对压力 P/Po	(P/Po)/V		7	4	0.006405	0.048245	0.002831	0.018336		7	26.37	0.006718	0.085086	0.038824	0.145012		7	4	0.055692	0.313134	0.002831	0.018336		7	26.37	0.361384	1.45232	0.038824	0.145012		7	4
BJH吸附累积总孔体积(d>2[nm])[cc/g]：	0.430763		9	0.317889	56.3171	32.2765		0.912091	121.921	92.3713		1	0.054487	0.001255		1	0.012277	0.000304		8	4.52	0.006112	0.054356	0.003182	0.021518		8	20.59	0.006158	0.078368	0.032758	0.106188		8	4.52	0.059897	0.373031	0.003182	0.021518		8	20.59	0.252403	1.09094	0.032758	0.106188		8	4.52
BJH解吸累积总孔体积(d>2[nm])[cc/g]：	0.40689		10	0.368096	57.9791	37.3733		0.882109	103.301	89.3437		2	0.113379	0.002603		2	0.054487	0.001187		9	5.16	0.00555	0.059906	0.003519	0.025037		9	15.27	0.005701	0.07221	0.02378	0.07343		9	5.16	0.061752	0.434782	0.003519	0.025037		9	15.27	0.171643	0.838537	0.02378	0.07343		9	5.16
单点吸附微孔体积(d<2[nm])[cc/g]：	0.080544		11	0.418461	59.7066	42.496		0.835353	89.1024	84.6181		3	0.165942	0.003884						10	5.94	0.005195	0.065101	0.004062	0.029099		10	11.1	0.005531	0.066509	0.014842	0.04965		10	5.94	0.06624	0.501023	0.004062	0.029099		10	11.1	0.1235	0.666894	0.014842	0.04965		10	5.94
DR(吸附)微孔体积[cc/g]：	0.077645		12	0.469616	61.538	47.6799		0.773175	79.442	78.3162		4	0.21688	0.005224						11	6.94	0.005026	0.070127	0.005042	0.034141		11	8.42	0.004764	0.060979	0.007422	0.034808		11	6.94	0.074371	0.575394	0.005042	0.034141		11	8.42	0.083497	0.543395	0.007422	0.034808		11	6.94
t-Plot(吸附)微孔体积[cc/g]：	0.033619		13	0.519554	63.4778	52.7418		0.715627	74.0957	72.4897		5	0.267583	0.006681						12	8.27	0.004786	0.074913	0.006383	0.040524		12	6.86	0.004502	0.056215	0.004714	0.027386		12	8.27	0.083632	0.659026	0.006383	0.040524		12	6.86	0.065529	0.459897	0.004714	0.027386		12	8.27
αs(吸附)微孔体积[cc/g]：	0.037892		14	0.569706	65.6384	57.8275		0.662639	70.4619	67.1066										13	10.13	0.004868	0.079782	0.009017	0.049541		13	5.81	0.004439	0.051713	0.00346	0.022673		13	10.13	0.102791	0.761817	0.009017	0.049541		13	5.81	0.055332	0.394369	0.00346	0.022673		13	10.13
单点平均孔半径(面积为BET比表面积)[nm]：	5.51		15	0.619703	68.0417	62.8767		0.61089	67.6181	61.9043										14	12.86	0.004866	0.084648	0.013285	0.062826		14	5.03	0.004547	0.047274	0.002793	0.019213		14	12.86	0.128164	0.889981	0.013285	0.062826		14	5.03	0.049412	0.339037	0.002793	0.019213		14	12.86
			16	0.668472	70.7741	67.8274		0.560704	65.2506	56.8128										15	16.93	0.005473	0.090121	0.022268	0.085094		15	4.42	0.004984	0.042727	0.002505	0.01642		15	16.93	0.186475	1.07646	0.022268	0.085094		15	4.42	0.047774	0.289624	0.002505	0.01642		15	16.93
			17	0.717383	74.0965	72.7824		0.510127	63.1116	51.7265										16	23.24	0.006054	0.096174	0.038254	0.123348		16	3.92	0.005105	0.037743	0.002158	0.013915		16	23.24	0.277651	1.35411	0.038254	0.123348		16	3.92	0.043508	0.24185	0.002158	0.013915		16	23.24
			18	0.76477	78.1925	77.5883		0.460929	61.227	46.7102										17	34.42	0.007137	0.103312	0.079768	0.203117		17	3.49	0.005504	0.032637	0.002014	0.011757		17	34.42	0.467859	1.82197	0.079768	0.203117		17	3.49	0.041912	0.198342	0.002014	0.011757		17	34.42
			19	0.810989	83.7511	82.275		0.410771	59.4429	41.6276										18	49	0.00552	0.108831	0.080452	0.283568		18	3.13	0.006047	0.027134	0.001934	0.009742		18	49	0.524656	2.34662	0.080452	0.283568		18	3.13	0.04128	0.15643	0.001934	0.009742		18	49
			20	0.854847	91.686	86.7143		0.361594	57.7639	36.6445										19	67.92	0.004117	0.112948	0.077919	0.361487		19	2.81	0.00646	0.021087	0.001872	0.007809		19	67.92	0.54926	2.89588	0.077919	0.361487		19	2.81	0.039572	0.11515	0.001872	0.007809		19	67.92
			21	0.892499	104.382	90.535		0.312351	56.1375	31.6519										20	209.32	0.00049	0.113438	0.069276	0.430763		20	2.52	0.00689	0.014627	0.001849	0.005937		20	209.32	0.141734	3.03762	0.069276	0.430763		20	2.52	0.037784	0.075578	0.001849	0.005937		20	209.32
			22	0.924449	125.968	93.7946		0.262475	54.5177	26.5926																	21	2.25	0.007737	0.007737	0.001948	0.004088									21	2.25	0.037794	0.037794	0.001948	0.004088
			23	0.951724	171.591	96.5511		0.212395	52.8552	21.5268																	22	2			0.00214	0.00214									22	2			0.00214	0.00214
			24	0.964621	218.146	97.8188		0.162927	51.108	16.5106
			25	0.975236	264.402	98.8978
			26	0.994328	308.261	100.744
[truncated: 43 more columns]
