# Supplementary material for: Data-informed discovery of hydrolytic nanozymes
Source: Nat Commun. 2022 Feb 11;13:827. doi: 10.1038/s41467-022-28344-2 (PMC8837776; doi:10.1038/s41467-022-28344-2)
Supplement: Supplementary file 4 — Source Data [file 41467_2022_28344_MOESM4_ESM.zip › Source Data_NCOMMS-21-01890A/Table S6, Figure S8/Zr-UiO66-unactivated.MFAR.XLSX]

## Sheet: Sheet1
Kubo X1000 分析报告
样品名称：	Zr-UiO66		吸附质：	N2
样品重量[g]：	0.1938		吸附质面积[m^2/cc]：	4.36
烘干温度[℃]：	0		原位烘干[分]：	60
烘干时长[时:分]：	00:00:00		启动分析时间：	2019-05-31 12:48:00
检测员：			完成分析时间：	2019-05-31 18:47:00
备注：			分析耗时[时:分]：	05:59:00
报告摘要			等温线									BET比表面积				Langmuir比表面积				BJH孔径分布
多点BET比表面积[m^2/g]：	425.708		序号	吸附相对压力 P/Po	吸附体积 [cc/g]	吸附压力 [KPa]		解吸相对压力 P/Po	解吸体积 [cc/g]	解吸压力 [KPa]		BET比表面积[m^2/g]：	425.708			Langmuir比表面积[m^2/g]：	586.119			BJH（吸附）孔体积分布 dV/dD							BJH（解吸）孔体积分布 dV/dD							BJH（吸附）孔体积分布 dV/dlog(D)							BJH（解吸）孔体积分布 dV/dlog(D)							BJH（吸附）孔面积分布 dA/dD
多点Langmuir比表面积[m^2/g]：	586.119		1	3.74e-05	5.08431	0.003825		0.990732	191.015	101.079		斜率：	0.010415			斜率：	0.007439			序号	孔直径 [nm]	dV/dD [cc/g/nm]	SUM(dV/dD) [cc/g/nm]	dV [cc/g]	SUM(dV) [cc/g]		序号	孔直径 [nm]	dV/dD [cc/g/nm]	SUM(dV/dD) [cc/g/nm]	dV [cc/g]	SUM(dV) [cc/g]		序号	孔直径 [nm]	dV/dlog(D) [cc/g]	SUM(dV/dlog(D)) [cc/g]	dV [cc/g]	SUM(dV) [cc/g]		序号	孔直径 [nm]	dV/dlog(D) [cc/g]	SUM(dV/dlog(D)) [cc/g]	dV [cc/g]	SUM(dV) [cc/g]		序号	孔直径 [nm]
BJH吸附累积比表面积(d>2[nm])[m^2/g]：	72.8738		2	6.118e-05	11.9814	0.006257		0.981023	183.511	100.108		截距：	-0.000173			截距：	4.6e-05			1	1.94			0.011197	0.011197		1	86.03	0.000558	0.083317	0.017651	0.096909		1	1.94			0.011197	0.011197		1	86.03	0.088718	0.898183	0.017651	0.096909		1	1.94
BJH解吸累积比表面积(d>2[nm])[m^2/g]：	52.4684		3	0.00010096	20.4765	0.010328		0.97129	172.841	99.052		相关系数：	0.998215			相关系数：	0.999833			2	2.23	0.021978	0.021978	0.006339	0.017535		2	54.41	0.000699	0.082758	0.01576	0.079257		2	2.23	0.105411	0.105411	0.006339	0.017535		2	54.41	0.067767	0.809464	0.01576	0.079257		2	2.23
DR(吸附)微孔比表面积[m^2/g]：	1910.24		4	0.00019035	30.8171	0.019479		0.949461	163.476	96.8867		单层吸附量[cc/g]：	97.6395			单层吸附量[cc/g]：	134.431			3	2.52	0.017798	0.039776	0.00509	0.022626		3	31.85	0.000966	0.08206	0.012399	0.063498		3	2.52	0.097149	0.20256	0.00509	0.022626		3	31.85	0.055316	0.741697	0.012399	0.063498		3	2.52
t-Plot(吸附)外比表面积[m^2/g]：	356.107		5	0.00042663	43.327	0.043649		0.913336	156.329	92.9983		BET C值：	-59.1569			Langmuir b值：	0.006206			4	2.82	0.011805	0.051581	0.003609	0.026234		4	19.01	0.0011	0.081094	0.007397	0.051098		4	2.82	0.072475	0.275035	0.003609	0.026234		4	19.01	0.03903	0.686381	0.007397	0.051098		4	2.82
t-Plot(吸附)内比表面积[m^2/g]：	69.6011		6	0.00126233	58.2912	0.129099		0.851978	152.065	86.7692										5	3.16	0.009801	0.061382	0.003306	0.02954		5	12.29	0.001528	0.079994	0.00458	0.043701		5	3.16	0.067424	0.342459	0.003306	0.02954		5	12.29	0.037713	0.647351	0.00458	0.043701		5	3.16
αs(吸附)中孔比表面积[m^2/g]：	69.1392		7	0.0043917	74.9278	0.448997		0.794814	149.571	80.9157		BET绘图列表				Langmuir绘图列表				6	3.54	0.007117	0.068498	0.002731	0.032272		6	9.29	0.001874	0.078466	0.003244	0.039121		6	3.54	0.054857	0.397316	0.002731	0.032272		6	9.29	0.036211	0.609638	0.003244	0.039121		6	3.54
单点总孔体积(d=142.8[nm],P/Po=0.990732)[cc/g]：	0.295462		8	0.0113753	90.1421	1.16283		0.741779	147.871	75.5561		序号	相对压力 P/Po	P/Po/[V(1-P/Po)]		序号	相对压力 P/Po	(P/Po)/V		7	3.99	0.005283	0.073781	0.002372	0.034644		7	7.56	0.002195	0.076592	0.002607	0.035877		7	3.99	0.04578	0.443095	0.002372	0.034644		7	7.56	0.035114	0.573428	0.002607	0.035877		7	3.99
BJH吸附累积总孔体积(d>2[nm])[cc/g]：	0.118541		9	0.0229156	103.892	2.34338		0.692298	146.555	70.4625		1	0.077077	0.000669		1	0.011375	0.000126		8	4.51	0.004897	0.078678	0.002539	0.037183		8	6.37	0.002899	0.074397	0.002587	0.033269		8	4.51	0.047879	0.490975	0.002539	0.037183		8	6.37	0.039467	0.538313	0.002587	0.033269		8	4.51
BJH解吸累积总孔体积(d>2[nm])[cc/g]：	0.096909		10	0.0410714	115.983	4.1978		0.640967	145.304	65.282		2	0.146551	0.001309		2	0.022916	0.000221		9	5.14	0.003963	0.082641	0.002499	0.039682		9	5.48	0.00347	0.071498	0.002393	0.030682		9	5.14	0.043971	0.534946	0.002499	0.039682		9	5.48	0.040951	0.498847	0.002393	0.030682		9	5.14
单点吸附微孔体积(d<2[nm])[cc/g]：	0.206498		11	0.0770772	124.775	7.87712		0.592019	144.195	60.2796		3	0.206019	0.001931		3	0.041071	0.000354		10	5.95	0.003214	0.085855	0.002595	0.042277		10	4.79	0.004369	0.068028	0.002478	0.028289		10	5.95	0.040964	0.57591	0.002595	0.042277		10	4.79	0.045259	0.457896	0.002478	0.028289		10	5.95
DR(吸附)微孔体积[cc/g]：	0.679096		12	0.146551	131.141	14.9824		0.541846	143.094	55.1607		4	0.261206	0.002593		4	0.077077	0.000618		11	6.98	0.002515	0.08837	0.002588	0.044865		11	4.22	0.005131	0.063659	0.002393	0.025811		11	6.98	0.037348	0.613258	0.002588	0.044865		11	4.22	0.047061	0.412638	0.002393	0.025811		11	6.98
t-Plot(吸附)微孔体积[cc/g]：	0.037833		13	0.206019	134.37	21.0449		0.49178	142.062	50.0889										12	8.37	0.001973	0.090343	0.002738	0.047604		12	3.75	0.00598	0.058528	0.002367	0.023418		12	8.37	0.034762	0.648021	0.002738	0.047604		12	3.75	0.048923	0.365577	0.002367	0.023418		12	8.37
αs(吸附)微孔体积[cc/g]：	0.173843		14	0.261206	136.357	26.7023		0.443098	141.079	45.1266										13	10.34	0.001696	0.092039	0.003356	0.050959		13	3.36	0.008162	0.052547	0.002843	0.021051		13	10.34	0.036406	0.684427	0.003356	0.050959		13	3.36	0.059791	0.316654	0.002843	0.021051		13	10.34
单点平均孔半径(面积为BET比表面积)[nm]：	1.39		15	0.312926	138.012	31.9788		0.393541	139.974	40.0719										14	13.45	0.0013	0.093339	0.004039	0.054998		14	3.01	0.010607	0.044385	0.00327	0.018208		14	13.45	0.035409	0.719836	0.004039	0.054998		14	3.01	0.069691	0.256863	0.00327	0.018208		14	13.45
			16	0.365469	139.299	37.3711		0.344005	138.773	35.0399										15	18.96	0.001004	0.094344	0.005535	0.060533		15	2.7	0.014	0.033778	0.003871	0.014938		15	18.96	0.037119	0.756955	0.005535	0.060533		15	2.7	0.082567	0.187172	0.003871	0.014938		15	18.96
			17	0.415987	140.514	42.5278		0.294846	137.434	30.0515										16	30.28	0.000724	0.095068	0.008194	0.068727		16	2.43	0.019778	0.019778	0.004998	0.011067		16	30.28	0.040305	0.79726	0.008194	0.068727		16	2.43	0.104605	0.104605	0.004998	0.011067		16	30.28
			18	0.468027	141.598	47.8391		0.246394	135.824	25.1137										17	57.51	0.000632	0.0957	0.017218	0.085944		17	2.17			0.006069	0.006069		17	57.51	0.061804	0.859063	0.017218	0.085944		17	2.17			0.006069	0.006069		17	57.51
			19	0.519116	142.596	53.0547		0.198599	133.967	20.2316										18	142.79	0.000382	0.096082	0.032597	0.118541									18	142.79	0.082533	0.941596	0.032597	0.118541									18	142.79
			20	0.568263	143.673	58.0738
			21	0.618996	144.788	63.2515
			22	0.670116	145.989	68.4109
			23	0.718884	147.233	73.3744
			24	0.7684	148.612	78.3929
			25	0.815899	150.336	83.2078
			26	0.86358	152.502	87.9991
			27	0.908254	155.577	92.4694
			28	0.946861	160.32	96.4303
			29	0.974385	170.645	99.3396
			30	0.990732	191.015	101.079
[truncated: 45 more columns]
